# Supplementary material for: Oxidative decomposition mechanisms of lithium carbonate on carbon substrates in lithium battery chemistries
Source: Nat Commun. 2022 Aug 20;13:4908. doi: 10.1038/s41467-022-32557-w (PMC9392741; doi:10.1038/s41467-022-32557-w)
Supplement: Supplementary file 2 — Source Data [file 41467_2022_32557_MOESM2_ESM.zip]

Archive with 25 entries (25 files):
- Fig1a.csv
- Fig1b.csv
- Fig1c.csv
- Fig2.csv
- Fig2-EC1.csv
- Fig2-EC2.csv
- Fig2-EC3.csv
- Fig2-EC4.csv
- Fig2-EC5.csv
- Fig3a.csv
- Fig3b.csv
- Fig3c.csv
- Fig3d.csv
- Fig3e.csv
- Fig3f.csv
- Fig3g.csv
- Fig3h.csv
- Fig3i.csv
- Fig4.csv
- Fig5a-EC.csv
- Fig5a-gas.csv
- Fig5b.csv
- Fig5c-EC.csv
- Fig5c-gas.csv
- Fig5d.csv
