# Supplementary material for: Oxidative decomposition mechanisms of lithium carbonate on carbon substrates in lithium battery chemistries
Source: Nat Commun. 2022 Aug 20;13:4908. doi: 10.1038/s41467-022-32557-w (PMC9392741; doi:10.1038/s41467-022-32557-w)
Supplement: Supplementary file 2 — Source Data [file 41467_2022_32557_MOESM2_ESM.zip › Fig1a.csv]

3.0344444e+00 2.6489659e-09 2.1840034e-09 -3.0875370e-09 1.4118273e-09 6.8836068e-10 2.4158554e-10 -6.9579030e-10 3.3374899e-10
3.0383333e+00 2.6191027e-09 -1.1326937e-10 -3.1035792e-09 1.4488795e-09 1.3203772e-09 3.2995293e-10 -1.3504769e-09 5.3587587e-10
3.0419444e+00 2.5898250e-09 9.2896833e-10 -3.1699017e-09 4.1690705e-10 1.9451818e-09 5.0445815e-10 -1.9717999e-09 5.9409392e-10
3.0455556e+00 2.5596630e-09 6.8184906e-10 -2.7838740e-09 1.2049038e-10 2.5626432e-09 6.5207817e-10 -2.5278152e-09 7.5957288e-10
3.0491667e+00 2.5293050e-09 6.8079728e-10 -2.5440968e-09 1.4070077e-09 3.2193632e-09 7.3775495e-10 -3.2131089e-09 9.8226136e-10
3.0530556e+00 2.4966119e-09 5.3574897e-11 -3.5536172e-09 5.0175014e-10 3.8227636e-09 8.4923827e-10 -3.9364832e-09 1.0637468e-09
3.0566667e+00 2.4764681e-09 9.7550193e-10 -3.3780575e-09 2.5042335e-10 4.4215421e-09 9.9268506e-10 -4.6501678e-09 1.2014963e-09
3.0602778e+00 2.4585194e-09 3.4862227e-10 -3.4607656e-09 1.0211101e-09 5.3342228e-09 1.1639694e-09 -5.5983241e-09 1.4836738e-09
3.0658333e+00 2.4308412e-09 6.7908372e-10 -2.4448933e-09 6.7195475e-10 5.9219241e-09 1.2888219e-09 -6.1847460e-09 1.5366197e-09
3.0694444e+00 2.4128503e-09 4.7340069e-10 -3.1744459e-09 -1.8322349e-10 6.5035516e-09 1.3957348e-09 -6.7965584e-09 1.5198596e-09
3.0730556e+00 2.3807836e-09 5.1348776e-10 -2.6881962e-09 2.8514858e-11 7.1205797e-09 1.5354062e-09 -7.4184859e-09 1.5370882e-09
3.0769444e+00 2.3413721e-09 6.8369644e-10 -2.8456912e-09 1.1915949e-10 7.6844147e-09 1.6292386e-09 -7.9921966e-09 1.5534063e-09
3.0805556e+00 2.3056191e-09 1.8244858e-10 -2.6518448e-09 3.1469277e-11 8.2395735e-09 1.6326665e-09 -8.6215472e-09 1.6114157e-09
3.0841667e+00 2.2698660e-09 -1.5080668e-10 -3.3788551e-09 5.0400172e-10 8.7862979e-09 1.7353771e-09 -9.3075589e-09 1.6319252e-09
3.0877778e+00 2.2361045e-09 1.0989043e-09 -3.1947955e-09 -3.1468334e-10 9.3669948e-09 1.9143185e-09 -1.0008867e-08 1.5539977e-09
3.0916667e+00 2.2080029e-09 4.3487933e-10 -3.0454162e-09 -3.5326667e-10 9.8995523e-09 1.9992570e-09 -1.0663197e-08 1.5375035e-09
3.0952778e+00 2.1812072e-09 3.4916792e-10 -3.2246490e-09 2.0101251e-10 1.0425578e-08 2.0432856e-09 -1.1286413e-08 1.5158534e-09
3.0988889e+00 2.1541666e-09 5.7249946e-11 -2.7472642e-09 -4.0085936e-10 1.0945041e-08 2.0063565e-09 -1.1897390e-08 1.5691171e-09
3.1025000e+00 2.1271260e-09 -3.9813406e-10 -3.1073705e-09 8.9252389e-10 1.1458909e-08 2.0055448e-09 -1.2548180e-08 1.6780670e-09
3.1061111e+00 2.1080477e-09 3.9064166e-10 -3.1287689e-09 1.1316791e-10 1.2007715e-08 2.0193674e-09 -1.3318254e-08 1.6701445e-09
3.1100000e+00 2.0919966e-09 -2.7216231e-10 -3.7233181e-09 -1.8107522e-10 1.2513675e-08 1.9556008e-09 -1.4080930e-08 1.6815886e-09
3.1136111e+00 2.0780006e-09 -3.1645222e-10 -3.5849579e-09 2.8671359e-10 1.3016238e-08 1.9415499e-09 -1.4757946e-08 1.6882925e-09
3.1172222e+00 2.0640047e-09 1.8675104e-10 -2.9024930e-09 -2.2483135e-10 1.3780532e-08 2.0660939e-09 -1.5729960e-08 1.6486528e-09
3.1227778e+00 2.0304311e-09 5.6051366e-10 -3.1517727e-09 -1.3007344e-11 1.4269351e-08 2.1784698e-09 -1.6419134e-08 1.6689898e-09
3.1263889e+00 1.9982931e-09 4.7680205e-10 -3.4521771e-09 2.0073379e-10 1.4786954e-08 2.2268439e-09 -1.7160288e-08 1.7263671e-09
3.1302778e+00 1.9629563e-09 -6.2166642e-11 -3.1425797e-09 2.9107125e-10 1.5259317e-08 2.1995831e-09 -1.7835671e-08 1.7378093e-09
3.1338889e+00 1.9301435e-09 -1.8947228e-10 -3.3292204e-09 -1.8545117e-10 1.5723858e-08 2.2851327e-09 -1.8438272e-08 1.6698276e-09
3.1375000e+00 1.8984934e-09 9.7916145e-10 -2.4451585e-09 -4.4207148e-10 1.6181673e-08 2.4750330e-09 -1.8996925e-08 1.6117287e-09
3.1411111e+00 1.8747096e-09 7.7376417e-10 -2.9080852e-09 -9.4226606e-11 1.6633760e-08 2.5205744e-09 -1.9623846e-08 1.6422456e-09
3.1447222e+00 1.8512764e-09 -3.5338156e-10 -3.0993359e-09 3.7592125e-10 1.7114297e-08 2.5349196e-09 -2.0326084e-08 1.6689854e-09
3.1486111e+00 1.8263066e-09 4.7634020e-10 -3.1491482e-09 -1.4672286e-10 1.7554668e-08 2.6024292e-09 -2.0977442e-08 1.6936606e-09
3.1522222e+00 1.8031202e-09 1.4682482e-10 -3.0924322e-09 3.7449417e-10 1.7989810e-08 2.6973699e-09 -2.1551694e-08 1.6861590e-09
3.1558333e+00 1.7832131e-09 7.2955074e-10 -2.4102845e-09 -4.4373992e-10 1.8420397e-08 2.8333049e-09 -2.2134184e-08 1.6883755e-09
3.1594444e+00 1.7655814e-09 5.2523369e-10 -3.1713836e-09 4.6419963e-10 1.8879318e-08 2.8490461e-09 -2.2872683e-08 1.8621471e-09
3.1633333e+00 1.7465740e-09 -3.9030837e-10 -3.3997481e-09 1.0252717e-09 1.9301012e-08 2.8726704e-09 -2.3509281e-08 1.9582007e-09
3.1669444e+00 1.7289242e-09 6.0837871e-10 -2.7004031e-09 -1.3862268e-10 1.9718347e-08 2.9548745e-09 -2.4106562e-08 1.9654672e-09
3.1705556e+00 1.7106525e-09 1.5042784e-10 -3.0229964e-09 2.0569761e-10 2.0129856e-08 2.9781353e-09 -2.4702507e-08 2.0188126e-09
3.1741667e+00 1.6809036e-09 6.4287882e-11 -2.6875928e-09 2.8672202e-10 2.0564891e-08 2.9544993e-09 -2.5297537e-08 2.0911150e-09
3.1780556e+00 1.6484477e-09 -2.6688255e-10 -2.6069585e-09 3.3301273e-10 2.1141645e-08 3.0158314e-09 -2.6147734e-08 2.1021717e-09
3.1833333e+00 1.6039250e-09 6.5424319e-10 -2.9672652e-09 -2.6318139e-10 2.1556606e-08 3.1536442e-09 -2.6815932e-08 2.0703902e-09
3.1872222e+00 1.5717959e-09 5.2701009e-10 -2.9783398e-09 -9.2309510e-12 2.1935932e-08 3.1639439e-09 -2.7477802e-08 2.1009415e-09
3.1908333e+00 1.5545150e-09 -4.3193583e-10 -3.3639727e-09 2.9124238e-10 2.2311048e-08 3.1472021e-09 -2.8071190e-08 2.1500930e-09
3.1944444e+00 1.5370962e-09 2.7739643e-10 -2.3221204e-09 1.6246392e-10 2.2710272e-08 3.1973328e-09 -2.8615704e-08 2.1027501e-09
3.1983333e+00 1.5181942e-09 1.5229531e-10 -2.5229424e-09 -5.6826059e-10 2.3076558e-08 3.2751900e-09 -2.9174576e-08 2.0163088e-09
3.2019444e+00 1.5006424e-09 5.6638655e-10 -2.8323981e-09 -2.2965902e-10 2.3438093e-08 3.3849813e-09 -2.9733825e-08 1.9860737e-09
3.2055556e+00 1.4790438e-09 4.4707124e-10 -2.5265626e-09 -4.9433994e-11 2.3793920e-08 3.4639401e-09 -3.0327634e-08 1.9476415e-09
3.2091667e+00 1.4536012e-09 2.8177920e-10 -3.1635654e-09 -3.0532523e-10 2.4143706e-08 3.5837092e-09 -3.0956694e-08 1.9139769e-09
3.2127778e+00 1.4292464e-09 8.2378152e-10 -2.8643444e-09 -5.4247876e-12 2.4513793e-08 3.7467794e-09 -3.1618489e-08 1.9077137e-09
3.2166667e+00 1.4030533e-09 5.7396282e-10 -3.0242816e-09 -4.8259755e-11 2.4851316e-08 3.9656813e-09 -3.2257578e-08 1.8873917e-09
3.2202778e+00 1.3787312e-09 1.4466703e-09 -3.0997397e-09 -1.3932830e-10 2.5182850e-08 4.1261870e-09 -3.2873014e-08 1.8442190e-09
3.2238889e+00 1.3536903e-09 3.4920613e-11 -2.7976254e-09 -2.5918830e-10 2.5508263e-08 4.0925958e-09 -3.3428686e-08 1.8895932e-09
3.2275000e+00 1.3282801e-09 -3.4499293e-10 -2.5270554e-09 6.7802650e-10 2.5851746e-08 4.1874808e-09 -3.4021500e-08 1.9829523e-09
3.2313889e+00 1.3004204e-09 1.1582928e-09 -2.7477820e-09 1.2219451e-10 2.6164176e-08 4.4022885e-09 -3.4589190e-08 1.9860861e-09
3.2350000e+00 1.2745507e-09 8.2454821e-10 -2.6920553e-09 -9.3267092e-11 2.6633154e-08 4.5032231e-09 -3.5523704e-08 1.8329694e-09
3.2405556e+00 1.2378341e-09 -2.1894074e-10 -3.1286329e-09 -8.2543278e-10 2.6930784e-08 4.5595264e-09 -3.6179076e-08 1.8492407e-09
3.2441667e+00 1.2151541e-09 7.3866301e-10 -3.1514185e-09 9.7562896e-10 2.7222913e-08 4.6384169e-09 -3.6863125e-08 1.9398453e-09
3.2477778e+00 1.1925063e-09 -1.0442266e-11 -3.4034201e-09 -1.3927839e-10 2.7531368e-08 4.6804282e-09 -3.7535491e-08 1.9333752e-09
3.2516667e+00 1.1681163e-09 3.7053894e-10 -2.5792631e-09 8.3820263e-11 2.7811921e-08 4.7696163e-09 -3.8154593e-08 1.9978101e-09
3.2552778e+00 1.1441333e-09 4.5273519e-10 -3.3532286e-09 5.1096390e-10 2.8086444e-08 4.9218112e-09 -3.8793995e-08 1.9779875e-09
3.2588889e+00 1.1184193e-09 9.5214149e-10 -2.7737903e-09 -6.9394234e-10 2.8375093e-08 5.1146528e-09 -3.9417516e-08 1.9160306e-09
3.2627778e+00 1.0906329e-09 7.0078723e-10 -2.7742808e-09 1.6288364e-10 2.8636622e-08 5.2626911e-09 -4.0079941e-08 1.9616861e-09
3.2663889e+00 1.0648216e-09 6.6571942e-10 -3.5733478e-09 2.5855101e-10 2.8891887e-08 5.4111158e-09 -4.0729078e-08 2.0543620e-09
3.2700000e+00 1.0390102e-09 7.0435466e-10 -2.6469509e-09 5.9691912e-10 2.9141584e-08 5.4868052e-09 -4.1307373e-08 2.1415738e-09
3.2736111e+00 1.0189343e-09 -5.6831013e-12 -2.8945181e-09 2.0811300e-10 2.9386517e-08 5.5085684e-09 -4.1894832e-08 2.2058622e-09
3.2772222e+00 9.9974413e-10 2.0657470e-10 -2.7347567e-09 3.8531791e-10 2.9645141e-08 5.5759040e-09 -4.2502065e-08 2.2651206e-09
3.2811111e+00 9.7952132e-10 3.7058672e-10 -2.6683777e-09 1.2261101e-10 2.9880560e-08 5.5793239e-09 -4.3102832e-08 2.2403294e-09
3.2847222e+00 9.6074300e-10 -3.3901800e-10 -3.0884170e-09 -3.5145233e-10 3.0110943e-08 5.5921548e-09 -4.3719227e-08 2.2346241e-09
3.2883333e+00 9.3802149e-10 4.5745710e-10 -2.8181423e-09 2.9878813e-10 3.0334955e-08 5.7408372e-09 -4.4352310e-08 2.1827561e-09
3.2919444e+00 9.0823125e-10 9.1499552e-10 -3.2483246e-09 -7.7756963e-10 3.0568006e-08 5.8619167e-09 -4.5058152e-08 2.0764787e-09
3.2958333e+00 8.7532155e-10 1.2282978e-10 -3.0322290e-09 -1.3338036e-10 3.0870492e-08 5.9006757e-09 -4.6043930e-08 2.0067377e-09
3.3011111e+00 8.3042702e-10 1.2196329e-10 -3.4309180e-09 -3.0708892e-10 3.1083513e-08 5.9782107e-09 -4.6781368e-08 1.9507093e-09
3.3050000e+00 7.9983683e-10 5.4262276e-10 -3.1307707e-09 -1.7315481e-10 3.1274724e-08 6.1090754e-09 -4.7519304e-08 1.9313530e-09
3.3086111e+00 7.7607405e-10 6.6535914e-10 -3.9404401e-09 -5.5182722e-12 3.1460290e-08 6.1806712e-09 -4.8219482e-08 1.9482701e-09
3.3122222e+00 7.5331904e-10 -4.4747149e-12 -2.7689623e-09 1.6167643e-10 3.1640362e-08 6.1934214e-09 -4.8807543e-08 1.9090568e-09
3.3158333e+00 7.3079110e-10 1.2216905e-10 -2.8660815e-09 -5.2364608e-10 3.1828172e-08 6.1736345e-09 -4.9487734e-08 1.8625494e-09
3.3197222e+00 7.0653025e-10 -2.9177121e-10 -3.1862286e-09 1.2501148e-10 3.1998217e-08 6.0783493e-09 -5.0123015e-08 1.8795525e-09
3.3233333e+00 6.9493762e-10 -5.8778415e-10 -2.9013028e-09 3.1939992e-11 3.2165706e-08 6.0276873e-09 -5.0767931e-08 1.8816013e-09
3.3269444e+00 6.8546392e-10 1.2013492e-10 -3.2785518e-09 -1.3027399e-11 3.2330804e-08 5.9728439e-09 -5.1415048e-08 1.7630918e-09
3.3305556e+00 6.7523773e-10 -6.2638203e-10 -2.9223882e-09 -1.0809069e-09 3.2505827e-08 5.9727295e-09 -5.2075314e-08 1.7464769e-09
3.3344444e+00 6.6422491e-10 6.2540179e-10 -2.9526368e-09 9.3849332e-10 3.2665148e-08 6.0542296e-09 -5.2675400e-08 1.8011808e-09
3.3380556e+00 6.4885515e-10 1.2690687e-10 -2.7976371e-09 -4.3353346e-10 3.2819139e-08 6.1718847e-09 -5.3277597e-08 1.7068894e-09
3.3416667e+00 6.2030276e-10 9.5914021e-10 -2.9728665e-09 -4.3684918e-10 3.2966272e-08 6.3485181e-09 -5.3975025e-08 1.6547427e-09
3.3452778e+00 5.9233510e-10 6.7132200e-10 -3.7101787e-09 -4.4505137e-11 3.3117163e-08 6.4562281e-09 -5.4699995e-08 1.6238234e-09
3.3491667e+00 5.6243880e-10 2.5190589e-10 -2.7405762e-09 -2.2051746e-10 3.3250279e-08 6.5019567e-09 -5.5263795e-08 1.6507326e-09
3.3527778e+00 5.3467797e-10 1.7020403e-10 -2.6619930e-09 4.6891051e-10 3.3443061e-08 6.6696132e-09 -5.6190204e-08 1.6847991e-09
3.3583333e+00 4.9808205e-10 8.3573512e-10 -3.1082088e-09 -2.6451177e-10 3.3561107e-08 6.9144262e-09 -5.6813920e-08 1.6933173e-09
3.3619444e+00 4.7482373e-10 1.4240775e-09 -2.8685000e-09 3.4314141e-10 3.3673498e-08 7.1102425e-09 -5.7427556e-08 1.7400353e-09
3.3655556e+00 4.5146954e-10 3.8345740e-10 -3.0116112e-09 8.8101441e-11 3.3780220e-08 7.2832733e-09 -5.7985044e-08 1.7956539e-09
3.3691667e+00 4.2811535e-10 1.2137497e-09 -2.3304700e-09 4.2530193e-10 3.3890024e-08 7.5721314e-09 -5.8584864e-08 1.8509120e-09
3.3730556e+00 4.1221813e-10 1.2621780e-09 -3.0067107e-09 4.8338642e-11 3.3988747e-08 7.7505443e-09 -5.9175401e-08 1.8610786e-09
3.3766667e+00 4.0143330e-10 3.8471039e-10 -2.6520653e-09 4.5506678e-11 3.4084902e-08 7.8561288e-09 -5.9781778e-08 1.8051706e-09
3.3802778e+00 3.9104878e-10 5.8991596e-10 -3.1584832e-09 -5.6158003e-10 3.4178536e-08 7.9028849e-09 -6.0414593e-08 1.8095098e-09
3.3838889e+00 3.8066426e-10 -1.5832125e-10 -2.9054162e-09 6.0163431e-10 3.4276088e-08 7.8608864e-09 -6.1024728e-08 1.8542988e-09
3.3877778e+00 3.6590299e-10 -2.0166572e-10 -2.5235414e-09 -2.1772882e-10 3.4361484e-08 7.9348120e-09 -6.1642429e-08 1.8072986e-09
3.3913889e+00 3.3791508e-10 8.8405584e-10 -3.3955238e-09 -2.1611943e-10 3.4439908e-08 8.0674165e-09 -6.2336114e-08 1.7694051e-09
3.3950000e+00 3.0843554e-10 3.3998510e-10 -3.2516552e-09 -1.3366709e-10 3.4511085e-08 8.1777223e-09 -6.2981314e-08 1.6946145e-09
3.3986111e+00 2.7819207e-10 6.7822284e-10 -2.9309279e-09 -5.5670723e-10 3.4579531e-08 8.2576851e-09 -6.3560566e-08 1.6191060e-09
3.4025000e+00 2.4562219e-10 7.1724498e-12 -2.2232327e-09 -9.0509160e-11 3.4636917e-08 8.2591154e-09 -6.4091761e-08 1.5666711e-09
3.4061111e+00 2.2734421e-10 6.0306544e-12 -2.8668984e-09 -3.9350478e-10 3.4690639e-08 8.3513413e-09 -6.4639190e-08 1.5380653e-09
3.4097222e+00 2.1542058e-10 8.4528514e-10 -2.3787934e-09 1.2945140e-10 3.4768295e-08 8.5913252e-09 -6.5506762e-08 1.4306674e-09
3.4152778e+00 2.0058987e-10 5.9461802e-10 -3.0249406e-09 -7.7383904e-10 3.4815801e-08 8.6431768e-09 -6.6099075e-08 1.3417841e-09
3.4188889e+00 1.9094990e-10 -1.1598774e-10 -2.6508549e-09 -4.6622149e-11 3.4863269e-08 8.6500183e-09 -6.6714049e-08 1.3255933e-09
3.4227778e+00 1.7232333e-10 1.7462939e-10 -2.8211565e-09 -9.2155882e-11 3.4902399e-08 8.7602038e-09 -6.7319156e-08 1.2684493e-09
3.4263889e+00 1.5017721e-10 8.4246789e-10 -2.9772315e-09 -4.3532699e-10 3.4936067e-08 8.8524594e-09 -6.7938882e-08 1.2021041e-09
3.4300000e+00 1.2730271e-10 9.1214856e-12 -2.9612404e-09 -1.7709059e-10 3.4964183e-08 8.9177621e-09 -6.8563915e-08 1.1684533e-09
3.4336111e+00 1.0442820e-10 5.9367308e-10 -3.0280852e-09 -1.3353260e-10 3.4988236e-08 8.9106852e-09 -6.9218499e-08 1.1528433e-09
3.4375000e+00 7.9645911e-11 -6.5433189e-10 -2.7963792e-09 -2.6737375e-13 3.5004645e-08 8.8770924e-09 -6.9838306e-08 1.1383660e-09
3.4411111e+00 5.5593490e-11 3.4424448e-10 -3.1428718e-09 -1.3336876e-10 3.5015247e-08 8.9384082e-09 -7.0482210e-08 1.0493561e-09
3.4447222e+00 3.1789912e-11 2.2174688e-10 -3.0272786e-09 -6.8826098e-10 3.5020095e-08 9.0041635e-09 -7.1072752e-08 1.0019877e-09
3.4483333e+00 8.1636635e-12 3.8522510e-10 -2.6315495e-09 2.5101371e-10 3.5018904e-08 9.0700675e-09 -7.1728723e-08 9.8586587e-10
3.4522222e+00 -1.7279997e-11 1.7966649e-10 -3.2052451e-09 -3.8920054e-10 3.5012222e-08 9.0728229e-09 -7.2366350e-08 9.5262174e-10
3.4558333e+00 -3.7789325e-11 -1.5423193e-10 -2.9047631e-09 8.2331608e-11 3.5000822e-08 9.1387342e-09 -7.3075400e-08 9.0050966e-10
3.4594444e+00 -5.6169946e-11 7.6264338e-10 -3.8896531e-09 -5.6336614e-10 3.4984804e-08 9.2231227e-09 -7.3798336e-08 8.0703953e-10
3.4630556e+00 -7.5839793e-11 1.6327647e-11 -3.0378236e-09 -2.9943514e-10 3.4962217e-08 9.2461024e-09 -7.4565335e-08 7.8676492e-10
3.4669444e+00 -9.7022698e-11 1.8064116e-10 -3.7868988e-09 1.2565273e-10 3.4936304e-08 9.2496476e-09 -7.5272564e-08 7.5895638e-10
3.4705556e+00 -1.1654687e-10 -1.4791552e-10 -2.9900682e-09 -3.8234669e-10 3.4888010e-08 9.3246498e-09 -7.6281110e-08 6.1584270e-10
3.4761111e+00 -1.4216997e-10 5.9792884e-10 -3.2917324e-09 -4.7633577e-10 3.4851612e-08 9.3324226e-09 -7.6928693e-08 5.5477800e-10
3.4797222e+00 -1.5781580e-10 -5.2618021e-10 -2.9136762e-09 -8.7338323e-11 3.4811417e-08 9.3356692e-09 -7.7545488e-08 4.8428215e-10
3.4833333e+00 -1.7346164e-10 5.5614840e-10 -2.9967121e-09 -5.6339265e-10 3.4763839e-08 9.4465464e-09 -7.8209010e-08 3.7368520e-10
3.4872222e+00 -1.9065384e-10 3.9422732e-10 -2.9072756e-09 -3.8458095e-10 3.4714816e-08 9.5498800e-09 -7.8860273e-08 3.9244321e-10
3.4908333e+00 -2.1338214e-10 5.5962182e-10 -3.3334014e-09 5.5773181e-10 3.4660199e-08 9.6082118e-09 -7.9528790e-08 4.5325734e-10
3.4944444e+00 -2.3675530e-10 -2.1174149e-11 -3.0726079e-09 3.6294541e-12 3.4599835e-08 9.5900229e-09 -8.0164705e-08 4.6322030e-10
3.4980556e+00 -2.6075681e-10 -1.4672345e-10 -3.0209964e-09 8.8336297e-11 3.4528313e-08 9.7305605e-09 -8.0825091e-08 4.5811473e-10
3.5019444e+00 -2.8660458e-10 1.3513318e-09 -2.8550925e-09 -1.3209831e-10 3.4455701e-08 9.9151573e-09 -8.1449318e-08 4.3910618e-10
3.5055556e+00 -3.1184630e-10 3.5263814e-10 -3.1265072e-09 -4.3365237e-11 3.4376819e-08 9.9958050e-09 -8.2139205e-08 4.3387812e-10
3.5091667e+00 -3.3827999e-10 3.9180227e-10 -3.4842865e-09 -4.8937685e-12 3.4291688e-08 1.0139933e-08 -8.2800367e-08 3.5907947e-10
3.5127778e+00 -3.6334901e-10 9.3861463e-10 -2.8512387e-09 -6.8555530e-10 3.4200479e-08 1.0266317e-08 -8.3440320e-08 3.1724913e-10
3.5163889e+00 -3.8837288e-10 2.2800241e-10 -3.2810594e-09 2.9942907e-10 3.4095463e-08 1.0275431e-08 -8.4114853e-08 2.8134755e-10
3.5202778e+00 -4.1532167e-10 -1.4988562e-10 -2.7209074e-09 -6.0715677e-10 3.3992820e-08 1.0324642e-08 -8.4702070e-08 1.2704302e-10
3.5238889e+00 -4.3063526e-10 6.0414525e-10 -2.9060528e-09 -8.1719279e-10 3.3886468e-08 1.0342374e-08 -8.5335544e-08 1.9376661e-11
3.5275000e+00 -4.4589520e-10 -4.4046690e-10 -3.1641542e-09 -1.7665053e-10 3.3706748e-08 1.0282980e-08 -8.6393669e-08 -6.5245424e-11
3.5333333e+00 -4.7104407e-10 1.0107150e-10 -3.1126153e-09 -3.0690432e-10 3.3590552e-08 1.0309516e-08 -8.7048111e-08 -1.3626380e-10
3.5369444e+00 -4.8661242e-10 1.4388065e-10 -3.1585272e-09 -3.4864993e-10 3.3470804e-08 1.0327347e-08 -8.7728868e-08 -2.2549505e-10
3.5405556e+00 -5.0031909e-10 2.0708522e-11 -3.3647640e-09 -4.7502319e-10 3.3347774e-08 1.0359116e-08 -8.8449888e-08 -3.0958639e-10
3.5441667e+00 -5.1366351e-10 2.7255097e-10 -3.5443514e-09 -3.0120451e-10 3.3221556e-08 1.0490315e-08 -8.9183744e-08 -4.0303550e-10
3.5477778e+00 -5.2660051e-10 9.3850849e-10 -3.4877696e-09 -5.6140268e-10 3.3092198e-08 1.0485855e-08 -8.9864336e-08 -5.1541379e-10
3.5513889e+00 -5.3953751e-10 -9.7967325e-10 -3.0339397e-09 -4.7593543e-10 3.2949068e-08 1.0417867e-08 -9.0646749e-08 -6.0138669e-10
3.5552778e+00 -5.5583913e-10 3.9691692e-10 -3.9279392e-09 -2.6097485e-10 3.2811950e-08 1.0513363e-08 -9.1371048e-08 -6.6192804e-10
3.5588889e+00 -5.7425463e-10 4.8459032e-10 -3.0126015e-09 -2.9786840e-10 3.2670274e-08 1.0663752e-08 -9.2050462e-08 -6.8431406e-10
3.5625000e+00 -5.9340827e-10 9.0361455e-10 -3.4978249e-09 9.1228222e-11 3.2523938e-08 1.0813958e-08 -9.2716481e-08 -7.2105524e-10
3.5661111e+00 -6.1265261e-10 4.8289949e-10 -2.8842492e-09 -4.3037759e-10 3.2361124e-08 1.0848808e-08 -9.3424206e-08 -7.8643022e-10
3.5700000e+00 -6.3337729e-10 -1.8418592e-10 -3.4130501e-09 -1.2997924e-10 3.2205068e-08 1.0985447e-08 -9.4124888e-08 -7.7689030e-10
3.5736111e+00 -6.5279853e-10 1.4454739e-09 -3.3011831e-09 2.1804004e-10 3.2044344e-08 1.1126629e-08 -9.4774012e-08 -7.3020289e-10
3.5772222e+00 -6.7184713e-10 -1.4225895e-10 -2.9189935e-09 2.1292075e-10 3.1866190e-08 1.1176156e-08 -9.5490400e-08 -7.2566389e-10
3.5811111e+00 -6.9158081e-10 5.6677487e-10 -3.4554004e-09 -1.7401505e-10 3.1696143e-08 1.1299169e-08 -9.6195093e-08 -7.5378983e-10
3.5847222e+00 -7.0990495e-10 5.6873417e-10 -3.2972622e-09 -8.5608966e-11 3.1522044e-08 1.1368145e-08 -9.6949284e-08 -8.0967843e-10
3.5883333e+00 -7.2497033e-10 6.7962619e-11 -3.9297099e-09 -4.3028589e-10 3.1248670e-08 1.1487699e-08 -9.8091533e-08 -8.7507309e-10
3.5938889e+00 -7.3953434e-10 6.4936039e-10 -3.1848684e-09 3.7918003e-11 3.1067935e-08 1.1593122e-08 -9.8759603e-08 -8.6090579e-10
3.5975000e+00 -7.5004299e-10 3.2377534e-10 -3.2168615e-09 9.2857046e-11 3.0870445e-08 1.1736484e-08 -9.9466774e-08 -8.3476621e-10
3.6013889e+00 -7.6135999e-10 9.0504318e-10 -3.0755085e-09 1.3119646e-10 3.0684117e-08 1.1882382e-08 -1.0009518e-07 -8.3043406e-10
3.6050000e+00 -7.7431275e-10 4.4170694e-10 -2.9461778e-09 -9.1207377e-11 3.0494106e-08 1.1965069e-08 -1.0071676e-07 -8.5407155e-10
3.6086111e+00 -7.9170467e-10 3.2155988e-10 -3.0100112e-09 -1.2698463e-10 3.0300026e-08 1.1944327e-08 -1.0136525e-07 -9.0499583e-10
3.6122222e+00 -8.0785659e-10 -5.1302399e-10 -3.2040871e-09 -3.4308568e-10 3.0102061e-08 1.1977558e-08 -1.0206998e-07 -9.9362851e-10
3.6158333e+00 -8.2372358e-10 8.1976859e-10 -3.5489127e-09 -4.7506212e-10 2.9884562e-08 1.2188739e-08 -1.0276917e-07 -1.0637775e-09
3.6197222e+00 -8.4081110e-10 9.9035973e-10 -2.6724712e-09 -1.2621510e-10 2.9678398e-08 1.2430492e-08 -1.0337519e-07 -1.0771193e-09
3.6233333e+00 -8.5834417e-10 1.2411991e-09 -3.1346945e-09 3.0602626e-12 2.9467893e-08 1.2695076e-08 -1.0402873e-07 -1.0715920e-09
3.6269444e+00 -8.7659047e-10 1.2011165e-09 -3.1277553e-09 4.7960666e-11 2.9252851e-08 1.2860166e-08 -1.0470336e-07 -1.1175144e-09
3.6305556e+00 -8.9573223e-10 3.2279700e-10 -3.3368877e-09 -4.7185938e-10 2.9016072e-08 1.2911079e-08 -1.0535956e-07 -1.2378233e-09
3.6344444e+00 -9.1634643e-10 1.1359484e-10 -2.5019333e-09 -5.5935952e-10 2.8791722e-08 1.2922670e-08 -1.0597085e-07 -1.2651645e-09
3.6380556e+00 -9.3269367e-10 -6.5964958e-12 -3.3557449e-09 3.0697909e-10 2.8564285e-08 1.2992954e-08 -1.0664225e-07 -1.1949611e-09
3.6416667e+00 -9.4178630e-10 6.5536878e-10 -3.0778453e-09 3.4105256e-10 2.8316923e-08 1.3077989e-08 -1.0735975e-07 -1.2103001e-09
3.6455556e+00 -9.5129604e-10 7.3503941e-11 -3.3064379e-09 -4.7253010e-10 2.7977263e-08 1.3095369e-08 -1.0826432e-07 -1.3725203e-09
3.6508333e+00 -9.6407780e-10 3.6261857e-11 -2.6242607e-09 -5.5201796e-10 2.7723540e-08 1.3108146e-08 -1.0893583e-07 -1.5423280e-09
3.6547222e+00 -9.7768083e-10 7.3262193e-11 -3.3508363e-09 -9.0347782e-10 2.7483399e-08 1.3052065e-08 -1.0964947e-07 -1.6678199e-09
3.6583333e+00 -1.0014978e-09 -5.9093317e-10 -3.4875736e-09 -2.5490847e-10 2.7237469e-08 1.3027967e-08 -1.1027314e-07 -1.8254494e-09
3.6619444e+00 -1.0254003e-09 3.6848886e-10 -2.4887093e-09 -1.2001332e-09 2.6985735e-08 1.3031048e-08 -1.1087432e-07 -1.9877365e-09
3.6655556e+00 -1.0493335e-09 -3.4004675e-10 -3.2720218e-09 -2.9790121e-10 2.6728193e-08 1.2993351e-08 -1.1154643e-07 -2.0479455e-09
3.6691667e+00 -1.0732667e-09 -7.9336716e-12 -3.1684535e-09 -2.5787503e-10 2.6445437e-08 1.2933379e-08 -1.1227732e-07 -2.0927257e-09
3.6730556e+00 -1.0906823e-09 -5.0610715e-10 -3.3349598e-09 -1.2595447e-10 2.6179219e-08 1.2859901e-08 -1.1293702e-07 -2.1014059e-09
3.6766667e+00 -1.1034216e-09 -1.7215472e-10 -2.9865501e-09 4.5829093e-11 2.5909853e-08 1.2835868e-08 -1.1359563e-07 -2.2315779e-09
3.6802778e+00 -1.1166248e-09 -4.9684291e-11 -3.3244992e-09 -1.2474164e-09 2.5637283e-08 1.2793947e-08 -1.1431544e-07 -2.3615743e-09
3.6838889e+00 -1.1298279e-09 -3.3728187e-10 -3.5730475e-09 4.7449658e-11 2.5340226e-08 1.2797487e-08 -1.1513072e-07 -2.4214608e-09
3.6877778e+00 -1.1435715e-09 3.6762683e-10 -3.6812651e-09 -5.6076282e-10 2.5061405e-08 1.2949696e-08 -1.1587321e-07 -2.5053704e-09
3.6913889e+00 -1.1544064e-09 1.0373789e-09 -3.4335483e-09 -2.1378788e-10 2.4780009e-08 1.3016677e-08 -1.1660424e-07 -2.5512119e-09
3.6950000e+00 -1.1647847e-09 -4.1909181e-10 -3.5714845e-09 -2.0936428e-10 2.4496125e-08 1.3025103e-08 -1.1732463e-07 -2.6480839e-09
3.6986111e+00 -1.1749264e-09 4.9686779e-10 -3.3316791e-09 -6.8483864e-10 2.4187650e-08 1.3058517e-08 -1.1809439e-07 -2.7575268e-09
3.7025000e+00 -1.1858483e-09 -2.1045895e-10 -3.5176022e-09 -2.5324271e-10 2.3740129e-08 1.3022780e-08 -1.1921829e-07 -2.8497219e-09
3.7080556e+00 -1.2115858e-09 -3.9664125e-12 -3.4826522e-09 -2.9992820e-10 2.3443899e-08 1.3085731e-08 -1.1988853e-07 -2.8627031e-09
3.7116667e+00 -1.2298661e-09 5.8505792e-10 -2.9398811e-09 1.8010225e-10 2.3143253e-08 1.3185128e-08 -1.2056598e-07 -2.7822561e-09
3.7152778e+00 -1.2479881e-09 3.3244873e-10 -3.5517106e-09 5.6248497e-10 2.2838209e-08 1.3266265e-08 -1.2119229e-07 -2.7534035e-09
3.7188889e+00 -1.2661101e-09 4.1650992e-10 -2.4498799e-09 -2.9615260e-10 2.2528685e-08 1.3374485e-08 -1.2178229e-07 -2.7526265e-09
3.7225000e+00 -1.2849161e-09 5.8244177e-10 -3.2037236e-09 3.0332442e-10 2.2190155e-08 1.3437542e-08 -1.2253782e-07 -2.8320434e-09
3.7263889e+00 -1.3058698e-09 -4.1949884e-11 -3.5189904e-09 -9.8404126e-10 2.1870743e-08 1.3432983e-08 -1.2319564e-07 -2.9801418e-09
3.7300000e+00 -1.3266467e-09 -1.3479999e-13 -2.7845188e-09 -3.8302061e-10 2.1546290e-08 1.3586767e-08 -1.2385092e-07 -3.0768434e-09
3.7336111e+00 -1.3474235e-09 1.4196791e-09 -3.4945849e-09 -5.0960983e-10 2.1191449e-08 1.3718817e-08 -1.2463683e-07 -3.1853369e-09
3.7375000e+00 -1.3681904e-09 -2.8781932e-10 -3.4984033e-09 -4.2033355e-10 2.0858497e-08 1.3673942e-08 -1.2531079e-07 -3.2215557e-09
3.7411111e+00 -1.3759208e-09 -1.2641097e-10 -2.9597648e-09 8.6005768e-11 2.0523756e-08 1.3678553e-08 -1.2594154e-07 -3.2675362e-09
3.7447222e+00 -1.3829342e-09 1.6896822e-10 -3.0844129e-09 -5.1044136e-10 2.0187376e-08 1.3719698e-08 -1.2659662e-07 -3.3455869e-09
3.7483333e+00 -1.3894312e-09 2.1083322e-10 -3.1928368e-09 -2.1002650e-10 1.9823357e-08 1.3666851e-08 -1.2729766e-07 -3.4144849e-09
3.7522222e+00 -1.3964280e-09 -6.6380594e-10 -3.0449922e-09 -3.8052768e-10 1.9483144e-08 1.3504986e-08 -1.2796472e-07 -3.4038671e-09
3.7558333e+00 -1.4075234e-09 -8.3033784e-10 -3.3470586e-09 4.7853780e-10 1.9139840e-08 1.3492105e-08 -1.2864978e-07 -3.4028419e-09
3.7594444e+00 -1.4219070e-09 7.1144180e-10 -3.2174387e-09 -4.6907442e-10 1.8792996e-08 1.3642270e-08 -1.2930556e-07 -3.4292456e-09
3.7630556e+00 -1.4366956e-09 6.7469543e-10 -3.0664963e-09 2.2534836e-10 1.8252383e-08 1.3699879e-08 -1.3026969e-07 -3.4838120e-09
3.7686111e+00 -1.4594474e-09 -3.2904391e-10 -2.9386569e-09 -5.5274686e-10 1.7896747e-08 1.3764346e-08 -1.3090259e-07 -3.5521085e-09
3.7722222e+00 -1.4716195e-09 9.2412622e-10 -3.1260457e-09 -7.7681973e-11 1.7510812e-08 1.3902046e-08 -1.3160311e-07 -3.6856823e-09
3.7761111e+00 -1.4819575e-09 2.5615730e-10 -3.1071964e-09 -1.0672360e-09 1.7150123e-08 1.3944246e-08 -1.3228419e-07 -3.8141940e-09
3.7797222e+00 -1.4907603e-09 1.3338238e-10 -3.4191633e-09 -1.1902661e-10 1.6787297e-08 1.4000026e-08 -1.3296198e-07 -3.8822804e-09
3.7833333e+00 -1.4995631e-09 3.8151483e-10 -3.0757129e-09 -5.0946263e-10 1.6394135e-08 1.4215674e-08 -1.3365168e-07 -3.9859985e-09
3.7872222e+00 -1.5093310e-09 1.4668965e-09 -3.0612308e-09 -3.7955021e-10 1.6026040e-08 1.4379889e-08 -1.3427727e-07 -4.1287798e-09
3.7908333e+00 -1.5244159e-09 4.8936391e-11 -2.9334479e-09 -9.3843057e-10 1.5654278e-08 1.4521314e-08 -1.3501925e-07 -4.3045412e-09
3.7944444e+00 -1.5395601e-09 1.2565184e-09 -4.1765333e-09 -6.8398265e-10 1.5278833e-08 1.4739400e-08 -1.3580465e-07 -4.3456854e-09
3.7980556e+00 -1.5547629e-09 7.5658786e-10 -3.3494145e-09 3.0418945e-10 1.4870382e-08 1.4818802e-08 -1.3650933e-07 -4.3396478e-09
3.8019444e+00 -1.5711351e-09 -7.5999866e-11 -2.9208673e-09 -2.5243799e-10 1.4487806e-08 1.4757120e-08 -1.3714428e-07 -4.4409936e-09
3.8055556e+00 -1.5819679e-09 -4.9337714e-10 -3.1634604e-09 -6.8306171e-10 1.4103116e-08 1.4673042e-08 -1.3781030e-07 -4.4537275e-09
3.8091667e+00 -1.5885511e-09 -2.8272723e-10 -3.2186364e-09 5.6551754e-10 1.3716771e-08 1.4815114e-08 -1.3848105e-07 -4.4010389e-09
3.8127778e+00 -1.5956163e-09 1.5941601e-09 -3.2087882e-09 -7.9160677e-11 1.3298786e-08 1.4953790e-08 -1.3926055e-07 -4.4442212e-09
3.8166667e+00 -1.6032438e-09 -4.0550302e-10 -3.7271516e-09 -2.9097345e-10 1.2908873e-08 1.4928710e-08 -1.4002634e-07 -4.4522321e-09
3.8202778e+00 -1.6103264e-09 1.7399690e-10 -3.6109852e-09 2.1702671e-10 1.2518244e-08 1.4934829e-08 -1.4073524e-07 -4.4889565e-09
3.8238889e+00 -1.6091438e-09 -1.1751604e-10 -3.1819743e-09 -5.5602142e-10 1.1917765e-08 1.4979772e-08 -1.4173607e-07 -4.5157735e-09
3.8294444e+00 -1.6077098e-09 3.8717484e-10 -3.0517730e-09 3.9511927e-10 1.1527703e-08 1.5072488e-08 -1.4235956e-07 -4.5143100e-09
3.8330556e+00 -1.6070865e-09 4.6866390e-10 -2.9227049e-09 -3.8160944e-10 1.1137792e-08 1.5165168e-08 -1.4301967e-07 -4.5735156e-09
3.8366667e+00 -1.6064633e-09 3.8684250e-10 -3.4028138e-09 -1.6490448e-10 1.0715165e-08 1.5294071e-08 -1.4380381e-07 -4.6626011e-09
3.8405556e+00 -1.6279271e-09 7.1803724e-10 -3.5744032e-09 -5.9868529e-10 1.0317468e-08 1.5355154e-08 -1.4455313e-07 -4.8057423e-09
3.8441667e+00 -1.6497911e-09 -1.5418611e-10 -3.6058454e-09 -7.2261759e-10 9.9145266e-09 1.5358041e-08 -1.4530700e-07 -4.9016371e-09
3.8477778e+00 -1.6711587e-09 1.8082982e-10 -3.6181033e-09 -1.6256564e-10 9.5063994e-09 1.5256899e-08 -1.4596929e-07 -4.9885257e-09
3.8513889e+00 -1.6925263e-09 -1.1144430e-09 -2.7282275e-09 -6.3948263e-10 9.0622545e-09 1.5254316e-08 -1.4669274e-07 -5.1033322e-09
3.8552778e+00 -1.7065433e-09 1.0922968e-09 -3.7089686e-09 -3.4457392e-10 8.6480812e-09 1.5320127e-08 -1.4742781e-07 -5.1860822e-09
3.8588889e+00 -1.7069727e-09 -4.8481234e-10 -3.3348656e-09 -4.1927173e-10 8.2338351e-09 1.5314078e-08 -1.4813963e-07 -5.2124684e-09
3.8625000e+00 -1.7071443e-09 4.2897641e-10 -3.4860432e-09 1.7570689e-10 7.7876817e-09 1.5375383e-08 -1.4888512e-07 -5.3016162e-09
3.8663889e+00 -1.7072939e-09 9.6500395e-11 -3.1473329e-09 -9.3983119e-10 7.3733615e-09 1.5315300e-08 -1.4958618e-07 -5.3744772e-09
3.8700000e+00 -1.7074329e-09 -6.5111757e-10 -3.5705108e-09 2.6726808e-10 6.9572768e-09 1.5291542e-08 -1.5037031e-07 -5.3913290e-09
3.8736111e+00 -1.7218367e-09 4.3181458e-10 -3.9433035e-09 -4.2282305e-10 6.5374835e-09 1.5407325e-08 -1.5108818e-07 -5.4882083e-09
3.8772222e+00 -1.7379978e-09 6.3695433e-10 -2.9356403e-09 -4.7144725e-10 6.0810089e-09 1.5468828e-08 -1.5180540e-07 -5.5825399e-09
3.8811111e+00 -1.7554289e-09 -1.0978498e-10 -3.4461139e-09 -3.3710933e-10 5.4542218e-09 1.5447263e-08 -1.5286514e-07 -5.6553808e-09
3.8863889e+00 -1.7790853e-09 -2.6419729e-11 -3.5019967e-09 -1.2293795e-10 4.9874792e-09 1.5529076e-08 -1.5361095e-07 -5.8088090e-09
3.8902778e+00 -1.7929257e-09 7.2767646e-10 -3.1342192e-09 -1.1921620e-09 4.5508671e-09 1.5664142e-08 -1.5426319e-07 -5.9368668e-09
3.8938889e+00 -1.8055263e-09 5.1908495e-10 -3.1158073e-09 1.0090358e-11 4.1110966e-09 1.5740319e-08 -1.5491369e-07 -5.9861538e-09
3.8975000e+00 -1.8189558e-09 1.8409404e-10 -3.1175022e-09 -4.6504718e-10 3.6680672e-09 1.5811861e-08 -1.5555802e-07 -6.0915802e-09
3.9011111e+00 -1.8323853e-09 4.7628638e-10 -3.0567701e-09 -5.0812031e-10 3.2221749e-09 1.5893012e-08 -1.5615897e-07 -6.1962316e-09
3.9047222e+00 -1.8425513e-09 2.7280626e-10 -2.7018137e-09 -4.5789203e-10 2.7404313e-09 1.5946223e-08 -1.5684387e-07 -6.2841936e-09
3.9086111e+00 -1.8442612e-09 1.8328716e-10 -3.3923618e-09 -2.9606811e-10 2.2927681e-09 1.6031571e-08 -1.5752392e-07 -6.2825401e-09
3.9122222e+00 -1.8452700e-09 6.0453641e-10 -3.1241245e-09 3.1133153e-10 1.8448767e-09 1.6148680e-08 -1.5822093e-07 -6.2575200e-09
3.9158333e+00 -1.8461434e-09 4.7647311e-10 -3.5549665e-09 -8.0377060e-11 1.3622948e-09 1.6265389e-08 -1.5900545e-07 -6.2753050e-09
3.9197222e+00 -1.8470841e-09 5.2388758e-10 -3.4256159e-09 -7.2065765e-11 9.1247414e-10 1.6261055e-08 -1.5974968e-07 -6.3194782e-09
3.9233333e+00 -1.8602317e-09 -5.6389388e-10 -3.7059625e-09 -3.3568729e-10 4.5914979e-10 1.6283558e-08 -1.6053597e-07 -6.3874525e-09
3.9269444e+00 -1.8759551e-09 7.7161584e-10 -3.8285267e-09 -2.9176728e-10 2.0868844e-12 1.6252111e-08 -1.6123189e-07 -6.3992678e-09
3.9305556e+00 -1.8910470e-09 -1.0618985e-09 -2.8401290e-09 1.8270303e-10 -4.9423023e-10 1.6198935e-08 -1.6195339e-07 -6.3467274e-09
3.9344444e+00 -1.9072998e-09 6.0610149e-10 -3.5796941e-09 2.6764389e-10 -9.5881515e-10 1.6216978e-08 -1.6265133e-07 -6.4196099e-09
3.9380556e+00 -1.9216969e-09 -4.3954917e-10 -3.1082621e-09 -9.4040599e-10 -1.6799231e-09 1.6098702e-08 -1.6362118e-07 -6.5749769e-09
3.9436111e+00 -1.9413812e-09 -2.7010649e-10 -2.9325532e-09 8.2043765e-12 -2.1527132e-09 1.6053836e-08 -1.6432325e-07 -6.5870548e-09
3.9472222e+00 -1.9552403e-09 -1.4404342e-10 -3.7949923e-09 -1.1969312e-10 -2.6288664e-09 1.6018041e-08 -1.6509281e-07 -6.6364211e-09
3.9508333e+00 -1.9690993e-09 -1.8637140e-10 -3.5791987e-09 -3.3599549e-10 -3.1080037e-09 1.5923292e-08 -1.6578381e-07 -6.7979363e-09
3.9544444e+00 -1.9798344e-09 -6.8823494e-10 -3.0423168e-09 -1.1549140e-09 -3.6251322e-09 1.5840673e-08 -1.6650408e-07 -6.9169445e-09
3.9583333e+00 -1.9777835e-09 -1.9923386e-11 -3.3666115e-09 1.3484320e-10 -4.1047077e-09 1.5777994e-08 -1.6720039e-07 -6.9197687e-09
3.9619444e+00 -1.9747617e-09 -5.5865348e-10 -3.3057220e-09 -1.6091283e-10 -4.5835005e-09 1.5837671e-08 -1.6788387e-07 -7.0431226e-09
3.9655556e+00 -1.9713331e-09 1.1095217e-09 -3.2435965e-09 -9.7773862e-10 -5.0614614e-09 1.6055485e-08 -1.6858958e-07 -7.1991649e-09
3.9691667e+00 -1.9679045e-09 9.0106665e-10 -3.5188027e-09 -4.6265197e-10 -5.5398209e-09 1.6102083e-08 -1.6926696e-07 -7.2521829e-09
3.9727778e+00 -1.9746192e-09 -4.7093099e-10 -2.9721896e-09 -2.6744830e-11 -6.0575878e-09 1.6157328e-08 -1.6994263e-07 -7.1988428e-09
3.9766667e+00 -1.9878812e-09 9.4445676e-10 -3.0399162e-09 4.8394549e-10 -6.5416719e-09 1.6176723e-08 -1.7056613e-07 -7.1545307e-09
3.9802778e+00 -2.0018234e-09 -7.6542647e-10 -2.9346369e-09 -7.4910320e-11 -7.0291394e-09 1.6141981e-08 -1.7124895e-07 -7.2684336e-09
3.9838889e+00 -2.0157656e-09 4.4473288e-10 -3.6084493e-09 -9.7650120e-10 -7.5198576e-09 1.6084768e-08 -1.7192530e-07 -7.3450316e-09
3.9875000e+00 -2.0286155e-09 -9.7285518e-10 -2.8726035e-09 2.6944216e-10 -8.0506922e-09 1.5993768e-08 -1.7259705e-07 -7.3427433e-09
3.9913889e+00 -2.0338929e-09 1.9285541e-10 -3.1046444e-09 -2.4982793e-10 -8.5446976e-09 1.6035749e-08 -1.7321109e-07 -7.4571212e-09
3.9950000e+00 -2.0375803e-09 1.9466323e-10 -2.7792881e-09 -8.0596812e-10 -9.0395206e-09 1.6086985e-08 -1.7384205e-07 -7.5526583e-09
3.9986111e+00 -2.0406310e-09 2.7828420e-10 -3.2668437e-09 -7.5912575e-11 -9.8022373e-09 1.6256516e-08 -1.7490963e-07 -7.5489334e-09
4.0041667e+00 -2.0453531e-09 7.3890150e-10 -3.3826794e-09 9.8261969e-11 -1.0298975e-08 1.6312549e-08 -1.7559934e-07 -7.5232750e-09
4.0077778e+00 -2.0486403e-09 -2.2166856e-10 -3.2264496e-09 1.3858483e-10 -1.0834862e-08 1.6265915e-08 -1.7635202e-07 -7.4655862e-09
4.0116667e+00 -2.0525330e-09 -1.7805034e-10 -3.4708749e-09 3.5589067e-10 -1.1333407e-08 1.6191367e-08 -1.7706918e-07 -7.4068673e-09
4.0152778e+00 -2.0563580e-09 -5.1008690e-10 -3.4011737e-09 1.8613006e-10 -1.1832881e-08 1.6125863e-08 -1.7769414e-07 -7.5204397e-09
4.0188889e+00 -2.0601829e-09 -9.4566079e-11 -2.5875128e-09 -1.2344909e-09 -1.2333516e-08 1.6128296e-08 -1.7828572e-07 -7.6943795e-09
4.0225000e+00 -2.0659272e-09 1.1702386e-10 -3.0811814e-09 -3.7110771e-10 -1.2835715e-08 1.6175406e-08 -1.7892662e-07 -7.7575284e-09
4.0261111e+00 -2.0730760e-09 3.1784021e-10 -3.0601869e-09 -2.1180486e-10 -1.3378571e-08 1.6260186e-08 -1.7967473e-07 -7.7555162e-09
4.0300000e+00 -2.0814342e-09 4.0884298e-10 -3.5965493e-09 2.2905219e-10 -1.3884607e-08 1.6289796e-08 -1.8038328e-07 -7.7714688e-09
4.0336111e+00 -2.0891955e-09 -1.3551844e-10 -3.1930065e-09 -3.7630721e-10 -1.4392482e-08 1.6409808e-08 -1.8103273e-07 -7.9596771e-09
4.0372222e+00 -2.0965835e-09 1.2433151e-09 -3.0302786e-09 -1.3610003e-09 -1.4940270e-08 1.6524858e-08 -1.8173568e-07 -8.1317766e-09
4.0411111e+00 -2.0956765e-09 -2.5716736e-10 -3.2246044e-09 -1.1413881e-10 -1.5448676e-08 1.6500200e-08 -1.8245051e-07 -8.1946820e-09
4.0447222e+00 -2.0944773e-09 2.9557490e-11 -3.6251761e-09 -4.6652574e-10 -1.5956758e-08 1.6538608e-08 -1.8318450e-07 -8.2673088e-09
4.0483333e+00 -2.0930180e-09 3.2497704e-10 -3.4082613e-09 -2.0387620e-10 -1.6464487e-08 1.6721951e-08 -1.8388174e-07 -8.2929508e-09
4.0519444e+00 -2.0915586e-09 1.3674189e-09 -3.2728993e-09 -3.2819194e-11 -1.7011774e-08 1.6953578e-08 -1.8470229e-07 -8.2703837e-09
4.0558333e+00 -2.0968617e-09 6.1795464e-10 -4.0283628e-09 2.2625190e-10 -1.7521870e-08 1.7001748e-08 -1.8544083e-07 -8.2072647e-09
4.0594444e+00 -2.1072268e-09 -1.7331402e-10 -3.0486186e-09 3.5638507e-10 -1.8311603e-08 1.7104096e-08 -1.8643546e-07 -8.1669360e-09
4.0650000e+00 -2.1234856e-09 7.8740291e-10 -3.1465286e-09 -1.1441297e-10 -1.8828185e-08 1.7175327e-08 -1.8709437e-07 -8.1591567e-09
4.0686111e+00 -2.1340538e-09 -1.2988383e-10 -3.1674147e-09 1.8622146e-10 -1.9346645e-08 1.7097613e-08 -1.8773870e-07 -8.1698537e-09
4.0722222e+00 -2.1389712e-09 -5.8748006e-10 -3.0067988e-09 -2.8496258e-10 -1.9905540e-08 1.7155363e-08 -1.8845226e-07 -8.0807438e-09
4.0761111e+00 -2.1382865e-09 1.0824800e-09 -3.3424084e-09 1.0487617e-09 -2.0424345e-08 1.7330809e-08 -1.8909950e-07 -7.9797710e-09
4.0797222e+00 -2.1375764e-09 5.3702502e-10 -2.8597147e-09 -1.1670477e-10 -2.0942977e-08 1.7456501e-08 -1.8968738e-07 -8.0046508e-09
4.0833333e+00 -2.1368662e-09 6.2321016e-10 -2.7736458e-09 -1.1295539e-10 -2.1461437e-08 1.7573047e-08 -1.9031292e-07 -8.0530806e-09
4.0869444e+00 -2.1361560e-09 4.5260293e-10 -3.2204995e-09 -3.3408847e-10 -2.2020217e-08 1.7674381e-08 -1.9099033e-07 -8.1853170e-09
4.0908333e+00 -2.1402171e-09 4.1596740e-10 -2.8071038e-09 -7.9936607e-10 -2.2540054e-08 1.7687424e-08 -1.9158053e-07 -8.2891848e-09
4.0944444e+00 -2.1441541e-09 -2.9556462e-10 -2.8483852e-09 -1.5941402e-10 -2.3060848e-08 1.7592085e-08 -1.9224967e-07 -8.4209939e-09
4.0980556e+00 -2.1481106e-09 -5.8448877e-10 -3.5636580e-09 -1.0572848e-09 -2.3582603e-08 1.7523762e-08 -1.9296778e-07 -8.5995973e-09
4.1016667e+00 -2.1520671e-09 -4.6182436e-11 -3.3175689e-09 -5.9136202e-10 -2.4145692e-08 1.7625051e-08 -1.9369822e-07 -8.6572126e-09
4.1055556e+00 -2.1572905e-09 9.1437290e-10 -3.1818142e-09 9.7516558e-11 -2.4669906e-08 1.7805196e-08 -1.9434769e-07 -8.6732116e-09
4.1091667e+00 -2.1631551e-09 7.4850069e-10 -3.0417097e-09 -2.4519989e-10 -2.5195557e-08 1.7931537e-08 -1.9496855e-07 -8.7398780e-09
4.1127778e+00 -2.1691301e-09 4.1772014e-10 -2.9075788e-09 -3.7018261e-10 -2.5722658e-08 1.8030439e-08 -1.9563383e-07 -8.8350836e-09
4.1163889e+00 -2.1751094e-09 4.9522387e-10 -3.4674503e-09 -5.0863819e-10 -2.6535260e-08 1.8091192e-08 -1.9674141e-07 -8.9260969e-09
4.1219444e+00 -2.1781131e-09 -1.3070490e-10 -3.4312037e-09 -3.7441419e-11 -2.7062781e-08 1.8081369e-08 -1.9742997e-07 -8.8870584e-09
4.1255556e+00 -2.1695860e-09 4.0032973e-11 -3.1668270e-09 3.9779652e-10 -2.7628530e-08 1.8139370e-08 -1.9816955e-07 -8.9195735e-09
4.1294444e+00 -2.1601251e-09 4.5711911e-10 -3.4139823e-09 -6.7649722e-10 -2.8151650e-08 1.8347207e-08 -1.9882888e-07 -8.8748533e-09
4.1330556e+00 -2.1513093e-09 1.4613770e-09 -2.9039726e-09 1.0892994e-09 -2.8672632e-08 1.8519360e-08 -1.9944666e-07 -8.7643830e-09
4.1366667e+00 -2.1424935e-09 1.2772183e-10 -3.0158006e-09 -6.9574143e-11 -2.9193854e-08 1.8659969e-08 -2.0003284e-07 -8.7655875e-09
4.1402778e+00 -2.1532936e-09 1.1702085e-09 -2.6012868e-09 5.8455741e-11 -2.9758493e-08 1.8811602e-08 -2.0065271e-07 -8.7967549e-09
4.1441667e+00 -2.1679249e-09 1.2950696e-10 -2.9142231e-09 -3.2560475e-10 -3.0286285e-08 1.8925466e-08 -2.0124653e-07 -8.7883148e-09
4.1477778e+00 -2.1820140e-09 9.2154203e-10 -2.7760326e-09 4.0351370e-10 -3.0817497e-08 1.9197833e-08 -2.0188163e-07 -8.8399711e-09
4.1513889e+00 -2.1961032e-09 1.5926152e-09 -3.3098066e-09 -8.8034166e-10 -3.1392764e-08 1.9383934e-08 -2.0262378e-07 -8.9360841e-09
4.1552778e+00 -2.2064458e-09 2.5360357e-12 -3.2937667e-09 5.6516839e-11 -3.1928531e-08 1.9361645e-08 -2.0329698e-07 -8.9754786e-09
4.1588889e+00 -2.2092220e-09 -2.0828375e-10 -3.1571327e-09 -4.2015846e-10 -3.2464904e-08 1.9325825e-08 -2.0394711e-07 -9.0754471e-09
4.1625000e+00 -2.2114343e-09 -1.2235527e-10 -3.0726568e-09 -5.0262802e-10 -3.3001805e-08 1.9340092e-08 -2.0460337e-07 -9.1563069e-09
4.1661111e+00 -2.2135732e-09 2.5404462e-10 -3.2159158e-09 -2.4377021e-10 -3.3539225e-08 1.9413264e-08 -2.0529091e-07 -9.1811713e-09
4.1697222e+00 -2.2157121e-09 4.2138713e-10 -3.3724218e-09 1.4252231e-11 -3.4117385e-08 1.9424051e-08 -2.0603302e-07 -9.2079059e-09
4.1736111e+00 -2.2089834e-09 -3.2891929e-10 -3.2307938e-09 -2.4340552e-10 -3.4652458e-08 1.9384416e-08 -2.0671464e-07 -9.2281208e-09
4.1772222e+00 -2.2009549e-09 -3.6946705e-11 -3.3007626e-09 5.6806070e-11 -3.5471842e-08 1.9358785e-08 -2.0771258e-07 -9.1868613e-09
4.1827778e+00 -2.1886048e-09 -1.1683645e-10 -2.9150259e-09 1.9075103e-10 -3.6001970e-08 1.9310661e-08 -2.0829601e-07 -9.1738632e-09
4.1863889e+00 -2.1805772e-09 -3.2739129e-10 -2.6756167e-09 -7.0768447e-11 -3.6531441e-08 1.9126710e-08 -2.0891342e-07 -9.1940158e-09
4.1900000e+00 -2.1832002e-09 -1.3706173e-09 -3.2406641e-09 -1.1525575e-10 -3.7061835e-08 1.9019529e-08 -2.0958560e-07 -9.3074128e-09
4.1936111e+00 -2.1881733e-09 3.8125349e-10 -3.2004029e-09 -9.3148594e-10 -3.7634328e-08 1.9098860e-08 -2.1024209e-07 -9.4595124e-09
4.1975000e+00 -2.1931504e-09 2.9872802e-10 -2.6410317e-09 -3.7222427e-10 -3.8167093e-08 1.9059733e-08 -2.1080091e-07 -9.5680391e-09
4.2011111e+00 -2.1977720e-09 -6.5989613e-10 -2.7137987e-09 -6.2956100e-10 -3.8700775e-08 1.9124441e-08 -2.1143496e-07 -9.6907553e-09
4.2047222e+00 -2.2007053e-09 1.2571970e-09 -3.3619826e-09 -5.0320345e-10 -3.9234622e-08 1.9166595e-08 -2.1210236e-07 -9.8600666e-09
4.2083333e+00 -2.1991348e-09 -8.6808362e-10 -3.0332596e-09 -1.0596703e-09 -3.9809061e-08 1.9114947e-08 -2.1276917e-07 -1.0037110e-08
4.2122222e+00 -2.1970843e-09 4.2538368e-10 -2.8999952e-09 -4.5784884e-10 -4.0341976e-08 1.9261590e-08 -2.1339914e-07 -1.0080126e-08
4.2158333e+00 -2.1950688e-09 9.2824849e-10 -3.1367283e-09 6.0782674e-11 -4.0874401e-08 1.9399181e-08 -2.1407984e-07 -1.0020905e-08
4.2194444e+00 -2.1930534e-09 3.4182470e-10 -3.3859593e-09 4.8587661e-10 -4.1446441e-08 1.9464381e-08 -2.1487669e-07 -1.0062890e-08
4.2233333e+00 -2.1847972e-09 2.1702873e-10 -3.7044123e-09 -8.4575081e-10 -4.1975506e-08 1.9443689e-08 -2.1563063e-07 -1.0148388e-08
4.2269444e+00 -2.1756309e-09 -4.0802873e-10 -3.5201350e-09 5.6535575e-11 -4.2502463e-08 1.9414038e-08 -2.1638307e-07 -1.0178041e-08
4.2305556e+00 -2.1674230e-09 1.3432833e-10 -3.6900623e-09 -3.3025432e-10 -4.3027428e-08 1.9465965e-08 -2.1707476e-07 -1.0263253e-08
4.2341667e+00 -2.1592152e-09 3.4499721e-10 -2.9379603e-09 -4.5631859e-10 -4.3832847e-08 1.9393402e-08 -2.1806658e-07 -1.0357989e-08
4.2397222e+00 -2.1555248e-09 -7.8037785e-10 -3.2396577e-09 -1.1209502e-10 -4.4356406e-08 1.9373259e-08 -2.1876384e-07 -1.0470996e-08
4.2433333e+00 -2.1595233e-09 5.9444756e-10 -3.4418081e-09 -9.3105281e-10 -4.4921339e-08 1.9506983e-08 -2.1945700e-07 -1.0638365e-08
4.2472222e+00 -2.1639482e-09 5.5175175e-10 -2.7259542e-09 -5.0353943e-10 -4.5446956e-08 1.9608568e-08 -2.2005948e-07 -1.0686860e-08
4.2508333e+00 -2.1680571e-09 3.8596086e-10 -3.0472539e-09 5.5893955e-11 -4.5972901e-08 1.9638268e-08 -2.2063714e-07 -1.0744156e-08
4.2544444e+00 -2.1666538e-09 -1.1181125e-10 -2.4880841e-09 -5.8478077e-10 -4.6495748e-08 1.9682377e-08 -2.2119920e-07 -1.0884020e-08
4.2580556e+00 -2.1425299e-09 5.1897032e-10 -2.8978212e-09 -7.0626589e-10 -4.7052206e-08 1.9759149e-08 -2.2196817e-07 -1.1004576e-08
4.2619444e+00 -2.1160715e-09 1.3908006e-10 -3.9444276e-09 -3.2707381e-10 -4.7562699e-08 1.9802827e-08 -2.2269975e-07 -1.1075516e-08
4.2655556e+00 -2.0912917e-09 2.6409872e-10 -3.0659267e-09 -3.2775349e-10 -4.8067179e-08 1.9868849e-08 -2.2336356e-07 -1.1095766e-08
4.2691667e+00 -2.0665119e-09 3.4533609e-10 -3.2949648e-09 1.4083143e-10 -4.8568082e-08 1.9912502e-08 -2.2401237e-07 -1.1139054e-08
4.2727778e+00 -2.0618092e-09 5.7611649e-11 -2.9222112e-09 -5.4041724e-10 -4.9107725e-08 1.9988852e-08 -2.2467771e-07 -1.1275764e-08
4.2766667e+00 -2.0681084e-09 5.9682154e-10 -2.9979455e-09 -6.3138325e-10 -4.9610328e-08 2.0041940e-08 -2.2525629e-07 -1.1383794e-08
4.2802778e+00 -2.0742259e-09 -1.0677965e-10 -2.5462444e-09 -3.6581694e-10 -5.0114416e-08 2.0077329e-08 -2.2581140e-07 -1.1384332e-08
4.2838889e+00 -2.0803434e-09 4.3344914e-10 -2.7730533e-09 3.6085288e-10 -5.0619893e-08 2.0225969e-08 -2.2640569e-07 -1.1472983e-08
4.2875000e+00 -2.0856760e-09 9.3860692e-10 -2.9216521e-09 -1.1791703e-09 -5.1164873e-08 2.0323155e-08 -2.2702017e-07 -1.1683271e-08
4.2913889e+00 -2.0850936e-09 -1.0557912e-10 -2.5459437e-09 -6.2329857e-10 -5.1670775e-08 2.0363565e-08 -2.2760846e-07 -1.1795066e-08
4.2950000e+00 -2.0844277e-09 4.7859558e-10 -3.0913710e-09 -4.0865046e-10 -5.2448751e-08 2.0460363e-08 -2.2853611e-07 -1.1917316e-08
4.3005556e+00 -2.0833011e-09 1.0218879e-10 -2.6865541e-09 -3.2485155e-10 -5.2954134e-08 2.0541491e-08 -2.2910554e-07 -1.1940833e-08
4.3041667e+00 -2.0819403e-09 6.4668961e-10 -2.7699462e-09 1.0777478e-10 -5.3458615e-08 2.0631658e-08 -2.2971387e-07 -1.1941193e-08
4.3077778e+00 -2.0758741e-09 1.8561461e-10 -3.0592754e-09 -1.1110393e-10 -5.3961605e-08 2.0703510e-08 -2.3032046e-07 -1.1928080e-08
4.3113889e+00 -2.0696418e-09 4.7763650e-10 -2.7533865e-09 2.3214840e-10 -5.4501577e-08 2.0761903e-08 -2.3102044e-07 -1.1913332e-08
4.3152778e+00 -2.0627982e-09 2.2872883e-11 -3.4750225e-09 -1.0574010e-10 -5.5001378e-08 2.0789196e-08 -2.3171649e-07 -1.1964624e-08
4.3188889e+00 -2.0564434e-09 2.2906300e-10 -3.1947945e-09 -3.6772088e-10 -5.5499906e-08 2.0938661e-08 -2.3234879e-07 -1.2011121e-08
4.3225000e+00 -2.0523063e-09 1.1506170e-09 -2.8641531e-09 -6.1483225e-11 -5.5997630e-08 2.1020513e-08 -2.3297048e-07 -1.2001632e-08
4.3261111e+00 -2.0498131e-09 -3.9505492e-10 -3.0931666e-09 1.4907787e-10 -5.6533087e-08 2.1005732e-08 -2.3366579e-07 -1.1972639e-08
4.3300000e+00 -2.0480668e-09 2.6835522e-10 -3.0936773e-09 9.9433441e-11 -5.7029887e-08 2.1073823e-08 -2.3427129e-07 -1.2038163e-08
4.3336111e+00 -2.0464453e-09 3.6018306e-10 -2.7084100e-09 -7.0427004e-10 -5.7526252e-08 2.1169561e-08 -2.3487864e-07 -1.2144847e-08
4.3372222e+00 -2.0444756e-09 5.2354454e-10 -3.1115022e-09 -2.8051184e-10 -5.8021138e-08 2.1318815e-08 -2.3552979e-07 -1.2178257e-08
4.3408333e+00 -2.0342480e-09 8.5419159e-10 -3.1280615e-09 -2.7885044e-11 -5.8551275e-08 2.1328466e-08 -2.3617242e-07 -1.2149609e-08
4.3447222e+00 -2.0229232e-09 -7.7146789e-10 -2.5900923e-09 2.7344166e-10 -5.9040864e-08 2.1215454e-08 -2.3672492e-07 -1.2169648e-08
4.3483333e+00 -2.0121560e-09 -2.7172586e-10 -2.7041491e-09 -4.5841555e-10 -5.9527841e-08 2.1188409e-08 -2.3734847e-07 -1.2240786e-08
4.3519444e+00 -2.0013887e-09 2.2083508e-11 -3.2710140e-09 -1.9824725e-10 -6.0274378e-08 2.1216940e-08 -2.3835522e-07 -1.2320779e-08
4.3575000e+00 -1.9979151e-09 1.4910298e-10 -2.9995537e-09 -2.8170752e-10 -6.0759457e-08 2.1227128e-08 -2.3894172e-07 -1.2339238e-08
4.3611111e+00 -1.9999905e-09 -5.5059221e-11 -2.6205299e-09 1.1131444e-10 -6.1245071e-08 2.1187390e-08 -2.3949150e-07 -1.2348868e-08
4.3647222e+00 -2.0023276e-09 -3.1175980e-10 -2.6477384e-09 -2.0021312e-10 -6.1768675e-08 2.1100491e-08 -2.4012667e-07 -1.2420001e-08
4.3686111e+00 -2.0048444e-09 -4.3308269e-10 -3.0039975e-09 -4.0949415e-10 -6.2254864e-08 2.1061074e-08 -2.4073299e-07 -1.2508473e-08
4.3722222e+00 -2.0022061e-09 6.9230077e-11 -2.8060045e-09 -4.0717197e-10 -6.2739814e-08 2.1030434e-08 -2.4136392e-07 -1.2704498e-08
4.3758333e+00 -1.9946298e-09 -3.5205971e-10 -3.2398639e-09 -1.4022867e-09 -6.3222839e-08 2.0895595e-08 -2.4200384e-07 -1.2877818e-08
4.3794444e+00 -1.9863477e-09 -8.9260920e-10 -2.8920549e-09 -1.9759337e-10 -6.3740768e-08 2.0814074e-08 -2.4258919e-07 -1.2978719e-08
4.3833333e+00 -1.9773967e-09 1.9385995e-10 -2.3163589e-09 -6.6727454e-10 -6.4219608e-08 2.0869492e-08 -2.4315566e-07 -1.3128220e-08
4.3869444e+00 -1.9690850e-09 3.1769009e-10 -3.1118467e-09 -7.1273074e-10 -6.4695333e-08 2.0951623e-08 -2.4381837e-07 -1.3259827e-08
4.3905556e+00 -1.9517247e-09 4.4043798e-10 -3.2384556e-09 -5.0210291e-10 -6.5166792e-08 2.1069950e-08 -2.4449893e-07 -1.3400770e-08
4.3941667e+00 -1.9339286e-09 6.5181747e-10 -3.2829933e-09 -7.9891292e-10 -6.5669671e-08 2.1207722e-08 -2.4514321e-07 -1.3516658e-08
4.3980556e+00 -1.9146326e-09 5.2908113e-10 -2.4498008e-09 -1.9440874e-10 -6.6132114e-08 2.1344705e-08 -2.4573507e-07 -1.3512673e-08
4.4016667e+00 -1.8967149e-09 7.3537681e-10 -3.2216241e-09 2.3118806e-10 -6.6591018e-08 2.1418379e-08 -2.4640559e-07 -1.3550771e-08
4.4052778e+00 -1.8854634e-09 -5.5305745e-11 -3.2035918e-09 -5.8285833e-10 -6.7083441e-08 2.1410174e-08 -2.4708625e-07 -1.3616935e-08
4.4091667e+00 -1.8830778e-09 -1.5022523e-11 -2.8528706e-09 1.5734631e-11 -6.7540106e-08 2.1380113e-08 -2.4764174e-07 -1.3654989e-08
4.4127778e+00 -1.8806420e-09 -2.6246438e-10 -2.4701145e-09 -3.6699433e-10 -6.8241510e-08 2.1396907e-08 -2.4848005e-07 -1.3734423e-08
4.4183333e+00 -1.8768804e-09 3.6322723e-10 -2.7513355e-09 -1.0961471e-10 -6.8696250e-08 2.1529719e-08 -2.4904855e-07 -1.3828188e-08
4.4219444e+00 -1.8709753e-09 8.6273353e-10 -2.6962627e-09 -7.5590033e-10 -6.9148988e-08 2.1608210e-08 -2.4961900e-07 -1.3908275e-08
4.4255556e+00 -1.8603792e-09 -1.3820539e-10 -2.7699928e-09 1.6628351e-11 -6.9599207e-08 2.1619244e-08 -2.5023316e-07 -1.3964729e-08
4.4291667e+00 -1.8502240e-09 2.4006048e-10 -3.1151444e-09 -5.3773650e-10 -7.0081312e-08 2.1621574e-08 -2.5086946e-07 -1.4070471e-08
4.4330556e+00 -1.8393511e-09 -2.2009225e-10 -2.5466687e-09 -3.6862689e-10 -7.0526436e-08 2.1700611e-08 -2.5145750e-07 -1.4177980e-08
4.4366667e+00 -1.8292547e-09 9.4966846e-10 -3.0881863e-09 -6.2376652e-10 -7.0968262e-08 2.1779648e-08 -2.5212863e-07 -1.4299566e-08
4.4402778e+00 -1.8121673e-09 -2.2009416e-10 -3.3428208e-09 -4.9856410e-10 -7.1405852e-08 2.1836103e-08 -2.5278118e-07 -1.4318872e-08
4.4438889e+00 -1.7943485e-09 7.4121063e-10 -2.9101981e-09 3.2035957e-10 -7.1872314e-08 2.1945794e-08 -2.5348975e-07 -1.4319365e-08
4.4477778e+00 -1.7755122e-09 1.9899883e-10 -3.3946809e-09 -3.2458298e-10 -7.2301050e-08 2.1934521e-08 -2.5416170e-07 -1.4399331e-08
4.4513889e+00 -1.7580214e-09 -3.0305577e-10 -3.0441759e-09 -4.1357162e-10 -7.2726093e-08 2.1946123e-08 -2.5476412e-07 -1.4451049e-08
4.4550000e+00 -1.7450798e-09 4.1014756e-10 -2.7284490e-09 -6.3821469e-11 -7.3149033e-08 2.1998420e-08 -2.5534852e-07 -1.4502822e-08
4.4586111e+00 -1.7406950e-09 7.2600713e-11 -2.8715495e-09 -4.1408767e-10 -7.3603280e-08 2.2118203e-08 -2.5600206e-07 -1.4543349e-08
4.4625000e+00 -1.7356861e-09 9.5410777e-10 -2.9435850e-09 6.6716084e-11 -7.4023902e-08 2.2107695e-08 -2.5660418e-07 -1.4613285e-08
4.4661111e+00 -1.7309762e-09 -1.0511034e-09 -2.8262068e-09 -7.1228089e-10 -7.4443381e-08 2.1979382e-08 -2.5719993e-07 -1.4753657e-08
4.4697222e+00 -1.7262663e-09 -1.3332805e-10 -2.8825623e-09 -5.8345702e-10 -7.5083812e-08 2.2081007e-08 -2.5815583e-07 -1.5055448e-08
4.4752778e+00 -1.7046140e-09 7.4308130e-10 -3.0712712e-09 -1.2272887e-09 -7.5495552e-08 2.2147231e-08 -2.5875311e-07 -1.5190970e-08
4.4788889e+00 -1.6888502e-09 -1.3178230e-10 -2.6521498e-09 -2.3683639e-11 -7.5903457e-08 2.2222479e-08 -2.5934811e-07 -1.5214941e-08
4.4825000e+00 -1.6729997e-09 8.2637339e-10 -3.0493955e-09 -1.9759326e-10 -7.6338437e-08 2.2308471e-08 -2.6003987e-07 -1.5220692e-08
4.4863889e+00 -1.6559298e-09 -8.9295149e-11 -3.1058526e-09 1.4830020e-10 -7.6738316e-08 2.2379508e-08 -2.6067549e-07 -1.5263033e-08
4.4900000e+00 -1.6397749e-09 7.4501624e-10 -2.9849664e-09 -5.3913702e-10 -7.7134264e-08 2.2409612e-08 -2.6128848e-07 -1.5426905e-08
4.4936111e+00 -1.6235372e-09 -4.6713191e-10 -2.8889150e-09 -9.7353071e-10 -7.7556259e-08 2.2378800e-08 -2.6194454e-07 -1.5608487e-08
4.4975000e+00 -1.6060188e-09 2.0303421e-10 -2.9487097e-09 -5.8288368e-10 -7.7944013e-08 2.2278317e-08 -2.6259411e-07 -1.5767257e-08
4.5011111e+00 -1.5897518e-09 -1.1305698e-09 -3.2757402e-09 -8.8268728e-10 -7.8328106e-08 2.2109962e-08 -2.6320298e-07 -1.5963535e-08
4.5047222e+00 -1.5758507e-09 -4.2348020e-10 -2.5586767e-09 -9.2911232e-10 -7.8709603e-08 2.2059350e-08 -2.6374720e-07 -1.6131574e-08
4.5083333e+00 -1.5683575e-09 -4.3711009e-11 -2.6563132e-09 -6.2201128e-10 -7.9089376e-08 2.2036386e-08 -2.6436970e-07 -1.6247689e-08
4.5119444e+00 -1.5616376e-09 -1.6826097e-10 -3.3087234e-09 -4.4981915e-10 -7.9496579e-08 2.2123527e-08 -2.6499254e-07 -1.6287721e-08
4.5158333e+00 -1.5547123e-09 9.1518150e-10 -2.2332935e-09 1.0668957e-10 -7.9873076e-08 2.2145670e-08 -2.6550398e-07 -1.6325070e-08
4.5194444e+00 -1.5482817e-09 -7.1078256e-10 -2.6675467e-09 -4.5145347e-10 -8.0247370e-08 2.2032049e-08 -2.6611761e-07 -1.6418734e-08
4.5230556e+00 -1.5365635e-09 -3.3802214e-10 -3.2124582e-09 -4.1313516e-10 -8.0618575e-08 2.2099301e-08 -2.6670611e-07 -1.6521588e-08
4.5266667e+00 -1.5228112e-09 9.5880389e-10 -2.4267790e-09 -5.3628455e-10 -8.0986396e-08 2.2185031e-08 -2.6725709e-07 -1.6619259e-08
4.5302778e+00 -1.5086824e-09 -1.6744491e-10 -2.8529690e-09 -3.6529578e-10 -8.1573326e-08 2.2068195e-08 -2.6812021e-07 -1.6641713e-08
4.5361111e+00 -1.4858591e-09 -5.0019103e-10 -2.2670216e-09 2.3698293e-10 -8.1904714e-08 2.2006034e-08 -2.6857293e-07 -1.6649675e-08
4.5394444e+00 -1.4729639e-09 -1.2142218e-10 -2.4327007e-09 -3.1660285e-10 -8.2287678e-08 2.1923724e-08 -2.6910877e-07 -1.6734358e-08
4.5433333e+00 -1.4578811e-09 -5.8409204e-10 -2.3351970e-09 -4.0924602e-10 -8.2639700e-08 2.1874648e-08 -2.6961518e-07 -1.6784799e-08
4.5469444e+00 -1.4434001e-09 1.3108984e-10 -2.5174199e-09 -5.6365928e-11 -8.2988208e-08 2.1834857e-08 -2.7016041e-07 -1.6816348e-08
4.5505556e+00 -1.4289191e-09 -4.9839906e-10 -2.7071768e-09 -2.3485310e-10 -8.3333199e-08 2.1849195e-08 -2.7075878e-07 -1.6862121e-08
4.5541667e+00 -1.4144151e-09 6.3075434e-10 -3.0266139e-09 -1.8767059e-10 -8.3700767e-08 2.1899332e-08 -2.7137902e-07 -1.6895496e-08
4.5580556e+00 -1.3986057e-09 -2.0100913e-10 -2.4922767e-09 -9.8399122e-11 -8.4038500e-08 2.1914485e-08 -2.7182597e-07 -1.6875048e-08
4.5616667e+00 -1.3849033e-09 3.4088575e-10 -1.7906157e-09 2.8714888e-10 -8.4372971e-08 2.1938307e-08 -2.7225024e-07 -1.6929764e-08
4.5652778e+00 -1.3717268e-09 -1.2099468e-10 -2.2749446e-09 -7.9221706e-10 -8.4704244e-08 2.1930063e-08 -2.7272879e-07 -1.7069050e-08
4.5688889e+00 -1.3585504e-09 4.4893340e-11 -2.3106731e-09 -4.9350423e-10 -8.5057988e-08 2.2082176e-08 -2.7327316e-07 -1.7168424e-08
4.5727778e+00 -1.3486746e-09 1.2589331e-09 -2.5330891e-09 -3.5826672e-10 -8.5384447e-08 2.2287229e-08 -2.7379696e-07 -1.7273930e-08
4.5763889e+00 -1.3419187e-09 6.3386448e-10 -2.4862051e-09 -6.1564243e-10 -8.5709092e-08 2.2491710e-08 -2.7439498e-07 -1.7329215e-08
4.5800000e+00 -1.3337232e-09 1.2536530e-09 -3.2443177e-09 1.0532690e-10 -8.6031747e-08 2.2605453e-08 -2.7499341e-07 -1.7399144e-08
4.5836111e+00 -1.3255277e-09 -2.0371746e-10 -2.4900005e-09 -7.5083220e-10 -8.6376848e-08 2.2528935e-08 -2.7556401e-07 -1.7483857e-08
4.5875000e+00 -1.3155489e-09 -4.5214922e-10 -2.5872438e-09 2.4720784e-11 -8.6693877e-08 2.2575405e-08 -2.7610977e-07 -1.7497400e-08
4.5911111e+00 -1.2973291e-09 8.8109888e-10 -2.6424102e-09 -1.4972853e-10 -8.7172981e-08 2.2709778e-08 -2.7685808e-07 -1.7525064e-08
4.5966667e+00 -1.2692984e-09 -7.4855138e-11 -2.0185104e-09 -1.6255620e-11 -8.7478787e-08 2.2580363e-08 -2.7733165e-07 -1.7552304e-08
4.6002778e+00 -1.2510784e-09 -1.1197535e-09 -2.5194181e-09 -2.3519432e-10 -8.7780149e-08 2.2392216e-08 -2.7785597e-07 -1.7598265e-08
4.6038889e+00 -1.2326718e-09 -6.1698743e-10 -2.5048824e-09 -1.8905942e-10 -8.8099029e-08 2.2389244e-08 -2.7838992e-07 -1.7687727e-08
4.6077778e+00 -1.2077430e-09 5.9152001e-10 -2.2461313e-09 -5.7776035e-10 -8.8389359e-08 2.2417942e-08 -2.7888785e-07 -1.7780498e-08
4.6113889e+00 -1.1850805e-09 -3.2661993e-10 -2.5252410e-09 -2.7858655e-10 -8.8674232e-08 2.2433195e-08 -2.7935668e-07 -1.7877866e-08
4.6150000e+00 -1.1627801e-09 4.6742086e-10 -1.9672491e-09 -6.2019520e-10 -8.8953694e-08 2.2448747e-08 -2.7982394e-07 -1.7998147e-08
4.6186111e+00 -1.1404796e-09 -3.2386931e-10 -2.5102793e-09 -4.9008420e-10 -8.9249115e-08 2.2455643e-08 -2.8035916e-07 -1.8092906e-08
4.6225000e+00 -1.1203920e-09 3.8297634e-10 -2.2521210e-09 -3.2213765e-10 -8.9519115e-08 2.2516339e-08 -2.8088192e-07 -1.8199511e-08
4.6261111e+00 -1.1048841e-09 1.7729744e-10 -2.7571609e-09 -6.6191300e-10 -8.9785267e-08 2.2527465e-08 -2.8140411e-07 -1.8245539e-08
4.6297222e+00 -1.0886708e-09 -7.4591286e-11 -2.2466792e-09 2.3703923e-10 -9.0067491e-08 2.2393402e-08 -2.8197692e-07 -1.8240227e-08
4.6336111e+00 -1.0712103e-09 -1.0745245e-09 -2.8501512e-09 -1.9150126e-10 -9.0325488e-08 2.2332213e-08 -2.8252658e-07 -1.8337707e-08
4.6372222e+00 -1.0551367e-09 5.0970408e-10 -2.4169496e-09 -7.0831747e-10 -9.0580018e-08 2.2420262e-08 -2.8299519e-07 -1.8444385e-08
4.6408333e+00 -1.0426397e-09 3.0305423e-10 -2.0734475e-09 -2.7640610e-10 -9.0831490e-08 2.2377553e-08 -2.8346363e-07 -1.8494922e-08
4.6444444e+00 -1.0299320e-09 -6.9728759e-10 -2.4153348e-09 -1.9008903e-10 -9.1098827e-08 2.2302511e-08 -2.8398786e-07 -1.8654489e-08
4.6483333e+00 -1.0160160e-09 5.4065426e-11 -2.2492442e-09 -1.1776265e-09 -9.1455825e-08 2.2320460e-08 -2.8465942e-07 -1.8930977e-08
4.6536111e+00 -9.9712995e-10 5.9298015e-11 -2.1537486e-09 -5.6861039e-10 -9.1712755e-08 2.2333750e-08 -2.8509506e-07 -1.9024470e-08
4.6575000e+00 -9.6916906e-10 5.4618276e-11 -1.7225823e-09 -2.3276010e-10 -9.1944781e-08 2.2341122e-08 -2.8553346e-07 -1.9042295e-08
4.6611111e+00 -9.4313708e-10 1.3431872e-11 -2.4783505e-09 6.8223771e-11 -9.2170544e-08 2.2384657e-08 -2.8604314e-07 -1.9032285e-08
4.6647222e+00 -9.1754202e-10 3.8842605e-10 -2.4055822e-09 2.4175599e-11 -9.2390095e-08 2.2473675e-08 -2.8658689e-07 -1.9073114e-08
4.6683333e+00 -8.9194697e-10 4.3327779e-10 -2.8048664e-09 -4.0106185e-10 -9.2619794e-08 2.2550257e-08 -2.8717240e-07 -1.9217162e-08
4.6722222e+00 -8.6595392e-10 2.2313742e-10 -2.4050176e-09 -8.3363366e-10 -9.2827209e-08 2.2643637e-08 -2.8769434e-07 -1.9337567e-08
4.6758333e+00 -8.4350766e-10 6.3883470e-10 -2.5964465e-09 -2.7779592e-10 -9.3029194e-08 2.2696284e-08 -2.8822451e-07 -1.9416313e-08
4.6794444e+00 -8.2121021e-10 -1.5285656e-10 -2.4838539e-09 -4.4909197e-10 -9.3240667e-08 2.2685245e-08 -2.8871114e-07 -1.9475589e-08
4.6833333e+00 -7.9720478e-10 5.8230708e-11 -1.8460865e-09 -5.8986154e-11 -9.3431418e-08 2.2647974e-08 -2.8909756e-07 -1.9525955e-08
4.6869444e+00 -7.7491403e-10 -4.0227063e-10 -1.8568090e-09 -4.0593328e-10 -9.3617241e-08 2.2673990e-08 -2.8951365e-07 -1.9641539e-08
4.6905556e+00 -7.5659919e-10 6.4241903e-10 -2.1303462e-09 -6.6099746e-10 -9.3798643e-08 2.2826735e-08 -2.9002188e-07 -1.9803426e-08
4.6941667e+00 -7.3846590e-10 7.6753536e-10 -2.7396623e-09 -8.3334009e-10 -9.3989080e-08 2.2840616e-08 -2.9057071e-07 -1.9942449e-08
4.6980556e+00 -7.1896270e-10 -6.4855543e-10 -2.1438899e-09 -3.5828696e-10 -9.4161351e-08 2.2772120e-08 -2.9107873e-07 -2.0039173e-08
4.7016667e+00 -7.0085257e-10 1.6282677e-11 -2.7240893e-09 -5.3455009e-10 -9.4328960e-08 2.2789344e-08 -2.9159140e-07 -2.0057102e-08
4.7052778e+00 -6.8053909e-10 1.4271053e-10 -2.1885412e-09 3.6905154e-10 -9.4576311e-08 2.2906606e-08 -2.9228610e-07 -2.0048441e-08
4.7108333e+00 -6.4455431e-10 5.6085987e-10 -2.1384905e-09 -3.1708630e-10 -9.4729867e-08 2.2865726e-08 -2.9276297e-07 -2.0098170e-08
4.7144444e+00 -6.2102365e-10 -9.3821028e-10 -2.4309974e-09 -1.4195221e-10 -9.4877714e-08 2.2820673e-08 -2.9320187e-07 -2.0124211e-08
4.7180556e+00 -5.9749299e-10 5.2233657e-10 -1.7747391e-09 -9.8425353e-11 -9.5031083e-08 2.2874384e-08 -2.9363788e-07 -2.0197424e-08
4.7219444e+00 -5.7624777e-10 -6.1955002e-11 -2.1049171e-09 -5.2911599e-10 -9.5169243e-08 2.2901711e-08 -2.9410198e-07 -2.0232873e-08
4.7255556e+00 -5.6243458e-10 3.1420632e-10 -2.3422483e-09 2.0190093e-10 -9.5304053e-08 2.2937975e-08 -2.9458819e-07 -2.0217402e-08
4.7291667e+00 -5.4863563e-10 2.0532919e-11 -2.3168407e-09 -5.9092625e-11 -9.5435514e-08 2.2996724e-08 -2.9503118e-07 -2.0244096e-08
4.7327778e+00 -5.3483863e-10 5.2176441e-10 -1.9280404e-09 -1.8731974e-10 -9.5573344e-08 2.3089401e-08 -2.9544290e-07 -2.0207477e-08
4.7366667e+00 -5.1998033e-10 2.7261262e-10 -1.7354719e-09 5.0119557e-10 -9.5697142e-08 2.3220688e-08 -2.9582141e-07 -2.0145591e-08
4.7402778e+00 -5.0033155e-10 9.3927137e-10 -1.8915494e-09 7.0065895e-11 -9.5816091e-08 2.3410539e-08 -2.9627116e-07 -2.0093397e-08
4.7438889e+00 -4.8001850e-10 8.1319891e-10 -2.4180844e-09 4.1172487e-10 -9.5930137e-08 2.3605468e-08 -2.9671457e-07 -2.0040461e-08
4.7475000e+00 -4.5992356e-10 9.8614261e-10 -1.8309235e-09 7.6911539e-11 -9.6047503e-08 2.3704184e-08 -2.9713759e-07 -2.0087720e-08
4.7513889e+00 -4.3828283e-10 -1.4000335e-10 -1.9330721e-09 -4.8198641e-10 -9.6151175e-08 2.3741495e-08 -2.9752913e-07 -2.0141223e-08
4.7550000e+00 -4.1615509e-10 4.8441322e-10 -1.8188437e-09 -1.1884800e-11 -9.6249007e-08 2.3819223e-08 -2.9794446e-07 -2.0227808e-08
4.7586111e+00 -3.9015236e-10 2.3307424e-10 -2.1610240e-09 -7.8736632e-10 -9.6340480e-08 2.3824626e-08 -2.9837367e-07 -2.0254054e-08
4.7622222e+00 -3.6374772e-10 -1.8320495e-10 -1.9518297e-09 5.4509722e-10 -9.6431810e-08 2.3738080e-08 -2.9886604e-07 -2.0167031e-08
4.7661111e+00 -3.3520532e-10 -5.5861324e-10 -2.4292800e-09 2.0081174e-10 -9.6549959e-08 2.3788544e-08 -2.9946385e-07 -2.0271527e-08
4.7716667e+00 -2.9773935e-10 8.6139735e-10 -1.2942136e-09 -8.2778399e-10 -9.6620162e-08 2.3857767e-08 -2.9978520e-07 -2.0418249e-08
4.7752778e+00 -2.8085332e-10 -2.2242120e-10 -1.7850294e-09 -5.2657312e-10 -9.6686319e-08 2.3854662e-08 -3.0021165e-07 -2.0481357e-08
4.7788889e+00 -2.6439927e-10 1.9376274e-10 -2.3014680e-09 -5.5969125e-11 -9.6748497e-08 2.3933325e-08 -3.0063962e-07 -2.0511333e-08
4.7825000e+00 -2.4805180e-10 5.3236223e-10 -1.7995331e-09 -2.2073184e-10 -9.6806707e-08 2.3999099e-08 -3.0104370e-07 -2.0586927e-08
4.7861111e+00 -2.3170432e-10 7.4777655e-11 -2.0725126e-09 -4.7705544e-10 -9.6865199e-08 2.3977226e-08 -3.0154737e-07 -2.0643776e-08
4.7900000e+00 -2.1593682e-10 -2.6226152e-10 -2.4090725e-09 -1.0217883e-11 -9.6915859e-08 2.3978872e-08 -3.0200874e-07 -2.0641821e-08
4.7936111e+00 -2.0159085e-10 2.7745449e-10 -2.0120176e-09 2.8255528e-11 -9.6962943e-08 2.4016549e-08 -3.0240674e-07 -2.0714632e-08
4.7972222e+00 -1.8646180e-10 7.0339696e-11 -1.8017714e-09 -7.0035144e-10 -9.7006355e-08 2.4077021e-08 -3.0285873e-07 -2.0838434e-08
4.8008333e+00 -1.7133274e-10 4.8786334e-10 -2.5293423e-09 -4.4243423e-10 -9.7048434e-08 2.4078576e-08 -3.0340727e-07 -2.0917255e-08
4.8047222e+00 -1.5069857e-10 -4.7454073e-10 -2.3515836e-09 -2.3318126e-10 -9.7081194e-08 2.3966985e-08 -3.0393298e-07 -2.1032568e-08
4.8083333e+00 -1.1930117e-10 -5.5552953e-10 -2.6859837e-09 -8.3123915e-10 -9.7106496e-08 2.3968637e-08 -3.0443545e-07 -2.1170799e-08
4.8119444e+00 -8.9235605e-11 5.7078200e-10 -2.1289233e-09 -4.4474638e-10 -9.7124564e-08 2.4092556e-08 -3.0488552e-07 -2.1266836e-08
4.8155556e+00 -5.9675422e-11 5.7308151e-10 -2.1837834e-09 -4.4174682e-10 -9.7136000e-08 2.4216166e-08 -3.0547261e-07 -2.1385583e-08
4.8194444e+00 -2.7841390e-11 4.8643553e-10 -3.0401242e-09 -5.7608100e-10 -9.7139864e-08 2.4240417e-08 -3.0598469e-07 -2.1426416e-08
4.8230556e+00 -4.0114438e-12 -2.6258021e-10 -1.8668915e-09 1.9915679e-10 -9.7135033e-08 2.4236154e-08 -3.0664011e-07 -2.1567958e-08
4.8286111e+00 2.9893052e-11 2.3700337e-10 -2.2153955e-09 -1.0484074e-09 -9.7125058e-08 2.4356024e-08 -3.0705091e-07 -2.1696302e-08
4.8322222e+00 5.2320801e-11 8.6948931e-10 -1.7210934e-09 -1.3631046e-10 -9.7109640e-08 2.4485573e-08 -3.0750703e-07 -2.1726041e-08
4.8358333e+00 7.4748551e-11 3.2634239e-10 -2.6496177e-09 -1.3820241e-10 -9.7086646e-08 2.4503153e-08 -3.0801157e-07 -2.1793705e-08
4.8397222e+00 1.0122827e-10 -1.7565058e-10 -1.8397734e-09 -4.4177490e-10 -9.7058917e-08 2.4587321e-08 -3.0833832e-07 -2.1847245e-08
4.8433333e+00 1.2730763e-10 9.5257882e-10 -1.2913041e-09 -5.2436799e-11 -9.7024618e-08 2.4807349e-08 -3.0861038e-07 -2.1914392e-08
4.8469444e+00 1.5537954e-10 1.0784491e-09 -1.3156907e-09 -5.6738081e-10 -9.6983506e-08 2.4923945e-08 -3.0887632e-07 -2.1976214e-08
4.8505556e+00 1.8345145e-10 -2.1757702e-12 -1.2326686e-09 -3.2885837e-12 -9.6935614e-08 2.4967978e-08 -3.0923269e-07 -2.1945480e-08
4.8541667e+00 2.1126466e-10 4.0863244e-10 -2.1821789e-09 2.8698583e-10 -9.6876777e-08 2.4990814e-08 -3.0965789e-07 -2.1877819e-08
4.8580556e+00 2.3901992e-10 -2.1289170e-10 -1.6011983e-09 2.9297142e-10 -9.6815840e-08 2.5030262e-08 -3.0994661e-07 -2.1907917e-08
4.8616667e+00 2.6320554e-10 5.7702387e-10 -1.1655211e-09 -5.7079829e-10 -9.6749139e-08 2.5164300e-08 -3.1021526e-07 -2.1994446e-08
4.8652778e+00 2.8652716e-10 6.6025312e-10 -1.4087977e-09 -2.2793275e-10 -9.6676779e-08 2.5276023e-08 -3.1052901e-07 -2.2043431e-08
4.8688889e+00 3.0984877e-10 3.7103429e-10 -1.5975953e-09 -2.2423375e-10 -9.6592061e-08 2.5211737e-08 -3.1100663e-07 -2.2145952e-08
4.8727778e+00 3.3850033e-10 -9.2205592e-10 -2.6523164e-09 -6.5452157e-10 -9.6506419e-08 2.5161543e-08 -3.1148222e-07 -2.2235894e-08
4.8763889e+00 3.6734189e-10 4.5872487e-10 -1.9049253e-09 -1.7571593e-10 -9.6413692e-08 2.5274108e-08 -3.1182215e-07 -2.2390963e-08
4.8800000e+00 3.9688984e-10 5.8034179e-10 -1.3524186e-09 -1.2556889e-09 -9.6313795e-08 2.5300416e-08 -3.1214673e-07 -2.2532815e-08
4.8836111e+00 4.2643779e-10 -3.3750494e-10 -1.7578529e-09 -5.3715278e-11 -9.6145690e-08 2.5340936e-08 -3.1265965e-07 -2.2486227e-08
4.8891667e+00 4.7412477e-10 5.8062846e-10 -1.4369175e-09 3.3324810e-10 -9.6026583e-08 2.5344686e-08 -3.1294459e-07 -2.2483980e-08
4.8927778e+00 5.0752967e-10 -5.4601362e-10 -1.2935016e-09 -3.1251240e-10 -9.5899473e-08 2.5344382e-08 -3.1324203e-07 -2.2518361e-08
4.8963889e+00 5.4007596e-10 5.4320147e-10 -1.5567066e-09 -4.8517693e-12 -9.5753754e-08 2.5417437e-08 -3.1362070e-07 -2.2469681e-08
4.9002778e+00 5.7512579e-10 8.2991799e-11 -1.8127188e-09 4.2210981e-10 -9.5610283e-08 2.5462551e-08 -3.1393747e-07 -2.2471336e-08
4.9038889e+00 6.0732570e-10 3.3344511e-10 -1.2226222e-09 -4.3738414e-10 -9.5460153e-08 2.5534938e-08 -3.1419769e-07 -2.2524052e-08
4.9075000e+00 6.3000503e-10 3.3474320e-10 -1.2709904e-09 -4.9227080e-11 -9.5304518e-08 2.5530172e-08 -3.1454850e-07 -2.2544843e-08
4.9111111e+00 6.5270301e-10 -3.7873693e-10 -2.0905600e-09 -1.4268576e-10 -9.5130748e-08 2.5495816e-08 -3.1492061e-07 -2.2582434e-08
4.9150000e+00 6.7716764e-10 8.4250950e-11 -1.2204791e-09 -1.7952456e-10 -9.4963666e-08 2.5504987e-08 -3.1520273e-07 -2.2691273e-08
4.9186111e+00 6.9988480e-10 4.0293905e-13 -1.4828828e-09 -8.2514359e-10 -9.4790176e-08 2.5572707e-08 -3.1554068e-07 -2.2781906e-08
4.9222222e+00 7.2998043e-10 6.2471015e-10 -1.7555150e-09 -1.1471746e-11 -9.4608474e-08 2.5749263e-08 -3.1591942e-07 -2.2862758e-08
4.9258333e+00 7.6756121e-10 1.0050339e-09 -1.8737278e-09 -7.3485254e-10 -9.4402427e-08 2.5885901e-08 -3.1637043e-07 -2.3000030e-08
4.9297222e+00 8.0932556e-10 1.6615273e-10 -2.1393629e-09 -4.4176733e-10 -9.4201319e-08 2.5881302e-08 -3.1673763e-07 -2.3025897e-08
4.9333333e+00 8.4815971e-10 -2.0860578e-10 -1.3792861e-09 2.0299539e-10 -9.3990787e-08 2.5881742e-08 -3.1709924e-07 -2.2990564e-08
4.9369444e+00 8.8699387e-10 2.1266189e-10 -2.0858467e-09 1.2316282e-10 -9.3772665e-08 2.5900267e-08 -3.1747537e-07 -2.2936712e-08
4.9405556e+00 9.1071251e-10 -4.1660872e-11 -1.5183498e-09 3.7392818e-10 -9.3531423e-08 2.5934246e-08 -3.1784747e-07 -2.2929848e-08
4.9444444e+00 9.3553014e-10 3.3291178e-10 -1.7926242e-09 -3.1509459e-10 -9.3175543e-08 2.6156876e-08 -3.1830919e-07 -2.3155999e-08
4.9500000e+00 9.7096944e-10 1.0028665e-09 -1.0832000e-09 -1.0418120e-09 -9.2937126e-08 2.6266161e-08 -3.1856630e-07 -2.3250786e-08
4.9536111e+00 9.9400499e-10 5.9219504e-12 -1.3805393e-09 1.6686042e-10 -9.2692269e-08 2.6312619e-08 -3.1888300e-07 -2.3275219e-08
4.9572222e+00 1.0240492e-09 4.2292316e-10 -1.6542071e-09 -3.9239416e-10 -9.2440183e-08 2.6327057e-08 -3.1924035e-07 -2.3309702e-08
4.9608333e+00 1.0535840e-09 -2.8965554e-10 -1.7700466e-09 7.4089347e-11 -9.2181069e-08 2.6246613e-08 -3.1957713e-07 -2.3311700e-08
4.9644444e+00 1.0819677e-09 -4.5289952e-10 -1.4571833e-09 -9.2534772e-11 -9.1894321e-08 2.6106672e-08 -3.1990916e-07 -2.3363753e-08
4.9683333e+00 1.1125347e-09 -7.4659245e-10 -1.4971667e-09 -3.5363200e-10 -9.1620362e-08 2.6117075e-08 -3.2021153e-07 -2.3439717e-08
4.9719444e+00 1.1453702e-09 8.4261458e-10 -1.4003156e-09 -3.4758034e-10 -9.1337686e-08 2.6195568e-08 -3.2054665e-07 -2.3454794e-08
4.9755556e+00 1.1843788e-09 -1.1806204e-10 -1.8108982e-09 2.0840658e-10 -9.1045477e-08 2.6169928e-08 -3.2090016e-07 -2.3423756e-08
4.9791667e+00 1.2239305e-09 -1.1861145e-10 -1.5765568e-09 7.8103180e-11 -9.0720047e-08 2.6108558e-08 -3.2131188e-07 -2.3384952e-08
4.9830556e+00 1.2666067e-09 -4.0741986e-10 -2.0869128e-09 2.5450243e-10 -9.0407876e-08 2.6033516e-08 -3.2169430e-07 -2.3442086e-08
4.9866667e+00 1.3062346e-09 -2.8527194e-10 -1.5776673e-09 -7.8189707e-10 -9.0087451e-08 2.6071189e-08 -3.2195510e-07 -2.3588167e-08
4.9902778e+00 1.3346322e-09 6.3301800e-10 -9.2137541e-10 -5.6653899e-10 -8.9760286e-08 2.6077523e-08 -3.2215493e-07 -2.3626854e-08
4.9938889e+00 1.3617794e-09 -5.7454935e-10 -9.9344871e-10 2.0942586e-10 -8.9400512e-08 2.6026064e-08 -3.2235962e-07 -2.3608321e-08
4.9977778e+00 1.3915909e-09 1.3347480e-10 -8.2790840e-10 -5.0570932e-11 -8.9059461e-08 2.6032555e-08 -3.2257528e-07 -2.3688891e-08
5.0013889e+00 1.4192731e-09 -7.3558220e-11 -1.2385944e-09 -6.9314815e-10 -8.8521280e-08 2.6000933e-08 -3.2287964e-07 -2.3862984e-08
5.0069444e+00 1.4638392e-09 -1.1617489e-10 -6.5714807e-10 -3.5141062e-10 -8.8162433e-08 2.5930568e-08 -3.2308743e-07 -2.3892657e-08
5.0105556e+00 1.4936896e-09 -5.3334720e-10 -1.3339816e-09 7.7503247e-11 -8.7796361e-08 2.5873772e-08 -3.2333797e-07 -2.3871233e-08
5.0141667e+00 1.5233857e-09 9.0704426e-12 -1.0668582e-09 1.2026071e-10 -8.7423083e-08 2.5930112e-08 -3.2362069e-07 -2.3961344e-08
5.0177778e+00 1.5530818e-09 5.1099836e-10 -1.6422677e-09 -9.5205452e-10 -8.7012427e-08 2.5976444e-08 -3.2396625e-07 -2.4093192e-08
5.0216667e+00 1.5896951e-09 -1.1387043e-10 -1.4324465e-09 -1.7807539e-10 -8.6621412e-08 2.5992099e-08 -3.2421305e-07 -2.4113749e-08
5.0252778e+00 1.6329542e-09 2.5837519e-10 -9.3250352e-10 -1.1683880e-11 -8.6219866e-08 2.6021402e-08 -3.2439726e-07 -2.4111005e-08
5.0288889e+00 1.6764941e-09 1.2119996e-11 -8.3269597e-10 3.7016926e-11 -8.5807745e-08 2.5992383e-08 -3.2459161e-07 -2.4154263e-08
5.0325000e+00 1.7201045e-09 -2.7999068e-10 -1.0296657e-09 -4.3631769e-10 -8.5352088e-08 2.6107087e-08 -3.2488134e-07 -2.4226072e-08
5.0363889e+00 1.7670694e-09 1.2631639e-09 -1.5483638e-09 -1.7919626e-10 -8.4918985e-08 2.6263408e-08 -3.2520527e-07 -2.4292701e-08
5.0400000e+00 1.8024638e-09 1.7980147e-10 -1.5556481e-09 -4.3583402e-10 -8.4477581e-08 2.6397181e-08 -3.2552094e-07 -2.4391950e-08
5.0436111e+00 1.8354801e-09 1.0550317e-09 -1.4692421e-09 -4.8031039e-10 -8.4028290e-08 2.6508276e-08 -3.2580931e-07 -2.4505411e-08
5.0472222e+00 1.8674680e-09 -2.9546166e-11 -1.2940141e-09 -5.6702350e-10 -8.3535757e-08 2.6457547e-08 -3.2609573e-07 -2.4597753e-08
5.0511111e+00 1.9019165e-09 -4.0527238e-10 -1.2545644e-09 -2.2448103e-10 -8.3070187e-08 2.6532545e-08 -3.2636401e-07 -2.4702058e-08
5.0547222e+00 1.9351925e-09 1.0975681e-09 -1.3162249e-09 -7.3833579e-10 -8.2596108e-08 2.6675267e-08 -3.2660373e-07 -2.4778634e-08
5.0583333e+00 1.9720525e-09 2.1986067e-10 -9.8083214e-10 3.1483117e-11 -8.2112870e-08 2.6777756e-08 -3.2684349e-07 -2.4794160e-08
5.0619444e+00 2.0106850e-09 7.2619201e-10 -1.3166060e-09 -1.7479974e-10 -8.1312234e-08 2.6972695e-08 -3.2730705e-07 -2.4939409e-08
5.0677778e+00 2.0741913e-09 3.8774444e-10 -1.4332758e-09 -6.5519392e-10 -8.0843432e-08 2.7054568e-08 -3.2754107e-07 -2.5074560e-08
5.0711111e+00 2.1115363e-09 4.3098389e-10 -9.9604052e-10 -6.9632022e-10 -8.0285292e-08 2.7126030e-08 -3.2782542e-07 -2.5131704e-08
5.0750000e+00 2.1599448e-09 1.8155074e-10 -1.5341039e-09 2.0651475e-10 -7.9755756e-08 2.7124808e-08 -3.2813885e-07 -2.5198543e-08
5.0786111e+00 2.2043636e-09 -1.9283542e-10 -1.4693213e-09 -8.2348462e-10 -7.9215466e-08 2.7051696e-08 -3.2838546e-07 -2.5316046e-08
5.0822222e+00 2.2485779e-09 -4.8204202e-10 -8.9378408e-10 -2.6116139e-10 -7.8621616e-08 2.7002136e-08 -3.2861430e-07 -2.5362553e-08
5.0861111e+00 2.2961933e-09 5.7246836e-11 -1.1423856e-09 -1.3746724e-10 -7.8059367e-08 2.7150658e-08 -3.2883785e-07 -2.5424116e-08
5.0897222e+00 2.3377205e-09 1.3137179e-09 -9.9977911e-10 -4.3081067e-10 -7.7487190e-08 2.7340535e-08 -3.2904528e-07 -2.5442826e-08
5.0933333e+00 2.3780302e-09 4.3900173e-10 -9.8794550e-10 2.5809985e-10 -7.6905339e-08 2.7580359e-08 -3.2922425e-07 -2.5428714e-08
5.0969444e+00 2.4174436e-09 1.7747499e-09 -7.2698389e-10 -1.2783447e-10 -7.6268034e-08 2.7745829e-08 -3.2953473e-07 -2.5524446e-08
5.1008333e+00 2.4598887e-09 -3.5643475e-10 -2.0356791e-09 -6.9272615e-10 -7.5665844e-08 2.7722999e-08 -3.2993009e-07 -2.5632433e-08
5.1044444e+00 2.5032173e-09 1.4570169e-10 -1.7528423e-09 -3.0407413e-10 -7.5051074e-08 2.7840521e-08 -3.3023488e-07 -2.5633063e-08
5.1080556e+00 2.5635696e-09 9.3911156e-10 -1.1677140e-09 2.9825835e-10 -7.4421565e-08 2.8061965e-08 -3.3040318e-07 -2.5610544e-08
5.1116667e+00 2.6246939e-09 1.1049910e-09 -4.4504140e-10 -9.0387702e-11 -7.3726983e-08 2.8285988e-08 -3.3055173e-07 -2.5601230e-08
5.1155556e+00 2.6909777e-09 8.1520732e-10 -8.7674878e-10 1.7022202e-10 -7.3066505e-08 2.8417524e-08 -3.3077380e-07 -2.5610801e-08
5.1191667e+00 2.7525270e-09 3.9896418e-10 -1.2512083e-09 -2.5857499e-10 -7.2393149e-08 2.8544448e-08 -3.3103070e-07 -2.5629936e-08
5.1227778e+00 2.7971093e-09 7.7264479e-10 -1.2105586e-09 8.1946079e-11 -7.1338796e-08 2.8579753e-08 -3.3133236e-07 -2.5638173e-08
5.1283333e+00 2.8512114e-09 -5.6081517e-10 -6.6835732e-10 -1.3136940e-10 -7.0642672e-08 2.8548633e-08 -3.3152500e-07 -2.5680634e-08
5.1319444e+00 2.8860742e-09 2.7355174e-10 -1.1775196e-09 -2.6057812e-10 -6.9883539e-08 2.8588196e-08 -3.3167775e-07 -2.5756431e-08
5.1358333e+00 2.9236187e-09 6.5566541e-11 -1.8168505e-10 -3.8910378e-10 -6.9168805e-08 2.8660710e-08 -3.3179962e-07 -2.5832153e-08
5.1394444e+00 2.9670458e-09 6.0378575e-10 -9.8606750e-10 -3.0987425e-10 -6.8442985e-08 2.8823786e-08 -3.3200853e-07 -2.5898393e-08
5.1430556e+00 3.0149885e-09 9.0153408e-10 -1.0158073e-09 -3.0156993e-10 -6.7705664e-08 2.8914925e-08 -3.3223520e-07 -2.5875773e-08
5.1466667e+00 3.0618280e-09 -6.0254132e-11 -1.1563176e-09 5.1037428e-10 -6.6956978e-08 2.9014993e-08 -3.3248267e-07 -2.5844117e-08
5.1502778e+00 3.1086674e-09 9.8396444e-10 -1.2149818e-09 -2.1817067e-10 -6.6137999e-08 2.9220801e-08 -3.3271897e-07 -2.5934354e-08
5.1541667e+00 3.1590235e-09 7.8009970e-10 -8.8758251e-10 -5.5528445e-10 -6.5365822e-08 2.9335089e-08 -3.3287038e-07 -2.6050840e-08
5.1577778e+00 3.2050745e-09 2.7487282e-10 -5.6334785e-10 -5.1997437e-10 -6.4582331e-08 2.9394634e-08 -3.3297429e-07 -2.6140305e-08
5.1613889e+00 3.2522644e-09 2.7477367e-10 -4.3235867e-10 -3.0585350e-10 -6.3725643e-08 2.9498076e-08 -3.3307284e-07 -2.6145955e-08
5.1652778e+00 3.3040187e-09 6.1186682e-10 -4.4456683e-10 2.5741928e-10 -6.2918037e-08 2.9513181e-08 -3.3319955e-07 -2.6141398e-08
5.1688889e+00 3.3520762e-09 -4.7243118e-10 -7.6960549e-10 -2.1534885e-10 -6.2098960e-08 2.9424287e-08 -3.3341160e-07 -2.6211532e-08
5.1725000e+00 3.3985574e-09 -3.4813605e-10 -1.2623007e-09 -4.3204706e-10 -6.1268758e-08 2.9289783e-08 -3.3364795e-07 -2.6296433e-08
5.1761111e+00 3.4437671e-09 -8.9343446e-10 -1.0025588e-09 -3.5165008e-10 -6.0362837e-08 2.9207751e-08 -3.3390467e-07 -2.6468856e-08
5.1800000e+00 3.4893078e-09 1.9030337e-10 -1.2817227e-09 -1.1262673e-09 -5.9114336e-08 2.9248535e-08 -3.3420897e-07 -2.6825084e-08
5.1852778e+00 3.5511130e-09 6.7276360e-11 -7.1338968e-10 -1.1235934e-09 -5.8179113e-08 2.9230118e-08 -3.3440745e-07 -2.7017241e-08
5.1891667e+00 3.6062045e-09 -2.2513486e-10 -1.0526623e-09 -5.2346737e-10 -5.7296837e-08 2.9145437e-08 -3.3458872e-07 -2.7181523e-08
5.1927778e+00 3.6652953e-09 -5.5653053e-10 -6.8434594e-10 -9.9298179e-10 -5.6399929e-08 2.9128825e-08 -3.3472521e-07 -2.7308228e-08
5.1963889e+00 3.7268030e-09 4.0318963e-10 -6.2357562e-10 -1.7660016e-10 -5.5488096e-08 2.9180354e-08 -3.3485705e-07 -2.7355360e-08
5.2000000e+00 3.7883107e-09 7.2456350e-11 -6.3969159e-10 -2.5846075e-10 -5.4489514e-08 2.9216624e-08 -3.3497360e-07 -2.7440948e-08
5.2038889e+00 3.8538998e-09 2.3843177e-10 -3.9735694e-10 -4.7515248e-10 -5.3549290e-08 2.9209186e-08 -3.3505054e-07 -2.7521253e-08
5.2075000e+00 3.8951917e-09 -3.0709057e-10 -3.3992504e-10 -2.6612663e-10 -5.2599068e-08 2.9170286e-08 -3.3511553e-07 -2.7610719e-08
5.2111111e+00 3.9363126e-09 -5.1988960e-11 -2.8282360e-10 -5.5971543e-10 -5.1638888e-08 2.9113782e-08 -3.3519735e-07 -2.7708863e-08
5.2147222e+00 3.9772558e-09 -4.6958662e-10 -5.0129362e-10 -3.4622350e-10 -5.0593737e-08 2.8984714e-08 -3.3527112e-07 -2.7754681e-08
5.2186111e+00 4.0213485e-09 -6.3670618e-10 -1.5506059e-10 -4.6504875e-11 -4.9612310e-08 2.8937164e-08 -3.3536444e-07 -2.7829917e-08
5.2222222e+00 4.0673380e-09 1.9777893e-10 -7.3916128e-10 -6.4797931e-10 -4.8619095e-08 2.8853782e-08 -3.3549597e-07 -2.7941989e-08
5.2258333e+00 4.1185033e-09 -9.6745343e-10 -5.2120630e-10 -3.8653701e-10 -4.7613485e-08 2.8743544e-08 -3.3558541e-07 -2.8035165e-08
5.2294444e+00 4.1694880e-09 -5.0132451e-11 -3.3582720e-10 -4.7354058e-10 -4.6516685e-08 2.8785527e-08 -3.3571735e-07 -2.8160522e-08
5.2333333e+00 4.2243846e-09 4.0998927e-10 -8.3822958e-10 -6.0095224e-10 -4.5485383e-08 2.8770394e-08 -3.3583367e-07 -2.8272219e-08
5.2369444e+00 4.2753601e-09 -5.4968106e-10 -2.7638094e-10 -4.3009452e-10 -4.3870496e-08 2.8837434e-08 -3.3590377e-07 -2.8394189e-08
5.2425000e+00 4.3758260e-09 9.5192103e-10 -1.6022467e-10 -3.0172628e-10 -4.2800581e-08 2.9003052e-08 -3.3599219e-07 -2.8473525e-08
5.2461111e+00 4.4421475e-09 5.7686413e-10 -6.8710162e-10 -4.3061040e-10 -4.1714570e-08 2.9083040e-08 -3.3613602e-07 -2.8603826e-08
5.2497222e+00 4.5084990e-09 1.6148706e-10 -6.9111446e-10 -7.7216288e-10 -4.0612457e-08 2.9091013e-08 -3.3624273e-07 -2.8701215e-08
5.2533333e+00 4.5748505e-09 -8.7888827e-11 -3.3139997e-10 -1.2681186e-10 -3.9409331e-08 2.8972913e-08 -3.3632269e-07 -2.8786430e-08
5.2572222e+00 4.6327380e-09 -9.2440481e-10 -3.8010572e-10 -6.0360569e-10 -3.8278854e-08 2.8931199e-08 -3.3634970e-07 -2.8925925e-08
5.2608333e+00 4.6843784e-09 5.3935688e-10 1.2130859e-10 -6.8404198e-10 -3.7135933e-08 2.8943588e-08 -3.3641934e-07 -2.9051765e-08
5.2644444e+00 4.7353043e-09 -4.2499598e-10 -7.8869253e-10 -4.7755572e-10 -3.5980653e-08 2.8951436e-08 -3.3652207e-07 -2.9163787e-08
5.2680556e+00 4.7862301e-09 4.9743507e-10 -1.9570372e-10 -5.5649375e-10 -3.4722251e-08 2.8931005e-08 -3.3654661e-07 -2.9284053e-08
5.2719444e+00 4.8443989e-09 -6.7255842e-10 -2.2576136e-11 -4.7435681e-10 -3.3539528e-08 2.8712765e-08 -3.3658485e-07 -2.9494291e-08
5.2755556e+00 4.9033142e-09 -1.3419572e-09 -3.4388912e-10 -1.4662976e-09 -3.2342356e-08 2.8512739e-08 -3.3669227e-07 -2.9723040e-08
5.2791667e+00 4.9634948e-09 -5.0443747e-10 -6.8549916e-10 -6.4523955e-10 -3.1130557e-08 2.8498161e-08 -3.3679507e-07 -2.9798012e-08
5.2827778e+00 5.0238573e-09 3.6986841e-10 -2.9957962e-10 -4.6807579e-11 -2.9809162e-08 2.8623718e-08 -3.3684691e-07 -2.9848589e-08
5.2866667e+00 5.0888630e-09 7.0633128e-10 -1.6164003e-10 -3.8670722e-10 -2.8565945e-08 2.8754380e-08 -3.3687366e-07 -2.9904171e-08
5.2902778e+00 5.1574291e-09 4.9978554e-10 -9.4675049e-11 -1.2635509e-10 -2.7305954e-08 2.8903331e-08 -3.3698014e-07 -2.9917650e-08
5.2938889e+00 5.2271141e-09 8.7514749e-10 -9.2569064e-10 1.9337364e-12 -2.5930135e-08 2.8912478e-08 -3.3709254e-07 -2.9877817e-08
5.2977778e+00 5.3021052e-09 -7.9675079e-10 -7.4476915e-11 3.3948986e-10 -2.4031608e-08 2.8884973e-08 -3.3716424e-07 -2.9919599e-08
5.3030556e+00 5.4038788e-09 6.2303643e-10 -3.9556297e-10 -6.0337902e-10 -2.2610812e-08 2.8811714e-08 -3.3718957e-07 -3.0059905e-08
5.3069444e+00 5.4695571e-09 -1.2509710e-09 1.7018087e-10 -5.9923642e-10 -2.1276441e-08 2.8644154e-08 -3.3727576e-07 -3.0171892e-08
5.3105556e+00 5.5280018e-09 -2.9573385e-10 -9.9615009e-10 -4.3449503e-10 -1.9928027e-08 2.8698038e-08 -3.3739568e-07 -3.0246726e-08
5.3141667e+00 5.5853036e-09 7.9312744e-10 -1.5297288e-10 -2.5628381e-10 -1.8565707e-08 2.8783961e-08 -3.3741165e-07 -3.0274491e-08
5.3177778e+00 5.6426053e-09 1.0000000e-16 1.0900000e-16 1.0300000e-16 -1.7081710e-08 2.8915212e-08 -3.3737844e-07 -3.0319861e-08
5.3216667e+00 5.7145232e-09 1.1250148e-09 2.9545817e-10 -3.8889180e-10 -1.5684377e-08 2.9001309e-08 -3.3728186e-07 -3.0375482e-08
5.3252778e+00 5.8019534e-09 -3.3027422e-10 6.3003716e-10 -1.2452956e-10 -1.4265638e-08 2.8902226e-08 -3.3724657e-07 -3.0407837e-08
5.3288889e+00 5.8909559e-09 -5.8433835e-10 -2.9191898e-10 -1.7413501e-10 -1.2825251e-08 2.8834803e-08 -3.3727190e-07 -3.0449576e-08
5.3325000e+00 5.9803592e-09 -3.8025378e-11 4.9255197e-11 -2.1114191e-10 -1.1363170e-08 2.8790425e-08 -3.3723233e-07 -3.0486053e-08
5.3361111e+00 6.0697625e-09 -3.7161929e-10 3.2986034e-10 -1.2557326e-10 -9.7671950e-09 2.8693324e-08 -3.3726659e-07 -3.0551551e-08
5.3400000e+00 6.1443282e-09 -4.6067522e-10 -6.3468357e-10 -4.3583838e-10 -8.2686500e-09 2.8603045e-08 -3.3724702e-07 -3.0724371e-08
5.3436111e+00 6.2063180e-09 -3.7267390e-10 8.2218262e-10 -1.1594226e-09 -6.7551578e-09 2.8522606e-08 -3.3711799e-07 -3.0886720e-08
5.3472222e+00 6.2675182e-09 -3.6983979e-10 4.1430564e-10 -3.3918809e-10 -5.1086351e-09 2.8499589e-08 -3.3708988e-07 -3.0910768e-08
5.3511111e+00 6.3334261e-09 1.7255267e-10 -1.6420557e-10 1.3306888e-10 -3.5640817e-09 2.8618021e-08 -3.3711071e-07 -3.0942948e-08
5.3547222e+00 6.3964092e-09 9.2066435e-10 -3.5397243e-11 -4.3011380e-10 -1.1565777e-09 2.8841310e-08 -3.3700012e-07 -3.1072366e-08
5.3602778e+00 6.5009327e-09 4.1907109e-10 7.2418596e-10 -3.4639587e-10 4.2918073e-10 2.8996160e-08 -3.3690480e-07 -3.1095067e-08
5.3638889e+00 6.5685048e-09 1.0103143e-09 1.8923771e-10 1.3684378e-10 2.0313366e-09 2.9074883e-08 -3.3689127e-07 -3.1070257e-08
5.3675000e+00 6.6360769e-09 -2.8364426e-10 -5.9608097e-11 9.2173888e-11 3.6499961e-09 2.9090216e-08 -3.3680206e-07 -3.1036436e-08
5.3711111e+00 6.7045236e-09 4.2518329e-10 9.1449459e-10 2.2001855e-10 5.2857345e-09 2.9146093e-08 -3.3670137e-07 -3.1086715e-08
5.3747222e+00 6.7768363e-09 9.0603645e-11 5.0333068e-11 -6.8412696e-10 7.0670816e-09 2.9274167e-08 -3.3667403e-07 -3.1176424e-08
5.3786111e+00 6.8559183e-09 1.0071762e-09 1.9292613e-10 -8.4813379e-11 8.7397619e-09 2.9402166e-08 -3.3657714e-07 -3.1176008e-08
5.3822222e+00 6.9299082e-09 1.7434836e-10 7.3552041e-10 8.8652643e-11 1.0430397e-08 2.9394988e-08 -3.3645968e-07 -3.1203031e-08
5.3858333e+00 7.0038982e-09 -2.4060291e-10 3.9004974e-10 -3.3808815e-10 1.2139020e-08 2.9397336e-08 -3.3636709e-07 -3.1243368e-08
5.3894444e+00 7.0781562e-09 2.6227325e-10 4.9720631e-10 -3.4256120e-11 1.3999223e-08 2.9502296e-08 -3.3623192e-07 -3.1276548e-08
5.3933333e+00 7.1581000e-09 6.3738951e-10 7.0553500e-10 -2.5014463e-10 1.5745159e-08 2.9658314e-08 -3.3615791e-07 -3.1284501e-08
5.3969444e+00 7.2314850e-09 8.0277428e-10 3.6205720e-12 1.7673319e-10 1.7508904e-08 2.9800678e-08 -3.3608816e-07 -3.1288060e-08
5.4005556e+00 7.3048700e-09 5.1135480e-10 6.6474339e-10 -2.0958656e-10 1.9290617e-08 2.9848298e-08 -3.3598763e-07 -3.1286837e-08
5.4041667e+00 7.3795768e-09 -7.1786436e-11 2.9858402e-10 2.2087812e-10 2.1231207e-08 2.9816783e-08 -3.3590064e-07 -3.1210564e-08
5.4080556e+00 7.4718723e-09 -1.9833839e-10 4.7550210e-10 4.3288810e-10 2.3054679e-08 2.9873211e-08 -3.3583709e-07 -3.1233202e-08
5.4116667e+00 7.5567438e-09 7.1920577e-10 1.3343360e-10 -6.4185543e-10 2.5900104e-08 2.9960825e-08 -3.3575581e-07 -3.1295566e-08
5.4172222e+00 7.6866030e-09 -1.9352280e-10 3.7278734e-10 2.6767126e-10 2.7775445e-08 2.9914322e-08 -3.3570159e-07 -3.1233061e-08
5.4208333e+00 7.7695052e-09 -2.3573546e-10 1.4680901e-10 3.0929695e-10 2.9669380e-08 2.9912688e-08 -3.3555769e-07 -3.1185150e-08
5.4244444e+00 7.8398464e-09 2.2065234e-10 1.2321228e-09 1.3296304e-10 3.1580556e-08 3.0028721e-08 -3.3538262e-07 -3.1160372e-08
5.4280556e+00 7.9116041e-09 8.5042244e-10 4.4545179e-10 9.5754503e-11 3.3658372e-08 3.0041789e-08 -3.3527348e-07 -3.1249042e-08
5.4319444e+00 7.9900553e-09 -7.3841077e-10 5.2571932e-10 -8.5578107e-10 3.5606130e-08 2.9922576e-08 -3.3508930e-07 -3.1378497e-08
5.4355556e+00 8.0629029e-09 -3.6201410e-10 1.2391080e-09 -3.3918732e-10 3.7571985e-08 2.9975454e-08 -3.3490277e-07 -3.1470254e-08
5.4391667e+00 8.1391914e-09 8.5011809e-10 5.4832528e-10 -5.0780691e-10 3.9556661e-08 3.0087145e-08 -3.3477129e-07 -3.1529440e-08
5.4427778e+00 8.2180354e-09 1.8087324e-10 7.1153384e-10 -3.8520915e-11 4.1560225e-08 3.0167108e-08 -3.3467004e-07 -3.1584226e-08
5.4463889e+00 8.2948546e-09 5.5724704e-10 2.5868739e-10 -4.6719299e-10 4.3738758e-08 3.0073446e-08 -3.3451152e-07 -3.1688005e-08
5.4502778e+00 8.3775830e-09 -1.3600651e-09 1.1518686e-09 -4.2234705e-10 4.5781104e-08 2.9977320e-08 -3.3439651e-07 -3.1775353e-08
5.4538889e+00 8.4549364e-09 4.7275613e-10 -4.9827690e-11 -3.8394302e-10 4.7844324e-08 2.9935138e-08 -3.3433437e-07 -3.1914480e-08
5.4575000e+00 8.5496253e-09 -8.6213524e-10 6.4529981e-10 -9.0030358e-10 4.9930587e-08 2.9802587e-08 -3.3422271e-07 -3.2044411e-08
5.4611111e+00 8.6448495e-09 -3.6141328e-10 4.2461236e-10 -2.9906037e-10 5.2203252e-08 2.9845036e-08 -3.3409884e-07 -3.2133899e-08
5.4650000e+00 8.7480036e-09 7.2526842e-10 6.7761828e-10 -4.6798179e-10 5.4337723e-08 2.9880456e-08 -3.3393068e-07 -3.2206973e-08
5.4686111e+00 8.8437895e-09 -3.9831456e-10 9.3378914e-10 -2.0654324e-10 5.6494343e-08 2.9839328e-08 -3.3377477e-07 -3.2298357e-08
5.4722222e+00 8.9305562e-09 1.8668209e-11 5.6016399e-10 -6.3700479e-10 5.9850556e-08 2.9755218e-08 -3.3353318e-07 -3.2510705e-08
5.4777778e+00 9.0491530e-09 -5.2332792e-10 9.4460745e-10 -6.3708197e-10 6.2055749e-08 2.9686859e-08 -3.3337698e-07 -3.2714209e-08
5.4813889e+00 9.1255168e-09 -1.0767665e-10 5.5213806e-10 -1.2414180e-09 6.4451298e-08 2.9564262e-08 -3.3320135e-07 -3.2903931e-08
5.4852778e+00 9.2077547e-09 -9.4315580e-10 1.0106649e-09 -3.8476872e-10 6.6695487e-08 2.9436748e-08 -3.3305558e-07 -3.2950088e-08
5.4888889e+00 9.2883151e-09 -2.3390023e-10 3.8609598e-10 -4.1293023e-11 6.8959754e-08 2.9336617e-08 -3.3290200e-07 -3.3005232e-08
5.4925000e+00 9.3732235e-09 -6.9038297e-10 1.0856493e-09 -4.6772788e-10 7.1244810e-08 2.9177765e-08 -3.3268860e-07 -3.3074429e-08
5.4961111e+00 9.4596520e-09 -7.7594015e-10 9.5917584e-10 -1.7101303e-10 7.3729104e-08 2.9104298e-08 -3.3246541e-07 -3.3168691e-08
5.5000000e+00 9.5528163e-09 1.4621955e-10 1.0268070e-09 -6.3694842e-10 7.6057751e-08 2.9081780e-08 -3.3226867e-07 -3.3213618e-08
5.5036111e+00 9.6393262e-09 -3.5408153e-10 8.5840089e-10 2.2223665e-10 7.8409373e-08 2.9041370e-08 -3.3210207e-07 -3.3225789e-08
5.5072222e+00 9.7421716e-09 -1.8933197e-11 7.3805617e-10 -3.3458426e-10 8.0786015e-08 2.8978287e-08 -3.3197074e-07 -3.3284749e-08
5.5108333e+00 9.8455400e-09 -5.6336567e-10 5.2042313e-10 -2.0966318e-10 8.3373470e-08 2.8895695e-08 -3.3181978e-07 -3.3323397e-08
5.5147222e+00 9.9564082e-09 -1.4456659e-10 8.2280504e-10 -1.2160104e-10 8.5802050e-08 2.8832818e-08 -3.3159609e-07 -3.3363642e-08
5.5183333e+00 1.0059357e-08 -4.3584159e-10 1.3206280e-09 -2.4989102e-10 8.8255098e-08 2.8724936e-08 -3.3135269e-07 -3.3422326e-08
5.5219444e+00 1.0158069e-08 -5.5999175e-10 1.0117614e-09 -2.9181129e-10 9.0731371e-08 2.8680226e-08 -3.3109477e-07 -3.3476617e-08
5.5255556e+00 1.0250777e-08 1.4729074e-10 1.4597682e-09 -2.0933543e-10 9.3423304e-08 2.8724722e-08 -3.3077805e-07 -3.3454728e-08
5.5294444e+00 1.0350760e-08 2.3409687e-10 1.3584009e-09 3.9695717e-10 9.5946357e-08 2.8766073e-08 -3.3047160e-07 -3.3429808e-08
5.5330556e+00 1.0443621e-08 1.4761146e-10 1.5780992e-09 -1.6693361e-10 9.9873369e-08 2.8690149e-08 -3.3002195e-07 -3.3464059e-08
5.5386111e+00 1.0593951e-08 -6.0315815e-10 1.2226030e-09 -3.8572279e-11 1.0245763e-07 2.8645452e-08 -3.2975331e-07 -3.3532769e-08
5.5422222e+00 1.0704862e-08 1.9056876e-10 1.3515734e-09 -5.9567017e-10 1.0506878e-07 2.8600766e-08 -3.2950142e-07 -3.3634157e-08
5.5458333e+00 1.0815656e-08 -6.0304825e-10 1.0621119e-09 -3.4021784e-10 1.0770682e-07 2.8534084e-08 -3.2819714e-07 -3.3702143e-08
5.5494444e+00 1.0926432e-08 -1.2478108e-11 1.1436068e-08 -2.8734473e-10 1.1057785e-07 2.8551696e-08 -3.2440362e-07 -3.3135723e-08
5.5533333e+00 1.1045730e-08 1.6343399e-10 2.2318497e-08 5.1423706e-09 1.1327101e-07 2.8550216e-08 -3.2065543e-07 -3.2278957e-08
5.5569444e+00 1.1150629e-08 -1.7709850e-10 1.3598206e-08 2.7662384e-09 1.1598948e-07 2.8615260e-08 -3.1851970e-07 -3.1782950e-08
5.5605556e+00 1.1254305e-08 7.7751121e-10 6.8672592e-09 1.8122880e-09 1.1894508e-07 2.8616908e-08 -3.1728120e-07 -3.1500021e-08
5.5644444e+00 1.1365127e-08 -7.6338991e-10 4.1528978e-09 6.1282008e-10 1.2171550e-07 2.8496160e-08 -3.1640950e-07 -3.1465912e-08
5.5680556e+00 1.1468033e-08 -3.5120243e-10 4.2000685e-09 -2.9796990e-10 1.2451072e-07 2.8425100e-08 -3.1572387e-07 -3.1459891e-08
5.5716667e+00 1.1569475e-08 -3.0473617e-10 2.3699056e-09 3.5354529e-10 1.2733020e-07 2.8313665e-08 -3.1528958e-07 -3.1383710e-08
5.5752778e+00 1.1668030e-08 -7.2389918e-10 1.7916348e-09 3.4967150e-10 1.3039340e-07 2.8125390e-08 -3.1486366e-07 -3.1427328e-08
5.5791667e+00 1.1774753e-08 -8.8988146e-10 1.9982585e-09 -7.2354005e-10 1.3326278e-07 2.7968789e-08 -3.1450084e-07 -3.1439780e-08
5.5827778e+00 1.1873982e-08 -5.5567369e-10 1.4784265e-09 6.0859179e-10 1.3615624e-07 2.7853268e-08 -3.1420084e-07 -3.1451695e-08
5.5863889e+00 1.1973210e-08 -5.1066605e-10 1.3962354e-09 -7.1857345e-10 1.3907463e-07 2.7692624e-08 -3.1384370e-07 -3.1519479e-08
5.5900000e+00 1.2079490e-08 -9.7220292e-10 2.0260438e-09 9.2876137e-11 1.4361553e-07 2.7535770e-08 -3.1330656e-07 -3.1530993e-08
5.5955556e+00 1.2246738e-08 3.1075931e-11 1.3195949e-09 -1.6195926e-10 1.4660066e-07 2.7434448e-08 -3.1301381e-07 -3.1463070e-08
5.5991667e+00 1.2356055e-08 -9.6635727e-10 1.4856259e-09 7.8893389e-10 1.4984510e-07 2.7320208e-08 -3.1268558e-07 -3.1410502e-08
5.6030556e+00 1.2473781e-08 -1.2843635e-11 1.4349374e-09 -3.3834773e-10 1.5288519e-07 2.7317334e-08 -3.1238602e-07 -3.1409549e-08
5.6066667e+00 1.2581946e-08 -1.3677918e-11 1.4355680e-09 3.4714674e-10 1.5595143e-07 2.7201459e-08 -3.1201746e-07 -3.1455320e-08
5.6102778e+00 1.2689302e-08 -1.0559440e-09 2.0961516e-09 -7.6965293e-10 1.5928247e-07 2.7135570e-08 -3.1159220e-07 -3.1473862e-08
5.6141667e+00 1.2803296e-08 4.9118822e-10 1.6878256e-09 6.1072508e-10 1.6240225e-07 2.7151639e-08 -3.1125253e-07 -3.1416032e-08
5.6177778e+00 1.2909148e-08 -3.4285935e-10 1.5669810e-09 -7.6907964e-11 1.6554792e-07 2.7041463e-08 -3.1043413e-07 -3.1436987e-08
5.6213889e+00 1.3016773e-08 -6.7415578e-10 6.2753008e-09 -1.1652551e-10 1.6872033e-07 2.6855179e-08 -3.0824236e-07 -3.1191520e-08
5.6250000e+00 1.3129465e-08 -1.0453891e-09 1.4727151e-08 2.3823715e-09 1.7216748e-07 2.6751995e-08 -3.0538258e-07 -3.0711597e-08
5.6288889e+00 1.3251759e-08 1.6095336e-10 1.0719077e-08 1.7312526e-09 1.7539706e-07 2.6701025e-08 -3.0351263e-07 -3.0448231e-08
5.6325000e+00 1.3365625e-08 -6.3143872e-10 7.1995362e-09 6.9982007e-10 1.7865426e-07 2.6526321e-08 -2.9710580e-07 -3.0114936e-08
5.6361111e+00 1.3479492e-08 -9.8121665e-10 5.4193355e-08 2.3767505e-09 1.8193889e-07 2.6411613e-08 -2.8265314e-07 -2.7939258e-08
5.6397222e+00 1.3591622e-08 -7.7625133e-11 8.4298141e-08 1.7706429e-08 1.8550651e-07 2.6386482e-08 -2.6728479e-07 -2.4651049e-08
5.6436111e+00 1.3711602e-08 -1.3778361e-10 5.2448820e-08 1.0478236e-08 1.8884736e-07 2.6336310e-08 -2.5900612e-07 -2.3004730e-08
5.6472222e+00 1.3822865e-08 -3.2534652e-10 2.6880813e-08 4.7185532e-09 1.9221521e-07 2.6310022e-08 -2.5508013e-07 -2.2398552e-08
5.6508333e+00 1.3934129e-08 8.2692111e-11 1.0739661e-08 8.7693408e-10 1.9745053e-07 2.6157024e-08 -2.5231359e-07 -2.2184738e-08
5.6563889e+00 1.4112204e-08 -1.0006792e-09 6.4919713e-09 4.0595138e-10 2.0088978e-07 2.6061521e-08 -2.5107099e-07 -2.2130578e-08
5.6600000e+00 1.4233257e-08 1.1910977e-10 5.4151359e-09 9.3986525e-11 2.0462657e-07 2.6093823e-08 -2.4997164e-07 -2.2169410e-08
5.6638889e+00 1.4364645e-08 1.5776641e-10 4.3668024e-09 -4.2683686e-10 2.0812719e-07 2.6110280e-08 -2.4912964e-07 -2.2261406e-08
5.6675000e+00 1.4486649e-08 -5.8527633e-12 3.7016026e-09 -4.2235633e-10 2.1165765e-07 2.6068486e-08 -2.4838387e-07 -2.2273629e-08
5.6711111e+00 1.4610540e-08 -3.7994408e-10 3.4447070e-09 3.0953243e-10 2.1521921e-07 2.6122164e-08 -2.4770607e-07 -2.2326974e-08
5.6747222e+00 1.4742928e-08 8.7543997e-10 3.0501974e-09 -8.0195180e-10 2.1909045e-07 2.6185274e-08 -2.4701894e-07 -2.2428964e-08
5.6786111e+00 1.4883979e-08 -3.3449894e-10 3.0638919e-09 -7.2247773e-11 2.2271810e-07 2.6148758e-08 -2.4645179e-07 -2.2468257e-08
5.6822222e+00 1.5014246e-08 -2.5739477e-12 2.3707541e-09 -2.9045659e-10 2.2637737e-07 2.6103215e-08 -2.4589569e-07 -2.2502996e-08
5.6858333e+00 1.5144512e-08 -4.1782687e-10 2.9580112e-09 -3.0206694e-11 2.3006786e-07 2.6112019e-08 -2.4530347e-07 -2.2458533e-08
5.6894444e+00 1.5271637e-08 4.9910130e-10 2.7169030e-09 4.4062882e-10 2.3407655e-07 2.6199476e-08 -2.4467915e-07 -2.2385544e-08
5.6933333e+00 1.5407098e-08 2.5052966e-10 2.8382898e-09 1.8499381e-10 2.3783085e-07 2.6167725e-08 -2.4410888e-07 -2.2327179e-08
5.6969444e+00 1.5534931e-08 -5.4362288e-10 2.6263209e-09 3.5376219e-10 2.4161617e-07 2.6099628e-08 -2.4351102e-07 -2.2329741e-08
5.7005556e+00 1.5662764e-08 -8.4957786e-11 3.1025457e-09 -3.7741663e-10 2.4543252e-07 2.6054462e-08 -2.4287303e-07 -2.2322570e-08
5.7041667e+00 1.5790689e-08 -3.3195850e-10 3.0110211e-09 4.4361355e-10 2.4957727e-07 2.5942934e-08 -2.4221388e-07 -2.2354477e-08
5.7080556e+00 1.5929309e-08 -6.2400291e-10 2.8540130e-09 -7.1710301e-10 2.5525999e-07 2.5850778e-08 -2.4134624e-07 -2.2473164e-08
5.7133333e+00 1.6116094e-08 4.1965393e-11 2.8345590e-09 -3.2500953e-11 2.5948960e-07 2.5836313e-08 -2.4073088e-07 -2.2480691e-08
5.7172222e+00 1.6253401e-08 -1.6595025e-10 2.6409543e-09 -3.2015102e-11 2.6344946e-07 2.5805191e-08 -2.4017684e-07 -2.2417362e-08
5.7208333e+00 1.6382784e-08 -1.2132792e-10 2.6680399e-09 6.1659164e-10 2.6744267e-07 2.5729030e-08 -2.3956083e-07 -2.2372529e-08
5.7244444e+00 1.6528339e-08 -5.8169440e-10 3.2348862e-09 -2.0274221e-10 2.7147119e-07 2.5634893e-08 -2.3888018e-07 -2.2411439e-08
5.7280556e+00 1.6673722e-08 -2.8726030e-10 3.2873855e-09 -1.5643365e-10 2.7584903e-07 2.5553413e-08 -2.3816094e-07 -2.2442753e-08
5.7319444e+00 1.6830144e-08 -4.1113997e-10 3.1123277e-09 -1.1197206e-10 2.7995077e-07 2.5599792e-08 -2.3759626e-07 -2.2453298e-08
5.7355556e+00 1.6975393e-08 8.3925186e-10 2.2987359e-09 1.4634207e-11 2.8408709e-07 2.5736615e-08 -2.3699031e-07 -2.2417323e-08
5.7391667e+00 1.7115189e-08 4.2373000e-10 3.5076431e-09 3.1744534e-10 2.8857893e-07 2.5791318e-08 -2.3621268e-07 -2.2333869e-08
5.7430556e+00 1.7261163e-08 4.5150355e-11 3.4117208e-09 3.9787254e-10 2.9278402e-07 2.5814440e-08 -2.3552322e-07 -2.2336491e-08
5.7466667e+00 1.7396134e-08 1.6828643e-10 3.1949301e-09 -4.2207560e-10 2.9702186e-07 2.5765489e-08 -2.3482506e-07 -2.2408681e-08
5.7502778e+00 1.7531105e-08 -6.2014265e-10 3.4951396e-09 -2.4429004e-10 3.0129247e-07 2.5775561e-08 -2.3418272e-07 -2.2415389e-08
5.7538889e+00 1.7666298e-08 7.1311863e-10 2.6600973e-09 1.8236582e-10 3.0592941e-07 2.5898561e-08 -2.3352925e-07 -2.2367256e-08
5.7577778e+00 1.7820455e-08 3.4116453e-10 3.1543833e-09 2.3020793e-10 3.1027133e-07 2.5926924e-08 -2.3287192e-07 -2.2373866e-08
5.7613889e+00 1.7964566e-08 -7.9352862e-11 3.1445016e-09 -2.9122386e-10 3.1464831e-07 2.5910226e-08 -2.3215762e-07 -2.2399003e-08
5.7650000e+00 1.8109430e-08 -7.4782527e-11 3.7002128e-09 5.9188652e-11 3.2145082e-07 2.5857464e-08 -2.3092018e-07 -2.2451014e-08
5.7705556e+00 1.8332607e-08 -2.4179077e-10 4.0072384e-09 -3.7125661e-10 3.2591851e-07 2.5741763e-08 -2.3007941e-07 -2.2415216e-08
5.7741667e+00 1.8488996e-08 -8.2621705e-10 4.0494209e-09 7.0170135e-10 3.3042407e-07 2.5657480e-08 -2.2928135e-07 -2.2393836e-08
5.7777778e+00 1.8644748e-08 4.8214936e-11 3.5979241e-09 -5.0434653e-10 3.3531838e-07 2.5674091e-08 -2.2845627e-07 -2.2480730e-08
5.7816667e+00 1.8811754e-08 9.4166055e-11 3.7436172e-09 -2.4046019e-10 3.3990218e-07 2.5631299e-08 -2.2764966e-07 -2.2518799e-08
5.7852778e+00 1.8966831e-08 -4.8916774e-10 3.9856021e-09 -1.1094565e-10 3.4452318e-07 2.5647438e-08 -2.2680309e-07 -2.2575327e-08
5.7888889e+00 1.9118331e-08 6.3814795e-10 4.1265803e-09 -4.1085391e-10 3.4918049e-07 2.5599952e-08 -2.2600548e-07 -2.2623250e-08
5.7925000e+00 1.9266081e-08 -1.0764804e-09 3.5164706e-09 -3.1507161e-11 3.5423614e-07 2.5475392e-08 -2.2517180e-07 -2.2625504e-08
5.7963889e+00 1.9425058e-08 8.8198159e-12 3.9016085e-09 1.2184605e-11 3.5896786e-07 2.5527289e-08 -2.2436886e-07 -2.2636451e-08
5.8000000e+00 1.9572671e-08 4.7023261e-10 3.7924349e-09 -1.1323826e-10 3.6373541e-07 2.5642192e-08 -2.2356414e-07 -2.2643257e-08
5.8036111e+00 1.9720285e-08 5.9040909e-10 3.9187400e-09 5.0414657e-11 3.6853896e-07 2.5739260e-08 -2.2268486e-07 -2.2649801e-08
5.8072222e+00 1.9869445e-08 3.0560179e-10 4.5069452e-09 -1.1081678e-10 3.7375253e-07 2.5810649e-08 -2.2173784e-07 -2.2655539e-08
5.8111111e+00 2.0030345e-08 3.0630404e-10 3.9195654e-09 6.1629801e-11 3.7863138e-07 2.5904021e-08 -2.2100270e-07 -2.2619140e-08
5.8147222e+00 2.0179953e-08 5.5559694e-10 3.1248811e-09 2.7436455e-10 3.8354653e-07 2.5911603e-08 -2.2013911e-07 -2.2545491e-08
5.8183333e+00 2.0329561e-08 -4.8561684e-10 5.1503214e-09 4.0547371e-10 3.8888118e-07 2.5827313e-08 -2.1892848e-07 -2.2526429e-08
5.8222222e+00 2.0496764e-08 -2.3686333e-10 5.6218966e-09 -2.4209028e-10 3.9387472e-07 2.5830517e-08 -2.1787115e-07 -2.2541240e-08
5.8258333e+00 2.0658844e-08 2.6643669e-10 4.5098278e-09 1.0537376e-10 4.0163416e-07 2.5904905e-08 -2.1642530e-07 -2.2535664e-08
5.8313889e+00 2.0909578e-08 1.7988908e-10 4.4957522e-09 -7.1915580e-11 4.0672800e-07 2.5939354e-08 -2.1552127e-07 -2.2565279e-08
5.8350000e+00 2.1072587e-08 1.3810490e-10 4.1670543e-09 -2.0145186e-10 4.1186142e-07 2.6014729e-08 -2.1459597e-07 -2.2603923e-08
5.8386111e+00 2.1235809e-08 5.5766022e-10 4.6995197e-09 -1.5526521e-10 4.1743405e-07 2.6091369e-08 -2.1354742e-07 -2.2685244e-08
5.8425000e+00 2.1411914e-08 9.9254045e-11 4.6304965e-09 -5.4177005e-10 4.2264966e-07 2.6135947e-08 -2.1260716e-07 -2.2764705e-08
5.8461111e+00 2.1573885e-08 3.1223680e-10 4.3794556e-09 -1.9171205e-10 4.2790457e-07 2.6149110e-08 -2.1163657e-07 -2.2792730e-08
5.8497222e+00 2.1735768e-08 -1.9073177e-10 4.9211332e-09 -6.6985954e-11 4.3319875e-07 2.5976412e-08 -2.1064089e-07 -2.2793857e-08
5.8533333e+00 2.1897651e-08 -1.4033992e-09 4.6198834e-09 5.6579784e-11 4.3853199e-07 2.5753619e-08 -2.0962965e-07 -2.2739873e-08
5.8569444e+00 2.2057575e-08 -6.5315459e-10 5.0702276e-09 4.4174196e-10 4.4431891e-07 2.5586929e-08 -2.0853927e-07 -2.2656402e-08
5.8608333e+00 2.2230083e-08 -7.7561661e-10 4.6319448e-09 2.7371990e-10 4.4973296e-07 2.5532184e-08 -2.0756520e-07 -2.2638534e-08
5.8644444e+00 2.2391169e-08 2.7027710e-10 4.7020092e-09 -1.0878111e-10 4.5518609e-07 2.5559050e-08 -2.0653594e-07 -2.2680871e-08
5.8680556e+00 2.2552255e-08 -2.2283535e-11 5.1607805e-09 -2.8202662e-10 4.6067982e-07 2.5517926e-08 -2.0547858e-07 -2.2802770e-08
5.8716667e+00 2.2725735e-08 -3.5731982e-10 4.9713036e-09 -8.4319305e-10 4.6664671e-07 2.5497570e-08 -2.0435922e-07 -2.2864628e-08
5.8755556e+00 2.2939221e-08 1.8283936e-10 4.9887055e-09 3.1298024e-10 4.7223733e-07 2.5514809e-08 -2.0318707e-07 -2.2843074e-08
5.8791667e+00 2.3137389e-08 -2.3712896e-11 6.2433083e-09 -1.1401661e-10 4.7787605e-07 2.5501084e-08 -2.0181740e-07 -2.2867122e-08
5.8827778e+00 2.3335546e-08 -1.0298050e-10 6.8814299e-09 -1.0796813e-10 4.8664944e-07 2.5348370e-08 -1.9971079e-07 -2.2839048e-08
5.8883333e+00 2.3664767e-08 -8.1330326e-10 6.2397753e-09 2.7641036e-10 4.9242500e-07 2.5285057e-08 -1.9844279e-07 -2.2844510e-08
5.8919444e+00 2.3935962e-08 2.2887604e-10 5.9106858e-09 -3.2682954e-10 4.9871831e-07 2.5270284e-08 -1.9710942e-07 -2.2905864e-08
5.8958333e+00 2.4227133e-08 -3.5549859e-10 5.9535567e-09 -1.9905486e-10 5.0463021e-07 2.5188843e-08 -1.9585294e-07 -2.2934923e-08
5.8994444e+00 2.4497308e-08 -3.9626723e-10 6.0865987e-09 -6.9189591e-11 5.1060767e-07 2.5189306e-08 -1.9451295e-07 -2.2912016e-08
5.9030556e+00 2.4767484e-08 4.0054661e-10 6.7537428e-09 2.8064666e-10 5.1664157e-07 2.5171938e-08 -1.9312591e-07 -2.2856247e-08
5.9066667e+00 2.4962483e-08 -5.6086825e-10 6.5374510e-09 2.3413643e-10 5.2272048e-07 2.5063824e-08 -1.9180241e-07 -2.2759276e-08
5.9102778e+00 2.5138430e-08 -4.3710811e-10 6.1449202e-09 6.6098748e-10 5.2931489e-07 2.5083755e-08 -1.9025181e-07 -2.2644809e-08
5.9141667e+00 2.5329014e-08 6.0794455e-10 7.6522292e-09 3.2015629e-10 5.3548287e-07 2.5188624e-08 -1.8868245e-07 -2.2584395e-08
5.9177778e+00 2.5505984e-08 3.6008175e-10 7.3859826e-09 2.3751387e-10 5.4169292e-07 2.5325450e-08 -1.8709326e-07 -2.2556188e-08
5.9213889e+00 2.5675732e-08 9.0291911e-10 7.8423108e-09 2.2856778e-11 5.4794162e-07 2.5371987e-08 -1.8542828e-07 -2.2560515e-08
5.9250000e+00 2.5824512e-08 -4.7334342e-10 8.1122247e-09 -6.2803855e-11 5.5471129e-07 2.5232034e-08 -1.8359587e-07 -2.2570712e-08
5.9288889e+00 2.5984183e-08 -7.2625539e-10 8.1924908e-09 -2.4598243e-11 5.6103475e-07 2.5115801e-08 -1.8189769e-07 -2.2500893e-08
5.9325000e+00 2.6132264e-08 -3.4666634e-10 8.0801704e-09 6.6908375e-10 5.6739415e-07 2.5253122e-08 -1.8002670e-07 -2.2332706e-08
5.9361111e+00 2.6280344e-08 1.6142535e-09 9.8484619e-09 8.8341432e-10 5.7428598e-07 2.5323232e-08 -1.7769654e-07 -2.2231756e-08
5.9400000e+00 2.6463235e-08 -1.0133128e-09 1.0885167e-08 -1.8129527e-11 5.8072926e-07 2.5139953e-08 -1.7530155e-07 -2.2207627e-08
5.9436111e+00 2.6640761e-08 -6.7849626e-10 1.2064629e-08 2.4085363e-10 5.9072610e-07 2.4977175e-08 -1.7134035e-07 -2.2090324e-08
5.9491667e+00 2.6913749e-08 -2.9817359e-10 1.2607995e-08 4.6296923e-10 5.9727870e-07 2.4876246e-08 -1.6865587e-07 -2.1939116e-08
5.9527778e+00 2.7091192e-08 -6.3347241e-10 1.3115819e-08 9.3279824e-10 6.0388753e-07 2.4824934e-08 -1.6583182e-07 -2.1816141e-08
5.9563889e+00 2.7377173e-08 1.5982199e-10 1.3945461e-08 2.0235101e-10 6.1108836e-07 2.4789140e-08 -1.6269350e-07 -2.1708922e-08
5.9602778e+00 2.7731176e-08 -4.6663124e-10 1.3979190e-08 7.1666518e-10 6.1785767e-07 2.4683567e-08 -1.5991122e-07 -2.1558279e-08
5.9638889e+00 2.8059877e-08 -5.0789047e-10 1.2681700e-08 6.7389255e-10 6.2470675e-07 2.4641210e-08 -1.5717311e-07 -2.1384584e-08
5.9675000e+00 2.8388578e-08 1.1690678e-10 1.3556047e-08 9.2944320e-10 6.3164117e-07 2.4675569e-08 -1.5429513e-07 -2.1136725e-08
5.9711111e+00 2.8763242e-08 2.0025680e-10 1.4021958e-08 1.3584867e-09 6.3924039e-07 2.4746771e-08 -1.5112803e-07 -2.0995074e-08
5.9750000e+00 2.9394092e-08 4.1004342e-10 1.4158797e-08 -1.4433964e-10 6.4644447e-07 2.4785777e-08 -1.4818019e-07 -2.0970722e-08
5.9786111e+00 2.9980144e-08 -4.9986867e-11 1.4088641e-08 3.6912913e-10 6.5379077e-07 2.4793436e-08 -1.4537314e-07 -2.0908776e-08
5.9822222e+00 3.0566300e-08 1.2068315e-10 1.2809638e-08 2.0268103e-10 6.6127931e-07 2.4860240e-08 -1.4264848e-07 -2.0837027e-08
5.9858333e+00 3.1152456e-08 4.9597108e-10 1.3299239e-08 4.5961656e-10 6.6945064e-07 2.4912528e-08 -1.3956417e-07 -2.0750149e-08
5.9897222e+00 3.1383245e-08 -4.7790880e-11 1.4144814e-08 2.8505677e-10 6.7706968e-07 2.4952243e-08 -1.3646468e-07 -2.0678584e-08
5.9933333e+00 3.1410988e-08 4.1439331e-10 1.5555825e-08 3.7553838e-10 6.8469542e-07 2.5046617e-08 -1.3318446e-07 -2.0559919e-08
5.9969444e+00 3.1438493e-08 4.5674773e-10 1.5876585e-08 7.1983178e-10 6.9232783e-07 2.5091747e-08 -1.2983952e-07 -2.0449913e-08
6.0005556e+00 3.1465998e-08 -4.0158107e-11 1.6175989e-08 2.9560859e-10 7.0467819e-07 2.4967097e-08 -1.2447939e-07 -2.0258005e-08
6.0063889e+00 3.1546050e-08 -6.7212797e-10 1.5620175e-08 8.0100639e-10 7.1234270e-07 2.4962099e-08 -1.2120897e-07 -2.0186154e-08
6.0100000e+00 3.1623017e-08 6.2599092e-10 1.5718324e-08 -1.3775919e-10 7.2002576e-07 2.5066021e-08 -1.1792192e-07 -2.0090440e-08
6.0136111e+00 3.1698952e-08 3.3328477e-10 1.5779604e-08 1.0212722e-09 7.2772726e-07 2.5134079e-08 -1.1440501e-07 -1.9775498e-08
6.0172222e+00 3.1774886e-08 2.9494830e-10 1.7920914e-08 1.8858830e-09 7.3544827e-07 2.5129584e-08 -1.1109894e-07 -1.9433112e-08
6.0208333e+00 3.1859857e-08 -3.3644439e-10 1.3759232e-08 1.2746048e-09 7.4379752e-07 2.5050952e-08 -1.0838355e-07 -1.9146009e-08
6.0247222e+00 3.2037454e-08 -3.3754061e-10 1.0402192e-08 1.1862784e-09 7.5159199e-07 2.5000322e-08 -1.0634871e-07 -1.8931095e-08
6.0283333e+00 3.2202612e-08 -1.2981227e-10 9.0964774e-09 7.9753887e-10 7.5942654e-07 2.4908967e-08 -1.0463797e-07 -1.8809489e-08
6.0319444e+00 3.2367910e-08 -7.1346860e-10 7.2965754e-09 3.2497972e-10 7.6730121e-07 2.4722535e-08 -1.0315970e-07 -1.8786035e-08
6.0355556e+00 3.2533208e-08 -1.0074447e-09 6.8687466e-09 -1.0847998e-10 7.7582932e-07 2.4575357e-08 -1.0156464e-07 -1.8810947e-08
6.0394444e+00 3.2732950e-08 -2.5407375e-10 7.3240295e-09 -1.0505150e-10 7.8379670e-07 2.4592354e-08 -1.0010682e-07 -1.8778324e-08
6.0430556e+00 3.2932266e-08 4.1096493e-10 6.6454912e-09 4.0618504e-10 7.9181251e-07 2.4572846e-08 -9.8733252e-08 -1.8737074e-08
6.0466667e+00 3.3132083e-08 -5.9103614e-10 6.5165636e-09 -2.5411010e-11 7.9987681e-07 2.4540034e-08 -9.7361190e-08 -1.8728124e-08
6.0502778e+00 3.3331899e-08 2.8815636e-10 6.6311092e-09 1.0802043e-10 8.0861575e-07 2.4548694e-08 -9.5856905e-08 -1.8648121e-08
6.0541667e+00 3.3547753e-08 -2.1393022e-10 6.7539631e-09 5.7771999e-10 8.1678171e-07 2.4615832e-08 -9.4412760e-08 -1.8596692e-08
6.0577778e+00 3.3754168e-08 8.3366290e-10 7.0844421e-09 -1.0298839e-10 8.2499779e-07 2.4656139e-08 -9.2931156e-08 -1.8530956e-08
6.0613889e+00 3.3960726e-08 -4.6159801e-10 7.1129008e-09 7.0978318e-10 8.3773581e-07 2.4683443e-08 -9.0668384e-08 -1.8451389e-08
6.0669444e+00 3.4278682e-08 6.2542348e-10 6.9809386e-09 -2.3238481e-10 8.4607922e-07 2.4646958e-08 -8.9225384e-08 -1.8437034e-08
6.0705556e+00 3.4485695e-08 -9.6220374e-10 6.8464843e-09 3.6489447e-10 8.5512255e-07 2.4432298e-08 -8.7656027e-08 -1.8396875e-08
6.0744444e+00 3.4723464e-08 -8.7773963e-10 7.1175905e-09 -2.0675966e-11 8.6357561e-07 2.4309707e-08 -8.6162851e-08 -1.8452939e-08
6.0780556e+00 3.4944603e-08 -2.5387556e-10 7.1906409e-09 -4.9683648e-10 8.7208237e-07 2.4155327e-08 -8.4773121e-08 -1.8504725e-08
6.0816667e+00 3.5166020e-08 -1.1711658e-09 6.1263373e-09 1.8815879e-11 8.8064285e-07 2.4037617e-08 -8.3378694e-08 -1.8513921e-08
6.0852778e+00 3.5387438e-08 8.4610750e-11 7.2356460e-09 -1.0370511e-10 8.8925787e-07 2.4033091e-08 -8.1833800e-08 -1.8518243e-08
6.0888889e+00 3.5615461e-08 -1.2639223e-10 7.5681666e-09 6.3806456e-11 8.9792907e-07 2.4028844e-08 -8.0265518e-08 -1.8475687e-08
6.0925000e+00 3.5850485e-08 8.7189812e-11 7.4597731e-09 3.2902251e-10 9.0733103e-07 2.3980535e-08 -7.8617059e-08 -1.8404817e-08
6.0963889e+00 3.6103313e-08 -5.0126717e-10 7.2081482e-09 2.7843507e-10 9.1612059e-07 2.3899352e-08 -7.7126600e-08 -1.8330083e-08
6.1000000e+00 3.6338068e-08 -2.4810910e-10 7.0740559e-09 4.1141716e-10 9.2496711e-07 2.3827808e-08 -7.5590471e-08 -1.8180009e-08
6.1036111e+00 3.6572822e-08 -4.1230364e-10 7.6457743e-09 9.7387965e-10 9.3387134e-07 2.3742792e-08 -7.4008363e-08 -1.8053189e-08
6.1072222e+00 3.6813714e-08 -3.7245603e-10 7.5146478e-09 1.9677119e-10 9.4352586e-07 2.3675211e-08 -7.2355528e-08 -1.7927363e-08
6.1111111e+00 3.7072913e-08 -2.0681232e-10 7.1922041e-09 8.8173078e-10 9.5255135e-07 2.3657493e-08 -7.0748812e-08 -1.7801586e-08
6.1147222e+00 3.7312917e-08 4.3260258e-11 8.2040149e-09 2.7929267e-10 9.6163507e-07 2.3680744e-08 -6.9080390e-08 -1.7689416e-08
6.1183333e+00 3.7552921e-08 1.7136986e-10 7.7834997e-09 7.5612350e-10 9.7077754e-07 2.3663589e-08 -6.7497172e-08 -1.7521077e-08
6.1219444e+00 3.7797099e-08 -3.2972534e-10 7.3875642e-09 7.9777398e-10 9.8567338e-07 2.3599273e-08 -6.4915893e-08 -1.7347251e-08
6.1277778e+00 3.8202094e-08 -3.7794813e-11 7.9245143e-09 1.9551527e-10 9.9497431e-07 2.3649943e-08 -6.3232293e-08 -1.7309435e-08
6.1313889e+00 3.8453942e-08 5.0551588e-10 8.2084429e-09 1.5356229e-10 1.0043364e-06 2.3637727e-08 -6.1571283e-08 -1.7257145e-08
6.1350000e+00 3.8705790e-08 -6.1828005e-10 7.7080487e-09 3.2910891e-10 1.0137600e-06 2.3679944e-08 -5.9930139e-08 -1.7130179e-08
6.1386111e+00 3.8961590e-08 1.0079769e-09 8.0180764e-09 8.4288767e-10 1.0232464e-06 2.3780849e-08 -5.8247919e-08 -1.7031373e-08
6.1422222e+00 3.9223125e-08 -7.6543142e-11 8.1016600e-09 6.9165380e-11 1.0335335e-06 2.3767774e-08 -5.6425143e-08 -1.6995376e-08
6.1461111e+00 3.9504631e-08 -3.5529731e-11 8.1173195e-09 2.3938151e-10 1.0431517e-06 2.3769348e-08 -5.4753279e-08 -1.6952508e-08
6.1497222e+00 3.9766011e-08 5.0063941e-11 7.9031799e-09 1.5632617e-10 1.0528333e-06 2.3739375e-08 -5.3033449e-08 -1.6890997e-08
6.1533333e+00 4.0027391e-08 -3.2674265e-10 8.5769529e-09 4.1146190e-10 1.0625793e-06 2.3618953e-08 -5.1230397e-08 -1.6713322e-08
6.1569444e+00 4.0296827e-08 -7.8484639e-10 8.7006414e-09 1.2286207e-09 1.0723908e-06 2.3593650e-08 -4.9409265e-08 -1.6568015e-08
6.1605556e+00 4.0567062e-08 5.5128225e-10 8.7502087e-09 1.1266761e-10 1.0830302e-06 2.3620145e-08 -4.7459639e-08 -1.6551696e-08
6.1644444e+00 4.0857178e-08 -3.2417971e-10 8.5974903e-09 2.7212314e-11 1.0929776e-06 2.3626735e-08 -4.5664669e-08 -1.6503969e-08
6.1680556e+00 4.1126571e-08 3.8500684e-10 8.6026634e-09 4.1334202e-10 1.1029910e-06 2.3755297e-08 -4.3863960e-08 -1.6437824e-08
6.1716667e+00 4.1402009e-08 8.0171867e-10 8.6524787e-09 1.9723012e-10 1.1138512e-06 2.3845421e-08 -4.1904041e-08 -1.6321043e-08
6.1755556e+00 4.1711799e-08 -2.9229863e-11 8.7867925e-09 8.0374748e-10 1.1240084e-06 2.3834328e-08 -4.0078732e-08 -1.6179930e-08
6.1791667e+00 4.2000863e-08 -7.3160556e-11 8.7040864e-09 4.9883325e-10 1.1342357e-06 2.3805359e-08 -3.8217036e-08 -1.6066542e-08
6.1827778e+00 4.2290144e-08 -1.9424612e-10 9.1354602e-09 5.4782805e-10 1.1501067e-06 2.3678043e-08 -3.5358643e-08 -1.5891157e-08
6.1883333e+00 4.2733056e-08 -5.6964942e-10 8.6682416e-09 5.0448340e-10 1.1605109e-06 2.3604126e-08 -3.3517947e-08 -1.5782256e-08
6.1919444e+00 4.3015881e-08 -1.1266028e-10 8.9700756e-09 5.0075764e-10 1.1709836e-06 2.3656409e-08 -3.1647328e-08 -1.5678693e-08
6.1955556e+00 4.3297885e-08 5.9527187e-10 8.9549784e-09 4.5520987e-10 1.1815248e-06 2.3704461e-08 -2.9759798e-08 -1.5584095e-08
6.1991667e+00 4.3579670e-08 -1.5171663e-10 9.1321217e-09 4.1800156e-10 1.1929532e-06 2.3698588e-08 -2.7684993e-08 -1.5430957e-08
6.2030556e+00 4.3883130e-08 1.0137577e-10 9.3294203e-09 8.9461109e-10 1.2036407e-06 2.3629977e-08 -2.5735030e-08 -1.5270054e-08
6.2066667e+00 4.4200702e-08 -7.3471054e-10 9.3559334e-09 5.9063964e-10 1.2144064e-06 2.3624244e-08 -2.3794075e-08 -1.5175082e-08
6.2102778e+00 4.4527612e-08 6.8179632e-10 9.2431144e-09 2.8602409e-10 1.2252514e-06 2.3803713e-08 -2.1849269e-08 -1.5113000e-08
6.2138889e+00 4.4854360e-08 9.7483730e-10 9.3928224e-09 2.8704267e-10 1.2370194e-06 2.3788083e-08 -1.9723180e-08 -1.5020555e-08
6.2177778e+00 4.5206244e-08 -1.1088051e-09 9.5250238e-09 5.0534404e-10 1.2480292e-06 2.3619717e-08 -1.7790712e-08 -1.4935128e-08
6.2213889e+00 4.5534338e-08 -4.4534556e-10 8.9926950e-09 2.8321612e-10 1.2591192e-06 2.3500863e-08 -1.5835363e-08 -1.4938615e-08
6.2250000e+00 4.5866396e-08 -6.5176916e-10 9.7442717e-09 -3.1540777e-10 1.2702897e-06 2.3490755e-08 -1.3807727e-08 -1.4946431e-08
6.2286111e+00 4.6197906e-08 5.5846538e-10 9.6853859e-09 2.4325917e-10 1.2815405e-06 2.3629940e-08 -1.1758599e-08 -1.4902930e-08
6.2322222e+00 4.6529195e-08 7.2631408e-10 9.9502176e-09 1.5829182e-10 1.2937468e-06 2.3785012e-08 -9.4996390e-09 -1.4775498e-08
6.2361111e+00 4.6885967e-08 6.0287927e-10 1.0149922e-08 9.3398246e-10 1.3051634e-06 2.3824964e-08 -7.4402866e-09 -1.4582952e-08
6.2397222e+00 4.7206623e-08 -2.3409479e-10 9.5836528e-09 8.4336734e-10 1.3228782e-06 2.3816995e-08 -4.3190568e-09 -1.4265254e-08
6.2452778e+00 4.7694315e-08 1.8628167e-10 9.8571480e-09 1.0628205e-09 1.3344906e-06 2.3796512e-08 1.3894057e-09 -1.3900548e-08
6.2488889e+00 4.8011997e-08 -3.7535625e-10 4.4843724e-08 2.3036904e-09 1.3461800e-06 2.3751726e-08 1.0556933e-08 -1.2771764e-08
6.2525000e+00 4.8329679e-08 -3.8051192e-11 4.3003348e-08 8.1158599e-09 1.3588600e-06 2.3667769e-08 1.8308416e-08 -1.1278229e-08
6.2563889e+00 4.8710736e-08 -6.8157605e-10 2.5969013e-08 4.6858619e-09 1.3707256e-06 2.3632500e-08 2.2750072e-08 -1.0608642e-08
6.2600000e+00 4.9082819e-08 3.5600898e-10 1.6592790e-08 1.4949451e-09 1.3826815e-06 2.3723294e-08 2.5794368e-08 -1.0307916e-08
6.2636111e+00 4.9454522e-08 4.8209544e-10 1.2578921e-08 1.2809807e-09 1.3947275e-06 2.3813980e-08 2.8212683e-08 -1.0100596e-08
6.2672222e+00 4.9826225e-08 3.5500384e-10 1.0594384e-08 6.3274991e-10 1.4078046e-06 2.3765310e-08 3.0516309e-08 -9.9681952e-09
6.2711111e+00 5.0253682e-08 -7.7217734e-10 9.9031952e-09 5.0211073e-10 1.4200633e-06 2.3729283e-08 3.2566335e-08 -9.7846459e-09
6.2747222e+00 5.0779687e-08 4.3962079e-10 9.7410103e-09 1.1921906e-09 1.4324498e-06 2.3801697e-08 3.4588374e-08 -9.6152258e-09
6.2783333e+00 5.1306330e-08 2.2882195e-10 9.6350147e-09 3.7168761e-10 1.4459320e-06 2.3743493e-08 3.6744808e-08 -9.5079393e-09
6.2822222e+00 5.1873881e-08 -7.2771856e-10 9.5528401e-09 5.4791018e-10 1.4585840e-06 2.3621663e-08 3.8705943e-08 -9.3525635e-09
6.2858333e+00 5.2400892e-08 -3.9686868e-10 9.2395734e-09 8.8632863e-10 1.4713667e-06 2.3603554e-08 4.0656215e-08 -9.1976804e-09
6.2894444e+00 5.2950773e-08 2.2971356e-10 9.4487510e-09 5.4336084e-10 1.4842843e-06 2.3581215e-08 4.2644828e-08 -9.0331333e-09
6.2930556e+00 5.3513609e-08 -4.3591825e-10 9.6069656e-09 9.7553565e-10 1.4973385e-06 2.3441462e-08 4.4642838e-08 -8.8964895e-09
6.2966667e+00 5.4075881e-08 -8.5410914e-10 9.5388009e-09 2.8579192e-10 1.5115495e-06 2.3359304e-08 4.6807377e-08 -8.7441231e-09
6.3005556e+00 5.4681405e-08 1.4989651e-10 9.7211697e-09 1.0202055e-09 1.5310766e-06 2.3406711e-08 4.9800183e-08 -8.4892808e-09
6.3058333e+00 5.5434143e-08 1.4951689e-10 9.9008431e-09 5.8932457e-10 1.5456252e-06 2.3397584e-08 5.2062076e-08 -8.3020444e-09
6.3097222e+00 5.5906945e-08 -2.2775228e-10 1.0225392e-08 1.0155597e-09 1.5592452e-06 2.3357756e-08 5.4158487e-08 -8.1743960e-09
6.3133333e+00 5.6345624e-08 -1.3988589e-10 9.8632933e-09 1.6273312e-10 1.5729716e-06 2.3381663e-08 5.6294700e-08 -8.0507790e-09
6.3169444e+00 5.6784302e-08 3.6056420e-10 1.0606791e-08 9.7834743e-10 1.5868044e-06 2.3423419e-08 5.8520453e-08 -7.9323006e-09
6.3205556e+00 5.7222477e-08 2.4874148e-11 1.0721308e-08 1.1529914e-10 1.6018170e-06 2.3409966e-08 6.0896699e-08 -7.8048537e-09
6.3244444e+00 5.7669842e-08 -1.4018487e-10 1.0422427e-08 9.7710294e-10 1.6158619e-06 2.3361449e-08 6.2994147e-08 -7.5700383e-09
6.3280556e+00 5.8084686e-08 -3.0766151e-10 9.6761983e-09 1.1904237e-09 1.6300074e-06 2.3326895e-08 6.5115526e-08 -7.3440008e-09
6.3316667e+00 5.8499078e-08 -1.1300167e-11 1.0651739e-08 8.9607619e-10 1.6442535e-06 2.3237974e-08 6.7291566e-08 -7.1788232e-09
6.3352778e+00 5.8913470e-08 -8.0951311e-10 1.0199982e-08 6.2863999e-10 1.6597044e-06 2.3235891e-08 7.2170347e-08 -7.0644089e-09
6.3391667e+00 5.9333539e-08 7.9166155e-10 3.3211232e-08 3.5205435e-10 1.6741473e-06 2.3240996e-08 8.6863691e-08 -5.3878050e-09
6.3427778e+00 5.9701211e-08 -7.4454111e-10 1.0758653e-07 1.5124290e-08 1.6886798e-06 2.3205913e-08 1.0825942e-07 -2.2803000e-09
6.3463889e+00 6.0071855e-08 4.2069611e-10 9.7436243e-08 1.3560372e-08 1.7033022e-06 2.3258923e-08 1.2561481e-07 1.3613430e-10
6.3500000e+00 6.0442498e-08 6.8632549e-11 6.8870421e-08 8.7451759e-09 1.7191487e-06 2.3196138e-08 1.4051752e-07 1.8939067e-09
6.3538889e+00 6.0831780e-08 -6.0679443e-10 6.3733198e-08 6.3214396e-09 1.7338996e-06 2.3114088e-08 1.5210463e-07 3.4492457e-09
6.3575000e+00 6.0741470e-08 -1.5058214e-10 4.7299303e-08 8.0355363e-09 1.7565502e-06 2.2928632e-08 1.6346254e-07 5.2762937e-09
6.3630556e+00 6.0601020e-08 -9.6215503e-10 2.3444286e-08 2.9267505e-09 1.7712449e-06 2.2823687e-08 1.6762614e-07 5.7791902e-09
6.3666667e+00 6.0509226e-08 -6.5723167e-12 1.6453022e-08 1.7153710e-09 1.7859173e-06 2.2894585e-08 1.7076022e-07 6.0995686e-09
6.3702778e+00 6.0417431e-08 6.6101855e-10 1.3579079e-08 1.2419680e-09 1.8005849e-06 2.2979314e-08 1.7457583e-07 6.3830149e-09
6.3738889e+00 6.0469356e-08 1.2109036e-10 2.2983648e-08 1.3744590e-09 1.8163960e-06 2.2910225e-08 1.7948972e-07 6.7488335e-09
6.3777778e+00 6.0534094e-08 -7.1327916e-10 2.0739959e-08 1.7611305e-09 1.8310929e-06 2.2814109e-08 1.8326577e-07 7.0180422e-09
6.3813889e+00 6.0593841e-08 -1.7394730e-10 1.5443808e-08 7.2387316e-10 1.8458042e-06 2.2736480e-08 1.8763777e-07 7.1760413e-09
6.3850000e+00 6.0653588e-08 -5.4262205e-10 2.6450497e-08 7.3458003e-10 1.8605384e-06 2.2664664e-08 1.9432954e-07 7.5409569e-09
6.3886111e+00 6.0781596e-08 -1.2029564e-10 3.7672803e-08 2.6338714e-09 1.8764547e-06 2.2537905e-08 2.0806361e-07 8.6037162e-09
6.3925000e+00 6.1027102e-08 -9.6620821e-10 8.4532319e-08 6.4754909e-09 1.8912916e-06 2.2509149e-08 2.2440055e-07 1.0215555e-08
6.3961111e+00 6.1255278e-08 7.0076140e-10 7.2015096e-08 8.4030262e-09 1.9061839e-06 2.2545838e-08 2.3661178e-07 1.1585026e-08
6.3997222e+00 6.1483466e-08 -3.6209113e-10 4.4998054e-08 4.2382387e-09 1.9211316e-06 2.2448631e-08 2.4443120e-07 1.2362324e-08
6.4033333e+00 6.1711655e-08 -5.3520663e-10 2.9930820e-08 2.9368177e-09 1.9372955e-06 2.2308179e-08 2.5041514e-07 1.2935518e-08
6.4072222e+00 6.1991411e-08 -6.6866277e-10 2.3314030e-08 1.9762738e-09 1.9523708e-06 2.2222597e-08 2.5499028e-07 1.3341238e-08
6.4108333e+00 6.2256057e-08 -1.2132877e-10 2.0526858e-08 1.7688383e-09 1.9675105e-06 2.2214285e-08 2.5917342e-07 1.3700959e-08
6.4144444e+00 6.2521337e-08 4.4603733e-11 1.9557767e-08 1.5516615e-09 1.9827145e-06 2.2368375e-08 2.6312669e-07 1.4041353e-08
6.4180556e+00 6.2786616e-08 1.3777661e-09 1.8324154e-08 1.5904403e-09 2.0074168e-06 2.2572988e-08 2.6933686e-07 1.4560141e-08
6.4238889e+00 6.3245220e-08 -2.0854755e-10 1.8514421e-08 1.3740611e-09 2.0228002e-06 2.2545906e-08 2.7320608e-07 1.4769358e-08
6.4275000e+00 6.3541551e-08 -4.1443272e-11 1.8562065e-08 5.5717554e-10 2.0382555e-06 2.2510168e-08 2.7702276e-07 1.4988406e-08
6.4311111e+00 6.3836671e-08 -2.8844199e-10 1.8010889e-08 1.4647994e-09 2.0537823e-06 2.2524437e-08 2.8080482e-07 1.5254343e-08
6.4347222e+00 6.4131790e-08 4.2015104e-10 1.8230402e-08 9.9000610e-10 2.0693817e-06 2.2561101e-08 2.8464797e-07 1.5533781e-08
6.4383333e+00 6.4434784e-08 -8.1716152e-11 1.8596251e-08 1.5894205e-09 2.0862656e-06 2.2561287e-08 2.8868058e-07 1.5844050e-08
6.4422222e+00 6.4778433e-08 8.3309849e-11 1.7285800e-08 1.0700326e-09 2.1020239e-06 2.2557236e-08 2.9234294e-07 1.6104587e-08
6.4458333e+00 6.5098070e-08 -1.2070246e-10 1.7808459e-08 1.3349160e-09 2.1178598e-06 2.2589896e-08 2.9604371e-07 1.6337943e-08
6.4494444e+00 6.5417791e-08 4.2218667e-10 1.7653863e-08 8.1914232e-10 2.1337734e-06 2.2744857e-08 2.9973087e-07 1.6566891e-08
6.4530556e+00 6.5737513e-08 1.0082167e-09 1.7677985e-08 1.2942252e-09 2.1509997e-06 2.2760801e-08 3.0367076e-07 1.6848413e-08
6.4569444e+00 6.6097111e-08 -8.7155204e-10 1.7379029e-08 1.1188256e-09 2.1670802e-06 2.2730073e-08 3.0730604e-07 1.7132479e-08
6.4605556e+00 6.6434599e-08 5.8791133e-10 1.7455739e-08 1.5033209e-09 2.1832427e-06 2.2780828e-08 3.1095384e-07 1.7481791e-08
6.4641667e+00 6.6772361e-08 -1.1940458e-10 1.7499025e-08 1.7210900e-09 2.1994871e-06 2.2709641e-08 3.1467902e-07 1.7812544e-08
6.4677778e+00 6.7110122e-08 -5.3770350e-10 1.8197148e-08 1.3320226e-09 2.2170738e-06 2.2681528e-08 3.1870830e-07 1.8153343e-08
6.4716667e+00 6.7481705e-08 2.9672769e-10 1.7655267e-08 1.5891075e-09 2.2334932e-06 2.2691862e-08 3.2249486e-07 1.8507382e-08
6.4752778e+00 6.7843360e-08 -2.0133673e-10 1.8629131e-08 1.6789428e-09 2.2500003e-06 2.2675351e-08 3.2630684e-07 1.8843131e-08
6.4788889e+00 6.8204150e-08 4.8935143e-11 1.7898792e-08 1.4202830e-09 2.2755667e-06 2.2671262e-08 3.3211636e-07 1.9274241e-08
6.4844444e+00 6.8758850e-08 -7.3470186e-11 1.8286251e-08 1.1663791e-09 2.2922961e-06 2.2582241e-08 3.3590677e-07 1.9502340e-08
6.4880556e+00 6.9120194e-08 -7.4825970e-10 1.8035068e-08 9.3914614e-10 2.3104106e-06 2.2481034e-08 3.3998812e-07 1.9752100e-08
6.4919444e+00 6.9511867e-08 -1.1923151e-10 1.8280574e-08 1.2016553e-09 2.3273231e-06 2.2582153e-08 3.4389769e-07 2.0026966e-08
6.4955556e+00 6.9876777e-08 1.0526380e-09 1.9182604e-08 1.3355644e-09 2.3443242e-06 2.2724657e-08 3.4870852e-07 2.0470498e-08
6.4991667e+00 7.0242018e-08 2.6278016e-10 2.6916769e-08 2.7585767e-09 2.3614139e-06 2.2727397e-08 3.5418568e-07 2.0984403e-08
6.5027778e+00 7.0607258e-08 -2.3748885e-10 2.5567627e-08 1.9851609e-09 2.3799181e-06 2.2793779e-08 3.5962389e-07 2.1462692e-08
6.5066667e+00 7.1006195e-08 8.0648198e-10 2.2821392e-08 2.1144653e-09 2.3971941e-06 2.2918287e-08 3.6410359e-07 2.1905985e-08
6.5102778e+00 7.1378700e-08 3.4281529e-10 2.0104967e-08 1.9774704e-09 2.4145606e-06 2.3028885e-08 3.6819026e-07 2.2292722e-08
6.5138889e+00 7.1751716e-08 6.7808923e-10 1.9055166e-08 1.5924071e-09 2.4333642e-06 2.3094601e-08 3.7245919e-07 2.2594011e-08
6.5177778e+00 7.2153425e-08 -1.1480888e-10 1.8929582e-08 9.9006969e-10 2.4509197e-06 2.3070140e-08 3.7648751e-07 2.2841740e-08
6.5213889e+00 7.2534681e-08 -1.1098060e-10 1.9671520e-08 1.2966624e-09 2.4685707e-06 2.3000733e-08 3.8064138e-07 2.3117719e-08
6.5250000e+00 7.2940572e-08 -5.2969820e-10 2.0132589e-08 1.2508364e-09 2.4863201e-06 2.2976364e-08 3.8474993e-07 2.3397952e-08
6.5286111e+00 7.3345695e-08 3.0475361e-10 1.9237265e-08 1.3359265e-09 2.5041678e-06 2.3051312e-08 3.8878339e-07 2.3724395e-08
6.5322222e+00 7.3750502e-08 3.8707732e-10 1.9412970e-08 1.6773917e-09 2.5234982e-06 2.3078766e-08 3.9318311e-07 2.4081319e-08
6.5361111e+00 7.4186448e-08 -1.5175859e-10 1.9735610e-08 1.3819617e-09 2.5499136e-06 2.3076409e-08 3.9922427e-07 2.4463505e-08
6.5413889e+00 7.4772698e-08 1.3686845e-10 1.9872591e-08 1.0318426e-09 2.5695105e-06 2.3147255e-08 4.0369798e-07 2.4789389e-08
6.5452778e+00 7.5203492e-08 4.7038325e-10 1.9934249e-08 1.7614464e-09 2.5878084e-06 2.3059700e-08 4.0822484e-07 2.5134391e-08
6.5488889e+00 7.5603416e-08 -1.2785852e-09 2.3444044e-08 1.4231838e-09 2.6062034e-06 2.2919415e-08 4.1442874e-07 2.5607556e-08
6.5525000e+00 7.6003339e-08 -1.6349519e-11 3.6004310e-08 2.9444955e-09 2.6261218e-06 2.2930123e-08 4.2225541e-07 2.6299403e-08
6.5563889e+00 7.6433635e-08 1.0813372e-10 3.3637122e-08 2.9856218e-09 2.6447182e-06 2.2903395e-08 4.2876969e-07 2.6866341e-08
6.5600000e+00 7.6833102e-08 -3.5485381e-10 2.8785404e-08 2.2476587e-09 2.6634115e-06 2.2767541e-08 4.3438708e-07 2.7399520e-08
6.5636111e+00 7.7233021e-08 -8.9917991e-10 2.5042807e-08 2.6739950e-09 2.6822019e-06 2.2812116e-08 4.3946602e-07 2.7792176e-08
6.5672222e+00 7.7632939e-08 1.3106394e-09 2.3625681e-08 9.5051417e-10 2.7010898e-06 2.2978735e-08 4.4437391e-07 2.8096166e-08
6.5708333e+00 7.8036672e-08 2.2738125e-10 2.3403796e-08 1.8555545e-09 2.7215453e-06 2.3001964e-08 4.4955696e-07 2.8452838e-08
6.5747222e+00 7.8509987e-08 -2.8279913e-11 2.2714777e-08 1.2016267e-09 2.7406504e-06 2.3041948e-08 4.5423096e-07 2.8807736e-08
6.5783333e+00 7.8949794e-08 3.9736382e-10 2.2073386e-08 2.0743547e-09 2.7598623e-06 2.3159470e-08 4.5886068e-07 2.9210186e-08
6.5819444e+00 7.9389779e-08 6.8745521e-10 2.2290590e-08 1.6405720e-09 2.7791809e-06 2.3249702e-08 4.6344726e-07 2.9551709e-08
6.5855556e+00 7.9829763e-08 1.4545382e-10 2.1659901e-08 1.5119466e-09 2.8001049e-06 2.3225137e-08 4.6834848e-07 2.9884245e-08
6.5894444e+00 8.0303028e-08 -3.5600409e-10 2.1950979e-08 1.3383677e-09 2.8196450e-06 2.3252053e-08 4.7292335e-07 3.0230151e-08
6.5930556e+00 8.0742040e-08 6.0445519e-10 2.1887353e-08 1.8546076e-09 2.8499146e-06 2.3259148e-08 4.8010693e-07 3.0820216e-08
6.5986111e+00 8.1416174e-08 -5.6188520e-10 2.2856085e-08 1.6857839e-09 2.8697247e-06 2.3241532e-08 4.8488432e-07 3.1153024e-08
6.6022222e+00 8.1854362e-08 3.9927405e-10 2.2922789e-08 1.3862862e-09 2.8896393e-06 2.3300776e-08 4.8966356e-07 3.1513645e-08
6.6058333e+00 8.2276696e-08 1.4759353e-10 2.2873894e-08 1.9425211e-09 2.9111986e-06 2.3369195e-08 4.9483252e-07 3.1991741e-08
6.6097222e+00 8.2717984e-08 4.3885561e-10 2.3119268e-08 2.1554492e-09 2.9313213e-06 2.3423930e-08 4.9973748e-07 3.2440630e-08
6.6133333e+00 8.3127932e-08 6.6394428e-11 2.3882157e-08 1.9881354e-09 2.9515434e-06 2.3460734e-08 5.0464979e-07 3.2871019e-08
6.6169444e+00 8.3537880e-08 2.7332812e-10 2.3189594e-08 1.9846928e-09 2.9734326e-06 2.3529392e-08 5.0996742e-07 3.3354129e-08
6.6208333e+00 8.3981750e-08 3.1516920e-10 2.4126515e-08 2.1562497e-09 2.9938649e-06 2.3507162e-08 5.1493906e-07 3.3844377e-08
6.6244444e+00 8.4416595e-08 -5.2036039e-10 2.3513825e-08 2.3691165e-09 3.0144028e-06 2.3426439e-08 5.1984499e-07 3.4321000e-08
6.6280556e+00 8.4851643e-08 -2.2478290e-10 2.3496864e-08 2.0304754e-09 3.0350463e-06 2.3346000e-08 5.2474950e-07 3.4746758e-08
6.6316667e+00 8.5286854e-08 -5.1772351e-10 2.3500202e-08 1.8996000e-09 3.0573958e-06 2.3215582e-08 5.3015988e-07 3.5230258e-08
6.6355556e+00 8.5755542e-08 -6.0015163e-10 2.4641130e-08 2.2446852e-09 3.0782583e-06 2.3094496e-08 5.3534000e-07 3.5721036e-08
6.6391667e+00 8.6187556e-08 -5.1756580e-10 2.4996910e-08 2.2855737e-09 3.0992252e-06 2.3109147e-08 5.4057771e-07 3.6169937e-08
6.6427778e+00 8.6617023e-08 6.5280523e-10 2.5193007e-08 1.8581296e-09 3.1202963e-06 2.3209663e-08 5.4590089e-07 3.6553465e-08
6.6463889e+00 8.7046070e-08 2.7504184e-10 2.5815902e-08 1.6821290e-09 3.1431047e-06 2.3210489e-08 5.5164873e-07 3.6990930e-08
6.6502778e+00 8.7508121e-08 -2.6796265e-10 2.5328172e-08 2.0675741e-09 3.1643922e-06 2.3044425e-08 5.5695132e-07 3.7421073e-08
6.6538889e+00 8.7937670e-08 -1.2649418e-09 2.5483517e-08 1.9029741e-09 3.1973532e-06 2.2699006e-08 5.6512462e-07 3.7947340e-08
6.6594444e+00 8.8639089e-08 -8.0756718e-10 2.5424427e-08 1.2546253e-09 3.2189181e-06 2.2601016e-08 5.7053125e-07 3.8275198e-08
6.6630556e+00 8.9094019e-08 -9.6962983e-11 2.6384220e-08 1.7717615e-09 3.2405935e-06 2.2539312e-08 5.7599679e-07 3.8738177e-08
6.6666667e+00 8.9548950e-08 -4.7261237e-10 2.5988860e-08 2.5018922e-09 3.2623792e-06 2.2454955e-08 5.8146354e-07 3.9210268e-08
6.6702778e+00 9.0003880e-08 -3.0606647e-10 2.6395800e-08 1.8558677e-09 3.2860581e-06 2.2413033e-08 5.8740022e-07 3.9648719e-08
6.6741667e+00 9.1212215e-08 -5.3261207e-11 2.6428494e-08 1.9022825e-09 3.3083331e-06 2.2338098e-08 5.9288138e-07 4.0116537e-08
6.6777778e+00 9.2373232e-08 -6.3844844e-10 2.6094269e-08 2.4160371e-09 3.3308900e-06 2.2304126e-08 5.9841066e-07 4.0607963e-08
6.6813889e+00 9.3535007e-08 3.2485887e-10 2.6889587e-08 2.1202003e-09 3.3554973e-06 2.2262745e-08 6.0451677e-07 4.1107089e-08
6.6852778e+00 9.4786148e-08 -6.7954805e-10 2.7442408e-08 2.1580285e-09 3.3785871e-06 2.2225930e-08 6.1298588e-07 4.1792108e-08
6.6888889e+00 9.5514671e-08 3.3971665e-10 5.3712112e-08 4.1652179e-09 3.4017967e-06 2.2261797e-08 6.2743285e-07 4.4197182e-08
6.6925000e+00 9.5773379e-08 -8.6372970e-12 8.4724774e-08 1.8035472e-08 3.4250690e-06 2.2367076e-08 6.4286937e-07 4.7453288e-08
6.6961111e+00 9.6030945e-08 9.8043854e-10 6.3194452e-08 1.2020889e-08 3.4484038e-06 2.2519060e-08 6.5423280e-07 4.9472049e-08
6.6997222e+00 9.6288436e-08 4.2249230e-10 4.5694661e-08 6.6138282e-09 3.4736034e-06 2.2510038e-08 6.6352655e-07 5.0748492e-08
6.7036111e+00 9.6565735e-08 -4.9982628e-10 3.7000671e-08 4.3271064e-09 3.4970780e-06 2.2509984e-08 6.7077323e-07 5.1624871e-08
6.7072222e+00 9.6906275e-08 4.9933199e-10 3.2440085e-08 3.7625458e-09 3.5206360e-06 2.2541142e-08 6.7739630e-07 5.2286055e-08
6.7108333e+00 9.7252848e-08 -2.1172290e-10 3.1024943e-08 2.3406959e-09 3.5570436e-06 2.2518915e-08 6.8722026e-07 5.3137255e-08
6.7163889e+00 9.7787999e-08 7.8362484e-11 3.0164289e-08 2.7665005e-09 3.5808157e-06 2.2531725e-08 6.9344065e-07 5.3699933e-08
6.7200000e+00 9.8135848e-08 3.9883463e-11 2.9442117e-08 2.4274535e-09 3.6065451e-06 2.2492389e-08 7.0005319e-07 5.4271390e-08
6.7238889e+00 9.8773290e-08 -3.7704402e-10 2.9396000e-08 2.4707473e-09 3.6305901e-06 2.2573714e-08 7.0624654e-07 5.4834952e-08
6.7275000e+00 9.9399797e-08 1.1277361e-09 2.9951247e-08 2.7313627e-09 3.6547870e-06 2.2690797e-08 7.1256765e-07 5.5453565e-08
6.7311111e+00 1.0002533e-07 -4.6973696e-11 3.0620284e-08 2.9789192e-09 3.6791358e-06 2.2726650e-08 7.2026315e-07 5.6035084e-08
6.7347222e+00 1.0065086e-07 3.7792617e-10 4.3121173e-08 2.3889447e-09 3.7036157e-06 2.2611027e-08 7.3047763e-07 5.7268429e-08
6.7383333e+00 1.0110678e-07 -1.4452185e-09 5.4758252e-08 8.9957816e-09 3.7300529e-06 2.2486883e-08 7.4156266e-07 5.9103877e-08
6.7422222e+00 1.0121915e-07 3.8112522e-10 4.3875874e-08 6.7366232e-09 3.7546281e-06 2.2532853e-08 7.4984821e-07 6.0287804e-08
6.7458333e+00 1.0132302e-07 4.3216894e-11 3.5519680e-08 4.1919293e-09 3.7792284e-06 2.2492237e-08 7.5678185e-07 6.1102422e-08
6.7494444e+00 1.0142680e-07 -4.1813230e-10 3.0921393e-08 3.3276257e-09 3.8038539e-06 2.2329102e-08 7.6308027e-07 6.1753145e-08
6.7530556e+00 1.0153059e-07 -1.0877291e-09 2.9432725e-08 2.6790492e-09 3.8304272e-06 2.2133870e-08 7.6967298e-07 6.2383443e-08
6.7569444e+00 1.0183648e-07 -5.8568719e-10 2.9228911e-08 2.7235040e-09 3.8551794e-06 2.2142310e-08 7.7565938e-07 6.2963646e-08
6.7605556e+00 1.0216552e-07 6.6359129e-10 2.8135273e-08 2.6322132e-09 3.8800116e-06 2.2114514e-08 7.8165932e-07 6.3459781e-08
6.7641667e+00 1.0249567e-07 -9.2016971e-10 2.9358622e-08 1.9474950e-09 3.9068436e-06 2.1992598e-08 7.8823405e-07 6.3949697e-08
6.7680556e+00 1.0285121e-07 -1.2482341e-10 2.9143093e-08 2.2517885e-09 3.9318455e-06 2.2060728e-08 7.9433924e-07 6.4437876e-08
6.7716667e+00 1.0320825e-07 7.5371227e-10 2.9359353e-08 2.2544779e-09 3.9704951e-06 2.2311833e-08 8.0432452e-07 6.5282213e-08
6.7772222e+00 1.0384339e-07 7.5291896e-10 3.2834710e-08 2.8115423e-09 3.9957446e-06 2.2390074e-08 8.1215609e-07 6.6130676e-08
6.7808333e+00 1.0425615e-07 -3.0691514e-11 4.2210631e-08 5.0204270e-09 4.0210941e-06 2.2491424e-08 8.2067140e-07 6.7086972e-08
6.7844444e+00 1.0466891e-07 9.6622982e-10 3.9386599e-08 3.8069222e-09 4.0465456e-06 2.2614821e-08 8.2857813e-07 6.7837169e-08
6.7880556e+00 1.0509574e-07 1.7281740e-10 3.6379069e-08 3.1179724e-09 4.0740766e-06 2.2669790e-08 8.3637722e-07 6.8554652e-08
6.7919444e+00 1.0560129e-07 2.9834283e-10 3.3016920e-08 3.0318844e-09 4.0997594e-06 2.2612092e-08 8.4315916e-07 6.9225056e-08
6.7955556e+00 1.0606982e-07 -8.3094016e-10 3.1970481e-08 3.1564625e-09 4.1255558e-06 2.2504247e-08 8.4970790e-07 6.9908620e-08
6.7991667e+00 1.0653809e-07 -1.6454538e-10 3.0782228e-08 3.1533576e-09 4.1514659e-06 2.2455290e-08 8.5612511e-07 7.0559627e-08
6.8027778e+00 1.0700637e-07 -2.8737027e-10 3.0710187e-08 2.8559335e-09 4.1774897e-06 2.2424684e-08 8.6248164e-07 7.1145753e-08
6.8063889e+00 1.0747554e-07 4.8530753e-12 3.0200771e-08 2.5544578e-09 4.2056428e-06 2.2377088e-08 8.6930829e-07 7.1776782e-08
6.8102778e+00 1.0798154e-07 -4.1281657e-10 3.0542435e-08 2.8543636e-09 4.2319034e-06 2.2283021e-08 8.7568361e-07 7.2408959e-08
6.8138889e+00 1.0845244e-07 -4.5549513e-10 3.0548509e-08 2.9811168e-09 4.2582784e-06 2.2365461e-08 8.8196881e-07 7.2957435e-08
6.8175000e+00 1.0892334e-07 1.2164844e-09 2.9678912e-08 2.0817386e-09 4.2847684e-06 2.2438930e-08 8.8834957e-07 7.3450019e-08
6.8211111e+00 1.0940114e-07 -5.3831120e-10 3.1464168e-08 2.4651918e-09 4.3134305e-06 2.2397098e-08 8.9628678e-07 7.4152250e-08
6.8250000e+00 1.0995174e-07 1.7975171e-10 3.9160820e-08 3.5539300e-09 4.3401741e-06 2.2458817e-08 9.0517604e-07 7.4992356e-08
6.8286111e+00 1.1046260e-07 3.8996194e-10 4.6019795e-08 4.2008933e-09 4.3815601e-06 2.2414109e-08 9.1903471e-07 7.6412741e-08
6.8341667e+00 1.1124826e-07 -6.5821315e-10 4.0299917e-08 4.3214225e-09 4.4086184e-06 2.2275909e-08 9.2703079e-07 7.7250975e-08
6.8377778e+00 1.1175917e-07 -6.1747402e-10 3.6321915e-08 3.4161165e-09 4.4358007e-06 2.2259710e-08 9.3437570e-07 7.7902599e-08
6.8413889e+00 1.1227122e-07 4.6794626e-10 3.4060092e-08 2.5988791e-09 4.4652130e-06 2.2398255e-08 9.4190103e-07 7.8564342e-08
6.8452778e+00 1.1282269e-07 7.1957619e-10 3.2899956e-08 3.0731992e-09 4.4926534e-06 2.2422569e-08 9.4869353e-07 7.9201410e-08
6.8488889e+00 1.1333477e-07 -4.9513403e-10 3.2188583e-08 2.8074293e-09 4.5202181e-06 2.2328908e-08 9.5543116e-07 7.9665349e-08
6.8525000e+00 1.1384686e-07 -3.6943632e-10 3.2374262e-08 1.4750804e-09 4.5479057e-06 2.2240298e-08 9.6213864e-07 8.0092813e-08
6.8561111e+00 1.1434755e-07 -4.4849638e-10 3.1899537e-08 2.4707420e-09 4.5778581e-06 2.2232805e-08 9.6933218e-07 8.0744085e-08
6.8600000e+00 1.1487950e-07 3.8426826e-10 3.2108321e-08 3.1115940e-09 4.6057954e-06 2.2270792e-08 9.7609477e-07 8.1343594e-08
6.8636111e+00 1.1537299e-07 -3.3613004e-11 3.2693585e-08 2.4223330e-09 4.6338524e-06 2.2268700e-08 9.8294232e-07 8.1860176e-08
6.8672222e+00 1.1586648e-07 1.4297864e-11 3.2922493e-08 2.3461180e-09 4.6620309e-06 2.2339331e-08 9.8980741e-07 8.2349314e-08
6.8708333e+00 1.1637407e-07 6.3768108e-10 3.2861709e-08 2.1690016e-09 4.6925341e-06 2.2341945e-08 9.9727882e-07 8.2900341e-08
6.8747222e+00 1.1706824e-07 -6.1527578e-10 3.3618647e-08 2.5540844e-09 4.7210208e-06 2.2262861e-08 1.0042762e-06 8.3472233e-08
6.8783333e+00 1.1771233e-07 -1.1472904e-10 3.3433058e-08 2.7249209e-09 4.7496637e-06 2.2275678e-08 1.0129119e-06 8.4284093e-08
6.8819444e+00 1.1835614e-07 2.3303761e-10 4.9317809e-08 4.7691738e-09 4.7784630e-06 2.2304311e-08 1.0241553e-06 8.5630978e-08
6.8855556e+00 1.1899995e-07 3.1265085e-11 5.8421276e-08 7.6636104e-09 4.8074185e-06 2.2228740e-08 1.0349106e-06 8.6940175e-08
6.8891667e+00 1.1964456e-07 -7.2884307e-10 4.4640077e-08 4.4212792e-09 4.8522712e-06 2.2082428e-08 1.0483576e-06 8.8297761e-08
6.8947222e+00 1.2063805e-07 -1.4902678e-10 3.9115922e-08 3.7242355e-09 4.8838890e-06 2.2018387e-08 1.0567415e-06 8.9201714e-08
6.8986111e+00 1.2133448e-07 -3.9990059e-10 3.5483648e-08 4.0239367e-09 4.9134113e-06 2.1904368e-08 1.0641033e-06 8.9965947e-08
6.9022222e+00 1.2198117e-07 -6.5257727e-10 3.5059679e-08 3.0305217e-09 4.9430690e-06 2.1894399e-08 1.0713963e-06 9.0641602e-08
6.9058333e+00 1.2245075e-07 5.6055098e-10 3.4824892e-08 3.2062958e-09 4.9728235e-06 2.1921519e-08 1.0793603e-06 9.1407228e-08
6.9094444e+00 1.2277812e-07 -3.1020480e-10 4.1489751e-08 3.8610207e-09 5.0026572e-06 2.1921877e-08 1.0884003e-06 9.2280503e-08
6.9130556e+00 1.2310386e-07 3.1350364e-10 4.5134880e-08 4.1999724e-09 5.0348741e-06 2.2010129e-08 1.0982196e-06 9.3191020e-08
6.9169444e+00 1.2345467e-07 4.4294555e-10 4.2237128e-08 3.6044647e-09 5.0648722e-06 2.1997196e-08 1.1066856e-06 9.3971322e-08
6.9205556e+00 1.2378265e-07 -5.6233307e-10 3.8888076e-08 3.5983251e-09 5.0949665e-06 2.1956775e-08 1.1146219e-06 9.4699662e-08
6.9241667e+00 1.2424677e-07 1.8922428e-10 3.7160942e-08 3.1248123e-09 5.1275017e-06 2.1894043e-08 1.1229333e-06 9.5464313e-08
6.9280556e+00 1.2474748e-07 -7.2693441e-10 3.6793158e-08 3.4293360e-09 5.1578303e-06 2.1849391e-08 1.1305777e-06 9.6118372e-08
6.9316667e+00 1.2521321e-07 3.1476475e-10 3.6458326e-08 2.6081340e-09 5.1882719e-06 2.1895124e-08 1.1381704e-06 9.6748875e-08
6.9352778e+00 1.2567894e-07 1.0738965e-10 3.6298627e-08 3.2118934e-09 5.2188300e-06 2.1841079e-08 1.1457455e-06 9.7439322e-08
6.9388889e+00 1.2617364e-07 -6.0626675e-10 3.6289439e-08 3.1614606e-09 5.2518774e-06 2.1826627e-08 1.1540418e-06 9.8197648e-08
6.9427778e+00 1.2674052e-07 4.8238817e-10 3.7530071e-08 3.3384786e-09 5.2826970e-06 2.1836748e-08 1.1628211e-06 9.9085005e-08
6.9463889e+00 1.2726671e-07 -3.8896205e-10 4.6596702e-08 4.8525104e-09 5.3303610e-06 2.1700535e-08 1.1771937e-06 1.0068879e-07
6.9519444e+00 1.2807624e-07 -4.2831424e-10 4.2924168e-08 4.7702004e-09 5.3615049e-06 2.1752313e-08 1.1859690e-06 1.0162410e-07
6.9555556e+00 1.2860389e-07 9.0626273e-10 4.1164223e-08 3.8634717e-09 5.3951878e-06 2.1939560e-08 1.1949949e-06 1.0250067e-07
6.9594444e+00 1.2917386e-07 6.9871557e-10 3.9148280e-08 3.6499234e-09 5.4265982e-06 2.1986260e-08 1.2030861e-06 1.0327632e-07
6.9630556e+00 1.2970268e-07 -2.6764303e-10 3.8385267e-08 3.5099655e-09 5.4581369e-06 2.1955822e-08 1.2111974e-06 1.0404213e-07
6.9666667e+00 1.3023149e-07 -1.3318429e-11 3.9340475e-08 3.5589973e-09 5.4898039e-06 2.2016542e-08 1.2194882e-06 1.0482763e-07
6.9702778e+00 1.3076031e-07 5.7380833e-10 4.0104894e-08 3.6918093e-09 5.5215985e-06 2.2240179e-08 1.2279925e-06 1.0563644e-07
6.9738889e+00 1.3128337e-07 1.4905333e-09 4.1387529e-08 3.7741433e-09 5.5559808e-06 2.2443766e-08 1.2399118e-06 1.0700228e-07
6.9777778e+00 1.3184666e-07 2.5449803e-10 6.4669729e-08 7.9330533e-09 5.5880391e-06 2.2494799e-08 1.2536704e-06 1.0901556e-07
6.9813889e+00 1.3237020e-07 2.1657088e-10 6.7170607e-08 1.0651063e-08 5.6202245e-06 2.2617500e-08 1.2663974e-06 1.1096675e-07
6.9850000e+00 1.3289374e-07 9.1605542e-10 5.4785456e-08 7.3598814e-09 5.6550260e-06 2.2752905e-08 1.2777144e-06 1.1243738e-07
6.9888889e+00 1.3344465e-07 2.4456103e-10 4.5912120e-08 5.2455783e-09 5.6874688e-06 2.2699591e-08 1.2913710e-06 1.1378793e-07
6.9925000e+00 1.3394114e-07 -7.3669300e-10 8.4951485e-08 7.2209646e-09 5.7200321e-06 2.2646408e-08 1.3114207e-06 1.1658888e-07
6.9961111e+00 1.3443741e-07 2.4577569e-10 1.0717330e-07 1.8634021e-08 5.7527158e-06 2.2638499e-08 1.3308228e-06 1.1993066e-07
6.9997222e+00 1.3493366e-07 -3.1878070e-10 7.8745303e-08 1.2213189e-08 5.7855199e-06 2.2699420e-08 1.3450994e-06 1.2206606e-07
7.0033333e+00 1.3542991e-07 8.8112346e-10 5.8059412e-08 7.4982038e-09 5.8387839e-06 2.2859652e-08 1.3624804e-06 1.2426518e-07
7.0091667e+00 1.3632534e-07 3.4489207e-11 4.5043999e-08 5.0681857e-09 5.8693787e-06 2.2883325e-08 1.3708416e-06 1.2520577e-07
7.0125000e+00 1.3684220e-07 2.0223872e-10 4.1753605e-08 4.3377119e-09 5.9052189e-06 2.3013366e-08 1.3800460e-06 1.2627811e-07
7.0163889e+00 1.3744522e-07 9.1240478e-10 4.0146941e-08 4.8537631e-09 5.9386402e-06 2.3106692e-08 1.3883410e-06 1.2727322e-07
7.0200000e+00 1.3800516e-07 -5.0934796e-11 3.9339197e-08 4.3318635e-09 5.9721959e-06 2.2964546e-08 1.3965996e-06 1.2828636e-07
7.0236111e+00 1.3855238e-07 -1.2611828e-09 3.9797901e-08 5.0202200e-09 6.0084809e-06 2.2850491e-08 1.4054926e-06 1.2931720e-07
7.0275000e+00 1.3913933e-07 2.8356800e-10 3.9331911e-08 3.8155051e-09 6.0423115e-06 2.2853452e-08 1.4138417e-06 1.3008382e-07
7.0311111e+00 1.3968413e-07 -2.5623182e-10 4.0672652e-08 3.2609771e-09 6.0762743e-06 2.2838772e-08 1.4226531e-06 1.3091631e-07
7.0347222e+00 1.4022893e-07 1.2071946e-10 4.3761434e-08 4.4235931e-09 6.1103686e-06 2.2778924e-08 1.4317965e-06 1.3184197e-07
7.0383333e+00 1.4076785e-07 -6.7316416e-10 4.3853977e-08 4.1209658e-09 6.1472300e-06 2.2660842e-08 1.4415531e-06 1.3276335e-07
7.0422222e+00 1.4133492e-07 -3.3896777e-10 4.2960551e-08 3.7765969e-09 6.1815912e-06 2.2582637e-08 1.4502721e-06 1.3363703e-07
7.0458333e+00 1.4186141e-07 -3.8292406e-10 4.0588498e-08 4.2881360e-09 6.2160801e-06 2.2513369e-08 1.4586062e-06 1.3452902e-07
7.0494444e+00 1.4238788e-07 -2.5647429e-10 3.9272105e-08 3.9456280e-09 6.2506967e-06 2.2543577e-08 1.4667121e-06 1.3532302e-07
7.0530556e+00 1.4291436e-07 5.3532315e-10 3.8401983e-08 3.3835535e-09 6.2881386e-06 2.2692851e-08 1.4753537e-06 1.3621782e-07
7.0569444e+00 1.4363022e-07 7.4416315e-10 3.8490720e-08 4.2861416e-09 6.3230777e-06 2.2714487e-08 1.4833515e-06 1.3711488e-07
7.0605556e+00 1.4432956e-07 -5.4444858e-10 3.8147386e-08 3.9943984e-09 6.3581865e-06 2.2627884e-08 1.4914156e-06 1.3800302e-07
7.0641667e+00 1.4502877e-07 -2.5495665e-10 3.9126433e-08 4.2038856e-09 6.4125314e-06 2.2535656e-08 1.5040155e-06 1.3933205e-07
7.0697222e+00 1.4610449e-07 -2.9841301e-10 3.9353063e-08 3.7702615e-09 6.4480589e-06 2.2593782e-08 1.5126053e-06 1.4021989e-07
7.0733333e+00 1.4670475e-07 8.3496027e-10 4.2957252e-08 4.4252244e-09 6.4837288e-06 2.2620895e-08 1.5217857e-06 1.4122523e-07
7.0769444e+00 1.4727772e-07 -5.8468594e-10 4.5013363e-08 4.8548060e-09 6.5222980e-06 2.2528334e-08 1.5318129e-06 1.4230781e-07
7.0808333e+00 1.4789473e-07 -2.0869524e-10 4.4208284e-08 4.4244445e-09 6.5582566e-06 2.2510403e-08 1.5410913e-06 1.4323867e-07
7.0844444e+00 1.4846768e-07 4.3177425e-11 4.4701171e-08 4.1681325e-09 6.5943495e-06 2.2561647e-08 1.5524270e-06 1.4464248e-07
7.0880556e+00 1.4900090e-07 4.2984285e-10 6.3922628e-08 8.7901116e-09 6.6305569e-06 2.2645872e-08 1.5653578e-06 1.4652856e-07
7.0916667e+00 1.4941190e-07 3.4762121e-10 5.9985673e-08 8.6198581e-09 6.6696610e-06 2.2726388e-08 1.5776766e-06 1.4825759e-07
7.0955556e+00 1.4985448e-07 3.4251338e-10 4.9626570e-08 6.2004046e-09 6.7060756e-06 2.2786371e-08 1.5875097e-06 1.4947396e-07
7.0991667e+00 1.5026542e-07 2.1118048e-10 4.4598262e-08 5.0276064e-09 6.7425899e-06 2.2890984e-08 1.5966215e-06 1.5056330e-07
7.1027778e+00 1.5067637e-07 7.5447958e-10 4.2714919e-08 5.0278253e-09 6.7792141e-06 2.3035944e-08 1.6052841e-06 1.5156336e-07
7.1063889e+00 1.5117154e-07 5.8360653e-10 4.0292974e-08 4.2034921e-09 6.8187948e-06 2.3055927e-08 1.6153948e-06 1.5256543e-07
7.1102778e+00 1.5174261e-07 -4.1232222e-10 4.9671782e-08 4.3856880e-09 6.8556821e-06 2.3052561e-08 1.6254890e-06 1.5354824e-07
7.1138889e+00 1.5227344e-07 3.8125339e-10 4.7055529e-08 4.6864441e-09 6.8926982e-06 2.3171151e-08 1.6347387e-06 1.5448402e-07
7.1175000e+00 1.5280427e-07 7.1342388e-10 4.1578474e-08 3.9514659e-09 6.9298433e-06 2.3357090e-08 1.6430817e-06 1.5532563e-07
7.1211111e+00 1.5333626e-07 1.0029334e-09 3.8368044e-08 3.8172487e-09 6.9872432e-06 2.3649919e-08 1.6550723e-06 1.5659123e-07
7.1266667e+00 1.5416355e-07 7.5403936e-10 3.6316124e-08 3.7763665e-09 7.0247188e-06 2.3741006e-08 1.6634867e-06 1.5740952e-07
7.1302778e+00 1.5470104e-07 8.6764768e-11 4.4314157e-08 3.7770689e-09 7.0652230e-06 2.3796989e-08 1.6749173e-06 1.5842910e-07
7.1341667e+00 1.5527986e-07 3.9308849e-10 5.7395138e-08 4.9622182e-09 7.1029688e-06 2.3895135e-08 1.6867705e-06 1.5955906e-07
7.1377778e+00 1.5581166e-07 5.1287600e-10 5.6186884e-08 5.4681812e-09 7.1408402e-06 2.3906474e-08 1.6979469e-06 1.6065478e-07
7.1413889e+00 1.5631529e-07 -4.0820346e-10 5.0910565e-08 4.6461777e-09 7.1788337e-06 2.3899303e-08 1.7079827e-06 1.6165179e-07
7.1450000e+00 1.5681842e-07 3.4200989e-10 4.5256603e-08 4.5569857e-09 7.2198863e-06 2.4032518e-08 1.7178196e-06 1.6260935e-07
7.1488889e+00 1.5735992e-07 7.9983293e-10 4.2271169e-08 3.6506741e-09 7.2581333e-06 2.4047445e-08 1.7265330e-06 1.6340017e-07
7.1525000e+00 1.5786274e-07 -6.6204923e-10 4.1224650e-08 3.6492101e-09 7.2965380e-06 2.4036336e-08 1.7367612e-06 1.6416477e-07
7.1561111e+00 1.5865904e-07 5.5950566e-10 5.6786551e-08 3.4086116e-09 7.3381373e-06 2.4218754e-08 1.7538385e-06 1.6594499e-07
7.1600000e+00 1.5970300e-07 1.0040750e-09 9.5166087e-08 1.1850403e-08 7.3770097e-06 2.4424628e-08 1.7770412e-06 1.6838091e-07
7.1636111e+00 1.6067356e-07 8.9630331e-10 1.2717234e-07 1.0634992e-08 7.4161175e-06 2.4581463e-08 1.8384610e-06 1.7937513e-07
7.1672222e+00 1.6164413e-07 5.5140120e-10 4.6137744e-07 9.0850187e-08 7.4554533e-06 2.4685073e-08 1.9309108e-06 1.9948617e-07
7.1708333e+00 1.6255204e-07 4.0500491e-10 4.2451498e-07 9.4790171e-08 7.4949332e-06 2.4865032e-08 2.0031233e-06 2.1553296e-07
7.1744444e+00 1.6283147e-07 1.2561544e-09 2.6745594e-07 5.3333985e-08 7.5344808e-06 2.5083921e-08 2.0481460e-06 2.2426052e-07
7.1780556e+00 1.6311010e-07 7.6435240e-10 1.6396960e-07 2.7228169e-08 7.5740959e-06 2.5205249e-08 2.0771978e-06 2.2891360e-07
7.1816667e+00 1.6338806e-07 3.5559933e-10 1.1441692e-07 1.5723322e-08 7.6351744e-06 2.5368267e-08 2.1089757e-06 2.3299001e-07
7.1872222e+00 1.6381814e-07 6.2250905e-10 8.3514475e-08 8.7351311e-09 7.6749832e-06 2.5452798e-08 2.1255338e-06 2.3475096e-07
7.1908333e+00 1.6427653e-07 1.5777795e-10 7.5151628e-08 7.5197601e-09 7.7149033e-06 2.5500321e-08 2.1413494e-06 2.3633309e-07
7.1944444e+00 1.6473552e-07 2.8090020e-10 7.6400487e-08 7.0845368e-09 7.7549349e-06 2.5439439e-08 2.1573019e-06 2.3804147e-07
7.1980556e+00 1.6519517e-07 -8.4289258e-10 7.6462385e-08 8.6851202e-09 7.7950781e-06 2.5246891e-08 2.1730589e-06 2.3980489e-07
7.2016667e+00 1.6565483e-07 -9.3446837e-10 7.4528055e-08 7.5926393e-09 7.8384363e-06 2.5158076e-08 2.1921801e-06 2.4209864e-07
7.2055556e+00 1.6616863e-07 1.7319210e-10 9.5611550e-08 1.2068046e-08 7.8788205e-06 2.5113324e-08 2.2113490e-06 2.4458114e-07
7.2091667e+00 1.6666786e-07 -5.8628167e-10 8.8072645e-08 1.0847336e-08 7.9193259e-06 2.5116836e-08 2.2283688e-06 2.4662203e-07
7.2127778e+00 1.6716770e-07 6.1869696e-10 7.5018960e-08 7.9916461e-09 7.9630827e-06 2.5148399e-08 2.2444276e-06 2.4834481e-07
7.2166667e+00 1.6770603e-07 -3.4815372e-10 6.7871244e-08 6.7750822e-09 8.0038400e-06 2.5095669e-08 2.2588335e-06 2.4989673e-07
7.2202778e+00 1.6820591e-07 -1.3859090e-10 7.0171823e-08 7.5502603e-09 8.0447241e-06 2.5098002e-08 2.2734561e-06 2.5169702e-07
7.2238889e+00 1.6875118e-07 1.6012475e-10 6.9947717e-08 9.0677951e-09 8.0857409e-06 2.5222541e-08 2.2876145e-06 2.5351116e-07
7.2275000e+00 1.6929874e-07 9.8947013e-10 6.5724365e-08 7.6781683e-09 8.1300612e-06 2.5404909e-08 2.3025058e-06 2.5510729e-07
7.2313889e+00 1.6988710e-07 5.7368574e-10 6.6778149e-08 6.0028957e-09 8.1713534e-06 2.5398232e-08 2.3166805e-06 2.5656223e-07
7.2350000e+00 1.7043343e-07 -6.3532039e-10 6.9049365e-08 7.4273555e-09 8.2127930e-06 2.5368998e-08 2.3306832e-06 2.5806845e-07
7.2386111e+00 1.7110216e-07 3.6546674e-10 6.5130022e-08 6.4762391e-09 8.2576279e-06 2.5409872e-08 2.3449794e-06 2.5950824e-07
7.2425000e+00 1.7202185e-07 -1.5122206e-11 6.2077087e-08 5.8648438e-09 8.3188598e-06 2.5525158e-08 2.3648198e-06 2.6142167e-07
7.2477778e+00 1.7327090e-07 7.4324485e-10 6.8004363e-08 6.2199368e-09 8.3642615e-06 2.5598921e-08 2.3832926e-06 2.6371711e-07
7.2516667e+00 1.7419128e-07 -1.1098713e-10 9.6365845e-08 1.3455276e-08 8.4066125e-06 2.5615135e-08 2.4033558e-06 2.6657995e-07
7.2552778e+00 1.7485495e-07 2.6065468e-10 9.5888196e-08 1.2970904e-08 8.4490894e-06 2.5753063e-08 2.4226818e-06 2.6928277e-07
7.2588889e+00 1.7522920e-07 1.0125261e-09 8.9301917e-08 1.1978269e-08 8.4916572e-06 2.5873451e-08 2.4430125e-06 2.7222463e-07
7.2625000e+00 1.7560453e-07 9.8748033e-11 1.0551489e-07 1.5177309e-08 8.5376013e-06 2.5989604e-08 2.4659806e-06 2.7592259e-07
7.2663889e+00 1.7600892e-07 8.9685084e-10 9.8854749e-08 1.6519483e-08 8.5803584e-06 2.6014692e-08 2.4846021e-06 2.7890575e-07
7.2700000e+00 1.7638443e-07 -6.6527335e-10 7.9584460e-08 1.1017410e-08 8.6232194e-06 2.5960280e-08 2.5000634e-06 2.8099271e-07
7.2736111e+00 1.7686591e-07 1.6301028e-10 6.8572058e-08 8.2468653e-09 8.6695106e-06 2.6022569e-08 2.5149774e-06 2.8272589e-07
7.2775000e+00 1.7740274e-07 3.7089698e-10 6.4131882e-08 6.6089003e-09 8.7126207e-06 2.6129489e-08 2.5281435e-06 2.8420328e-07
7.2811111e+00 1.7790053e-07 6.1605585e-10 6.2030903e-08 7.0285724e-09 8.7558516e-06 2.6267621e-08 2.5410477e-06 2.8567969e-07
7.2847222e+00 1.7839831e-07 6.5900877e-10 6.1622400e-08 6.5998121e-09 8.7992042e-06 2.6369657e-08 2.5548284e-06 2.8717946e-07
7.2883333e+00 1.7890343e-07 2.8286607e-10 7.0430440e-08 7.2442492e-09 8.8426813e-06 2.6485522e-08 2.5744063e-06 2.9030316e-07
7.2919444e+00 1.7942413e-07 7.8665569e-10 1.1717298e-07 2.1589865e-08 8.8896441e-06 2.6610637e-08 2.6004590e-06 2.9545669e-07
7.2958333e+00 1.7998470e-07 2.8575237e-10 1.1464335e-07 2.2583263e-08 8.9333835e-06 2.6711898e-08 2.6230563e-06 2.9964145e-07
7.2994444e+00 1.8050519e-07 6.4897108e-10 1.0189261e-07 1.6045342e-08 9.0009267e-06 2.6953252e-08 2.6525328e-06 3.0405810e-07
7.3050000e+00 1.8133365e-07 7.9915287e-10 8.1704422e-08 1.0454539e-08 9.0450040e-06 2.7139487e-08 2.6688496e-06 3.0604246e-07
7.3086111e+00 1.8194072e-07 9.1993917e-10 7.4649331e-08 7.8625910e-09 9.0892285e-06 2.7284443e-08 2.6840240e-06 3.0778783e-07
7.3122222e+00 1.8254705e-07 4.1811063e-10 7.0758108e-08 8.2485691e-09 9.1336002e-06 2.7379334e-08 2.6986554e-06 3.0949993e-07
7.3158333e+00 1.8315317e-07 4.5781203e-10 6.9446373e-08 7.5554505e-09 9.1815495e-06 2.7403833e-08 2.7150967e-06 3.1122868e-07
7.3197222e+00 1.8380592e-07 -2.4782054e-10 7.6847405e-08 7.2623333e-09 9.2262408e-06 2.7328148e-08 2.7318882e-06 3.1332104e-07
7.3233333e+00 1.8452928e-07 -4.5081372e-10 8.4055970e-08 1.2051758e-08 9.2711117e-06 2.7288876e-08 2.7486011e-06 3.1568408e-07
7.3269444e+00 1.8528571e-07 8.8300168e-11 7.6093941e-08 9.7609613e-09 9.3196396e-06 2.7236117e-08 2.7649940e-06 3.1776526e-07
7.3308333e+00 1.8610130e-07 -5.4051575e-10 6.9769136e-08 8.0777508e-09 9.3648921e-06 2.7186402e-08 2.7792099e-06 3.1939787e-07
7.3344444e+00 1.8685862e-07 8.1609974e-11 6.6453922e-08 6.9924583e-09 9.4103160e-06 2.7181693e-08 2.7930166e-06 3.2090395e-07
7.3380556e+00 1.8751382e-07 -1.2507857e-10 6.5848079e-08 6.9098521e-09 9.4558602e-06 2.7231321e-08 2.8064830e-06 3.2240995e-07
7.3416667e+00 1.8785065e-07 5.8317880e-10 6.3192623e-08 6.9916233e-09 9.5014861e-06 2.7321624e-08 2.8195715e-06 3.2389238e-07
7.3452778e+00 1.8818746e-07 2.5038956e-10 6.2226597e-08 6.6923857e-09 9.5507132e-06 2.7335858e-08 2.8335064e-06 3.2541812e-07
7.3491667e+00 1.8855018e-07 -1.2838389e-10 6.1765311e-08 6.3854176e-09 9.5965089e-06 2.7321597e-08 2.8462441e-06 3.2681551e-07
7.3527778e+00 1.8888698e-07 -3.2600298e-12 6.0292355e-08 6.5134961e-09 9.6423983e-06 2.7289343e-08 2.8594277e-06 3.2816168e-07
7.3563889e+00 1.8932285e-07 -2.9446521e-10 6.6038741e-08 5.9127082e-09 9.6919419e-06 2.7276346e-08 2.8838243e-06 3.3160172e-07
7.3602778e+00 1.8983702e-07 1.8306367e-10 1.5104132e-07 2.3573315e-08 9.7629515e-06 2.7392464e-08 2.9312772e-06 3.3929224e-07
7.3658333e+00 1.9057128e-07 5.1364178e-10 1.4452264e-07 2.2569814e-08 9.8092547e-06 2.7410621e-08 2.9581499e-06 3.4337811e-07
7.3694444e+00 1.9104855e-07 -3.4604026e-10 1.1298230e-07 1.5145896e-08 9.8556808e-06 2.7374923e-08 2.9793155e-06 3.4616659e-07
7.3730556e+00 1.9158452e-07 1.6526264e-11 8.9835718e-08 1.0593991e-08 9.9022400e-06 2.7495776e-08 2.9967438e-06 3.4827911e-07
7.3766667e+00 1.9214528e-07 1.0990401e-09 7.7169153e-08 8.9061108e-09 9.9489354e-06 2.7647642e-08 3.0123566e-06 3.5007302e-07
7.3802778e+00 1.9270670e-07 3.0279753e-10 7.2439436e-08 7.6530589e-09 9.9993751e-06 2.7635747e-08 3.0287510e-06 3.5188441e-07
7.3841667e+00 1.9331131e-07 -4.0475145e-10 7.3437298e-08 7.8731643e-09 1.0046352e-05 2.7615397e-08 3.0437725e-06 3.5360777e-07
7.3877778e+00 1.9386330e-07 2.1690275e-10 7.0504982e-08 8.0347786e-09 1.0093458e-05 2.7734851e-08 3.0582966e-06 3.5533464e-07
7.3913889e+00 1.9436770e-07 8.8575272e-10 6.8671168e-08 7.9055504e-09 1.0140685e-05 2.7790803e-08 3.0726257e-06 3.5699584e-07
7.3950000e+00 1.9487154e-07 -3.6927316e-10 6.8636398e-08 7.4286521e-09 1.0191683e-05 2.7699893e-08 3.0881213e-06 3.5872936e-07
7.3988889e+00 1.9541378e-07 -4.0995761e-10 6.9242695e-08 7.4300799e-09 1.0239164e-05 2.7726895e-08 3.1058159e-06 3.6106735e-07
7.4025000e+00 1.9591729e-07 6.5920801e-10 1.0031367e-07 1.4151393e-08 1.0286771e-05 2.7874111e-08 3.1266344e-06 3.6431977e-07
7.4061111e+00 1.9645016e-07 6.9971118e-10 9.9177796e-08 1.5870870e-08 1.0338188e-05 2.7933660e-08 3.1473317e-06 3.6748260e-07
7.4100000e+00 1.9704290e-07 -1.8929546e-10 8.4986553e-08 1.1239151e-08 1.0386070e-05 2.7924178e-08 3.1648795e-06 3.6982406e-07
7.4136111e+00 1.9759350e-07 1.0177412e-10 8.3163832e-08 1.0374306e-08 1.0434086e-05 2.7900980e-08 3.1820197e-06 3.7204383e-07
7.4172222e+00 1.9814409e-07 -3.1591065e-10 8.1080579e-08 1.0115876e-08 1.0508214e-05 2.7738732e-08 3.2069628e-06 3.7516214e-07
7.4227778e+00 1.9896543e-07 -6.5757905e-10 7.4279370e-08 8.5939902e-09 1.0556558e-05 2.7701397e-08 3.2235145e-06 3.7701672e-07
7.4263889e+00 1.9947506e-07 3.1295095e-10 8.4325719e-08 8.5252558e-09 1.0605026e-05 2.7752238e-08 3.2426287e-06 3.7941657e-07
7.4300000e+00 1.9998567e-07 1.5635103e-10 9.8834304e-08 1.3627158e-08 1.0653617e-05 2.7826440e-08 3.2620802e-06 3.8220017e-07
7.4336111e+00 2.0049629e-07 5.2858967e-10 8.7557962e-08 1.2067614e-08 1.0706087e-05 2.7963485e-08 3.2804242e-06 3.8474782e-07
7.4375000e+00 2.0105799e-07 6.4607992e-10 7.5666202e-08 9.7693553e-09 1.0754956e-05 2.8062167e-08 3.2955275e-06 3.8660225e-07
7.4411111e+00 2.0170273e-07 2.6482853e-10 6.9059780e-08 7.3485104e-09 1.0803980e-05 2.8155463e-08 3.3095821e-06 3.8813787e-07
7.4447222e+00 2.0234727e-07 5.9636631e-10 6.5617722e-08 6.8264208e-09 1.0853161e-05 2.8198430e-08 3.3229661e-06 3.8956978e-07
7.4483333e+00 2.0299164e-07 -1.9975076e-10 6.2632978e-08 6.3912222e-09 1.0902499e-05 2.8205439e-08 3.3367967e-06 3.9099736e-07
7.4519444e+00 2.0363601e-07 2.6445352e-10 6.9897788e-08 6.7863946e-09 1.0955816e-05 2.8243700e-08 3.3601464e-06 3.9441268e-07
7.4558333e+00 2.0440349e-07 6.3497582e-11 1.3786760e-07 2.2487853e-08 1.1005512e-05 2.8310903e-08 3.3876403e-06 3.9914249e-07
7.4594444e+00 2.0518171e-07 5.5684049e-10 1.2558997e-07 2.1171907e-08 1.1055397e-05 2.8279980e-08 3.4107686e-06 4.0302480e-07
7.4630556e+00 2.0595821e-07 -8.4229089e-10 9.6035272e-08 1.4664759e-08 1.1105471e-05 2.8259203e-08 3.4290151e-06 4.0574212e-07
7.4666667e+00 2.0673470e-07 6.5050733e-10 7.8809819e-08 1.0418257e-08 1.1159606e-05 2.8254906e-08 3.4466742e-06 4.0797199e-07
7.4705556e+00 2.0756749e-07 -6.8734001e-10 7.8320179e-08 8.6948546e-09 1.1210032e-05 2.8261479e-08 3.4646764e-06 4.1033466e-07
7.4741667e+00 2.0802744e-07 7.4801981e-10 9.4184387e-08 1.3114427e-08 1.1260569e-05 2.8418195e-08 3.4832841e-06 4.1296910e-07
7.4777778e+00 2.0848843e-07 6.9858851e-10 8.4122497e-08 1.1203500e-08 1.1338537e-05 2.8628318e-08 3.5078954e-06 4.1629813e-07
7.4833333e+00 2.0919946e-07 5.6214676e-10 6.9170710e-08 8.7706725e-09 1.1389359e-05 2.8754470e-08 3.5219255e-06 4.1796493e-07
7.4869444e+00 2.0966163e-07 6.0233393e-10 6.5271885e-08 6.6151282e-09 1.1440281e-05 2.8930200e-08 3.5353657e-06 4.1947266e-07
7.4905556e+00 2.1002503e-07 1.0197928e-09 6.3517342e-08 7.3024193e-09 1.1495218e-05 2.9138519e-08 3.5495905e-06 4.2112056e-07
7.4944444e+00 2.1040823e-07 7.6579612e-10 6.3054973e-08 6.8224631e-09 1.1546320e-05 2.9232210e-08 3.5628468e-06 4.2250579e-07
7.4980556e+00 2.1076331e-07 9.9045840e-11 6.3971626e-08 5.9642728e-09 1.1597508e-05 2.9323833e-08 3.5801639e-06 4.2421257e-07
7.5016667e+00 2.1111840e-07 7.4670609e-10 1.0196877e-07 9.7905926e-09 1.1648788e-05 2.9456777e-08 3.6049814e-06 4.2770773e-07
7.5052778e+00 2.1151713e-07 4.8046932e-10 1.3584287e-07 2.2472425e-08 1.1704130e-05 2.9572689e-08 3.6328242e-06 4.3228493e-07
7.5091667e+00 2.1201852e-07 5.1306135e-10 1.1190049e-07 1.6760680e-08 1.1755636e-05 2.9694949e-08 3.6538441e-06 4.3533713e-07
7.5127778e+00 2.1248442e-07 6.1549300e-10 8.9521432e-08 1.1413547e-08 1.1807256e-05 2.9800891e-08 3.6710832e-06 4.3747371e-07
7.5163889e+00 2.1295036e-07 3.6243079e-10 7.5670509e-08 8.3086867e-09 1.1858988e-05 2.9856098e-08 3.6861262e-06 4.3920262e-07
7.5200000e+00 2.1341629e-07 1.4716962e-10 6.8478487e-08 7.6505055e-09 1.1914830e-05 2.9947115e-08 3.7064965e-06 4.4159141e-07
7.5238889e+00 2.1394406e-07 6.3297543e-10 1.1277558e-07 1.2824815e-08 1.1966807e-05 3.0032208e-08 3.7326491e-06 4.4552397e-07
7.5275000e+00 2.1443784e-07 1.5250558e-10 1.3782886e-07 2.3475747e-08 1.2018904e-05 3.0117595e-08 3.7584958e-06 4.4991439e-07
7.5311111e+00 2.1493164e-07 6.3567914e-10 1.0984536e-07 1.7051251e-08 1.2071121e-05 3.0226339e-08 3.7790595e-06 4.5299370e-07
7.5347222e+00 2.1542544e-07 3.6810899e-10 8.7204870e-08 1.1373123e-08 1.2127489e-05 3.0330522e-08 3.7966952e-06 4.5528340e-07
7.5386111e+00 2.1596300e-07 5.2488711e-10 6.9716928e-08 8.2528768e-09 1.2208261e-05 3.0449780e-08 3.8185366e-06 4.5794819e-07
7.5441667e+00 2.1674495e-07 1.9066464e-10 6.6323409e-08 7.7358685e-09 1.2260919e-05 3.0445463e-08 3.8323134e-06 4.5957226e-07
7.5477778e+00 2.1725277e-07 -2.3051573e-10 6.5692180e-08 7.2554956e-09 1.2313701e-05 3.0372934e-08 3.8459913e-06 4.6120024e-07
7.5513889e+00 2.1776060e-07 -4.3898896e-10 6.5375178e-08 7.7720042e-09 1.2366604e-05 3.0396388e-08 3.8610238e-06 4.6280181e-07
7.5550000e+00 2.1825630e-07 6.5548922e-10 7.8672537e-08 7.0117583e-09 1.2419625e-05 3.0564356e-08 3.8878995e-06 4.6608393e-07
7.5586111e+00 2.1872599e-07 8.9498346e-10 1.7886152e-07 2.3284718e-08 1.2476851e-05 3.0641641e-08 3.9289191e-06 4.7221816e-07
7.5625000e+00 2.1923205e-07 -2.3254108e-10 1.8612878e-07 2.9294449e-08 1.2530109e-05 3.0706433e-08 3.9633902e-06 4.7783807e-07
7.5661111e+00 2.1970201e-07 8.3062909e-10 1.4418810e-07 2.2581657e-08 1.2583480e-05 3.0779203e-08 3.9895376e-06 4.8189746e-07
7.5697222e+00 2.2017197e-07 -1.5891335e-10 1.0636713e-07 1.4889624e-08 1.2641085e-05 3.0769775e-08 4.0110006e-06 4.8494114e-07
7.5736111e+00 2.2068065e-07 7.8106518e-11 8.4609396e-08 1.1199074e-08 1.2694694e-05 3.0931042e-08 4.0276305e-06 4.8699806e-07
7.5772222e+00 2.2115383e-07 1.4105132e-09 7.4745485e-08 7.7878308e-09 1.2748418e-05 3.1109533e-08 4.0426427e-06 4.8868935e-07
7.5808333e+00 2.2162744e-07 2.3709666e-10 6.9108183e-08 7.8241249e-09 1.2802257e-05 3.1065520e-08 4.0566709e-06 4.9029064e-07
7.5844444e+00 2.2210105e-07 -6.4337630e-10 6.5315317e-08 6.9570012e-09 1.2860368e-05 3.1029145e-08 4.0806528e-06 4.9355604e-07
7.5883333e+00 2.2262494e-07 3.3159747e-10 1.4807447e-07 2.1032126e-08 1.2914454e-05 3.1119983e-08 4.1129091e-06 4.9909167e-07
7.5919444e+00 2.2314222e-07 5.0690697e-10 1.6101961e-07 3.0065997e-08 1.2968666e-05 3.1222114e-08 4.1419695e-06 5.0436488e-07
7.5955556e+00 2.2365922e-07 4.3583903e-10 1.1744840e-07 1.8609739e-08 1.3052314e-05 3.1307446e-08 4.1731650e-06 5.0908759e-07
7.6011111e+00 2.2445448e-07 7.6153393e-11 7.6855501e-08 9.7265755e-09 1.3106844e-05 3.1395610e-08 4.1880952e-06 5.1095570e-07
7.6047222e+00 2.2496641e-07 7.3766340e-10 6.6211616e-08 7.5174710e-09 1.3161496e-05 3.1514091e-08 4.2013533e-06 5.1249007e-07
7.6083333e+00 2.2546257e-07 3.5600909e-10 6.0832967e-08 6.6459140e-09 1.3220487e-05 3.1543514e-08 4.2147677e-06 5.1407075e-07
7.6122222e+00 2.2599602e-07 -1.0381387e-10 5.8527810e-08 6.9027607e-09 1.3275388e-05 3.1566824e-08 4.2268817e-06 5.1555330e-07
7.6158333e+00 2.2649105e-07 3.1898841e-10 5.7553311e-08 6.7823989e-09 1.3330410e-05 3.1658406e-08 4.2393165e-06 5.1698517e-07
7.6194444e+00 2.2698607e-07 5.2638455e-10 6.1602481e-08 6.4348517e-09 1.3389803e-05 3.1645464e-08 4.2619743e-06 5.1905033e-07
7.6233333e+00 2.2754779e-07 -6.3732163e-10 1.4000590e-07 1.1266526e-08 1.3445085e-05 3.1552661e-08 4.3029092e-06 5.2516950e-07
7.6269444e+00 2.2808015e-07 -2.1932059e-10 2.5224964e-07 4.5218084e-08 1.3500498e-05 3.1665134e-08 4.3503494e-06 5.3382667e-07
7.6305556e+00 2.2861444e-07 1.2575302e-09 2.0234209e-07 3.4694279e-08 1.3556040e-05 3.1905390e-08 4.3866812e-06 5.3997487e-07
7.6341667e+00 2.2914874e-07 9.6022545e-10 1.4580393e-07 2.2058332e-08 1.3615998e-05 3.2200075e-08 4.4152135e-06 5.4415560e-07
7.6380556e+00 2.2971719e-07 1.5656413e-09 1.0807577e-07 1.3776465e-08 1.3671804e-05 3.2464909e-08 4.4355291e-06 5.4677740e-07
7.6416667e+00 2.3022258e-07 8.7898293e-10 8.6596695e-08 1.0424812e-08 1.3727733e-05 3.2609711e-08 4.4524714e-06 5.4878817e-07
7.6452778e+00 2.3072738e-07 4.5764867e-10 7.5751181e-08 8.1360670e-09 1.3788101e-05 3.2647946e-08 4.4689364e-06 5.5070604e-07
7.6491667e+00 2.3127073e-07 -1.2992385e-10 7.0753567e-08 8.3028565e-09 1.3844283e-05 3.2687437e-08 4.4833959e-06 5.5249976e-07
7.6527778e+00 2.3177527e-07 4.9445705e-10 6.7803748e-08 8.2545661e-09 1.3900589e-05 3.2713264e-08 4.4983134e-06 5.5437710e-07
7.6563889e+00 2.3228201e-07 -2.5605175e-10 7.5141563e-08 9.0747544e-09 1.3987453e-05 3.2662835e-08 4.5221096e-06 5.5723711e-07
7.6619444e+00 2.3306247e-07 -4.6523151e-11 7.3074725e-08 8.0853080e-09 1.4044071e-05 3.2643479e-08 4.5368062e-06 5.5902573e-07
7.6655556e+00 2.3356931e-07 -1.3214904e-10 6.7754308e-08 8.4250019e-09 1.4100812e-05 3.2682149e-08 4.5505715e-06 5.6069148e-07
7.6691667e+00 2.3407616e-07 4.8911052e-10 6.4150528e-08 6.9511548e-09 1.4162058e-05 3.2767421e-08 4.5648741e-06 5.6232912e-07
7.6730556e+00 2.3464116e-07 2.4178448e-10 6.3113994e-08 7.0857050e-09 1.4219062e-05 3.2758033e-08 4.5808557e-06 5.6402587e-07
7.6766667e+00 2.3517533e-07 -3.2843967e-10 9.0028117e-08 8.5766544e-09 1.4276196e-05 3.2738989e-08 4.6029145e-06 5.6698552e-07
7.6802778e+00 2.3570949e-07 1.5264504e-10 1.2134888e-07 1.8743157e-08 1.4333460e-05 3.2839161e-08 4.6262673e-06 5.7069911e-07
7.6838889e+00 2.3624364e-07 7.7202395e-10 1.0242665e-07 1.5536204e-08 1.4395273e-05 3.2973687e-08 4.6469324e-06 5.7386841e-07
7.6877778e+00 2.3681399e-07 3.8105617e-10 8.1450994e-08 1.1629215e-08 1.4452801e-05 3.3091410e-08 4.6629371e-06 5.7598961e-07
7.6913889e+00 2.3731808e-07 7.0561836e-10 7.1912545e-08 7.9510155e-09 1.4510451e-05 3.3096355e-08 4.6796274e-06 5.7805555e-07
7.6950000e+00 2.3782283e-07 -6.5996933e-10 8.8020870e-08 1.1119286e-08 1.4568224e-05 3.3103177e-08 4.6983244e-06 5.8065199e-07
7.6986111e+00 2.3832798e-07 7.2294158e-10 9.1141827e-08 1.2847781e-08 1.4630579e-05 3.3192921e-08 4.7174067e-06 5.8330632e-07
7.7025000e+00 2.3887198e-07 4.6291544e-11 7.8651942e-08 9.9036179e-09 1.4688605e-05 3.3183848e-08 4.7327831e-06 5.8529621e-07
7.7061111e+00 2.3936526e-07 -1.3004860e-10 6.8690822e-08 8.4646720e-09 1.4746750e-05 3.3191773e-08 4.7467814e-06 5.8696680e-07
7.7097222e+00 2.3985129e-07 2.0320754e-10 6.5447049e-08 6.9561029e-09 1.4805012e-05 3.3190209e-08 4.7600946e-06 5.8850588e-07
7.7133333e+00 2.4033619e-07 -2.1764324e-10 6.2124812e-08 7.2508376e-09 1.4899378e-05 3.3143955e-08 4.7814715e-06 5.9088670e-07
7.7191667e+00 2.4111948e-07 -4.6667873e-11 6.4682861e-08 6.3538479e-09 1.4953437e-05 3.3146214e-08 4.7982646e-06 5.9302503e-07
7.7225000e+00 2.4155567e-07 6.9258562e-11 1.0964550e-07 1.5029429e-08 1.5016629e-05 3.3245237e-08 4.8225619e-06 5.9669747e-07
7.7263889e+00 2.4205537e-07 7.7951478e-10 1.0655084e-07 1.6448611e-08 1.5075424e-05 3.3362479e-08 4.8424858e-06 5.9969289e-07
7.7300000e+00 2.4251895e-07 3.0271088e-10 8.4367789e-08 1.1201471e-08 1.5134332e-05 3.3458870e-08 4.8586929e-06 6.0191754e-07
7.7336111e+00 2.4298252e-07 5.8705235e-10 7.0935414e-08 9.3337427e-09 1.5193352e-05 3.3523917e-08 4.8755266e-06 6.0378825e-07
7.7372222e+00 2.4344624e-07 1.3383912e-11 9.0372370e-08 7.9342717e-09 1.5257040e-05 3.3510815e-08 4.9013768e-06 6.0623416e-07
7.7411111e+00 2.4396240e-07 -1.2568563e-10 1.3964195e-07 1.3030697e-08 1.5316299e-05 3.3563799e-08 4.9340504e-06 6.0978379e-07
7.7447222e+00 2.4444162e-07 6.1476665e-10 1.7345001e-07 1.9735135e-08 1.5375675e-05 3.3700638e-08 4.9747247e-06 6.1591705e-07
7.7483333e+00 2.4492077e-07 6.4836417e-10 2.1630789e-07 3.6879558e-08 1.5435168e-05 3.3910546e-08 5.0160767e-06 6.2306106e-07
7.7519444e+00 2.4539993e-07 1.2892473e-09 1.7994471e-07 2.9065195e-08 1.5499369e-05 3.4095830e-08 5.0514127e-06 6.2872284e-07
7.7558333e+00 2.4593804e-07 2.9890305e-10 1.3447277e-07 1.9464288e-08 1.5559113e-05 3.4194467e-08 5.0760853e-06 6.3230451e-07
7.7594444e+00 2.4645761e-07 6.1159172e-10 1.0195080e-07 1.3597313e-08 1.5618983e-05 3.4253676e-08 5.0963983e-06 6.3485692e-07
7.7630556e+00 2.4697828e-07 -6.5048703e-11 9.2696845e-08 9.9633829e-09 1.5678980e-05 3.4190241e-08 5.1163289e-06 6.3734782e-07
7.7666667e+00 2.4749894e-07 -5.2050363e-10 9.8286103e-08 1.3029532e-08 1.5743733e-05 3.4151142e-08 5.1375138e-06 6.4011044e-07
7.7705556e+00 2.4805902e-07 1.8537079e-10 9.0216925e-08 1.0650127e-08 1.5803982e-05 3.4313158e-08 5.1554746e-06 6.4236577e-07
7.7741667e+00 2.4849900e-07 1.3101555e-09 8.1890967e-08 1.0168309e-08 1.5896881e-05 3.4568033e-08 5.1808791e-06 6.4550977e-07
7.7797222e+00 2.4917613e-07 2.1909967e-10 7.6342783e-08 8.6956575e-09 1.5957401e-05 3.4720924e-08 5.1984447e-06 6.4745212e-07
7.7833333e+00 2.4961635e-07 1.1921962e-09 9.1977767e-08 9.2336868e-09 1.6018028e-05 3.4984418e-08 5.2247004e-06 6.5111212e-07
7.7869444e+00 2.5005657e-07 1.2400578e-09 1.5961530e-07 2.4551001e-08 1.6083444e-05 3.5056428e-08 5.2571484e-06 6.5630141e-07
7.7908333e+00 2.5057102e-07 -6.2282914e-10 1.2910523e-07 1.9928566e-08 1.6144307e-05 3.5001051e-08 5.2813491e-06 6.5997508e-07
7.7944444e+00 2.5105109e-07 1.1165297e-10 1.0279602e-07 1.3982287e-08 1.6205287e-05 3.5071583e-08 5.3039936e-06 6.6320739e-07
7.7980556e+00 2.5153094e-07 5.3941511e-10 1.1419295e-07 1.5854397e-08 1.6266384e-05 3.5128460e-08 5.3262930e-06 6.6641140e-07
7.8016667e+00 2.5201078e-07 -1.4399381e-11 9.9489905e-08 1.3721072e-08 1.6332311e-05 3.5216818e-08 5.3468283e-06 6.6915378e-07
7.8055556e+00 2.5253588e-07 7.7175740e-10 8.3232047e-08 9.7850251e-09 1.6393653e-05 3.5197609e-08 5.3633292e-06 6.7123028e-07
7.8091667e+00 2.5303350e-07 -9.4907390e-10 7.4886934e-08 9.3826843e-09 1.6455117e-05 3.5290922e-08 5.3790172e-06 6.7318413e-07
7.8127778e+00 2.5353159e-07 1.8104253e-09 7.5441369e-08 8.6528611e-09 1.6516701e-05 3.5538673e-08 5.3953197e-06 6.7512017e-07
7.8163889e+00 2.5402972e-07 4.7651140e-10 8.0776332e-08 9.2182595e-09 1.6583157e-05 3.5512646e-08 5.4128760e-06 6.7720940e-07
7.8202778e+00 2.5456617e-07 -6.9960048e-10 7.5439028e-08 8.6894089e-09 1.6644985e-05 3.5438554e-08 5.4286619e-06 6.7904642e-07
7.8238889e+00 2.5500620e-07 1.5672830e-11 7.5828153e-08 8.2677618e-09 1.6706920e-05 3.5402374e-08 5.4463562e-06 6.8144180e-07
7.8275000e+00 2.5544174e-07 -3.4964008e-10 9.3725435e-08 1.3843378e-08 1.6768960e-05 3.5335086e-08 5.4654632e-06 6.8428592e-07
7.8311111e+00 2.5587704e-07 -2.7148064e-10 8.9366035e-08 1.2410053e-08 1.6864612e-05 3.5350662e-08 5.4960460e-06 6.8813138e-07
7.8366667e+00 2.5654673e-07 3.6493343e-10 1.0112118e-07 1.0662729e-08 1.6926923e-05 3.5404375e-08 5.5326465e-06 6.9338176e-07
7.8402778e+00 2.5700706e-07 1.3088162e-10 2.4960004e-07 3.7802284e-08 1.6994153e-05 3.5534287e-08 5.6016508e-06 7.0727861e-07
7.8441667e+00 2.5750766e-07 9.8264766e-10 3.6439789e-07 8.1313650e-08 1.7056698e-05 3.5654607e-08 5.6707983e-06 7.2270558e-07
7.8477778e+00 2.5797286e-07 1.2800226e-10 2.9820210e-07 6.1089145e-08 1.7114532e-05 3.5695084e-08 5.7197530e-06 7.3241919e-07
7.8511111e+00 2.5840227e-07 2.7676752e-10 2.0999442e-07 3.6046895e-08 1.7182127e-05 3.5741258e-08 5.7617143e-06 7.3938423e-07
7.8550000e+00 2.5890414e-07 1.1900597e-10 1.6337549e-07 2.3653454e-08 1.7245011e-05 3.5947037e-08 5.7940564e-06 7.4420647e-07
7.8586111e+00 2.5937215e-07 1.7804942e-09 1.4653944e-07 2.0859574e-08 1.7308009e-05 3.6047281e-08 5.8255669e-06 7.4869845e-07
7.8622222e+00 2.5983931e-07 -8.5516841e-10 1.5540774e-07 2.0604799e-08 1.7375979e-05 3.6052632e-08 5.8596783e-06 7.5341496e-07
7.8661111e+00 2.6034214e-07 9.0103871e-10 1.4811417e-07 1.9822418e-08 1.7439212e-05 3.6164796e-08 5.8881921e-06 7.5722079e-07
7.8697222e+00 2.6080905e-07 1.3431854e-10 1.2511674e-07 1.5308397e-08 1.7502557e-05 3.6315564e-08 5.9126554e-06 7.6026996e-07
7.8733333e+00 2.6126714e-07 1.2573895e-09 1.0930093e-07 1.2837779e-08 1.7566014e-05 3.6479144e-08 5.9356551e-06 7.6317723e-07
7.8769444e+00 2.6172296e-07 2.5257994e-10 1.1109205e-07 1.3998569e-08 1.7629580e-05 3.6565284e-08 5.9584737e-06 7.6615820e-07
7.8805556e+00 2.6217964e-07 5.4255974e-10 1.0756479e-07 1.3518042e-08 1.7698161e-05 3.6651154e-08 5.9873574e-06 7.6982719e-07
7.8844444e+00 2.6267144e-07 1.9346613e-10 1.4944194e-07 1.7930443e-08 1.7761961e-05 3.6711271e-08 6.0183855e-06 7.7395977e-07
7.8880556e+00 2.6315345e-07 3.6146490e-10 1.4788210e-07 2.0216453e-08 1.7825888e-05 3.6787949e-08 6.0466112e-06 7.7789250e-07
7.8916667e+00 2.6371672e-07 3.4633246e-10 1.2258857e-07 1.6085629e-08 1.7924504e-05 3.7005593e-08 6.0829085e-06 7.8246657e-07
7.8972222e+00 2.6458265e-07 9.5952816e-10 1.0349138e-07 1.1358842e-08 1.7988778e-05 3.7232111e-08 6.1047767e-06 7.8497522e-07
7.9008333e+00 2.6514540e-07 1.1314039e-09 1.0605930e-07 1.1797919e-08 1.8053186e-05 3.7449514e-08 6.1264080e-06 7.8745562e-07
7.9044444e+00 2.6569571e-07 8.7540134e-10 1.0122066e-07 1.1098073e-08 1.8122690e-05 3.7614403e-08 6.1485474e-06 7.9000422e-07
7.9083333e+00 2.6621828e-07 5.3792834e-10 9.5774513e-08 1.0747040e-08 1.8187351e-05 3.7690889e-08 6.1693446e-06 7.9232007e-07
7.9119444e+00 2.6670337e-07 1.6809596e-10 1.0351278e-07 1.0630040e-08 1.8252130e-05 3.7835295e-08 6.1955177e-06 7.9599955e-07
7.9155556e+00 2.6718838e-07 1.1648835e-09 1.4728922e-07 2.3334406e-08 1.8317026e-05 3.8068129e-08 6.2251080e-06 8.0075761e-07
7.9191667e+00 2.6767340e-07 9.8435665e-10 1.3625703e-07 2.0586095e-08 1.8387042e-05 3.8164568e-08 6.2533025e-06 8.0498445e-07
7.9230556e+00 2.6815839e-07 -1.5774251e-10 1.1461646e-07 1.5644002e-08 1.8452167e-05 3.8243782e-08 6.2770665e-06 8.0807999e-07
7.9266667e+00 2.6858997e-07 8.8895218e-10 1.1310086e-07 1.2930266e-08 1.8517397e-05 3.8495629e-08 6.3013742e-06 8.1116690e-07
7.9302778e+00 2.6902140e-07 1.4357842e-09 1.1982560e-07 1.5564248e-08 1.8582732e-05 3.8738020e-08 6.3250192e-06 8.1433687e-07
7.9338889e+00 2.6945283e-07 8.0167584e-10 1.0675070e-07 1.3697019e-08 1.8653211e-05 3.8953264e-08 6.3479897e-06 8.1727930e-07
7.9377778e+00 2.6992386e-07 1.0432719e-09 9.7639633e-08 1.1523790e-08 1.8718769e-05 3.9117408e-08 6.3705840e-06 8.2017588e-07
7.9413889e+00 2.7039532e-07 4.7190492e-10 1.1886832e-07 1.5213851e-08 1.8784443e-05 3.9297528e-08 6.4021119e-06 8.2492381e-07
7.9450000e+00 2.7086745e-07 1.1907374e-09 1.8324507e-07 2.8613197e-08 1.8850230e-05 3.9550238e-08 6.4394183e-06 8.3114468e-07
7.9486111e+00 2.7133999e-07 1.1419692e-09 1.7424024e-07 2.8810225e-08 1.8921207e-05 3.9651501e-08 6.4728628e-06 8.3645838e-07
7.9525000e+00 2.7184888e-07 -2.7399485e-10 1.2334821e-07 1.6735799e-08 1.9022865e-05 3.9809479e-08 6.5097458e-06 8.4140120e-07
7.9580556e+00 2.7274681e-07 1.2218631e-09 1.0637990e-07 1.2921098e-08 1.9089127e-05 4.0014975e-08 6.5311799e-06 8.4406001e-07
7.9616667e+00 2.7336570e-07 6.7501853e-10 9.9011046e-08 1.1621782e-08 1.9155538e-05 4.0160034e-08 6.5565772e-06 8.4762653e-07
7.9652778e+00 2.7398398e-07 6.6399257e-10 1.4435584e-07 2.1299981e-08 1.9222100e-05 4.0226645e-08 6.5864005e-06 8.5234387e-07
7.9688889e+00 2.7460225e-07 -4.9122556e-11 1.4142380e-07 2.2244700e-08 1.9288798e-05 4.0227485e-08 6.6133230e-06 8.5645801e-07
7.9725000e+00 2.7510159e-07 5.6874251e-11 1.1655891e-07 1.5731994e-08 1.9360747e-05 4.0366250e-08 6.6376032e-06 8.5976899e-07
7.9763889e+00 2.7553233e-07 1.1325386e-09 9.9485423e-08 1.2647789e-08 1.9427658e-05 4.0515833e-08 6.6575138e-06 8.6226065e-07
7.9800000e+00 2.7593347e-07 2.4822675e-10 9.1306247e-08 1.0352173e-08 1.9494667e-05 4.0561625e-08 6.6778199e-06 8.6467366e-07
7.9836111e+00 2.7633461e-07 1.7447469e-10 1.0327465e-07 1.1921710e-08 1.9566939e-05 4.0661545e-08 6.7014475e-06 8.6761747e-07
7.9875000e+00 2.7676524e-07 6.8197901e-10 1.0696304e-07 1.3311019e-08 1.9634147e-05 4.0758442e-08 6.7227993e-06 8.7035468e-07
7.9911111e+00 2.7714986e-07 2.1245555e-10 9.7638425e-08 1.1955515e-08 1.9701449e-05 4.0844901e-08 6.7426194e-06 8.7281366e-07
7.9947222e+00 2.7753451e-07 5.8562658e-10 9.2286350e-08 1.0742762e-08 1.9768844e-05 4.1024459e-08 6.7656127e-06 8.7583312e-07
7.9983333e+00 2.7791918e-07 1.0718316e-09 1.2804520e-07 1.7129167e-08 1.9836332e-05 4.1266773e-08 6.7940338e-06 8.7986887e-07
8.0019444e+00 2.7830385e-07 1.1649093e-09 1.4429781e-07 2.0123894e-08 1.9909122e-05 4.1421746e-08 6.8262218e-06 8.8462561e-07
8.0058333e+00 2.7875911e-07 1.6343073e-10 1.4210977e-07 2.0648182e-08 1.9976823e-05 4.1450949e-08 6.8534049e-06 8.8867510e-07
8.0094444e+00 2.7921910e-07 1.0613944e-10 1.1837013e-07 1.6731742e-08 2.0081197e-05 4.1560445e-08 6.8879477e-06 8.9349280e-07
8.0150000e+00 2.7992695e-07 5.5083441e-10 9.6782062e-08 1.2174418e-08 2.0149182e-05 4.1747669e-08 6.9081962e-06 8.9601372e-07
8.0186111e+00 2.8038706e-07 1.1773872e-09 9.7246966e-08 1.1095677e-08 2.0217278e-05 4.1916441e-08 6.9340355e-06 8.9963650e-07
8.0222222e+00 2.8084339e-07 3.8051338e-10 1.5035653e-07 2.2345356e-08 2.0290735e-05 4.1986785e-08 6.9698185e-06 9.0539669e-07
8.0261111e+00 2.8133020e-07 2.2242935e-10 1.6803923e-07 2.7027713e-08 2.0359059e-05 4.2037610e-08 7.0022872e-06 9.1052821e-07
8.0297222e+00 2.8178100e-07 2.4672761e-10 1.4308923e-07 2.0340192e-08 2.0427493e-05 4.2107227e-08 7.0293540e-06 9.1442172e-07
8.0333333e+00 2.8223180e-07 3.9589311e-10 1.1627640e-07 1.5599813e-08 2.0501313e-05 4.2248808e-08 7.0556484e-06 9.1773565e-07
8.0372222e+00 2.8271712e-07 8.1765419e-10 1.1768941e-07 1.2805373e-08 2.0569970e-05 4.2322609e-08 7.0810004e-06 9.2109100e-07
8.0408333e+00 2.8313985e-07 -1.3641165e-10 1.2524400e-07 1.8167000e-08 2.0638730e-05 4.2345994e-08 7.1055810e-06 9.2461771e-07
8.0444444e+00 2.8356322e-07 3.5227641e-10 1.1029799e-07 1.4387319e-08 2.0707593e-05 4.2404056e-08 7.1283285e-06 9.2765525e-07
8.0480556e+00 2.8398732e-07 1.8368073e-10 1.0767789e-07 1.3651461e-08 2.0781868e-05 4.2616621e-08 7.1574230e-06 9.3163812e-07
8.0519444e+00 2.8444404e-07 1.6382997e-09 1.5120421e-07 2.0487441e-08 2.0850946e-05 4.2859916e-08 7.1909754e-06 9.3702549e-07
8.0555556e+00 2.8488525e-07 6.0750076e-10 1.7030858e-07 2.9242106e-08 2.0920134e-05 4.3030008e-08 7.2233245e-06 9.4257942e-07
8.0591667e+00 2.8534597e-07 9.6258382e-10 1.3967403e-07 2.2024954e-08 2.0989434e-05 4.3268288e-08 7.2498743e-06 9.4659044e-07
8.0627778e+00 2.8580614e-07 1.2369230e-09 1.1473695e-07 1.4999818e-08 2.1064190e-05 4.3365449e-08 7.2740438e-06 9.4977629e-07
8.0666667e+00 2.8630166e-07 -4.0411432e-10 1.0032258e-07 1.2307543e-08 2.1133721e-05 4.3331405e-08 7.2940682e-06 9.5226851e-07
8.0702778e+00 2.8676178e-07 8.9863334e-11 9.1559287e-08 1.0697495e-08 2.1240953e-05 4.3319379e-08 7.3233683e-06 9.5574058e-07
8.0758333e+00 2.8769255e-07 -1.6201942e-10 9.0938770e-08 1.0134923e-08 2.1310840e-05 4.3308131e-08 7.3437656e-06 9.5814413e-07
8.0794444e+00 2.8830399e-07 5.8189096e-11 1.0451653e-07 1.2051680e-08 2.1380876e-05 4.3336421e-08 7.3678419e-06 9.6140396e-07
8.0830556e+00 2.8891538e-07 2.0294780e-10 1.2619218e-07 1.8039124e-08 2.1451061e-05 4.3380161e-08 7.3939609e-06 9.6519509e-07
8.0866667e+00 2.8952678e-07 2.0080788e-10 1.2409122e-07 1.6955879e-08 2.1526780e-05 4.3474414e-08 7.4270137e-06 9.6999972e-07
8.0905556e+00 2.8995759e-07 6.0707227e-10 1.7001135e-07 2.4226696e-08 2.1597187e-05 4.3578896e-08 7.4622842e-06 9.7548761e-07
8.0941667e+00 2.9032405e-07 3.5737587e-10 1.6796590e-07 2.6430795e-08 2.1667684e-05 4.3740040e-08 7.4937216e-06 9.8035777e-07
8.0977778e+00 2.9069104e-07 1.1301151e-09 1.3328042e-07 1.8524444e-08 2.1738270e-05 4.3804114e-08 7.5225343e-06 9.8430266e-07
8.1013889e+00 2.9105802e-07 -5.3866653e-10 1.4281421e-07 1.7889926e-08 2.1814391e-05 4.3807314e-08 7.5569694e-06 9.8947789e-07
8.1052778e+00 2.9150751e-07 5.6609567e-10 1.6358790e-07 2.6469194e-08 2.1885192e-05 4.3946066e-08 7.5883462e-06 9.9453955e-07
8.1088889e+00 2.9201385e-07 7.1468645e-10 1.3707838e-07 2.0253860e-08 2.1956115e-05 4.4103398e-08 7.6145573e-06 9.9833493e-07
8.1125000e+00 2.9252000e-07 7.3761618e-10 1.1408673e-07 1.4780386e-08 2.2027162e-05 4.4217031e-08 7.6368253e-06 1.0012834e-06
8.1161111e+00 2.9302612e-07 3.1129633e-10 9.9295127e-08 1.2436610e-08 2.2103810e-05 4.4294103e-08 7.6584247e-06 1.0040688e-06
8.1200000e+00 2.9357117e-07 3.4932360e-10 9.2894737e-08 1.1437653e-08 2.2175107e-05 4.4338393e-08 7.6784923e-06 1.0065988e-06
8.1236111e+00 2.9403468e-07 5.9511657e-11 9.9401598e-08 1.1916497e-08 2.2246514e-05 4.4336132e-08 7.7032313e-06 1.0097145e-06
8.1272222e+00 2.9449075e-07 -8.0384453e-11 1.3765763e-07 1.6844224e-08 2.2356589e-05 4.4372853e-08 7.7481516e-06 1.0161788e-06
8.1327778e+00 2.9519251e-07 3.0071104e-10 1.4213217e-07 2.1941486e-08 2.2428277e-05 4.4318103e-08 7.7752084e-06 1.0202508e-06
8.1363889e+00 2.9564866e-07 -8.0609716e-10 1.1713712e-07 1.5646377e-08 2.2505605e-05 4.4330637e-08 7.8018135e-06 1.0238273e-06
8.1402778e+00 2.9614339e-07 9.1353186e-10 1.1959356e-07 1.5008676e-08 2.2577525e-05 4.4537660e-08 7.8267303e-06 1.0272379e-06
8.1438889e+00 2.9660354e-07 9.9744489e-10 1.1916978e-07 1.6473651e-08 2.2649556e-05 4.4675851e-08 7.8502719e-06 1.0304971e-06
8.1475000e+00 2.9706347e-07 2.7816471e-10 1.0641531e-07 1.3611836e-08 2.2721700e-05 4.4861939e-08 7.8714856e-06 1.0332529e-06
8.1511111e+00 2.9752339e-07 1.4395778e-09 9.6863700e-08 1.1825996e-08 2.2799519e-05 4.4900721e-08 7.8934680e-06 1.0359377e-06
8.1550000e+00 2.9803084e-07 -1.1071605e-09 9.8734720e-08 1.1187070e-08 2.2871901e-05 4.4881568e-08 7.9184104e-06 1.0393723e-06
8.1586111e+00 2.9852969e-07 9.3035667e-10 1.4027411e-07 2.0516535e-08 2.2944405e-05 4.5078005e-08 7.9466130e-06 1.0436433e-06
8.1622222e+00 2.9902887e-07 8.8291223e-10 1.2997478e-07 1.8907719e-08 2.3017030e-05 4.5267822e-08 7.9719592e-06 1.0472651e-06
8.1658333e+00 2.9952815e-07 8.6924440e-10 1.1290282e-07 1.4524359e-08 2.3095377e-05 4.5547567e-08 8.0027734e-06 1.0506263e-06
8.1697222e+00 3.0006584e-07 1.5285680e-09 1.6128124e-07 1.4286583e-08 2.3168253e-05 4.5724987e-08 8.0374506e-06 1.0540499e-06
8.1733333e+00 3.0055750e-07 1.0915566e-10 1.7101007e-07 1.7315666e-08 2.3241247e-05 4.5767610e-08 8.0739562e-06 1.0583411e-06
8.1769444e+00 3.0104669e-07 2.8429006e-10 1.7880206e-07 2.2294918e-08 2.3314360e-05 4.5765814e-08 8.1177235e-06 1.0646398e-06
8.1805556e+00 3.0153509e-07 -3.0087054e-10 2.4059426e-07 3.5847438e-08 2.3393230e-05 4.5692898e-08 8.1746378e-06 1.0739647e-06
8.1844444e+00 3.0206106e-07 -3.2412092e-10 2.6582642e-07 4.4080174e-08 2.3466587e-05 4.5665914e-08 8.2268226e-06 1.0830488e-06
8.1880556e+00 3.0252771e-07 7.5037455e-11 2.3422988e-07 3.9773371e-08 2.3573986e-05 4.5722666e-08 8.2890156e-06 1.0934630e-06
8.1933333e+00 3.0310635e-07 2.8339773e-10 1.7353177e-07 2.6000353e-08 2.3653254e-05 4.5786164e-08 8.3241698e-06 1.0986728e-06
8.1972222e+00 3.0353366e-07 2.6086428e-10 1.3926920e-07 1.8654930e-08 2.3726960e-05 4.5762807e-08 8.3555964e-06 1.1028683e-06
8.2008333e+00 3.0393046e-07 -4.7646032e-10 1.6187393e-07 2.0072796e-08 2.3800763e-05 4.5863377e-08 8.3941744e-06 1.1086448e-06
8.2044444e+00 3.0433575e-07 1.4047907e-09 2.0779647e-07 3.3248973e-08 2.3874669e-05 4.6082812e-08 8.4336008e-06 1.1151245e-06
8.2080556e+00 3.0478642e-07 6.2076841e-10 1.7000356e-07 2.6563294e-08 2.3954384e-05 4.6283306e-08 8.4678382e-06 1.1203794e-06
8.2119444e+00 3.0527165e-07 1.0977486e-09 1.3463967e-07 1.8478708e-08 2.4028518e-05 4.6470129e-08 8.4943343e-06 1.1238856e-06
8.2155556e+00 3.0572216e-07 6.2677665e-10 1.1925677e-07 1.3886244e-08 2.4102761e-05 4.6652087e-08 8.5199206e-06 1.1273115e-06
8.2191667e+00 3.0617268e-07 1.0528325e-09 1.2592163e-07 1.7737548e-08 2.4182841e-05 4.6730777e-08 8.5471195e-06 1.1310608e-06
8.2230556e+00 3.0668371e-07 -3.7834843e-10 1.1609336e-07 1.4399542e-08 2.4257322e-05 4.6720842e-08 8.5702442e-06 1.1340210e-06
8.2266667e+00 3.0717140e-07 2.8664669e-10 1.0549732e-07 1.2924763e-08 2.4331921e-05 4.6877836e-08 8.5920151e-06 1.1367041e-06
8.2302778e+00 3.0765913e-07 1.1625239e-09 1.0312004e-07 1.1842190e-08 2.4406639e-05 4.7044679e-08 8.6155969e-06 1.1397061e-06
8.2338889e+00 3.0814687e-07 3.7756181e-10 1.2285056e-07 1.5868565e-08 2.4487237e-05 4.7176889e-08 8.6427648e-06 1.1434140e-06
8.2377778e+00 3.0867285e-07 7.5567552e-10 1.1888868e-07 1.5914294e-08 2.4562201e-05 4.7307574e-08 8.6664779e-06 1.1465699e-06
8.2413889e+00 3.0916519e-07 4.5064523e-10 1.0833971e-07 1.3216564e-08 2.4637285e-05 4.7434526e-08 8.6916969e-06 1.1494378e-06
8.2450000e+00 3.0965786e-07 7.2121486e-10 1.3331929e-07 1.3256143e-08 2.4753032e-05 4.7759969e-08 8.7450679e-06 1.1566514e-06
8.2505556e+00 3.1041611e-07 1.2314421e-09 1.9910609e-07 3.0025714e-08 2.4828419e-05 4.7974873e-08 8.7836281e-06 1.1626608e-06
8.2541667e+00 3.1090746e-07 7.5229071e-10 1.7039339e-07 2.5445095e-08 2.4909737e-05 4.8254560e-08 8.8177591e-06 1.1677397e-06
8.2580556e+00 3.1141787e-07 1.6450237e-09 1.3330311e-07 1.8088344e-08 2.4985365e-05 4.8518650e-08 8.8433607e-06 1.1712443e-06
8.2616667e+00 3.1189083e-07 7.9273259e-10 1.1202202e-07 1.4262344e-08 2.5061108e-05 4.8632692e-08 8.8683014e-06 1.1742856e-06
8.2652778e+00 3.1236318e-07 2.5995938e-10 1.2697065e-07 1.3810857e-08 2.5136965e-05 4.8625129e-08 8.9003764e-06 1.1791011e-06
8.2688889e+00 3.1283553e-07 -3.2977201e-10 1.8038524e-07 3.0640332e-08 2.5218787e-05 4.8629139e-08 8.9385122e-06 1.1856305e-06
8.2727778e+00 3.1335231e-07 3.6414994e-10 1.5894539e-07 2.5325973e-08 2.5294886e-05 4.8692965e-08 8.9686655e-06 1.1902593e-06
8.2763889e+00 3.1383795e-07 2.2501016e-10 1.2999625e-07 1.7401301e-08 2.5371103e-05 4.8835894e-08 8.9948338e-06 1.1937845e-06
8.2800000e+00 3.1432583e-07 1.0943345e-09 1.2075879e-07 1.5138728e-08 2.5447439e-05 4.9154079e-08 9.0193390e-06 1.1969794e-06
8.2836111e+00 3.1481371e-07 1.8427546e-09 1.1406073e-07 1.4352976e-08 2.5529779e-05 4.9373655e-08 9.0437688e-06 1.2002568e-06
8.2875000e+00 3.1533883e-07 3.9329612e-11 1.0331490e-07 1.3739011e-08 2.5606360e-05 4.9476956e-08 9.0647904e-06 1.2029855e-06
8.2911111e+00 3.1582301e-07 9.1421306e-10 9.8122531e-08 1.1448620e-08 2.5683058e-05 4.9671800e-08 9.0870361e-06 1.2057532e-06
8.2947222e+00 3.1630577e-07 8.8435307e-10 1.1504529e-07 1.4099928e-08 2.5759873e-05 4.9764077e-08 9.1119479e-06 1.2090190e-06
8.2983333e+00 3.1678733e-07 -3.2567090e-11 1.2367006e-07 1.6045811e-08 2.5842728e-05 4.9659080e-08 9.1395891e-06 1.2127987e-06
8.3022222e+00 3.1730593e-07 -8.6740665e-10 1.2227995e-07 1.6351162e-08 2.5955391e-05 4.9608628e-08 9.1749230e-06 1.2176535e-06
8.3075000e+00 3.1801204e-07 5.4876037e-10 1.0938265e-07 1.4311214e-08 2.6038566e-05 4.9782347e-08 9.2018320e-06 1.2211473e-06
8.3113889e+00 3.1853389e-07 9.4025643e-10 1.3005323e-07 1.5634937e-08 2.6115923e-05 4.9938337e-08 9.2321361e-06 1.2252077e-06
8.3150000e+00 3.1901919e-07 4.9965513e-10 1.6033252e-07 2.1846402e-08 2.6193397e-05 4.9976801e-08 9.2634104e-06 1.2295398e-06
8.3186111e+00 3.1950448e-07 -1.4460100e-10 1.3935102e-07 1.8141459e-08 2.6270985e-05 4.9898432e-08 9.2901884e-06 1.2330976e-06
8.3222222e+00 3.1995576e-07 -5.7880775e-10 1.1724729e-07 1.4699985e-08 2.6354658e-05 4.9860380e-08 9.3157375e-06 1.2363101e-06
8.3261111e+00 3.2039950e-07 2.5265177e-10 1.1008741e-07 1.2835817e-08 2.6432458e-05 4.9899475e-08 9.3426270e-06 1.2393345e-06
8.3297222e+00 3.2081145e-07 1.0822095e-10 1.4757890e-07 1.5081631e-08 2.6510359e-05 4.9972345e-08 9.3722878e-06 1.2426058e-06
8.3333333e+00 3.2122340e-07 5.6442929e-10 1.3664383e-07 1.5114921e-08 2.6594363e-05 5.0078078e-08 9.4141874e-06 1.2483843e-06
8.3372222e+00 3.2166714e-07 3.4185114e-10 2.3617673e-07 3.4415432e-08 2.6672476e-05 5.0098405e-08 9.4764231e-06 1.2600675e-06
8.3408333e+00 3.2211853e-07 -1.5421835e-10 3.6019181e-07 7.3429176e-08 2.6750698e-05 5.0143178e-08 9.5468637e-06 1.2743874e-06
8.3444444e+00 3.2256993e-07 5.6751269e-10 3.1479930e-07 5.8754323e-08 2.6823000e-05 5.0283346e-08 9.6039579e-06 1.2848682e-06
8.3477778e+00 3.2298661e-07 8.3416273e-10 2.7789254e-07 4.6054536e-08 2.6901433e-05 5.0524424e-08 9.6573027e-06 1.2937119e-06
8.3513889e+00 3.2343802e-07 1.3911738e-09 2.3327985e-07 3.5578796e-08 2.6986025e-05 5.0785356e-08 9.7096077e-06 1.3018419e-06
8.3552778e+00 3.2394980e-07 8.4538382e-10 2.3212789e-07 3.4107449e-08 2.7064700e-05 5.0973518e-08 9.7582205e-06 1.3096030e-06
8.3588889e+00 3.2446748e-07 8.9149576e-10 2.3370069e-07 3.7533294e-08 2.7185983e-05 5.1221938e-08 9.8245222e-06 1.3203240e-06
8.3644444e+00 3.2526399e-07 5.9902506e-10 1.7926370e-07 2.6792873e-08 2.7264976e-05 5.1336539e-08 9.8596840e-06 1.3255595e-06
8.3680556e+00 3.2578173e-07 4.5883367e-10 1.5767174e-07 2.1534929e-08 2.7344095e-05 5.1544719e-08 9.8919965e-06 1.3301269e-06
8.3716667e+00 3.2629558e-07 1.4628300e-09 1.5196023e-07 2.0625780e-08 2.7423337e-05 5.1834500e-08 9.9235413e-06 1.3346193e-06
8.3752778e+00 3.2680078e-07 1.2120709e-09 1.5031532e-07 2.0841775e-08 2.7508812e-05 5.2057723e-08 9.9566256e-06 1.3392536e-06
8.3791667e+00 3.2734385e-07 7.0126541e-10 1.4406740e-07 1.8881178e-08 2.7588309e-05 5.2096035e-08 9.9863273e-06 1.3432925e-06
8.3827778e+00 3.2784787e-07 -3.4761766e-10 1.4054644e-07 1.8400607e-08 2.7667928e-05 5.2161118e-08 1.0015126e-05 1.3472321e-06
8.3863889e+00 3.2835189e-07 9.4838432e-10 1.3541891e-07 1.7965134e-08 2.7747672e-05 5.2353334e-08 1.0043076e-05 1.3510972e-06
8.3900000e+00 3.2887936e-07 8.2591395e-10 1.3240569e-07 1.7712532e-08 2.7833694e-05 5.2554803e-08 1.0072062e-05 1.3551121e-06
8.3938889e+00 3.2945530e-07 9.0096696e-10 1.2550882e-07 1.6701326e-08 2.7913707e-05 5.2763452e-08 1.0097530e-05 1.3585669e-06
8.3975000e+00 3.2999103e-07 1.0250266e-09 1.1853421e-07 1.5188980e-08 2.7993850e-05 5.2889617e-08 1.0121671e-05 1.3617021e-06
8.4011111e+00 3.3052677e-07 1.3957445e-10 1.1279958e-07 1.3751690e-08 2.8074122e-05 5.3037795e-08 1.0144626e-05 1.3646072e-06
8.4047222e+00 3.3105281e-07 1.2282191e-09 1.0716110e-07 1.3063760e-08 2.8154517e-05 5.3326155e-08 1.0166569e-05 1.3674507e-06
8.4083333e+00 3.3154686e-07 1.4335683e-09 1.0311130e-07 1.3184735e-08 2.8241231e-05 5.3606448e-08 1.0189610e-05 1.3704255e-06
8.4122222e+00 3.3207810e-07 9.6894215e-10 1.0190364e-07 1.2313361e-08 2.8321875e-05 5.3816337e-08 1.0216606e-05 1.3742145e-06
8.4158333e+00 3.3257109e-07 9.6849348e-10 1.5678465e-07 2.2662307e-08 2.8402638e-05 5.3998255e-08 1.0254117e-05 1.3802851e-06
8.4194444e+00 3.3306407e-07 7.1075187e-10 2.0266393e-07 3.3373630e-08 2.8527133e-05 5.4151592e-08 1.0310471e-05 1.3894638e-06
8.4250000e+00 3.3387206e-07 2.0926764e-10 1.4834093e-07 2.1698556e-08 2.8608218e-05 5.4231906e-08 1.0339680e-05 1.3936109e-06
8.4286111e+00 3.3440606e-07 5.3208921e-10 1.3154451e-07 1.6581964e-08 2.8689432e-05 5.4405946e-08 1.0372271e-05 1.3988639e-06
8.4322222e+00 3.3494042e-07 1.0744343e-09 1.8076129e-07 3.1907504e-08 2.8777038e-05 5.4622150e-08 1.0412325e-05 1.4065851e-06
8.4361111e+00 3.3551589e-07 7.7874771e-10 1.7563399e-07 3.4274445e-08 2.8858519e-05 5.4801284e-08 1.0445096e-05 1.4127828e-06
8.4397222e+00 3.3603159e-07 8.7479484e-10 1.3839108e-07 2.2935151e-08 2.8940124e-05 5.4976076e-08 1.0471997e-05 1.4171796e-06
8.4433333e+00 3.3653917e-07 7.3867012e-10 1.1939069e-07 1.7650548e-08 2.9021853e-05 5.5199678e-08 1.0497292e-05 1.4208499e-06
8.4469444e+00 3.3704737e-07 1.3253492e-09 1.2299631e-07 1.6229297e-08 2.9110006e-05 5.5426049e-08 1.0524940e-05 1.4245866e-06
8.4508333e+00 3.3759466e-07 6.1497227e-10 1.2301052e-07 1.5799674e-08 2.9191991e-05 5.5602904e-08 1.0554586e-05 1.4288337e-06
8.4544444e+00 3.3810261e-07 1.0175398e-09 1.6107306e-07 2.3404297e-08 2.9274098e-05 5.5755762e-08 1.0589054e-05 1.4340787e-06
8.4580556e+00 3.3860921e-07 3.9345350e-10 1.6921507e-07 2.5010428e-08 2.9356329e-05 5.5841963e-08 1.0625659e-05 1.4401031e-06
8.4616667e+00 3.3911430e-07 4.0224420e-10 1.8154354e-07 3.0600057e-08 2.9445022e-05 5.6051395e-08 1.0663559e-05 1.4464834e-06
8.4655556e+00 3.3965720e-07 1.3928900e-09 1.5569074e-07 2.4088073e-08 2.9527506e-05 5.6297614e-08 1.0701100e-05 1.4524875e-06
8.4691667e+00 3.4016133e-07 8.7990530e-10 2.0404392e-07 3.1334275e-08 2.9610116e-05 5.6488110e-08 1.0743255e-05 1.4593977e-06
8.4727778e+00 3.4068893e-07 8.7851763e-10 1.9990727e-07 3.2452382e-08 2.9699226e-05 5.6650672e-08 1.0783323e-05 1.4658583e-06
8.4766667e+00 3.4127308e-07 5.1486780e-10 1.5661551e-07 2.2924389e-08 2.9782107e-05 5.6722720e-08 1.0811996e-05 1.4699817e-06
8.4802778e+00 3.4181694e-07 1.5019581e-10 1.1813691e-07 1.5137292e-08 2.9909875e-05 5.6851613e-08 1.0851824e-05 1.4752115e-06
8.4858333e+00 3.4265365e-07 6.2315983e-10 1.2993821e-07 1.6241546e-08 2.9993087e-05 5.6969411e-08 1.0881147e-05 1.4793491e-06
8.4894444e+00 3.4315936e-07 4.6420672e-10 1.5103908e-07 2.1951559e-08 3.0076419e-05 5.7069166e-08 1.0910757e-05 1.4837436e-06
8.4930556e+00 3.4364135e-07 4.5660797e-10 1.3269804e-07 1.8612924e-08 3.0159868e-05 5.7208019e-08 1.0937409e-05 1.4874381e-06
8.4966667e+00 3.4412332e-07 8.2510781e-10 1.2269121e-07 1.5490840e-08 3.0243434e-05 5.7336496e-08 1.0967865e-05 1.4918506e-06
8.5002778e+00 3.4460529e-07 3.6083446e-10 1.6915221e-07 2.5239704e-08 3.0333560e-05 5.7352896e-08 1.1007393e-05 1.4980688e-06
8.5041667e+00 3.4513568e-07 -2.2025741e-10 1.8257266e-07 2.8059104e-08 3.0417389e-05 5.7394399e-08 1.1043683e-05 1.5036673e-06
8.5077778e+00 3.4576289e-07 6.0335831e-10 1.6517343e-07 2.3619176e-08 3.0501370e-05 5.7486885e-08 1.1075185e-05 1.5083035e-06
8.5113889e+00 3.4638922e-07 2.5036408e-10 1.3668533e-07 1.9176232e-08 3.0585503e-05 5.7680225e-08 1.1101873e-05 1.5119555e-06
8.5150000e+00 3.4701477e-07 1.5343067e-09 1.1905449e-07 1.4534901e-08 3.0676277e-05 5.7929110e-08 1.1132475e-05 1.5161536e-06
8.5188889e+00 3.4768845e-07 5.9899451e-10 1.5323435e-07 2.1449107e-08 3.0760726e-05 5.8055291e-08 1.1165902e-05 1.5212004e-06
8.5225000e+00 3.4832019e-07 5.6574846e-10 1.6708462e-07 2.5136326e-08 3.0845329e-05 5.8108620e-08 1.1198840e-05 1.5262884e-06
8.5261111e+00 3.4895721e-07 -7.3476105e-11 1.4854098e-07 2.1829555e-08 3.0930087e-05 5.8068590e-08 1.1227910e-05 1.5304261e-06
8.5297222e+00 3.4959639e-07 -2.9603050e-10 1.3001781e-07 1.6364828e-08 3.1021538e-05 5.8056860e-08 1.1255818e-05 1.5341110e-06
8.5336111e+00 3.5028474e-07 1.9548929e-10 1.1830529e-07 1.5220200e-08 3.1106618e-05 5.8082957e-08 1.1283084e-05 1.5373473e-06
8.5372222e+00 3.5092385e-07 4.5402884e-11 1.4296643e-07 1.4653474e-08 3.1237785e-05 5.8222757e-08 1.1337409e-05 1.5431511e-06
8.5427778e+00 3.5175348e-07 7.9339776e-10 1.9539992e-07 2.0169163e-08 3.1323209e-05 5.8365276e-08 1.1399611e-05 1.5533119e-06
8.5463889e+00 3.5229286e-07 5.2216332e-10 4.0065048e-07 7.3623073e-08 3.1408764e-05 5.8464506e-08 1.1493973e-05 1.5733335e-06
8.5500000e+00 3.5283223e-07 3.9380077e-10 5.0356288e-07 1.1119193e-07 3.1494450e-05 5.8474824e-08 1.1590729e-05 1.5947878e-06
8.5536111e+00 3.5337161e-07 -2.9855573e-10 4.2359993e-07 8.6847644e-08 3.1580264e-05 5.8548117e-08 1.1668443e-05 1.6104427e-06
8.5572222e+00 3.5388304e-07 9.7511267e-10 3.2108439e-07 5.7658543e-08 3.1666201e-05 5.8776955e-08 1.1729082e-05 1.6210556e-06
8.5608333e+00 3.5439162e-07 1.1372356e-09 2.5998286e-07 4.0306873e-08 3.1745637e-05 5.8983106e-08 1.1778261e-05 1.6287699e-06
8.5641667e+00 3.5486029e-07 9.2427147e-10 2.5054465e-07 3.6836684e-08 3.1831812e-05 5.9203934e-08 1.1827575e-05 1.6362064e-06
8.5677778e+00 3.5536801e-07 1.1141377e-09 2.2200510e-07 3.1807408e-08 3.1924756e-05 5.9419626e-08 1.1877310e-05 1.6437837e-06
8.5716667e+00 3.5594247e-07 7.3465232e-10 2.2053429e-07 3.3140737e-08 3.2011204e-05 5.9609695e-08 1.1921882e-05 1.6507462e-06
8.5752778e+00 3.5654002e-07 1.0198329e-09 2.0656618e-07 3.1129060e-08 3.2097797e-05 5.9720613e-08 1.1963270e-05 1.6571277e-06
8.5788889e+00 3.5713745e-07 4.0238322e-12 1.9003290e-07 2.7777013e-08 3.2184535e-05 5.9775075e-08 1.2002619e-05 1.6630501e-06
8.5825000e+00 3.5773484e-07 4.9870576e-10 1.8702673e-07 2.6890695e-08 3.2278107e-05 5.9979668e-08 1.2044147e-05 1.6692092e-06
8.5863889e+00 3.5837819e-07 1.2549460e-09 1.8248911e-07 2.5901741e-08 3.2365142e-05 6.0177859e-08 1.2080968e-05 1.6745426e-06
8.5900000e+00 3.5894388e-07 5.7451004e-10 1.7034123e-07 2.3329760e-08 3.2452313e-05 6.0310902e-08 1.2115711e-05 1.6795119e-06
8.5936111e+00 3.5949986e-07 6.5358113e-10 1.6258251e-07 2.2540803e-08 3.2546341e-05 6.0424446e-08 1.2151895e-05 1.6847012e-06
8.5975000e+00 3.6009782e-07 3.1964816e-10 1.5938052e-07 2.1938730e-08 3.2680937e-05 6.0545262e-08 1.2203886e-05 1.6922016e-06
8.6030556e+00 3.6095204e-07 4.0524824e-10 1.6445107e-07 2.3064054e-08 3.2768593e-05 6.0737586e-08 1.2237963e-05 1.6971056e-06
8.6066667e+00 3.6149329e-07 1.3700535e-09 1.6208421e-07 2.2203509e-08 3.2856381e-05 6.0997494e-08 1.2271441e-05 1.7018307e-06
8.6102778e+00 3.6203077e-07 1.0291011e-09 1.5871605e-07 2.1412399e-08 3.2944299e-05 6.1171176e-08 1.2305078e-05 1.7065275e-06
8.6138889e+00 3.6256971e-07 5.7411404e-10 1.6361519e-07 2.1942842e-08 3.3032348e-05 6.1458970e-08 1.2339320e-05 1.7113566e-06
8.6175000e+00 3.6310866e-07 2.0824491e-09 1.6449693e-07 2.2633125e-08 3.3127314e-05 6.1843053e-08 1.2377220e-05 1.7166848e-06
8.6213889e+00 3.6366730e-07 1.2096889e-09 1.7274293e-07 2.3037029e-08 3.3215617e-05 6.1983285e-08 1.2413927e-05 1.7220565e-06
8.6250000e+00 3.6411195e-07 8.4757384e-11 1.7899105e-07 2.6548391e-08 3.3304029e-05 6.2055044e-08 1.2450021e-05 1.7275253e-06
8.6286111e+00 3.6455653e-07 5.7763046e-10 1.6688243e-07 2.3932677e-08 3.3392549e-05 6.2125033e-08 1.2483760e-05 1.7324939e-06
8.6322222e+00 3.6500107e-07 6.8422663e-11 1.5641941e-07 2.1931040e-08 3.3487998e-05 6.2150939e-08 1.2518957e-05 1.7376919e-06
8.6361111e+00 3.6547982e-07 1.5363550e-10 1.5675915e-07 2.2623925e-08 3.3576766e-05 6.2211064e-08 1.2551307e-05 1.7425227e-06
8.6397222e+00 3.6612214e-07 4.0135981e-10 1.5323300e-07 2.1967351e-08 3.3665700e-05 6.2302271e-08 1.2582572e-05 1.7470852e-06
8.6433333e+00 3.6685236e-07 4.4054832e-10 1.4635715e-07 2.0148673e-08 3.3754812e-05 6.2424036e-08 1.2612076e-05 1.7511777e-06
8.6469444e+00 3.6758238e-07 6.8344387e-10 1.3636380e-07 1.7628015e-08 3.3850976e-05 6.2583294e-08 1.2642086e-05 1.7551998e-06
8.6508333e+00 3.6836855e-07 6.8162439e-10 1.3066565e-07 1.6847226e-08 3.3940451e-05 6.2707642e-08 1.2668986e-05 1.7588158e-06
8.6544444e+00 3.6906502e-07 4.6619656e-10 1.2709867e-07 1.6531137e-08 3.4030073e-05 6.2910761e-08 1.2697679e-05 1.7628371e-06
8.6580556e+00 3.6957656e-07 1.4087517e-09 1.4784966e-07 2.0588463e-08 3.4168195e-05 6.3318179e-08 1.2746908e-05 1.7700176e-06
8.6636111e+00 3.7036352e-07 1.0357566e-09 1.5877774e-07 2.2494709e-08 3.4258132e-05 6.3507175e-08 1.2780419e-05 1.7751132e-06
8.6672222e+00 3.7087504e-07 7.0882413e-10 1.6234355e-07 2.4541530e-08 3.4348195e-05 6.3663790e-08 1.2813003e-05 1.7800623e-06
8.6708333e+00 3.7140032e-07 7.3684509e-10 1.4989075e-07 2.1142229e-08 3.4445352e-05 6.3861396e-08 1.2847795e-05 1.7850537e-06
8.6747222e+00 3.7214509e-07 9.5692837e-10 1.5968817e-07 2.1641024e-08 3.4535743e-05 6.4092135e-08 1.2882385e-05 1.7900854e-06
8.6783333e+00 3.7283663e-07 1.1729671e-09 1.7176333e-07 2.4805895e-08 3.4626302e-05 6.4349228e-08 1.2916214e-05 1.7949654e-06
8.6819444e+00 3.7352815e-07 1.2001970e-09 1.5239706e-07 2.0240410e-08 3.4724014e-05 6.4536563e-08 1.2949950e-05 1.7996733e-06
8.6858333e+00 3.7427286e-07 4.0553155e-10 1.4778593e-07 2.0112385e-08 3.4814908e-05 6.4613725e-08 1.2985162e-05 1.8050059e-06
8.6894444e+00 3.7484994e-07 3.0673686e-10 1.8963221e-07 2.9112160e-08 3.4905933e-05 6.4708818e-08 1.3026202e-05 1.8116401e-06
8.6930556e+00 3.7535538e-07 5.7103883e-10 2.0363440e-07 3.2126045e-08 3.4997080e-05 6.4834553e-08 1.3065878e-05 1.8178314e-06
8.6966667e+00 3.7586169e-07 5.8959810e-10 1.7654910e-07 2.5025195e-08 3.5095377e-05 6.4971712e-08 1.3104233e-05 1.8231963e-06
8.7005556e+00 3.7640694e-07 5.8605111e-10 1.6473624e-07 2.0959224e-08 3.5186780e-05 6.5141040e-08 1.3145982e-05 1.8300516e-06
8.7041667e+00 3.7691448e-07 9.7697592e-10 2.3532217e-07 4.2320159e-08 3.5278308e-05 6.5443819e-08 1.3195856e-05 1.8393899e-06
8.7077778e+00 3.7743700e-07 1.8179036e-09 2.4258572e-07 4.3879694e-08 3.5369963e-05 6.5694787e-08 1.3243510e-05 1.8479966e-06
8.7113889e+00 3.7795910e-07 4.9872186e-10 2.1406243e-07 3.5567186e-08 3.5468809e-05 6.5847885e-08 1.3288682e-05 1.8555026e-06
8.7152778e+00 3.7852096e-07 8.1354797e-10 1.8787465e-07 2.8770066e-08 3.5560727e-05 6.6027415e-08 1.3326213e-05 1.8611997e-06
8.7188889e+00 3.7904269e-07 8.4365079e-10 1.7175729e-07 2.3818013e-08 3.5702400e-05 6.6134507e-08 1.3381854e-05 1.8693127e-06
8.7244444e+00 3.7992113e-07 -2.0109831e-10 1.7481055e-07 2.4860011e-08 3.5794666e-05 6.6229076e-08 1.3420807e-05 1.8752886e-06
8.7280556e+00 3.8051328e-07 1.0740431e-09 1.9845470e-07 3.0302363e-08 3.5887076e-05 6.6433486e-08 1.3461280e-05 1.8817623e-06
8.7316667e+00 3.8110540e-07 8.1281604e-10 1.8937203e-07 2.9455092e-08 3.5986755e-05 6.6582828e-08 1.3501598e-05 1.8880730e-06
8.7355556e+00 3.8174308e-07 4.6725793e-10 1.6937169e-07 2.4636168e-08 3.6079463e-05 6.6711066e-08 1.3536154e-05 1.8933073e-06
8.7391667e+00 3.8233245e-07 7.1648459e-10 1.6176103e-07 2.3680536e-08 3.6172313e-05 6.6933890e-08 1.3569511e-05 1.8983106e-06
8.7427778e+00 3.8291943e-07 1.3403537e-09 1.5788196e-07 2.2503889e-08 3.6265306e-05 6.7078523e-08 1.3601737e-05 1.9030634e-06
8.7463889e+00 3.8350717e-07 -5.2839548e-12 1.5091689e-07 2.1368509e-08 3.6365612e-05 6.7198441e-08 1.3634718e-05 1.9078055e-06
8.7502778e+00 3.8414013e-07 1.0331559e-09 1.4255236e-07 1.9278097e-08 3.6458902e-05 6.7472013e-08 1.3663830e-05 1.9117578e-06
8.7538889e+00 3.8472787e-07 1.4921179e-09 1.3640591e-07 1.7204325e-08 3.6552333e-05 6.7781558e-08 1.3691909e-05 1.9153309e-06
8.7575000e+00 3.8531280e-07 1.3652263e-09 1.3265999e-07 1.5778003e-08 3.6645907e-05 6.8058659e-08 1.3719243e-05 1.9188463e-06
8.7611111e+00 3.8589662e-07 1.1926281e-09 1.2926936e-07 1.6671553e-08 3.6746836e-05 6.8227915e-08 1.3752503e-05 1.9233929e-06
8.7650000e+00 3.8652394e-07 2.5813559e-10 1.6667013e-07 2.2299628e-08 3.6840703e-05 6.8325217e-08 1.3794161e-05 1.9301052e-06
8.7686111e+00 3.8710646e-07 6.4003718e-10 2.3251619e-07 3.9659856e-08 3.6934710e-05 6.8558435e-08 1.3840640e-05 1.9380632e-06
8.7722222e+00 3.8767320e-07 1.5127486e-09 2.1286972e-07 3.3799049e-08 3.7028852e-05 6.8833472e-08 1.3881754e-05 1.9446256e-06
8.7758333e+00 3.8822144e-07 1.0260529e-09 1.8109717e-07 2.6776592e-08 3.7173946e-05 6.9059035e-08 1.3942714e-05 1.9544281e-06
8.7813889e+00 3.8906750e-07 3.2732027e-10 1.9859570e-07 3.2038345e-08 3.7268426e-05 6.9212523e-08 1.3985270e-05 1.9611752e-06
8.7850000e+00 3.8961754e-07 1.0894929e-09 2.0919111e-07 3.0242699e-08 3.7370329e-05 6.9461696e-08 1.4038864e-05 1.9700568e-06
8.7888889e+00 3.9025008e-07 1.0462805e-09 2.6769139e-07 4.5885591e-08 3.7457811e-05 6.9610592e-08 1.4088074e-05 1.9786665e-06
8.7922222e+00 3.9083847e-07 4.4267931e-10 2.4315626e-07 4.0210757e-08 3.7560040e-05 6.9733942e-08 1.4137436e-05 1.9867152e-06
8.7961111e+00 3.9152453e-07 6.1460928e-10 1.9606155e-07 2.8778188e-08 3.7655127e-05 6.9963613e-08 1.4179138e-05 1.9931638e-06
8.7997222e+00 3.9216152e-07 1.5054265e-09 2.0354573e-07 3.0747959e-08 3.7750369e-05 7.0254055e-08 1.4222162e-05 2.0000661e-06
8.8033333e+00 3.9279851e-07 1.1755738e-09 2.0873333e-07 3.2965708e-08 3.7845760e-05 7.0708178e-08 1.4264943e-05 2.0069030e-06
8.8069444e+00 3.9339514e-07 3.0163355e-09 2.0120477e-07 3.0144068e-08 3.7948650e-05 7.1195927e-08 1.4309621e-05 2.0138388e-06
8.8108333e+00 3.9402994e-07 1.1643682e-09 1.9634280e-07 2.9305029e-08 3.8044340e-05 7.1507086e-08 1.4349993e-05 2.0204543e-06
8.8144444e+00 3.9461987e-07 1.7078652e-09 1.9051292e-07 3.1761509e-08 3.8140173e-05 7.1752456e-08 1.4387195e-05 2.0266009e-06
8.8180556e+00 3.9520981e-07 5.5708884e-10 1.6597395e-07 2.4976637e-08 3.8236150e-05 7.2021969e-08 1.4419878e-05 2.0315989e-06
8.8216667e+00 3.9581455e-07 1.9307238e-09 1.4720718e-07 2.1158479e-08 3.8339680e-05 7.2403910e-08 1.4452984e-05 2.0365304e-06
8.8255556e+00 3.9650200e-07 1.3430611e-09 1.4737105e-07 2.1111449e-08 3.8435975e-05 7.2604592e-08 1.4484295e-05 2.0413718e-06
8.8291667e+00 3.9713972e-07 5.0938208e-10 1.5266672e-07 2.3578769e-08 3.8532425e-05 7.2756942e-08 1.4517878e-05 2.0464552e-06
8.8327778e+00 3.9777733e-07 8.9693137e-10 1.6913855e-07 2.3344745e-08 3.8629029e-05 7.2952790e-08 1.4555058e-05 2.0519706e-06
8.8363889e+00 3.9841493e-07 9.1089160e-10 1.8713631e-07 2.7566095e-08 3.8777934e-05 7.3238368e-08 1.4610124e-05 2.0600845e-06
8.8419444e+00 3.9928838e-07 8.0258069e-10 1.5584170e-07 2.1117310e-08 3.8874895e-05 7.3371732e-08 1.4642857e-05 2.0648615e-06
8.8455556e+00 3.9984365e-07 4.2846752e-10 1.5782544e-07 2.2978280e-08 3.8979466e-05 7.3501981e-08 1.4679683e-05 2.0710560e-06
8.8494444e+00 4.0044163e-07 6.8795142e-10 1.6985127e-07 3.0117842e-08 3.9076707e-05 7.3659367e-08 1.4713366e-05 2.0769064e-06
8.8530556e+00 4.0099689e-07 7.6484056e-10 1.5291278e-07 2.3885664e-08 3.9174090e-05 7.3847513e-08 1.4745144e-05 2.0818613e-06
8.8566667e+00 4.0160700e-07 9.7189331e-10 1.5159460e-07 2.1851491e-08 3.9271622e-05 7.4123861e-08 1.4786569e-05 2.0879511e-06
8.8602778e+00 4.0223394e-07 1.5790120e-09 2.4536041e-07 3.4361829e-08 3.9369307e-05 7.4340431e-08 1.4852476e-05 2.0992180e-06
8.8638889e+00 4.0286143e-07 4.2009398e-10 3.8618139e-07 6.9640807e-08 3.9467145e-05 7.4541410e-08 1.4927493e-05 2.1130169e-06
8.8675000e+00 4.0348893e-07 1.4350997e-09 3.3266298e-07 5.7734013e-08 3.9565136e-05 7.4681189e-08 1.4986912e-05 2.1234424e-06
8.8711111e+00 4.0413478e-07 -1.4483188e-10 2.3671860e-07 3.8500939e-08 3.9663297e-05 7.4822694e-08 1.5030346e-05 2.1303542e-06
8.8747222e+00 4.0488340e-07 1.4510352e-09 1.7948904e-07 2.5300138e-08 3.9769212e-05 7.5061739e-08 1.5067531e-05 2.1357799e-06
8.8786111e+00 4.0568874e-07 5.9792083e-10 1.5137433e-07 2.1206346e-08 3.9867750e-05 7.5153311e-08 1.5103160e-05 2.1412469e-06
8.8822222e+00 4.0643608e-07 2.4735994e-10 1.9004055e-07 2.9257857e-08 3.9966469e-05 7.5258562e-08 1.5145593e-05 2.1483067e-06
8.8858333e+00 4.0718343e-07 7.2418548e-10 2.1656732e-07 3.5909625e-08 4.0065362e-05 7.5387421e-08 1.5189486e-05 2.1555746e-06
8.8894444e+00 4.0787203e-07 4.6528491e-10 2.0403973e-07 3.1178899e-08 4.0172044e-05 7.5414873e-08 1.5238111e-05 2.1633547e-06
8.8933333e+00 4.0857383e-07 -2.2998065e-10 2.2862025e-07 3.5507632e-08 4.0271271e-05 7.5497310e-08 1.5286504e-05 2.1713957e-06
8.8969444e+00 4.0922660e-07 9.9093560e-10 2.3510678e-07 3.8716886e-08 4.0424236e-05 7.5668517e-08 1.5355586e-05 2.1823348e-06
8.9025000e+00 4.1023085e-07 3.6304134e-11 1.9517401e-07 2.6917371e-08 4.0523865e-05 7.5795627e-08 1.5403202e-05 2.1899435e-06
8.9061111e+00 4.1088857e-07 1.1370219e-09 2.6109957e-07 4.3317666e-08 4.0623655e-05 7.5999659e-08 1.5455737e-05 2.1989498e-06
8.9097222e+00 4.1154944e-07 7.4634552e-10 2.4231457e-07 3.9816573e-08 4.0723604e-05 7.6203472e-08 1.5501621e-05 2.2064013e-06
8.9133333e+00 4.1221053e-07 1.1350047e-09 1.9736223e-07 2.8966842e-08 4.0823714e-05 7.6433207e-08 1.5539589e-05 2.2120115e-06
8.9169444e+00 4.1287163e-07 9.8562675e-10 1.6646422e-07 2.2819683e-08 4.0923985e-05 7.6564377e-08 1.5573074e-05 2.2167390e-06
8.9205556e+00 4.1353273e-07 2.2517235e-10 1.5440738e-07 2.0818696e-08 4.1032148e-05 7.6731123e-08 1.5610367e-05 2.2219533e-06
8.9244444e+00 4.1424620e-07 1.2040862e-09 1.7742244e-07 2.3875279e-08 4.1132752e-05 7.6960015e-08 1.5652787e-05 2.2287337e-06
8.9280556e+00 4.1490829e-07 9.0875812e-10 2.2905820e-07 3.8713383e-08 4.1233516e-05 7.7192836e-08 1.5700277e-05 2.2370359e-06
8.9316667e+00 4.1556999e-07 1.2403563e-09 2.2601193e-07 3.7921907e-08 4.1342212e-05 7.7444888e-08 1.5746984e-05 2.2447920e-06
8.9355556e+00 4.1628260e-07 9.2008990e-10 1.8958947e-07 2.8558665e-08 4.1443309e-05 7.7674146e-08 1.5783666e-05 2.2503530e-06
8.9391667e+00 4.1693364e-07 1.1961390e-09 1.6190681e-07 2.2773903e-08 4.1544562e-05 7.7875687e-08 1.5819555e-05 2.2557910e-06
8.9427778e+00 4.1757542e-07 6.6424302e-10 1.8200313e-07 2.7422901e-08 4.1645972e-05 7.8033117e-08 1.5863390e-05 2.2629290e-06
8.9463889e+00 4.1821704e-07 7.8895479e-10 2.3803890e-07 3.8466905e-08 4.1755356e-05 7.8138346e-08 1.5916383e-05 2.2717516e-06
8.9502778e+00 4.1890802e-07 1.1301147e-10 2.3348795e-07 3.7155574e-08 4.1857089e-05 7.8307070e-08 1.5963343e-05 2.2791617e-06
8.9538889e+00 4.1954964e-07 1.4444357e-09 2.1650423e-07 3.1244558e-08 4.1958979e-05 7.8596504e-08 1.6007223e-05 2.2858121e-06
8.9575000e+00 4.2020276e-07 1.2272597e-09 2.0397419e-07 3.0143693e-08 4.2116043e-05 7.8919305e-08 1.6069306e-05 2.2953280e-06
8.9630556e+00 4.2120839e-07 7.0954858e-10 1.8271638e-07 2.6952137e-08 4.2218335e-05 7.9150054e-08 1.6107041e-05 2.3010362e-06
8.9666667e+00 4.2186233e-07 1.4204457e-09 1.7887326e-07 2.5738403e-08 4.2328674e-05 7.9452877e-08 1.6147974e-05 2.3071543e-06
8.9705556e+00 4.2256657e-07 1.1751802e-09 1.8534749e-07 2.6702846e-08 4.2431294e-05 7.9748920e-08 1.6187023e-05 2.3132921e-06
8.9741667e+00 4.2320737e-07 1.5575183e-09 1.8883810e-07 2.9953431e-08 4.2534070e-05 8.0061657e-08 1.6224584e-05 2.3192483e-06
8.9777778e+00 4.2384770e-07 1.3292888e-09 1.7108698e-07 2.5027120e-08 4.2637002e-05 8.0250601e-08 1.6261085e-05 2.3246447e-06
8.9813889e+00 4.2448754e-07 4.1480343e-10 1.7867399e-07 2.4785609e-08 4.2748025e-05 8.0406755e-08 1.6302873e-05 2.3308880e-06
8.9852778e+00 4.2517660e-07 9.2366365e-10 1.9316098e-07 2.8728402e-08 4.2851278e-05 8.0598084e-08 1.6342659e-05 2.3371739e-06
8.9888889e+00 4.2581231e-07 8.4245186e-10 1.8807908e-07 2.9295686e-08 4.2954685e-05 8.0829040e-08 1.6379480e-05 2.3429235e-06
8.9925000e+00 4.2644314e-07 1.2894512e-09 1.6476159e-07 2.3777147e-08 4.3058245e-05 8.1133577e-08 1.6411770e-05 2.3476123e-06
8.9961111e+00 4.2707402e-07 1.5216595e-09 1.4464798e-07 1.9504527e-08 4.3169942e-05 8.1475468e-08 1.6445085e-05 2.3526045e-06
9.0000000e+00 4.2775344e-07 1.4088301e-09 1.5178816e-07 2.3285742e-08 4.3273820e-05 8.1758800e-08 1.6477684e-05 2.3581705e-06
9.0036111e+00 4.2838432e-07 1.2065396e-09 1.6058655e-07 2.8092140e-08 4.3377852e-05 8.2119826e-08 1.6510761e-05 2.3637609e-06
9.0072222e+00 4.2902096e-07 2.1260086e-09 1.5637180e-07 2.3511637e-08 4.3482039e-05 8.2387610e-08 1.6553559e-05 2.3708214e-06
9.0108333e+00 4.2965820e-07 3.4584836e-10 2.5374373e-07 4.1662744e-08 4.3594412e-05 8.2581567e-08 1.6617687e-05 2.3821418e-06
9.0147222e+00 4.3034466e-07 1.3166412e-09 3.1686219e-07 5.5369258e-08 4.3698920e-05 8.2855347e-08 1.6674410e-05 2.3919967e-06
9.0183333e+00 4.3098209e-07 1.2105568e-09 2.2667669e-07 3.5598697e-08 4.3851945e-05 8.3292523e-08 1.6736214e-05 2.4015918e-06
9.0236111e+00 4.3194305e-07 1.5505560e-09 1.7853937e-07 2.5002089e-08 4.3964921e-05 8.3581973e-08 1.6776940e-05 2.4075590e-06
9.0275000e+00 4.3266679e-07 9.3044433e-10 1.8383983e-07 2.6145008e-08 4.4069996e-05 8.3841228e-08 1.6819867e-05 2.4144631e-06
9.0311111e+00 4.3333845e-07 1.4626781e-09 2.2749680e-07 3.7584873e-08 4.4175235e-05 8.4184083e-08 1.6865744e-05 2.4219706e-06
9.0347222e+00 4.3401010e-07 1.7021354e-09 2.1211931e-07 3.1715547e-08 4.4280638e-05 8.4540076e-08 1.6910798e-05 2.4290926e-06
9.0383333e+00 4.3469471e-07 1.5839553e-09 2.1960658e-07 3.4025578e-08 4.4394338e-05 8.4836306e-08 1.6960214e-05 2.4370269e-06
9.0422222e+00 4.3546398e-07 9.5516042e-10 2.2009581e-07 3.3982972e-08 4.4500098e-05 8.5065256e-08 1.7005424e-05 2.4444252e-06
9.0458333e+00 4.3617828e-07 1.1582217e-09 2.1312828e-07 3.4308727e-08 4.4606030e-05 8.5313820e-08 1.7046639e-05 2.4510849e-06
9.0494444e+00 4.3689258e-07 1.1362129e-09 1.8180599e-07 2.7166014e-08 4.4712136e-05 8.5490367e-08 1.7082120e-05 2.4563685e-06
9.0530556e+00 4.3760688e-07 4.9345327e-10 1.5819212e-07 2.1605811e-08 4.4818405e-05 8.5696423e-08 1.7113976e-05 2.4608098e-06
9.0566667e+00 4.3823664e-07 1.4086064e-09 1.4706106e-07 1.9390425e-08 4.4933016e-05 8.6017183e-08 1.7149251e-05 2.4662950e-06
9.0605556e+00 4.3888732e-07 1.3407579e-09 1.6681943e-07 2.7625363e-08 4.5039593e-05 8.6322734e-08 1.7185981e-05 2.4724524e-06
9.0641667e+00 4.3949254e-07 1.4797146e-09 1.8514159e-07 2.9212477e-08 4.5146316e-05 8.6620542e-08 1.7224327e-05 2.4786271e-06
9.0677778e+00 4.4009776e-07 1.2692839e-09 1.8230002e-07 2.7784524e-08 4.5253186e-05 8.6822234e-08 1.7262032e-05 2.4844722e-06
9.0713889e+00 4.4069716e-07 5.9248826e-10 1.7900988e-07 2.6170463e-08 4.5368437e-05 8.7080278e-08 1.7305226e-05 2.4917438e-06
9.0752778e+00 4.4132127e-07 1.6193200e-09 2.0532575e-07 3.6157389e-08 4.5533363e-05 8.7629155e-08 1.7364833e-05 2.5018045e-06
9.0808333e+00 4.4221193e-07 1.6739425e-09 1.6594035e-07 2.4206692e-08 4.5640743e-05 8.7964074e-08 1.7404616e-05 2.5081308e-06
9.0844444e+00 4.4279075e-07 1.4176191e-09 2.1527535e-07 3.4190453e-08 4.5748265e-05 8.8138719e-08 1.7455013e-05 2.5166749e-06
9.0880556e+00 4.4338073e-07 1.9448711e-10 2.6765574e-07 4.4678267e-08 4.5855935e-05 8.8371957e-08 1.7511075e-05 2.5263877e-06
9.0916667e+00 4.4400888e-07 1.9584742e-09 2.6955343e-07 4.4978478e-08 4.5963758e-05 8.8710122e-08 1.7561739e-05 2.5348462e-06
9.0952778e+00 4.4463710e-07 1.1630475e-09 2.1592362e-07 3.3099234e-08 4.6071732e-05 8.8927143e-08 1.7602362e-05 2.5410643e-06
9.0988889e+00 4.4526535e-07 8.4022645e-10 1.7334506e-07 2.4298906e-08 4.6179860e-05 8.9186573e-08 1.7638010e-05 2.5462032e-06
9.1025000e+00 4.4589361e-07 1.5545143e-09 1.6825419e-07 2.3137562e-08 4.6288141e-05 8.9570961e-08 1.7676489e-05 2.5520027e-06
9.1061111e+00 4.4653684e-07 1.9936806e-09 2.0046442e-07 3.0396232e-08 4.6404928e-05 8.9920628e-08 1.7723145e-05 2.5597052e-06
9.1100000e+00 4.4723979e-07 1.0034638e-09 2.1467762e-07 3.5624584e-08 4.6513537e-05 9.0125762e-08 1.7764413e-05 2.5665306e-06
9.1136111e+00 4.4789234e-07 8.9007881e-10 1.8076879e-07 2.7379779e-08 4.6622305e-05 9.0434808e-08 1.7799378e-05 2.5718460e-06
9.1172222e+00 4.4854489e-07 1.9626513e-09 1.5428404e-07 2.1685422e-08 NaN 9.0756920e-08 1.7832971e-05 2.5766362e-06
9.1208333e+00 NaN 1.0106916e-09 1.6761882e-07 2.2531211e-08 NaN 9.1059959e-08 1.7875490e-05 2.5834192e-06
9.1247222e+00 NaN 1.5867882e-09 2.1071550e-07 3.5608969e-08 NaN 9.1421525e-08 1.7918733e-05 2.5908571e-06
9.1283333e+00 NaN 1.7507432e-09 2.0364835e-07 3.3048372e-08 NaN 9.1700467e-08 1.7960767e-05 2.5975437e-06
9.1319444e+00 NaN 8.2411275e-10 1.9914003e-07 2.8673894e-08 NaN 9.1926552e-08 1.8010545e-05 2.6060247e-06
9.1355556e+00 NaN 1.2628240e-09 2.7785825e-07 4.9612805e-08 NaN 9.2354329e-08 1.8091031e-05 2.6205713e-06
9.1411111e+00 NaN 1.3038341e-09 2.2345060e-07 3.7666709e-08 NaN 9.2560451e-08 1.8132369e-05 2.6275149e-06
9.1447222e+00 NaN 5.9883610e-10 1.7267419e-07 2.6428141e-08 NaN 9.2765819e-08 1.8166231e-05 2.6325687e-06
9.1483333e+00 NaN 1.2968660e-09 1.5179863e-07 2.0222055e-08 NaN 9.3067994e-08 1.8201595e-05 2.6379066e-06
9.1519444e+00 NaN 1.4924439e-09 1.8708291e-07 2.9051166e-08 NaN 9.3454028e-08 1.8242207e-05 2.6444551e-06
9.1558333e+00 NaN 1.8164168e-09 1.7427787e-07 2.7078528e-08 NaN 9.3799870e-08 1.8275382e-05 2.6494938e-06
9.1594444e+00 NaN 1.3759686e-09 1.4361354e-07 1.9432718e-08 NaN 9.4035260e-08 1.8306192e-05 2.6538975e-06
9.1630556e+00 NaN 7.9685955e-10 1.5162960e-07 2.1217056e-08 NaN 9.4349668e-08 1.8339972e-05 2.6589972e-06
9.1666667e+00 NaN 2.1053708e-09 1.7206052e-07 2.5856639e-08 NaN 9.4675142e-08 1.8378544e-05 2.6649508e-06
9.1705556e+00 NaN 6.8440449e-10 1.7114754e-07 2.5174418e-08 NaN 9.4832305e-08 1.8420562e-05 2.6717507e-06
9.1741667e+00 NaN 7.6633817e-10 2.3149115e-07 3.7594386e-08 NaN 9.5100425e-08 1.8471625e-05 2.6807034e-06
9.1777778e+00 NaN 1.7086171e-09 2.5781626e-07 4.5045252e-08 NaN 9.5449147e-08 1.8520461e-05 2.6892449e-06
9.1813889e+00 NaN 1.5103538e-09 2.1014512e-07 3.3799811e-08 NaN 9.5721993e-08 1.8558734e-05 2.6953172e-06
9.1850000e+00 NaN 1.0082230e-09 1.5661070e-07 2.2251964e-08 NaN 9.5940418e-08 1.8591217e-05 2.7001243e-06
9.1886111e+00 NaN 1.0080025e-09 1.5464988e-07 2.2121169e-08 NaN 9.6238579e-08 1.8625314e-05 2.7052996e-06
9.1925000e+00 NaN 1.5476625e-09 1.4874517e-07 2.2238525e-08 NaN 9.6495468e-08 1.8654735e-05 2.7096056e-06
9.1961111e+00 NaN 8.2362744e-10 1.3318103e-07 1.7509525e-08 NaN 9.6712827e-08 1.8694843e-05 2.7149289e-06
9.2016667e+00 NaN 4.8052202e-10 1.1663175e-07 1.4430383e-08 NaN 9.6901963e-08 1.8717686e-05 2.7176985e-06
9.2052778e+00 NaN 1.2653555e-09 1.0226016e-07 1.1134740e-08 NaN 9.7157486e-08 1.8738104e-05 2.7199886e-06
9.2088889e+00 NaN 1.0933136e-09 9.3397455e-08 1.0005006e-08 NaN 9.7353675e-08 1.8758572e-05 2.7222972e-06
9.2127778e+00 NaN 5.8831045e-10 8.8720167e-08 9.7828137e-09 NaN 9.7544491e-08 1.8776920e-05 2.7243746e-06
9.2163889e+00 NaN 1.1730671e-09 8.7100990e-08 9.3934536e-09 NaN 9.7722273e-08 1.8796212e-05 2.7266023e-06
9.2200000e+00 NaN 4.6799395e-10 9.7760115e-08 1.1169689e-08 NaN 9.7910466e-08 1.8817551e-05 2.7294251e-06
9.2236111e+00 NaN 1.2691770e-09 1.0672605e-07 1.4886950e-08 NaN 9.8128847e-08 1.8842311e-05 2.7328340e-06
9.2275000e+00 NaN 6.0265571e-10 1.1358644e-07 1.4331861e-08 NaN 9.8260002e-08 1.8866572e-05 2.7360571e-06
9.2311111e+00 NaN 6.0800976e-10 1.1889362e-07 1.5419747e-08 NaN 9.8490595e-08 1.8889728e-05 2.7390555e-06
9.2347222e+00 NaN 1.5205361e-09 1.0298978e-07 1.2257600e-08 NaN 9.8710538e-08 1.8910070e-05 2.7416117e-06
9.2383333e+00 NaN 5.0971069e-10 9.1935165e-08 1.1338279e-08 NaN 9.8956209e-08 1.8928491e-05 2.7438337e-06
9.2419444e+00 NaN 1.7580256e-09 8.4588943e-08 9.1730276e-09 NaN 9.9230037e-08 1.8947284e-05 2.7458839e-06
9.2458333e+00 NaN 5.8906542e-10 8.2631629e-08 8.4002584e-09 NaN 9.9488868e-08 1.8970483e-05 2.7488330e-06
9.2494444e+00 NaN 1.8001455e-09 1.3967072e-07 1.8822141e-08 NaN 9.9798375e-08 1.9001043e-05 2.7534931e-06
9.2530556e+00 NaN 1.0568416e-09 1.5316028e-07 2.4193999e-08 NaN 1.0014890e-07 1.9030357e-05 2.7580138e-06
9.2569444e+00 NaN 1.9476784e-09 1.0767709e-07 1.4554491e-08 NaN 1.0070385e-07 1.9060454e-05 2.7620589e-06
9.2622222e+00 NaN 1.5572754e-09 8.9651293e-08 1.0993909e-08 NaN 1.0109097e-07 1.9079753e-05 2.7644270e-06
9.2661111e+00 NaN 1.7609022e-09 8.2071754e-08 9.3036487e-09 NaN 1.0135443e-07 1.9096458e-05 2.7663442e-06
9.2697222e+00 NaN 6.7101089e-10 7.8000776e-08 8.3932464e-09 NaN 1.0154518e-07 1.9112745e-05 2.7681441e-06
9.2733333e+00 NaN 1.0897522e-09 7.8072343e-08 8.2217477e-09 NaN 1.0175840e-07 1.9129121e-05 2.7698410e-06
9.2769444e+00 NaN 8.7841129e-10 7.8849505e-08 7.4418923e-09 NaN 1.0197179e-07 1.9152265e-05 2.7718755e-06
9.2808333e+00 NaN 9.5068444e-10 1.2708040e-07 9.9962591e-09 NaN 1.0222522e-07 1.9194399e-05 2.7772590e-06
9.2844444e+00 NaN 1.3886364e-09 2.7666497e-07 3.9698326e-08 NaN 1.0251732e-07 1.9251682e-05 2.7858565e-06
9.2880556e+00 NaN 1.3076428e-09 2.7224541e-07 3.9663029e-08 NaN 1.0277658e-07 1.9300328e-05 2.7930757e-06
9.2916667e+00 NaN 1.0855645e-09 1.9390173e-07 2.6975813e-08 NaN 1.0296407e-07 1.9337391e-05 2.7985499e-06
9.2952778e+00 NaN 6.4511022e-10 1.6124728e-07 2.3554643e-08 NaN 1.0321499e-07 1.9367834e-05 2.8030734e-06
9.2988889e+00 NaN 1.6710335e-09 1.3047018e-07 1.8200840e-08 NaN 1.0349364e-07 1.9392521e-05 2.8063641e-06
9.3025000e+00 NaN 9.0118608e-10 1.0609961e-07 1.2174882e-08 NaN 1.0372393e-07 1.9413272e-05 2.8087149e-06
9.3061111e+00 NaN 1.2245158e-09 9.2742473e-08 9.5250265e-09 NaN 1.0398991e-07 1.9433452e-05 2.8108616e-06
9.3100000e+00 NaN 1.0553732e-09 8.6819986e-08 8.8748834e-09 NaN 1.0423194e-07 1.9451164e-05 2.8127933e-06
9.3136111e+00 NaN 1.1787446e-09 8.2900819e-08 8.9565700e-09 NaN 1.0462451e-07 1.9477449e-05 2.8155700e-06
9.3191667e+00 NaN 1.1766707e-09 8.0818279e-08 7.7035655e-09 NaN 1.0492475e-07 1.9494054e-05 2.8172577e-06
9.3227778e+00 NaN 1.5947215e-09 7.8295161e-08 7.8752755e-09 NaN 1.0520394e-07 1.9511437e-05 2.8190344e-06
9.3266667e+00 NaN 7.9833637e-10 7.6380117e-08 7.3539832e-09 NaN 1.0547683e-07 1.9527333e-05 2.8206469e-06
9.3302778e+00 NaN 1.7206543e-09 7.5941761e-08 7.5305912e-09 NaN 1.0573615e-07 1.9543121e-05 2.8222733e-06
9.3338889e+00 NaN 6.7308275e-10 7.5346211e-08 7.4820878e-09 NaN 1.0589568e-07 1.9564688e-05 2.8249912e-06
9.3375000e+00 NaN 7.9949124e-10 1.3131829e-07 1.7605836e-08 NaN 1.0617345e-07 1.9598606e-05 2.8302990e-06
9.3411111e+00 NaN 1.7645263e-09 1.9369669e-07 3.1389551e-08 NaN 1.0652464e-07 1.9639589e-05 2.8369938e-06
9.3450000e+00 NaN 1.2457268e-09 1.7096551e-07 2.5994457e-08 NaN 1.0674131e-07 1.9671359e-05 2.8417114e-06
9.3486111e+00 NaN 7.5423934e-10 1.3347323e-07 1.7552853e-08 NaN 1.0689419e-07 1.9696614e-05 2.8449838e-06
9.3522222e+00 NaN 6.5697878e-10 1.0852938e-07 1.2653239e-08 NaN 1.0699234e-07 1.9719511e-05 2.8476367e-06
9.3561111e+00 NaN 1.8434567e-10 9.5203171e-08 1.0085883e-08 NaN 1.0710901e-07 1.9738865e-05 2.8497234e-06
9.3597222e+00 NaN 8.9258924e-10 9.0253462e-08 9.1761323e-09 NaN 1.0733094e-07 1.9759376e-05 2.8519847e-06
9.3633333e+00 NaN 1.1560300e-09 1.0629202e-07 1.1697566e-08 NaN 1.0755430e-07 1.9781413e-05 2.8544679e-06
9.3669444e+00 NaN 9.0571378e-10 1.0487763e-07 1.1224243e-08 NaN 1.0771596e-07 1.9803577e-05 2.8568941e-06
9.3708333e+00 NaN 4.7994324e-10 9.2342137e-08 9.5720566e-09 NaN 1.0786470e-07 1.9821856e-05 2.8588363e-06
9.3744444e+00 NaN 8.9301923e-10 8.2812978e-08 8.3562254e-09 NaN 1.0813431e-07 1.9847908e-05 2.8615711e-06
9.3800000e+00 NaN 7.2464348e-10 7.9451493e-08 8.0520312e-09 NaN 1.0834995e-07 1.9864354e-05 2.8633432e-06
9.3836111e+00 NaN 1.2659462e-09 7.8139431e-08 8.3058893e-09 NaN 1.0854729e-07 1.9880743e-05 2.8650215e-06
9.3872222e+00 NaN 5.5563347e-10 7.8905005e-08 7.1863624e-09 NaN 1.0877360e-07 1.9899621e-05 2.8669969e-06
9.3908333e+00 NaN 1.5333531e-09 1.0199312e-07 1.1048431e-08 NaN 1.0900163e-07 1.9921404e-05 2.8694000e-06
9.3944444e+00 NaN 5.7150421e-10 1.0674695e-07 1.1133993e-08 NaN 1.0920271e-07 1.9944253e-05 2.8718611e-06
9.3983333e+00 NaN 1.1520615e-09 9.6558078e-08 9.9609421e-09 NaN 1.0943382e-07 1.9963535e-05 2.8739066e-06
9.4019444e+00 NaN 9.8131701e-10 8.8215991e-08 8.9201708e-09 NaN 1.0970971e-07 1.9981346e-05 2.8758156e-06
9.4055556e+00 NaN 1.5652870e-09 8.2451567e-08 8.7018388e-09 NaN 1.1005756e-07 1.9998259e-05 2.8776490e-06
9.4091667e+00 NaN 1.6456580e-09 7.9612471e-08 8.2217819e-09 NaN 1.1041734e-07 2.0015985e-05 2.8795124e-06
9.4130556e+00 NaN 1.4381967e-09 7.8117785e-08 7.7503234e-09 NaN 1.1070150e-07 2.0032183e-05 2.8811724e-06
9.4166667e+00 NaN 1.1847590e-09 7.7096808e-08 7.5727411e-09 NaN 1.1091743e-07 2.0048234e-05 2.8827804e-06
9.4202778e+00 NaN 8.0851921e-10 7.6711538e-08 7.2706179e-09 NaN 1.1100656e-07 2.0064249e-05 2.8843416e-06
9.4238889e+00 NaN 1.4151679e-11 7.6751788e-08 7.1403135e-09 NaN 1.1120514e-07 2.0081466e-05 2.8859880e-06
9.4277778e+00 NaN 1.6880254e-09 7.6441746e-08 6.9712538e-09 NaN 1.1155284e-07 2.0097498e-05 2.8875451e-06
9.4313889e+00 NaN 1.5215054e-09 7.7179763e-08 7.4023157e-09 NaN 1.1187849e-07 2.0122145e-05 2.8899399e-06
9.4369444e+00 NaN 4.3235062e-10 7.6335759e-08 6.9667063e-09 NaN 1.1205879e-07 2.0137852e-05 2.8914737e-06
9.4405556e+00 NaN 1.2320255e-09 7.4178550e-08 7.1913418e-09 NaN 1.1233966e-07 2.0154825e-05 2.8932190e-06
9.4441667e+00 NaN 1.3605990e-09 8.8466942e-08 8.9186971e-09 NaN 1.1262751e-07 2.0176081e-05 2.8957340e-06
9.4477778e+00 NaN 1.2965055e-09 1.1521869e-07 1.4297153e-08 NaN 1.1286594e-07 2.0200713e-05 2.8988324e-06
9.4516667e+00 NaN 7.4710804e-10 1.0395072e-07 1.2260082e-08 NaN 1.1308548e-07 2.0220758e-05 2.9011784e-06
9.4552778e+00 NaN 1.2794599e-09 8.8130468e-08 9.3949934e-09 NaN 1.1330318e-07 2.0238174e-05 2.9030308e-06
9.4588889e+00 NaN 7.3012037e-10 7.8754734e-08 7.7042449e-09 NaN 1.1348814e-07 2.0254149e-05 2.9046106e-06
9.4625000e+00 NaN 9.7714163e-10 7.4331317e-08 6.8789590e-09 NaN 1.1371123e-07 2.0270638e-05 2.9061352e-06
9.4663889e+00 NaN 9.3505381e-10 7.2382287e-08 6.1891280e-09 NaN 1.1380500e-07 2.0285592e-05 2.9074711e-06
9.4700000e+00 NaN -6.9500392e-11 7.0910975e-08 6.1424747e-09 NaN 1.1391230e-07 2.0300318e-05 2.9088022e-06
9.4736111e+00 NaN 1.0599776e-09 7.0202342e-08 6.1440997e-09 NaN 1.1407811e-07 2.0314952e-05 2.9101978e-06
9.4772222e+00 NaN 4.7058220e-10 7.0024284e-08 6.7380815e-09 NaN 1.1425659e-07 2.0330726e-05 2.9117355e-06
9.4811111e+00 NaN 1.0592683e-09 7.0333031e-08 6.4429120e-09 NaN 1.1442722e-07 2.0345377e-05 2.9131174e-06
9.4847222e+00 NaN 5.1581043e-10 7.0057766e-08 6.3127075e-09 NaN 1.1459310e-07 2.0359836e-05 2.9144614e-06
9.4883333e+00 NaN 1.0153124e-09 6.8496920e-08 6.0935899e-09 NaN 1.1484494e-07 2.0373716e-05 2.9157213e-06
9.4919444e+00 NaN 1.3093744e-09 6.4506730e-08 5.5363178e-09 NaN 1.1518637e-07 2.0396252e-05 2.9178098e-06
9.4977778e+00 NaN 6.4168133e-10 6.9179446e-08 6.3978531e-09 NaN 1.1533031e-07 2.0410437e-05 2.9191686e-06
9.5013889e+00 NaN 6.8698558e-10 6.6746777e-08 6.1452836e-09 NaN 1.1541955e-07 2.0423852e-05 2.9204754e-06
9.5050000e+00 NaN 1.3675463e-10 6.1801921e-08 5.9168102e-09 NaN 1.1556242e-07 2.0436411e-05 2.9216829e-06
9.5086111e+00 NaN 1.1820078e-09 5.8540700e-08 5.2292627e-09 NaN 1.1571884e-07 2.0448458e-05 2.9228809e-06
9.5122222e+00 NaN 2.6188193e-10 5.6892352e-08 5.8291542e-09 NaN 1.1589656e-07 2.0461115e-05 2.9242102e-06
9.5161111e+00 NaN 1.2614254e-09 5.5730245e-08 5.5652155e-09 NaN 1.1608872e-07 2.0472686e-05 2.9253792e-06
9.5197222e+00 NaN 5.1236754e-10 5.5147955e-08 5.2252956e-09 NaN 1.1622668e-07 2.0484139e-05 2.9265156e-06
9.5233333e+00 NaN 7.6117693e-10 5.4602501e-08 5.2645526e-09 NaN 1.1646427e-07 2.0495552e-05 2.9275820e-06
9.5269444e+00 NaN 1.4318927e-09 5.4764308e-08 4.5796765e-09 NaN 1.1678518e-07 2.0509654e-05 2.9288739e-06
9.5308333e+00 NaN 1.3188216e-09 7.0712944e-08 6.4935674e-09 NaN 1.1704521e-07 2.0527220e-05 2.9308292e-06
9.5344444e+00 NaN 1.0814243e-09 9.7615836e-08 1.1555150e-08 NaN 1.1720692e-07 2.0546554e-05 2.9331645e-06
9.5380556e+00 NaN 4.1125316e-10 8.7646149e-08 1.0001788e-08 NaN 1.1729472e-07 2.0563176e-05 2.9350772e-06
9.5416667e+00 NaN 3.9925918e-10 7.1628258e-08 7.6534925e-09 NaN 1.1746066e-07 2.0578175e-05 2.9366263e-06
9.5455556e+00 NaN 1.0230630e-09 6.1840258e-08 5.6246953e-09 NaN 1.1763230e-07 2.0590571e-05 2.9378165e-06
9.5491667e+00 NaN 5.6128110e-10 5.6938902e-08 5.3620576e-09 NaN 1.1779878e-07 2.0602161e-05 2.9389077e-06
9.5527778e+00 NaN 9.7547011e-10 5.4122351e-08 4.7098697e-09 NaN 1.1808251e-07 2.0620169e-05 2.9405642e-06
9.5583333e+00 NaN 7.2694123e-10 5.8043321e-08 5.2292327e-09 NaN 1.1829905e-07 2.0632368e-05 2.9417208e-06
9.5619444e+00 NaN 1.2718863e-09 5.8845733e-08 5.4469872e-09 NaN 1.1855172e-07 2.0645237e-05 2.9430163e-06
9.5658333e+00 NaN 8.9381835e-10 5.5665508e-08 5.6579216e-09 NaN 1.1875443e-07 2.0656609e-05 2.9441816e-06
9.5694444e+00 NaN 9.7733184e-10 5.3307147e-08 5.0979287e-09 NaN 1.1887097e-07 2.0667656e-05 2.9452484e-06
9.5730556e+00 NaN 9.8443739e-11 5.2548343e-08 4.7501794e-09 NaN 1.1891924e-07 2.0678528e-05 2.9461980e-06
9.5766667e+00 NaN 3.4716814e-10 5.1633373e-08 4.0149611e-09 NaN 1.1906371e-07 2.0690018e-05 2.9472152e-06
9.5805556e+00 NaN 8.9112098e-10 5.0604401e-08 4.7043793e-09 NaN 1.1928868e-07 2.0700543e-05 2.9481463e-06
9.5841667e+00 NaN 1.1855398e-09 5.0244381e-08 3.8898469e-09 NaN 1.1960448e-07 2.0711099e-05 2.9490358e-06
9.5877778e+00 NaN 1.7295320e-09 5.0913608e-08 4.3211380e-09 NaN 1.1993412e-07 2.0721609e-05 2.9499862e-06
9.5913889e+00 NaN 1.3133012e-09 4.9796989e-08 4.4520900e-09 NaN 1.2020939e-07 2.0732326e-05 2.9509597e-06
9.5950000e+00 NaN 1.2276000e-09 5.2900985e-08 4.5339380e-09 NaN 1.2042372e-07 2.0745542e-05 2.9521599e-06
9.5988889e+00 NaN 6.0954987e-10 6.4690874e-08 5.7528703e-09 NaN 1.2063706e-07 2.0758881e-05 2.9533919e-06
9.6025000e+00 NaN 1.3597299e-09 6.3127190e-08 5.6199683e-09 NaN 1.2091349e-07 2.0771568e-05 2.9545208e-06
9.6061111e+00 NaN 1.1919410e-09 5.8442492e-08 4.8006555e-09 NaN 1.2116221e-07 2.0783939e-05 2.9556557e-06
9.6100000e+00 NaN 9.3992783e-10 5.1636090e-08 4.9268212e-09 NaN 1.2149195e-07 2.0799473e-05 2.9570983e-06
9.6152778e+00 NaN 1.1426284e-09 5.0211838e-08 4.1845019e-09 NaN 1.2166134e-07 2.0810672e-05 2.9580198e-06
9.6191667e+00 NaN 3.0930271e-10 4.9438928e-08 3.7140280e-09 NaN 1.2176898e-07 2.0820936e-05 2.9588196e-06
9.6227778e+00 NaN 6.8431658e-10 4.8915341e-08 3.6689705e-09 NaN 1.2193080e-07 2.0831204e-05 2.9596564e-06
9.6263889e+00 NaN 8.0941608e-10 4.9476378e-08 4.0552124e-09 NaN 1.2209165e-07 2.0843470e-05 2.9606599e-06
9.6302778e+00 NaN 5.6925892e-10 5.9667060e-08 4.5457280e-09 NaN 1.2225529e-07 2.0861727e-05 2.9627581e-06
9.6338889e+00 NaN 9.4129240e-10 1.1527799e-07 1.4822569e-08 NaN 1.2254111e-07 2.0886357e-05 2.9660262e-06
9.6375000e+00 NaN 1.6970153e-09 1.2073323e-07 1.5344378e-08 NaN 1.2292589e-07 2.0909238e-05 2.9689239e-06
9.6411111e+00 NaN 1.8548376e-09 9.8523240e-08 1.1403812e-08 NaN 1.2328967e-07 2.0927745e-05 2.9710133e-06
9.6447222e+00 NaN 1.5031037e-09 7.8820811e-08 7.8830074e-09 NaN 1.2361999e-07 2.0944130e-05 2.9726752e-06
9.6486111e+00 NaN 1.3282126e-09 6.6970453e-08 6.3621490e-09 NaN 1.2393454e-07 2.0957278e-05 2.9739644e-06
9.6522222e+00 NaN 1.5753218e-09 5.9023115e-08 5.5376980e-09 NaN 1.2426177e-07 2.0969259e-05 2.9751400e-06
9.6558333e+00 NaN 1.4452589e-09 5.5784866e-08 5.3139400e-09 NaN 1.2452665e-07 2.0982124e-05 2.9763711e-06
9.6597222e+00 NaN 8.2518153e-10 5.8684154e-08 5.2385550e-09 NaN 1.2472128e-07 2.0997954e-05 2.9780139e-06
9.6633333e+00 NaN 9.7141784e-10 9.3008859e-08 9.9254222e-09 NaN 1.2499935e-07 2.1017089e-05 2.9800983e-06
9.6669444e+00 NaN 1.5953478e-09 9.0345510e-08 9.3157903e-09 NaN 1.2550790e-07 2.1042461e-05 2.9827329e-06
9.6725000e+00 NaN 1.4559253e-09 6.7688061e-08 6.4917617e-09 NaN 1.2576379e-07 2.1055695e-05 2.9840170e-06
9.6761111e+00 NaN 9.0617685e-10 5.9122147e-08 5.3608214e-09 NaN 1.2605015e-07 2.1067647e-05 2.9851170e-06
9.6797222e+00 NaN 1.7371421e-09 5.5408745e-08 4.7933725e-09 NaN 1.2642241e-07 2.1078961e-05 2.9861608e-06
9.6833333e+00 NaN 1.6991274e-09 5.3005774e-08 4.8420596e-09 NaN 1.2671626e-07 2.1090691e-05 2.9872299e-06
9.6872222e+00 NaN 8.1957537e-10 5.1369226e-08 4.3212113e-09 NaN 1.2693475e-07 2.1101375e-05 2.9882130e-06
9.6908333e+00 NaN 1.1972479e-09 5.1009555e-08 4.7538161e-09 NaN 1.2721197e-07 2.1111960e-05 2.9892005e-06
9.6944444e+00 NaN 1.3617268e-09 5.0420654e-08 4.3617020e-09 NaN 1.2757875e-07 2.1123217e-05 2.9901685e-06
9.6983333e+00 NaN 1.7820492e-09 4.9741081e-08 3.9352906e-09 NaN 1.2784705e-07 2.1133563e-05 2.9910768e-06
9.7019444e+00 NaN 6.9457781e-10 4.9397041e-08 4.4484435e-09 NaN 1.2804722e-07 2.1143768e-05 2.9920031e-06
9.7055556e+00 NaN 1.1531391e-09 4.8397013e-08 4.1022747e-09 NaN 1.2824278e-07 2.1153877e-05 2.9928313e-06
9.7091667e+00 NaN 6.5207354e-10 4.8463505e-08 3.5426509e-09 NaN 1.2842411e-07 2.1164767e-05 2.9937029e-06
9.7130556e+00 NaN 9.0219928e-10 4.8435375e-08 3.9284588e-09 NaN 1.2858791e-07 2.1174864e-05 2.9944934e-06
9.7166667e+00 NaN 6.0978394e-10 4.8319684e-08 3.3685542e-09 NaN 1.2880178e-07 2.1184902e-05 2.9952750e-06
9.7202778e+00 NaN 1.3643918e-09 4.7869439e-08 3.8459217e-09 NaN 1.2916953e-07 2.1194827e-05 2.9960659e-06
9.7238889e+00 NaN 2.0302381e-09 4.7241079e-08 3.4543953e-09 NaN 1.2954143e-07 2.1205372e-05 2.9969730e-06
9.7277778e+00 NaN 1.1574465e-09 4.6582338e-08 4.3211284e-09 NaN 1.2980843e-07 2.1219457e-05 2.9984633e-06
9.7330556e+00 NaN 5.2887474e-10 4.5766206e-08 5.0912827e-09 NaN 1.2986359e-07 2.1229827e-05 2.9995156e-06
9.7369444e+00 NaN -5.6081679e-11 4.6509308e-08 3.9287741e-09 NaN 1.3005099e-07 2.1239569e-05 3.0003909e-06
9.7405556e+00 NaN 1.7859535e-09 4.6836395e-08 4.1506352e-09 NaN 1.3033366e-07 2.1249281e-05 3.0012758e-06
9.7441667e+00 NaN 8.2331873e-10 4.6227768e-08 4.0176864e-09 NaN 1.3059781e-07 2.1258853e-05 3.0022205e-06
9.7477778e+00 NaN 1.6149799e-09 4.5501832e-08 4.7022944e-09 NaN 1.3089220e-07 2.1269092e-05 3.0031928e-06
9.7516667e+00 NaN 9.0832194e-10 4.5604622e-08 3.6318405e-09 NaN 1.3107067e-07 2.1278553e-05 3.0039746e-06
9.7552778e+00 NaN 7.3909585e-10 4.5053279e-08 3.5846241e-09 NaN 1.3147059e-07 2.1287889e-05 3.0047139e-06
9.7588889e+00 NaN 2.9525141e-09 4.4405908e-08 3.2400648e-09 NaN 1.3199481e-07 2.1297961e-05 3.0055919e-06
9.7627778e+00 NaN 1.5408198e-09 4.5209596e-08 4.2853494e-09 NaN 1.3229617e-07 2.1307404e-05 3.0064444e-06
9.7663889e+00 NaN 1.2409026e-09 4.5277446e-08 3.5840323e-09 NaN 1.3265113e-07 2.1316779e-05 3.0072817e-06
9.7700000e+00 NaN 2.0356918e-09 4.4564145e-08 4.1448120e-09 NaN 1.3290632e-07 2.1326045e-05 3.0081278e-06
9.7736111e+00 NaN 3.1989000e-10 4.4225331e-08 3.6650086e-09 NaN 1.3312272e-07 2.1335976e-05 3.0090087e-06
9.7775000e+00 NaN 1.5350027e-09 4.4142417e-08 3.8863521e-09 NaN 1.3336002e-07 2.1345139e-05 3.0098968e-06
9.7811111e+00 NaN 6.5543001e-10 4.3659258e-08 4.3115122e-09 NaN 1.3356553e-07 2.1354172e-05 3.0107194e-06
9.7847222e+00 NaN 1.2416286e-09 4.2896083e-08 3.2813320e-09 NaN 1.3398002e-07 2.1367931e-05 3.0118643e-06
9.7902778e+00 NaN 1.2452699e-09 4.2803389e-08 3.5878344e-09 NaN 1.3427697e-07 2.1376913e-05 3.0126136e-06
9.7938889e+00 NaN 1.4958399e-09 4.3268091e-08 3.3291567e-09 NaN 1.3448768e-07 2.1385833e-05 3.0134043e-06
9.7975000e+00 NaN 4.4917706e-10 4.2206396e-08 3.9694097e-09 NaN 1.3465536e-07 2.1395397e-05 3.0143196e-06
9.8013889e+00 NaN 9.8804360e-10 4.2889834e-08 3.8761413e-09 NaN 1.3484722e-07 2.1404315e-05 3.0150855e-06
9.8050000e+00 NaN 7.8297492e-10 4.2564608e-08 3.1936210e-09 NaN 1.3506191e-07 2.1413121e-05 3.0157724e-06
9.8086111e+00 NaN 1.1987918e-09 4.1826897e-08 3.1472001e-09 NaN 1.3532236e-07 2.1422503e-05 3.0164569e-06
9.8125000e+00 NaN 1.0336348e-09 4.1650397e-08 2.7195987e-09 NaN 1.3556924e-07 2.1431206e-05 3.0171863e-06
9.8161111e+00 NaN 1.2452495e-09 4.1743510e-08 4.0139903e-09 NaN 1.3583440e-07 2.1439891e-05 3.0179999e-06
9.8197222e+00 NaN 1.2023807e-09 4.1479064e-08 3.4954571e-09 NaN 1.3610851e-07 2.1448511e-05 3.0187805e-06
9.8233333e+00 NaN 1.3278564e-09 4.1125227e-08 3.7102798e-09 NaN 1.3648660e-07 2.1457762e-05 3.0196011e-06
9.8272222e+00 NaN 1.9129296e-09 4.1190791e-08 3.3234058e-09 NaN 1.3679272e-07 2.1466348e-05 3.0203727e-06
9.8308333e+00 NaN 9.1279367e-10 4.1083156e-08 3.7993452e-09 NaN 1.3708537e-07 2.1474884e-05 3.0211910e-06
9.8344444e+00 NaN 1.7885796e-09 4.0705680e-08 3.7538903e-09 NaN 1.3744992e-07 2.1483305e-05 3.0219338e-06
9.8380556e+00 NaN 1.5765145e-09 3.9990741e-08 3.1029318e-09 NaN 1.3772071e-07 2.1492249e-05 3.0227286e-06
9.8419444e+00 NaN 7.4453381e-10 3.9594837e-08 3.7095404e-09 NaN 1.3795903e-07 2.1500475e-05 3.0235371e-06
9.8455556e+00 NaN 1.4553723e-09 3.9225099e-08 3.7536054e-09 NaN 1.3826312e-07 2.1513164e-05 3.0246304e-06
9.8511111e+00 NaN 3.6915122e-10 3.9813870e-08 2.8059173e-09 NaN 1.3851909e-07 2.1521394e-05 3.0252469e-06
9.8547222e+00 NaN 1.9936670e-09 3.9049156e-08 2.8852016e-09 NaN 1.3887452e-07 2.1529541e-05 3.0259098e-06
9.8583333e+00 NaN 1.2872623e-09 3.9019126e-08 3.2340614e-09 NaN 1.3904843e-07 2.1538256e-05 3.0267199e-06
9.8622222e+00 NaN 2.0338360e-10 3.8528364e-08 3.7094646e-09 NaN 1.3916062e-07 2.1546296e-05 3.0274681e-06
9.8658333e+00 NaN 8.3222231e-10 3.8507075e-08 3.1969464e-09 NaN 1.3931336e-07 2.1554286e-05 3.0281553e-06
9.8694444e+00 NaN 5.7761182e-10 3.8057159e-08 3.1465931e-09 NaN 1.3949291e-07 2.1562249e-05 3.0288139e-06
9.8730556e+00 NaN 1.0798509e-09 3.8250740e-08 2.9330010e-09 NaN 1.3976005e-07 2.1570826e-05 3.0295343e-06
9.8769444e+00 NaN 1.2099260e-09 3.8066797e-08 3.2413424e-09 NaN 1.3996271e-07 2.1578728e-05 3.0302214e-06
9.8805556e+00 NaN 6.6071630e-10 3.7648618e-08 3.1012184e-09 NaN 1.4011527e-07 2.1586626e-05 3.0309032e-06
9.8841667e+00 NaN 7.4755667e-10 3.8037605e-08 3.1921987e-09 NaN 1.4034050e-07 2.1594468e-05 3.0315713e-06
9.8877778e+00 NaN 1.3314795e-09 3.7107746e-08 2.9755958e-09 NaN 1.4062472e-07 2.1602198e-05 3.0322071e-06
9.8913889e+00 NaN 1.2921365e-09 3.6959893e-08 2.8929236e-09 NaN 1.4081901e-07 2.1610591e-05 3.0328318e-06
9.8952778e+00 NaN 3.7320779e-10 3.7724933e-08 2.4617644e-09 NaN 1.4104441e-07 2.1618361e-05 3.0334580e-06
9.8988889e+00 NaN 1.7073336e-09 3.6732750e-08 3.3181274e-09 NaN 1.4131052e-07 2.1626035e-05 3.0341166e-06
9.9025000e+00 NaN 7.4912218e-10 3.6798341e-08 2.7618954e-09 NaN 1.4164348e-07 2.1637807e-05 3.0350439e-06
9.9080556e+00 NaN 1.2486199e-09 3.6524217e-08 2.8018648e-09 NaN 1.4188263e-07 2.1645453e-05 3.0356747e-06
9.9116667e+00 NaN 9.5888514e-10 3.6742157e-08 3.0204430e-09 NaN 1.4218448e-07 2.1653718e-05 3.0364298e-06
9.9155556e+00 NaN 1.6284515e-09 3.6805563e-08 3.4523900e-09 NaN 1.4245144e-07 2.1661330e-05 3.0371034e-06
9.9191667e+00 NaN 8.3580956e-10 3.6129576e-08 2.7648636e-09 NaN 1.4266424e-07 2.1668875e-05 3.0376791e-06
9.9227778e+00 NaN 1.1284659e-09 3.6167990e-08 2.5498601e-09 NaN 1.4292671e-07 2.1676369e-05 3.0383152e-06
9.9263889e+00 NaN 1.2942942e-09 3.5643921e-08 3.3215080e-09 NaN 1.4305832e-07 2.1684266e-05 3.0390552e-06
9.9302778e+00 NaN -1.6614543e-10 3.4629393e-08 3.0214632e-09 NaN 1.4320327e-07 2.1691542e-05 3.0397145e-06
9.9338889e+00 NaN 1.5041432e-09 3.5086285e-08 3.0641163e-09 NaN 1.4345228e-07 2.1698870e-05 3.0403131e-06
9.9375000e+00 NaN 7.9440461e-10 3.5137206e-08 2.4615935e-09 NaN 1.4369229e-07 2.1706179e-05 3.0408651e-06
9.9411111e+00 NaN 1.4210146e-09 3.4899230e-08 2.6335696e-09 NaN 1.4399495e-07 2.1714000e-05 3.0415453e-06
9.9450000e+00 NaN 1.1732173e-09 3.4688716e-08 3.1965293e-09 NaN 1.4420336e-07 2.1721236e-05 3.0421670e-06
9.9486111e+00 NaN 7.5063996e-10 3.4654956e-08 2.5426426e-09 NaN 1.4430698e-07 2.1728355e-05 3.0426383e-06
9.9522222e+00 NaN 2.0580496e-10 3.3562281e-08 1.8076123e-09 NaN 1.4436128e-07 2.1735341e-05 3.0430962e-06
9.9558333e+00 NaN 2.9545550e-10 3.3382896e-08 2.4192128e-09 NaN 1.4451103e-07 2.1742408e-05 3.0436898e-06
9.9594444e+00 NaN 1.0868686e-09 3.4327408e-08 3.0606387e-09 NaN 1.4473527e-07 2.1749979e-05 3.0443084e-06
9.9633333e+00 NaN 8.3512313e-10 3.3042784e-08 2.2410268e-09 NaN 1.4503483e-07 2.1760539e-05 3.0451776e-06
9.9688889e+00 NaN 9.6227053e-10 3.2733982e-08 2.9745808e-09 NaN 1.4523446e-07 2.1767398e-05 3.0458130e-06
9.9725000e+00 NaN 8.8043420e-10 3.2985656e-08 2.8907419e-09 NaN 1.4549302e-07 2.1774161e-05 3.0463927e-06
9.9761111e+00 NaN 1.5062878e-09 3.1821975e-08 2.4594931e-09 NaN 1.4574716e-07 2.1780821e-05 3.0469397e-06
9.9797222e+00 NaN 8.3959896e-10 3.1994272e-08 2.5900922e-09 NaN 1.4602426e-07 2.1787572e-05 3.0475198e-06
9.9833333e+00 NaN 1.7182835e-09 3.2696113e-08 2.7645721e-09 NaN 1.4635186e-07 2.1794889e-05 3.0481744e-06
9.9872222e+00 NaN 1.0896667e-09 3.2416474e-08 2.8462886e-09 NaN 1.4658797e-07 2.1801648e-05 3.0487771e-06
9.9908333e+00 NaN 1.0898454e-09 3.2350689e-08 2.7170177e-09 NaN 1.4681948e-07 2.1808340e-05 3.0493376e-06
9.9944444e+00 NaN 1.0471290e-09 3.1775031e-08 2.4568965e-09 NaN 1.4696954e-07 2.1814914e-05 3.0497954e-06
9.9980556e+00 NaN 3.3812597e-10 3.1217288e-08 1.7694882e-09 NaN 1.4709715e-07 2.1821954e-05 3.0502584e-06
1.0001944e+01 NaN 7.5562851e-10 3.1420150e-08 2.1989762e-09 NaN 1.4730594e-07 2.1828445e-05 3.0507299e-06
1.0005556e+01 NaN 1.1716469e-09 3.0780708e-08 2.1531159e-09 NaN 1.4748824e-07 2.1834866e-05 3.0512349e-06
1.0009167e+01 NaN 5.1117433e-10 3.0747423e-08 2.5087835e-09 NaN 1.4770389e-07 2.1841832e-05 3.0517634e-06
1.0013056e+01 NaN 1.3371999e-09 3.1234768e-08 2.0208041e-09 NaN 1.4789881e-07 2.1848265e-05 3.0522107e-06
1.0016667e+01 NaN 4.6210009e-10 3.0417463e-08 2.1086189e-09 NaN 1.4804869e-07 2.1854613e-05 3.0526862e-06
1.0020278e+01 NaN 9.2142294e-10 3.0407129e-08 2.2802959e-09 NaN 1.4836381e-07 2.1864312e-05 3.0535339e-06
1.0025833e+01 NaN 9.6929441e-10 3.0005664e-08 2.8056667e-09 NaN 1.4862344e-07 2.1870564e-05 3.0541508e-06
1.0029444e+01 NaN 1.4272496e-09 2.9896647e-08 2.8890227e-09 NaN 1.4884191e-07 2.1876782e-05 3.0547762e-06
1.0033056e+01 NaN 5.8944589e-10 2.9689467e-08 2.8837676e-09 NaN 1.4908178e-07 2.1883458e-05 3.0554190e-06
1.0036944e+01 NaN 1.4665883e-09 2.9715380e-08 2.6260901e-09 NaN 1.4936375e-07 2.1889638e-05 3.0559559e-06
1.0040556e+01 NaN 1.1361844e-09 2.9499247e-08 2.3302526e-09 NaN 1.4953302e-07 2.1895769e-05 3.0564934e-06
1.0044167e+01 NaN 4.2632666e-10 2.9256807e-08 2.6304809e-09 NaN 1.4964803e-07 2.1901875e-05 3.0570446e-06
1.0047778e+01 NaN 6.3524868e-10 2.9252255e-08 2.4582178e-09 NaN 1.4982152e-07 2.1907916e-05 3.0574742e-06
1.0051389e+01 NaN 9.6624841e-10 2.8632845e-08 1.5069662e-09 NaN 1.5006161e-07 2.1914408e-05 3.0579111e-06
1.0055278e+01 NaN 1.0916803e-09 2.9134684e-08 2.2376555e-09 NaN 1.5026662e-07 2.1920482e-05 3.0583821e-06
1.0058889e+01 NaN 8.0064414e-10 2.9065054e-08 2.1099904e-09 NaN 1.5044932e-07 2.1926529e-05 3.0588395e-06
1.0062500e+01 NaN 8.8589928e-10 2.8885986e-08 2.1122877e-09 NaN 1.5072254e-07 2.1932477e-05 3.0592736e-06
1.0066111e+01 NaN 1.6361008e-09 2.8110594e-08 1.8948806e-09 NaN 1.5092907e-07 2.1938815e-05 3.0597008e-06
1.0070000e+01 NaN 1.3416104e-10 2.8283826e-08 1.7666532e-09 NaN 1.5104859e-07 2.1944687e-05 3.0601301e-06
1.0073611e+01 NaN 9.6910526e-10 2.7984746e-08 2.1961816e-09 NaN 1.5128512e-07 2.1950506e-05 3.0606003e-06
1.0077222e+01 NaN 1.2142181e-09 2.7771581e-08 2.1441448e-09 NaN 1.5139511e-07 2.1956232e-05 3.0610425e-06
1.0080833e+01 NaN -1.9894117e-10 2.7101745e-08 1.9383313e-09 NaN 1.5171117e-07 2.1964954e-05 3.0617455e-06
1.0086389e+01 NaN 2.0952933e-09 2.7218520e-08 2.2792535e-09 NaN 1.5195310e-07 2.1970680e-05 3.0622959e-06
1.0090000e+01 NaN 1.3789554e-10 2.7659094e-08 2.8019521e-09 NaN 1.5209699e-07 2.1976829e-05 3.0628539e-06
1.0093889e+01 NaN 1.0954672e-09 2.7051982e-08 1.9802988e-09 NaN 1.5228477e-07 2.1982460e-05 3.0632925e-06
1.0097500e+01 NaN 6.3790651e-10 2.6900806e-08 2.0683264e-09 NaN 1.5240952e-07 2.1988101e-05 3.0637314e-06
1.0101111e+01 NaN 5.1366775e-10 2.7159944e-08 1.9833933e-09 NaN 1.5257935e-07 2.1993710e-05 3.0641467e-06
1.0104722e+01 NaN 1.0539690e-09 2.6585986e-08 1.8500815e-09 NaN 1.5280142e-07 2.1999630e-05 3.0645490e-06
1.0108611e+01 NaN 8.4951965e-10 2.6091901e-08 1.5983518e-09 NaN 1.5294481e-07 2.2005109e-05 3.0649326e-06
1.0112222e+01 NaN 4.7406338e-10 2.6411511e-08 1.9422125e-09 NaN 1.5307945e-07 2.2010623e-05 3.0654143e-06
1.0115833e+01 NaN 7.6876149e-10 2.6425877e-08 2.5046739e-09 NaN 1.5323669e-07 2.2016106e-05 3.0659425e-06
1.0119444e+01 NaN 6.8265917e-10 2.6108342e-08 2.3708625e-09 NaN 1.5344480e-07 2.2021961e-05 3.0664657e-06
1.0123333e+01 NaN 1.1011662e-09 2.5990733e-08 2.1140272e-09 NaN 1.5363785e-07 2.2027429e-05 3.0668533e-06
1.0126944e+01 NaN 6.8084263e-10 2.6403728e-08 1.4639352e-09 NaN 1.5378121e-07 2.2032862e-05 3.0671664e-06
1.0130556e+01 NaN 6.4248401e-10 2.5662340e-08 1.4258012e-09 NaN 1.5386607e-07 2.2038195e-05 3.0675497e-06
1.0134167e+01 NaN 1.4085105e-10 2.5440153e-08 2.1120580e-09 NaN 1.5405481e-07 2.2043966e-05 3.0680324e-06
1.0138056e+01 NaN 1.4768763e-09 2.5909649e-08 2.0258932e-09 NaN 1.5426187e-07 2.2049329e-05 3.0684948e-06
1.0141667e+01 NaN 4.3441279e-10 2.5478239e-08 2.2421501e-09 NaN 1.5458129e-07 2.2057542e-05 3.0691930e-06
1.0147222e+01 NaN 1.4821291e-09 2.5680733e-08 1.9470675e-09 NaN 1.5482518e-07 2.2062854e-05 3.0695863e-06
1.0150833e+01 NaN 7.6912694e-10 2.5216931e-08 1.6833126e-09 NaN 1.5495999e-07 2.2068138e-05 3.0699460e-06
1.0154444e+01 NaN 4.7535290e-10 2.5416621e-08 1.6372388e-09 NaN 1.5511511e-07 2.2073689e-05 3.0703838e-06
1.0158333e+01 NaN 8.5424631e-10 2.3977268e-08 2.1148086e-09 NaN 1.5530023e-07 2.2078779e-05 3.0708420e-06
1.0161944e+01 NaN 8.5455904e-10 2.4798155e-08 2.1147628e-09 NaN 1.5553062e-07 2.2083981e-05 3.0712535e-06
1.0165556e+01 NaN 1.2720593e-09 2.5051409e-08 1.6843155e-09 NaN 1.5574778e-07 2.2089074e-05 3.0716516e-06
1.0169167e+01 NaN 7.3252756e-10 2.3745141e-08 1.9898407e-09 NaN 1.5597626e-07 2.2094471e-05 3.0721344e-06
1.0173056e+01 NaN 1.2258676e-09 2.4281608e-08 2.1491378e-09 NaN 1.5621962e-07 2.2099455e-05 3.0725866e-06
1.0176667e+01 NaN 1.0205020e-09 2.3477614e-08 2.0249285e-09 NaN 1.5641800e-07 2.2104375e-05 3.0730391e-06
1.0180278e+01 NaN 8.1068133e-10 2.3664354e-08 2.1515616e-09 NaN 1.5663925e-07 2.2109321e-05 3.0734080e-06
1.0183889e+01 NaN 1.2316842e-09 2.3733512e-08 1.2538322e-09 NaN 1.5694590e-07 2.2114512e-05 3.0737654e-06
1.0187778e+01 NaN 1.3967586e-09 2.2449999e-08 1.8092751e-09 NaN 1.5717201e-07 2.2119272e-05 3.0741951e-06
1.0191389e+01 NaN 6.9034460e-10 2.3164858e-08 2.1578206e-09 NaN 1.5728076e-07 2.2124019e-05 3.0745367e-06
1.0195000e+01 NaN 3.1355410e-10 2.2322959e-08 9.9460599e-10 NaN 1.5745118e-07 2.2129087e-05 3.0748437e-06
1.0198889e+01 NaN 1.1471698e-09 2.2775734e-08 1.6370443e-09 NaN 1.5786075e-07 2.2135942e-05 3.0754097e-06
1.0204167e+01 NaN 1.4396078e-09 2.2165327e-08 1.9378608e-09 NaN 1.5818716e-07 2.2140916e-05 3.0758271e-06
1.0208056e+01 NaN 1.3581911e-09 2.2096653e-08 1.6396091e-09 NaN 1.5838619e-07 2.2145473e-05 3.0761678e-06
1.0211667e+01 NaN 4.7899173e-10 2.1564498e-08 1.5058785e-09 NaN 1.5855346e-07 2.2150040e-05 3.0765456e-06
1.0215278e+01 NaN 1.0649910e-09 2.2201559e-08 1.9808869e-09 NaN 1.5873027e-07 2.2154623e-05 3.0769799e-06
1.0218889e+01 NaN 5.6712114e-10 2.1711527e-08 2.0282121e-09 NaN 1.5891597e-07 2.2159461e-05 3.0774126e-06
1.0222778e+01 NaN 1.0245676e-09 2.1343822e-08 1.6809507e-09 NaN 1.5916035e-07 2.2163943e-05 3.0777904e-06
1.0226389e+01 NaN 1.2313019e-09 2.1598273e-08 1.8062899e-09 NaN 1.5942266e-07 2.2168452e-05 3.0781911e-06
1.0230000e+01 NaN 1.1899838e-09 2.1614343e-08 1.8923922e-09 NaN 1.5965798e-07 2.2172901e-05 3.0785872e-06
1.0233611e+01 NaN 9.8219611e-10 2.1010985e-08 1.7643098e-09 NaN 1.5984359e-07 2.2177278e-05 3.0788902e-06
1.0237222e+01 NaN 7.3113551e-10 2.0930649e-08 1.0319462e-09 NaN 1.5999508e-07 2.2181940e-05 3.0793070e-06
1.0241111e+01 NaN 5.6735495e-10 2.0552314e-08 2.5411743e-09 NaN 1.6023129e-07 2.2186252e-05 3.0797508e-06
1.0244722e+01 NaN 1.6130571e-09 2.0770578e-08 1.5551967e-09 NaN 1.6050811e-07 2.2190593e-05 3.0800220e-06
1.0248333e+01 NaN 9.4223860e-10 2.0831129e-08 9.4816224e-10 NaN 1.6055872e-07 2.2194924e-05 3.0803022e-06
1.0251944e+01 NaN -4.7513363e-10 2.0661664e-08 1.6383195e-09 NaN 1.6060311e-07 2.2199527e-05 3.0806484e-06
1.0255833e+01 NaN 8.5563298e-10 2.0295722e-08 1.3290518e-09 NaN 1.6086760e-07 2.2206008e-05 3.0811130e-06
1.0261389e+01 NaN 7.3130318e-10 2.0076837e-08 1.4588397e-09 NaN 1.6104886e-07 2.2210160e-05 3.0813735e-06
1.0265000e+01 NaN 9.4192293e-10 1.9704857e-08 9.4555028e-10 NaN 1.6119863e-07 2.2214268e-05 3.0816667e-06
1.0268611e+01 NaN 4.4055761e-10 1.9660633e-08 1.7608668e-09 NaN 1.6135278e-07 2.2218403e-05 3.0820015e-06
1.0272222e+01 NaN 9.8234293e-10 1.9958316e-08 1.3292963e-09 NaN 1.6153816e-07 2.2222838e-05 3.0822063e-06
1.0276111e+01 NaN 6.0662583e-10 1.9508901e-08 4.2590413e-10 NaN 1.6154307e-07 2.2226929e-05 3.0824150e-06
1.0279722e+01 NaN -5.6129623e-10 1.9688229e-08 1.5008075e-09 NaN 1.6161167e-07 2.2231165e-05 3.0826801e-06
1.0283333e+01 NaN 1.1945074e-09 2.0905827e-08 9.4629166e-10 NaN 1.6188052e-07 2.2235564e-05 3.0834223e-06
1.0286944e+01 NaN 1.2871598e-09 2.1249093e-08 5.9051205e-09 NaN 1.6211640e-07 2.2240341e-05 3.0843969e-06
1.0290833e+01 NaN 7.3470183e-10 2.1256799e-08 2.4485696e-09 NaN 1.6231200e-07 2.2244690e-05 3.0847834e-06
1.0294444e+01 NaN 1.0708237e-09 2.0411989e-08 1.1190282e-09 NaN 1.6253474e-07 2.2248896e-05 3.0850813e-06
1.0298056e+01 NaN 9.8524590e-10 1.9893099e-08 1.6310088e-09 NaN 1.6289755e-07 2.2253077e-05 3.0853138e-06
1.0301667e+01 NaN 2.3637438e-09 2.0177178e-08 5.1490157e-10 NaN 1.6317649e-07 2.2257572e-05 3.0856045e-06
1.0305556e+01 NaN 2.7243948e-11 1.9813733e-08 1.9767848e-09 NaN 1.6336294e-07 2.2261686e-05 3.0859578e-06
1.0309167e+01 NaN 1.6938184e-09 1.9605886e-08 1.2842524e-09 NaN 1.6363552e-07 2.2265796e-05 3.0862321e-06
1.0312778e+01 NaN 8.2223579e-10 1.9778483e-08 1.2481939e-09 NaN 1.6380886e-07 2.2269829e-05 3.0864928e-06
1.0316389e+01 NaN 7.7788674e-10 1.8874171e-08 1.1575553e-09 NaN 1.6397141e-07 2.2276167e-05 3.0869652e-06
1.0322222e+01 NaN 1.5097741e-10 1.8720037e-08 1.5422984e-09 NaN 1.6415378e-07 2.2280048e-05 3.0872395e-06
1.0325833e+01 NaN 1.5323769e-09 1.8467812e-08 9.8968400e-10 NaN 1.6450846e-07 2.2283813e-05 3.0875145e-06
1.0329444e+01 NaN 1.7416622e-09 1.7610260e-08 1.5489326e-09 NaN 1.6479985e-07 2.2287521e-05 3.0878313e-06
1.0333056e+01 NaN 9.4802308e-10 1.7921232e-08 1.3753916e-09 NaN 1.6501877e-07 2.2291238e-05 3.0880547e-06
1.0336667e+01 NaN 1.0728159e-09 1.7702108e-08 6.8647051e-10 NaN 1.6506175e-07 2.2294865e-05 3.0883019e-06
1.0340278e+01 NaN -6.7606449e-10 1.7052514e-08 1.5951107e-09 NaN 1.6515678e-07 2.2298835e-05 3.0886784e-06
1.0344167e+01 NaN 1.4905976e-09 1.8270165e-08 1.6317828e-09 NaN 1.6539361e-07 2.2302550e-05 3.0889570e-06
1.0347778e+01 NaN 6.9548452e-10 1.7329590e-08 9.4002684e-10 NaN 1.6563949e-07 2.2306143e-05 3.0891331e-06
1.0351389e+01 NaN 1.5742473e-09 1.7102198e-08 6.8539981e-10 NaN 1.6595337e-07 2.2309722e-05 3.0892721e-06
1.0355000e+01 NaN 1.3230700e-09 1.7191280e-08 5.9771013e-10 NaN 1.6617925e-07 2.2313569e-05 3.0894866e-06
1.0358889e+01 NaN 6.1304789e-10 1.7033978e-08 1.2408785e-09 NaN 1.6630755e-07 2.2317056e-05 3.0897460e-06
1.0362500e+01 NaN 5.7121565e-10 1.6386200e-08 1.1542116e-09 NaN 1.6638199e-07 2.2320453e-05 3.0899874e-06
1.0366111e+01 NaN 1.1592895e-10 1.6162060e-08 1.0736942e-09 NaN 1.6641618e-07 2.2323848e-05 3.0901874e-06
1.0369722e+01 NaN 1.9968176e-10 1.6368669e-08 7.7272361e-10 NaN 1.6653587e-07 2.2327485e-05 3.0904480e-06
1.0373611e+01 NaN 8.2626234e-10 1.5996999e-08 1.4608815e-09 NaN 1.6673742e-07 2.2330909e-05 3.0907550e-06
1.0377222e+01 NaN 1.0342237e-09 1.6813265e-08 1.3732799e-09 NaN 1.6717940e-07 2.2336132e-05 3.0911910e-06
1.0382778e+01 NaN 1.6176171e-09 1.5718299e-08 1.2425383e-09 NaN 1.6751227e-07 2.2339478e-05 3.0914329e-06
1.0386389e+01 NaN 1.4550165e-09 1.6340341e-08 9.9074770e-10 NaN 1.6773726e-07 2.2342814e-05 3.0917782e-06
1.0390000e+01 NaN 6.2186794e-10 1.5632081e-08 2.1963356e-09 NaN 1.6806624e-07 2.2346080e-05 3.0922212e-06
1.0393611e+01 NaN 2.4148853e-09 1.5661644e-08 1.8924041e-09 NaN 1.6849341e-07 2.2349665e-05 3.0925774e-06
1.0397500e+01 NaN 1.2465798e-09 1.6238322e-08 1.1614837e-09 NaN 1.6866372e-07 2.2353019e-05 3.0928425e-06
1.0401111e+01 NaN 3.2547437e-10 1.5896103e-08 1.2850938e-09 NaN 1.6883862e-07 2.2356301e-05 3.0934894e-06
1.0404722e+01 NaN 1.2890162e-09 1.5558441e-08 4.6862980e-09 NaN 1.6915876e-07 2.2359558e-05 3.0941836e-06
1.0408333e+01 NaN 1.6661236e-09 1.5653640e-08 1.7221407e-09 NaN 1.6944493e-07 2.2363043e-05 3.0944695e-06
1.0412222e+01 NaN 7.8670917e-10 1.5355399e-08 7.2825336e-10 NaN 1.6963790e-07 2.2366272e-05 3.0946970e-06
1.0415833e+01 NaN 9.9455197e-10 1.5579333e-08 1.3711718e-09 NaN 1.6974966e-07 2.2369628e-05 3.0949199e-06
1.0419444e+01 NaN 3.7106607e-11 1.6580168e-08 6.8662910e-10 NaN 1.6979373e-07 2.2373112e-05 3.0951522e-06
1.0423056e+01 NaN 3.6970896e-10 1.6811389e-08 1.4577556e-09 NaN 1.6992397e-07 2.2376899e-05 3.0953321e-06
1.0426944e+01 NaN 7.4660006e-10 1.6886390e-08 8.3943394e-11 NaN 1.7008128e-07 2.2380335e-05 3.0954900e-06
1.0430556e+01 NaN 7.0549906e-10 1.6031380e-08 1.3738426e-09 NaN 1.7017114e-07 2.2383619e-05 3.0957229e-06
1.0434167e+01 NaN 1.2401108e-10 1.5441241e-08 7.7593198e-10 NaN 1.7027468e-07 2.2388496e-05 3.0959808e-06
1.0439722e+01 NaN 4.9724248e-10 1.4933609e-08 7.7164377e-10 NaN 1.7047305e-07 2.2391608e-05 3.0961715e-06
1.0443333e+01 NaN 1.3337804e-09 1.4892733e-08 9.8903510e-10 NaN 1.7068704e-07 2.2394983e-05 3.0963624e-06
1.0447222e+01 NaN 5.0047741e-10 1.5133961e-08 6.4672761e-10 NaN 1.7089001e-07 2.2398072e-05 3.0965437e-06
1.0450833e+01 NaN 1.3731142e-09 1.4468973e-08 1.0272874e-09 NaN 1.7119232e-07 2.2401092e-05 3.0967155e-06
1.0454444e+01 NaN 1.4173662e-09 1.4464775e-08 5.5784540e-10 NaN 1.7142644e-07 2.2404136e-05 3.0969144e-06
1.0458056e+01 NaN 7.4381254e-10 1.4710493e-08 1.2786861e-09 NaN 1.7168792e-07 2.2407377e-05 3.0971480e-06
1.0461944e+01 NaN 1.4974113e-09 1.4126114e-08 7.2355488e-10 NaN 1.7194478e-07 2.2410332e-05 3.0973097e-06
1.0465556e+01 NaN 8.7359116e-10 1.4186273e-08 7.6916743e-10 NaN 1.7210698e-07 2.2413254e-05 3.0975043e-06
1.0469167e+01 NaN 6.2362647e-10 1.3816497e-08 1.0271167e-09 NaN 1.7222835e-07 2.2416139e-05 3.0976287e-06
1.0472778e+01 NaN 4.9675443e-10 1.3828211e-08 1.2141842e-10 NaN 1.7237857e-07 2.2419223e-05 3.0977526e-06
1.0476667e+01 NaN 7.9078722e-10 1.3614531e-08 9.4049710e-10 NaN 1.7261821e-07 2.2422086e-05 3.0978966e-06
1.0480278e+01 NaN 1.4212713e-09 1.3820193e-08 3.8824754e-10 NaN 1.7282168e-07 2.2424967e-05 3.0981196e-06
1.0483889e+01 NaN 4.5690997e-10 1.3784916e-08 1.6698799e-09 NaN 1.7307436e-07 2.2427814e-05 3.0983091e-06
1.0487500e+01 NaN 1.8755833e-09 1.3494785e-08 7.9379621e-11 NaN 1.7338078e-07 2.2430815e-05 3.0984131e-06
1.0491389e+01 NaN 7.5084007e-10 1.3205088e-08 8.1222417e-10 NaN 1.7357512e-07 2.2433555e-05 3.0985937e-06
1.0495000e+01 NaN 1.0431247e-09 1.3051007e-08 8.5499440e-10 NaN 1.7390210e-07 2.2437777e-05 3.0988430e-06
1.0500556e+01 NaN 9.1871169e-10 1.3245913e-08 6.4076632e-10 NaN 1.7403322e-07 2.2440497e-05 3.0990141e-06
1.0504167e+01 NaN 2.9163756e-10 1.2824132e-08 9.3916718e-10 NaN 1.7411016e-07 2.2443107e-05 3.0991993e-06
1.0507778e+01 NaN 4.1862872e-10 1.2181604e-08 7.6961602e-10 NaN 1.7425045e-07 2.2445709e-05 3.0993844e-06
1.0511389e+01 NaN 8.7630952e-10 1.2757880e-08 9.3895869e-10 NaN 1.7454739e-07 2.2448556e-05 3.0995382e-06
1.0515278e+01 NaN 1.6689464e-09 1.2568507e-08 3.7963586e-10 NaN 1.7481416e-07 2.2451211e-05 3.0996950e-06
1.0518889e+01 NaN 7.9348913e-10 1.2879236e-08 1.0677974e-09 NaN 1.7497691e-07 2.2453845e-05 3.0998702e-06
1.0522500e+01 NaN 7.0883231e-10 1.2354186e-08 5.4968659e-10 NaN 1.7510848e-07 2.2456451e-05 3.1000181e-06
1.0526111e+01 NaN 5.0565622e-10 1.2618219e-08 8.1556189e-10 NaN 1.7518706e-07 2.2459239e-05 3.1001475e-06
1.0530000e+01 NaN 1.6792371e-10 1.2193578e-08 2.9307929e-10 NaN 1.7526001e-07 2.2461801e-05 3.1001929e-06
1.0533611e+01 NaN 5.0544894e-10 1.2350730e-08 1.2650221e-10 NaN 1.7546444e-07 2.2464316e-05 3.1003832e-06
1.0537222e+01 NaN 1.3815616e-09 1.1749866e-08 1.6299889e-09 NaN 1.7568696e-07 2.2466809e-05 3.1006107e-06
1.0540833e+01 NaN 6.7248315e-10 1.2145658e-08 4.6947112e-10 NaN 1.7573190e-07 2.2469496e-05 3.1007301e-06
1.0544722e+01 NaN -2.8729435e-10 1.1762148e-08 5.5472888e-10 NaN 1.7569655e-07 2.2471929e-05 3.1008127e-06
1.0548333e+01 NaN -3.8978514e-11 1.1545237e-08 2.0713704e-10 NaN 1.7568370e-07 2.2474326e-05 3.1009229e-06
1.0551944e+01 NaN -7.9619513e-11 1.1425941e-08 8.0994662e-10 NaN 1.7587296e-07 2.2477992e-05 3.1011215e-06
1.0557500e+01 NaN 1.2151705e-09 1.1409857e-08 3.8184390e-10 NaN 1.7611369e-07 2.2480396e-05 3.1012554e-06
1.0561111e+01 NaN 1.0068915e-09 1.1624750e-08 8.5457104e-10 NaN 1.7643124e-07 2.2482964e-05 3.1014596e-06
1.0565000e+01 NaN 1.7149984e-09 1.1225197e-08 8.9523025e-10 NaN 1.7664950e-07 2.2485355e-05 3.1016215e-06
1.0568611e+01 NaN 2.9969560e-10 1.1684826e-08 5.9897722e-10 NaN 1.7669190e-07 2.2487715e-05 3.1018304e-06
1.0572222e+01 NaN 9.1741553e-11 1.0934520e-08 1.3301346e-09 NaN 1.7673909e-07 2.2489998e-05 3.1020444e-06
1.0575833e+01 NaN 3.4381163e-10 1.0942460e-08 6.4466628e-10 NaN 1.7675592e-07 2.2492478e-05 3.1021695e-06
1.0579722e+01 NaN -1.9953206e-10 1.1124451e-08 4.2780406e-10 NaN 1.7690723e-07 2.2494753e-05 3.1023229e-06
1.0583333e+01 NaN 1.5961985e-09 1.0675845e-08 9.8829817e-10 NaN 1.7725745e-07 2.2497016e-05 3.1025321e-06
1.0586944e+01 NaN 1.6366029e-09 1.1008005e-08 9.4279247e-10 NaN 1.7747657e-07 2.2499272e-05 3.1027226e-06
1.0590556e+01 NaN 3.8604310e-10 1.0603692e-08 8.1522277e-10 NaN 1.7771282e-07 2.2501699e-05 3.1029079e-06
1.0594444e+01 NaN 1.6389933e-09 1.0996170e-08 7.7348070e-10 NaN 1.7787777e-07 2.2503950e-05 3.1030563e-06
1.0598056e+01 NaN -1.1643623e-10 1.0570758e-08 5.9639082e-10 NaN 1.7803373e-07 2.2506125e-05 3.1031861e-06
1.0601667e+01 NaN 1.5561045e-09 1.0272281e-08 6.0139811e-10 NaN 1.7828472e-07 2.2508510e-05 3.1033863e-06
1.0605556e+01 NaN 5.9527491e-10 1.0949966e-08 1.1148610e-09 NaN 1.7845867e-07 2.2510699e-05 3.1035902e-06
1.0609167e+01 NaN 1.0103370e-09 1.0023860e-08 7.6713140e-10 NaN 1.7859586e-07 2.2512828e-05 3.1038209e-06
1.0612778e+01 NaN 2.5611258e-10 1.0378338e-08 1.3629319e-09 NaN 1.7876530e-07 2.2516089e-05 3.1041329e-06
1.0618333e+01 NaN 7.6047956e-10 9.9330370e-09 5.0896912e-10 NaN 1.7891205e-07 2.2518180e-05 3.1042107e-06
1.0621944e+01 NaN 5.9414699e-10 1.0104140e-08 2.0849126e-10 NaN 1.7891376e-07 2.2520285e-05 3.1042783e-06
1.0625556e+01 NaN -5.7838313e-10 1.0064573e-08 4.1567211e-10 NaN 1.7890143e-07 2.2522518e-05 3.1044519e-06
[truncated: 401 more rows]
