# Supplementary material for: Oxidative decomposition mechanisms of lithium carbonate on carbon substrates in lithium battery chemistries
Source: Nat Commun. 2022 Aug 20;13:4908. doi: 10.1038/s41467-022-32557-w (PMC9392741; doi:10.1038/s41467-022-32557-w)
Supplement: Supplementary file 2 — Source Data [file 41467_2022_32557_MOESM2_ESM.zip › Fig1b.csv]

2.4644444e+00 2.0708802e-09 2.8137831e-10 3.2752535e-09 1.8170555e-09 8.1783004e-10 1.4146446e-10 6.9112161e-10 3.9107709e-10
2.4697222e+00 2.0613142e-09 6.1208154e-10 1.8600162e-09 6.5290538e-10 1.4180190e-09 2.4769844e-10 1.1509633e-09 3.8818848e-10
2.4736111e+00 2.0542656e-09 2.9849519e-10 2.7770418e-09 -6.7766488e-10 1.9733940e-09 2.4573016e-10 1.6315267e-09 2.8648397e-10
2.4772222e+00 2.0469658e-09 -3.1666400e-10 2.4417460e-09 -2.6114599e-10 2.5266122e-09 2.7048219e-10 2.0742464e-09 3.6594733e-10
2.4808333e+00 2.0383378e-09 5.4514429e-10 2.3660697e-09 9.9465397e-10 3.0774937e-09 3.8255818e-10 2.4482794e-09 6.1740928e-10
2.4844444e+00 2.0297099e-09 4.8940334e-10 1.6958274e-09 1.3265333e-09 3.6260384e-09 5.2500300e-10 2.7989176e-09 7.9669966e-10
2.4880556e+00 2.0210819e-09 8.2547196e-10 2.1120076e-09 3.2845482e-10 4.2141654e-09 6.7959930e-10 3.3348442e-09 1.0009413e-09
2.4919444e+00 2.0117903e-09 4.9963971e-10 3.2922971e-09 1.4221884e-09 4.7577979e-09 7.4987929e-10 3.8407042e-09 1.3808051e-09
2.4955556e+00 2.0027270e-09 1.4909868e-10 2.2012047e-09 2.0842463e-09 5.2989632e-09 8.5625684e-10 4.2694125e-09 1.8237772e-09
2.4991667e+00 1.9935706e-09 8.3284791e-10 2.4544507e-09 2.0047273e-09 5.8376487e-09 1.0861665e-09 4.7219608e-09 2.2857809e-09
2.5027778e+00 1.9844142e-09 1.2893949e-09 2.4601019e-09 2.2599223e-09 6.4149983e-09 1.2523275e-09 5.1683044e-09 2.6186997e-09
2.5066667e+00 1.9745535e-09 1.3484170e-10 2.0408396e-09 5.9366611e-10 6.9485881e-09 1.2998095e-09 5.5676378e-09 2.6937178e-09
2.5102778e+00 1.9658017e-09 3.0345441e-10 2.2958138e-09 9.8808575e-11 7.4799450e-09 1.3571968e-09 5.8749535e-09 2.9224268e-09
2.5138889e+00 1.9580650e-09 2.2627379e-10 1.0415503e-09 2.0123514e-09 8.0498325e-09 1.4600657e-09 6.2393174e-09 3.1110561e-09
2.5177778e+00 1.9497332e-09 6.5546008e-10 2.6327063e-09 -3.9552903e-10 8.5768375e-09 1.4506822e-09 6.7164394e-09 3.0164470e-09
2.5213889e+00 1.9419965e-09 -7.4207776e-10 2.5487093e-09 -4.7778577e-10 9.3835452e-09 1.4886421e-09 7.3671224e-09 3.1900338e-09
2.5269444e+00 1.9302018e-09 9.6983761e-10 2.0443494e-09 1.5193072e-09 9.9053117e-09 1.7608961e-09 7.6986249e-09 3.4931267e-09
2.5305556e+00 1.9228434e-09 1.5432758e-09 1.5556774e-09 1.2784729e-09 1.0425085e-08 1.9346518e-09 8.0233088e-09 3.6889448e-09
2.5341667e+00 1.9154850e-09 6.0623473e-11 1.9703019e-09 5.2907892e-10 1.0942866e-08 1.9844912e-09 8.4705639e-09 4.0022527e-09
2.5377778e+00 1.9081267e-09 3.9943192e-10 2.8867665e-09 2.3629940e-09 1.1498248e-08 2.0677745e-09 8.9108972e-09 4.4662807e-09
2.5416667e+00 1.9002023e-09 3.1442503e-10 1.5535685e-09 1.6143881e-09 1.2011966e-08 2.1967984e-09 9.3199078e-09 4.7442007e-09
2.5452778e+00 1.8934104e-09 8.7656474e-10 2.8881750e-09 9.5102710e-10 1.2523871e-08 2.4021192e-09 9.6916145e-09 5.0232809e-09
2.5488889e+00 1.8868111e-09 1.0187047e-09 1.1484594e-09 1.6250974e-09 1.3073155e-08 2.6126793e-09 9.9940485e-09 5.3543064e-09
2.5527778e+00 1.8797041e-09 7.8609525e-10 1.9012936e-09 1.2122630e-09 1.3581347e-08 2.6673530e-09 1.0327457e-08 5.5438159e-09
2.5563889e+00 1.8731047e-09 -2.8141464e-10 1.7194354e-09 5.3705593e-10 1.4087601e-08 2.6882365e-09 1.0506828e-08 5.6067920e-09
2.5600000e+00 1.8653820e-09 4.7418534e-10 2.2848339e-10 4.4261866e-11 1.4591183e-08 2.8792254e-09 1.0748591e-08 5.6709075e-09
2.5636111e+00 1.8533804e-09 1.2887887e-09 2.3969909e-09 5.4757315e-10 1.5129867e-08 3.0744209e-09 1.1116971e-08 5.8768436e-09
2.5675000e+00 1.8404557e-09 3.8431639e-10 1.3177685e-09 1.2175946e-09 1.5626699e-08 3.2193273e-09 1.1421128e-08 6.1499263e-09
2.5711111e+00 1.8284541e-09 9.5328118e-10 1.9852953e-09 1.3031687e-09 1.6120280e-08 3.3674048e-09 1.1763979e-08 6.3784871e-09
2.5747222e+00 1.8164525e-09 4.1358768e-10 1.7379701e-09 8.0662324e-10 1.6611065e-08 3.4640526e-09 1.2330117e-08 6.4095445e-09
2.5783333e+00 1.8078058e-09 4.7854582e-10 4.4101365e-09 -5.1993997e-10 1.7137245e-08 3.5954069e-09 1.2816654e-08 6.3661829e-09
2.5822222e+00 1.8002810e-09 6.4734801e-10 4.9612569e-10 1.4826941e-10 1.7847835e-08 3.7671311e-09 1.3117961e-08 6.4790033e-09
2.5875000e+00 1.7900687e-09 4.3722603e-10 1.7426819e-09 5.6428058e-10 1.8368840e-08 3.9095626e-09 1.3480928e-08 6.6503543e-09
2.5913889e+00 1.7825439e-09 7.8361581e-10 1.9174928e-09 9.0444323e-10 1.8850860e-08 4.0505674e-09 1.3965136e-08 7.0274922e-09
2.5950000e+00 1.7769860e-09 5.1796673e-10 3.3408761e-09 2.5768267e-09 1.9331470e-08 4.1296985e-09 1.4448650e-08 7.4224293e-09
2.5986111e+00 1.7721352e-09 2.1247453e-10 1.9099529e-09 1.0687500e-09 1.9810767e-08 4.1908122e-09 1.4754407e-08 7.6000321e-09
2.6022222e+00 1.7672844e-09 3.5165125e-10 1.4104879e-09 5.7065891e-10 2.0325463e-08 4.2295126e-09 1.5125671e-08 7.8601994e-09
2.6061111e+00 1.7620605e-09 -1.9933757e-11 2.3333521e-09 1.6593475e-09 2.0801917e-08 4.3591737e-09 1.5540954e-08 8.1845096e-09
2.6097222e+00 1.7563689e-09 1.2168063e-09 2.1765018e-09 1.3342854e-09 2.1276071e-08 4.4843316e-09 1.6010176e-08 8.2657418e-09
2.6133333e+00 1.7450753e-09 -6.1503251e-11 2.9191266e-09 -5.8445001e-10 2.1783278e-08 4.5092238e-09 1.6523192e-08 8.1102072e-09
2.6172222e+00 1.7329130e-09 2.7486500e-10 2.2541452e-09 -7.4870331e-10 2.2251079e-08 4.5628089e-09 1.6862273e-08 8.0298379e-09
2.6208333e+00 1.7216194e-09 2.1976674e-10 1.4281748e-09 6.8324756e-12 2.2715821e-08 4.7440989e-09 1.7255817e-08 8.0947476e-09
2.6244444e+00 1.7103259e-09 1.4536796e-09 2.8456090e-09 5.9233388e-10 2.3178049e-08 5.0093146e-09 1.7695363e-08 8.2411629e-09
2.6280556e+00 1.7030460e-09 9.9446535e-10 1.9277392e-09 7.5919215e-10 2.3674062e-08 5.1271438e-09 1.8019692e-08 8.2822998e-09
2.6319444e+00 1.6981896e-09 1.5499995e-11 1.3428059e-09 -4.0658983e-10 2.4133378e-08 5.1851186e-09 1.8343956e-08 8.2667557e-09
2.6355556e+00 1.6936802e-09 5.1965200e-10 2.1786166e-09 2.6310598e-10 2.4591472e-08 5.2800507e-09 1.8630506e-08 8.3151751e-09
2.6391667e+00 1.6891707e-09 3.5664383e-10 9.3324077e-10 1.8384198e-10 2.5293931e-08 5.5637161e-09 1.9131658e-08 8.3356528e-09
2.6447222e+00 1.6826312e-09 1.3453486e-09 2.6043040e-09 -6.0975590e-11 2.5749124e-08 5.7507227e-09 1.9626578e-08 8.3315902e-09
2.6483333e+00 1.6787947e-09 3.8086540e-10 2.7703938e-09 2.3474895e-11 2.6203278e-08 5.8235923e-09 2.0167321e-08 8.3457463e-09
2.6519444e+00 1.6749583e-09 2.9177713e-10 3.1019223e-09 1.0719645e-10 2.6691205e-08 5.8974741e-09 2.0650502e-08 8.5847567e-09
2.6558333e+00 1.6708268e-09 3.4149598e-10 1.7704944e-09 1.9414632e-09 2.7143130e-08 5.9717035e-09 2.0899912e-08 8.7980852e-09
2.6594444e+00 1.6664668e-09 3.4369799e-10 9.3803042e-10 2.7723267e-11 2.7592611e-08 6.1763792e-09 2.1103556e-08 8.9848527e-09
2.6630556e+00 1.6527713e-09 1.5456158e-09 1.2734791e-09 1.6962841e-09 2.8038382e-08 6.4502961e-09 2.1384593e-08 9.2356486e-09
2.6666667e+00 1.6390758e-09 9.8284874e-10 1.7785160e-09 6.1875538e-10 2.8514294e-08 6.5924618e-09 2.1803522e-08 9.3802882e-09
2.6705556e+00 1.6243268e-09 2.3571429e-10 2.4459777e-09 6.2101352e-10 2.8952362e-08 6.7032009e-09 2.2170021e-08 9.6416232e-09
2.6741667e+00 1.6106312e-09 7.8649267e-10 1.5341033e-09 1.7913092e-09 2.9387359e-08 6.8465218e-09 2.2690330e-08 9.9216550e-09
2.6777778e+00 1.6016607e-09 5.3646967e-10 4.1163039e-09 7.9359989e-10 2.9820532e-08 6.9416075e-09 2.3326068e-08 1.0292539e-08
2.6813889e+00 1.5971537e-09 3.4124511e-10 2.7876423e-09 2.6299413e-09 3.0285661e-08 7.0700663e-09 2.3812951e-08 1.0517751e-08
2.6852778e+00 1.5923000e-09 7.5982955e-10 2.1220966e-09 -6.9954714e-10 3.0716299e-08 7.1737035e-09 2.4410765e-08 1.0492606e-08
2.6888889e+00 1.5877931e-09 1.9682185e-10 4.3700095e-09 4.6743694e-10 3.1145716e-08 7.1711760e-09 2.4916197e-08 1.0792275e-08
2.6925000e+00 1.5832861e-09 -2.2015321e-10 1.1188439e-09 2.2987350e-09 3.1573171e-08 7.1797606e-09 2.5199260e-08 1.1110322e-08
2.6961111e+00 1.5733052e-09 2.9939561e-10 1.9551406e-09 6.3708925e-10 3.1997904e-08 7.2191972e-09 2.5537162e-08 1.1285271e-08
2.6997222e+00 1.5631882e-09 6.4635218e-11 1.7143865e-09 9.7782052e-10 3.2645990e-08 7.3311350e-09 2.6271305e-08 1.1931222e-08
2.7052778e+00 1.5476235e-09 6.0699116e-10 3.4677998e-09 2.8978848e-09 3.3095791e-08 7.4689154e-09 2.6975250e-08 1.2354641e-08
2.7091667e+00 1.5367282e-09 5.7398482e-10 3.6307995e-09 7.3142779e-10 3.3510858e-08 7.6295239e-09 2.7459886e-08 1.2657646e-08
2.7127778e+00 1.5283811e-09 9.0855470e-10 1.6322248e-09 2.0655376e-09 3.3923670e-08 7.7159390e-09 2.7861042e-08 1.3033842e-08
2.7163889e+00 1.5200782e-09 -1.1087723e-10 2.7242146e-09 1.4070416e-09 3.4334234e-08 7.7805483e-09 2.8262022e-08 1.3229768e-08
2.7200000e+00 1.5117752e-09 7.0727120e-10 1.6303190e-09 4.0150804e-10 3.4773864e-08 7.9735512e-09 2.8776209e-08 1.3411770e-08
2.7238889e+00 1.5028336e-09 9.4703894e-10 3.5547604e-09 1.1585032e-09 3.5180029e-08 8.1396990e-09 2.9231608e-08 1.3762282e-08
2.7275000e+00 1.4965374e-09 5.8663340e-10 1.3907435e-09 2.0769989e-09 3.5584839e-08 8.3495986e-09 2.9587939e-08 1.4212863e-08
2.7311111e+00 1.4928286e-09 1.3509013e-09 2.4789159e-09 2.0822059e-09 3.5988644e-08 8.4817366e-09 2.9905791e-08 1.4618522e-08
2.7347222e+00 1.4891198e-09 -1.3116578e-10 9.7287357e-10 1.6623434e-09 3.6422388e-08 8.5739979e-09 3.0322347e-08 1.4871042e-08
2.7386111e+00 1.4851257e-09 9.2197708e-10 3.2276939e-09 5.0210888e-10 3.6824108e-08 8.6156990e-09 3.0931931e-08 1.5015935e-08
2.7422222e+00 1.4814168e-09 -5.3704443e-10 3.3922259e-09 8.3536696e-10 3.7224266e-08 8.6650385e-09 3.1480801e-08 1.5224803e-08
2.7458333e+00 1.4735979e-09 9.9248608e-10 2.5683447e-09 1.0926447e-09 3.7622244e-08 8.8085512e-09 3.2015211e-08 1.5371513e-08
2.7494444e+00 1.4653138e-09 3.3224694e-10 3.2352047e-09 2.6160087e-10 3.8048326e-08 8.8229011e-09 3.2731217e-08 1.5588211e-08
2.7533333e+00 1.4563923e-09 -2.0924777e-10 3.9850265e-09 1.5958074e-09 3.8441644e-08 8.8220043e-09 3.3396397e-08 1.6132859e-08
2.7569444e+00 1.4481082e-09 2.0096981e-10 3.2386506e-09 3.4317123e-09 3.9042508e-08 9.0472298e-09 3.4303214e-08 1.6653116e-08
2.7625000e+00 1.4360389e-09 1.1503825e-09 3.1624088e-09 -3.1017006e-10 3.9430415e-08 9.3134951e-09 3.4854851e-08 1.6793535e-08
2.7661111e+00 1.4285068e-09 1.3074517e-09 2.8282204e-09 1.6063517e-09 3.9816282e-08 9.5195080e-09 3.5314257e-08 1.7087514e-08
2.7697222e+00 1.4209747e-09 5.9420585e-10 2.1608024e-09 1.1073004e-09 4.0229550e-08 9.5744554e-09 3.5709780e-08 1.7394634e-08
2.7736111e+00 1.4128632e-09 -1.2322843e-10 1.8276654e-09 1.5251541e-09 4.0611335e-08 9.7129759e-09 3.6123609e-08 1.7644466e-08
2.7772222e+00 1.4064750e-09 1.4018789e-09 2.6664022e-09 7.8099063e-10 4.0991667e-08 9.8539612e-09 3.6683413e-08 1.7642195e-08
2.7808333e+00 1.4021254e-09 -1.0047577e-10 3.4129189e-09 -8.0195766e-10 4.1370820e-08 9.9257941e-09 3.7319581e-08 1.7486611e-08
2.7844444e+00 1.3977758e-09 7.6354843e-10 3.4956897e-09 -6.3420282e-10 4.1748795e-08 1.0121035e-08 3.7818224e-08 1.7620470e-08
2.7880556e+00 1.3934262e-09 1.0386761e-09 1.9194425e-09 1.8698256e-09 4.2154528e-08 1.0403543e-08 3.8239678e-08 1.7823323e-08
2.7919444e+00 1.3887420e-09 1.3828185e-09 2.3305073e-09 -1.3108920e-10 4.2529435e-08 1.0510184e-08 3.8653950e-08 1.7975834e-08
2.7955556e+00 1.3798007e-09 -3.9844047e-10 2.1683790e-09 1.5388904e-09 4.2901785e-08 1.0465847e-08 3.9030214e-08 1.8165009e-08
2.7991667e+00 1.3698576e-09 -1.0825372e-11 1.9177442e-09 2.0733864e-10 4.3271441e-08 1.0548734e-08 3.9375663e-08 1.8219058e-08
2.8027778e+00 1.3599144e-09 7.7593681e-10 1.8337340e-09 2.9157676e-10 4.3666521e-08 1.0644288e-08 3.9707495e-08 1.8395076e-08
2.8066667e+00 1.3492065e-09 4.3103041e-11 1.5124765e-09 1.2171482e-09 4.4030703e-08 1.0773447e-08 4.0008516e-08 1.8622427e-08
2.8102778e+00 1.3401332e-09 1.1491306e-09 1.7565306e-09 8.8147963e-10 4.4392726e-08 1.0964730e-08 4.0432876e-08 1.8886683e-08
2.8138889e+00 1.3332701e-09 6.1656243e-10 2.8518989e-09 1.5578003e-09 4.4946056e-08 1.1205389e-08 4.1063484e-08 1.9530759e-08
2.8194444e+00 1.3227115e-09 8.2738790e-10 1.5994532e-09 2.3066573e-09 4.5303361e-08 1.1352203e-08 4.1450468e-08 2.0012959e-08
2.8230556e+00 1.3158485e-09 5.2782446e-10 2.6030923e-09 2.1444155e-09 4.5686127e-08 1.1596769e-08 4.2057640e-08 2.0358049e-08
2.8269444e+00 1.3088326e-09 1.5684517e-09 3.5196423e-09 8.1350353e-10 4.6039853e-08 1.1925307e-08 4.2544448e-08 2.0597350e-08
2.8305556e+00 1.3032996e-09 1.4642033e-09 1.7669694e-09 1.3954220e-09 4.6392081e-08 1.2193650e-08 4.2969989e-08 2.1008459e-08
2.8341667e+00 1.2977666e-09 1.0128149e-09 2.8542891e-09 2.3994361e-09 4.6742810e-08 1.2396878e-08 4.3403142e-08 2.1482980e-08
2.8377778e+00 1.2922336e-09 8.6313306e-10 1.8496364e-09 1.9807525e-09 4.7118842e-08 1.2595472e-08 4.3778648e-08 2.1819347e-08
2.8416667e+00 1.2862750e-09 8.3910129e-10 1.9369787e-09 9.0239640e-10 4.7466537e-08 1.2728991e-08 4.4058720e-08 2.2015043e-08
2.8452778e+00 1.2813172e-09 3.9337878e-10 1.1045239e-09 9.0403056e-10 4.7812916e-08 1.2772307e-08 4.4292670e-08 2.2183896e-08
2.8488889e+00 1.2765579e-09 6.4597296e-12 1.4361117e-09 6.5461259e-10 4.8158006e-08 1.2865666e-08 4.4642072e-08 2.2236121e-08
2.8525000e+00 1.2717986e-09 8.5531856e-10 2.3582998e-09 -1.7253814e-10 4.8528200e-08 1.2914938e-08 4.5118225e-08 2.2273886e-08
2.8563889e+00 1.2666732e-09 -4.3298157e-10 2.4432412e-09 4.9623991e-10 4.8870573e-08 1.2832750e-08 4.5452797e-08 2.2245956e-08
2.8600000e+00 1.2616217e-09 -3.2567794e-10 1.1901139e-09 -7.5405291e-10 4.9211425e-08 1.2864373e-08 4.5795924e-08 2.2237082e-08
2.8636111e+00 1.2554370e-09 6.1758134e-10 2.5361519e-09 6.7213193e-10 4.9550601e-08 1.2875030e-08 4.6240197e-08 2.2446189e-08
2.8672222e+00 1.2492523e-09 -5.1920772e-10 2.2885368e-09 1.2580879e-09 4.9913995e-08 1.2879204e-08 4.6578475e-08 2.2681620e-08
2.8711111e+00 1.2425919e-09 5.5498341e-10 1.1226730e-09 7.5989261e-10 5.0249693e-08 1.2982522e-08 4.6931137e-08 2.2801458e-08
2.8747222e+00 1.2364072e-09 3.9871940e-10 2.7071370e-09 3.4630804e-10 5.0761344e-08 1.3273737e-08 4.7615373e-08 2.2958624e-08
2.8802778e+00 1.2195184e-09 1.3485706e-09 2.1227682e-09 5.9668609e-10 5.1089964e-08 1.3490391e-08 4.7974991e-08 2.2952237e-08
2.8838889e+00 1.2072141e-09 6.5130964e-10 1.7825813e-09 -6.5564252e-10 5.1415252e-08 1.3622282e-08 4.8388302e-08 2.2955198e-08
2.8875000e+00 1.1949098e-09 5.6615117e-10 2.7058654e-09 6.8297527e-10 5.1737207e-08 1.3725111e-08 4.8810172e-08 2.3220789e-08
2.8911111e+00 1.1826056e-09 3.8303867e-10 1.8755238e-09 1.7686318e-09 5.2081119e-08 1.3967889e-08 4.9041357e-08 2.3545861e-08
2.8950000e+00 1.1756453e-09 1.6979170e-09 4.5575756e-10 1.0177022e-09 5.2399135e-08 1.4216423e-08 4.9295001e-08 2.3812444e-08
2.8986111e+00 1.1727850e-09 5.9623730e-10 2.2987477e-09 1.4430607e-09 5.2716377e-08 1.4406003e-08 4.9580180e-08 2.4107103e-08
2.9022222e+00 1.1699248e-09 1.1537331e-09 7.9821487e-10 1.2768688e-09 5.3032844e-08 1.4600988e-08 4.9819547e-08 2.4420276e-08
2.9058333e+00 1.1670645e-09 6.4613023e-10 1.8012506e-09 1.6139629e-09 5.3372719e-08 1.4755864e-08 5.0267620e-08 2.4447258e-08
2.9097222e+00 1.1635067e-09 6.8138182e-10 2.7171296e-09 -1.3826883e-09 5.3686941e-08 1.4899129e-08 5.0661051e-08 2.4436832e-08
2.9133333e+00 1.1569028e-09 6.4106032e-10 1.5554267e-09 1.2864483e-09 5.3999375e-08 1.4968659e-08 5.0909059e-08 2.4580305e-08
2.9169444e+00 1.1502990e-09 7.5931439e-13 1.1378712e-09 3.7916751e-11 5.4310020e-08 1.4986905e-08 5.1142391e-08 2.4706578e-08
2.9205556e+00 1.1436951e-09 1.6766139e-10 1.3960532e-09 1.1276760e-09 5.4642561e-08 1.5071239e-08 5.1443704e-08 2.4882145e-08
2.9244444e+00 1.1365833e-09 5.5520523e-10 1.6423942e-09 3.7718677e-10 5.4949607e-08 1.5116985e-08 5.1853332e-08 2.4891700e-08
2.9280556e+00 1.1308362e-09 -1.3293959e-10 2.8060555e-09 -2.8898968e-10 5.5255178e-08 1.5110645e-08 5.2316973e-08 2.4964984e-08
2.9316667e+00 1.1256868e-09 7.4420576e-11 2.2289573e-09 9.6545855e-10 5.5722564e-08 1.5114279e-08 5.2782980e-08 2.5286745e-08
2.9372222e+00 1.1177646e-09 -5.2618572e-11 1.0605033e-09 9.6510772e-10 5.6024594e-08 1.5136324e-08 5.3124208e-08 2.5243594e-08
2.9408333e+00 1.1126152e-09 2.5610767e-10 2.6451424e-09 -1.3634220e-09 5.6325067e-08 1.5281652e-08 5.3503900e-08 2.5173790e-08
2.9444444e+00 1.1062603e-09 1.0853848e-09 1.4782066e-09 7.1907225e-10 5.6646547e-08 1.5463046e-08 5.3930376e-08 2.5556427e-08
2.9483333e+00 1.0981778e-09 4.6942029e-10 2.8223996e-09 2.5606757e-09 5.6942954e-08 1.5560178e-08 5.4457872e-08 2.6111421e-08
2.9519444e+00 1.0906727e-09 4.2718801e-10 2.9060667e-09 2.5623492e-09 5.7237328e-08 1.5638583e-08 5.4816843e-08 2.6477409e-08
2.9555556e+00 1.0831675e-09 2.9654657e-10 9.9225853e-10 8.1600396e-10 5.7552095e-08 1.5690590e-08 5.5195793e-08 2.6668340e-08
2.9594444e+00 1.0752279e-09 1.4922669e-10 2.8290798e-09 8.2054633e-10 5.7842671e-08 1.5823113e-08 5.5624112e-08 2.6728469e-08
2.9630556e+00 1.0705711e-09 1.0740601e-09 1.8223490e-09 -2.6551041e-10 5.8131987e-08 1.6068796e-08 5.5876698e-08 2.6906742e-08
2.9666667e+00 1.0659143e-09 1.1937836e-09 9.2066480e-10 1.9111009e-09 5.8420042e-08 1.6160466e-08 5.6198757e-08 2.7338288e-08
2.9702778e+00 1.0612574e-09 -3.4759449e-10 2.5768078e-09 2.0724047e-09 5.8728844e-08 1.6120332e-08 5.6545998e-08 2.8066065e-08
2.9741667e+00 1.0562424e-09 3.5863141e-12 9.2478496e-10 4.1656818e-09 5.9014105e-08 1.6165310e-08 5.6807634e-08 2.8444889e-08
2.9777778e+00 1.0502990e-09 4.1159247e-10 1.9165161e-09 -6.6884743e-10 5.9297590e-08 1.6190621e-08 5.7122372e-08 2.8634030e-08
2.9813889e+00 1.0431277e-09 -1.7794917e-10 1.5014497e-09 2.4147711e-09 5.9579132e-08 1.6192861e-08 5.7429211e-08 2.8868421e-08
2.9850000e+00 1.0359564e-09 1.9862238e-10 1.8307417e-09 -2.5116290e-10 5.9880160e-08 1.6198450e-08 5.7892146e-08 2.8820276e-08
2.9888889e+00 1.0282334e-09 -1.5071418e-10 2.8375126e-09 -1.6151432e-10 6.0157669e-08 1.6303422e-08 5.8276487e-08 2.8938640e-08
2.9925000e+00 1.0210621e-09 1.1196856e-09 1.3363247e-09 1.2541122e-09 6.0581661e-08 1.6673799e-08 5.8726834e-08 2.9357674e-08
2.9980556e+00 1.0141024e-09 1.1025758e-09 1.8425936e-09 1.2600872e-09 6.0855708e-08 1.6853810e-08 5.9035506e-08 2.9459436e-08
3.0016667e+00 1.0096263e-09 5.5906814e-10 1.5094945e-09 -3.2074447e-10 6.1128542e-08 1.6949683e-08 5.9466659e-08 2.9534279e-08
3.0052778e+00 1.0051502e-09 3.2591583e-10 3.1727193e-09 1.0116039e-09 6.1421008e-08 1.7073900e-08 5.9905963e-08 2.9644175e-08
3.0091667e+00 1.0003297e-09 7.3879934e-10 1.2572282e-09 -6.9639756e-11 6.1690986e-08 1.7182794e-08 6.0260844e-08 2.9602689e-08
3.0127778e+00 9.9335718e-10 2.6637219e-10 2.5966830e-09 -3.1330611e-10 6.1959067e-08 1.7290348e-08 6.0647288e-08 2.9625371e-08
3.0163889e+00 9.8631471e-10 7.2643629e-10 1.6000030e-09 5.2267449e-10 6.2225240e-08 1.7350406e-08 6.0965541e-08 2.9630963e-08
3.0200000e+00 9.7927224e-10 -1.7205292e-10 1.8561301e-09 -4.7105511e-10 6.2509755e-08 1.7362023e-08 6.1390890e-08 2.9666496e-08
3.0238889e+00 9.7168805e-10 2.7163004e-10 2.4331047e-09 7.7562682e-10 6.2772160e-08 1.7475035e-08 6.1808742e-08 2.9780914e-08
3.0275000e+00 9.6607460e-10 7.7155331e-10 2.1046632e-09 2.8054216e-10 6.3033298e-08 1.7577018e-08 6.2219765e-08 2.9977507e-08
3.0311111e+00 9.6232290e-10 1.6982844e-10 2.3589276e-09 1.5341602e-09 6.3293419e-08 1.7581707e-08 6.2638789e-08 3.0580654e-08
3.0347222e+00 9.5857120e-10 -1.2654926e-10 2.1915581e-09 4.0333528e-09 6.3572413e-08 1.7649989e-08 6.3205653e-08 3.1347111e-08
3.0386111e+00 9.5453091e-10 7.1182675e-10 3.5247201e-09 2.5362751e-09 6.3830424e-08 1.7822812e-08 6.3663265e-08 3.1914985e-08
3.0422222e+00 9.5077921e-10 8.8346633e-10 1.4448251e-09 2.7056356e-09 6.4087062e-08 1.7927684e-08 6.4029175e-08 3.2447337e-08
3.0458333e+00 9.4439531e-10 8.4578653e-11 2.5288528e-09 2.2083809e-09 6.4341929e-08 1.7969188e-08 6.4571407e-08 3.2772470e-08
3.0494444e+00 9.3770390e-10 2.9853429e-10 3.3596396e-09 7.9285358e-10 6.4749810e-08 1.8251089e-08 6.5373747e-08 3.2919878e-08
3.0552778e+00 9.2689469e-10 1.3123281e-09 2.0342469e-09 4.9475755e-11 6.4980762e-08 1.8303875e-08 6.5740727e-08 3.3029788e-08
3.0586111e+00 9.2071800e-10 -7.8447027e-10 2.2831559e-09 1.0496291e-09 6.5248616e-08 1.8294319e-08 6.6161202e-08 3.3275415e-08
3.0625000e+00 9.1599418e-10 7.0256423e-10 1.9569330e-09 1.0557424e-09 6.5496167e-08 1.8456162e-08 6.6490463e-08 3.3485897e-08
3.0661111e+00 9.1207525e-10 7.9137087e-10 1.6187540e-09 8.8716411e-10 6.5742656e-08 1.8459240e-08 6.6804304e-08 3.3994332e-08
3.0697222e+00 9.0815631e-10 -7.6296106e-10 1.7894752e-09 3.8060902e-09 6.5988085e-08 1.8452854e-08 6.7195664e-08 3.4476679e-08
3.0733333e+00 9.0423737e-10 7.0401882e-10 2.4605812e-09 6.4633658e-10 6.6251179e-08 1.8563478e-08 6.7624991e-08 3.4539534e-08
3.0772222e+00 8.9983851e-10 2.4418452e-10 1.8687648e-09 -1.0757634e-10 6.6494287e-08 1.8703138e-08 6.7947318e-08 3.4742847e-08
3.0808333e+00 8.9541944e-10 1.0449893e-09 1.6316206e-09 1.9843133e-09 6.6736198e-08 1.8828308e-08 6.8300102e-08 3.5063568e-08
3.0844444e+00 8.9100036e-10 1.1042544e-10 2.1995195e-09 9.7618570e-10 6.6976912e-08 1.8779518e-08 6.8607471e-08 3.5367042e-08
3.0880556e+00 8.8658128e-10 -5.6079504e-10 1.1384266e-09 1.8251088e-09 6.7234804e-08 1.8666335e-08 6.8955721e-08 3.5335356e-08
3.0919444e+00 8.8182228e-10 -4.0934460e-10 2.3733402e-09 -2.0966960e-09 6.7473438e-08 1.8686480e-08 6.9316519e-08 3.5197233e-08
3.0955556e+00 8.8039727e-10 5.9529195e-10 1.5448284e-09 8.2170791e-10 6.7711776e-08 1.8803367e-08 6.9555174e-08 3.5294363e-08
3.0991667e+00 8.7963857e-10 4.8366364e-10 1.0469006e-09 7.4883765e-11 6.7968219e-08 1.8848004e-08 6.9820888e-08 3.5448227e-08
3.1030556e+00 8.7882151e-10 -1.0105645e-10 1.6325632e-09 1.2439502e-09 6.8206130e-08 1.8862456e-08 6.9960758e-08 3.5600818e-08
3.1066667e+00 8.7806282e-10 2.3445869e-10 -1.1360810e-10 1.6457662e-10 6.8443636e-08 1.8977566e-08 7.0178297e-08 3.5646250e-08
3.1102778e+00 8.7582992e-10 8.2809133e-10 2.4760171e-09 2.5480047e-10 6.8806632e-08 1.9135455e-08 7.0939348e-08 3.5662434e-08
3.1158333e+00 8.6654685e-10 1.1924431e-10 2.8961084e-09 -1.5770065e-10 6.9040504e-08 1.9028424e-08 7.1403288e-08 3.5808532e-08
3.1194444e+00 8.6051285e-10 -1.1072194e-09 2.1421574e-09 1.5062999e-09 6.9272743e-08 1.8916940e-08 7.1690936e-08 3.6000123e-08
3.1230556e+00 8.5447885e-10 7.8135970e-11 9.8161964e-10 2.6223327e-10 6.9521011e-08 1.8900812e-08 7.1877280e-08 3.6080840e-08
3.1269444e+00 8.4792991e-10 -2.1637782e-10 8.9748075e-10 4.2962829e-10 6.9749817e-08 1.8822183e-08 7.2119437e-08 3.6318575e-08
3.1305556e+00 8.4171411e-10 -5.0942657e-10 1.7322775e-09 1.7648428e-09 6.9976939e-08 1.8759098e-08 7.2400080e-08 3.6484568e-08
3.1341667e+00 8.3549831e-10 -7.2898775e-11 1.3154239e-09 -2.3259136e-10 7.0202378e-08 1.8844615e-08 7.2665598e-08 3.6605935e-08
3.1377778e+00 8.2928251e-10 8.6229184e-10 1.5680379e-09 1.3528982e-09 7.0426134e-08 1.8880873e-08 7.2871302e-08 3.6909288e-08
3.1413889e+00 8.2306671e-10 -5.2760283e-10 6.6585103e-10 1.4472807e-09 7.0665568e-08 1.8895484e-08 7.3168280e-08 3.7091469e-08
3.1452778e+00 8.1876611e-10 6.5283547e-10 2.3288842e-09 1.1427423e-10 7.0886913e-08 1.8945920e-08 7.3581379e-08 3.7404707e-08
3.1488889e+00 8.1578136e-10 -1.8727250e-10 2.1572589e-09 2.7771525e-09 7.1107449e-08 1.8938749e-08 7.3818146e-08 3.7718299e-08
3.1525000e+00 8.1279661e-10 1.2107764e-10 4.1396309e-10 1.1754452e-10 7.1327178e-08 1.9029576e-08 7.4001443e-08 3.7716623e-08
3.1561111e+00 8.0981186e-10 7.1733133e-10 1.5765933e-09 -1.3301345e-10 7.1562833e-08 1.9016062e-08 7.4281694e-08 3.7744516e-08
3.1600000e+00 8.0611451e-10 -8.3316800e-10 1.2494676e-09 3.7209491e-10 7.1780428e-08 1.8895835e-08 7.4618834e-08 3.7698744e-08
3.1636111e+00 8.0073914e-10 -2.7661758e-10 2.4117774e-09 -7.9461124e-10 7.1996567e-08 1.8865291e-08 7.5147405e-08 3.7842512e-08
3.1672222e+00 7.9536376e-10 -5.3316463e-12 3.3283624e-09 2.1217034e-09 7.2326246e-08 1.8877805e-08 7.5794741e-08 3.8063647e-08
3.1727778e+00 7.8709394e-10 8.0414691e-11 1.2410682e-09 -7.9489348e-10 7.2538755e-08 1.8951913e-08 7.6138974e-08 3.8144662e-08
3.1763889e+00 7.8220288e-10 6.0366632e-10 2.4972101e-09 1.5427272e-09 7.2750398e-08 1.9058002e-08 7.6484493e-08 3.8371331e-08
3.1800000e+00 7.8069992e-10 3.7561366e-10 1.2550270e-09 5.4959877e-10 7.2977866e-08 1.9213755e-08 7.6765521e-08 3.8596142e-08
3.1838889e+00 7.7908134e-10 9.5940600e-10 1.5788691e-09 1.3773556e-09 7.3188664e-08 1.9322088e-08 7.7087869e-08 3.8841331e-08
3.1875000e+00 7.7757838e-10 4.0591115e-11 1.9217448e-09 8.8592447e-10 7.3399054e-08 1.9223445e-08 7.7334683e-08 3.9105799e-08
3.1911111e+00 7.7607542e-10 -9.5113810e-10 7.5858984e-10 1.5553174e-09 7.3608985e-08 1.9186019e-08 7.7444503e-08 3.9254124e-08
3.1947222e+00 7.7418476e-10 6.0566403e-10 4.3402461e-10 -1.8616526e-10 7.3818367e-08 1.9245223e-08 7.7923328e-08 3.9159905e-08
3.1983333e+00 7.7202086e-10 -5.9165014e-11 4.7658907e-09 -6.8354555e-10 7.4043200e-08 1.9205994e-08 7.8570421e-08 3.9029090e-08
3.2022222e+00 7.6969050e-10 -2.7708133e-10 1.7594140e-09 -4.3773118e-10 7.4251365e-08 1.9218651e-08 7.8872790e-08 3.9161015e-08
3.2058333e+00 7.6752659e-10 3.9391430e-10 1.5242349e-09 1.6555001e-09 7.4458926e-08 1.9355468e-08 7.9152836e-08 3.9393016e-08
3.2094444e+00 7.6523383e-10 8.6900897e-10 1.5169810e-09 4.8604929e-10 7.4665518e-08 1.9462864e-08 7.9478237e-08 3.9435350e-08
3.2130556e+00 7.6036947e-10 1.2234250e-10 2.0167849e-09 -9.5267320e-11 7.4886529e-08 1.9485074e-08 7.9846028e-08 3.9452801e-08
3.2169444e+00 7.5513092e-10 6.8032619e-11 1.6920403e-09 2.4484029e-10 7.5090385e-08 1.9561229e-08 8.0249288e-08 3.9875574e-08
3.2205556e+00 7.5026656e-10 6.3493709e-10 2.6872533e-09 3.6576807e-09 7.5292923e-08 1.9677630e-08 8.0860770e-08 4.0687559e-08
3.2241667e+00 7.4540220e-10 4.3953035e-10 3.9532669e-09 3.8375697e-09 7.5509808e-08 1.9721075e-08 8.1371680e-08 4.1368888e-08
3.2280556e+00 7.4180668e-10 -6.7147173e-11 1.1987766e-09 2.0023934e-09 7.5802844e-08 1.9655165e-08 8.1760414e-08 4.1580344e-08
3.2333333e+00 7.3879418e-10 -3.4912279e-10 1.6896422e-09 -6.6687917e-10 7.6018001e-08 1.9579883e-08 8.2037561e-08 4.1657911e-08
3.2372222e+00 7.3657444e-10 -2.9615531e-10 1.1051245e-09 1.3317365e-09 7.6217211e-08 1.9591162e-08 8.2341848e-08 4.1884334e-08
3.2408333e+00 7.3451325e-10 4.0027192e-10 2.1993477e-09 7.5832593e-10 7.6415729e-08 1.9680029e-08 8.2700519e-08 4.2147728e-08
3.2444444e+00 7.3146280e-10 4.2003677e-10 1.6957208e-09 1.6729960e-09 7.6613291e-08 1.9781795e-08 8.2913465e-08 4.2564759e-08
3.2480556e+00 7.2745867e-10 5.1933984e-10 6.1682094e-10 2.1765244e-09 7.6824838e-08 1.9865961e-08 8.3250801e-08 4.2898156e-08
3.2519444e+00 7.2314654e-10 2.0208805e-10 2.7848851e-09 6.8116680e-10 7.7020148e-08 1.9835944e-08 8.3671954e-08 4.2991997e-08
3.2555556e+00 7.1914241e-10 -4.7916681e-10 1.7887207e-09 1.8505740e-10 7.7214373e-08 1.9944454e-08 8.4078638e-08 4.3231186e-08
3.2591667e+00 7.1513829e-10 1.4807901e-09 2.6277544e-09 2.0228349e-09 7.7422820e-08 2.0033751e-08 8.4541738e-08 4.3567116e-08
3.2630556e+00 7.1421067e-10 -7.1538189e-10 2.0421581e-09 8.5657078e-10 7.7616147e-08 2.0051641e-08 8.4963970e-08 4.3761985e-08
3.2666667e+00 7.1343844e-10 8.8051333e-10 2.5431759e-09 9.4221609e-10 7.7809266e-08 2.0223429e-08 8.5401486e-08 4.3875938e-08
3.2702778e+00 7.1266621e-10 7.0522340e-10 2.2081251e-09 1.0965532e-10 7.8002175e-08 2.0346079e-08 8.5624700e-08 4.4017591e-08
3.2738889e+00 7.1189398e-10 4.2693492e-10 2.1591398e-10 1.1979105e-09 7.8210035e-08 2.0397093e-08 8.5750637e-08 4.4025655e-08
3.2777778e+00 7.1343141e-10 1.0330714e-11 1.0540450e-09 -1.1287856e-09 7.8403782e-08 2.0458566e-08 8.6036898e-08 4.4196345e-08
3.2813889e+00 7.1731613e-10 5.5710603e-10 2.0546707e-09 2.7043817e-09 7.8598581e-08 2.0675935e-08 8.6453908e-08 4.4719510e-08
3.2850000e+00 7.2120086e-10 1.4493759e-09 2.4739465e-09 2.1248318e-09 7.8900327e-08 2.0948184e-08 8.6906644e-08 4.5302723e-08
3.2905556e+00 7.2717736e-10 1.8412015e-10 7.2183560e-10 1.3744470e-09 7.9097343e-08 2.1016284e-08 8.7069915e-08 4.5302718e-08
3.2941667e+00 7.2771117e-10 4.4449693e-10 1.0512450e-09 -1.3744884e-09 7.9293906e-08 2.1085085e-08 8.7432334e-08 4.4960073e-08
3.2977778e+00 7.2383458e-10 1.9059064e-10 2.8845213e-09 -1.7883930e-09 7.9504416e-08 2.1169326e-08 8.7716144e-08 4.4893251e-08
3.3016667e+00 7.1965979e-10 5.3147244e-10 -2.2571857e-11 1.2156357e-09 7.9698799e-08 2.1140163e-08 8.7796132e-08 4.5012293e-08
3.3052778e+00 7.1578320e-10 -8.0066508e-10 8.9122843e-10 -1.1678313e-10 7.9892132e-08 2.0999664e-08 8.7929740e-08 4.4978240e-08
3.3088889e+00 7.1190661e-10 -4.9625231e-10 5.5971229e-10 -1.9755948e-10 8.0084949e-08 2.0968821e-08 8.8140319e-08 4.4881589e-08
3.3125000e+00 7.1197812e-10 2.1154940e-10 1.7271223e-09 -6.9459712e-10 8.0292695e-08 2.0919275e-08 8.8433683e-08 4.5030844e-08
3.3163889e+00 7.1256521e-10 -6.3623528e-10 1.2311617e-09 1.9739214e-09 8.0485756e-08 2.0847153e-08 8.8668607e-08 4.5368892e-08
3.3200000e+00 7.1311036e-10 -2.9504300e-11 1.3200600e-09 1.1465193e-09 8.0678963e-08 2.0857466e-08 8.9034096e-08 4.5572106e-08
3.3236111e+00 7.1365551e-10 1.2470211e-10 2.6490425e-09 7.2930355e-10 8.0872356e-08 2.0890551e-08 8.9407074e-08 4.5766461e-08
3.3272222e+00 7.1447548e-10 1.8069974e-10 1.4013956e-09 1.0647487e-09 8.1080952e-08 2.0810631e-08 8.9726871e-08 4.6015525e-08
3.3311111e+00 7.1589772e-10 -8.6572888e-10 1.8234565e-09 1.0700829e-09 8.1275020e-08 2.0717754e-08 9.0093062e-08 4.6265332e-08
3.3347222e+00 7.1721837e-10 8.4017186e-12 2.1532768e-09 1.2358285e-09 8.1469446e-08 2.0720358e-08 9.0397846e-08 4.6407147e-08
3.3383333e+00 7.1853902e-10 1.5637721e-11 1.1565889e-09 7.3231015e-11 8.1664229e-08 2.0715272e-08 9.0740884e-08 4.6440969e-08
3.3419444e+00 7.1985968e-10 -6.2590872e-11 2.5687151e-09 2.3897593e-10 8.1874034e-08 2.0665340e-08 9.1168895e-08 4.6682369e-08
3.3458333e+00 7.1880568e-10 -3.6539374e-10 1.7473577e-09 1.8301677e-09 8.2173071e-08 2.0775009e-08 9.1771537e-08 4.7182733e-08
3.3513889e+00 7.1657041e-10 1.0234097e-09 2.5065864e-09 1.1720115e-09 8.2366945e-08 2.0950588e-08 9.2171534e-08 4.7635081e-08
3.3550000e+00 7.1511748e-10 5.9731332e-10 1.8372766e-09 3.0035144e-09 8.2560426e-08 2.1117528e-08 9.2510042e-08 4.8123718e-08
3.3586111e+00 7.1366455e-10 9.4367259e-10 1.8388278e-09 1.5069747e-09 8.2753318e-08 2.1239002e-08 9.2818428e-08 4.8405605e-08
3.3622222e+00 7.1077017e-10 1.7763093e-10 1.5101610e-09 1.0950579e-09 8.2945382e-08 2.1294191e-08 9.3126874e-08 4.8597632e-08
3.3658333e+00 7.0754962e-10 3.3179811e-10 1.8394733e-09 6.7750321e-10 8.3151245e-08 2.1374199e-08 9.3574293e-08 4.8950196e-08
3.3697222e+00 7.0408133e-10 3.5398556e-10 2.6723213e-09 2.3444776e-09 8.3341498e-08 2.1451636e-08 9.3990250e-08 4.9377523e-08
3.3733333e+00 7.0086078e-10 3.6081680e-10 1.8448612e-09 1.6000808e-09 8.3531145e-08 2.1593806e-08 9.4460482e-08 4.9634231e-08
3.3769444e+00 6.9960669e-10 9.5152812e-10 3.2617202e-09 7.6952116e-10 8.3721147e-08 2.1689517e-08 9.4847215e-08 4.9964129e-08
3.3805556e+00 7.0348589e-10 -6.8044620e-11 9.3809782e-10 2.2756961e-09 8.3926939e-08 2.1643221e-08 9.5099295e-08 5.0262052e-08
3.3844444e+00 7.0766348e-10 -3.2877521e-10 1.6038939e-09 2.7793382e-10 8.4119123e-08 2.1509848e-08 9.5555358e-08 5.0466491e-08
3.3880556e+00 7.1154268e-10 -9.0236740e-10 3.3488160e-09 1.6091959e-09 8.4312358e-08 2.1439803e-08 9.6034760e-08 5.0734664e-08
3.3916667e+00 7.1542188e-10 2.5580516e-10 1.8573607e-09 8.6624338e-10 8.4506016e-08 2.1488965e-08 9.6423193e-08 5.0976924e-08
3.3952778e+00 7.1466672e-10 1.9799485e-10 2.3609185e-09 1.3700042e-09 8.4714084e-08 2.1391785e-08 9.6841519e-08 5.1179870e-08
3.3991667e+00 7.1208595e-10 -1.0309629e-09 1.8574909e-09 3.6953132e-10 8.4906616e-08 2.1414563e-08 9.7199097e-08 5.1359454e-08
3.4027778e+00 7.0968952e-10 1.2412195e-09 2.0257136e-09 1.2881625e-09 8.5201552e-08 2.1756589e-08 9.7843547e-08 5.1788850e-08
3.4083333e+00 7.0600271e-10 8.1093539e-10 2.5233489e-09 1.2882182e-09 8.5392599e-08 2.1851586e-08 9.8247199e-08 5.1987151e-08
3.4119444e+00 7.0480890e-10 6.5960708e-11 1.8602010e-09 5.4224950e-10 8.5583381e-08 2.1879543e-08 9.8650875e-08 5.2149699e-08
3.4155556e+00 7.0404191e-10 1.9210121e-10 2.5236135e-09 9.5819678e-10 8.5788606e-08 2.2025884e-08 9.9077829e-08 5.2374050e-08
3.4194444e+00 7.0321592e-10 1.0622492e-09 1.7817979e-09 9.6480679e-10 8.5978957e-08 2.2152968e-08 9.9497386e-08 5.2510604e-08
3.4230556e+00 7.0244893e-10 1.1084021e-10 2.7744828e-09 2.9569147e-10 8.6169014e-08 2.2132710e-08 1.0007026e-07 5.2620372e-08
3.4266667e+00 7.0104839e-10 -2.9784336e-10 3.4467913e-09 7.1755744e-10 8.6358347e-08 2.2147706e-08 1.0055965e-07 5.2740149e-08
3.4302778e+00 6.9710666e-10 4.3627467e-10 1.8678419e-09 3.8807212e-10 8.6561051e-08 2.2213187e-08 1.0098761e-07 5.2772345e-08
3.4341667e+00 6.9286173e-10 1.2499082e-10 2.4476870e-09 -1.1210242e-10 8.6748167e-08 2.2269026e-08 1.0129311e-07 5.2910909e-08
3.4377778e+00 6.8892000e-10 3.9044025e-10 8.6998124e-10 1.3911504e-09 8.6934216e-08 2.2407517e-08 1.0157701e-07 5.3177190e-08
3.4413889e+00 6.8497828e-10 8.8793774e-10 2.2131208e-09 1.0668331e-09 8.7119533e-08 2.2588665e-08 1.0205417e-07 5.3490136e-08
3.4450000e+00 6.8351449e-10 7.8420169e-10 2.9686546e-09 1.8218972e-09 8.7318861e-08 2.2660950e-08 1.0251736e-07 5.3710026e-08
3.4488889e+00 6.8330635e-10 -1.6461937e-10 1.7022129e-09 6.2874376e-11 8.7503897e-08 2.2689725e-08 1.0283941e-07 5.3859823e-08
3.4525000e+00 6.8311309e-10 4.3023526e-10 1.7951317e-09 1.3198686e-09 8.7688880e-08 2.2738016e-08 1.0314765e-07 5.4326912e-08
3.4561111e+00 6.8291982e-10 1.5529753e-11 1.5522614e-09 2.9917220e-09 8.7873850e-08 2.2809158e-08 1.0347190e-07 5.4740723e-08
3.4597222e+00 6.8300807e-10 6.4116652e-10 1.9690189e-09 8.2806889e-10 8.8073391e-08 2.2921661e-08 1.0395322e-07 5.5031227e-08
3.4636111e+00 6.8527393e-10 3.2314636e-10 2.8846083e-09 1.6619675e-09 8.8359596e-08 2.2924821e-08 1.0451063e-07 5.5626797e-08
3.4691667e+00 6.8851086e-10 -3.0418902e-10 1.0500761e-09 1.9114534e-09 8.8546353e-08 2.2942719e-08 1.0476598e-07 5.5879216e-08
3.4727778e+00 6.9061487e-10 4.6940723e-10 1.7229788e-09 4.1856444e-10 8.8733714e-08 2.3134695e-08 1.0513726e-07 5.5834957e-08
3.4763889e+00 6.9297601e-10 1.3026794e-09 2.3090290e-09 -8.2710850e-10 8.8921965e-08 2.3338827e-08 1.0544762e-07 5.5773302e-08
3.4800000e+00 6.9718514e-10 5.8160895e-10 1.0613282e-09 2.5798199e-10 8.9125972e-08 2.3469246e-08 1.0578241e-07 5.5940878e-08
3.4838889e+00 7.0171806e-10 5.3627057e-10 2.3147792e-09 1.1783827e-09 8.9316590e-08 2.3635335e-08 1.0618556e-07 5.6241339e-08
3.4875000e+00 7.0592719e-10 9.9686054e-10 2.0633248e-09 1.5951113e-09 8.9508349e-08 2.3820521e-08 1.0651998e-07 5.6551363e-08
3.4911111e+00 7.1013633e-10 7.1254776e-10 1.5683340e-09 1.2666410e-09 8.9701035e-08 2.4003078e-08 1.0683176e-07 5.6889063e-08
3.4947222e+00 7.1277944e-10 9.7259137e-10 1.8175632e-09 1.8505942e-09 8.9909169e-08 2.4148115e-08 1.0704330e-07 5.7019614e-08
3.4986111e+00 7.1442274e-10 2.7058104e-10 3.1558820e-10 -7.3158234e-10 9.0102865e-08 2.4227215e-08 1.0713964e-07 5.7185909e-08
3.5022222e+00 7.1594867e-10 4.5957933e-10 7.3059131e-10 2.2666115e-09 9.0296975e-08 2.4211600e-08 1.0733616e-07 5.7569425e-08
3.5058333e+00 7.1747459e-10 -6.0371659e-10 1.4035563e-09 1.2735329e-09 9.0506382e-08 2.4116375e-08 1.0773048e-07 5.7896166e-08
3.5097222e+00 7.1846248e-10 -2.1249998e-10 2.5728103e-09 1.5271078e-09 9.0700445e-08 2.4063080e-08 1.0808879e-07 5.8271890e-08
3.5133333e+00 7.1461856e-10 -2.7945317e-10 1.3182919e-09 1.9411160e-09 9.0893467e-08 2.3985778e-08 1.0829328e-07 5.8656571e-08
3.5169444e+00 7.1077464e-10 -4.3410511e-10 9.0244265e-10 1.6097823e-09 9.1085448e-08 2.3925180e-08 1.0855220e-07 5.8988047e-08
3.5205556e+00 7.0693072e-10 -1.2526234e-10 1.9093541e-09 1.4499910e-09 9.1378841e-08 2.4057688e-08 1.0918765e-07 5.9027566e-08
3.5261111e+00 7.0135474e-10 9.2031224e-10 2.5761701e-09 -1.2128740e-09 9.1569293e-08 2.4164575e-08 1.0960043e-07 5.8936084e-08
3.5297222e+00 7.0506142e-10 6.6335388e-11 1.9065069e-09 3.6842529e-10 9.1775518e-08 2.4102455e-08 1.0999544e-07 5.8973942e-08
3.5336111e+00 7.0905324e-10 -5.9879593e-10 2.0768243e-09 -4.3931615e-11 9.1968055e-08 2.4123777e-08 1.1033930e-07 5.8991421e-08
3.5372222e+00 7.1275993e-10 7.9561501e-10 1.6574237e-09 2.0527492e-10 9.2161596e-08 2.4270090e-08 1.1066824e-07 5.9135825e-08
3.5408333e+00 7.1646661e-10 5.5496606e-10 1.9147057e-09 1.1276925e-09 9.2355811e-08 2.4296005e-08 1.1096701e-07 5.9398206e-08
3.5444444e+00 7.1773300e-10 -3.1575172e-10 1.3298626e-09 1.2942865e-09 9.2564975e-08 2.4282009e-08 1.1125487e-07 5.9670691e-08
3.5483333e+00 7.1653349e-10 1.9578936e-10 1.5729050e-09 1.0412939e-09 9.2758885e-08 2.4271876e-08 1.1156861e-07 5.9852219e-08
3.5519444e+00 7.1541967e-10 -2.8932497e-10 1.8343186e-09 6.3434803e-10 9.2952494e-08 2.4272631e-08 1.1170642e-07 5.9781829e-08
3.5555556e+00 7.1430584e-10 2.9629853e-10 -3.3777294e-10 -1.2840962e-09 9.3145801e-08 2.4344596e-08 1.1188339e-07 5.9613170e-08
3.5591667e+00 7.1319201e-10 3.6799185e-10 2.2596188e-09 -2.7275682e-10 9.3353842e-08 2.4367635e-08 1.1219920e-07 5.9636951e-08
3.5630556e+00 7.1337514e-10 -1.7051324e-10 9.2496414e-10 4.7658930e-10 9.3547076e-08 2.4291534e-08 1.1246141e-07 5.9622990e-08
3.5666667e+00 7.1358487e-10 -5.3195914e-10 1.9225861e-09 -6.0545543e-10 9.3740367e-08 2.4225657e-08 1.1279282e-07 5.9717744e-08
3.5702778e+00 7.1379460e-10 -7.6138223e-11 1.6765122e-09 1.4801102e-09 9.3933715e-08 2.4246206e-08 1.1310901e-07 5.9984278e-08
3.5738889e+00 7.1400432e-10 2.6581759e-10 1.7572224e-09 9.8019974e-10 9.4142026e-08 2.4148306e-08 1.1328447e-07 6.0232854e-08
3.5777778e+00 7.1441315e-10 -1.1049550e-09 1.2089096e-11 1.1504570e-09 9.4335590e-08 2.4074415e-08 1.1348646e-07 6.0356326e-08
3.5813889e+00 7.1498465e-10 4.2288008e-10 2.1815067e-09 -1.0717093e-11 9.4633683e-08 2.4185793e-08 1.1421145e-07 6.0645005e-08
3.5869444e+00 7.1586386e-10 2.4539074e-10 2.9360066e-09 1.7427874e-09 9.4827641e-08 2.4205657e-08 1.1470604e-07 6.0959527e-08
3.5905556e+00 7.1643535e-10 -6.2035384e-11 2.4351555e-09 1.1604982e-09 9.5021697e-08 2.4213641e-08 1.1507073e-07 6.1419063e-08
3.5941667e+00 7.1659576e-10 1.3573632e-10 1.5252561e-09 3.0813674e-09 9.5215722e-08 2.4323699e-08 1.1534381e-07 6.1915313e-08
3.5977778e+00 7.1620860e-10 8.8018527e-10 1.4403012e-09 1.4994072e-09 9.5424556e-08 2.4366762e-08 1.1570436e-07 6.2596128e-08
3.6016667e+00 7.1579165e-10 -5.1107177e-10 2.1955228e-09 4.3361477e-09 9.5618364e-08 2.4319205e-08 1.1600125e-07 6.3165821e-08
3.6052778e+00 7.1540448e-10 7.2075559e-11 1.0285854e-09 9.2255214e-10 9.5812067e-08 2.4405977e-08 1.1626675e-07 6.3599889e-08
3.6088889e+00 7.1501731e-10 7.2890004e-10 1.8547253e-09 3.0842363e-09 9.6021382e-08 2.4530533e-08 1.1661109e-07 6.4000166e-08
3.6127778e+00 7.2028640e-10 3.3872700e-10 1.6176544e-09 3.4670532e-10 9.6217203e-08 2.4619569e-08 1.1693215e-07 6.3994359e-08
3.6163889e+00 7.2577796e-10 4.8314238e-10 1.8689716e-09 -4.0031002e-10 9.6414511e-08 2.4721171e-08 1.1727570e-07 6.4114740e-08
3.6200000e+00 7.3126952e-10 4.5471804e-10 1.8618920e-09 1.5115251e-09 9.6613307e-08 2.4789230e-08 1.1759695e-07 6.4542728e-08
3.6236111e+00 7.3676108e-10 1.7352495e-10 1.6266923e-09 2.4391276e-09 9.6828528e-08 2.4894047e-08 1.1796079e-07 6.5005083e-08
3.6275000e+00 7.3903622e-10 7.2490089e-10 2.0422929e-09 1.5239141e-09 9.7028277e-08 2.5129241e-08 1.1824480e-07 6.5308278e-08
3.6311111e+00 7.3603270e-10 1.4461212e-09 1.0419937e-09 1.2748076e-09 9.7227212e-08 2.5368407e-08 1.1855932e-07 6.5566548e-08
3.6347222e+00 7.3302918e-10 7.6156410e-10 2.3736533e-09 1.1092280e-09 9.7425334e-08 2.5440201e-08 1.1891239e-07 6.5861373e-08
3.6383333e+00 7.3002566e-10 -9.8844936e-11 1.4605524e-09 1.6122372e-09 9.7744077e-08 2.5561528e-08 1.1947059e-07 6.6352901e-08
3.6441667e+00 7.2708564e-10 7.9214225e-10 2.2920440e-09 1.1964935e-09 9.7926017e-08 2.5748116e-08 1.1976844e-07 6.6575866e-08
3.6475000e+00 7.2843339e-10 1.0737368e-09 1.2121515e-09 1.0331498e-09 9.8138706e-08 2.5980741e-08 1.2002626e-07 6.7070431e-08
3.6513889e+00 7.3000576e-10 9.2018583e-10 1.3876629e-09 3.2059807e-09 9.8336614e-08 2.6120506e-08 1.2017400e-07 6.7530264e-08
3.6550000e+00 7.3146582e-10 3.6996142e-10 2.1677309e-10 1.0386318e-09 9.8534917e-08 2.6177220e-08 1.2031400e-07 6.7665565e-08
3.6586111e+00 7.3292588e-10 1.5354787e-10 1.3035851e-09 2.1030781e-10 9.8749008e-08 2.6177919e-08 1.2066250e-07 6.7655843e-08
3.6625000e+00 7.3512571e-10 -1.4755664e-10 2.2107192e-09 -2.9364086e-10 9.8948397e-08 2.6223341e-08 1.2103208e-07 6.7737304e-08
3.6661111e+00 7.3729092e-10 5.6683263e-10 1.8027802e-09 1.0455884e-09 9.9148374e-08 2.6289020e-08 1.2139537e-07 6.8000575e-08
3.6697222e+00 7.3945614e-10 3.9437212e-11 2.1424502e-09 1.3846000e-09 9.9348936e-08 2.6265058e-08 1.2175116e-07 6.8138007e-08
3.6733333e+00 7.4162136e-10 -2.6062649e-10 1.7213623e-09 -1.1599012e-10 9.9565827e-08 2.6160273e-08 1.2210090e-07 6.8023746e-08
3.6772222e+00 7.4563459e-10 -6.3752314e-10 1.8053781e-09 -8.6339163e-10 9.9768712e-08 2.5941859e-08 1.2246431e-07 6.8125686e-08
3.6808333e+00 7.5259125e-10 -1.3786123e-09 2.1412420e-09 1.8043713e-09 9.9973481e-08 2.5718467e-08 1.2261289e-07 6.8453285e-08
3.6844444e+00 7.5954791e-10 -6.8346858e-10 -5.2778441e-10 1.2196248e-09 1.0018013e-07 2.5601282e-08 1.2256283e-07 6.8574306e-08
3.6880556e+00 7.6650457e-10 -3.9823363e-10 -1.5819043e-11 -1.0251056e-10 1.0038867e-07 2.5533664e-08 1.2262093e-07 6.8759456e-08
3.6916667e+00 7.7346123e-10 -2.2593545e-10 6.4681390e-10 1.8115889e-09 1.0061447e-07 2.5569946e-08 1.2279992e-07 6.8998681e-08
3.6955556e+00 7.7489640e-10 5.3692722e-10 1.1580465e-09 2.3891082e-10 1.0082427e-07 2.5618645e-08 1.2310459e-07 6.9203463e-08
3.6991667e+00 7.7439820e-10 -8.7405864e-11 2.1506005e-09 1.6513803e-09 1.0114678e-07 2.5571545e-08 1.2365476e-07 6.9615239e-08
3.7047222e+00 7.7363175e-10 -1.9519148e-10 1.7329740e-09 8.1927813e-10 1.0135624e-07 2.5636076e-08 1.2390543e-07 6.9892547e-08
3.7083333e+00 7.7313356e-10 7.9086690e-10 9.8923023e-10 1.7404897e-09 1.0156609e-07 2.5662534e-08 1.2419517e-07 6.9882094e-08
3.7119444e+00 7.7656970e-10 -5.4664480e-10 2.1573188e-09 -1.8369789e-09 1.0179335e-07 2.5598614e-08 1.2457334e-07 6.9764374e-08
3.7158333e+00 7.8179398e-10 -1.2405446e-12 1.6561325e-09 8.2794368e-10 1.0200575e-07 2.5591305e-08 1.2480929e-07 6.9826615e-08
3.7194444e+00 7.8664510e-10 -6.6227378e-11 9.0618628e-10 -2.5341172e-10 1.0221945e-07 2.5586933e-08 1.2507644e-07 6.9754284e-08
3.7230556e+00 7.9149621e-10 2.5867734e-11 1.9949768e-09 -4.1425246e-10 1.0243437e-07 2.5586985e-08 1.2529857e-07 6.9800325e-08
3.7266667e+00 7.9554593e-10 -2.5381464e-11 4.1736871e-10 8.3924517e-10 1.0266652e-07 2.5638635e-08 1.2543110e-07 7.0142200e-08
3.7305556e+00 7.9638050e-10 4.6809446e-10 9.1899448e-10 2.0911063e-09 1.0288231e-07 2.5632228e-08 1.2566171e-07 7.0550334e-08
3.7341667e+00 7.9715547e-10 -5.2724118e-10 1.5853480e-09 1.6762874e-09 1.0309831e-07 2.5540450e-08 1.2587674e-07 7.0850328e-08
3.7377778e+00 7.9793043e-10 -3.1993904e-10 7.4990266e-10 1.0928907e-09 1.0331453e-07 2.5440385e-08 1.2601516e-07 7.1141648e-08
3.7413889e+00 7.9870539e-10 -6.0373934e-10 7.5324950e-10 1.5962124e-09 1.0354808e-07 2.5394676e-08 1.2623099e-07 7.1543720e-08
3.7452778e+00 8.0281278e-10 2.1194881e-10 1.4232408e-09 1.8501215e-09 1.0376622e-07 2.5420285e-08 1.2650087e-07 7.1629088e-08
3.7488889e+00 8.0804039e-10 2.4447332e-11 1.5074923e-09 -1.0621152e-09 1.0398577e-07 2.5315690e-08 1.2681687e-07 7.1714864e-08
3.7525000e+00 8.1326800e-10 -9.8993867e-10 1.9242308e-09 1.8538986e-09 1.0420674e-07 2.5140639e-08 1.2707151e-07 7.1918196e-08
3.7561111e+00 8.1849562e-10 -6.2591775e-10 8.4104582e-10 2.3015661e-11 1.0454866e-07 2.4654666e-08 1.2730953e-07 7.1856512e-08
3.7616667e+00 8.2273667e-10 -2.2899242e-09 8.3912081e-10 -3.9312183e-10 1.0477141e-07 2.4506272e-08 1.2756465e-07 7.1952620e-08
3.7652778e+00 8.2218582e-10 9.2013911e-10 1.9314577e-09 1.2802723e-09 1.0501113e-07 2.4709435e-08 1.2788112e-07 7.2056803e-08
3.7691667e+00 8.2159260e-10 8.2125249e-10 1.2598025e-09 -3.8727599e-10 1.0523357e-07 2.4826464e-08 1.2808297e-07 7.1991488e-08
3.7727778e+00 8.2104175e-10 2.5901547e-10 9.3226307e-10 -2.1563350e-10 1.0545594e-07 2.4833047e-08 1.2831588e-07 7.2016986e-08
3.7763889e+00 8.2109780e-10 -1.9824635e-10 1.5970131e-09 4.5099855e-10 1.0567894e-07 2.4849047e-08 1.2851829e-07 7.2160191e-08
3.7800000e+00 8.2563371e-10 3.4594016e-10 6.0109338e-10 8.7090060e-10 1.0592046e-07 2.5015984e-08 1.2880333e-07 7.2344688e-08
3.7838889e+00 8.3051854e-10 1.0849426e-09 2.2732552e-09 7.1049972e-10 1.0614600e-07 2.5165504e-08 1.2926824e-07 7.2508008e-08
3.7875000e+00 8.3505446e-10 2.9524575e-10 2.7756296e-09 7.9706898e-10 1.0637278e-07 2.5246044e-08 1.2971824e-07 7.2744134e-08
3.7911111e+00 8.3959037e-10 4.4819710e-10 2.1111978e-09 1.3825587e-09 1.0661813e-07 2.5325971e-08 1.3017051e-07 7.2902154e-08
3.7950000e+00 8.4280298e-10 2.3689302e-10 2.4495202e-09 -2.8104033e-11 1.0684666e-07 2.5352036e-08 1.3050625e-07 7.2968105e-08
3.7986111e+00 8.4479566e-10 3.7037194e-12 1.1965341e-09 6.3687923e-10 1.0707573e-07 2.5301484e-08 1.3076559e-07 7.3215018e-08
3.8022222e+00 8.4678834e-10 -4.7033126e-10 1.6198223e-09 1.6423178e-09 1.0730533e-07 2.5275536e-08 1.3106350e-07 7.3453408e-08
3.8058333e+00 8.4878101e-10 2.3080925e-10 1.6153989e-09 5.5820660e-10 1.0755334e-07 2.5320840e-08 1.3150021e-07 7.3535811e-08
3.8097222e+00 8.5186085e-10 1.5750999e-10 2.7883466e-09 1.4810262e-10 1.0778539e-07 2.5292930e-08 1.3183662e-07 7.3702763e-08
3.8133333e+00 8.6171175e-10 -4.1514366e-10 8.6508158e-10 1.3929965e-09 1.0802011e-07 2.5286582e-08 1.3214221e-07 7.3924027e-08
3.8169444e+00 8.7156265e-10 3.5654982e-10 2.4534448e-09 6.4943911e-10 1.0838641e-07 2.5572865e-08 1.3256735e-07 7.4655347e-08
3.8225000e+00 8.8671788e-10 1.3611498e-09 5.4760424e-10 3.7384832e-09 1.0862785e-07 2.5715468e-08 1.3285207e-07 7.5203744e-08
3.8261111e+00 8.9616634e-10 -4.4817656e-11 2.5443772e-09 1.3236345e-09 1.0887059e-07 2.5753607e-08 1.3329773e-07 7.5382494e-08
3.8297222e+00 8.9640556e-10 3.9687280e-10 2.2953643e-09 3.2637156e-10 1.0913208e-07 2.5754998e-08 1.3360438e-07 7.5653132e-08
3.8336111e+00 8.9666318e-10 -3.8494743e-10 7.9682524e-10 1.9933776e-09 1.0937496e-07 2.5724975e-08 1.3386643e-07 7.5995215e-08
3.8372222e+00 8.9690240e-10 1.0780704e-10 2.0490566e-09 1.1643198e-09 1.0961790e-07 2.5703190e-08 1.3430537e-07 7.6365095e-08
3.8408333e+00 8.9714162e-10 -3.0889703e-10 2.7176940e-09 2.2499581e-09 1.0986064e-07 2.5697104e-08 1.3480550e-07 7.6681047e-08
3.8444444e+00 8.9538272e-10 2.5271343e-10 2.7135568e-09 6.6651317e-10 1.1012121e-07 2.5743340e-08 1.3517818e-07 7.6671312e-08
3.8483333e+00 8.9136387e-10 1.4359546e-10 1.0445627e-09 -7.4995091e-10 1.1036211e-07 2.5752130e-08 1.3533323e-07 7.6771366e-08
3.8519444e+00 8.8763209e-10 -6.2458437e-11 6.3918038e-10 1.6735276e-09 1.1060201e-07 2.5759826e-08 1.3552745e-07 7.6980637e-08
3.8555556e+00 8.8390031e-10 1.3350247e-10 1.4700673e-09 2.5820386e-10 1.1084089e-07 2.5823128e-08 1.3568408e-07 7.7668968e-08
3.8591667e+00 8.8016853e-10 4.5082819e-10 2.3088950e-10 6.0956194e-09 1.1109822e-07 2.5900881e-08 1.3587013e-07 7.8508414e-08
3.8630556e+00 8.8437531e-10 2.1562275e-10 1.6452756e-09 1.0996339e-09 1.1133830e-07 2.5758018e-08 1.3621114e-07 7.8692428e-08
3.8666667e+00 8.8854197e-10 -1.5343575e-09 2.0579040e-09 5.9895407e-10 1.1157951e-07 2.5617457e-08 1.3664455e-07 7.8958259e-08
3.8702778e+00 8.9270863e-10 2.3686692e-10 2.6488407e-09 1.8548785e-09 1.1182185e-07 2.5663809e-08 1.3712479e-07 7.9252119e-08
3.8738889e+00 8.9687528e-10 1.9099758e-10 2.5664809e-09 8.5767411e-10 1.1221498e-07 2.5590122e-08 1.3778920e-07 7.9567109e-08
3.8797222e+00 9.0028857e-10 -6.1206169e-10 1.9001479e-09 9.4226729e-10 1.1245894e-07 2.5485142e-08 1.3807051e-07 7.9852908e-08
3.8833333e+00 9.0126962e-10 -3.5698603e-10 1.1547136e-09 1.6958712e-09 1.1270317e-07 2.5448606e-08 1.3825994e-07 8.0175213e-08
3.8869444e+00 9.0225067e-10 1.9725403e-11 9.0251983e-10 1.2792558e-09 1.1294766e-07 2.5406069e-08 1.3842686e-07 8.0489199e-08
3.8905556e+00 9.0323171e-10 -4.1237479e-10 9.1014152e-10 1.6190749e-09 1.1319285e-07 2.5299373e-08 1.3864814e-07 8.0903291e-08
3.8941667e+00 9.0739790e-10 -5.7250480e-10 1.4929674e-09 2.2033156e-09 1.1345884e-07 2.5262679e-08 1.3890304e-07 8.1126181e-08
3.8980556e+00 9.1651057e-10 2.5797796e-10 1.0774298e-09 -2.9283102e-10 1.1370821e-07 2.5216620e-08 1.3922364e-07 8.1215839e-08
3.9016667e+00 9.2497234e-10 -6.8313418e-10 2.4042065e-09 1.1204491e-09 1.1395987e-07 2.5216801e-08 1.3969024e-07 8.1432352e-08
3.9052778e+00 9.3343411e-10 6.8480615e-10 2.6629526e-09 8.7812382e-10 1.1421382e-07 2.5309898e-08 1.4021056e-07 8.1559023e-08
3.9088889e+00 9.4189588e-10 1.7455167e-10 2.9875545e-09 2.9115098e-10 1.1448922e-07 2.5394555e-08 1.4053912e-07 8.1821571e-08
3.9127778e+00 9.4661186e-10 5.5107921e-10 3.2565728e-10 1.9592636e-09 1.1474613e-07 2.5480512e-08 1.4076079e-07 8.2120512e-08
3.9163889e+00 9.5051365e-10 2.4237236e-10 2.0815563e-09 8.0018949e-10 1.1500409e-07 2.5465605e-08 1.4100636e-07 8.2366391e-08
3.9200000e+00 9.5441544e-10 -3.7997887e-10 5.8529299e-10 1.4694645e-09 1.1526310e-07 2.5364157e-08 1.4119873e-07 8.2567853e-08
3.9236111e+00 9.5831724e-10 -5.5646780e-10 1.5037937e-09 3.9018491e-10 1.1554275e-07 2.5331255e-08 1.4151364e-07 8.2843758e-08
3.9275000e+00 9.5929352e-10 2.7445352e-10 1.6718229e-09 1.9747092e-09 1.1580206e-07 2.5327602e-08 1.4182931e-07 8.3109481e-08
3.9311111e+00 9.5561478e-10 -3.0817570e-10 1.7562418e-09 4.7812384e-10 1.1606038e-07 2.5269758e-08 1.4206864e-07 8.3348720e-08
3.9347222e+00 9.5193604e-10 -2.2576387e-10 8.4276578e-10 1.7302365e-09 1.1645584e-07 2.5229237e-08 1.4231926e-07 8.3856347e-08
3.9402778e+00 9.4627644e-10 -1.7361293e-11 9.2635026e-10 1.3155238e-09 1.1671191e-07 2.5202838e-08 1.4255811e-07 8.3933479e-08
3.9438889e+00 9.4468298e-10 -2.2632803e-10 1.6674353e-09 -6.0353458e-10 1.1698780e-07 2.5267327e-08 1.4279927e-07 8.3958962e-08
3.9477778e+00 9.4716764e-10 7.7909178e-10 7.6444115e-10 8.2195538e-10 1.1724464e-07 2.5374131e-08 1.4290901e-07 8.4218079e-08
3.9513889e+00 9.4947483e-10 2.0679137e-10 4.2735879e-10 1.5698942e-09 1.1750210e-07 2.5448458e-08 1.4314913e-07 8.4594790e-08
3.9550000e+00 9.5178202e-10 4.7930894e-10 2.1802632e-09 1.9074439e-09 1.1778007e-07 2.5439952e-08 1.4350815e-07 8.4788182e-08
3.9588889e+00 9.5426669e-10 -5.5222372e-10 1.4401115e-09 -2.4980228e-10 1.1803892e-07 2.5385587e-08 1.4368016e-07 8.4796400e-08
3.9625000e+00 9.5730728e-10 5.0396539e-11 4.2790254e-10 3.2565946e-10 1.1829862e-07 2.5344033e-08 1.4388228e-07 8.5020966e-08
3.9661111e+00 9.6044152e-10 -4.3397065e-10 1.7670074e-09 1.7472648e-09 1.1855916e-07 2.5392621e-08 1.4423118e-07 8.5391060e-08
3.9697222e+00 9.6357576e-10 8.8247554e-10 2.0219458e-09 1.6689858e-09 1.1884070e-07 2.5494271e-08 1.4452493e-07 8.5751574e-08
3.9736111e+00 9.6695110e-10 -1.1191556e-11 9.4027639e-10 1.4211285e-09 1.1910291e-07 2.5564778e-08 1.4472155e-07 8.5915675e-08
3.9772222e+00 9.6940885e-10 6.6202228e-10 1.1949497e-09 9.3654801e-11 1.1936562e-07 2.5639664e-08 1.4497933e-07 8.6016805e-08
3.9808333e+00 9.7059975e-10 2.9237718e-11 1.6044765e-09 8.3985401e-10 1.1962866e-07 2.5679826e-08 1.4528343e-07 8.6208702e-08
3.9844444e+00 9.7179065e-10 3.4148262e-10 1.6979432e-09 9.3150138e-10 1.1991228e-07 2.5730913e-08 1.4571099e-07 8.6377626e-08
3.9883333e+00 9.7307316e-10 9.6412868e-11 2.6135818e-09 5.1642306e-10 1.2017598e-07 2.5790206e-08 1.4606182e-07 8.6724060e-08
3.9919444e+00 9.7426406e-10 4.5090092e-10 1.1963607e-09 2.6814294e-09 1.2058057e-07 2.5993692e-08 1.4628359e-07 8.7466086e-08
3.9975000e+00 9.6772921e-10 7.7001923e-10 3.6904860e-10 1.7707205e-09 1.2084198e-07 2.6080573e-08 1.4634442e-07 8.7967611e-08
4.0011111e+00 9.6271254e-10 3.1953213e-11 2.9156158e-10 2.8587475e-09 1.2110203e-07 2.6124110e-08 1.4652050e-07 8.8397479e-08
4.0047222e+00 9.5769587e-10 3.6992876e-10 1.6206697e-09 1.1092641e-09 1.2136073e-07 2.6208048e-08 1.4682707e-07 8.8575173e-08
4.0083333e+00 9.5267920e-10 4.0488717e-10 1.7085624e-09 5.3098325e-10 1.2163918e-07 2.6452038e-08 1.4706758e-07 8.8622105e-08
4.0122222e+00 9.5665177e-10 1.6864532e-09 7.1677939e-10 -1.2870314e-10 1.2189916e-07 2.6629615e-08 1.4747441e-07 8.8674624e-08
4.0158333e+00 9.6321845e-10 -4.7283288e-11 3.7012926e-09 6.1348824e-10 1.2216092e-07 2.6532390e-08 1.4790326e-07 8.8744714e-08
4.0194444e+00 9.6978513e-10 -8.5018097e-10 9.5588204e-10 3.3497318e-11 1.2242446e-07 2.6445357e-08 1.4807966e-07 8.8779469e-08
4.0230556e+00 9.7635181e-10 4.6800049e-11 9.5974077e-10 2.8731902e-10 1.2270975e-07 2.6255763e-08 1.4833604e-07 8.9196336e-08
4.0269444e+00 9.7996196e-10 -1.6718907e-09 1.6255970e-09 3.2858315e-09 1.2297432e-07 2.6072931e-08 1.4860580e-07 8.9268826e-08
4.0305556e+00 9.7374017e-10 -1.5790657e-11 1.3039710e-09 -2.6166951e-09 1.2323720e-07 2.6100718e-08 1.4869960e-07 8.9152516e-08
4.0341667e+00 9.6751839e-10 2.7228611e-10 -2.8529168e-10 1.5430641e-09 1.2349839e-07 2.6150154e-08 1.4883185e-07 8.9650017e-08
4.0377778e+00 9.6129660e-10 1.8404761e-10 1.7214863e-09 3.0492480e-09 1.2377779e-07 2.6177469e-08 1.4918947e-07 9.0099128e-08
4.0416667e+00 9.5459622e-10 5.0083807e-11 1.8847682e-09 8.0027942e-10 1.2403627e-07 2.6157872e-08 1.4955986e-07 9.0227797e-08
4.0452778e+00 9.5417029e-10 -2.3098532e-10 2.1375323e-09 3.8742877e-10 1.2429492e-07 2.6155545e-08 1.4996936e-07 9.0267184e-08
4.0488889e+00 9.5586622e-10 2.0951073e-10 2.3094638e-09 -2.3849348e-11 1.2469374e-07 2.6201114e-08 1.5051821e-07 9.0329396e-08
4.0544444e+00 9.5847536e-10 6.3901042e-11 1.5647982e-09 3.9711953e-10 1.2495356e-07 2.6165492e-08 1.5079838e-07 9.0469439e-08
4.0580556e+00 9.6017130e-10 -3.9271843e-10 1.4777432e-09 8.9558647e-10 1.2521337e-07 2.6044206e-08 1.5111664e-07 9.0600583e-08
4.0616667e+00 9.5841909e-10 -7.2684251e-10 1.9784713e-09 3.1496706e-10 1.2549235e-07 2.5899515e-08 1.5150932e-07 9.0771609e-08
4.0655556e+00 9.5457655e-10 -5.1336630e-10 1.9813390e-09 1.1509754e-09 1.2575039e-07 2.5959429e-08 1.5175212e-07 9.0949448e-08
4.0691667e+00 9.5100848e-10 1.0664132e-09 6.5542404e-10 4.9061747e-10 1.2600748e-07 2.6002897e-08 1.5187199e-07 9.0956012e-08
4.0727778e+00 9.4744040e-10 -6.6516571e-10 6.4629764e-10 -4.3002745e-10 1.2626364e-07 2.5981369e-08 1.5208394e-07 9.0962945e-08
4.0763889e+00 9.4420736e-10 4.6644126e-10 1.6554430e-09 4.9402151e-10 1.2653892e-07 2.5996758e-08 1.5241258e-07 9.1360360e-08
4.0802778e+00 9.4346614e-10 -3.3453254e-10 1.6585890e-09 2.9123887e-09 1.2679435e-07 2.6000600e-08 1.5260297e-07 9.1657717e-08
4.0838889e+00 9.4277785e-10 3.6999638e-10 4.0893706e-10 -1.6754649e-10 1.2704959e-07 2.6129779e-08 1.5274765e-07 9.1784236e-08
4.0875000e+00 9.4208957e-10 8.2242911e-10 1.1623065e-09 1.3354077e-09 1.2730465e-07 2.6208450e-08 1.5293113e-07 9.1803181e-08
4.0911111e+00 9.4140129e-10 -9.6241443e-11 8.3022388e-10 -1.1605322e-09 1.2757937e-07 2.6222369e-08 1.5313627e-07 9.1939884e-08
4.0950000e+00 9.4240183e-10 2.1555030e-10 1.2383943e-09 2.3322725e-09 1.2783487e-07 2.6211324e-08 1.5334242e-07 9.2482346e-08
4.0986111e+00 9.4437369e-10 -3.1750545e-10 1.0003167e-09 2.6750777e-09 1.2809091e-07 2.6185923e-08 1.5355677e-07 9.2800070e-08
4.1022222e+00 9.4634555e-10 8.3038922e-11 1.3274686e-09 2.5775755e-10 1.2834748e-07 2.6234548e-08 1.5380197e-07 9.2964900e-08
4.1058333e+00 9.4831740e-10 3.6580958e-10 1.3354178e-09 1.2637514e-09 1.2862423e-07 2.6148097e-08 1.5400885e-07 9.3366642e-08
4.1097222e+00 9.4945743e-10 -1.1068226e-09 7.5074929e-10 2.1797535e-09 1.2901776e-07 2.5729698e-08 1.5429325e-07 9.4066467e-08
4.1152778e+00 9.3945522e-10 -1.4035688e-09 1.2567838e-09 2.0191929e-09 1.2927131e-07 2.5658139e-08 1.5458615e-07 9.4242597e-08
4.1188889e+00 9.3295378e-10 7.4302514e-10 1.9240184e-09 -3.9337826e-10 1.2952311e-07 2.5887454e-08 1.5483320e-07 9.4356010e-08
4.1225000e+00 9.2645235e-10 1.3737242e-09 7.5882915e-10 1.4402686e-09 1.2977316e-07 2.6039472e-08 1.5511901e-07 9.4551264e-08
4.1261111e+00 9.2006029e-10 2.9516103e-11 2.3450652e-09 3.6207378e-10 1.3002184e-07 2.6087376e-08 1.5553488e-07 9.4818746e-08
4.1297222e+00 9.1636931e-10 4.1268191e-10 2.1711706e-09 2.1069929e-09 1.3028853e-07 2.6214285e-08 1.5589359e-07 9.5322249e-08
4.1336111e+00 9.1239441e-10 6.7510590e-10 1.4460568e-09 2.2087490e-09 1.3053514e-07 2.6217276e-08 1.5612038e-07 9.5763889e-08
4.1372222e+00 9.0870343e-10 -6.4749251e-10 1.0168079e-09 1.8679276e-09 1.3078075e-07 2.6092125e-08 1.5633113e-07 9.6115033e-08
4.1408333e+00 9.0501246e-10 -5.0774732e-10 1.2718940e-09 1.3734063e-09 1.3104476e-07 2.6105153e-08 1.5668267e-07 9.6309511e-08
4.1447222e+00 9.0536902e-10 6.1940869e-10 2.2729994e-09 2.9354730e-10 1.3129048e-07 2.6219009e-08 1.5714685e-07 9.6436073e-08
4.1483333e+00 9.0918037e-10 4.3157740e-10 2.7678527e-09 8.7471417e-10 1.3153724e-07 2.6324239e-08 1.5753469e-07 9.6770713e-08
4.1519444e+00 9.1299172e-10 5.3977256e-10 1.4440598e-09 2.2142653e-09 1.3178502e-07 2.6594428e-08 1.5797724e-07 9.7124514e-08
4.1555556e+00 9.1680307e-10 1.9542775e-09 3.3618833e-09 1.0515936e-09 1.3205298e-07 2.6900769e-08 1.5846152e-07 9.7447098e-08
4.1594444e+00 9.2065307e-10 6.7149990e-10 1.5215745e-09 1.7134139e-09 1.3230195e-07 2.7026858e-08 1.5875758e-07 9.7845969e-08
4.1630556e+00 9.1788002e-10 4.9240284e-10 1.6936327e-09 1.9684698e-09 1.3255017e-07 2.7008965e-08 1.5912333e-07 9.8182553e-08
4.1666667e+00 9.1510696e-10 -6.5756555e-10 2.2782678e-09 1.1384632e-09 1.3293057e-07 2.6998600e-08 1.5972114e-07 9.8520235e-08
4.1722222e+00 9.1084073e-10 5.9537481e-10 1.9415500e-09 8.8762453e-10 1.3317688e-07 2.7103586e-08 1.5988017e-07 9.9020068e-08
4.1758333e+00 9.0806767e-10 3.7372407e-10 -2.1447992e-10 3.7262254e-09 1.3342260e-07 2.7146387e-08 1.5991015e-07 9.9476146e-08
4.1794444e+00 9.0646367e-10 2.1360452e-11 5.4005733e-10 4.8372674e-10 1.3368674e-07 2.7205533e-08 1.6012336e-07 9.9510489e-08
4.1833333e+00 9.0478668e-10 4.8560438e-10 1.6099899e-09 -1.8935762e-10 1.3393158e-07 2.7239938e-08 1.6032900e-07 9.9723086e-08
4.1869444e+00 9.0322948e-10 -1.6802168e-10 6.2314162e-10 2.1517904e-09 1.3417599e-07 2.7233211e-08 1.6048204e-07 1.0008116e-07
4.1905556e+00 9.0167228e-10 1.0593172e-10 1.0388362e-09 1.1535435e-09 1.3442000e-07 2.7263705e-08 1.6057375e-07 1.0046660e-07
4.1941667e+00 9.0025573e-10 1.7555408e-10 -4.2922619e-11 2.4043414e-09 1.3468239e-07 2.7394476e-08 1.6070572e-07 1.0084332e-07
4.1980556e+00 8.9893682e-10 9.4533699e-10 1.3738070e-09 8.2465047e-10 1.3492568e-07 2.7454686e-08 1.6093645e-07 1.0114000e-07
4.2016667e+00 8.9771212e-10 -3.8955066e-10 1.1317796e-09 1.9139210e-09 1.3516865e-07 2.7486348e-08 1.6122925e-07 1.0151876e-07
4.2052778e+00 8.9648741e-10 6.8181056e-10 2.0479323e-09 1.5823758e-09 1.3541128e-07 2.7569185e-08 1.6165237e-07 1.0182565e-07
4.2088889e+00 8.9526271e-10 8.2842399e-11 2.5471254e-09 1.2504569e-09 1.3567190e-07 2.7615563e-08 1.6209210e-07 1.0245810e-07
4.2127778e+00 8.9185108e-10 3.1468344e-10 1.8870701e-09 4.1705526e-09 1.3591298e-07 2.7652968e-08 1.6247795e-07 1.0287472e-07
4.2163889e+00 8.8844931e-10 3.0595651e-11 2.3031356e-09 -3.2483580e-10 1.3615314e-07 2.7656272e-08 1.6281733e-07 1.0305671e-07
4.2200000e+00 8.8504754e-10 -9.9426650e-14 1.3824405e-09 2.0047437e-09 1.3641075e-07 2.7660983e-08 1.6310874e-07 1.0316580e-07
4.2238889e+00 8.8138410e-10 4.0475317e-11 1.5561942e-09 -1.0696727e-09 1.3664885e-07 2.7688492e-08 1.6333327e-07 1.0301481e-07
4.2275000e+00 8.7694687e-10 2.1346082e-10 8.8217392e-10 -3.2408728e-10 1.3701237e-07 2.7877851e-08 1.6366706e-07 1.0313006e-07
4.2330556e+00 8.6794515e-10 9.2268893e-10 1.4739309e-09 1.0155483e-09 1.3724665e-07 2.8008347e-08 1.6395399e-07 1.0332331e-07
4.2366667e+00 8.6209403e-10 2.8189659e-10 1.6421239e-09 7.6832261e-10 1.3747934e-07 2.8047358e-08 1.6411038e-07 1.0350767e-07
4.2402778e+00 8.5624291e-10 7.8203631e-11 5.6192237e-11 9.3349160e-10 1.3771054e-07 2.8068621e-08 1.6426671e-07 1.0359308e-07
4.2438889e+00 8.5107014e-10 1.1806601e-10 1.6414698e-09 -1.4508860e-10 1.3795816e-07 2.7999498e-08 1.6436998e-07 1.0368620e-07
4.2477778e+00 8.4688277e-10 -7.1054807e-10 -6.0001156e-10 9.4324655e-10 1.3818700e-07 2.7989777e-08 1.6433592e-07 1.0373720e-07
4.2513889e+00 8.4299451e-10 6.2081324e-10 2.3014345e-10 -4.7249940e-10 1.3841478e-07 2.8129203e-08 1.6446296e-07 1.0377053e-07
4.2550000e+00 8.3910624e-10 6.6620158e-10 1.1494033e-09 7.8014537e-10 1.3864151e-07 2.8175764e-08 1.6472032e-07 1.0375907e-07
4.2586111e+00 8.3521797e-10 -2.3640836e-10 1.6454553e-09 -8.8587868e-10 1.3886690e-07 2.8117232e-08 1.6499282e-07 1.0364856e-07
4.2622222e+00 8.2915904e-10 -3.0388571e-10 1.3138241e-09 -1.3422041e-10 1.3910770e-07 2.8103934e-08 1.6523731e-07 1.0368574e-07
4.2661111e+00 8.2207468e-10 1.8989928e-10 1.1516356e-09 4.5291877e-10 1.3932946e-07 2.8066671e-08 1.6539575e-07 1.0387423e-07
4.2697222e+00 8.1549634e-10 -5.3386862e-10 5.6894077e-10 1.2869542e-09 1.3954943e-07 2.7996156e-08 1.6547060e-07 1.0430718e-07
4.2733333e+00 8.0891801e-10 -1.1703586e-10 2.4391694e-10 2.7094765e-09 1.3976760e-07 2.7951827e-08 1.6556136e-07 1.0456953e-07
4.2769444e+00 8.0216439e-10 -2.9215295e-10 7.4174988e-10 -2.8775272e-10 1.4000042e-07 2.7882712e-08 1.6580721e-07 1.0471597e-07
4.2808333e+00 7.9437673e-10 -3.0026156e-10 1.7373877e-09 1.5429515e-09 1.4021459e-07 2.7865902e-08 1.6608957e-07 1.0504200e-07
4.2844444e+00 7.8714534e-10 1.4509111e-10 1.3289674e-09 1.4665585e-09 1.4054025e-07 2.7901649e-08 1.6637149e-07 1.0505910e-07
4.2900000e+00 7.7602011e-10 6.9391046e-11 6.6108471e-10 -1.3639835e-09 1.4074975e-07 2.7935673e-08 1.6647863e-07 1.0480938e-07
4.2936111e+00 7.7105010e-10 2.4467219e-10 5.0237534e-10 -9.4107797e-10 1.4095874e-07 2.7944395e-08 1.6664768e-07 1.0477691e-07
4.2972222e+00 7.7225107e-10 -1.6415373e-10 1.3334546e-09 6.4130730e-10 1.4118416e-07 2.7920250e-08 1.6687165e-07 1.0493706e-07
4.3011111e+00 7.7354442e-10 -4.2805003e-11 9.2511863e-10 7.3146051e-10 1.4139383e-07 2.7971004e-08 1.6701833e-07 1.0486063e-07
4.3047222e+00 7.7474538e-10 5.1130102e-10 6.6774898e-10 -1.4369683e-09 1.4160382e-07 2.8013907e-08 1.6715712e-07 1.0491963e-07
4.3083333e+00 7.7594635e-10 -1.1527033e-10 8.3951477e-10 1.9815867e-09 1.4181380e-07 2.7996231e-08 1.6733395e-07 1.0501480e-07
4.3119444e+00 7.7471862e-10 -4.7892702e-11 1.0807600e-09 -1.1031194e-09 1.4202334e-07 2.8037296e-08 1.6763410e-07 1.0486726e-07
4.3155556e+00 7.7259034e-10 4.2694904e-10 2.1787952e-09 -2.5881225e-10 1.4224834e-07 2.8073084e-08 1.6793374e-07 1.0473875e-07
4.3194444e+00 7.7029836e-10 -1.2019151e-10 8.4282939e-10 -8.4265905e-10 1.4245667e-07 2.7962567e-08 1.6816544e-07 1.0481774e-07
4.3230556e+00 7.6817008e-10 -8.9996924e-10 1.6733068e-09 1.5717553e-09 1.4266458e-07 2.7804021e-08 1.6832086e-07 1.0508676e-07
4.3266667e+00 7.6714673e-10 -5.6353238e-10 1.4586556e-11 9.1157013e-10 1.4288891e-07 2.7690135e-08 1.6844803e-07 1.0529026e-07
4.3305556e+00 7.7108481e-10 -4.1263034e-10 1.2677869e-09 8.3269839e-10 1.4309824e-07 2.7619509e-08 1.6869630e-07 1.0556960e-07
4.3341667e+00 7.7474159e-10 -2.3930058e-10 1.4283782e-09 1.7458328e-09 1.4330856e-07 2.7593086e-08 1.6888303e-07 1.0581300e-07
4.3377778e+00 7.7839838e-10 -4.6008262e-12 5.9937780e-10 5.0090108e-10 1.4351987e-07 2.7494974e-08 1.6913120e-07 1.0593956e-07
4.3413889e+00 7.8205517e-10 -9.0104853e-10 2.0957073e-09 6.6735071e-10 1.4374689e-07 2.7410537e-08 1.6946540e-07 1.0597005e-07
4.3452778e+00 7.7467722e-10 1.7729732e-10 1.2743365e-09 -4.0604497e-10 1.4405011e-07 2.7505443e-08 1.6997737e-07 1.0598740e-07
4.3505556e+00 7.5734180e-10 4.2211214e-10 2.5297869e-09 5.1562992e-10 1.4426913e-07 2.7502691e-08 1.7034669e-07 1.0612706e-07
4.3544444e+00 7.4456835e-10 -4.4570672e-10 1.1944625e-09 6.8153000e-10 1.4446918e-07 2.7412172e-08 1.7061265e-07 1.0642821e-07
4.3580556e+00 7.3270728e-10 -3.8984744e-10 1.6938185e-09 2.0982247e-09 1.4466694e-07 2.7373976e-08 1.7085631e-07 1.0685650e-07
4.3616667e+00 7.2768963e-10 3.7267267e-11 9.5222578e-10 1.8553092e-09 1.4486384e-07 2.7408899e-08 1.7117000e-07 1.0713260e-07
4.3652778e+00 7.2632170e-10 2.8509703e-10 2.4543897e-09 6.9324268e-10 1.4507547e-07 2.7469564e-08 1.7155713e-07 1.0738149e-07
4.3691667e+00 7.2484855e-10 2.3488703e-10 1.4494350e-09 1.4401235e-09 1.4527160e-07 2.7551818e-08 1.7177115e-07 1.0770331e-07
4.3727778e+00 7.2348063e-10 5.2438503e-10 8.7479845e-10 1.5305248e-09 1.4546738e-07 2.7578104e-08 1.7183959e-07 1.0811569e-07
4.3763889e+00 7.2228581e-10 -2.8174837e-10 -1.3163929e-10 2.2760359e-09 1.4566302e-07 2.7605377e-08 1.7187723e-07 1.0836591e-07
4.3800000e+00 7.2244180e-10 5.3350180e-10 5.4047850e-10 3.3703588e-11 1.4587376e-07 2.7694873e-08 1.7194324e-07 1.0855858e-07
4.3838889e+00 7.2260978e-10 2.3360233e-10 1.2511525e-10 1.6177322e-09 1.4606948e-07 2.7671443e-08 1.7201240e-07 1.0891836e-07
4.3875000e+00 7.2276576e-10 -4.4987722e-10 6.2601098e-10 1.7033200e-09 1.4626525e-07 2.7778192e-08 1.7231223e-07 1.0914367e-07
4.3911111e+00 7.2292174e-10 1.4352499e-09 2.6300336e-09 3.7644074e-10 1.4647576e-07 2.7946318e-08 1.7274278e-07 1.0946461e-07
4.3950000e+00 7.2051069e-10 5.8339279e-12 1.7116674e-09 2.3744900e-09 1.4667038e-07 2.8038597e-08 1.7312030e-07 1.0994393e-07
4.3986111e+00 7.1671006e-10 8.4596990e-10 2.3880640e-09 2.0500121e-09 1.4686397e-07 2.8063061e-08 1.7336049e-07 1.1046923e-07
4.4022222e+00 7.1290942e-10 -6.2014758e-10 2.2037086e-10 2.7988919e-09 1.4715980e-07 2.7982580e-08 1.7357534e-07 1.1086047e-07
4.4077778e+00 7.0706229e-10 1.3726175e-10 1.2961778e-09 -4.5142052e-10 1.4735074e-07 2.7990259e-08 1.7375301e-07 1.1094344e-07
4.4113889e+00 7.0294061e-10 -6.6381770e-11 6.3332496e-10 1.2172716e-09 1.4754053e-07 2.7975597e-08 1.7387024e-07 1.1136116e-07
4.4150000e+00 6.9858150e-10 -6.8952427e-11 6.3974294e-10 2.6386319e-09 1.4774360e-07 2.7915586e-08 1.7422840e-07 1.1163709e-07
4.4188889e+00 6.9388707e-10 -4.4543215e-10 2.9719503e-09 -2.7352705e-10 1.4793093e-07 2.7800229e-08 1.7466030e-07 1.1172196e-07
4.4225000e+00 6.8952796e-10 -6.1940319e-10 1.7183648e-09 1.0568970e-09 1.4811705e-07 2.7705128e-08 1.7491682e-07 1.1201538e-07
4.4261111e+00 6.8490261e-10 -2.5844961e-10 1.0674214e-09 1.6516456e-09 1.4830096e-07 2.7563971e-08 1.7515092e-07 1.1221036e-07
4.4297222e+00 6.7318487e-10 -1.0445404e-09 1.4747765e-09 1.4815825e-10 1.4849547e-07 2.7311115e-08 1.7534411e-07 1.1241974e-07
4.4336111e+00 6.6056576e-10 -1.1227920e-09 4.7341118e-10 1.6465248e-09 1.4867278e-07 2.7156286e-08 1.7540856e-07 1.1240707e-07
4.4372222e+00 6.4884802e-10 -3.0640359e-10 2.2643682e-10 -1.7634403e-09 1.4884693e-07 2.7089155e-08 1.7566560e-07 1.1216097e-07
4.4408333e+00 6.3713028e-10 -3.1326272e-10 2.5649929e-09 -5.0832176e-10 1.4901802e-07 2.7094606e-08 1.7590079e-07 1.1234904e-07
4.4444444e+00 6.2629242e-10 3.6357671e-10 -1.0925460e-11 2.2443601e-09 1.4919912e-07 2.7076764e-08 1.7607985e-07 1.1265883e-07
4.4483333e+00 6.1557803e-10 -5.1650375e-10 1.8165262e-09 4.1102446e-10 1.4936449e-07 2.7028544e-08 1.7636892e-07 1.1280259e-07
4.4519444e+00 6.0562895e-10 7.1391153e-11 1.3227849e-09 9.1596304e-10 1.4952717e-07 2.7016274e-08 1.7650523e-07 1.1305534e-07
4.4555556e+00 5.9567987e-10 -1.8464919e-10 1.5744658e-10 1.4171589e-09 1.4968715e-07 2.6941951e-08 1.7666481e-07 1.1335373e-07
4.4591667e+00 5.8573078e-10 -5.0141412e-10 1.5756188e-09 1.3372097e-09 1.4985844e-07 2.6809816e-08 1.7697709e-07 1.1367545e-07
4.4630556e+00 5.8883417e-10 -6.3116442e-10 1.5734181e-09 1.4203612e-09 1.5009250e-07 2.6483900e-08 1.7737844e-07 1.1399383e-07
4.4683333e+00 5.9378849e-10 -1.4272565e-09 1.4086846e-09 5.9044289e-10 1.5026623e-07 2.6267185e-08 1.7762449e-07 1.1402468e-07
4.4722222e+00 5.9743903e-10 -4.3030112e-10 1.0725364e-09 -3.2600236e-10 1.5042849e-07 2.6071505e-08 1.7772259e-07 1.1403555e-07
4.4758333e+00 6.0082883e-10 -1.3759710e-09 -7.2046885e-12 4.2637877e-10 1.5059077e-07 2.5790446e-08 1.7779754e-07 1.1420894e-07
4.4794444e+00 5.9754856e-10 -1.2184209e-09 8.2112970e-10 1.1741296e-09 1.5075212e-07 2.5743665e-08 1.7796417e-07 1.1423811e-07
4.4830556e+00 5.9398142e-10 7.8659889e-10 9.8849029e-10 -9.0485359e-10 1.5092481e-07 2.5749320e-08 1.7806203e-07 1.1424150e-07
4.4869444e+00 5.9013989e-10 -7.3813307e-10 -1.7077022e-12 9.3392486e-10 1.5108415e-07 2.5600195e-08 1.7813886e-07 1.1431813e-07
4.4905556e+00 5.8657275e-10 -6.3840059e-10 8.3605522e-10 -2.2660730e-10 1.5124232e-07 2.5384068e-08 1.7829210e-07 1.1430468e-07
4.4941667e+00 5.8143721e-10 -1.3566173e-09 8.2807272e-10 1.0244569e-10 1.5141076e-07 2.5238840e-08 1.7843225e-07 1.1437786e-07
4.4980556e+00 5.7357482e-10 1.1179934e-10 5.8520746e-10 5.2479185e-10 1.5156512e-07 2.5210313e-08 1.7859421e-07 1.1450116e-07
4.5016667e+00 5.6627404e-10 -3.7512186e-10 1.1736810e-09 6.1338007e-10 1.5171749e-07 2.5113297e-08 1.7885606e-07 1.1450771e-07
4.5052778e+00 5.5897325e-10 -5.2041324e-10 1.6698657e-09 -5.5291179e-10 1.5186789e-07 2.4978315e-08 1.7908699e-07 1.1448732e-07
4.5088889e+00 5.5167247e-10 -7.2557419e-10 8.3804495e-10 3.6468945e-10 1.5201743e-07 2.4816922e-08 1.7924136e-07 1.1471080e-07
4.5125000e+00 5.5262457e-10 -7.6420091e-10 8.3836430e-10 1.6982402e-09 1.5217894e-07 2.4728113e-08 1.7945782e-07 1.1506891e-07
4.5163889e+00 5.5484394e-10 2.9740485e-12 1.3444186e-09 1.3712470e-09 1.5232949e-07 2.4791970e-08 1.7978225e-07 1.1524004e-07
4.5200000e+00 5.5690479e-10 5.8648095e-10 2.1788255e-09 2.0844789e-10 1.5256219e-07 2.4872632e-08 1.8040006e-07 1.1542114e-07
4.5255556e+00 5.6007531e-10 -1.0250911e-10 2.1821566e-09 8.7815023e-10 1.5271371e-07 2.4886703e-08 1.8061797e-07 1.1565668e-07
4.5291667e+00 5.5880930e-10 2.3239790e-10 1.8434392e-10 1.2960042e-09 1.5286482e-07 2.4894249e-08 1.8075921e-07 1.1573018e-07
4.5327778e+00 5.5709540e-10 -1.6274281e-10 1.3494947e-09 -6.1755998e-10 1.5302704e-07 2.5400464e-08 1.8090303e-07 1.1546970e-07
4.5366667e+00 5.5524968e-10 4.5017205e-09 1.0071646e-10 -1.6150996e-09 1.5317719e-07 2.5827497e-08 1.8090719e-07 1.1518379e-07
4.5402778e+00 5.5353578e-10 -5.5987499e-10 -5.5498684e-11 -1.0240614e-09 1.5332694e-07 2.5777601e-08 1.8079717e-07 1.1508822e-07
4.5438889e+00 5.5236939e-10 9.9298131e-11 -1.1393356e-09 1.4192383e-10 1.5347653e-07 2.5757178e-08 1.8080235e-07 1.1539902e-07
4.5475000e+00 5.5225241e-10 -2.8781973e-10 1.1956445e-09 2.7269479e-09 1.5363758e-07 2.5611482e-08 1.8102254e-07 1.1542322e-07
4.5513889e+00 5.5212642e-10 -9.6100039e-10 1.0247159e-09 -2.5195065e-09 1.5378710e-07 2.5418780e-08 1.8125013e-07 1.1523866e-07
4.5550000e+00 5.5200944e-10 -8.1779422e-10 1.4468751e-09 8.1588463e-10 1.5393659e-07 2.5216654e-08 1.8148641e-07 1.1534382e-07
4.5586111e+00 5.5189245e-10 -1.0479788e-09 1.1190197e-09 1.5477601e-10 1.5408605e-07 2.5064281e-08 1.8173009e-07 1.1530478e-07
4.5622222e+00 5.5182103e-10 -3.5854148e-10 1.5273251e-09 -5.1508772e-10 1.5424699e-07 2.4977715e-08 1.8178630e-07 1.1517581e-07
4.5661111e+00 5.5175605e-10 -3.8345533e-10 -9.6054267e-10 -5.9039522e-10 1.5439641e-07 2.4904952e-08 1.8171674e-07 1.1521943e-07
4.5697222e+00 5.5169572e-10 -2.8819701e-10 2.0522577e-10 9.9300457e-10 1.5454582e-07 2.4800060e-08 1.8165469e-07 1.1535340e-07
4.5733333e+00 5.5163539e-10 -6.8003856e-10 -8.7916959e-10 2.4364551e-10 1.5469483e-07 2.4709905e-08 1.8169985e-07 1.1519899e-07
4.5769444e+00 5.4869112e-10 -1.5216058e-10 1.3695916e-09 -1.6689088e-09 1.5485315e-07 2.4641895e-08 1.8192222e-07 1.1494594e-07
4.5808333e+00 5.3692677e-10 -4.3078612e-10 8.7289299e-10 -5.0012464e-10 1.5507336e-07 2.4516679e-08 1.8213430e-07 1.1469633e-07
4.5863889e+00 5.2012057e-10 -3.2050754e-10 6.2408411e-10 -9.9753399e-10 1.5521275e-07 2.4470696e-08 1.8222639e-07 1.1460673e-07
4.5900000e+00 5.0919654e-10 -1.0395133e-10 3.7600546e-10 1.7050786e-10 1.5534961e-07 2.4421780e-08 1.8237280e-07 1.1448189e-07
4.5936111e+00 5.0143465e-10 -3.4758128e-10 1.2139937e-09 -1.3229068e-09 1.5548555e-07 2.4358952e-08 1.8255034e-07 1.1431264e-07
4.5972222e+00 5.0242403e-10 -2.3237500e-10 7.1406529e-10 -2.3943339e-10 1.5563224e-07 2.4280681e-08 1.8265964e-07 1.1436434e-07
4.6011111e+00 5.0348952e-10 -4.3851632e-10 3.8807083e-10 6.8259439e-10 1.5576874e-07 2.4187831e-08 1.8273015e-07 1.1448456e-07
4.6047222e+00 5.0447891e-10 -4.1855988e-10 3.7771884e-10 4.2710339e-10 1.5590550e-07 2.4135335e-08 1.8280849e-07 1.1467736e-07
4.6083333e+00 5.0546829e-10 -6.6013450e-11 4.7299005e-10 1.3526160e-09 1.5604166e-07 2.4123174e-08 1.8295679e-07 1.1494341e-07
4.6119444e+00 5.0003735e-10 -4.6250629e-11 1.1374885e-09 1.1031889e-09 1.5618628e-07 2.4004284e-08 1.8322313e-07 1.1492863e-07
4.6158333e+00 4.9158877e-10 -9.7279893e-10 1.5483066e-09 -1.2298573e-09 1.5631835e-07 2.3891707e-08 1.8343239e-07 1.1481623e-07
4.6194444e+00 4.8374366e-10 -6.6373237e-11 7.2422884e-10 1.9232972e-10 1.5644830e-07 2.3876294e-08 1.8340442e-07 1.1505614e-07
4.6230556e+00 4.7589856e-10 -7.5908693e-11 -1.0280015e-09 2.0222496e-09 1.5657647e-07 2.3794543e-08 1.8337671e-07 1.1547695e-07
4.6266667e+00 4.7056036e-10 -6.7870881e-10 7.2705678e-10 1.8621099e-09 1.5670466e-07 2.3680514e-08 1.8367227e-07 1.1563758e-07
4.6302778e+00 4.7604685e-10 -3.7387065e-10 2.4826811e-09 -3.7934794e-10 1.5684436e-07 2.3542093e-08 1.8398316e-07 1.1590873e-07
4.6341667e+00 4.8195537e-10 -8.1259316e-10 6.5228316e-10 2.7034718e-09 1.5697564e-07 2.3499192e-08 1.8414973e-07 1.1639579e-07
4.6377778e+00 4.8744185e-10 4.1658588e-10 1.1567084e-09 1.7924715e-09 1.5718023e-07 2.3569250e-08 1.8453679e-07 1.1721583e-07
4.6433333e+00 4.9462441e-10 3.7620618e-12 1.5754225e-09 3.1277598e-09 1.5731403e-07 2.3526004e-08 1.8471949e-07 1.1758690e-07
4.6469444e+00 4.9341886e-10 -4.0296130e-10 4.0873543e-10 2.9755206e-10 1.5744750e-07 2.3522120e-08 1.8492520e-07 1.1772376e-07
4.6505556e+00 4.9221330e-10 3.6711086e-10 1.8251721e-09 9.6576030e-10 1.5759088e-07 2.3466758e-08 1.8519635e-07 1.1799782e-07
4.6544444e+00 4.9091501e-10 -8.4163788e-10 9.0914824e-10 1.3833173e-09 1.5772367e-07 2.3286333e-08 1.8536399e-07 1.1816256e-07
4.6580556e+00 4.8970945e-10 -8.2382624e-10 9.1131971e-10 1.3740154e-10 1.5785569e-07 2.3183941e-08 1.8552473e-07 1.1826511e-07
4.6616667e+00 4.8520924e-10 -1.2132764e-10 8.3433034e-10 8.0918740e-10 1.5798625e-07 2.3238028e-08 1.8576257e-07 1.1860282e-07
4.6652778e+00 4.7892967e-10 6.2058938e-10 1.7485179e-09 2.3081018e-09 1.5811511e-07 2.3311541e-08 1.8594596e-07 1.1897626e-07
4.6688889e+00 4.7265010e-10 5.7991102e-11 2.4300329e-10 1.1390482e-09 1.5825198e-07 2.3375165e-08 1.8606142e-07 1.1912664e-07
4.6727778e+00 4.6588749e-10 4.8736014e-10 9.2129831e-10 1.4991117e-10 1.5837733e-07 2.3499305e-08 1.8630821e-07 1.1924984e-07
4.6763889e+00 4.5976950e-10 6.5854769e-10 1.7588751e-09 9.8733631e-10 1.5850120e-07 2.3555107e-08 1.8658549e-07 1.1963476e-07
4.6800000e+00 4.5494810e-10 -1.4345270e-10 1.2523006e-09 2.5657401e-09 1.5863313e-07 2.3448256e-08 1.8699909e-07 1.1993259e-07
4.6838889e+00 4.4975582e-10 -7.7241164e-10 2.9184252e-09 -1.2888913e-11 1.5875429e-07 2.3300506e-08 1.8741402e-07 1.2010139e-07
4.6875000e+00 4.4493441e-10 -5.9143584e-10 1.5875591e-09 1.5710935e-09 1.5887414e-07 2.3392530e-08 1.8770011e-07 1.2046112e-07
4.6911111e+00 4.4011301e-10 1.4408897e-09 1.5193202e-09 1.7494822e-09 1.5899251e-07 2.3543805e-08 1.8784925e-07 1.2072280e-07
4.6947222e+00 4.3404124e-10 -4.4509311e-11 1.0030080e-10 6.6598651e-10 1.5910912e-07 2.3516923e-08 1.8783685e-07 1.2112865e-07
4.6983333e+00 4.2703439e-10 -2.0363149e-10 -2.3493292e-10 3.0802850e-09 1.5929347e-07 2.3464905e-08 1.8803844e-07 1.2188566e-07
4.7041667e+00 4.1571564e-10 -9.3612692e-11 1.5901254e-09 1.2455320e-09 1.5940511e-07 2.3465653e-08 1.8814805e-07 1.2198493e-07
4.7077778e+00 4.0870880e-10 1.0051456e-10 -3.9975696e-10 -3.2921813e-10 1.5951551e-07 2.3396649e-08 1.8820422e-07 1.2195843e-07
4.7113889e+00 4.0652564e-10 -7.3747139e-10 1.0097919e-09 8.4601795e-11 1.5962580e-07 2.3239588e-08 1.8828391e-07 1.2197775e-07
4.7150000e+00 4.0795300e-10 -7.1232254e-10 -1.4440307e-10 9.3740101e-11 1.5973648e-07 2.3261471e-08 1.8836522e-07 1.2203475e-07
4.7186111e+00 4.0938037e-10 9.1431521e-10 1.0274201e-09 4.3243946e-10 1.5985611e-07 2.3424651e-08 1.8855154e-07 1.2214478e-07
4.7225000e+00 4.1091753e-10 4.8437318e-10 8.5139003e-10 5.1062278e-10 1.5996759e-07 2.3512771e-08 1.8866279e-07 1.2212967e-07
4.7261111e+00 4.1233836e-10 3.2903950e-10 3.5680068e-10 -6.5010647e-10 1.6007943e-07 2.3587625e-08 1.8877480e-07 1.2214253e-07
4.7297222e+00 4.1357043e-10 3.6192346e-10 8.5954793e-10 7.6882014e-10 1.6019161e-07 2.3648753e-08 1.8887198e-07 1.2237256e-07
4.7333333e+00 4.1480250e-10 2.0233642e-10 1.9579284e-10 1.3545947e-09 1.6031278e-07 2.3744833e-08 1.8901111e-07 1.2261208e-07
4.7372222e+00 4.1612935e-10 6.2120245e-10 1.2071906e-09 6.9841932e-10 1.6042565e-07 2.3740033e-08 1.8924792e-07 1.2296131e-07
4.7408333e+00 4.1736141e-10 -6.6551116e-10 1.3645776e-09 2.5252088e-09 1.6053810e-07 2.3672777e-08 1.8950748e-07 1.2339181e-07
4.7444444e+00 4.1300300e-10 4.4685234e-11 1.4541492e-09 1.4486939e-09 1.6064859e-07 2.3774811e-08 1.8984461e-07 1.2366101e-07
4.7480556e+00 4.0293475e-10 8.9716610e-10 2.2070059e-09 1.0361994e-09 1.6076453e-07 2.3720712e-08 1.9010856e-07 1.2390265e-07
4.7519444e+00 3.9209202e-10 -1.3608667e-09 4.5466854e-10 1.0349472e-09 1.6086936e-07 2.3647830e-08 1.9018474e-07 1.2410007e-07
4.7555556e+00 3.8202378e-10 6.8811232e-10 3.7263422e-10 7.8743634e-10 1.6097146e-07 2.3658159e-08 1.9024581e-07 1.2419877e-07
4.7591667e+00 3.7195553e-10 -5.9277207e-10 2.9054583e-10 1.2362138e-10 1.6113005e-07 2.3578984e-08 1.9056486e-07 1.2447678e-07
4.7647222e+00 3.8928073e-10 1.1772097e-10 1.9615843e-09 1.5444645e-09 1.6123709e-07 2.3559315e-08 1.9079573e-07 1.2495583e-07
4.7683333e+00 4.0116946e-10 -2.9927984e-10 5.4559347e-10 2.8775598e-09 1.6135597e-07 2.3430267e-08 1.9089655e-07 1.2548245e-07
4.7722222e+00 4.1397270e-10 -8.0684730e-10 4.7108117e-10 1.6362967e-09 1.6146969e-07 2.3367214e-08 1.9112895e-07 1.2592730e-07
4.7758333e+00 4.2586143e-10 2.2482545e-10 2.0527063e-09 2.4700404e-09 1.6158480e-07 2.3477817e-08 1.9138505e-07 1.2641815e-07
4.7794444e+00 4.2412128e-10 7.9612374e-10 7.2847228e-10 2.0608033e-09 1.6170813e-07 2.3599542e-08 1.9159491e-07 1.2682088e-07
4.7833333e+00 4.2157170e-10 2.4723444e-10 1.3877700e-09 1.3912414e-09 1.6182198e-07 2.3565084e-08 1.9189687e-07 1.2709572e-07
4.7869444e+00 4.1920423e-10 -5.6531228e-10 1.8914591e-09 1.1457039e-09 1.6193520e-07 2.3430539e-08 1.9219160e-07 1.2721787e-07
4.7905556e+00 4.1683676e-10 -6.7664292e-10 1.3091984e-09 -1.8151964e-11 1.6204774e-07 2.3352236e-08 1.9246297e-07 1.2738514e-07
4.7941667e+00 4.1428419e-10 -4.6155555e-11 1.6378243e-09 1.5621805e-09 1.6216813e-07 2.3292313e-08 1.9278827e-07 1.2779876e-07
4.7980556e+00 4.1125694e-10 -4.6746555e-10 1.6424493e-09 1.9830887e-09 1.6227914e-07 2.3270354e-08 1.9300691e-07 1.2807564e-07
4.8016667e+00 4.0844592e-10 2.6476771e-10 7.3191742e-10 5.7277020e-10 1.6238938e-07 2.3297330e-08 1.9308769e-07 1.2821765e-07
4.8052778e+00 4.0563489e-10 -1.5764831e-11 1.4536572e-10 7.3811330e-10 1.6249886e-07 2.3299877e-08 1.9326092e-07 1.2837837e-07
4.8088889e+00 4.0282387e-10 3.9276830e-11 1.7358913e-09 7.4543382e-10 1.6260804e-07 2.3360042e-08 1.9356516e-07 1.2866622e-07
4.8125000e+00 4.0344537e-10 5.1609345e-10 1.5680696e-09 1.9116429e-09 1.6271745e-07 2.3417706e-08 1.9377737e-07 1.2899946e-07
4.8161111e+00 4.0454063e-10 1.6192907e-11 7.3645382e-10 1.1643904e-09 1.6288636e-07 2.3452566e-08 1.9401026e-07 1.2923569e-07
4.8216667e+00 4.0622564e-10 1.9296671e-10 9.0744849e-10 2.5300578e-10 1.6299653e-07 2.3508297e-08 1.9423894e-07 1.2936300e-07
4.8252778e+00 4.0732089e-10 3.2147060e-10 1.5759654e-09 9.2218868e-10 1.6311728e-07 2.3671939e-08 1.9446838e-07 1.2959732e-07
4.8291667e+00 4.2069453e-10 1.0811760e-09 7.3769969e-10 1.0862132e-09 1.6323325e-07 2.3760520e-08 1.9459747e-07 1.2983356e-07
4.8327778e+00 4.3566913e-10 -2.6350669e-10 6.6427725e-10 1.0944741e-09 1.6335327e-07 2.3776164e-08 1.9474318e-07 1.3002604e-07
4.8363889e+00 4.5064372e-10 4.0791386e-10 9.1804604e-10 6.8229136e-10 1.6347735e-07 2.3848571e-08 1.9501933e-07 1.3035421e-07
4.8400000e+00 4.6561831e-10 2.6046240e-10 2.0808388e-09 2.3469854e-09 1.6361397e-07 2.3896570e-08 1.9541546e-07 1.3077569e-07
4.8438889e+00 4.7125960e-10 1.5095500e-10 1.9138048e-09 1.2656460e-09 1.6373946e-07 2.3911783e-08 1.9562994e-07 1.3095988e-07
4.8475000e+00 4.5538531e-10 -1.0528441e-11 4.1535343e-10 4.3462051e-10 1.6386064e-07 2.4036829e-08 1.9578337e-07 1.3107246e-07
4.8511111e+00 4.3951103e-10 1.1648022e-09 1.2508909e-09 6.0458648e-10 1.6397753e-07 2.4237429e-08 1.9602078e-07 1.3117605e-07
4.8547222e+00 4.2363675e-10 6.8688838e-10 1.3273249e-09 3.5163625e-10 1.6409859e-07 2.4367531e-08 1.9625994e-07 1.3133651e-07
4.8586111e+00 4.0654136e-10 4.2826947e-10 1.0843792e-09 1.0237149e-09 1.6421014e-07 2.4375505e-08 1.9649777e-07 1.3135989e-07
4.8622222e+00 4.1715589e-10 -3.5466278e-10 1.4983967e-09 -8.0786292e-10 1.6432544e-07 2.4316109e-08 1.9672869e-07 1.3142027e-07
4.8658333e+00 4.3433489e-10 -1.9361026e-10 1.0092404e-09 1.3651998e-09 1.6445482e-07 2.4303495e-08 1.9692890e-07 1.3172931e-07
4.8697222e+00 4.5283534e-10 8.5492414e-11 1.0097243e-09 1.2836807e-09 1.6457979e-07 2.4350612e-08 1.9715264e-07 1.3195303e-07
4.8733333e+00 4.7001434e-10 3.4943447e-10 1.4200310e-09 7.8146779e-10 1.6470856e-07 2.4449239e-08 1.9725346e-07 1.3212273e-07
4.8769444e+00 4.8092112e-10 5.6097071e-10 -3.2518400e-10 7.8496174e-10 1.6490680e-07 2.4396650e-08 1.9742219e-07 1.3231637e-07
4.8825000e+00 4.7062089e-10 -8.7650836e-10 1.5162629e-09 3.7686879e-10 1.6503335e-07 2.4292363e-08 1.9766333e-07 1.3246150e-07
4.8861111e+00 4.6392573e-10 -8.6142569e-11 1.1024089e-09 9.6281141e-10 1.6515809e-07 2.4424098e-08 1.9787344e-07 1.3274194e-07
4.8897222e+00 4.5723058e-10 1.3021631e-09 1.1793772e-09 1.6259026e-09 1.6529059e-07 2.4550386e-08 1.9811695e-07 1.3326831e-07
4.8936111e+00 4.5129168e-10 -2.1969743e-10 1.2761118e-09 2.8857630e-09 1.6541256e-07 2.4518995e-08 1.9832840e-07 1.3376695e-07
4.8972222e+00 4.4943965e-10 -7.0066496e-11 1.0202593e-09 1.7171368e-09 1.6553403e-07 2.4610247e-08 1.9846302e-07 1.3393201e-07
4.9008333e+00 4.4758763e-10 9.1239456e-10 4.4163421e-10 -1.9350801e-10 1.6566429e-07 2.4733261e-08 1.9866613e-07 1.3391612e-07
4.9047222e+00 4.4559314e-10 1.4200890e-10 1.6065586e-09 5.7245668e-11 1.6578472e-07 2.4715453e-08 1.9894622e-07 1.3402752e-07
4.9083333e+00 4.4374111e-10 -3.0638624e-10 1.4350748e-09 9.7108788e-10 1.6590541e-07 2.4761501e-08 1.9928811e-07 1.3414863e-07
4.9119444e+00 4.4750434e-10 7.3144572e-10 2.2777858e-09 1.4685260e-10 1.6602741e-07 2.4962049e-08 1.9965406e-07 1.3427992e-07
4.9155556e+00 4.5340838e-10 1.1197653e-09 1.6963494e-09 1.0650778e-09 1.6616058e-07 2.5113899e-08 1.9976743e-07 1.3449934e-07
4.9194444e+00 4.5976659e-10 1.8180772e-10 -5.5309476e-10 8.1565867e-10 1.6628590e-07 2.5127299e-08 1.9979615e-07 1.3469446e-07
4.9230556e+00 4.6567063e-10 -5.8117054e-11 8.6490185e-10 9.8543247e-10 1.6641222e-07 2.5123597e-08 2.0006312e-07 1.3507979e-07
4.9266667e+00 4.6713101e-10 2.3939516e-11 2.0343803e-09 2.5714323e-09 1.6653628e-07 2.5088715e-08 2.0035359e-07 1.3542073e-07
4.9302778e+00 4.4905475e-10 -3.4592153e-10 1.1200864e-09 5.7570997e-10 1.6666442e-07 2.5126608e-08 2.0071605e-07 1.3552604e-07
4.9341667e+00 4.2958801e-10 6.7071568e-10 2.5348910e-09 3.2700914e-10 1.6677832e-07 2.5286719e-08 2.0109882e-07 1.3573255e-07
4.9377778e+00 4.1151175e-10 8.0723680e-10 1.6219441e-09 1.5792313e-09 1.6694565e-07 2.5493922e-08 2.0147572e-07 1.3607874e-07
4.9433333e+00 3.9168251e-10 4.3597891e-10 1.0385029e-09 4.9788291e-10 1.6705512e-07 2.5536789e-08 2.0153637e-07 1.3612340e-07
4.9469444e+00 4.1672614e-10 -4.0283343e-11 -3.7985573e-10 -8.5576361e-11 1.6717138e-07 2.5547266e-08 2.0159717e-07 1.3620458e-07
4.9505556e+00 4.4176978e-10 1.3699603e-10 1.0401451e-09 8.3486468e-10 1.6730416e-07 2.5597070e-08 2.0183677e-07 1.3660374e-07
4.9544444e+00 4.6873986e-10 2.8989785e-10 1.3759460e-09 2.5865028e-09 1.6743450e-07 2.5634523e-08 2.0207563e-07 1.3696652e-07
4.9580556e+00 4.9378349e-10 5.5819181e-11 1.2179986e-09 7.6223641e-10 1.6756917e-07 2.5733742e-08 2.0226128e-07 1.3716764e-07
4.9616667e+00 5.0070742e-10 8.6004951e-10 7.9819375e-10 1.0942624e-09 1.6770437e-07 2.5843785e-08 2.0247726e-07 1.3741389e-07
4.9652778e+00 4.9772655e-10 1.5573155e-10 1.5472758e-09 1.1787920e-09 1.6783877e-07 2.5834326e-08 2.0277744e-07 1.3744389e-07
4.9688889e+00 4.9474568e-10 -2.4304626e-10 1.7125379e-09 -9.0182231e-10 1.6798260e-07 2.5809104e-08 2.0300248e-07 1.3728296e-07
4.9727778e+00 4.9153552e-10 2.6855963e-11 5.5683326e-10 -4.7759368e-10 1.6811530e-07 2.5764306e-08 2.0305078e-07 1.3731445e-07
4.9763889e+00 4.8839001e-10 -4.4037442e-10 -3.2324725e-11 7.6825662e-10 1.6824697e-07 2.5715451e-08 2.0317481e-07 1.3744472e-07
4.9800000e+00 4.8388315e-10 -1.0598175e-11 1.3792191e-09 4.3422925e-10 1.6837741e-07 2.5621640e-08 2.0326872e-07 1.3747653e-07
4.9836111e+00 4.7937628e-10 -8.5534995e-10 -3.5940048e-10 -1.4055656e-10 1.6851652e-07 2.5525621e-08 2.0334612e-07 1.3759937e-07
4.9875000e+00 4.7452274e-10 3.2335337e-11 1.1399385e-09 1.1934391e-09 1.6864442e-07 2.5552395e-08 2.0343374e-07 1.3794857e-07
4.9911111e+00 4.7001588e-10 2.1480808e-10 -1.8835342e-10 2.0299792e-09 1.6877232e-07 2.5526647e-08 2.0347595e-07 1.3821738e-07
4.9947222e+00 4.7448908e-10 -4.5248226e-10 6.4667916e-10 4.5131733e-10 1.6897364e-07 2.5393907e-08 2.0383565e-07 1.3804860e-07
5.0002778e+00 4.9181944e-10 -3.4395917e-10 1.8924084e-09 -1.4639794e-09 1.6910837e-07 2.5359370e-08 2.0406239e-07 1.3802988e-07
5.0038889e+00 5.0308418e-10 2.5154235e-11 5.6988407e-10 1.2911830e-09 1.6925687e-07 2.5302599e-08 2.0420032e-07 1.3832172e-07
5.0077778e+00 5.1521543e-10 -5.1175650e-10 8.2098920e-10 1.2102549e-09 1.6939679e-07 2.5246467e-08 2.0434342e-07 1.3862883e-07
5.0113889e+00 5.1809306e-10 -6.3901985e-12 7.3306923e-10 1.6246403e-09 1.6953664e-07 2.5286355e-08 2.0442506e-07 1.3890006e-07
5.0150000e+00 5.1462164e-10 3.7458467e-10 1.5354849e-10 8.7905641e-10 1.6967555e-07 2.5250239e-08 2.0457650e-07 1.3900991e-07
5.0186111e+00 5.1115022e-10 -7.0795580e-10 1.4910273e-09 1.3491502e-10 1.6981351e-07 2.5186321e-08 2.0484309e-07 1.3916529e-07
5.0222222e+00 5.0767881e-10 1.1793836e-10 1.4041086e-09 1.2993806e-09 1.6996111e-07 2.5172807e-08 2.0516305e-07 1.3964363e-07
5.0261111e+00 5.0442807e-10 -2.3376787e-10 1.8223001e-09 2.8006157e-09 1.7009943e-07 2.5045163e-08 2.0543750e-07 1.4007937e-07
5.0297222e+00 5.1696036e-10 -9.4448593e-10 1.1582027e-09 1.2216144e-09 1.7024113e-07 2.4832099e-08 2.0566651e-07 1.4029040e-07
5.0333333e+00 5.2949266e-10 -1.0222635e-09 1.3287995e-09 7.2634815e-10 1.7038623e-07 2.4702989e-08 2.0588843e-07 1.4019555e-07
5.0369444e+00 5.4202496e-10 -1.6951491e-10 1.0812151e-09 -1.6018245e-09 1.7054629e-07 2.4702236e-08 2.0604513e-07 1.4014252e-07
5.0408333e+00 5.5552129e-10 1.6305699e-10 4.9888313e-10 1.1472324e-09 1.7069798e-07 2.4709404e-08 2.0619915e-07 1.4032876e-07
5.0444444e+00 5.6462117e-10 -9.6893553e-11 1.1737260e-09 5.7192709e-10 1.7085165e-07 2.4695690e-08 2.0632961e-07 1.4036154e-07
5.0480556e+00 5.7017654e-10 -2.9698410e-11 2.4302763e-10 -2.6930086e-10 1.7100683e-07 2.4682940e-08 2.0638298e-07 1.4061074e-07
5.0516667e+00 5.7573191e-10 -8.7990523e-11 3.3654582e-10 2.5695854e-09 1.7117562e-07 2.4747049e-08 2.0664903e-07 1.4092002e-07
5.0555556e+00 5.8171462e-10 6.3750003e-10 2.3464023e-09 8.1385040e-11 1.7142023e-07 2.4861380e-08 2.0718374e-07 1.4121077e-07
5.0611111e+00 5.9240008e-10 4.8483244e-11 1.4280185e-09 1.6630854e-09 1.7158201e-07 2.4921005e-08 2.0730891e-07 1.4149923e-07
5.0647222e+00 6.0230481e-10 5.0190599e-10 -6.8798030e-11 9.9970141e-10 1.7174648e-07 2.4968871e-08 2.0738822e-07 1.4178813e-07
5.0683333e+00 6.1220955e-10 -6.0072954e-11 9.3017082e-10 1.6670668e-09 1.7191362e-07 2.4988761e-08 2.0756742e-07 1.4205046e-07
5.0719444e+00 6.2211428e-10 2.4367359e-10 1.0158803e-09 7.5436130e-10 1.7209663e-07 2.4251831e-08 2.0794207e-07 1.4250365e-07
5.0758333e+00 6.3278092e-10 -6.5602085e-09 2.7620338e-09 3.1301165e-09 1.7225562e-07 2.2937008e-08 2.0371077e-07 1.3890701e-07
5.0791667e+00 6.3914742e-10 -6.5880310e-09 -5.2541962e-08 -3.9096458e-08 1.7244310e-07 2.1400284e-08 1.9329106e-07 1.2978382e-07
5.0830556e+00 6.4640141e-10 -6.5838809e-09 -5.2530757e-08 -3.9102269e-08 1.7261908e-07 1.9973659e-08 1.8361691e-07 1.2131184e-07
5.0866667e+00 6.5313725e-10 -6.5849695e-09 -5.2527911e-08 -3.9100699e-08 1.7279688e-07 1.8546787e-08 1.7394326e-07 1.1284020e-07
5.0902778e+00 6.5987309e-10 -6.5861615e-09 -5.2525225e-08 -3.9098983e-08 1.7299011e-07 1.7009881e-08 1.6352604e-07 1.0371731e-07
5.0941667e+00 6.6511270e-10 -6.5873166e-09 -5.2522475e-08 -3.9097318e-08 1.7317049e-07 1.5582496e-08 1.5385339e-07 9.5246412e-08
5.0977778e+00 6.6698937e-10 -6.5885441e-09 -5.2519838e-08 -3.9095552e-08 1.7335139e-07 1.4154845e-08 1.4418123e-07 8.6775901e-08
5.1013889e+00 6.6886604e-10 -6.5897753e-09 -5.2517201e-08 -3.9093781e-08 1.7353280e-07 1.2726918e-08 1.3450954e-07 7.8305787e-08
5.1050000e+00 6.7074271e-10 -6.5910935e-09 -5.2514702e-08 -3.9091887e-08 1.7372872e-07 1.1188836e-08 1.2409436e-07 6.9184573e-08
5.1088889e+00 6.7276374e-10 -6.5924593e-09 -5.2512276e-08 -3.9089926e-08 1.7391172e-07 9.7603151e-09 1.1442357e-07 6.0715311e-08
5.1125000e+00 6.7856866e-10 -6.5938886e-09 -5.2509951e-08 -3.9087875e-08 1.7419649e-07 7.5621140e-09 9.9546076e-08 4.7686359e-08
5.1180556e+00 6.8835587e-10 -6.5953163e-09 -5.2507620e-08 -3.9085826e-08 1.7438378e-07 6.1329733e-09 8.9876137e-08 3.9217987e-08
5.1216667e+00 6.9471756e-10 -6.5967523e-09 -5.2505299e-08 -3.9083766e-08 1.7457280e-07 4.7035112e-09 8.0206611e-08 3.0750075e-08
5.1252778e+00 7.0107925e-10 -6.5982820e-09 -5.2503130e-08 -3.9081574e-08 1.7477771e-07 3.1637249e-09 6.9793696e-08 2.1631314e-08
5.1291667e+00 7.0400603e-10 -6.5998917e-09 -5.2501090e-08 -3.9079269e-08 1.7496863e-07 1.7335919e-09 6.0124959e-08 1.3164363e-08
5.1327778e+00 7.0588701e-10 -6.6013362e-09 -5.2498776e-08 -3.9077197e-08 1.7516006e-07 3.0312260e-10 5.0456615e-08 4.6978944e-09
5.1363889e+00 7.0776799e-10 -6.6029959e-09 -5.2496815e-08 -3.9074822e-08 1.7535200e-07 -1.1276954e-09 4.0918501e-08 -3.7680750e-09
5.1400000e+00 7.0964897e-10 -6.6045550e-09 -5.1084515e-08 -3.9072588e-08 1.7556005e-07 -2.6689403e-09 3.1181909e-08 -1.2884755e-08
5.1438889e+00 7.1697302e-10 -6.6061112e-09 -4.7099569e-08 -3.9070359e-08 1.7575662e-07 -4.1004401e-09 2.3004687e-08 -2.1349748e-08
5.1475000e+00 7.3456982e-10 -6.6077336e-09 -4.1702847e-08 -3.9068036e-08 1.7595795e-07 -5.5322900e-09 1.5485266e-08 -2.9814239e-08
5.1511111e+00 7.5216662e-10 -6.6093419e-09 -3.9956028e-08 -3.9065733e-08 1.7616404e-07 -6.9644883e-09 8.7003751e-09 -3.8278232e-08
5.1547222e+00 7.6976342e-10 -6.6109508e-09 -3.3726044e-08 -3.9063429e-08 1.7639132e-07 -8.5072291e-09 2.1848246e-09 -4.7392762e-08
5.1586111e+00 7.8871381e-10 -6.6125469e-09 -3.1977013e-08 -3.9061144e-08 1.7660490e-07 -9.9401273e-09 -3.3215333e-09 -5.5855752e-08
5.1622222e+00 7.8853551e-10 -6.6142052e-09 -2.7820539e-08 -3.9058770e-08 1.7681783e-07 -1.1373387e-08 -8.4294263e-09 -6.3976354e-08
5.1658333e+00 7.8387014e-10 -6.6158881e-09 -2.7649793e-08 -3.5900628e-08 1.7704573e-07 -1.2917284e-08 -1.3566752e-08 -7.2188104e-08
5.1697222e+00 7.7884589e-10 -6.6175062e-09 -2.4155160e-08 -3.4485782e-08 1.7725604e-07 -1.4351257e-08 -1.7815927e-08 -7.9164744e-08
5.1733333e+00 7.7418052e-10 -6.6191683e-09 -2.1989726e-08 -2.9913966e-08 1.7757805e-07 -1.6557918e-08 -2.3433329e-08 -8.8969270e-08
5.1788889e+00 7.7147561e-10 -6.6207947e-09 -1.7662520e-08 -2.8913186e-08 1.7778712e-07 -1.7992605e-08 -2.6647363e-08 -9.4711304e-08
5.1825000e+00 7.7241219e-10 -6.6224708e-09 -1.7241014e-08 -2.4090203e-08 1.7799644e-07 -1.9427652e-08 -2.9661232e-08 -9.9813322e-08
5.1861111e+00 7.7334877e-10 -6.6241174e-09 -1.5488779e-08 -2.3005347e-08 1.7820601e-07 -2.0863065e-08 -3.2452129e-08 -1.0439227e-07
5.1897222e+00 7.7428535e-10 -6.6258554e-09 -1.4819613e-08 -1.9261840e-08 1.7843216e-07 -2.2409294e-08 -3.5217638e-08 -1.0878918e-07
5.1936111e+00 7.7642511e-10 -6.6275374e-09 -1.3067883e-08 -1.8425990e-08 1.7864316e-07 -2.3845446e-08 -3.7371218e-08 -1.1255588e-07
5.1972222e+00 7.8171686e-10 -6.6292521e-09 -1.0319412e-08 -1.6343588e-08 1.7885559e-07 -2.5281970e-08 -3.9301839e-08 -1.1594342e-07
5.2008333e+00 7.8700861e-10 -6.6309718e-09 -1.0646606e-08 -1.4925991e-08 1.7906945e-07 -2.6718868e-08 -4.1177894e-08 -1.1909585e-07
5.2044444e+00 7.9230036e-10 -6.6326942e-09 -9.7268354e-09 -1.4173332e-08 1.7930137e-07 -2.8208012e-08 -4.2982861e-08 -1.2210174e-07
5.2083333e+00 7.9799917e-10 -6.1313977e-09 -8.4745158e-09 -1.1591422e-08 1.7951913e-07 -2.9563839e-08 -4.4520237e-08 -1.2473890e-07
5.2119444e+00 8.1002936e-10 -6.3839316e-09 -8.2209671e-09 -1.2751605e-08 1.7974049e-07 -3.0927969e-08 -4.5857757e-08 -1.2723106e-07
5.2155556e+00 8.2466649e-10 -6.2080333e-09 -6.3041390e-09 -1.0252991e-08 1.7996582e-07 -3.2158335e-08 -4.7102691e-08 -1.2925397e-07
5.2191667e+00 8.3930361e-10 -5.1491909e-09 -7.2155034e-09 -8.4199703e-09 1.8021292e-07 -3.3316617e-08 -4.8310605e-08 -1.3122779e-07
5.2230556e+00 8.5506667e-10 -4.7789472e-09 -4.9651447e-09 -8.4985688e-09 1.8044640e-07 -3.4174566e-08 -4.9201589e-08 -1.3315877e-07
5.2266667e+00 8.6909331e-10 -3.1405830e-09 -4.7107057e-09 -9.3257911e-09 1.8068330e-07 -3.5005674e-08 -5.0068452e-08 -1.3479124e-07
5.2302778e+00 8.8038597e-10 -4.5311760e-09 -4.7031861e-09 -5.7432159e-09 1.8105375e-07 -3.6362448e-08 -5.1318205e-08 -1.3667742e-07
5.2358333e+00 8.9775929e-10 -3.6094678e-09 -4.1185993e-09 -5.5738697e-09 1.8129842e-07 -3.7158049e-08 -5.1999865e-08 -1.3792980e-07
5.2394444e+00 9.0905195e-10 -3.7345452e-09 -3.2840394e-09 -5.9865337e-09 1.8156527e-07 -3.7981602e-08 -5.2642666e-08 -1.3925834e-07
5.2433333e+00 9.2076903e-10 -3.3244808e-09 -3.1979941e-09 -5.4009462e-09 1.8181585e-07 -3.8696987e-08 -5.3169689e-08 -1.4028370e-07
5.2469444e+00 9.2962484e-10 -3.2790690e-09 -2.5253280e-09 -4.0638938e-09 1.8206882e-07 -3.9308677e-08 -5.3626330e-08 -1.4108234e-07
5.2505556e+00 9.3848064e-10 -2.3673035e-09 -2.4336634e-09 -3.3081401e-09 1.8232419e-07 -3.9753168e-08 -5.4074011e-08 -1.4187967e-07
5.2541667e+00 9.4733645e-10 -1.7356922e-09 -2.4280385e-09 -4.0518691e-09 1.8260189e-07 -4.0173254e-08 -5.4472603e-08 -1.4278576e-07
5.2580556e+00 9.5687346e-10 -1.8650456e-09 -1.5913801e-09 -3.7146202e-09 1.8286176e-07 -4.0596353e-08 -5.4819690e-08 -1.4342846e-07
5.2616667e+00 9.6222271e-10 -2.0404781e-09 -2.1778841e-09 -2.2180125e-09 1.8312283e-07 -4.1003611e-08 -5.5120648e-08 -1.4407974e-07
5.2652778e+00 9.6563041e-10 -1.7188329e-09 -1.0904396e-09 -3.7937527e-09 1.8338481e-07 -4.1335851e-08 -5.5313515e-08 -1.4467596e-07
5.2688889e+00 9.6903811e-10 -1.3479909e-09 -1.0040437e-09 -1.7098908e-09 1.8366799e-07 -4.1742620e-08 -5.5619630e-08 -1.4498716e-07
5.2727778e+00 9.7270794e-10 -2.1386035e-09 -2.0828251e-09 -9.5747963e-10 1.8393199e-07 -4.2123794e-08 -5.5956099e-08 -1.4535584e-07
5.2763889e+00 9.7688629e-10 -1.3799224e-09 -1.5711366e-09 -2.4457130e-09 1.8419802e-07 -4.2473697e-08 -5.6207179e-08 -1.4555201e-07
5.2800000e+00 9.8762502e-10 -1.8499486e-09 -1.1555239e-09 6.3487251e-10 1.8446696e-07 -4.2751993e-08 -5.6296690e-08 -1.4586462e-07
5.2836111e+00 9.9836375e-10 -7.1894399e-10 1.8345793e-10 -3.5205037e-09 1.8475983e-07 -4.3018247e-08 -5.6409861e-08 -1.4634682e-07
5.2875000e+00 1.0099285e-09 -1.5632275e-09 -1.3246832e-09 -6.1260342e-10 1.8503481e-07 -4.3292383e-08 -5.6446073e-08 -1.4661398e-07
5.2911111e+00 1.0206673e-09 -9.6726326e-10 9.3143084e-10 -1.8535013e-09 1.8546342e-07 -4.3401525e-08 -5.6288035e-08 -1.4710653e-07
5.2966667e+00 1.0366772e-09 3.1240954e-10 1.8413283e-10 -1.1017864e-09 1.8574558e-07 -4.3472868e-08 -5.6176982e-08 -1.4724551e-07
5.3002778e+00 1.0469533e-09 -9.7095671e-10 1.0218749e-09 -1.8115741e-10 1.8603052e-07 -4.3665231e-08 -5.6050058e-08 -1.4741983e-07
5.3038889e+00 1.0572294e-09 -8.0469789e-10 3.5648345e-10 -1.4278990e-09 1.8634050e-07 -4.3838558e-08 -5.6168768e-08 -1.4775249e-07
5.3077778e+00 1.0682960e-09 -6.8096866e-10 -1.5535560e-09 -1.4235097e-09 1.8663106e-07 -4.3925761e-08 -5.6293586e-08 -1.4794327e-07
5.3113889e+00 1.0774388e-09 -1.2397823e-10 1.9805948e-10 -3.3752870e-10 1.8692399e-07 -4.4060858e-08 -5.6403299e-08 -1.4780932e-07
5.3150000e+00 1.0857141e-09 -1.1230683e-09 -1.3895041e-09 1.5739797e-09 1.8721916e-07 -4.4182523e-08 -5.6466790e-08 -1.4763881e-07
5.3186111e+00 1.0939895e-09 9.8000000e-17 7.0000010e-10 1.0000000e-16 1.8753954e-07 -4.4205340e-08 -5.6352705e-08 -1.4768718e-07
5.3225000e+00 1.1029014e-09 -1.9557123e-10 4.5044210e-10 -4.1464556e-10 1.8783934e-07 -4.4166581e-08 -5.6361034e-08 -1.4769514e-07
5.3261111e+00 1.1109832e-09 5.5334353e-10 -5.4089009e-10 3.4115008e-10 1.8814040e-07 -4.4093377e-08 -5.6338525e-08 -1.4767560e-07
5.3297222e+00 1.1122743e-09 1.2238890e-10 7.8532280e-10 -1.6074434e-10 1.8844182e-07 -4.4027884e-08 -5.6200803e-08 -1.4750225e-07
5.3333333e+00 1.1135655e-09 4.8216167e-10 7.1030067e-10 1.7608753e-09 1.8876681e-07 -4.3939293e-08 -5.6192120e-08 -1.4729526e-07
5.3372222e+00 1.1149559e-09 2.7719036e-10 -6.2274026e-10 1.3359430e-11 1.8906895e-07 -4.4063941e-08 -5.6206650e-08 -1.4699419e-07
5.3408333e+00 1.1162470e-09 -1.4277893e-09 4.6495599e-10 2.7657173e-09 1.8937259e-07 -4.4263312e-08 -5.6167028e-08 -1.4662027e-07
5.3444444e+00 1.1259889e-09 -4.1255532e-10 -3.4679194e-11 6.8584382e-10 1.8968006e-07 -4.4308932e-08 -5.6050293e-08 -1.4658838e-07
5.3480556e+00 1.1445614e-09 -8.5582394e-12 1.3023933e-09 -3.9143365e-10 1.9018737e-07 -4.4405429e-08 -5.5774356e-08 -1.4673975e-07
5.3538889e+00 1.1745630e-09 -5.4285129e-10 5.5264252e-10 -4.7357545e-10 1.9050799e-07 -4.4432661e-08 -5.5634035e-08 -1.4675185e-07
5.3575000e+00 1.1931354e-09 2.9148369e-10 9.7121061e-10 3.6190470e-10 1.9083362e-07 -4.4453965e-08 -5.5554558e-08 -1.4653779e-07
5.3611111e+00 1.2114623e-09 -4.8814027e-10 -1.0811388e-10 1.6140361e-09 1.9116417e-07 -4.4381662e-08 -5.5535828e-08 -1.4626884e-07
5.3647222e+00 1.2295327e-09 1.1555556e-09 3.1151622e-10 8.6856918e-10 1.9152562e-07 -4.4206533e-08 -5.5457141e-08 -1.4591028e-07
5.3686111e+00 1.2489931e-09 3.4554485e-10 4.8196936e-10 2.2047916e-09 1.9186633e-07 -4.4138236e-08 -5.5307377e-08 -1.4550485e-07
5.3722222e+00 1.2670635e-09 2.8489634e-10 1.1444218e-09 1.5376531e-09 1.9221194e-07 -4.4058630e-08 -5.5142865e-08 -1.4527095e-07
5.3758333e+00 1.2851339e-09 4.4992729e-10 6.4213817e-10 6.2142732e-10 1.9256062e-07 -4.4042648e-08 -5.5108553e-08 -1.4511782e-07
5.3794444e+00 1.2896958e-09 -3.0240807e-10 -2.6952015e-10 7.9209653e-10 1.9291043e-07 -4.4112140e-08 -5.5004673e-08 -1.4501802e-07
5.3830556e+00 1.2935512e-09 -3.3904953e-10 1.3976263e-09 1.2913736e-10 1.9328833e-07 -4.4098810e-08 -5.4809009e-08 -1.4483149e-07
5.3869444e+00 1.2977033e-09 4.5330358e-10 5.7545272e-10 1.4696676e-09 1.9364031e-07 -4.4213441e-08 -5.4619292e-08 -1.4463063e-07
5.3905556e+00 1.3015588e-09 -1.5114336e-09 1.4848246e-09 3.8442082e-10 1.9399317e-07 -4.4406441e-08 -5.4452442e-08 -1.4445642e-07
5.3941667e+00 1.3042046e-09 -2.7010712e-10 3.2712552e-10 1.2236970e-09 1.9437371e-07 -4.4468478e-08 -5.4379279e-08 -1.4438438e-07
5.3980556e+00 1.3051917e-09 -2.6164029e-10 4.1065368e-10 -6.0624889e-10 1.9472732e-07 -4.4451273e-08 -5.4189255e-08 -1.4436274e-07
5.4016667e+00 1.3061083e-09 4.2045397e-10 1.6529500e-09 8.0605478e-10 1.9508118e-07 -4.4371431e-08 -5.3898403e-08 -1.4404220e-07
5.4052778e+00 1.3070249e-09 3.1655364e-10 1.5056219e-09 2.1527917e-09 1.9543530e-07 -4.4260373e-08 -5.3606522e-08 -1.4363935e-07
5.4088889e+00 1.3079415e-09 7.0859358e-10 1.6641363e-09 1.5657859e-09 1.9601146e-07 -4.4067962e-08 -5.3247129e-08 -1.4316349e-07
5.4147222e+00 1.3259688e-09 3.9089657e-10 7.5194769e-10 1.1534253e-09 1.9634434e-07 -4.4007025e-08 -5.3112161e-08 -1.4302419e-07
5.4180556e+00 1.3370763e-09 2.1847700e-10 8.3591346e-10 2.3955298e-10 1.9673621e-07 -4.3945150e-08 -5.2962341e-08 -1.4281228e-07
5.4219444e+00 1.3500349e-09 3.1188404e-10 6.7487901e-10 1.5768374e-09 1.9710348e-07 -4.3863959e-08 -5.2761408e-08 -1.4258775e-07
5.4255556e+00 1.3620680e-09 4.3757154e-10 1.5071914e-09 4.9574638e-10 1.9747422e-07 -4.3876297e-08 -5.2460660e-08 -1.4249808e-07
5.4291667e+00 1.3757512e-09 -5.5146049e-10 1.7588491e-09 3.3195560e-10 1.9784871e-07 -4.3880913e-08 -5.2297539e-08 -1.4229056e-07
5.4327778e+00 1.3896748e-09 5.0884526e-10 1.2601065e-11 1.5836628e-09 1.9825622e-07 -4.3790973e-08 -5.2204369e-08 -1.4197927e-07
5.4366667e+00 1.4046695e-09 2.6207432e-10 9.2693251e-10 1.0845097e-09 1.9863853e-07 -4.3703652e-08 -5.2064144e-08 -1.4178909e-07
5.4402778e+00 1.4185930e-09 5.4396406e-10 5.9587431e-10 6.7101371e-10 1.9902446e-07 -4.3597339e-08 -5.1892771e-08 -1.4149900e-07
5.4438889e+00 1.4313432e-09 4.3738667e-10 1.2651891e-09 2.0067558e-09 1.9944357e-07 -4.3638201e-08 -5.1666612e-08 -1.4100146e-07
5.4477778e+00 1.4425587e-09 -7.8763186e-10 1.0154055e-09 2.2578750e-09 1.9983568e-07 -4.3661227e-08 -5.1425630e-08 -1.4068320e-07
5.4513889e+00 1.4529731e-09 5.7507748e-10 1.6015908e-09 6.7986786e-10 2.0023060e-07 -4.3548915e-08 -5.1307160e-08 -1.4045471e-07
5.4550000e+00 1.4633875e-09 4.6165616e-10 -3.1503449e-10 1.4292355e-09 2.0062835e-07 -4.3488641e-08 -5.1180333e-08 -1.4026145e-07
5.4586111e+00 1.4738019e-09 9.4717334e-11 1.6923334e-09 3.5477850e-10 2.0106002e-07 -4.3472616e-08 -5.0919182e-08 -1.4007180e-07
5.4625000e+00 1.4862517e-09 4.2641290e-11 9.4112199e-10 1.2707296e-09 2.0146415e-07 -4.3452454e-08 -5.0768488e-08 -1.3978700e-07
5.4661111e+00 1.4980807e-09 1.4346627e-10 6.9537586e-10 1.3581984e-09 2.0187148e-07 -4.3450126e-08 -5.0648230e-08 -1.3978130e-07
5.4697222e+00 1.5099096e-09 -1.2198073e-10 6.1059947e-10 -1.3055631e-09 2.0250440e-07 -4.3548431e-08 -5.0356455e-08 -1.3963280e-07
5.4752778e+00 1.5281080e-09 -4.6784946e-10 1.4489897e-09 2.1965855e-09 2.0295176e-07 -4.3583016e-08 -5.0019861e-08 -1.3936319e-07
5.4791667e+00 1.5395158e-09 1.7141186e-10 1.9452291e-09 1.1437126e-10 2.0337011e-07 -4.3439580e-08 -4.9760557e-08 -1.3914826e-07
5.4827778e+00 1.5498191e-09 1.1526149e-09 8.7074432e-10 1.8695548e-09 2.0379125e-07 -4.3207735e-08 -4.9585081e-08 -1.3867107e-07
5.4863889e+00 1.5601223e-09 9.8749315e-10 1.0348772e-09 2.5352895e-09 2.0421518e-07 -4.3048802e-08 -4.9462649e-08 -1.3818403e-07
5.4900000e+00 1.5704256e-09 4.7957595e-10 2.9469763e-10 1.9604180e-09 2.0467503e-07 -4.2892708e-08 -4.9330536e-08 -1.3785325e-07
5.4938889e+00 1.5828592e-09 8.5837157e-10 1.0375330e-09 8.7486562e-10 2.0510566e-07 -4.2778419e-08 -4.9200946e-08 -1.3765466e-07
5.4975000e+00 1.5971693e-09 1.9660500e-10 3.6977950e-10 9.5831293e-10 2.0554016e-07 -4.2746819e-08 -4.9102204e-08 -1.3743787e-07
5.5011111e+00 1.6114794e-09 9.5089170e-11 7.0253495e-10 1.0428015e-09 2.0597854e-07 -4.2637325e-08 -4.9049302e-08 -1.3734691e-07
5.5047222e+00 1.6257895e-09 9.1562635e-10 -1.2802925e-10 -2.0315851e-10 2.0645498e-07 -4.2377037e-08 -4.9016549e-08 -1.3759782e-07
5.5086111e+00 1.6412003e-09 1.3154091e-09 4.5830451e-10 -1.9474867e-09 2.0690087e-07 -4.2149919e-08 -4.8847209e-08 -1.3772151e-07
5.5122222e+00 1.6514930e-09 7.8106312e-10 1.3806860e-09 8.0567848e-10 2.0734940e-07 -4.1980910e-08 -4.8554910e-08 -1.3742078e-07
5.5158333e+00 1.6607510e-09 7.7902467e-10 1.7936066e-09 1.9703104e-09 2.0780044e-07 -4.1886454e-08 -4.8239262e-08 -1.3696613e-07
5.5194444e+00 1.6700089e-09 9.2873016e-11 1.6342386e-09 2.2264738e-09 2.0828898e-07 -4.1830822e-08 -4.7915289e-08 -1.3682537e-07
5.5233333e+00 1.6799790e-09 3.8397434e-10 1.6327168e-09 -1.0200134e-09 2.0874534e-07 -4.1794819e-08 -4.7660316e-08 -1.3702797e-07
5.5269444e+00 1.6900797e-09 -5.1636960e-11 1.1362280e-09 -8.5005491e-10 2.0945356e-07 -4.1648850e-08 -4.7374128e-08 -1.3679800e-07
5.5325000e+00 1.7093765e-09 9.2745144e-10 8.8392267e-10 2.2298689e-09 2.0991822e-07 -4.1452760e-08 -4.7149279e-08 -1.3635919e-07
5.5361111e+00 1.7219195e-09 8.8260554e-10 1.5578709e-09 1.8206104e-09 2.1038627e-07 -4.1355233e-08 -4.6901542e-08 -1.3592019e-07
5.5397222e+00 1.7344625e-09 1.7645612e-11 1.1324825e-09 2.2317839e-09 2.1089422e-07 -4.1359615e-08 -4.6675907e-08 -1.3545669e-07
5.5436111e+00 1.7486203e-09 -5.5204598e-11 1.1428340e-09 1.7410159e-09 2.1136984e-07 -4.1252592e-08 -4.6488073e-08 -1.3515118e-07
5.5472222e+00 1.7636976e-09 1.0431070e-09 8.9698763e-10 1.0791176e-09 2.1184955e-07 -4.1026417e-08 -4.6330252e-08 -1.3484482e-07
5.5508333e+00 1.7787749e-09 1.0446634e-09 8.1691165e-10 1.7488032e-09 2.1233335e-07 -4.0940106e-08 -4.6164612e-08 -1.3446588e-07
5.5544444e+00 1.7938521e-09 -2.4794792e-10 9.8188790e-10 1.7491063e-09 2.1285892e-07 -4.0876357e-08 -4.5944860e-08 -1.3419337e-07
5.5583333e+00 1.8100892e-09 7.9436945e-10 1.2341051e-09 5.8666156e-10 2.1335189e-07 -4.0726819e-08 -4.5878938e-08 -1.3395820e-07
5.5619444e+00 1.8303324e-09 5.8597872e-10 -5.1821219e-10 1.5842125e-09 2.1385063e-07 -4.0611181e-08 -4.5865065e-08 -1.3380260e-07
5.5655556e+00 1.8526067e-09 4.8144839e-10 6.6886182e-10 -1.4790839e-10 2.1435539e-07 -4.0268329e-08 -4.5804628e-08 -1.3361916e-07
5.5691667e+00 1.8748809e-09 2.6833395e-09 -1.2531721e-11 1.8411464e-09 2.1490573e-07 -3.9912892e-08 -4.5665664e-08 -1.3346048e-07
5.5730556e+00 1.8988686e-09 3.6326918e-10 1.4138518e-09 -4.8104202e-10 2.1542260e-07 -3.9823900e-08 -4.5337036e-08 -1.3343887e-07
5.5766667e+00 1.9180413e-09 4.5818805e-10 2.1549555e-09 6.8054437e-10 2.1594274e-07 -3.9648239e-08 -4.4985226e-08 -1.3326346e-07
5.5802778e+00 1.9230057e-09 1.1632994e-09 1.6656080e-09 9.3864678e-10 2.1646423e-07 -3.9441989e-08 -4.4754983e-08 -1.3311392e-07
5.5838889e+00 1.9279702e-09 7.4054859e-10 8.3476683e-10 4.4171783e-10 2.1726914e-07 -3.9089340e-08 -4.4424598e-08 -1.3311947e-07
5.5894444e+00 1.9356079e-09 1.3753484e-09 1.4973618e-09 -4.7500332e-10 2.1779415e-07 -3.8954837e-08 -4.4179596e-08 -1.3292468e-07
5.5930556e+00 1.9413999e-09 -1.3378736e-10 1.1633014e-09 2.2730222e-09 2.1836245e-07 -3.8921649e-08 -4.4047601e-08 -1.3264639e-07
5.5969444e+00 1.9554710e-09 4.1825724e-10 1.6773948e-10 1.1230058e-10 2.1889382e-07 -3.8845222e-08 -4.3955763e-08 -1.3263123e-07
5.6005556e+00 1.9685371e-09 2.8722325e-10 8.2959372e-10 2.7669266e-11 2.1942874e-07 -3.8909522e-08 -4.3879348e-08 -1.3248957e-07
5.6041667e+00 1.9816032e-09 -8.8076315e-10 2.5736906e-13 1.2799119e-09 2.1996719e-07 -3.8918139e-08 -4.3794541e-08 -1.3235605e-07
5.6077778e+00 1.9946692e-09 8.0121877e-10 9.2071958e-10 -4.7377031e-11 2.2055049e-07 -3.8943517e-08 -4.3744841e-08 -1.3226079e-07
5.6116667e+00 2.0050761e-09 -1.0187394e-09 -4.1954691e-10 8.6392647e-10 2.2109452e-07 -3.8920981e-08 -4.3813516e-08 -1.3229814e-07
5.6152778e+00 2.0124200e-09 1.2267580e-09 -3.2624364e-10 -1.2087781e-09 2.2164055e-07 -3.8684562e-08 -4.3743014e-08 -1.3231618e-07
5.6188889e+00 2.0197638e-09 9.5557583e-10 1.0918794e-09 1.0423426e-09 2.2218856e-07 -3.8526823e-08 -4.3787334e-08 -1.3213536e-07
5.6225000e+00 2.0271077e-09 5.0047453e-10 -1.5731852e-09 6.2669337e-10 2.2278116e-07 -3.8356894e-08 -4.3900607e-08 -1.3209531e-07
5.6263889e+00 2.0364546e-09 9.5606442e-10 4.3093911e-10 -2.8335685e-10 2.2333561e-07 -3.8287752e-08 -4.3714658e-08 -1.3234649e-07
5.6300000e+00 2.0579166e-09 -3.1783139e-10 1.5884134e-09 -2.0352163e-09 2.2389587e-07 -3.8285633e-08 -4.3543576e-08 -1.3238954e-07
5.6336111e+00 2.0793787e-09 3.3739317e-10 2.6948851e-10 1.6378028e-09 2.2446194e-07 -3.8096404e-08 -4.3509110e-08 -1.3192616e-07
5.6372222e+00 2.1008408e-09 1.4093306e-09 1.0481154e-10 2.6395461e-09 2.2507806e-07 -3.7963028e-08 -4.3380833e-08 -1.3141681e-07
5.6411111e+00 2.1239538e-09 -2.6610746e-10 1.1887355e-09 1.7262662e-09 2.2565583e-07 -3.7983629e-08 -4.3039874e-08 -1.3132270e-07
5.6447222e+00 2.1426406e-09 7.5942130e-11 2.5139799e-09 -8.5751032e-10 2.2655389e-07 -3.8006283e-08 -4.2538847e-08 -1.3121901e-07
5.6502778e+00 2.1680782e-09 -2.1186472e-10 1.0226865e-09 1.4796219e-09 2.2714332e-07 -3.8002153e-08 -4.2419373e-08 -1.3106051e-07
5.6538889e+00 2.1846126e-09 2.4999109e-10 2.7476626e-10 -1.6546000e-11 2.2773722e-07 -3.7884352e-08 -4.2276553e-08 -1.3076614e-07
5.6575000e+00 2.2011470e-09 8.3740256e-10 1.2762208e-09 2.7338301e-09 2.2838186e-07 -3.7733816e-08 -4.2105607e-08 -1.3022489e-07
5.6613889e+00 2.2191888e-09 4.5290614e-10 4.4760627e-10 1.9054788e-09 2.2898518e-07 -3.7675403e-08 -4.1977901e-08 -1.2996579e-07
5.6650000e+00 2.2361415e-09 8.6288390e-11 9.3924206e-10 4.8619600e-10 2.2959310e-07 -3.7504545e-08 -4.1934147e-08 -1.2979627e-07
5.6686111e+00 2.2530942e-09 1.4908680e-09 -4.6408878e-10 1.0786132e-09 2.3020561e-07 -3.7312159e-08 -4.1896972e-08 -1.2950832e-07
5.6722222e+00 2.2700469e-09 2.8499813e-10 8.6780832e-10 1.5794057e-09 2.3082271e-07 -3.7322287e-08 -4.1867805e-08 -1.2919330e-07
5.6758333e+00 2.2869996e-09 -3.7848985e-10 -5.5106551e-10 1.3284457e-09 2.3149104e-07 -3.7347606e-08 -4.1944034e-08 -1.2911621e-07
5.6797222e+00 2.2958292e-09 1.6147018e-10 -2.1763270e-10 -6.6766721e-10 2.3211387e-07 -3.7288998e-08 -4.1899938e-08 -1.2921574e-07
5.6833333e+00 2.3035798e-09 3.7952758e-10 6.9650860e-10 -2.5103547e-10 2.3273881e-07 -3.7236334e-08 -4.1817080e-08 -1.2912522e-07
5.6869444e+00 2.3113303e-09 1.0660040e-10 2.0329737e-10 1.0865248e-09 2.3336584e-07 -3.7252363e-08 -4.1725989e-08 -1.2900690e-07
5.6905556e+00 2.3190809e-09 -2.5455871e-10 7.8593524e-10 5.7408834e-12 2.3404386e-07 -3.7164529e-08 -4.1627889e-08 -1.2910250e-07
5.6944444e+00 2.3302019e-09 1.0074187e-09 2.0330267e-10 -8.2518254e-10 2.3467678e-07 -3.6946854e-08 -4.1482078e-08 -1.2911797e-07
5.6980556e+00 2.3436635e-09 1.0018927e-09 1.3801698e-09 6.8239872e-10 2.3531335e-07 -3.6829622e-08 -4.1228155e-08 -1.2898820e-07
5.7016667e+00 2.3571252e-09 8.0249818e-11 1.3773598e-09 5.1542167e-10 2.3629980e-07 -3.6784608e-08 -4.0895877e-08 -1.2870435e-07
5.7072222e+00 2.3778354e-09 1.8983538e-10 9.6813308e-10 1.1876763e-09 2.3694581e-07 -3.6706756e-08 -4.0711206e-08 -1.2845694e-07
5.7108333e+00 2.3926915e-09 5.2880003e-10 1.0373440e-09 1.0961018e-09 2.3764633e-07 -3.6550212e-08 -4.0562122e-08 -1.2820981e-07
5.7147222e+00 2.4108638e-09 8.1299786e-10 4.6602957e-10 1.0221697e-09 2.3830155e-07 -3.6340578e-08 -4.0298867e-08 -1.2808651e-07
5.7183333e+00 2.4277380e-09 1.1220915e-09 2.3928422e-09 1.1595155e-10 2.3896135e-07 -3.6176946e-08 -3.9965614e-08 -1.2775464e-07
5.7219444e+00 2.4446123e-09 3.8835977e-10 1.2261982e-09 2.9474674e-09 2.3962572e-07 -3.5915250e-08 -3.9732105e-08 -1.2726017e-07
5.7255556e+00 2.4614865e-09 2.0272878e-09 1.3096495e-09 1.6168927e-09 2.4029742e-07 -3.5632012e-08 -3.9490549e-08 -1.2690940e-07
5.7291667e+00 2.4987953e-09 5.8722196e-10 1.3135785e-09 1.6210393e-09 2.4103258e-07 -3.5442700e-08 -3.9313295e-08 -1.2674524e-07
5.7330556e+00 2.5422588e-09 1.0354472e-09 4.7385829e-10 -2.1402450e-10 2.4172657e-07 -3.5135493e-08 -3.9187194e-08 -1.2673695e-07
5.7366667e+00 2.5826176e-09 1.8003152e-09 8.9556546e-10 2.9060566e-10 2.4243150e-07 -3.4860807e-08 -3.9075559e-08 -1.2673667e-07
5.7402778e+00 2.6229766e-09 7.3524135e-10 3.1675857e-10 -2.8803776e-10 2.4314574e-07 -3.4599402e-08 -3.8978846e-08 -1.2669968e-07
5.7438889e+00 2.6514179e-09 1.6777297e-09 7.3351672e-10 6.2950840e-10 2.4391976e-07 -3.4390806e-08 -3.8907349e-08 -1.2655237e-07
5.7477778e+00 2.6561572e-09 1.1024200e-10 -1.2535934e-11 6.3315314e-10 2.4463973e-07 -3.4265656e-08 -3.8863460e-08 -1.2630664e-07
5.7513889e+00 2.6605581e-09 1.0449903e-09 4.8915644e-10 1.6351227e-09 2.4536089e-07 -3.4069765e-08 -3.8788333e-08 -1.2615935e-07
5.7550000e+00 2.6649589e-09 7.6322768e-10 3.2670352e-10 -2.7555235e-10 2.4608325e-07 -3.3921206e-08 -3.8629070e-08 -1.2623738e-07
5.7586111e+00 2.6693597e-09 6.0809222e-10 1.4028484e-09 -4.4470820e-10 2.4686237e-07 -3.3719745e-08 -3.8433696e-08 -1.2615670e-07
5.7625000e+00 2.6731761e-09 1.1187091e-09 5.6730436e-10 1.1362209e-09 2.4792147e-07 -3.3540569e-08 -3.8256830e-08 -1.2559750e-07
5.7677778e+00 2.6780572e-09 1.2930239e-11 7.4687294e-10 2.3955992e-09 2.4864723e-07 -3.3413251e-08 -3.8165740e-08 -1.2527710e-07
5.7713889e+00 2.6813969e-09 1.1623166e-09 2.4234085e-10 5.6190763e-10 2.4942982e-07 -3.3173015e-08 -3.8051747e-08 -1.2534014e-07
5.7752778e+00 2.6849935e-09 8.9685091e-10 9.0716755e-10 -1.1022882e-09 2.5015753e-07 -3.2989329e-08 -3.7914809e-08 -1.2552429e-07
5.7788889e+00 2.6888412e-09 7.9870691e-10 5.7994180e-10 -5.9754828e-10 2.5088630e-07 -3.2804422e-08 -3.7807238e-08 -1.2533732e-07
5.7825000e+00 2.6928217e-09 9.0812588e-10 5.8825359e-10 2.3234852e-09 2.5161614e-07 -3.2673247e-08 -3.7606947e-08 -1.2507730e-07
5.7861111e+00 2.6968023e-09 3.0272229e-10 1.5868533e-09 7.6643524e-11 2.5240334e-07 -3.2598276e-08 -3.7425182e-08 -1.2508908e-07
5.7900000e+00 2.7010890e-09 3.3988437e-10 2.4606582e-10 -1.7760814e-10 2.5313623e-07 -3.2563192e-08 -3.7302113e-08 -1.2496419e-07
5.7936111e+00 2.7110592e-09 -1.6028066e-11 1.0904313e-09 1.3304365e-09 2.5387421e-07 -3.2494030e-08 -3.7155753e-08 -1.2491090e-07
5.7972222e+00 2.7386196e-09 6.5444266e-10 4.9900252e-10 -8.3845970e-10 2.5467730e-07 -3.2321045e-08 -3.7121480e-08 -1.2470706e-07
5.8011111e+00 2.7683001e-09 8.2829134e-10 -1.5339479e-10 2.5855925e-09 2.5543078e-07 -3.2115379e-08 -3.7150043e-08 -1.2433637e-07
5.8047222e+00 2.7958605e-09 1.0701571e-09 -1.5679689e-10 8.3620522e-10 2.5619173e-07 -3.1915131e-08 -3.7033262e-08 -1.2410092e-07
5.8083333e+00 2.8234209e-09 7.7828477e-10 1.4250065e-09 1.3371632e-09 2.5695808e-07 -3.1733285e-08 -3.6977481e-08 -1.2372060e-07
5.8119444e+00 2.8357865e-09 9.0029540e-10 -8.1923434e-10 2.1734732e-09 2.5778617e-07 -3.1551807e-08 -3.6950071e-08 -1.2339781e-07
5.8158333e+00 2.8425974e-09 6.5523111e-10 1.0956342e-09 5.9327001e-10 2.5855690e-07 -3.1333366e-08 -3.6840039e-08 -1.2314266e-07
5.8194444e+00 2.8489219e-09 1.3611518e-09 9.9282975e-11 1.7619607e-09 2.5974598e-07 -3.0761681e-08 -3.6823286e-08 -1.2280451e-07
5.8250000e+00 2.8586519e-09 2.0689587e-09 1.8972788e-11 2.6694201e-10 2.6052202e-07 -3.0512780e-08 -3.6743166e-08 -1.2271047e-07
5.8286111e+00 2.8721291e-09 2.2858714e-10 8.5111618e-10 6.0112027e-10 2.6130210e-07 -3.0352996e-08 -3.6593652e-08 -1.2253463e-07
5.8322222e+00 2.8884533e-09 1.2463420e-09 7.7256111e-10 1.0220211e-09 2.6214713e-07 -3.0133290e-08 -3.6465090e-08 -1.2238333e-07
5.8361111e+00 2.9060332e-09 6.3684921e-10 5.2386018e-10 2.7490668e-10 2.6293639e-07 -2.9989210e-08 -3.6398755e-08 -1.2222397e-07
5.8397222e+00 2.9223574e-09 6.9311980e-10 1.9651853e-10 1.1960393e-09 2.6372992e-07 -2.9820766e-08 -3.6339672e-08 -1.2206398e-07
5.8433333e+00 2.9375229e-09 8.6174491e-10 4.4511216e-10 2.8084019e-10 2.6452682e-07 -2.9579252e-08 -3.6226977e-08 -1.2198489e-07
5.8469444e+00 2.9472861e-09 1.3676181e-09 7.7872029e-10 4.4918064e-10 2.6538798e-07 -2.9341282e-08 -3.5999068e-08 -1.2184174e-07
5.8508333e+00 2.9578002e-09 6.7212555e-10 1.5195271e-09 7.7785970e-10 2.6619037e-07 -2.9319376e-08 -3.5895444e-08 -1.2164595e-07
5.8544444e+00 2.9675633e-09 -4.6991710e-10 -3.9419799e-10 1.0294284e-09 2.6699541e-07 -2.9323180e-08 -3.5899139e-08 -1.2149495e-07
5.8580556e+00 2.9773264e-09 4.3480248e-10 3.5406641e-10 3.6440478e-10 2.6780356e-07 -2.9095093e-08 -3.5871184e-08 -1.2144203e-07
5.8616667e+00 2.9906150e-09 1.6706174e-09 -5.0481265e-11 1.2412455e-10 2.6867823e-07 -2.8755835e-08 -3.5823506e-08 -1.2151009e-07
5.8655556e+00 3.0070790e-09 1.2373082e-09 5.3127513e-10 -7.0750267e-10 2.6949472e-07 -2.8413167e-08 -3.5817374e-08 -1.2142854e-07
5.8691667e+00 3.0223671e-09 1.9257814e-09 -4.6468528e-10 1.4602227e-09 2.7031534e-07 -2.8103305e-08 -3.5864545e-08 -1.2112998e-07
5.8727778e+00 3.0376551e-09 9.3448179e-10 -4.7579340e-11 1.2957535e-09 2.7120401e-07 -2.8017221e-08 -3.5725534e-08 -1.2089556e-07
5.8766667e+00 3.0560829e-09 -1.9661453e-10 1.4493646e-09 7.1354480e-10 2.7242136e-07 -2.7888638e-08 -3.5435068e-08 -1.2086614e-07
5.8819444e+00 3.0947023e-09 1.0087156e-09 7.0889643e-10 -5.2776764e-10 2.7326308e-07 -2.7593281e-08 -3.5173853e-08 -1.2081773e-07
5.8855556e+00 3.1211260e-09 1.7176525e-09 2.1278273e-09 9.7464404e-10 2.7417756e-07 -2.7248902e-08 -3.4924668e-08 -1.2061885e-07
5.8894444e+00 3.1495824e-09 1.2341743e-09 3.8497156e-10 7.3004834e-10 2.7503389e-07 -2.6915721e-08 -3.4769784e-08 -1.2036160e-07
5.8930556e+00 3.1740660e-09 1.8413366e-09 1.2970177e-09 1.6446257e-09 2.7589447e-07 -2.6571751e-08 -3.4599493e-08 -1.1979733e-07
5.8966667e+00 3.1809688e-09 1.3337792e-09 5.5230338e-10 3.5639958e-09 2.7675691e-07 -2.6313010e-08 -3.4466644e-08 -1.1920497e-07
5.9002778e+00 3.1878716e-09 1.0546000e-09 8.9040121e-10 1.9039573e-09 2.7768779e-07 -2.6040475e-08 -3.4174994e-08 -1.1875127e-07
5.9041667e+00 3.1953054e-09 1.2814088e-09 2.0506076e-09 1.9848688e-09 2.7855412e-07 -2.5822427e-08 -3.3942448e-08 -1.1843786e-07
5.9077778e+00 3.2022082e-09 7.3134418e-10 4.7477483e-10 9.0814420e-10 2.7942348e-07 -2.5644576e-08 -3.3916566e-08 -1.1818702e-07
5.9113889e+00 3.2176139e-09 9.1035355e-10 -1.9370767e-10 1.4072745e-09 2.8036541e-07 -2.5435173e-08 -3.3921442e-08 -1.1801347e-07
5.9152778e+00 3.2413792e-09 8.8453549e-10 1.4454381e-10 8.0371486e-11 2.8124627e-07 -2.5193001e-08 -3.3810741e-08 -1.1791493e-07
5.9188889e+00 3.2634471e-09 1.3508949e-09 1.0576390e-09 8.2921730e-10 2.8213311e-07 -2.4995591e-08 -3.3592569e-08 -1.1771675e-07
5.9225000e+00 3.2855149e-09 4.7135162e-10 1.3116417e-09 1.0000621e-09 2.8302592e-07 -2.4812137e-08 -3.3374449e-08 -1.1777983e-07
5.9261111e+00 3.3075084e-09 1.2220688e-09 1.0570839e-09 -1.5822553e-09 2.8399354e-07 -2.4431210e-08 -3.3172733e-08 -1.1780870e-07
5.9300000e+00 3.3276383e-09 2.0430150e-09 9.7702876e-10 1.3347324e-09 2.8489731e-07 -2.4081330e-08 -3.3023273e-08 -1.1765448e-07
5.9336111e+00 3.3463304e-09 1.1866490e-09 6.4606533e-10 8.8908649e-11 2.8629761e-07 -2.4029864e-08 -3.2994259e-08 -1.1755584e-07
5.9391667e+00 3.3750874e-09 -8.7784999e-10 -4.4125842e-10 5.0288119e-10 2.8721425e-07 -2.3987991e-08 -3.3066903e-08 -1.1738282e-07
5.9427778e+00 3.3939896e-09 1.2643703e-09 -3.4763393e-10 1.0942636e-09 2.8813728e-07 -2.3647966e-08 -3.3053640e-08 -1.1719917e-07
5.9463889e+00 3.4222475e-09 1.8743223e-09 4.9165962e-10 6.0094418e-10 2.8913988e-07 -2.3332278e-08 -3.2898937e-08 -1.1709811e-07
5.9502778e+00 3.4526791e-09 8.3157437e-10 1.0683717e-09 2.6527243e-10 2.9007880e-07 -2.3131464e-08 -3.2686352e-08 -1.1697696e-07
5.9538889e+00 3.4809370e-09 1.0220901e-09 1.2402471e-09 8.5307875e-10 2.9102538e-07 -2.2918998e-08 -3.2480224e-08 -1.1672826e-07
5.9575000e+00 3.5091949e-09 9.3913420e-10 9.9825109e-10 1.4426159e-09 2.9197917e-07 -2.2715059e-08 -3.2304585e-08 -1.1669555e-07
5.9611111e+00 3.5341508e-09 9.4337942e-10 9.0913422e-10 -1.1406452e-09 2.9293924e-07 -2.2519685e-08 -3.2206365e-08 -1.1677137e-07
5.9647222e+00 3.5555761e-09 8.6007407e-10 1.5750802e-10 4.4071114e-10 2.9397965e-07 -2.2293716e-08 -3.2282289e-08 -1.1662941e-07
5.9686111e+00 3.5786496e-09 1.0768011e-09 -9.2312663e-10 7.7607049e-10 2.9495176e-07 -2.2087555e-08 -3.2352075e-08 -1.1646063e-07
5.9722222e+00 3.6000749e-09 8.2622962e-10 1.6527324e-10 7.8188513e-10 2.9592969e-07 -2.1975362e-08 -3.2352328e-08 -1.1627306e-07
5.9758333e+00 3.6215003e-09 2.0939671e-10 -1.6801845e-10 9.4953893e-10 2.9698733e-07 -2.1906451e-08 -3.2426521e-08 -1.1626467e-07
5.9797222e+00 3.6309500e-09 3.8126832e-10 -5.8015041e-10 -8.7756299e-10 2.9797181e-07 -2.1739314e-08 -3.2472449e-08 -1.1620249e-07
5.9833333e+00 3.6390387e-09 1.1615307e-09 8.1384799e-11 1.4515142e-09 2.9895848e-07 -2.1521033e-08 -3.2449214e-08 -1.1613084e-07
5.9869444e+00 3.6471274e-09 8.5337021e-10 1.7094084e-10 -7.9014988e-10 2.9994734e-07 -2.1314432e-08 -3.2387036e-08 -1.1609445e-07
5.9905556e+00 3.6552160e-09 1.0537215e-09 5.0429259e-10 1.1260843e-09 3.0093876e-07 -2.1140967e-08 -3.2270436e-08 -1.1588579e-07
5.9941667e+00 3.6660602e-09 5.4749348e-10 7.6195238e-10 8.0002432e-10 3.0247106e-07 -2.0824424e-08 -3.2054226e-08 -1.1546599e-07
5.9997222e+00 3.6889435e-09 1.3517653e-09 7.6423454e-10 1.7187684e-09 3.0354933e-07 -2.0539983e-08 -3.1960415e-08 -1.1517159e-07
6.0036111e+00 3.7049618e-09 1.0862984e-09 1.8176316e-10 8.0461292e-10 3.0455477e-07 -2.0284800e-08 -3.1834808e-08 -1.1488877e-07
6.0072222e+00 3.7198360e-09 1.2692303e-09 1.1822927e-09 1.8060748e-09 3.0556464e-07 -1.9959405e-08 -3.1785657e-08 -1.1460548e-07
6.0108333e+00 3.7376158e-09 1.7344195e-09 -6.4852988e-10 8.0893036e-10 3.0657989e-07 -1.9639100e-08 -3.1805361e-08 -1.1447508e-07
6.0144444e+00 3.7596493e-09 1.2222388e-09 4.3455664e-10 3.9472896e-10 3.0767992e-07 -1.9369278e-08 -3.1727451e-08 -1.1447023e-07
6.0183333e+00 3.7833777e-09 1.0905233e-09 3.5108734e-10 -3.5318529e-10 3.0870757e-07 -1.9120712e-08 -3.1601540e-08 -1.1456469e-07
6.0219444e+00 3.8054112e-09 1.2039389e-09 1.0162686e-09 -5.1870985e-10 3.0974118e-07 -1.8820806e-08 -3.1382809e-08 -1.1454093e-07
6.0255556e+00 3.8274448e-09 1.5644195e-09 1.3590969e-09 7.3803221e-10 3.1078007e-07 -1.8540088e-08 -3.1224004e-08 -1.1425419e-07
6.0291667e+00 3.8443625e-09 1.0268257e-09 3.6548488e-10 1.9087714e-09 3.1190388e-07 -1.8205203e-08 -3.1044217e-08 -1.1398351e-07
6.0330556e+00 3.8617384e-09 1.8436154e-09 1.4474929e-09 4.1138811e-10 3.1295195e-07 -1.7899848e-08 -3.0793435e-08 -1.1376834e-07
6.0366667e+00 3.8778731e-09 9.7504816e-10 1.2759233e-09 1.5747941e-09 3.1400439e-07 -1.7563216e-08 -3.0642643e-08 -1.1359821e-07
6.0402778e+00 3.8940079e-09 2.1323197e-09 3.6163998e-10 -4.4436280e-12 3.1506178e-07 -1.7205431e-08 -3.0391444e-08 -1.1336404e-07
6.0438889e+00 3.9143906e-09 1.1703126e-09 2.3663088e-09 2.1660297e-09 3.1620804e-07 -1.6878042e-08 -2.9971535e-08 -1.1290693e-07
6.0477778e+00 3.9456851e-09 1.6358830e-09 1.8680744e-09 1.7520670e-09 3.1728060e-07 -1.6652643e-08 -2.9780217e-08 -1.1257176e-07
6.0513889e+00 3.9747442e-09 4.4471543e-10 2.0958206e-10 1.3418015e-09 3.1894606e-07 -1.6313661e-08 -2.9508151e-08 -1.1188805e-07
6.0569444e+00 4.0194506e-09 1.5891810e-09 1.7108896e-09 2.7604579e-09 3.2003817e-07 -1.5930483e-08 -2.9185236e-08 -1.1144300e-07
6.0605556e+00 4.0454058e-09 1.9478478e-09 1.7958697e-09 1.3476777e-09 3.2113646e-07 -1.5501052e-08 -2.8961970e-08 -1.1120509e-07
6.0641667e+00 4.0650146e-09 2.0161274e-09 6.2873886e-10 8.4848611e-10 3.2224006e-07 -1.5008575e-08 -2.8806988e-08 -1.1109256e-07
6.0677778e+00 4.0846234e-09 2.5298186e-09 1.0543297e-09 1.9020862e-10 3.2334896e-07 -1.4590981e-08 -2.8567580e-08 -1.1088946e-07
6.0713889e+00 4.1042322e-09 1.3248948e-09 1.5455799e-09 1.6845614e-09 3.2454911e-07 -1.4197946e-08 -2.8186112e-08 -1.1047630e-07
6.0752778e+00 4.1253494e-09 2.0439736e-09 2.3011544e-09 1.8568471e-09 3.2566990e-07 -1.3767095e-08 -2.7838801e-08 -1.1012780e-07
6.0788889e+00 4.1512492e-09 1.9331075e-09 1.4705407e-09 1.3600709e-09 3.2679793e-07 -1.3357527e-08 -2.7667929e-08 -1.0973400e-07
6.0825000e+00 4.1788218e-09 1.8475242e-09 3.8508540e-10 2.2749999e-09 3.2802108e-07 -1.2923657e-08 -2.7500381e-08 -1.0924155e-07
6.0863889e+00 4.2085154e-09 1.8713637e-09 1.3044730e-09 1.9459626e-09 3.2916462e-07 -1.2610240e-08 -2.7306196e-08 -1.0889198e-07
6.0900000e+00 4.2360881e-09 1.0217159e-09 8.0432708e-10 1.2809030e-09 3.3031551e-07 -1.2280492e-08 -2.7142156e-08 -1.0867696e-07
6.0936111e+00 4.2627854e-09 2.0221120e-09 9.7710182e-10 7.0389433e-10 3.3147328e-07 -1.1909184e-08 -2.7039758e-08 -1.0849797e-07
6.0972222e+00 4.2868745e-09 1.4053412e-09 1.3491360e-10 9.4829782e-10 3.3272740e-07 -1.1572381e-08 -2.7028692e-08 -1.0845068e-07
6.1011111e+00 4.3128167e-09 1.4815421e-09 -2.3325172e-11 -5.4297926e-10 3.3389872e-07 -1.1161290e-08 -2.6932951e-08 -1.0854081e-07
6.1047222e+00 4.3369058e-09 2.3131461e-09 1.0630448e-09 -2.8901387e-10 3.3507656e-07 -1.0768582e-08 -2.6806517e-08 -1.0846828e-07
6.1083333e+00 4.3609949e-09 1.3118477e-09 3.0999942e-10 9.5851863e-10 3.3690120e-07 -1.0366814e-08 -2.6671419e-08 -1.0845369e-07
6.1138889e+00 4.3972615e-09 1.0987655e-09 6.4363283e-10 -8.7093663e-10 3.3809530e-07 -1.0154147e-08 -2.6690993e-08 -1.0854315e-07
6.1175000e+00 4.4207163e-09 8.6430954e-10 -8.5620712e-10 4.5088785e-11 3.3938836e-07 -9.8509036e-09 -2.6703511e-08 -1.0833787e-07
6.1213889e+00 4.4459753e-09 1.7349210e-09 7.2998223e-10 1.7145305e-09 3.4059565e-07 -9.5288526e-09 -2.6569300e-08 -1.0814677e-07
6.1250000e+00 4.4694301e-09 1.2378575e-09 7.2750517e-10 4.9461124e-11 3.4180834e-07 -9.1692335e-09 -2.6518719e-08 -1.0796381e-07
6.1286111e+00 4.4858583e-09 2.0817032e-09 -1.7820965e-10 1.6393846e-09 3.4302511e-07 -8.7738724e-09 -2.6413331e-08 -1.0760827e-07
6.1322222e+00 4.4994514e-09 1.5677844e-09 1.3227036e-09 1.6425030e-09 3.4424555e-07 -8.3497815e-09 -2.6238412e-08 -1.0708964e-07
6.1358333e+00 4.5130446e-09 2.3469005e-09 5.7686275e-10 3.1448155e-09 3.4556399e-07 -7.8893691e-09 -2.6125109e-08 -1.0671594e-07
6.1397222e+00 4.5276833e-09 1.5994903e-09 5.6568879e-10 5.8357027e-11 3.4679241e-07 -7.6187327e-09 -2.5943616e-08 -1.0654931e-07
6.1433333e+00 4.5437239e-09 8.9869217e-10 1.4052805e-09 1.4797598e-09 3.4802675e-07 -7.3704775e-09 -2.5668620e-08 -1.0630901e-07
6.1469444e+00 4.5713946e-09 1.3928941e-09 1.5810999e-09 7.3838208e-10 3.4926858e-07 -6.9862243e-09 -2.5523027e-08 -1.0610373e-07
6.1505556e+00 4.5990653e-09 2.1540584e-09 -2.6756540e-15 1.1565003e-09 3.5061432e-07 -6.5260358e-09 -2.5498487e-08 -1.0587275e-07
6.1544444e+00 4.6288646e-09 1.7904131e-09 2.4747208e-10 8.2331663e-10 3.5187172e-07 -6.1502820e-09 -2.5398449e-08 -1.0554024e-07
6.1580556e+00 4.6565353e-09 1.6780835e-09 8.3891156e-10 2.2460842e-09 3.5313668e-07 -5.7370182e-09 -2.5151831e-08 -1.0522470e-07
6.1616667e+00 4.6847354e-09 2.1366592e-09 1.8392841e-09 6.6658865e-10 3.5450754e-07 -5.3039563e-09 -2.4811762e-08 -1.0497183e-07
6.1655556e+00 4.7154321e-09 1.5753015e-09 1.5899943e-09 1.5008617e-09 3.5578849e-07 -4.9149357e-09 -2.4595605e-08 -1.0465551e-07
6.1691667e+00 4.7439362e-09 2.0156585e-09 7.5740596e-10 1.4189552e-09 3.5777427e-07 -4.1727523e-09 -2.4463923e-08 -1.0457107e-07
6.1747222e+00 4.7877887e-09 2.4374410e-09 1.7211652e-10 -9.1226193e-10 3.5907577e-07 -3.6776693e-09 -2.4477881e-08 -1.0454284e-07
6.1783333e+00 4.8232525e-09 2.1325558e-09 -3.2369515e-10 1.1727744e-09 3.6038741e-07 -3.1774683e-09 -2.4506089e-08 -1.0431503e-07
6.1819444e+00 4.8627149e-09 2.4846845e-09 1.7364400e-11 9.3010841e-10 3.6170974e-07 -2.7284736e-09 -2.4425954e-08 -1.0400490e-07
6.1855556e+00 4.9021773e-09 1.6598819e-09 8.5287365e-10 1.9326528e-09 3.6304275e-07 -2.3198717e-09 -2.4323030e-08 -1.0354132e-07
6.1891667e+00 4.9416397e-09 2.1118285e-09 2.6485513e-10 2.3465075e-09 3.6449023e-07 -1.8208628e-09 -2.4229181e-08 -1.0346949e-07
6.1930556e+00 4.9839133e-09 2.1653922e-09 6.8152323e-10 -1.7308026e-09 3.6584507e-07 -1.3785601e-09 -2.4149404e-08 -1.0351948e-07
6.1966667e+00 5.0210494e-09 1.9173989e-09 1.8483035e-10 1.2693532e-09 3.6720997e-07 -9.8228455e-10 -2.3938511e-08 -1.0348738e-07
6.2002778e+00 5.0581855e-09 1.7405289e-09 2.1054054e-09 -9.7299755e-10 3.6858492e-07 -5.5755423e-10 -2.3719769e-08 -1.0332856e-07
6.2038889e+00 5.0953215e-09 2.1800586e-09 2.7007656e-10 2.4389594e-09 3.7007689e-07 -1.1820853e-10 -2.3649855e-08 -1.0292454e-07
6.2077778e+00 5.1353141e-09 1.5857632e-09 4.3494514e-10 1.0240777e-09 3.7147125e-07 2.1751517e-10 -2.3515856e-08 -1.0277445e-07
6.2113889e+00 5.1615158e-09 1.5132249e-09 1.0202405e-09 3.6138132e-10 3.7287153e-07 5.6780558e-10 -2.3504260e-08 -1.0284930e-07
6.2150000e+00 5.1790540e-09 1.7202250e-09 -8.9430574e-10 -1.0522803e-09 3.7427657e-07 9.9070871e-10 -2.3507583e-08 -1.0303172e-07
6.2186111e+00 5.1965923e-09 2.1834962e-09 8.5821327e-10 -6.3162556e-10 3.7568636e-07 1.4411782e-09 -2.3403691e-08 -1.0311472e-07
6.2222222e+00 5.2141305e-09 1.9746842e-09 2.7002383e-10 -1.3447912e-10 3.7720996e-07 1.9505637e-09 -2.3390289e-08 -1.0288281e-07
6.2261111e+00 5.2334502e-09 2.3914757e-09 -1.3487684e-10 2.1222879e-09 3.7940339e-07 2.7837514e-09 -2.3286330e-08 -1.0252147e-07
6.2316667e+00 5.2949935e-09 2.6076521e-09 8.6871062e-10 4.5725552e-11 3.8084286e-07 3.1988371e-09 -2.3195335e-08 -1.0249337e-07
6.2352778e+00 5.3349967e-09 1.2239086e-09 1.1946615e-10 2.1364786e-10 3.8229318e-07 3.5281311e-09 -2.3111637e-08 -1.0229331e-07
6.2388889e+00 5.3749998e-09 1.8157254e-09 7.8946499e-10 1.6330788e-09 3.8375432e-07 3.9726858e-09 -2.3005230e-08 -1.0220138e-07
6.2425000e+00 5.4150029e-09 2.2878598e-09 3.6608854e-10 -7.8449112e-10 3.8522479e-07 4.4201989e-09 -2.2722908e-08 -1.0232589e-07
6.2461111e+00 5.4438108e-09 1.8430272e-09 2.6998498e-09 -3.6479989e-10 3.8681698e-07 4.9342868e-09 -2.2269354e-08 -1.0235207e-07
6.2500000e+00 5.4740936e-09 2.5634423e-09 1.8738057e-09 1.4032154e-10 3.8830336e-07 5.4183631e-09 -2.1978106e-08 -1.0226755e-07
6.2536111e+00 5.5022133e-09 1.9049541e-09 1.2890708e-09 6.3985915e-10 3.8979735e-07 5.8387011e-09 -2.1847845e-08 -1.0228193e-07
6.2572222e+00 5.5303331e-09 1.9750898e-09 1.2553279e-10 -7.7255563e-10 3.9129960e-07 6.2645263e-09 -2.1693962e-08 -1.0204298e-07
6.2608333e+00 5.5632623e-09 1.9556039e-09 1.5455885e-09 2.9782219e-09 3.9281174e-07 6.7000880e-09 -2.1362790e-08 -1.0164062e-07
6.2644444e+00 5.6032984e-09 2.0649654e-09 2.0508553e-09 7.3593461e-10 3.9445233e-07 7.1817805e-09 -2.1006561e-08 -1.0147923e-07
6.2683333e+00 5.6464142e-09 2.0638265e-09 1.5413627e-09 6.4734415e-10 3.9598699e-07 7.6306939e-09 -2.0767361e-08 -1.0127462e-07
6.2719444e+00 5.6864503e-09 2.0799891e-09 1.0562922e-09 1.2413582e-09 3.9753249e-07 8.0330806e-09 -2.0550201e-08 -1.0114109e-07
6.2755556e+00 5.7264864e-09 1.6343499e-09 1.3020034e-09 -8.7019395e-12 3.9908810e-07 8.3059292e-09 -2.0417736e-08 -1.0108871e-07
6.2791667e+00 5.7610889e-09 8.8425296e-10 1.3652732e-10 4.9214128e-10 4.0077371e-07 8.6427913e-09 -2.0225199e-08 -1.0122593e-07
6.2830556e+00 5.7974390e-09 2.0031375e-09 1.8050295e-09 -1.6683158e-09 4.0234842e-07 9.1234536e-09 -1.9983572e-08 -1.0107220e-07
6.2866667e+00 5.8311927e-09 2.4337450e-09 8.1897262e-10 3.0874101e-09 4.0478891e-07 9.9613050e-09 -1.9847587e-08 -1.0062700e-07
6.2922222e+00 5.8831215e-09 2.5933628e-09 1.4091689e-10 -4.1623420e-10 4.0638860e-07 1.0436426e-08 -1.9859802e-08 -1.0070789e-07
6.2958333e+00 5.9300210e-09 1.7923692e-09 -2.7356565e-10 -3.3038973e-10 4.0800128e-07 1.0916949e-08 -1.9817704e-08 -1.0067070e-07
6.2994444e+00 5.9789778e-09 2.6432308e-09 7.3074126e-10 6.7365030e-10 4.0975284e-07 1.1531186e-08 -1.9615506e-08 -1.0033897e-07
6.3033333e+00 6.0317006e-09 2.6216503e-09 1.3082292e-09 2.1697578e-09 4.1139305e-07 1.2064584e-08 -1.9326871e-08 -9.9903367e-08
6.3069444e+00 6.0806573e-09 2.3020302e-09 1.8262671e-09 1.8511894e-09 4.1304640e-07 1.2603044e-08 -1.9152502e-08 -9.9575085e-08
6.3105556e+00 6.1286946e-09 2.6683687e-09 6.7335245e-11 1.1791033e-09 4.1484118e-07 1.3246893e-08 -1.9064104e-08 -9.9221482e-08
6.3144444e+00 6.1783813e-09 2.8503353e-09 8.2407189e-10 1.8517836e-09 4.1652074e-07 1.3813669e-08 -1.8904202e-08 -9.8855799e-08
6.3180556e+00 6.2245191e-09 2.3814441e-09 9.1241578e-10 1.5237494e-09 4.1821280e-07 1.4189879e-08 -1.8705820e-08 -9.8444597e-08
6.3216667e+00 6.2706568e-09 1.0912699e-09 1.2419638e-09 2.2719619e-09 4.1991735e-07 1.4630149e-08 -1.8499759e-08 -9.8060139e-08
6.3252778e+00 6.3167945e-09 2.9727543e-09 9.9579656e-10 1.2768763e-09 4.2176656e-07 1.5287158e-08 -1.8385218e-08 -9.7791508e-08
6.3291667e+00 6.3634810e-09 2.6587520e-09 1.5924157e-10 1.0256765e-09 4.2349578e-07 1.5886215e-08 -1.8401805e-08 -9.7677277e-08
6.3327778e+00 6.4061478e-09 2.8710005e-09 -3.3937089e-10 2.8762111e-11 4.2523655e-07 1.6387049e-08 -1.8333570e-08 -9.7733678e-08
6.3363889e+00 6.4488147e-09 1.7520894e-09 1.0803822e-09 -5.4938149e-10 4.2698889e-07 1.6711350e-08 -1.8280434e-08 -9.7825654e-08
6.3400000e+00 6.4914815e-09 1.2414555e-09 -5.0334075e-10 -2.9963471e-10 4.2888867e-07 1.7125606e-08 -1.8280037e-08 -9.7777914e-08
6.3438889e+00 6.5356253e-09 2.3093118e-09 5.0735160e-10 7.0883637e-10 4.3066376e-07 1.7686301e-08 -1.8186364e-08 -9.7497716e-08
6.3475000e+00 6.5727535e-09 2.8663357e-09 5.0991017e-10 1.8776097e-09 4.3341431e-07 1.8636982e-08 -1.7912201e-08 -9.7260173e-08
6.3530556e+00 6.6298737e-09 2.8377479e-09 1.4253549e-09 -4.5235116e-10 4.3521493e-07 1.9192426e-08 -1.7649853e-08 -9.7258939e-08
6.3566667e+00 6.6670019e-09 2.2894250e-09 1.4236750e-09 4.6373691e-10 4.3702628e-07 1.9701337e-08 -1.7449673e-08 -9.7149846e-08
6.3602778e+00 6.7090878e-09 2.4082178e-09 7.5022510e-10 5.4328329e-10 4.3885105e-07 2.0268641e-08 -1.7310296e-08 -9.7094135e-08
6.3638889e+00 6.7661449e-09 2.8284394e-09 7.6337384e-10 -2.9029934e-11 4.4083347e-07 2.0955297e-08 -1.7200228e-08 -9.6867691e-08
6.3677778e+00 6.8275910e-09 3.0571822e-09 3.4655778e-10 1.9699777e-09 4.4269033e-07 2.1666844e-08 -1.7128363e-08 -9.6674891e-08
6.3713889e+00 6.8846480e-09 3.5109421e-09 4.3386680e-10 -1.9028751e-10 4.4456265e-07 2.2304712e-08 -1.7064533e-08 -9.6653435e-08
6.3750000e+00 6.9417051e-09 2.3770695e-09 2.5931440e-10 3.8833885e-10 4.4644885e-07 2.2783405e-08 -1.6939057e-08 -9.6595340e-08
6.3786111e+00 6.9871146e-09 2.0416335e-09 1.1033247e-09 1.4792750e-10 4.4849314e-07 2.3379075e-08 -1.6596635e-08 -9.6512279e-08
6.3825000e+00 7.0308959e-09 3.0641100e-09 2.3496734e-09 5.6402032e-10 4.5040284e-07 2.4108028e-08 -1.6286305e-08 -9.6371685e-08
6.3861111e+00 7.0715501e-09 3.6646867e-09 1.0204210e-09 7.3377252e-10 4.5232356e-07 2.4812649e-08 -1.6105734e-08 -9.5995849e-08
6.3897222e+00 7.1122043e-09 2.8395118e-09 9.4052567e-10 2.7354873e-09 4.5425546e-07 2.5350543e-08 -1.6009129e-08 -9.5411989e-08
6.3933333e+00 7.1541143e-09 2.1256648e-09 1.0858902e-10 2.6539896e-09 4.5634961e-07 2.5980926e-08 -1.5913106e-08 -9.5093487e-08
6.3972222e+00 7.2057777e-09 3.2776093e-09 8.5970968e-10 7.6024842e-11 4.5830767e-07 2.6651423e-08 -1.5694415e-08 -9.5077617e-08
6.4008333e+00 7.2537510e-09 2.9116008e-09 1.5152071e-09 7.0465056e-11 4.6027873e-07 2.7297929e-08 -1.5482795e-08 -9.4700199e-08
6.4044444e+00 7.3017242e-09 3.0561460e-09 7.8293174e-10 3.4133903e-09 4.6333641e-07 2.8243821e-08 -1.5309664e-08 -9.4076787e-08
6.4100000e+00 7.3751763e-09 2.6192025e-09 4.3916644e-10 3.2708166e-10 4.6534007e-07 2.8720428e-08 -1.5174654e-08 -9.4014398e-08
6.4136111e+00 7.4210903e-09 1.7802485e-09 1.0270139e-09 2.4881637e-10 4.6735617e-07 2.9288941e-08 -1.5000296e-08 -9.3950878e-08
6.4172222e+00 7.4670043e-09 3.4675648e-09 8.6646682e-10 3.3752683e-10 4.6938470e-07 2.9925723e-08 -1.4917203e-08 -9.3967635e-08
6.4208333e+00 7.5129183e-09 2.4104208e-09 3.5900943e-11 -4.9221068e-10 4.7158318e-07 3.0484990e-08 -1.4976040e-08 -9.3965709e-08
6.4247222e+00 7.5623642e-09 2.3833026e-09 -6.2921603e-10 5.0872588e-10 4.7363832e-07 3.0960231e-08 -1.4984425e-08 -9.3737950e-08
6.4283333e+00 7.6140299e-09 2.0035345e-09 5.3814864e-10 1.5936634e-09 4.7570790e-07 3.1506398e-08 -1.4946045e-08 -9.3626499e-08
6.4319444e+00 7.6690349e-09 3.0380071e-09 -1.2134579e-10 -5.6488292e-10 4.7779238e-07 3.2104751e-08 -1.4937616e-08 -9.3514153e-08
6.4355556e+00 7.7240399e-09 2.4852534e-09 2.1288441e-10 1.6019145e-09 4.8005386e-07 3.2610222e-08 -1.4895927e-08 -9.3247485e-08
6.4394444e+00 7.7832761e-09 1.8473525e-09 2.0750700e-10 6.8381607e-10 4.8216940e-07 3.3178102e-08 -1.4895771e-08 -9.3225205e-08
6.4430556e+00 7.8391609e-09 3.3946153e-09 -2.0581730e-10 -4.7815940e-10 4.8430122e-07 3.3874247e-08 -1.4933548e-08 -9.2985871e-08
6.4466667e+00 7.9035093e-09 3.0313361e-09 -2.0442589e-10 2.6874013e-09 4.8645047e-07 3.4515684e-08 -1.4909501e-08 -9.2736808e-08
6.4502778e+00 7.9678577e-09 2.8896211e-09 4.6556894e-10 -3.8835983e-10 4.8878453e-07 3.5186916e-08 -1.4776669e-08 -9.2789029e-08
6.4541667e+00 8.0371560e-09 2.8638039e-09 8.7391758e-10 -5.9245602e-11 4.9096997e-07 3.5814571e-08 -1.4568765e-08 -9.2891125e-08
6.4577778e+00 8.1015044e-09 2.9299326e-09 1.3838598e-09 -8.8317848e-10 4.9317189e-07 3.6506307e-08 -1.4421326e-08 -9.2965177e-08
6.4613889e+00 8.1588093e-09 3.4553211e-09 2.1728224e-10 1.9961516e-10 4.9538857e-07 3.7140902e-08 -1.4365432e-08 -9.2659800e-08
6.4650000e+00 8.2104776e-09 2.4024816e-09 3.8971163e-10 2.6192478e-09 4.9899891e-07 3.7986360e-08 -1.4409792e-08 -9.2048184e-08
6.4708333e+00 8.2939417e-09 2.4287044e-09 -6.8792761e-10 8.7570323e-10 5.0125218e-07 3.8547746e-08 -1.4375497e-08 -9.1849274e-08
6.4744444e+00 8.3456100e-09 2.7533227e-09 1.0603622e-09 9.6039145e-10 5.0352053e-07 3.9156422e-08 -1.4241647e-08 -9.1803450e-08
6.4780556e+00 8.4052802e-09 2.8652234e-09 3.9320755e-10 -5.3740832e-10 5.0580591e-07 3.9836916e-08 -1.4284043e-08 -9.1883526e-08
6.4816667e+00 8.4713594e-09 3.4162621e-09 -8.5361405e-10 -2.0175534e-10 5.0810918e-07 4.0563102e-08 -1.4211341e-08 -9.2143546e-08
6.4852778e+00 8.5374387e-09 3.2869925e-09 1.6431405e-09 -2.1984259e-09 5.1060965e-07 4.1243306e-08 -1.4034068e-08 -9.2209656e-08
6.4891667e+00 8.6086009e-09 2.5433307e-09 1.4448772e-10 1.6317672e-09 5.1295005e-07 4.1865504e-08 -1.3983767e-08 -9.1990649e-08
6.4927778e+00 8.6743797e-09 3.2000281e-09 4.0176413e-10 3.8983375e-10 5.1530588e-07 4.2647016e-08 -1.3832108e-08 -9.1787965e-08
6.4963889e+00 8.7225149e-09 4.0139315e-09 1.2452143e-09 1.4810978e-09 5.1767475e-07 4.3419753e-08 -1.3649572e-08 -9.1404437e-08
6.5000000e+00 8.7706502e-09 3.1190278e-09 7.3707197e-10 2.0591628e-09 5.2024041e-07 4.4081066e-08 -1.3337983e-08 -9.1205205e-08
6.5038889e+00 8.8224882e-09 2.5493647e-09 2.4050080e-09 -3.5145651e-10 5.2263636e-07 4.4617916e-08 -1.3063560e-08 -9.1190900e-08
6.5075000e+00 8.8706234e-09 2.4061760e-09 5.7514341e-10 4.8349534e-10 5.2504590e-07 4.5193845e-08 -1.2949634e-08 -9.0986510e-08
6.5111111e+00 8.9229116e-09 2.9100929e-09 6.6206852e-10 1.4031823e-09 5.2747021e-07 4.5851449e-08 -1.2673829e-08 -9.0546596e-08
6.5147222e+00 8.9797338e-09 3.1600944e-09 2.3330925e-09 2.6575666e-09 5.3009823e-07 4.6585114e-08 -1.2368473e-08 -9.0218129e-08
6.5186111e+00 9.0409269e-09 3.1284647e-09 7.4612895e-10 1.5786594e-10 5.3255451e-07 4.7287298e-08 -1.2123349e-08 -9.0219531e-08
6.5222222e+00 9.0977491e-09 3.3532311e-09 1.9158556e-09 -1.7081299e-10 5.3502617e-07 4.7938858e-08 -1.1778351e-08 -9.0148299e-08
6.5258333e+00 9.1545713e-09 2.6611646e-09 1.8307310e-09 8.2833711e-10 5.3886164e-07 4.8808245e-08 -1.1448006e-08 -8.9691326e-08
6.5313889e+00 9.2556750e-09 2.5551616e-09 5.0111299e-10 1.9135060e-09 5.4137733e-07 4.9435053e-08 -1.1393270e-08 -8.9492390e-08
6.5350000e+00 9.3217565e-09 3.2307560e-09 9.3309022e-11 -7.7180492e-11 5.4391093e-07 5.0152174e-08 -1.1284501e-08 -8.9599464e-08
6.5386111e+00 9.3878380e-09 3.3888285e-09 1.0878875e-09 -9.1119065e-10 5.4665942e-07 5.0961683e-08 -1.1109620e-08 -8.9627064e-08
6.5425000e+00 9.4590027e-09 3.5498165e-09 6.7561980e-10 6.7461873e-10 5.4923028e-07 5.1732043e-08 -1.0932061e-08 -8.9490184e-08
6.5461111e+00 9.5257666e-09 3.5611947e-09 1.2526223e-09 5.8889240e-10 5.5181922e-07 5.2633831e-08 -1.0823355e-08 -8.9316812e-08
6.5497222e+00 9.5925746e-09 4.7630059e-09 -7.2106730e-11 1.0114595e-09 5.5462755e-07 5.3633497e-08 -1.0911491e-08 -8.8992843e-08
6.5536111e+00 9.6645217e-09 3.8055653e-09 -8.1665880e-10 1.7654191e-09 5.5725407e-07 5.4414012e-08 -1.0954328e-08 -8.8655079e-08
6.5572222e+00 9.7313297e-09 3.3991841e-09 3.5145835e-10 1.3523996e-09 5.5989847e-07 5.5148051e-08 -1.0866769e-08 -8.8271862e-08
6.5608333e+00 9.7965971e-09 3.3765651e-09 5.9941631e-10 2.1849941e-09 5.6256025e-07 5.5891073e-08 -1.0840686e-08 -8.8032761e-08
6.5644444e+00 9.8595586e-09 3.4820947e-09 -3.1616582e-10 2.2090617e-11 5.6544584e-07 5.6783611e-08 -1.0746555e-08 -8.7833214e-08
6.5683333e+00 9.9273632e-09 4.1682287e-09 1.2653832e-09 1.6883072e-09 5.6814303e-07 5.7586099e-08 -1.0489492e-08 -8.7583671e-08
6.5719444e+00 9.9903247e-09 3.2393589e-09 1.5262567e-09 6.1516818e-10 5.7085726e-07 5.8349802e-08 -1.0277452e-08 -8.7314985e-08
6.5755556e+00 1.0053286e-08 3.8102084e-09 7.7643894e-10 1.8650108e-09 5.7358856e-07 5.9204546e-08 -1.0110482e-08 -8.6720508e-08
6.5791667e+00 1.0116293e-08 4.0797360e-09 1.0368129e-09 3.6224753e-09 5.7654904e-07 6.0121681e-08 -9.8974536e-09 -8.6380905e-08
6.5830556e+00 1.0184154e-08 3.7814122e-09 1.1113685e-09 -7.1159618e-10 5.7931579e-07 6.0945819e-08 -9.7921629e-09 -8.6543732e-08
6.5866667e+00 1.0247167e-08 3.8260145e-09 3.2060396e-11 -7.9142587e-10 5.8360563e-07 6.2175344e-08 -9.6412358e-09 -8.6626671e-08
6.5922222e+00 1.0344112e-08 3.5511404e-09 1.0333080e-09 2.9379242e-10 5.8641676e-07 6.3061629e-08 -9.4047114e-09 -8.6499546e-08
6.5958333e+00 1.0414972e-08 4.6299553e-09 1.5352826e-09 8.7966726e-10 5.8924725e-07 6.4095497e-08 -9.1445902e-09 -8.6209283e-08
6.5994444e+00 1.0487091e-08 4.9134425e-09 1.2895633e-09 1.7996883e-09 5.9209727e-07 6.5162694e-08 -8.9384834e-09 -8.5774710e-08
6.6030556e+00 1.0559210e-08 4.9376010e-09 9.4870055e-10 2.2117524e-09 5.9518836e-07 6.6303648e-08 -8.6999718e-09 -8.5500607e-08
6.6069444e+00 1.0636876e-08 4.8420048e-09 1.4564578e-09 1.3770393e-10 5.9807882e-07 6.7243893e-08 -8.5157352e-09 -8.5208788e-08
6.6105556e+00 1.0708066e-08 3.8371785e-09 5.4430095e-10 2.5560040e-09 6.0098830e-07 6.8163816e-08 -8.3927741e-09 -8.4709190e-08
6.6141667e+00 1.0777310e-08 4.6544225e-09 7.9102385e-10 2.0556779e-09 6.0391653e-07 6.9047868e-08 -8.1932906e-09 -8.4552116e-08
6.6177778e+00 1.0846554e-08 3.5060581e-09 1.3753125e-09 -6.0576905e-10 6.0709099e-07 6.9908894e-08 -7.9036245e-09 -8.4479315e-08
6.6216667e+00 1.0921125e-08 3.8741549e-09 1.5456892e-09 1.2297752e-09 6.1005817e-07 7.0768420e-08 -7.7334697e-09 -8.4221334e-08
6.6252778e+00 1.0990368e-08 4.0599354e-09 3.0214535e-10 1.1515895e-09 6.1304492e-07 7.1606709e-08 -7.5870063e-09 -8.4008697e-08
6.6288889e+00 1.1065633e-08 3.6781152e-09 1.2884075e-09 8.1121571e-10 6.1605228e-07 7.2490880e-08 -7.4332049e-09 -8.3841120e-08
6.6325000e+00 1.1142552e-08 4.4834667e-09 3.8183467e-10 7.3564627e-10 6.1931427e-07 7.3455453e-08 -7.3734289e-09 -8.3552298e-08
6.6363889e+00 1.1225387e-08 3.7843028e-09 2.2094801e-10 1.7399759e-09 6.2236489e-07 7.4284349e-08 -7.2635895e-09 -8.3156987e-08
6.6400000e+00 1.1302306e-08 3.8670458e-09 9.7187895e-10 1.9090437e-09 6.2543598e-07 7.5203466e-08 -6.9771920e-09 -8.2779215e-08
6.6436111e+00 1.1376469e-08 4.6171086e-09 2.1383198e-09 1.5780884e-09 6.3019724e-07 7.6734389e-08 -6.5359173e-09 -8.2197012e-08
6.6491667e+00 1.1477569e-08 4.5684313e-09 9.7656023e-10 1.9151287e-09 6.3331464e-07 7.7739378e-08 -6.3329985e-09 -8.1835972e-08
6.6527778e+00 1.1543283e-08 4.7083860e-09 1.2270823e-09 1.4175432e-09 6.3644985e-07 7.8690011e-08 -6.1150846e-09 -8.1556074e-08
6.6563889e+00 1.1608998e-08 4.0666904e-09 1.1394036e-09 1.1661310e-09 6.3984598e-07 7.9598098e-08 -5.9629284e-09 -8.1176593e-08
6.6602778e+00 1.1678783e-08 3.7169127e-09 3.9494448e-10 2.0865673e-09 6.4301734e-07 8.0440707e-08 -5.8668312e-09 -8.0742085e-08
6.6638889e+00 1.1740493e-08 4.0610130e-09 6.4864496e-10 1.9242705e-09 6.4620542e-07 8.1261611e-08 -5.8775913e-09 -8.0478244e-08
6.6675000e+00 1.1802203e-08 3.5165639e-09 -7.6549654e-10 5.1118790e-10 6.4965742e-07 8.2074113e-08 -5.7649509e-09 -8.0310010e-08
6.6713889e+00 1.1868659e-08 3.4477402e-09 1.9013660e-09 9.3081836e-10 6.5288020e-07 8.2857634e-08 -5.4454926e-09 -8.0117233e-08
6.6750000e+00 1.1930369e-08 3.7847661e-09 1.5678648e-09 8.4865917e-10 6.5611917e-07 8.3509970e-08 -5.0640741e-09 -7.9806391e-08
6.6786111e+00 1.1988145e-08 2.2367915e-09 2.5742371e-09 2.0206547e-09 6.5962453e-07 8.4205689e-08 -4.6772128e-09 -7.9626016e-08
6.6825000e+00 1.2048610e-08 3.7265167e-09 1.3268837e-09 -4.7458891e-10 6.6289530e-07 8.5112905e-08 -4.4719863e-09 -7.9431735e-08
6.6861111e+00 1.2104756e-08 4.6477844e-09 9.0182054e-10 2.2679546e-09 6.6618127e-07 8.6032151e-08 -4.3737534e-09 -7.9128640e-08
6.6897222e+00 1.2160902e-08 3.8375636e-09 1.6496157e-10 5.2984855e-10 6.6948319e-07 8.6978785e-08 -4.1288650e-09 -7.8995765e-08
6.6933333e+00 1.2222526e-08 4.9005948e-09 2.4944600e-09 6.9668808e-10 6.7280547e-07 8.7944282e-08 -3.7921857e-09 -7.8727468e-08
6.6969444e+00 1.2311193e-08 4.0116799e-09 1.1617854e-09 1.7798962e-09 6.7641016e-07 8.8738213e-08 -3.5866002e-09 -7.8399462e-08
6.7008333e+00 1.2406680e-08 2.7934518e-09 9.1134742e-10 1.0315925e-09 6.7978230e-07 8.9411730e-08 -3.4339894e-09 -7.8184732e-08
6.7044444e+00 1.2495346e-08 3.4236284e-09 7.4596416e-10 9.5052439e-10 6.8501710e-07 9.0705789e-08 -3.1983655e-09 -7.7867101e-08
6.7100000e+00 1.2631683e-08 4.3407218e-09 9.1726289e-10 9.5526586e-10 6.8845013e-07 9.1585957e-08 -2.9901669e-09 -7.7767452e-08
6.7136111e+00 1.2719909e-08 3.7839103e-09 1.3437180e-09 -3.5429498e-11 6.9190705e-07 9.2401224e-08 -2.7819253e-09 -7.7712552e-08
6.7172222e+00 1.2808136e-08 3.7416257e-09 9.1772905e-10 5.4219484e-10 6.9565662e-07 9.3368067e-08 -2.5665164e-09 -7.7653559e-08
6.7211111e+00 1.2903149e-08 4.5455977e-09 1.2544607e-09 -3.6544856e-11 6.9916317e-07 9.4333404e-08 -2.4427184e-09 -7.7688308e-08
6.7247222e+00 1.2991375e-08 4.3652121e-09 8.9952171e-11 -2.8420804e-10 7.0269301e-07 9.5335636e-08 -2.4260803e-09 -7.7569311e-08
6.7283333e+00 1.3075188e-08 4.8861572e-09 9.0733120e-11 1.3826408e-09 7.0624521e-07 9.6271364e-08 -2.3779604e-09 -7.7178775e-08
6.7319444e+00 1.3156405e-08 3.7513347e-09 4.3183565e-10 2.2223044e-09 7.0981940e-07 9.7133187e-08 -2.2300187e-09 -7.6823866e-08
6.7355556e+00 1.3237622e-08 4.2039547e-09 1.1747714e-09 1.0537807e-09 7.1369313e-07 9.8144211e-08 -1.9881596e-09 -7.6577325e-08
6.7394444e+00 1.3325087e-08 4.4619677e-09 1.2641443e-09 1.0594242e-09 7.1731317e-07 9.9188323e-08 -1.7246346e-09 -7.6464829e-08
6.7430556e+00 1.3407551e-08 5.1759891e-09 1.5976658e-09 -2.0997450e-11 7.2095724e-07 1.0024049e-07 -1.4136786e-09 -7.6314787e-08
6.7466667e+00 1.3502466e-08 4.5362918e-09 1.7792318e-09 1.4060025e-09 7.2462701e-07 1.0142697e-07 -1.1631147e-09 -7.5820952e-08
6.7502778e+00 1.3597381e-08 6.4158919e-09 9.4182425e-10 3.1524762e-09 7.2860782e-07 1.0281686e-07 -9.1859123e-10 -7.5143549e-08
6.7541667e+00 1.3699597e-08 5.4974455e-09 1.5239581e-09 2.6538350e-09 7.3233098e-07 1.0400383e-07 -5.0765886e-10 -7.4784894e-08
6.7577778e+00 1.3794512e-08 5.4591337e-09 2.9386559e-09 6.5681882e-10 7.3607991e-07 1.0510808e-07 -1.1938722e-10 -7.4678194e-08
6.7613889e+00 1.3889936e-08 4.7339975e-09 1.2778687e-09 3.2810559e-10 7.4189810e-07 1.0695947e-07 2.0698650e-10 -7.4471709e-08
6.7669444e+00 1.4037376e-08 6.3743477e-09 1.0259456e-09 9.1080594e-10 7.4571287e-07 1.0836780e-07 2.6599989e-10 -7.4309972e-08
6.7705556e+00 1.4133213e-08 6.6256224e-09 -3.8507616e-10 5.8215082e-10 7.4955359e-07 1.0968939e-07 3.1028320e-10 -7.4084306e-08
6.7741667e+00 1.4229049e-08 5.5736359e-09 8.6598084e-10 1.5009166e-09 7.5371744e-07 1.1088501e-07 5.7300994e-10 -7.3529830e-08
6.7780556e+00 1.4323058e-08 4.6745519e-09 1.7833656e-09 3.2517398e-09 7.5760733e-07 1.1201543e-07 9.1706906e-10 -7.2987239e-08
6.7816667e+00 1.4402239e-08 5.7600648e-09 1.9530230e-09 1.7567951e-09 7.6151865e-07 1.1328750e-07 1.1768024e-09 -7.2696872e-08
6.7852778e+00 1.4481420e-08 5.9821413e-09 8.6761035e-10 9.2351522e-10 7.6545143e-07 1.1443368e-07 1.2448288e-09 -7.2433306e-08
6.7888889e+00 1.4560601e-08 4.5980241e-09 -1.2886196e-10 1.5094013e-09 7.6971077e-07 1.1536986e-07 1.3349737e-09 -7.2100270e-08
6.7927778e+00 1.4646312e-08 3.4263320e-09 1.0378862e-09 1.3451945e-09 7.7369254e-07 1.1636869e-07 1.4346797e-09 -7.1772124e-08
6.7963889e+00 1.4757548e-08 5.7936207e-09 4.4893750e-11 1.6838390e-09 7.7770444e-07 1.1770061e-07 1.5426490e-09 -7.1307900e-08
6.8000000e+00 1.4868784e-08 6.5010742e-09 1.1276229e-09 2.6013069e-09 7.8174647e-07 1.1907105e-07 1.7657687e-09 -7.1032642e-08
6.8036111e+00 1.4980020e-08 6.1490853e-09 1.2953969e-09 -6.0463630e-11 7.8613311e-07 1.2044147e-07 1.9153971e-09 -7.1056269e-08
6.8075000e+00 1.5099813e-08 5.5973690e-09 2.1346153e-10 -1.4205513e-10 7.9023650e-07 1.2165271e-07 2.1080754e-09 -7.1131944e-08
6.8111111e+00 1.5202174e-08 5.5833223e-09 1.8789728e-09 -5.5648268e-10 7.9436629e-07 1.2300042e-07 2.3394827e-09 -7.1161895e-08
6.8147222e+00 1.5294732e-08 6.8571120e-09 6.3404699e-10 2.8001114e-10 7.9852115e-07 1.2441684e-07 2.4331317e-09 -7.0929823e-08
6.8183333e+00 1.5387290e-08 6.2175553e-09 3.8295609e-10 1.8621930e-09 8.0270107e-07 1.2564402e-07 2.5425848e-09 -7.0724120e-08
6.8219444e+00 1.5479848e-08 5.1102172e-09 8.0567462e-10 3.6604721e-11 8.0950696e-07 1.2755344e-07 2.7207171e-09 -7.0579641e-08
6.8277778e+00 1.5632738e-08 5.8007825e-09 3.9185305e-10 7.8899256e-10 8.1375432e-07 1.2881318e-07 2.9389241e-09 -7.0471371e-08
6.8313889e+00 1.5732400e-08 5.8275388e-09 1.9778157e-09 2.1041602e-10 8.1802867e-07 1.3022087e-07 3.2727895e-09 -7.0506674e-08
6.8350000e+00 1.5832061e-08 7.1665509e-09 1.6478719e-09 -5.3628457e-10 8.2233002e-07 1.3172664e-07 3.5451436e-09 -7.0596025e-08
6.8386111e+00 1.5931722e-08 6.7328672e-09 1.3098199e-09 -2.8849646e-10 8.2665835e-07 1.3315593e-07 3.7331390e-09 -7.0748221e-08
6.8422222e+00 1.6031384e-08 6.4605217e-09 7.3175905e-10 -1.1163906e-09 8.3101315e-07 1.3445709e-07 3.8293322e-09 -7.1089347e-08
6.8458333e+00 1.6127141e-08 5.5502259e-09 3.1287368e-10 -2.0324612e-09 8.3573184e-07 1.3571429e-07 3.9744629e-09 -7.1320191e-08
6.8497222e+00 1.6229577e-08 5.2258050e-09 1.1506295e-09 5.3796803e-11 8.4014023e-07 1.3702090e-07 4.1625581e-09 -7.1327081e-08
6.8533333e+00 1.6324696e-08 6.8351579e-09 8.9203380e-10 -1.1739937e-10 8.4457438e-07 1.3844792e-07 4.3124382e-09 -7.1531984e-08
6.8569444e+00 1.6419815e-08 6.3373375e-09 7.3562300e-10 -1.7740152e-09 8.4903531e-07 1.3975278e-07 4.5014386e-09 -7.1573609e-08
6.8605556e+00 1.6522435e-08 5.7075703e-09 1.3168696e-09 1.3897912e-09 8.5387297e-07 1.4123780e-07 4.7387829e-09 -7.1510639e-08
6.8644444e+00 1.6650053e-08 7.0211673e-09 1.0765181e-09 -8.5005092e-10 8.5839841e-07 1.4271255e-07 5.0443201e-09 -7.1631566e-08
6.8680556e+00 1.6768556e-08 6.5919192e-09 2.2415329e-09 -2.6619564e-10 8.6295594e-07 1.4424052e-07 5.3962523e-09 -7.1733827e-08
6.8716667e+00 1.6887058e-08 7.5123733e-09 1.5803554e-09 -6.7775565e-10 8.6754556e-07 1.4576171e-07 5.7178420e-09 -7.1889635e-08
6.8752778e+00 1.7005561e-08 6.5294000e-09 1.9120210e-09 -7.6046932e-10 8.7251907e-07 1.4730655e-07 6.0637834e-09 -7.1775743e-08
6.8791667e+00 1.7098480e-08 6.7120998e-09 1.5764654e-09 1.7366874e-09 8.7716049e-07 1.4873119e-07 6.2703332e-09 -7.1534139e-08
6.8827778e+00 1.7176590e-08 6.4383855e-09 6.6660745e-10 4.9350128e-10 8.8434243e-07 1.5098071e-07 6.5536987e-09 -7.1508043e-08
6.8883333e+00 1.7296759e-08 7.0587276e-09 1.3336206e-09 -3.3692975e-10 8.8903755e-07 1.5244904e-07 6.7526579e-09 -7.1824893e-08
6.8919444e+00 1.7374868e-08 6.4950995e-09 8.2702239e-10 -2.5878352e-09 8.9375531e-07 1.5395890e-07 6.8601555e-09 -7.2041789e-08
6.8955556e+00 1.7463969e-08 7.4421229e-09 3.4037214e-10 5.8571315e-10 8.9886344e-07 1.5568869e-07 6.9521424e-09 -7.2070312e-08
6.8994444e+00 1.7563222e-08 7.3846220e-09 5.8722604e-10 -8.3019229e-10 9.0363263e-07 1.5732064e-07 7.1064226e-09 -7.2222866e-08
6.9030556e+00 1.7655385e-08 7.6795031e-09 1.0882156e-09 -5.7799508e-10 9.0842677e-07 1.5888506e-07 7.1147249e-09 -7.2339317e-08
6.9066667e+00 1.7747548e-08 6.7613201e-09 -9.9805553e-10 -4.9694378e-10 9.1324657e-07 1.6033702e-07 7.0546182e-09 -7.2581256e-08
6.9102778e+00 1.7844787e-08 6.6413429e-09 3.4531387e-10 -1.7363347e-09 9.1846905e-07 1.6185664e-07 7.1550075e-09 -7.2734632e-08
6.9141667e+00 1.7966498e-08 6.3840330e-09 6.6701580e-10 4.2167864e-10 9.2335028e-07 1.6340381e-07 7.3481571e-09 -7.2669089e-08
6.9177778e+00 1.8079515e-08 7.8975506e-09 1.4305357e-09 1.8333903e-10 9.2826212e-07 1.6499529e-07 7.6040804e-09 -7.2565972e-08
6.9213889e+00 1.8192533e-08 6.7930007e-09 1.3487224e-09 7.6851007e-10 9.3320457e-07 1.6666487e-07 7.7604921e-09 -7.2390281e-08
6.9250000e+00 1.8305550e-08 8.6184964e-09 3.4986600e-10 8.5325222e-10 9.3856083e-07 1.6855978e-07 7.9790838e-09 -7.2336230e-08
6.9288889e+00 1.8423077e-08 7.6235580e-09 1.8544195e-09 -3.8995763e-10 9.4356499e-07 1.7010950e-07 8.2826569e-09 -7.2275943e-08
6.9325000e+00 1.8530742e-08 6.6816067e-09 1.4423013e-09 9.4645489e-10 9.4859831e-07 1.7150465e-07 8.4863927e-09 -7.2089228e-08
6.9361111e+00 1.8638407e-08 6.1966838e-09 7.7021416e-10 7.7706087e-10 9.5366079e-07 1.7285383e-07 8.6751172e-09 -7.1983124e-08
6.9397222e+00 1.8746071e-08 6.2572689e-09 1.2792832e-09 2.0236746e-10 9.5875254e-07 1.7424023e-07 8.9184761e-09 -7.1758657e-08
6.9433333e+00 1.8854502e-08 6.5402957e-09 1.3635287e-09 1.8696331e-09 9.6704105e-07 1.7665287e-07 9.2617812e-09 -7.1439496e-08
6.9491667e+00 1.9035872e-08 7.2461977e-09 9.4440485e-10 -4.5856541e-11 9.7221181e-07 1.7829803e-07 9.3972341e-09 -7.1350196e-08
6.9527778e+00 1.9148149e-08 7.9399433e-09 5.2657701e-10 8.7016796e-10 9.7741297e-07 1.7997129e-07 9.5709487e-09 -7.1098314e-08
6.9563889e+00 1.9260425e-08 7.5054770e-09 1.3599164e-09 1.4548931e-09 9.8264479e-07 1.8154031e-07 9.7909016e-09 -7.0918075e-08
6.9600000e+00 1.9374605e-08 6.9777739e-09 1.0287128e-09 2.0885464e-10 9.8790884e-07 1.8320977e-07 1.0072586e-08 -7.0908547e-08
6.9636111e+00 1.9498345e-08 8.4326300e-09 2.0302981e-09 -1.2090293e-10 9.9361529e-07 1.8507101e-07 1.0508179e-08 -7.0878401e-08
6.9675000e+00 1.9631605e-08 7.5208684e-09 2.3622407e-09 3.7929616e-10 9.9894894e-07 1.8678832e-07 1.0775508e-08 -7.0885501e-08
6.9711111e+00 1.9755346e-08 8.3312325e-09 5.4087750e-10 -4.4483648e-10 1.0043161e-06 1.8845597e-07 1.0928424e-08 -7.0991035e-08
6.9747222e+00 1.9879087e-08 7.0624423e-09 1.1197479e-09 -5.2932564e-10 1.0101313e-06 1.9028329e-07 1.1200165e-08 -7.0842339e-08
6.9786111e+00 1.9996741e-08 8.6003110e-09 1.6204962e-09 1.8038663e-09 1.0155609e-06 1.9217683e-07 1.1461529e-08 -7.0811102e-08
6.9822222e+00 2.0098327e-08 8.8784852e-09 1.2178485e-09 -1.5155311e-09 1.0210179e-06 1.9393425e-07 1.1630421e-08 -7.1077549e-08
6.9858333e+00 2.0199913e-08 7.3438664e-09 6.1626844e-10 -9.4397331e-10 1.0265025e-06 1.9553073e-07 1.1830801e-08 -7.1162619e-08
6.9894444e+00 2.0301500e-08 7.3929386e-09 1.5598060e-09 1.5870958e-10 1.0324399e-06 1.9720766e-07 1.2056045e-08 -7.1107263e-08
6.9933333e+00 2.0412210e-08 6.9807116e-09 7.1156280e-10 3.1577124e-10 1.0379830e-06 1.9873404e-07 1.2202684e-08 -7.1011423e-08
6.9969444e+00 2.0521698e-08 7.1089271e-09 8.8089973e-10 5.6890339e-10 1.0435558e-06 2.0033298e-07 1.2418380e-08 -7.0933259e-08
7.0005556e+00 2.0631187e-08 7.6505605e-09 1.4614986e-09 1.5261172e-10 1.0491583e-06 2.0203128e-07 1.2741824e-08 -7.1025796e-08
7.0041667e+00 2.0740675e-08 8.0260474e-09 2.0510171e-09 -1.0068016e-09 1.0582712e-06 2.0478246e-07 1.3264814e-08 -7.1480289e-08
7.0100000e+00 2.0918656e-08 7.6950001e-09 1.4648855e-09 -1.5903020e-09 1.0639525e-06 2.0653731e-07 1.3512765e-08 -7.1417908e-08
7.0136111e+00 2.1034883e-08 8.5035647e-09 1.2277841e-09 2.1661264e-09 1.0696651e-06 2.0835686e-07 1.3838341e-08 -7.1390538e-08
7.0172222e+00 2.1151110e-08 8.2923378e-09 2.3078902e-09 -1.9134786e-09 1.0754093e-06 2.1018487e-07 1.4148845e-08 -7.1534024e-08
7.0208333e+00 2.1267337e-08 8.5815848e-09 1.0640919e-09 5.8899243e-10 1.0811849e-06 2.1194273e-07 1.4383353e-08 -7.1505305e-08
7.0244444e+00 2.1383564e-08 7.6447794e-09 1.4826120e-09 -3.2388748e-10 1.0874408e-06 2.1379912e-07 1.4701887e-08 -7.1444962e-08
7.0283333e+00 2.1513944e-08 8.2671743e-09 1.7294908e-09 8.4110997e-10 1.0932844e-06 2.1563430e-07 1.4852130e-08 -7.1163037e-08
7.0319444e+00 2.1638485e-08 8.6729388e-09 -9.7890269e-11 1.7612699e-09 1.0991617e-06 2.1742387e-07 1.4957366e-08 -7.0789792e-08
7.0355556e+00 2.1763027e-08 7.8461437e-09 1.2407166e-09 1.6840723e-09 1.1050727e-06 2.1914213e-07 1.5116958e-08 -7.0289381e-08
7.0391667e+00 2.1887568e-08 8.0147365e-09 4.9240928e-10 2.9351082e-09 1.1114759e-06 2.2110830e-07 1.5296566e-08 -7.0139091e-08
7.0430556e+00 2.2020202e-08 8.8381428e-09 1.3187639e-09 -1.6469086e-09 1.1174543e-06 2.2293988e-07 1.5578293e-08 -7.0423202e-08
7.0466667e+00 2.2127895e-08 8.0687318e-09 1.7407238e-09 -9.7565508e-10 1.1234619e-06 2.2474111e-07 1.5975625e-08 -7.0444966e-08
7.0502778e+00 2.2235589e-08 8.5579691e-09 2.5741887e-09 7.7475420e-10 1.1294986e-06 2.2662614e-07 1.6426705e-08 -7.0331063e-08
7.0538889e+00 2.2343282e-08 8.8423163e-09 2.3244202e-09 2.7665792e-10 1.1360323e-06 2.2855222e-07 1.6689731e-08 -7.0295358e-08
7.0577778e+00 2.2459260e-08 7.6670170e-09 3.2793739e-10 2.9390467e-11 1.1421323e-06 2.3033835e-07 1.6835168e-08 -7.0414534e-08
7.0613889e+00 2.2586992e-08 8.8202916e-09 1.2514719e-09 -1.1294829e-09 1.1482691e-06 2.3215158e-07 1.7188465e-08 -7.0577803e-08
7.0650000e+00 2.2731146e-08 7.9172561e-09 2.5852445e-09 -3.7761223e-10 1.1577866e-06 2.3500829e-07 1.7590175e-08 -7.0620604e-08
7.0705556e+00 2.2952923e-08 9.2229562e-09 2.5035126e-10 1.2080551e-10 1.1640226e-06 2.3695925e-07 1.7874486e-08 -7.0476579e-08
7.0741667e+00 2.3097077e-08 8.7859095e-09 2.8371908e-09 1.2086578e-09 1.1702947e-06 2.3882385e-07 1.8182328e-08 -7.0151424e-08
7.0777778e+00 2.3220098e-08 8.4257953e-09 5.0589366e-10 1.7927674e-09 1.1770828e-06 2.4075698e-07 1.8365784e-08 -6.9946185e-08
7.0816667e+00 2.3327185e-08 8.1438839e-09 1.3440793e-09 -3.3570541e-11 1.1834141e-06 2.4259456e-07 1.8728562e-08 -6.9799771e-08
7.0852778e+00 2.3426623e-08 8.8184506e-09 2.5955928e-09 1.3850847e-09 1.1897723e-06 2.4449370e-07 1.9075840e-08 -6.9581031e-08
7.0888889e+00 2.3526061e-08 8.7119863e-09 1.1757506e-09 6.3405130e-10 1.1961574e-06 2.4635877e-07 1.9207785e-08 -6.9272373e-08
7.0925000e+00 2.3625499e-08 8.5040659e-09 2.5712974e-10 2.2151005e-09 1.2030674e-06 2.4825132e-07 1.9408199e-08 -6.9318029e-08
7.0963889e+00 2.3757664e-08 7.7178221e-09 1.7638530e-09 -2.6064376e-09 1.2095186e-06 2.4993122e-07 1.9693820e-08 -6.9603719e-08
7.1000000e+00 2.3881911e-08 7.7889829e-09 1.3379135e-09 -3.0698265e-11 1.2160034e-06 2.5177118e-07 1.9856908e-08 -6.9401953e-08
7.1036111e+00 2.4006158e-08 9.1952657e-09 4.3318814e-10 1.8931516e-09 1.2225219e-06 2.5372580e-07 2.0035995e-08 -6.9055049e-08
7.1072222e+00 2.4130405e-08 8.8473107e-09 1.5116402e-09 1.3090379e-09 1.2290741e-06 2.5560213e-07 2.0246006e-08 -6.8716648e-08
7.1108333e+00 2.4254604e-08 8.4726719e-09 7.6902960e-10 1.8146586e-09 1.2361678e-06 2.5768573e-07 2.0448197e-08 -6.8671754e-08
7.1147222e+00 2.4388279e-08 9.3867236e-09 1.2698712e-09 -1.4298494e-09 1.2427898e-06 2.5957669e-07 2.0727701e-08 -6.8684078e-08
7.1183333e+00 2.4512405e-08 8.0683595e-09 1.7654578e-09 1.3160854e-09 1.2494454e-06 2.6138679e-07 2.1083876e-08 -6.8506687e-08
7.1219444e+00 2.4636531e-08 8.6402189e-09 2.1025068e-09 3.2137444e-10 1.2597514e-06 2.6437659e-07 2.1455433e-08 -6.8482640e-08
7.1275000e+00 2.4832405e-08 9.2985958e-09 5.2024686e-10 -1.7709224e-10 1.2664954e-06 2.6631356e-07 2.1696723e-08 -6.8484914e-08
7.1311111e+00 2.4968954e-08 8.5810860e-09 2.1000981e-09 1.5610299e-10 1.2737994e-06 2.6835069e-07 2.1933075e-08 -6.8427715e-08
7.1350000e+00 2.5116007e-08 8.8800311e-09 2.8328924e-10 3.3417143e-10 1.2806201e-06 2.7033993e-07 2.2039305e-08 -6.8318758e-08
7.1386111e+00 2.5252556e-08 9.4822338e-09 8.7034253e-10 6.7158915e-10 1.2874779e-06 2.7232894e-07 2.2230405e-08 -6.8326317e-08
7.1422222e+00 2.5389106e-08 8.8778331e-09 1.2049419e-09 -7.4136912e-10 1.2943725e-06 2.7422719e-07 2.2459182e-08 -6.8270986e-08
7.1458333e+00 2.5524803e-08 8.6444762e-09 1.2795190e-09 1.2521145e-09 1.3013038e-06 2.7621883e-07 2.2803452e-08 -6.8106716e-08
7.1494444e+00 2.5660357e-08 9.7399238e-09 2.4591558e-09 2.6423070e-10 1.3088094e-06 2.7838022e-07 2.3149657e-08 -6.8191523e-08
7.1533333e+00 2.5806339e-08 8.7862813e-09 1.0319866e-09 -9.9115073e-10 1.3158169e-06 2.8033565e-07 2.3271324e-08 -6.8243297e-08
7.1569444e+00 2.5941894e-08 9.2638435e-09 2.8928842e-10 5.1323717e-10 1.3228619e-06 2.8225508e-07 2.3554651e-08 -6.8285205e-08
7.1605556e+00 2.6082906e-08 8.4539111e-09 2.7875627e-09 -9.0007720e-10 1.3299467e-06 2.8419443e-07 2.3838300e-08 -6.8407714e-08
7.1641667e+00 2.6235625e-08 9.4478342e-09 2.9278773e-10 -2.3077781e-10 1.3376228e-06 2.8640669e-07 2.3954431e-08 -6.8393187e-08
7.1680556e+00 2.6400091e-08 9.5144088e-09 8.7828018e-10 3.5529321e-10 1.3447935e-06 2.8856597e-07 2.4085309e-08 -6.8226043e-08
7.1716667e+00 2.6552809e-08 1.0417362e-08 5.4302823e-10 1.1875785e-09 1.3520056e-06 2.9072918e-07 2.4201900e-08 -6.8120877e-08
7.1752778e+00 2.6705527e-08 9.5507703e-09 7.2311240e-10 -2.1681305e-10 1.3598185e-06 2.9303120e-07 2.4385280e-08 -6.8084963e-08
7.1791667e+00 2.6868998e-08 1.0180762e-08 1.1260992e-09 5.2464137e-10 1.3671161e-06 2.9528412e-07 2.4631830e-08 -6.7988496e-08
7.1827778e+00 2.7020553e-08 1.0615413e-08 1.5513624e-09 3.6582787e-10 1.3784232e-06 2.9876112e-07 2.4977543e-08 -6.8018533e-08
7.1883333e+00 2.7253716e-08 1.0246639e-08 8.8896784e-10 -5.4604929e-10 1.3858249e-06 3.0095185e-07 2.5164632e-08 -6.8190510e-08
7.1919444e+00 2.7405271e-08 9.9754539e-09 1.1427713e-09 -1.0414295e-09 1.3932688e-06 3.0326175e-07 2.5398184e-08 -6.8235530e-08
7.1955556e+00 2.7564599e-08 1.1346675e-08 1.3935355e-09 6.2585240e-10 1.4013338e-06 3.0589643e-07 2.5699565e-08 -6.8195998e-08
7.1994444e+00 2.7738556e-08 1.1236328e-08 1.6456024e-09 -2.8700048e-10 1.4088682e-06 3.0828962e-07 2.5894822e-08 -6.8222339e-08
7.2030556e+00 2.7900087e-08 1.0854638e-08 4.7483760e-10 4.3848848e-11 1.4164464e-06 3.1064598e-07 2.6012809e-08 -6.8203770e-08
7.2066667e+00 2.8061619e-08 1.0896364e-08 8.0647159e-10 1.2755451e-10 1.4240679e-06 3.1292734e-07 2.6291435e-08 -6.8455690e-08
7.2102778e+00 2.8220316e-08 1.0162401e-08 2.2193224e-09 -2.4529661e-09 1.4323223e-06 3.1539349e-07 2.6641437e-08 -6.8745745e-08
7.2141667e+00 2.8381586e-08 1.0975952e-08 1.3101168e-09 -3.3220981e-11 1.4400293e-06 3.1777676e-07 2.6891549e-08 -6.8824008e-08
7.2177778e+00 2.8531337e-08 1.1023505e-08 1.4060223e-09 -6.8920563e-10 1.4477768e-06 3.2018501e-07 2.7111543e-08 -6.8991708e-08
7.2213889e+00 2.8681088e-08 1.1206479e-08 9.8305349e-10 -8.5879406e-10 1.4555649e-06 3.2256038e-07 2.7247352e-08 -6.8942503e-08
7.2250000e+00 2.8830839e-08 1.0720039e-08 4.9180298e-10 1.3129977e-09 1.4639954e-06 3.2508427e-07 2.7444351e-08 -6.8645373e-08
7.2288889e+00 2.8978593e-08 1.0913305e-08 1.4947347e-09 1.2338294e-09 1.4718617e-06 3.2735479e-07 2.7642614e-08 -6.8414264e-08
7.2325000e+00 2.9110990e-08 1.0045373e-08 6.5835384e-10 8.9948155e-10 1.4797639e-06 3.2952109e-07 2.7748887e-08 -6.8200887e-08
7.2361111e+00 2.9243388e-08 9.9512547e-09 4.9574245e-10 1.0701538e-09 1.4877019e-06 3.3176713e-07 2.8047087e-08 -6.7860717e-08
7.2397222e+00 2.9375785e-08 1.0781400e-08 2.7426245e-09 2.0698764e-09 1.4999878e-06 3.3523110e-07 2.8647800e-08 -6.7725107e-08
7.2452778e+00 2.9596867e-08 1.0002384e-08 1.4977059e-09 -1.2562171e-09 1.5080249e-06 3.3753575e-07 2.8846472e-08 -6.7979483e-08
7.2488889e+00 2.9754050e-08 1.1271385e-08 6.5981716e-10 -1.0918642e-09 1.5167279e-06 3.4014913e-07 2.9093533e-08 -6.8068477e-08
7.2527778e+00 2.9923324e-08 1.1128974e-08 1.8315486e-09 3.2905786e-10 1.5248534e-06 3.4249374e-07 2.9339121e-08 -6.8123075e-08
7.2563889e+00 3.0080507e-08 1.0513554e-08 8.3547421e-10 -8.3303625e-10 1.5330217e-06 3.4481529e-07 2.9362874e-08 -6.7987562e-08
7.2600000e+00 3.0239144e-08 1.0916189e-08 -5.7752768e-10 2.0839241e-09 1.5412340e-06 3.4727133e-07 2.9456155e-08 -6.7725041e-08
7.2636111e+00 3.0405237e-08 1.1754898e-08 1.5905397e-09 3.3934375e-10 1.5501282e-06 3.5006771e-07 2.9795572e-08 -6.7607503e-08
7.2675000e+00 3.0584107e-08 1.2214124e-08 1.8321547e-09 6.6812974e-10 1.5584339e-06 3.5261730e-07 3.0111084e-08 -6.7642093e-08
7.2711111e+00 3.0750200e-08 1.1320507e-08 1.5942115e-09 -9.8742252e-10 1.5667846e-06 3.5506332e-07 3.0312158e-08 -6.7946483e-08
7.2747222e+00 3.0916293e-08 1.1258154e-08 5.8940584e-10 -1.8223312e-09 1.5751797e-06 3.5762413e-07 3.0398437e-08 -6.8124126e-08
7.2783333e+00 3.1078472e-08 1.2380110e-08 3.4755840e-10 1.8254145e-10 1.5842694e-06 3.6041159e-07 3.0608378e-08 -6.7983701e-08
7.2822222e+00 3.1250593e-08 1.1512398e-08 1.7694889e-09 1.0211059e-09 1.5927547e-06 3.6281898e-07 3.0910228e-08 -6.7691016e-08
7.2858333e+00 3.1410419e-08 1.0709674e-08 1.5085288e-09 1.6805976e-09 1.6012834e-06 3.6533016e-07 3.1196842e-08 -6.7506187e-08
7.2894444e+00 3.1570245e-08 1.2470393e-08 1.6040170e-09 2.5515993e-11 1.6105166e-06 3.6825566e-07 3.1539080e-08 -6.7384051e-08
7.2933333e+00 3.1743574e-08 1.2605370e-08 1.8471210e-09 1.0213680e-09 1.6191365e-06 3.7099675e-07 3.1811193e-08 -6.7279090e-08
7.2969444e+00 3.1910820e-08 1.2696967e-08 1.1079572e-09 -5.2496455e-11 1.6278017e-06 3.7373471e-07 3.1968865e-08 -6.7092204e-08
7.3005556e+00 3.2078065e-08 1.2576515e-08 6.0430764e-10 1.7775969e-09 1.6412211e-06 3.7795575e-07 3.2117033e-08 -6.6748750e-08
7.3061111e+00 3.2335365e-08 1.2749746e-08 4.4158766e-10 2.8312628e-10 1.6500015e-06 3.8077725e-07 3.2306208e-08 -6.6650751e-08
7.3097222e+00 3.2504408e-08 1.3294856e-08 1.6127987e-09 6.2147739e-10 1.6595115e-06 3.8382976e-07 3.2667392e-08 -6.6612400e-08
7.3136111e+00 3.2707078e-08 1.2869501e-08 2.0293899e-09 -2.9274785e-10 1.6683952e-06 3.8667140e-07 3.2965097e-08 -6.6765374e-08
7.3172222e+00 3.2895272e-08 1.3361067e-08 1.2036123e-09 -1.1193259e-09 1.6773298e-06 3.8965438e-07 3.3140216e-08 -6.6872881e-08
7.3208333e+00 3.3083466e-08 1.4174076e-08 6.9812732e-10 1.2695602e-10 1.6863154e-06 3.9263816e-07 3.3407634e-08 -6.6835517e-08
7.3244444e+00 3.3271660e-08 1.3368538e-08 2.2059601e-09 2.1794161e-10 1.6953522e-06 3.9547970e-07 3.3690118e-08 -6.6924322e-08
7.3280556e+00 3.3461534e-08 1.2861054e-08 8.6173760e-10 -1.0376760e-09 1.7051418e-06 3.9843975e-07 3.4002753e-08 -6.7106917e-08
7.3319444e+00 3.3667511e-08 1.2510784e-08 2.2908852e-09 -5.2742861e-10 1.7142860e-06 4.0112362e-07 3.4293565e-08 -6.7023235e-08
7.3355556e+00 3.3858776e-08 1.2263406e-08 8.6725796e-10 1.2998772e-09 1.7234820e-06 4.0382723e-07 3.4422760e-08 -6.6786423e-08
7.3391667e+00 3.4050041e-08 1.2693007e-08 5.3576454e-10 8.8608197e-10 1.7334429e-06 4.0679204e-07 3.4760878e-08 -6.6821763e-08
7.3430556e+00 3.4253241e-08 1.2719633e-08 2.8738313e-09 -1.1889997e-09 1.7427413e-06 4.0976418e-07 3.5136587e-08 -6.6808840e-08
7.3466667e+00 3.4412028e-08 1.4715565e-08 1.2062629e-09 1.3082933e-09 1.7520827e-06 4.1295121e-07 3.5374168e-08 -6.6615332e-08
7.3502778e+00 3.4570816e-08 1.4703162e-08 1.3738037e-09 4.7793143e-10 1.7614672e-06 4.1592876e-07 3.5673372e-08 -6.6430296e-08
7.3538889e+00 3.4729604e-08 1.2781840e-08 1.8754728e-09 1.2300917e-09 1.7716216e-06 4.1893018e-07 3.5930395e-08 -6.6317420e-08
7.3577778e+00 3.4900606e-08 1.2944636e-08 7.1635492e-10 -2.6257850e-10 1.7854862e-06 4.2312660e-07 3.6213367e-08 -6.6123094e-08
7.3630556e+00 3.5152183e-08 1.3559060e-08 1.3862216e-09 1.4898980e-09 1.7957669e-06 4.2620267e-07 3.6570934e-08 -6.5988927e-08
7.3669444e+00 3.5344013e-08 1.2807272e-08 2.2195001e-09 -3.3989320e-10 1.8053633e-06 4.2918847e-07 3.6903320e-08 -6.5971981e-08
7.3705556e+00 3.5522141e-08 1.4753940e-08 1.3901193e-09 4.9631244e-10 1.8150080e-06 4.3228921e-07 3.7105478e-08 -6.5783278e-08
7.3741667e+00 3.5700269e-08 1.3868342e-08 8.0526548e-10 1.2455633e-09 1.8246999e-06 4.3528711e-07 3.7430527e-08 -6.5639186e-08
7.3777778e+00 3.5870837e-08 1.3804605e-08 2.7246769e-09 8.4519944e-11 1.8351877e-06 4.3859953e-07 3.7814080e-08 -6.5590135e-08
7.3816667e+00 3.6045332e-08 1.4587489e-08 1.1430802e-09 3.3591785e-10 1.8449719e-06 4.4180206e-07 3.8109045e-08 -6.5562201e-08
7.3852778e+00 3.6207364e-08 1.4974334e-08 2.0601622e-09 -7.8069763e-11 1.8548000e-06 4.4494813e-07 3.8342852e-08 -6.5452650e-08
7.3888889e+00 3.6369396e-08 1.4066363e-08 4.7891362e-10 1.0893121e-09 1.8646720e-06 4.4787908e-07 3.8461886e-08 -6.5198303e-08
7.3925000e+00 3.6531428e-08 1.2988489e-08 8.1376332e-10 1.2585046e-09 1.8753598e-06 4.5103752e-07 3.8722995e-08 -6.4806821e-08
7.3963889e+00 3.6756294e-08 1.4083904e-08 1.8192735e-09 2.0970562e-09 1.8853434e-06 4.5423430e-07 3.8988521e-08 -6.4569209e-08
7.4000000e+00 3.6968290e-08 1.5424802e-08 1.0642655e-09 9.6283441e-11 1.8953843e-06 4.5751441e-07 3.9353740e-08 -6.4358336e-08
7.4036111e+00 3.7180287e-08 1.4853122e-08 2.9019111e-09 1.8502384e-09 1.9054827e-06 4.6079107e-07 3.9827589e-08 -6.4173169e-08
7.4072222e+00 3.7392283e-08 1.5393007e-08 2.2439677e-09 -1.4100834e-10 1.9164214e-06 4.6431930e-07 4.0221716e-08 -6.4207011e-08
7.4111111e+00 3.7616055e-08 1.4848927e-08 1.7304153e-09 -1.4906563e-10 1.9266365e-06 4.6759909e-07 4.0541394e-08 -6.4310514e-08
7.4147222e+00 3.7818397e-08 1.5426110e-08 1.7412021e-09 -8.0634612e-10 1.9424590e-06 4.7287122e-07 4.1011905e-08 -6.4509071e-08
7.4202778e+00 3.8129693e-08 1.6206677e-08 1.5800510e-09 -3.8499590e-10 1.9528132e-06 4.7646352e-07 4.1280243e-08 -6.4483811e-08
7.4238889e+00 3.8332035e-08 1.6953015e-08 1.3340268e-09 6.1816995e-10 1.9632200e-06 4.7983927e-07 4.1517985e-08 -6.4485241e-08
7.4275000e+00 3.8518461e-08 1.4207766e-08 1.2477928e-09 -6.3137072e-10 1.9736740e-06 4.8295617e-07 4.1755659e-08 -6.4405247e-08
7.4311111e+00 3.8680251e-08 1.4563593e-08 1.3332820e-09 1.3697770e-09 1.9841718e-06 4.8604677e-07 4.2016713e-08 -6.4090127e-08
7.4347222e+00 3.8842042e-08 1.3965005e-08 1.5016911e-09 1.5390196e-09 1.9955262e-06 4.8936768e-07 4.2397295e-08 -6.3983261e-08
7.4386111e+00 3.9016277e-08 1.4499954e-08 2.3361141e-09 -6.2302200e-10 2.0061150e-06 4.9271751e-07 4.2705767e-08 -6.4162474e-08
7.4422222e+00 3.9178067e-08 1.6421507e-08 1.0138017e-09 -1.0312578e-09 2.0167483e-06 4.9627463e-07 4.3015134e-08 -6.4250465e-08
7.4458333e+00 3.9344933e-08 1.6413436e-08 2.3458410e-09 2.1904034e-10 2.0282503e-06 5.0001248e-07 4.3405378e-08 -6.3995780e-08
7.4497222e+00 3.9525571e-08 1.5625309e-08 1.5893929e-09 1.9639714e-09 2.0389778e-06 5.0343466e-07 4.3736824e-08 -6.3894476e-08
7.4533333e+00 3.9693306e-08 1.5964088e-08 2.0100254e-09 -1.0288609e-09 2.0497508e-06 5.0670495e-07 4.4053662e-08 -6.3801283e-08
7.4569444e+00 3.9861041e-08 1.4223140e-08 1.4307502e-09 1.8891102e-09 2.0605705e-06 5.0987496e-07 4.4347991e-08 -6.3635229e-08
7.4605556e+00 4.0038537e-08 1.5038517e-08 1.7655758e-09 -3.5630905e-10 2.0722797e-06 5.1340554e-07 4.4797842e-08 -6.3562298e-08
7.4644444e+00 4.0252539e-08 1.5223571e-08 2.7707352e-09 9.8143569e-10 2.0832083e-06 5.1676287e-07 4.5146781e-08 -6.3467027e-08
7.4680556e+00 4.0451255e-08 1.5767156e-08 1.0186520e-09 -1.0201392e-10 2.0941908e-06 5.2012851e-07 4.5464278e-08 -6.3498342e-08
7.4716667e+00 4.0649971e-08 1.5300309e-08 2.4292743e-09 -1.8704610e-10 2.1052270e-06 5.2348567e-07 4.5866790e-08 -6.3357413e-08
7.4752778e+00 4.0848687e-08 1.5688851e-08 1.9419069e-09 1.4879276e-09 2.1223135e-06 5.2867244e-07 4.6439362e-08 -6.3111975e-08
7.4808333e+00 4.1166453e-08 1.5431797e-08 2.0997733e-09 -1.5297782e-11 2.1334909e-06 5.3233627e-07 4.6796321e-08 -6.3213622e-08
7.4844444e+00 4.1374333e-08 1.8388155e-08 1.7767082e-09 -9.2298287e-10 2.1455911e-06 5.3643193e-07 4.7181718e-08 -6.3224835e-08
7.4883333e+00 4.1598202e-08 1.6717483e-08 2.1096453e-09 8.2687016e-10 2.1568854e-06 5.3999705e-07 4.7516217e-08 -6.3036805e-08
7.4919444e+00 4.1806081e-08 1.6191343e-08 1.5229226e-09 9.0879064e-10 2.1682339e-06 5.4349247e-07 4.7889532e-08 -6.2875138e-08
7.4955556e+00 4.1998427e-08 1.6074120e-08 2.5311835e-09 5.8352329e-10 2.1796339e-06 5.4688984e-07 4.8323838e-08 -6.2614245e-08
7.4991667e+00 4.2186298e-08 1.5286225e-08 2.1852554e-09 1.8247147e-09 2.1919678e-06 5.5056423e-07 4.8618137e-08 -6.2090142e-08
7.5030556e+00 4.2388621e-08 1.6208517e-08 7.8246481e-10 2.6675980e-09 2.2034735e-06 5.5398026e-07 4.8916295e-08 -6.1818100e-08
7.5066667e+00 4.2576493e-08 1.5324091e-08 2.4554555e-09 -1.5643964e-10 2.2150303e-06 5.5743030e-07 4.9330198e-08 -6.1842798e-08
7.5102778e+00 4.2765914e-08 1.6522367e-08 2.0394130e-09 -7.1539972e-11 2.2266390e-06 5.6108719e-07 4.9667743e-08 -6.1912034e-08
7.5138889e+00 4.2960304e-08 1.7233536e-08 1.6262369e-09 -5.6756222e-10 2.2391996e-06 5.6506191e-07 5.0056235e-08 -6.2015234e-08
7.5177778e+00 4.3169648e-08 1.6835538e-08 2.2913259e-09 -3.1701146e-10 2.2509177e-06 5.6872331e-07 5.0439923e-08 -6.2011575e-08
7.5213889e+00 4.3364039e-08 1.6962001e-08 1.8754220e-09 3.5078808e-10 2.2626885e-06 5.7241545e-07 5.0853993e-08 -6.2016843e-08
7.5250000e+00 4.3558430e-08 1.7119329e-08 2.6212751e-09 -3.9941710e-10 2.2754235e-06 5.7655791e-07 5.1250864e-08 -6.2002362e-08
7.5288889e+00 4.3767422e-08 1.8387415e-08 1.3807773e-09 5.2354340e-10 2.2873035e-06 5.8027829e-07 5.1604626e-08 -6.1934033e-08
7.5325000e+00 4.3961359e-08 1.5954570e-08 2.4609858e-09 1.0718104e-10 2.2992359e-06 5.8379037e-07 5.1981382e-08 -6.1892464e-08
7.5361111e+00 4.4155296e-08 1.6464661e-08 1.6304809e-09 2.7653423e-10 2.3176961e-06 5.8930575e-07 5.2502773e-08 -6.2021714e-08
7.5416667e+00 4.4453661e-08 1.6627570e-08 2.0499233e-09 -1.0520331e-09 2.3297643e-06 5.9293724e-07 5.2803078e-08 -6.2177786e-08
7.5452778e+00 4.4664926e-08 1.6893933e-08 1.2113120e-09 -3.8863077e-10 2.3418906e-06 5.9670074e-07 5.3065498e-08 -6.2125731e-08
7.5488889e+00 4.4883656e-08 1.7846071e-08 1.6384933e-09 8.6913888e-10 2.3550160e-06 6.0097103e-07 5.3424129e-08 -6.1931962e-08
7.5527778e+00 4.5119210e-08 1.8756385e-08 1.9779578e-09 7.9173903e-10 2.3672655e-06 6.0496497e-07 5.3819163e-08 -6.1850398e-08
7.5563889e+00 4.5337940e-08 1.8110802e-08 2.3120055e-09 -3.8847239e-11 2.3795740e-06 6.0886284e-07 5.4229516e-08 -6.1777562e-08
7.5600000e+00 4.5555986e-08 1.7869479e-08 2.1443211e-09 7.1118236e-10 2.3919411e-06 6.1286583e-07 5.4624884e-08 -6.1613929e-08
7.5636111e+00 4.5770456e-08 1.9081205e-08 2.1492601e-09 7.9927510e-10 2.4053245e-06 6.1710781e-07 5.5034707e-08 -6.1553499e-08
7.5675000e+00 4.6001425e-08 1.7278629e-08 1.9834156e-09 -2.8129949e-10 2.4178123e-06 6.2093016e-07 5.5376817e-08 -6.1488145e-08
7.5711111e+00 4.6215895e-08 1.8004647e-08 1.7318033e-09 8.8456696e-10 2.4303581e-06 6.2482116e-07 5.5780221e-08 -6.1359372e-08
7.5747222e+00 4.6430366e-08 1.7912233e-08 2.6490517e-09 3.0410736e-10 2.4429604e-06 6.2893305e-07 5.6229425e-08 -6.1546125e-08
7.5783333e+00 4.6632850e-08 2.0043646e-08 2.2291784e-09 -2.0279806e-09 2.4565923e-06 6.3340750e-07 5.6523959e-08 -6.1940643e-08
7.5822222e+00 4.6843055e-08 1.8308866e-08 7.4091546e-10 -1.3536087e-09 2.4693054e-06 6.3742238e-07 5.6767371e-08 -6.2089749e-08
7.5858333e+00 4.7038246e-08 1.8751528e-08 1.9024698e-09 -2.2756033e-11 2.4820714e-06 6.4149334e-07 5.7210355e-08 -6.2157182e-08
7.5894444e+00 4.7233436e-08 1.8826567e-08 2.9082263e-09 -5.9969608e-10 2.4948906e-06 6.4543737e-07 5.7676525e-08 -6.2260232e-08
7.5930556e+00 4.7431698e-08 1.7579824e-08 2.1542499e-09 -3.5154044e-10 2.5147283e-06 6.5137434e-07 5.8275817e-08 -6.2112949e-08
7.5986111e+00 4.7788872e-08 1.8042037e-08 2.0760438e-09 1.2352412e-09 2.5277025e-06 6.5535943e-07 5.8619182e-08 -6.1989988e-08
7.6022222e+00 4.8021034e-08 1.8743400e-08 1.6528118e-09 -1.0021520e-10 2.5407396e-06 6.5951650e-07 5.8978914e-08 -6.1847832e-08
7.6058333e+00 4.8253197e-08 1.9629556e-08 2.2537769e-09 1.4124178e-09 2.5548502e-06 6.6406114e-07 5.9434262e-08 -6.1498600e-08
7.6097222e+00 4.8505060e-08 1.9324433e-08 2.3379640e-09 1.5809982e-09 2.5680215e-06 6.6823088e-07 5.9895159e-08 -6.1291487e-08
7.6133333e+00 4.8759405e-08 1.9165490e-08 2.6672604e-09 3.3081910e-10 2.5812616e-06 6.7243391e-07 6.0356152e-08 -6.1029870e-08
7.6169444e+00 4.9013749e-08 1.9631688e-08 2.3389882e-09 2.0841062e-09 2.5945706e-06 6.7668333e-07 6.0856415e-08 -6.0821326e-08
7.6205556e+00 4.9268094e-08 1.9593780e-08 3.0937323e-09 -1.5908841e-10 2.6089804e-06 6.8126963e-07 6.1361364e-08 -6.0597067e-08
7.6244444e+00 4.9542003e-08 1.9717383e-08 1.9981945e-09 2.0813144e-09 2.6224303e-06 6.8567935e-07 6.1653742e-08 -6.0352549e-08
7.6280556e+00 4.9780787e-08 2.0987668e-08 1.1769526e-09 1.7576811e-10 2.6359432e-06 6.9006080e-07 6.2008384e-08 -6.0124992e-08
7.6316667e+00 5.0006545e-08 1.9456554e-08 2.6743650e-09 1.9247628e-09 2.6495172e-06 6.9430709e-07 6.2400936e-08 -5.9834338e-08
7.6352778e+00 5.0232302e-08 1.9739914e-08 1.5886442e-09 7.5819345e-10 2.6642038e-06 6.9903901e-07 6.2816654e-08 -5.9733719e-08
7.6391667e+00 5.0475426e-08 2.0819440e-08 2.6034659e-09 1.0425882e-10 2.6779048e-06 7.0360182e-07 6.3288190e-08 -5.9557837e-08
7.6427778e+00 5.0701226e-08 2.1298754e-08 2.5172897e-09 1.5192699e-09 2.6916679e-06 7.0822521e-07 6.3767583e-08 -5.9264218e-08
7.6463889e+00 5.0934450e-08 2.1378752e-08 2.6887924e-09 1.1910563e-09 2.7065604e-06 7.1304872e-07 6.4341231e-08 -5.9035447e-08
7.6502778e+00 5.1185614e-08 1.9965590e-08 3.0958903e-09 7.6984096e-10 2.7204548e-06 7.1717385e-07 6.4904463e-08 -5.8922023e-08
7.6538889e+00 5.1418838e-08 1.8112558e-08 3.0206557e-09 2.7714697e-10 2.7419541e-06 7.2351834e-07 6.5631155e-08 -5.8815048e-08
7.6594444e+00 5.1777815e-08 1.9954354e-08 2.1089379e-09 3.6470542e-10 2.7560130e-06 7.2802611e-07 6.6089163e-08 -5.8609092e-08
7.6630556e+00 5.2041540e-08 2.1655878e-08 2.8649008e-09 1.5364226e-09 2.7701433e-06 7.3269913e-07 6.6585805e-08 -5.8303362e-08
7.6666667e+00 5.2305264e-08 2.1479640e-08 2.5284917e-09 1.2857024e-09 2.7854404e-06 7.3760194e-07 6.7070253e-08 -5.7993915e-08
7.6705556e+00 5.2589275e-08 2.0544469e-08 2.3567026e-09 1.3666976e-09 2.7997190e-06 7.4223563e-07 6.7528094e-08 -5.7895433e-08
7.6741667e+00 5.2852999e-08 2.2228059e-08 2.6153202e-09 -4.5763349e-10 2.8140648e-06 7.4704765e-07 6.8002767e-08 -5.7714223e-08
7.6777778e+00 5.3084919e-08 2.2190534e-08 2.5395009e-09 2.1303435e-09 2.8284684e-06 7.5179751e-07 6.8547036e-08 -5.7595388e-08
7.6813889e+00 5.3280526e-08 2.1654336e-08 3.3711106e-09 -1.0334060e-09 2.8440393e-06 7.5678150e-07 6.9141553e-08 -5.7593284e-08
7.6852778e+00 5.3491180e-08 2.1065648e-08 2.6240211e-09 1.0514423e-09 2.8585530e-06 7.6115746e-07 6.9609138e-08 -5.7329510e-08
7.6888889e+00 5.3686787e-08 1.9327771e-08 2.4538262e-09 1.3833890e-09 2.8731196e-06 7.6554191e-07 7.0052937e-08 -5.7156263e-08
7.6925000e+00 5.3882394e-08 2.1144122e-08 2.3657100e-09 2.1581834e-10 2.8877430e-06 7.7000025e-07 7.0458948e-08 -5.7081488e-08
7.6961111e+00 5.4105180e-08 2.0009734e-08 2.0434674e-09 4.7441434e-10 2.9035590e-06 7.7471981e-07 7.0930053e-08 -5.7087386e-08
7.7000000e+00 5.4347363e-08 2.0443666e-08 2.7071650e-09 -5.2497278e-10 2.9183085e-06 7.7917858e-07 7.1367206e-08 -5.6831226e-08
7.7036111e+00 5.4572248e-08 2.0714153e-08 2.0402043e-09 2.8895275e-09 2.9331189e-06 7.8350905e-07 7.1804699e-08 -5.6376041e-08
7.7072222e+00 5.4797133e-08 1.9259498e-08 2.7108418e-09 1.3121812e-09 2.9479912e-06 7.8782647e-07 7.2289057e-08 -5.6064155e-08
7.7108333e+00 5.5028824e-08 2.0593617e-08 2.5491613e-09 1.5667631e-09 2.9721519e-06 7.9522141e-07 7.3270806e-08 -5.5806641e-08
7.7166667e+00 5.5420312e-08 2.1663148e-08 4.0508328e-09 -9.5251038e-11 2.9871944e-06 7.9982138e-07 7.3886807e-08 -5.5682528e-08
7.7202778e+00 5.5662662e-08 2.0798094e-08 2.6387711e-09 1.2409104e-09 3.0023026e-06 8.0421514e-07 7.4602923e-08 -5.5440488e-08
7.7238889e+00 5.5905011e-08 1.9759748e-08 5.1380510e-09 9.9329973e-10 3.0174779e-06 8.0851274e-07 7.5226999e-08 -5.5189147e-08
7.7275000e+00 5.6159374e-08 1.9910425e-08 1.6392509e-09 1.3267747e-09 3.0327248e-06 8.1277744e-07 7.5552035e-08 -5.4739045e-08
7.7311111e+00 5.6432564e-08 1.9455970e-08 1.8905443e-09 2.8280110e-09 3.0480456e-06 8.1705777e-07 7.5900290e-08 -5.4378666e-08
7.7347222e+00 5.6705754e-08 2.0054761e-08 1.8914089e-09 4.9856894e-10 3.0646277e-06 8.2178780e-07 7.6365836e-08 -5.4145934e-08
7.7386111e+00 5.6999959e-08 2.0488400e-08 2.8031779e-09 1.4962694e-09 3.0801021e-06 8.2710491e-07 7.7051181e-08 -5.3992624e-08
7.7422222e+00 5.7273149e-08 2.8592626e-08 4.6394811e-09 -8.1096653e-11 3.0956490e-06 8.3301879e-07 7.7790887e-08 -5.3937664e-08
7.7458333e+00 5.7534480e-08 2.5997041e-08 3.3935267e-09 5.8842269e-10 3.1124706e-06 8.3864332e-07 7.8241189e-08 -5.3887473e-08
7.7497222e+00 5.7813677e-08 2.2213206e-08 1.1473330e-09 -1.5821831e-10 3.1281636e-06 8.4351435e-07 7.8552458e-08 -5.4002546e-08
7.7533333e+00 5.8072931e-08 2.2750118e-08 2.2329658e-09 -9.0398994e-10 3.1439268e-06 8.4821694e-07 7.8894818e-08 -5.4080889e-08
7.7569444e+00 5.8332186e-08 2.0658347e-08 1.4849636e-09 1.8082343e-10 3.1597613e-06 8.5293306e-07 7.9237436e-08 -5.3960267e-08
7.7605556e+00 5.8599612e-08 2.2875136e-08 2.2357777e-09 9.3260816e-10 3.1768977e-06 8.5819555e-07 7.9639066e-08 -5.3956602e-08
7.7644444e+00 5.8906986e-08 2.2231875e-08 1.8142709e-09 -9.0119356e-10 3.1928903e-06 8.6307109e-07 7.9951045e-08 -5.4160055e-08
7.7680556e+00 5.9192404e-08 2.2773193e-08 1.5737360e-09 -9.7683710e-10 3.2089602e-06 8.6773326e-07 8.0293837e-08 -5.4345038e-08
7.7716667e+00 5.9477823e-08 2.0262162e-08 2.1488924e-09 -7.3069941e-10 3.2338331e-06 8.7469177e-07 8.0868216e-08 -5.4379504e-08
7.7772222e+00 5.9911760e-08 2.1488931e-08 1.9055504e-09 5.2390548e-10 3.2500956e-06 8.7937189e-07 8.1319957e-08 -5.4039399e-08
7.7808333e+00 6.0180620e-08 2.1712097e-08 3.0002374e-09 2.6155261e-09 3.2676905e-06 8.8455743e-07 8.1732778e-08 -5.3691708e-08
7.7847222e+00 6.0470161e-08 2.2735442e-08 1.1626636e-09 3.6468042e-10 3.2841042e-06 8.8953573e-07 8.1985778e-08 -5.3594060e-08
7.7883333e+00 6.0739020e-08 2.3218130e-08 1.5848497e-09 5.3669084e-10 3.3005908e-06 8.9455102e-07 8.2300343e-08 -5.3450819e-08
7.7919444e+00 6.1007880e-08 2.3076801e-08 1.8312372e-09 7.8552685e-10 3.3171497e-06 8.9937533e-07 8.2645475e-08 -5.3496778e-08
7.7955556e+00 6.1273033e-08 2.1455245e-08 1.9167926e-09 -1.2097580e-09 3.3350624e-06 9.0439554e-07 8.3041572e-08 -5.3458816e-08
7.7994444e+00 6.1557414e-08 2.1575195e-08 2.0774664e-09 1.5351477e-09 3.3517700e-06 9.0908597e-07 8.3317917e-08 -5.3125146e-08
7.8030556e+00 6.1821482e-08 2.1721065e-08 9.2356633e-10 1.5448766e-09 3.3685491e-06 9.1373234e-07 8.3503018e-08 -5.3052117e-08
7.8066667e+00 6.2085550e-08 2.1168463e-08 1.0865781e-09 -8.7076098e-10 3.3854008e-06 9.1826473e-07 8.3810658e-08 -5.3087137e-08
7.8102778e+00 6.2357844e-08 2.0668995e-08 2.2543127e-09 5.4750278e-10 3.4036355e-06 9.2317001e-07 8.4291781e-08 -5.2851560e-08
7.8141667e+00 6.2679934e-08 2.1376279e-08 2.5973472e-09 1.4717287e-09 3.4206518e-06 9.2770037e-07 8.4708552e-08 -5.2469585e-08
7.8177778e+00 6.2979017e-08 2.0442460e-08 1.9286711e-09 2.0541927e-09 3.4377491e-06 9.3218976e-07 8.5147915e-08 -5.2150779e-08
7.8213889e+00 6.3278100e-08 2.0998055e-08 2.8426956e-09 8.8862852e-10 3.4549274e-06 9.3675907e-07 8.5633642e-08 -5.1966679e-08
7.8250000e+00 6.3577183e-08 2.1180177e-08 2.4321633e-09 8.1075575e-10 3.4735198e-06 9.4176539e-07 8.6140986e-08 -5.1680038e-08
7.8288889e+00 6.3913448e-08 2.1731147e-08 2.6839126e-09 1.6461725e-09 3.4989107e-06 9.4880230e-07 8.6886535e-08 -5.1184308e-08
7.8341667e+00 6.4377366e-08 2.2712491e-08 2.8557715e-09 1.4847530e-09 3.5177373e-06 9.5406456e-07 8.7510671e-08 -5.0828036e-08
7.8380556e+00 6.4719201e-08 2.2392609e-08 3.4380379e-09 1.5690079e-09 3.5353084e-06 9.5883637e-07 8.8082469e-08 -5.0677386e-08
7.8416667e+00 6.5036619e-08 2.1654851e-08 2.7715322e-09 -1.7839317e-10 3.5529666e-06 9.6358510e-07 8.8585635e-08 -5.0733600e-08
7.8452778e+00 6.5362433e-08 2.2179537e-08 2.6927161e-09 -3.4050397e-10 3.5707135e-06 9.6836193e-07 8.9058646e-08 -5.0653785e-08
7.8488889e+00 6.5691911e-08 2.1914299e-08 2.4440567e-09 1.0772589e-09 3.5899254e-06 9.7350846e-07 8.9509911e-08 -5.0587180e-08
7.8527778e+00 6.6046734e-08 2.2198843e-08 2.1065108e-09 -5.0636334e-10 3.6078577e-06 9.7838687e-07 8.9921099e-08 -5.0561251e-08
7.8563889e+00 6.6376212e-08 2.2832580e-08 2.3588723e-09 7.4570902e-10 3.6258785e-06 9.8353117e-07 9.0357202e-08 -5.0452303e-08
7.8600000e+00 6.6700775e-08 2.4653327e-08 2.3770879e-09 2.5996272e-10 3.6439837e-06 9.8871093e-07 9.0855074e-08 -5.0297597e-08
7.8636111e+00 6.6999045e-08 2.3159851e-08 3.0296760e-09 1.1680976e-09 3.6621697e-06 9.9376467e-07 9.1321796e-08 -5.0170026e-08
7.8672222e+00 6.7297316e-08 2.3489980e-08 2.0387975e-09 9.4811621e-12 3.6818449e-06 9.9920737e-07 9.1833568e-08 -5.0021875e-08
7.8711111e+00 6.7618529e-08 2.3161781e-08 3.1219325e-09 1.2603868e-09 3.7001986e-06 1.0042226e-06 9.2293372e-08 -4.9875037e-08
7.8747222e+00 6.7916800e-08 2.3132364e-08 1.8714132e-09 9.5035089e-11 3.7186371e-06 1.0093710e-06 9.2707018e-08 -4.9737039e-08
7.8783333e+00 6.8244127e-08 2.4391723e-08 2.6206641e-09 1.1787966e-09 3.7371666e-06 1.0145422e-06 9.3189709e-08 -4.9436338e-08
7.8819444e+00 6.8589340e-08 2.3342748e-08 2.6212281e-09 1.5969003e-09 3.7572261e-06 1.0199776e-06 9.3561372e-08 -4.9344935e-08
7.8858333e+00 6.8961107e-08 2.3245867e-08 1.1266339e-09 -8.1344381e-10 3.7860705e-06 1.0313634e-06 9.4944420e-08 -4.9433819e-08
7.8913889e+00 6.9492203e-08 4.5068998e-08 8.6360590e-09 2.8013729e-10 3.8049362e-06 1.0405559e-06 9.6182272e-08 -4.9399916e-08
7.8950000e+00 6.9823654e-08 3.9784998e-08 4.8066776e-09 3.2817657e-11 3.8238905e-06 1.0482545e-06 9.6929351e-08 -4.9528061e-08
7.8986111e+00 7.0146627e-08 3.1278716e-08 3.3063912e-09 -1.2156938e-09 3.8429323e-06 1.0545794e-06 9.7438274e-08 -4.9584060e-08
7.9022222e+00 7.0469599e-08 2.7105039e-08 2.2203818e-09 6.9877512e-10 3.8635366e-06 1.0609211e-06 9.7895708e-08 -4.9342684e-08
7.9061111e+00 7.0817416e-08 2.7252889e-08 2.3923950e-09 1.3701634e-09 3.8827603e-06 1.0667370e-06 9.8343762e-08 -4.9154090e-08
7.9097222e+00 7.1141753e-08 2.6431828e-08 2.4733491e-09 3.7070659e-10 3.9020739e-06 1.0725940e-06 9.8814882e-08 -4.8992204e-08
7.9133333e+00 7.1481769e-08 2.7633075e-08 2.6428864e-09 1.1236226e-09 3.9214796e-06 1.0784677e-06 9.9386401e-08 -4.8748245e-08
7.9169444e+00 7.1821784e-08 2.6585092e-08 3.5636611e-09 1.1283110e-09 3.9409773e-06 1.0843247e-06 1.0000428e-07 -4.8368377e-08
7.9205556e+00 7.2161799e-08 2.7480123e-08 3.1463134e-09 2.3781583e-09 3.9620779e-06 1.0907295e-06 1.0065259e-07 -4.8046846e-08
7.9244444e+00 7.2527969e-08 2.7418160e-08 3.3912780e-09 3.7782377e-10 3.9817669e-06 1.0965589e-06 1.0123906e-07 -4.8072878e-08
7.9280556e+00 7.2867688e-08 2.6391053e-08 2.9776183e-09 -6.1811416e-10 4.0015479e-06 1.1023128e-06 1.0188000e-07 -4.7980693e-08
7.9316667e+00 7.3207156e-08 2.6722139e-08 3.9828412e-09 1.4690475e-09 4.0229533e-06 1.1084779e-06 1.0264558e-07 -4.7627694e-08
7.9355556e+00 7.3572737e-08 2.6121761e-08 3.7372919e-09 1.5566644e-09 4.0429252e-06 1.1141866e-06 1.0327243e-07 -4.7317399e-08
7.9391667e+00 7.3912205e-08 2.6574077e-08 3.0701362e-09 1.3075955e-09 4.0629891e-06 1.1201146e-06 1.0376167e-07 -4.6898198e-08
7.9427778e+00 7.4251724e-08 2.8146071e-08 2.2428966e-09 2.5619527e-09 4.0831473e-06 1.1261597e-06 1.0428200e-07 -4.6415210e-08
7.9463889e+00 7.4608716e-08 2.7654279e-08 3.4076606e-09 1.8963913e-09 4.1143487e-06 1.1355850e-06 1.0521161e-07 -4.5783258e-08
7.9519444e+00 7.5157936e-08 2.8897908e-08 3.1543063e-09 1.8953200e-09 4.1347523e-06 1.1415797e-06 1.0571621e-07 -4.5588650e-08
7.9555556e+00 7.5514928e-08 2.6437258e-08 2.3255774e-09 -9.8938227e-11 4.1568336e-06 1.1477682e-06 1.0622740e-07 -4.5562676e-08
7.9594444e+00 7.5899560e-08 2.6607043e-08 2.8292290e-09 3.2157284e-10 4.1774471e-06 1.1534682e-06 1.0692403e-07 -4.5520497e-08
7.9630556e+00 7.6323334e-08 2.6008560e-08 4.7360258e-09 6.7775777e-11 4.1981754e-06 1.1593308e-06 1.0773561e-07 -4.5405892e-08
7.9666667e+00 7.6747108e-08 2.8107235e-08 4.0775172e-09 9.9011308e-10 4.2190184e-06 1.1655824e-06 1.0839486e-07 -4.5326274e-08
7.9702778e+00 7.7170882e-08 2.9600412e-08 3.0816980e-09 -2.5517048e-10 4.2399763e-06 1.1721384e-06 1.0886287e-07 -4.5173818e-08
7.9738889e+00 7.7594657e-08 3.0916020e-08 2.0007765e-09 1.6624553e-09 4.2626674e-06 1.1791441e-06 1.0943415e-07 -4.5066650e-08
7.9777778e+00 7.8001846e-08 2.9133178e-08 3.7600822e-09 -7.4387694e-10 4.2838359e-06 1.1852765e-06 1.1004194e-07 -4.5137715e-08
7.9813889e+00 7.8319662e-08 2.7473830e-08 2.8403202e-09 8.7896309e-11 4.3050906e-06 1.1913612e-06 1.1051124e-07 -4.4902113e-08
7.9850000e+00 7.8637477e-08 2.8691982e-08 2.2561471e-09 2.0868912e-09 4.3264312e-06 1.1977297e-06 1.1100387e-07 -4.4647900e-08
7.9886111e+00 7.8955293e-08 3.0094161e-08 3.0936394e-09 2.5968873e-10 4.3495098e-06 1.2045872e-06 1.1164223e-07 -4.4664839e-08
7.9925000e+00 7.9297556e-08 2.8684748e-08 3.3436527e-09 -4.0488342e-10 4.3710376e-06 1.2107101e-06 1.1206602e-07 -4.4743637e-08
7.9961111e+00 7.9677394e-08 2.7834601e-08 1.2585426e-09 -3.2248268e-10 4.3926691e-06 1.2166683e-06 1.1238272e-07 -4.4830934e-08
7.9997222e+00 8.0062225e-08 2.7163859e-08 2.1807464e-09 -4.8332824e-10 4.4144047e-06 1.2226871e-06 1.1287658e-07 -4.4863151e-08
8.0033333e+00 8.0447057e-08 2.8394669e-08 3.1824564e-09 1.8593630e-10 4.4379288e-06 1.2291416e-06 1.1363970e-07 -4.4712884e-08
8.0072222e+00 8.0861490e-08 2.6929345e-08 4.5128493e-09 1.1020690e-09 4.4700516e-06 1.2379179e-06 1.1460849e-07 -4.4521377e-08
8.0125000e+00 8.1442738e-08 2.8500204e-08 2.6856434e-09 1.0744632e-10 4.4921641e-06 1.2441189e-06 1.1510361e-07 -4.4461450e-08
8.0161111e+00 8.1849730e-08 2.8739346e-08 2.6911935e-09 4.4572628e-10 4.5161008e-06 1.2507542e-06 1.1570331e-07 -4.4347658e-08
8.0200000e+00 8.2288029e-08 2.8134802e-08 3.3561803e-09 5.2963274e-10 4.5384423e-06 1.2569154e-06 1.1618392e-07 -4.4051882e-08
8.0236111e+00 8.2695021e-08 2.8737526e-08 1.8631491e-09 2.2006107e-09 4.5608931e-06 1.2633332e-06 1.1654183e-07 -4.3530301e-08
8.0272222e+00 8.3095971e-08 3.0504027e-08 2.0236863e-09 2.6139858e-09 4.5834508e-06 1.2698006e-06 1.1712967e-07 -4.3297189e-08
8.0308333e+00 8.3483460e-08 2.9194971e-08 4.3599974e-09 -4.6218371e-10 4.6078610e-06 1.2767408e-06 1.1781247e-07 -4.3239925e-08
8.0347222e+00 8.3900756e-08 3.0292658e-08 2.5254502e-09 9.5301378e-10 4.6306366e-06 1.2834268e-06 1.1830073e-07 -4.3087286e-08
8.0383333e+00 8.4288245e-08 3.1423810e-08 2.7768464e-09 4.5595946e-10 4.6535171e-06 1.2903327e-06 1.1880522e-07 -4.2852413e-08
8.0419444e+00 8.4675734e-08 3.2323420e-08 2.7018597e-09 1.7121061e-09 4.6765042e-06 1.2972410e-06 1.1921827e-07 -4.2571675e-08
8.0455556e+00 8.5075359e-08 3.1445470e-08 1.7837580e-09 8.7931591e-10 4.7013812e-06 1.3044355e-06 1.1967175e-07 -4.2501858e-08
8.0494444e+00 8.5509602e-08 3.0221442e-08 2.7891005e-09 -2.8088236e-10 4.7245947e-06 1.3111521e-06 1.2020873e-07 -4.2408946e-08
8.0530556e+00 8.5912829e-08 3.1778175e-08 3.0423360e-09 1.1385347e-09 4.7479173e-06 1.3180454e-06 1.2079178e-07 -4.2279578e-08
8.0566667e+00 8.6316055e-08 3.1852463e-08 3.2894912e-09 5.5628185e-11 4.7713490e-06 1.3248539e-06 1.2142895e-07 -4.2167594e-08
8.0602778e+00 8.6717768e-08 3.0994895e-08 3.6300102e-09 9.7807092e-10 4.7967040e-06 1.3321337e-06 1.2214900e-07 -4.1822546e-08
8.0641667e+00 8.7145004e-08 3.1403464e-08 3.6309666e-09 1.9794781e-09 4.8331416e-06 1.3424926e-06 1.2301285e-07 -4.1453755e-08
8.0697222e+00 8.7755342e-08 3.0749779e-08 2.4668146e-09 2.3327104e-10 4.8569624e-06 1.3504825e-06 1.2367558e-07 -4.1293717e-08
8.0733333e+00 8.8152061e-08 4.3003500e-08 4.7301651e-09 1.2439986e-09 4.8808910e-06 1.3594566e-06 1.2461505e-07 -4.1060657e-08
8.0769444e+00 8.8551697e-08 3.9834074e-08 5.4722385e-09 9.0732513e-10 4.9049292e-06 1.3678236e-06 1.2539314e-07 -4.0719267e-08
8.0805556e+00 8.8960965e-08 3.7400023e-08 2.9776472e-09 2.2439729e-09 4.9290782e-06 1.3756176e-06 1.2597912e-07 -4.0540256e-08
8.0841667e+00 8.9370233e-08 3.4544736e-08 3.3859343e-09 -5.9156854e-10 4.9552088e-06 1.3835574e-06 1.2659215e-07 -4.0484399e-08
8.0880556e+00 8.9810983e-08 3.3510291e-08 2.7958681e-09 1.0703412e-09 4.9795880e-06 1.3906748e-06 1.2706985e-07 -4.0494997e-08
8.0916667e+00 9.0220251e-08 3.2188654e-08 2.3917966e-09 -1.1681641e-09 5.0040786e-06 1.3977137e-06 1.2753367e-07 -4.0513120e-08
8.0952778e+00 9.0633463e-08 3.2785660e-08 2.6452529e-09 1.0008773e-09 5.0286814e-06 1.4049521e-06 1.2804414e-07 -4.0061304e-08
8.0988889e+00 9.1048417e-08 3.4030641e-08 2.8982606e-09 3.1697272e-09 5.0553023e-06 1.4130125e-06 1.2858643e-07 -3.9670903e-08
8.1027778e+00 9.1495290e-08 3.5058604e-08 2.5702254e-09 1.7656706e-10 5.0801385e-06 1.4204899e-06 1.2908185e-07 -3.9552044e-08
8.1063889e+00 9.1910243e-08 3.3963369e-08 2.8099416e-09 9.2059260e-10 5.1050874e-06 1.4278253e-06 1.2963040e-07 -3.9586671e-08
8.1100000e+00 9.2327854e-08 3.3747895e-08 3.1470679e-09 -1.2402225e-09 5.1301514e-06 1.4352265e-06 1.3030989e-07 -3.9665609e-08
8.1136111e+00 9.2759924e-08 3.4571300e-08 4.2320719e-09 5.1156028e-10 5.1572742e-06 1.4430796e-06 1.3093521e-07 -3.9496971e-08
8.1175000e+00 9.3225231e-08 3.2740905e-08 2.0736278e-09 9.3390856e-10 5.1825812e-06 1.4500853e-06 1.3141704e-07 -3.9429598e-08
8.1211111e+00 9.3657301e-08 3.1927184e-08 3.1589595e-09 -3.1200122e-10 5.2080052e-06 1.4569684e-06 1.3212100e-07 -3.9398201e-08
8.1247222e+00 9.4089372e-08 3.1609134e-08 4.4857967e-09 6.0181531e-10 5.2473440e-06 1.4678607e-06 1.3318061e-07 -3.9390894e-08
8.1302778e+00 9.4736956e-08 3.3744403e-08 2.9938052e-09 -5.5797258e-10 5.2730585e-06 1.4754270e-06 1.3370133e-07 -3.9259002e-08
8.1338889e+00 9.5154188e-08 3.6098956e-08 2.6610883e-09 1.7754400e-09 5.3008773e-06 1.4838759e-06 1.3428761e-07 -3.9057759e-08
8.1377778e+00 9.5603514e-08 3.6319465e-08 3.2510044e-09 -5.0498670e-11 5.3268264e-06 1.4918133e-06 1.3485562e-07 -3.9023468e-08
8.1413889e+00 9.6020746e-08 3.6949213e-08 2.9173853e-09 3.6702427e-10 5.3528905e-06 1.5000044e-06 1.3543931e-07 -3.8916410e-08
8.1450000e+00 9.6452712e-08 3.8661299e-08 3.4213671e-09 6.2120702e-10 5.3790729e-06 1.5078797e-06 1.3612255e-07 -3.8827187e-08
8.1486111e+00 9.6893850e-08 3.4033321e-08 3.9984753e-09 2.0238899e-10 5.4074029e-06 1.5158113e-06 1.3675892e-07 -3.8692168e-08
8.1525000e+00 9.7368922e-08 3.3951902e-08 2.4187229e-09 9.5492037e-10 5.4338334e-06 1.5231970e-06 1.3726576e-07 -3.8683544e-08
8.1561111e+00 9.7810061e-08 3.4223562e-08 3.0853448e-09 -8.7531776e-10 5.4603832e-06 1.5308153e-06 1.3784136e-07 -3.8837175e-08
8.1597222e+00 9.8250639e-08 3.6099634e-08 3.1654850e-09 -5.4281347e-10 5.4891078e-06 1.5406485e-06 1.3865338e-07 -3.8932595e-08
8.1636111e+00 9.8717951e-08 4.8184619e-08 5.0229801e-09 -2.7507577e-10 5.5159027e-06 1.5506473e-06 1.3956927e-07 -3.8893936e-08
8.1672222e+00 9.9151884e-08 4.4112605e-08 4.9233221e-09 6.3193127e-10 5.5428151e-06 1.5597792e-06 1.4055341e-07 -3.8855529e-08
8.1708333e+00 9.9585816e-08 4.0181820e-08 5.7641855e-09 -2.7740242e-10 5.5698450e-06 1.5684667e-06 1.4144641e-07 -3.8653717e-08
8.1744444e+00 1.0001975e-07 4.0010238e-08 3.9336027e-09 2.1402766e-09 5.5990886e-06 1.5774665e-06 1.4218488e-07 -3.8611102e-08
8.1783333e+00 1.0050736e-07 3.7130622e-08 3.5130953e-09 -1.7750049e-09 5.6263725e-06 1.5853896e-06 1.4291664e-07 -3.8823800e-08
8.1819444e+00 1.0097423e-07 3.6006049e-08 4.4336868e-09 -1.8835920e-10 5.6537829e-06 1.5933500e-06 1.4363297e-07 -3.8810735e-08
8.1855556e+00 1.0144111e-07 3.7474411e-08 3.3454197e-09 3.0896223e-10 5.6961997e-06 1.6059286e-06 1.4490079e-07 -3.8803549e-08
8.1911111e+00 1.0215938e-07 3.7997369e-08 5.6039221e-09 -2.6584637e-10 5.7239308e-06 1.6143166e-06 1.4552638e-07 -3.8707657e-08
8.1947222e+00 1.0262411e-07 3.9429982e-08 1.1898171e-09 1.1510024e-09 5.7517875e-06 1.6229461e-06 1.4603754e-07 -3.8629031e-08
8.1983333e+00 1.0308700e-07 4.0227397e-08 4.3612411e-09 -4.2522943e-10 5.7797696e-06 1.6331481e-06 1.4697114e-07 -3.8693912e-08
8.2019444e+00 1.0354989e-07 5.3944604e-08 5.7773590e-09 -1.7366848e-10 5.8100443e-06 1.6455209e-06 1.4805202e-07 -3.8636245e-08
8.2058333e+00 1.0404839e-07 5.2108204e-08 5.1223317e-09 6.6795939e-10 5.8382868e-06 1.6559679e-06 1.4900997e-07 -3.8564118e-08
8.2094444e+00 1.0451127e-07 4.4325405e-08 5.2806978e-09 -2.1699909e-12 5.8666526e-06 1.6654338e-06 1.4982933e-07 -3.8338720e-08
8.2130556e+00 1.0495925e-07 4.3051677e-08 3.6172943e-09 2.0827609e-09 5.8951397e-06 1.6747048e-06 1.5051155e-07 -3.8076211e-08
8.2166667e+00 1.0540723e-07 4.2527320e-08 3.7914902e-09 3.4040118e-10 5.9259539e-06 1.6845902e-06 1.5116367e-07 -3.8036075e-08
8.2205556e+00 1.0588967e-07 4.2204754e-08 2.7844483e-09 3.6205741e-12 5.9546930e-06 1.6936248e-06 1.5176178e-07 -3.7944160e-08
8.2241667e+00 1.0633765e-07 4.1191165e-08 3.7108796e-09 8.4482889e-10 5.9835572e-06 1.7023927e-06 1.5252974e-07 -3.7833002e-08
8.2277778e+00 1.0681365e-07 3.9743043e-08 4.6289502e-09 1.8124788e-10 6.0147911e-06 1.7116878e-06 1.5336521e-07 -3.7771110e-08
8.2316667e+00 1.0736146e-07 3.9929907e-08 3.7960172e-09 3.4925103e-10 6.0439370e-06 1.7202842e-06 1.5404939e-07 -3.7658864e-08
8.2352778e+00 1.0787014e-07 3.9421191e-08 3.6339400e-09 6.8686155e-10 6.0732207e-06 1.7287456e-06 1.5473384e-07 -3.7347593e-08
8.2388889e+00 1.0837882e-07 3.8684199e-08 3.7989901e-09 2.1864179e-09 6.1026422e-06 1.7374478e-06 1.5543363e-07 -3.7008938e-08
8.2425000e+00 1.0888750e-07 4.1643261e-08 3.8005357e-09 9.3962800e-10 6.1481601e-06 1.7512439e-06 1.5639227e-07 -3.6681766e-08
8.2480556e+00 1.0959807e-07 4.1133601e-08 2.9663216e-09 1.0233997e-09 6.1779051e-06 1.7603524e-06 1.5705394e-07 -3.6450573e-08
8.2516667e+00 1.1005748e-07 4.2944791e-08 4.2193336e-09 1.1106871e-09 6.2100773e-06 1.7702228e-06 1.5780883e-07 -3.6278190e-08
8.2555556e+00 1.1055223e-07 4.1658599e-08 3.3929209e-09 3.6688683e-10 6.2400808e-06 1.7791157e-06 1.5851797e-07 -3.5936949e-08
8.2591667e+00 1.1101164e-07 4.0429549e-08 4.3081504e-09 2.7830250e-09 6.2702112e-06 1.7877881e-06 1.5919636e-07 -3.5532290e-08
8.2627778e+00 1.1148998e-07 3.9623835e-08 3.0590615e-09 9.5229524e-10 6.3004714e-06 1.7963534e-06 1.5979741e-07 -3.5380468e-08
8.2663889e+00 1.1196991e-07 3.9440278e-08 3.4681507e-09 4.4913060e-10 6.3332046e-06 1.8057191e-06 1.6053627e-07 -3.5303512e-08
8.2702778e+00 1.1248676e-07 4.0836655e-08 3.9824877e-09 2.1049323e-10 6.3637348e-06 1.8146177e-06 1.6123042e-07 -3.5186310e-08
8.2738889e+00 1.1296669e-07 4.1304919e-08 3.5558679e-09 8.7137234e-10 6.3943937e-06 1.8235674e-06 1.6187093e-07 -3.5104850e-08
8.2775000e+00 1.1343781e-07 4.1307045e-08 3.3999115e-09 -1.1943390e-10 6.4251784e-06 1.8326940e-06 1.6261201e-07 -3.5202832e-08
8.2811111e+00 1.1389484e-07 4.2939162e-08 4.6479145e-09 -7.8501785e-10 6.4584695e-06 1.8431573e-06 1.6336838e-07 -3.5211175e-08
8.2850000e+00 1.1438702e-07 4.6746262e-08 2.9794104e-09 7.1351410e-10 6.4895112e-06 1.8532155e-06 1.6403279e-07 -3.5164157e-08
8.2886111e+00 1.1484404e-07 4.6098689e-08 4.2359080e-09 -2.7950305e-10 6.5206767e-06 1.8627084e-06 1.6478238e-07 -3.5043997e-08
8.2922222e+00 1.1530106e-07 4.1527973e-08 3.9043827e-09 1.3886704e-09 6.5543803e-06 1.8724576e-06 1.6558201e-07 -3.4933190e-08
8.2961111e+00 1.1580980e-07 4.2036379e-08 4.1591056e-09 -4.3889518e-10 6.5858098e-06 1.8815171e-06 1.6634710e-07 -3.4938575e-08
8.2997222e+00 1.1628476e-07 4.1590006e-08 4.1496453e-09 3.8918451e-10 6.6173679e-06 1.8906436e-06 1.6705831e-07 -3.4898687e-08
8.3033333e+00 1.1675973e-07 4.2654726e-08 3.5738896e-09 -2.0986239e-11 6.6661700e-06 1.9053727e-06 1.6820149e-07 -3.5015866e-08
8.3088889e+00 1.1749044e-07 4.5719762e-08 4.4956268e-09 -6.8208724e-10 6.6980566e-06 1.9153431e-06 1.6914507e-07 -3.5126958e-08
8.3125000e+00 1.1797980e-07 4.6314833e-08 5.7513193e-09 -3.4337428e-10 6.7300761e-06 1.9252324e-06 1.7008165e-07 -3.5038704e-08
8.3161111e+00 1.1847179e-07 4.4970507e-08 4.4197326e-09 1.1580240e-09 6.7647077e-06 1.9355644e-06 1.7079276e-07 -3.4924026e-08
8.3200000e+00 1.1900163e-07 4.3590089e-08 2.7510709e-09 -1.7507006e-10 6.7970039e-06 1.9450958e-06 1.7146812e-07 -3.4817448e-08
8.3236111e+00 1.1949362e-07 4.4391509e-08 4.5832264e-09 1.1588631e-09 6.8294340e-06 1.9561982e-06 1.7246677e-07 -3.4691616e-08
8.3272222e+00 1.1999022e-07 5.8092504e-08 6.2618401e-09 2.6631823e-12 6.8620000e-06 1.9681715e-06 1.7352014e-07 -3.4862431e-08
8.3308333e+00 1.2049725e-07 5.2429653e-08 5.1773842e-09 -1.5794114e-09 6.8972247e-06 1.9796196e-06 1.7455380e-07 -3.4814096e-08
8.3347222e+00 1.2104327e-07 4.5697314e-08 5.2460971e-09 1.9937115e-09 6.9300759e-06 1.9893678e-06 1.7543005e-07 -3.4542700e-08
8.3383333e+00 1.2155029e-07 4.4285821e-08 4.2697506e-09 5.1147981e-10 6.9630644e-06 2.0008330e-06 1.7663928e-07 -3.4440003e-08
8.3419444e+00 1.2205731e-07 6.1546645e-08 8.8622275e-09 4.3649673e-10 6.9961870e-06 2.0140034e-06 1.7807196e-07 -3.4110604e-08
8.3455556e+00 1.2254043e-07 6.0026677e-08 6.6962498e-09 2.6041091e-09 7.0320027e-06 2.0273686e-06 1.7950617e-07 -3.3834176e-08
8.3494444e+00 1.2305295e-07 5.4532419e-08 7.7663962e-09 -2.3472681e-10 7.0653940e-06 2.0389290e-06 1.8072215e-07 -3.3920652e-08
8.3530556e+00 1.2352887e-07 5.2179144e-08 5.4388143e-09 -5.6351436e-10 7.0989142e-06 2.0501332e-06 1.8163982e-07 -3.3961080e-08
8.3566667e+00 1.2400478e-07 5.1243611e-08 4.5267666e-09 1.9033450e-10 7.1325639e-06 2.0610787e-06 1.8260371e-07 -3.3937859e-08
8.3602778e+00 1.2448547e-07 4.9792373e-08 5.9408556e-09 2.4008980e-11 7.1872018e-06 2.0784336e-06 1.8419779e-07 -3.3754185e-08
8.3661111e+00 1.2528780e-07 4.9378426e-08 4.7756539e-09 1.0255547e-09 7.2212012e-06 2.0890234e-06 1.8510071e-07 -3.3558588e-08
8.3697222e+00 1.2578447e-07 4.8372990e-08 5.0297846e-09 7.7995710e-10 7.2553351e-06 2.0993717e-06 1.8602667e-07 -3.3317534e-08
8.3733333e+00 1.2628115e-07 4.7149959e-08 5.0258925e-09 1.4451578e-09 7.2896047e-06 2.1092057e-06 1.8691419e-07 -3.2931864e-08
8.3769444e+00 1.2678671e-07 4.3625608e-08 4.6123837e-09 2.1148742e-09 7.3240152e-06 2.1186345e-06 1.8766435e-07 -3.2644592e-08
8.3805556e+00 1.2732203e-07 4.3409733e-08 3.5341306e-09 5.3686503e-10 7.3612349e-06 2.1289780e-06 1.8841489e-07 -3.2421945e-08
8.3844444e+00 1.2789854e-07 4.5248819e-08 4.0343582e-09 1.3715424e-09 7.3959466e-06 2.1388606e-06 1.8929680e-07 -3.2223220e-08
8.3880556e+00 1.2843386e-07 4.5974448e-08 5.5428551e-09 4.6284255e-10 7.4308032e-06 2.1488396e-06 1.9014829e-07 -3.1996900e-08
8.3916667e+00 1.2896919e-07 4.6140027e-08 3.7041125e-09 1.6262585e-09 7.4658042e-06 2.1588305e-06 1.9096077e-07 -3.1671515e-08
8.3952778e+00 1.2949979e-07 4.6083237e-08 5.1192151e-09 1.3773020e-09 7.5036580e-06 2.1699399e-06 1.9180327e-07 -3.1271729e-08
8.3991667e+00 1.3006893e-07 4.9140228e-08 3.3765731e-09 2.0494338e-09 7.5389566e-06 2.1807574e-06 1.9266333e-07 -3.0872295e-08
8.4027778e+00 1.3059742e-07 5.0713800e-08 5.9634920e-09 1.6376472e-09 7.5743983e-06 2.1919289e-06 1.9363142e-07 -3.0499102e-08
8.4063889e+00 1.3112591e-07 5.2407977e-08 4.5497084e-09 1.8072135e-09 7.6099820e-06 2.2033220e-06 1.9441516e-07 -3.0360405e-08
8.4100000e+00 1.3164619e-07 5.2758521e-08 3.9615286e-09 -5.2692986e-10 7.6484534e-06 2.2155409e-06 1.9529284e-07 -3.0190789e-08
8.4138889e+00 1.3215734e-07 5.1974849e-08 4.8889359e-09 1.9807809e-09 7.6843102e-06 2.2263817e-06 1.9610854e-07 -2.9933153e-08
8.4175000e+00 1.3263198e-07 4.8094335e-08 3.9694225e-09 3.9739760e-10 7.7202957e-06 2.2370330e-06 1.9689310e-07 -2.9702655e-08
8.4211111e+00 1.3310661e-07 5.0225424e-08 4.5506115e-09 1.7302697e-09 7.7759104e-06 2.2561434e-06 1.9875244e-07 -2.9275682e-08
8.4266667e+00 1.3384395e-07 6.4437062e-08 8.5741428e-09 8.3157032e-10 7.8122304e-06 2.2695152e-06 2.0013021e-07 -2.9168903e-08
8.4302778e+00 1.3436543e-07 5.8994693e-08 6.3881494e-09 1.5408037e-10 7.8515022e-06 2.2824374e-06 2.0131465e-07 -2.8967547e-08
8.4341667e+00 1.3492703e-07 5.1767214e-08 5.5557387e-09 1.5718319e-09 7.8881156e-06 2.2935081e-06 2.0229263e-07 -2.8689352e-08
8.4377778e+00 1.3544851e-07 5.0424031e-08 5.0648517e-09 9.9612149e-10 7.9248701e-06 2.3045889e-06 2.0321811e-07 -2.8400878e-08
8.4413889e+00 1.3596999e-07 5.1859848e-08 4.9856287e-09 1.6667107e-09 7.9646105e-06 2.3165213e-06 2.0430591e-07 -2.8109108e-08
8.4452778e+00 1.3653498e-07 5.0417927e-08 5.9837383e-09 8.3417623e-10 8.0016600e-06 2.3277689e-06 2.0521568e-07 -2.7829335e-08
8.4488889e+00 1.3706137e-07 5.3406324e-08 3.8961225e-09 1.7483453e-09 8.0388520e-06 2.3393862e-06 2.0598124e-07 -2.7629279e-08
8.4525000e+00 1.3758776e-07 5.3830564e-08 4.4177180e-09 9.8326236e-11 8.0761867e-06 2.3511451e-06 2.0687778e-07 -2.7527704e-08
8.4561111e+00 1.3811416e-07 5.4712495e-08 5.3183926e-09 8.3928767e-10 8.1165529e-06 2.3646357e-06 2.0815692e-07 -2.7291844e-08
8.4600000e+00 1.3868295e-07 6.0921549e-08 7.5804873e-09 1.1823695e-09 8.1541859e-06 2.3773153e-06 2.0959865e-07 -2.7008700e-08
8.4636111e+00 1.3922190e-07 5.6120602e-08 8.0763477e-09 1.4312652e-09 8.1919648e-06 2.3894882e-06 2.1079456e-07 -2.6716481e-08
8.4672222e+00 1.3976085e-07 5.6244482e-08 4.9109543e-09 1.2661432e-09 8.2298896e-06 2.4018315e-06 2.1180766e-07 -2.6558340e-08
8.4708333e+00 1.4029981e-07 5.7693889e-08 6.0910254e-09 1.9361779e-10 8.2708951e-06 2.4148946e-06 2.1298997e-07 -2.6348502e-08
8.4747222e+00 1.4088022e-07 5.4276011e-08 5.8313570e-09 1.6049946e-09 8.3091227e-06 2.4262673e-06 2.1408697e-07 -2.6217129e-08
8.4783333e+00 1.4141601e-07 5.0702392e-08 6.0818109e-09 -3.9231677e-10 8.3682171e-06 2.4430853e-06 2.1551446e-07 -2.6320404e-08
8.4838889e+00 1.4223725e-07 5.0205596e-08 3.9946223e-09 -2.2733462e-10 8.4068120e-06 2.4539951e-06 2.1639627e-07 -2.6170675e-08
8.4875000e+00 1.4277106e-07 5.0499928e-08 5.5815706e-09 1.6094446e-09 8.4455515e-06 2.4654640e-06 2.1736298e-07 -2.5875842e-08
8.4911111e+00 1.4330487e-07 5.5367216e-08 4.9166535e-09 1.1120956e-09 8.4874304e-06 2.4783642e-06 2.1839701e-07 -2.5595910e-08
8.4950000e+00 1.4386530e-07 5.5205618e-08 5.5105510e-09 1.2873210e-09 8.5264630e-06 2.4918260e-06 2.1967292e-07 -2.5533246e-08
8.4986111e+00 1.4437558e-07 6.9057731e-08 8.3454617e-09 -7.0888798e-10 8.5656339e-06 2.5064514e-06 2.2121083e-07 -2.5451321e-08
8.5022222e+00 1.4488585e-07 6.5945853e-08 8.3557942e-09 1.4651252e-09 8.6049429e-06 2.5200600e-06 2.2261058e-07 -2.5134488e-08
8.5058333e+00 1.4539612e-07 5.9671648e-08 6.8451114e-09 1.4594846e-09 8.6474301e-06 2.5348345e-06 2.2413310e-07 -2.4793991e-08
8.5097222e+00 1.4594485e-07 6.6966906e-08 8.5080402e-09 1.4590590e-09 8.6870245e-06 2.5488340e-06 2.2547875e-07 -2.4395565e-08
8.5133333e+00 1.4644449e-07 6.2259846e-08 6.1053143e-09 2.2187206e-09 8.7267542e-06 2.5616964e-06 2.2653338e-07 -2.4086715e-08
8.5169444e+00 1.4694414e-07 5.6469779e-08 5.3476651e-09 6.3220456e-10 8.7666192e-06 2.5739644e-06 2.2736566e-07 -2.3858679e-08
8.5205556e+00 1.4744379e-07 5.6772862e-08 3.6907387e-09 1.4727379e-09 8.8097021e-06 2.5873085e-06 2.2830473e-07 -2.3524168e-08
8.5244444e+00 1.4798187e-07 5.7605350e-08 5.7788399e-09 1.3944997e-09 8.8498490e-06 2.5997700e-06 2.2929930e-07 -2.3276531e-08
8.5280556e+00 1.4848712e-07 5.7424124e-08 5.0218870e-09 8.9138186e-10 8.8901333e-06 2.6121170e-06 2.3021696e-07 -2.3137017e-08
8.5316667e+00 1.4899724e-07 5.6548367e-08 4.9437488e-09 3.9643796e-10 8.9305558e-06 2.6242570e-06 2.3115869e-07 -2.2942226e-08
8.5352778e+00 1.4950735e-07 5.5512808e-08 5.2831135e-09 1.4016319e-09 8.9930140e-06 2.6437641e-06 2.3278505e-07 -2.2322308e-08
8.5408333e+00 1.5029215e-07 6.1529829e-08 6.1971175e-09 2.3178775e-09 9.0337893e-06 2.6571304e-06 2.3401890e-07 -2.1837610e-08
8.5444444e+00 1.5081778e-07 6.1851581e-08 7.2021197e-09 2.1562609e-09 9.0778633e-06 2.6710649e-06 2.3529825e-07 -2.1383193e-08
8.5483333e+00 1.5140355e-07 5.7586342e-08 5.6989085e-09 1.7387403e-09 9.1189421e-06 2.6833448e-06 2.3623313e-07 -2.1033077e-08
8.5519444e+00 1.5194749e-07 5.5766849e-08 4.4535617e-09 1.4931003e-09 9.1601682e-06 2.6950863e-06 2.3711426e-07 -2.0700730e-08
8.5555556e+00 1.5249143e-07 5.2615939e-08 5.1153141e-09 1.5747142e-09 9.2015416e-06 2.7066785e-06 2.3802602e-07 -2.0440310e-08
8.5591667e+00 1.5303536e-07 5.4389692e-08 4.7861387e-09 8.2916733e-10 9.2462726e-06 2.7192098e-06 2.3906549e-07 -2.0140269e-08
8.5630556e+00 1.5369159e-07 5.3020962e-08 5.6959710e-09 1.7426101e-09 9.2879806e-06 2.7309334e-06 2.4000835e-07 -1.9824743e-08
8.5666667e+00 1.5430618e-07 5.5197018e-08 4.5432214e-09 1.1699430e-09 9.3298552e-06 2.7429385e-06 2.4098256e-07 -1.9679823e-08
8.5702778e+00 1.5492077e-07 5.5619783e-08 6.0363760e-09 1.6777471e-10 9.3718961e-06 2.7548404e-06 2.4192638e-07 -1.9444106e-08
8.5738889e+00 1.5553536e-07 5.4243881e-08 4.2132726e-09 2.0080743e-09 9.4173536e-06 2.7675039e-06 2.4281217e-07 -1.9120709e-08
8.5777778e+00 1.5617308e-07 5.4300278e-08 4.7190253e-09 7.6390030e-10 9.4597265e-06 2.7793487e-06 2.4366452e-07 -1.8947097e-08
8.5813889e+00 1.5673501e-07 5.5035781e-08 4.5373582e-09 8.3867418e-10 9.5022517e-06 2.7913005e-06 2.4442447e-07 -1.8881743e-08
8.5850000e+00 1.5729693e-07 5.5288815e-08 3.7154296e-09 -2.3540607e-10 9.5449290e-06 2.8034298e-06 2.4523991e-07 -1.8787594e-08
8.5886111e+00 1.5785886e-07 5.6673665e-08 5.1400197e-09 1.1044774e-09 9.5910595e-06 2.8165553e-06 2.4628393e-07 -1.8559024e-08
8.5925000e+00 1.5846401e-07 5.5830512e-08 5.3879031e-09 8.5468847e-10 9.6340565e-06 2.8291927e-06 2.4733779e-07 -1.8120821e-08
8.5961111e+00 1.5905231e-07 6.0822985e-08 6.0567320e-09 3.1902620e-09 9.7005175e-06 2.8490242e-06 2.4888940e-07 -1.7223164e-08
8.6016667e+00 1.5996093e-07 5.8166205e-08 4.8958059e-09 2.1956825e-09 9.7439203e-06 2.8620237e-06 2.4988309e-07 -1.6801430e-08
8.6052778e+00 1.6055153e-07 6.1828660e-08 5.8954693e-09 1.6972510e-09 9.7874829e-06 2.8751856e-06 2.5098431e-07 -1.6460506e-08
8.6088889e+00 1.6114214e-07 5.9665937e-08 6.0635003e-09 1.4497331e-09 9.8312007e-06 2.8884181e-06 2.5200893e-07 -1.6254555e-08
8.6125000e+00 1.6169683e-07 6.2480294e-08 5.0635474e-09 4.5135656e-10 9.8784484e-06 2.9055108e-06 2.5331330e-07 -1.6001239e-08
8.6163889e+00 1.6228699e-07 8.4028351e-08 8.0898070e-09 1.7199196e-09 9.9224753e-06 2.9233060e-06 2.5508685e-07 -1.5827225e-08
8.6200000e+00 1.6283499e-07 8.0234732e-08 1.1170379e-08 -1.1363210e-10 9.9666507e-06 2.9391505e-06 2.5675881e-07 -1.5681356e-08
8.6236111e+00 1.6338299e-07 6.6022368e-08 6.9867084e-09 1.4601167e-09 1.0010977e-05 2.9530297e-06 2.5787660e-07 -1.5473261e-08
8.6272222e+00 1.6394685e-07 6.2093207e-08 5.1521721e-09 4.6075522e-10 1.0058889e-05 2.9676030e-06 2.5891555e-07 -1.5229066e-08
8.6311111e+00 1.6459319e-07 6.2820876e-08 5.3246262e-09 1.6323484e-09 1.0103547e-05 2.9830844e-06 2.6038083e-07 -1.4838125e-08
8.6347222e+00 1.6519336e-07 8.0085021e-08 1.0587875e-08 1.9763335e-09 1.0148368e-05 2.9996241e-06 2.6205466e-07 -1.4617280e-08
8.6383333e+00 1.6579354e-07 7.2588571e-08 7.5895384e-09 6.2242120e-11 1.0193352e-05 3.0148712e-06 2.6316031e-07 -1.4604040e-08
8.6419444e+00 1.6639371e-07 6.8154085e-08 4.4174768e-09 5.9972318e-11 1.0241977e-05 3.0303495e-06 2.6423526e-07 -1.4482548e-08
8.6458333e+00 1.6703443e-07 6.4516697e-08 6.4223703e-09 9.8138288e-10 1.0287296e-05 3.0442590e-06 2.6537871e-07 -1.4333673e-08
8.6494444e+00 1.6762792e-07 6.3878938e-08 5.9951643e-09 3.9285170e-10 1.0332775e-05 3.0584166e-06 2.6642150e-07 -1.4112996e-08
8.6530556e+00 1.6822142e-07 6.6806341e-08 5.3292622e-09 1.6441674e-09 1.0403058e-05 3.0810577e-06 2.6819198e-07 -1.3758379e-08
8.6586111e+00 1.6913450e-07 6.9040440e-08 7.1682729e-09 4.8353320e-10 1.0448946e-05 3.0957128e-06 2.6930548e-07 -1.3589919e-08
8.6622222e+00 1.6973082e-07 6.6237797e-08 4.9240466e-09 1.0714836e-09 1.0494996e-05 3.1100024e-06 2.7021255e-07 -1.3447688e-08
8.6658333e+00 1.7032801e-07 6.5665554e-08 4.9264334e-09 2.4141274e-10 1.0544768e-05 3.1254145e-06 2.7125561e-07 -1.3323235e-08
8.6697222e+00 1.7097113e-07 6.6438748e-08 5.5917855e-09 8.2533125e-10 1.0591154e-05 3.1395447e-06 2.7231646e-07 -1.3053735e-08
8.6733333e+00 1.7156832e-07 6.3993544e-08 5.9287633e-09 1.6623557e-09 1.0637699e-05 3.1534043e-06 2.7343896e-07 -1.2756627e-08
8.6769444e+00 1.7215199e-07 6.3940992e-08 6.2612635e-09 1.0801863e-09 1.0684397e-05 3.1673502e-06 2.7448517e-07 -1.2467886e-08
8.6805556e+00 1.7268958e-07 6.4790552e-08 5.1003747e-09 1.5851090e-09 1.0734849e-05 3.1824818e-06 2.7556247e-07 -1.2039831e-08
8.6844444e+00 1.7326852e-07 6.4909181e-08 5.7631557e-09 2.0839352e-09 1.0781849e-05 3.1967295e-06 2.7664753e-07 -1.1488353e-08
8.6880556e+00 1.7380611e-07 6.6607848e-08 6.0202582e-09 3.0066317e-09 1.0828994e-05 3.2111184e-06 2.7784116e-07 -1.1107139e-08
8.6916667e+00 1.7434370e-07 6.6213156e-08 6.9422208e-09 5.1227379e-10 1.0876283e-05 3.2252316e-06 2.7901139e-07 -1.0969581e-08
8.6952778e+00 1.7487020e-07 6.4061822e-08 5.7661866e-09 7.5748552e-10 1.0927369e-05 3.2403623e-06 2.8015606e-07 -1.0879343e-08
8.6991667e+00 1.7543180e-07 6.5630165e-08 5.7767154e-09 1.5983467e-11 1.0974952e-05 3.2546832e-06 2.8121996e-07 -1.0965954e-08
8.7027778e+00 1.7595328e-07 6.6562829e-08 5.7769714e-09 -8.1546627e-10 1.1022677e-05 3.2690780e-06 2.8216117e-07 -1.0700213e-08
8.7063889e+00 1.7647476e-07 6.6312275e-08 4.4443263e-09 3.2684597e-09 1.1070543e-05 3.2838475e-06 2.8311142e-07 -1.0008862e-08
8.7100000e+00 1.7700017e-07 7.0021912e-08 5.8751243e-09 3.1132449e-09 1.1118555e-05 3.2991860e-06 2.8425454e-07 -9.7044713e-09
8.7136111e+00 1.7754791e-07 7.1563973e-08 6.5388255e-09 -3.0348740e-10 1.1196426e-05 3.3233881e-06 2.8619962e-07 -9.3877532e-09
8.7194444e+00 1.7843271e-07 6.6733597e-08 6.5373290e-09 2.1133054e-09 1.1241097e-05 3.3368062e-06 2.8733227e-07 -8.9815643e-09
8.7227778e+00 1.7893831e-07 6.7447723e-08 6.7879471e-09 1.9485819e-09 1.1293375e-05 3.3526133e-06 2.8857115e-07 -8.3420373e-09
8.7266667e+00 1.7953676e-07 6.8041762e-08 5.7049790e-09 3.5330803e-09 1.1342081e-05 3.3675909e-06 2.8978414e-07 -7.9274799e-09
8.7302778e+00 1.8014200e-07 7.0213177e-08 7.4677287e-09 2.9360270e-10 1.1390952e-05 3.3830445e-06 2.9106650e-07 -7.7740881e-09
8.7338889e+00 1.8074723e-07 7.2434938e-08 6.4584335e-09 1.1223220e-09 1.1439986e-05 3.3986788e-06 2.9223397e-07 -7.4667644e-09
8.7375000e+00 1.8135246e-07 7.1881801e-08 6.2198882e-09 1.7145119e-09 1.1492976e-05 3.4155993e-06 2.9369092e-07 -6.8816497e-09
8.7413889e+00 1.8200426e-07 7.3151024e-08 8.4720815e-09 3.3007554e-09 1.1542350e-05 3.4312060e-06 2.9507479e-07 -6.1301596e-09
8.7450000e+00 1.8260622e-07 7.0910621e-08 6.5563968e-09 3.6360769e-09 1.1591887e-05 3.4466204e-06 2.9633569e-07 -5.6763914e-09
8.7486111e+00 1.8320611e-07 7.1376201e-08 7.1365919e-09 5.5255260e-10 1.1641587e-05 3.4621900e-06 2.9765059e-07 -5.4116444e-09
8.7522222e+00 1.8380695e-07 7.2343213e-08 7.1428819e-09 1.8912657e-09 NaN 3.4787054e-06 2.9903366e-07 -5.1164068e-09
8.7561111e+00 NaN 6.9217437e-08 6.8040221e-09 6.3934327e-10 NaN 3.4935064e-06 3.0012551e-07 -4.9146274e-09
8.7597222e+00 NaN 6.7407189e-08 5.0531988e-09 1.2232362e-09 NaN 3.5081487e-06 3.0113318e-07 -4.6852874e-09
8.7633333e+00 NaN 6.7752425e-08 5.8898240e-09 8.9374811e-10 NaN 3.5232684e-06 3.0221018e-07 -4.4554045e-09
8.7669444e+00 NaN 7.1813919e-08 5.8061525e-09 1.2282475e-09 NaN 3.5400483e-06 3.0356948e-07 -4.1385864e-09
8.7708333e+00 NaN 7.2013919e-08 7.9010608e-09 1.4873353e-09 NaN 3.5551763e-06 3.0494619e-07 -3.8806494e-09
8.7744444e+00 NaN 6.7629120e-08 7.0496019e-09 8.9362240e-10 NaN 3.5769544e-06 3.0669613e-07 -3.8182627e-09
8.7800000e+00 NaN 6.3039789e-08 5.3028962e-09 -5.1930253e-10 NaN 3.5906472e-06 3.0762711e-07 -3.7678788e-09
8.7836111e+00 NaN 6.3354485e-08 4.8072852e-09 9.8438527e-10 NaN 3.6041170e-06 3.0856632e-07 -3.6355210e-09
8.7872222e+00 NaN 6.0982290e-08 5.3923165e-09 2.3737898e-10 NaN 3.6172507e-06 3.0945152e-07 -3.6835789e-09
8.7908333e+00 NaN 6.0252079e-08 4.2207560e-09 -6.8099117e-10 NaN 3.6311501e-06 3.1037193e-07 -3.7640311e-09
8.7947222e+00 NaN 5.8885803e-08 5.0606143e-09 -8.5992423e-12 NaN 3.6436452e-06 3.1134298e-07 -3.7832383e-09
8.7983333e+00 NaN 5.6453438e-08 5.4848073e-09 -1.6869733e-10 NaN 3.6558687e-06 3.1225316e-07 -3.6122349e-09
8.8019444e+00 NaN 5.6378509e-08 4.3994438e-09 1.7471900e-09 NaN 3.6680870e-06 3.1309372e-07 -3.3240524e-09
8.8055556e+00 NaN 5.6406157e-08 4.7287944e-09 9.1295638e-10 NaN 3.6809741e-06 3.1402241e-07 -2.9950099e-09
8.8094444e+00 NaN 5.4054316e-08 4.6361843e-09 1.9074063e-09 NaN 3.6927544e-06 3.1477015e-07 -2.6617369e-09
8.8130556e+00 NaN 5.4687785e-08 3.4840959e-09 1.1689606e-09 NaN 3.7045347e-06 3.1561120e-07 -2.5075911e-09
8.8166667e+00 NaN 5.4053419e-08 5.6494875e-09 2.5392347e-10 NaN 3.7163965e-06 3.1660515e-07 -2.3625629e-09
8.8202778e+00 NaN 5.5439756e-08 5.1445441e-09 1.0847988e-09 NaN 3.7292863e-06 3.1757734e-07 -2.2539276e-09
8.8241667e+00 NaN 5.5044610e-08 4.6589756e-09 -1.5363923e-10 NaN 3.7405459e-06 3.1836533e-07 -2.3058885e-09
8.8277778e+00 NaN 4.8889876e-08 3.8984735e-09 -3.2599943e-10 NaN 3.7512992e-06 3.1912998e-07 -2.4751060e-09
8.8313889e+00 NaN 5.0370799e-08 4.4053431e-09 -1.2360083e-09 NaN 3.7620641e-06 3.1998717e-07 -2.5804400e-09
8.8350000e+00 NaN 4.8998011e-08 4.9035687e-09 2.6369394e-10 NaN 3.7787281e-06 3.2140774e-07 -2.5178931e-09
8.8408333e+00 NaN 4.6224993e-08 4.6464288e-09 9.3716843e-11 NaN 3.7889458e-06 3.2218788e-07 -2.6409162e-09
8.8444444e+00 NaN 4.8092234e-08 3.8257480e-09 -1.2293145e-09 NaN 3.7992410e-06 3.2288438e-07 -2.8081776e-09
8.8480556e+00 NaN 4.6939779e-08 3.7380375e-09 -3.1463752e-10 NaN 3.8095758e-06 3.2365765e-07 -2.9750591e-09
8.8516667e+00 NaN 4.8458873e-08 4.6594567e-09 -1.2258068e-09 NaN 3.8198336e-06 3.2450083e-07 -2.9965553e-09
8.8552778e+00 NaN 4.6228347e-08 4.4972994e-09 1.0273802e-09 NaN 3.8298340e-06 3.2526797e-07 -2.8999374e-09
8.8588889e+00 NaN 4.6082782e-08 3.8335278e-09 -1.3552223e-10 NaN 3.8405267e-06 3.2597802e-07 -2.8930884e-09
8.8627778e+00 NaN 4.5568839e-08 3.3267033e-09 1.9422777e-10 NaN 3.8504912e-06 3.2663743e-07 -2.8412484e-09
8.8663889e+00 NaN 4.6411150e-08 3.8342522e-09 2.8429574e-10 NaN 3.8603169e-06 3.2740475e-07 -2.8157194e-09
8.8700000e+00 NaN 4.4287814e-08 4.4986864e-09 -4.8643504e-11 NaN 3.8701072e-06 3.2821810e-07 -2.7086735e-09
8.8736111e+00 NaN 4.6084684e-08 4.3340232e-09 1.0367591e-09 NaN 3.8808080e-06 3.2901217e-07 -2.5924596e-09
8.8775000e+00 NaN 4.5636196e-08 3.6734359e-09 -4.0639942e-11 NaN 3.8906133e-06 3.2964219e-07 -2.3488901e-09
8.8811111e+00 NaN 4.4874345e-08 3.1684084e-09 2.2889733e-09 NaN 3.9004115e-06 3.3028037e-07 -2.0595017e-09
8.8847222e+00 NaN 4.5569998e-08 3.7620615e-09 3.8230445e-10 NaN 3.9100279e-06 3.3111023e-07 -1.9231986e-09
8.8883333e+00 NaN 4.3197429e-08 5.2499978e-09 8.7587791e-10 NaN 3.9200235e-06 3.3196249e-07 -1.6498789e-09
8.8922222e+00 NaN 4.2479108e-08 3.3441814e-09 1.4668633e-09 NaN 3.9292066e-06 3.3269243e-07 -1.5131123e-09
8.8958333e+00 NaN 4.2287419e-08 4.5828246e-09 -2.0440325e-10 NaN 3.9432253e-06 3.3394499e-07 -1.7326794e-09
8.9013889e+00 NaN 4.1824928e-08 4.2587486e-09 -1.1130001e-09 NaN 3.9523325e-06 3.3472966e-07 -1.9012239e-09
8.9050000e+00 NaN 4.2241249e-08 4.2625573e-09 -4.4279516e-10 NaN 3.9615243e-06 3.3544602e-07 -1.6628951e-09
8.9086111e+00 NaN 4.2606724e-08 3.5169355e-09 2.6427540e-09 NaN 3.9707749e-06 3.3613284e-07 -1.4684810e-09
8.9122222e+00 NaN 4.2782927e-08 3.9417135e-09 -8.4816277e-10 NaN 3.9806468e-06 3.3685587e-07 -1.4823370e-09
8.9161111e+00 NaN 4.1833655e-08 3.3494142e-09 7.2939705e-10 NaN 3.9896690e-06 3.3746568e-07 -1.3687476e-09
8.9197222e+00 NaN 4.1447806e-08 3.2729573e-09 3.1912014e-10 NaN 3.9985477e-06 3.3814482e-07 -1.2365549e-09
8.9233333e+00 NaN 4.0509960e-08 4.1022935e-09 9.0112043e-10 NaN 4.0073279e-06 3.3890050e-07 -9.8688649e-10
8.9269444e+00 NaN 4.0537820e-08 4.1041946e-09 1.4035113e-09 NaN 4.0169199e-06 3.3976435e-07 -8.9217640e-10
8.9308333e+00 NaN 4.1679802e-08 4.6068394e-09 -5.9171026e-10 NaN 4.0257907e-06 3.4065122e-07 -9.8404921e-10
8.9344444e+00 NaN 4.0204411e-08 5.0244140e-09 -2.5634643e-10 NaN 4.0344761e-06 3.4140803e-07 -1.0663571e-09
8.9380556e+00 NaN 3.9968407e-08 3.1942498e-09 -5.0341838e-10 NaN 4.0429810e-06 3.4206549e-07 -1.1931798e-09
8.9416667e+00 NaN 3.8538147e-08 3.9456576e-09 -6.6725273e-10 NaN 4.0516875e-06 3.4271583e-07 -1.0756583e-09
8.9452778e+00 NaN 4.1829335e-08 3.1168709e-09 1.7520658e-09 NaN 4.0615436e-06 3.4340051e-07 -5.8859642e-10
8.9491667e+00 NaN 4.2652097e-08 3.7873928e-09 2.4227516e-09 NaN 4.0703384e-06 3.4407368e-07 -2.9014603e-10
8.9527778e+00 NaN 3.8530599e-08 3.5231337e-09 3.3217510e-10 NaN 4.0833543e-06 3.4507352e-07 -5.2971110e-11
8.9583333e+00 NaN 3.9564603e-08 3.5345067e-09 1.0908742e-09 NaN 4.0918735e-06 3.4569451e-07 2.2924711e-10
8.9619444e+00 NaN 3.9073668e-08 3.2092685e-09 1.5142170e-09 NaN 4.1002382e-06 3.4630084e-07 3.7699852e-10
8.9655556e+00 NaN 3.8139787e-08 3.3753903e-09 -1.5035777e-10 NaN 4.1090001e-06 3.4684594e-07 5.8457315e-10
8.9694444e+00 NaN 3.6962041e-08 2.1213899e-09 1.9295695e-09 NaN 4.1169460e-06 3.4740588e-07 8.2282251e-10
8.9730556e+00 NaN 3.6384381e-08 3.9594404e-09 2.6965533e-10 NaN 4.1247425e-06 3.4823470e-07 9.8058354e-10
8.9766667e+00 NaN 3.5583567e-08 5.0412530e-09 1.1866004e-09 NaN 4.1331269e-06 3.4906947e-07 1.2285430e-09
8.9805556e+00 NaN 3.6282608e-08 3.3765879e-09 9.3876598e-10 NaN 4.1410410e-06 3.4975263e-07 1.3779432e-09
8.9841667e+00 NaN 3.6770225e-08 4.0424257e-09 4.4031278e-10 NaN 4.1488521e-06 3.5045123e-07 1.6630410e-09
8.9877778e+00 NaN 3.5332344e-08 3.5441682e-09 2.1913593e-09 NaN 4.1565808e-06 3.5103575e-07 1.9221446e-09
8.9913889e+00 NaN 3.6010035e-08 2.8035441e-09 2.0036542e-10 NaN 4.1649341e-06 3.5167430e-07 1.8135524e-09
8.9952778e+00 NaN 3.5589039e-08 3.6356004e-09 -1.1311546e-09 NaN 4.1726864e-06 3.5234383e-07 1.5595868e-09
8.9988889e+00 NaN 3.5970726e-08 3.6353186e-09 -1.2131433e-09 NaN 4.1804392e-06 3.5303687e-07 1.6942761e-09
9.0025000e+00 NaN 3.5593908e-08 3.8908917e-09 2.4564286e-09 NaN 4.1880662e-06 3.5370778e-07 2.1818382e-09
9.0061111e+00 NaN 3.4809454e-08 3.3950463e-09 2.0441449e-09 NaN 4.1960059e-06 3.5438038e-07 2.3280257e-09
9.0100000e+00 NaN 3.3244804e-08 3.3874343e-09 -7.9110843e-10 NaN 4.2032198e-06 3.5505842e-07 2.4548910e-09
9.0136111e+00 NaN 3.3345171e-08 3.9759603e-09 1.9621725e-09 NaN 4.2142048e-06 3.5607853e-07 2.7897732e-09
9.0191667e+00 NaN 3.2564975e-08 3.2248078e-09 4.7120659e-11 NaN 4.2213692e-06 3.5660334e-07 2.8181068e-09
9.0227778e+00 NaN 3.3567471e-08 2.4744368e-09 2.1441966e-10 NaN 4.2284861e-06 3.5705932e-07 2.8288548e-09
9.0263889e+00 NaN 3.2127547e-08 2.4773725e-09 -1.1520655e-10 NaN 4.2355574e-06 3.5757696e-07 2.8491922e-09
9.0300000e+00 NaN 3.3145724e-08 3.1440745e-09 3.0293615e-10 NaN 4.2433378e-06 3.5819296e-07 3.1926290e-09
9.0338889e+00 NaN 3.3543573e-08 3.0677254e-09 2.6408065e-09 NaN 4.2505474e-06 3.5875818e-07 3.4313585e-09
9.0375000e+00 NaN 3.3006387e-08 3.0703238e-09 -4.3714920e-10 NaN 4.2576316e-06 3.5919262e-07 3.4084315e-09
9.0411111e+00 NaN 3.2386062e-08 1.6476479e-09 2.2551538e-10 NaN 4.2646700e-06 3.5964986e-07 3.5570417e-09
9.0447222e+00 NaN 3.2583664e-08 3.3178501e-09 1.1462709e-09 NaN 4.2722412e-06 3.6022494e-07 3.7369167e-09
9.0486111e+00 NaN 3.2312500e-08 2.4812359e-09 3.9551574e-10 NaN 4.2792085e-06 3.6080530e-07 3.8955229e-09
9.0522222e+00 NaN 3.2001456e-08 3.8213730e-09 1.0685413e-09 NaN 4.2859656e-06 3.6137904e-07 4.3529804e-09
9.0558333e+00 NaN 3.0371211e-08 2.4092687e-09 3.1541433e-09 NaN 4.2926705e-06 3.6189227e-07 4.6490403e-09
9.0594444e+00 NaN 3.1520116e-08 3.1642866e-09 -4.2128251e-10 NaN 4.2999291e-06 3.6243679e-07 4.6088061e-09
9.0633333e+00 NaN 3.0697097e-08 2.3266770e-09 7.6417879e-11 NaN 4.3065416e-06 3.6294100e-07 4.7690379e-09
9.0669444e+00 NaN 3.0340691e-08 3.1488484e-09 1.4026447e-09 NaN 4.3131475e-06 3.6348449e-07 5.0566529e-09
9.0705556e+00 NaN 3.0637019e-08 2.7533637e-09 1.2522638e-09 NaN 4.3232013e-06 3.6435740e-07 5.2370929e-09
9.0761111e+00 NaN 2.9685887e-08 3.4083213e-09 -1.6962388e-10 NaN 4.3296166e-06 3.6489380e-07 5.2912682e-09
9.0797222e+00 NaN 2.9532280e-08 2.4168334e-09 6.6970331e-10 NaN 4.3359484e-06 3.6545353e-07 5.4091539e-09
9.0833333e+00 NaN 2.8914542e-08 3.6616582e-09 4.1847203e-10 NaN 4.3426815e-06 3.6599862e-07 5.6142335e-09
9.0872222e+00 NaN 2.8798264e-08 1.8350694e-09 1.3393532e-09 NaN 4.3489477e-06 3.6637468e-07 5.8141871e-09
9.0908333e+00 NaN 2.9043393e-08 2.2489073e-09 5.0637300e-10 NaN 4.3553265e-06 3.6678238e-07 6.0693743e-09
9.0944444e+00 NaN 2.9837856e-08 2.1785208e-09 1.8492010e-09 NaN 4.3616281e-06 3.6721397e-07 6.4067881e-09
9.0980556e+00 NaN 2.8330889e-08 2.5084232e-09 1.2653880e-09 NaN 4.3683086e-06 3.6785985e-07 6.6631483e-09
9.1019444e+00 NaN 2.8930890e-08 4.0046675e-09 9.3198422e-10 NaN 4.3744128e-06 3.6852195e-07 6.8211466e-09
9.1055556e+00 NaN 2.7415237e-08 3.1856026e-09 5.2646203e-10 NaN 4.3804128e-06 3.6910015e-07 6.9437221e-09
9.1091667e+00 NaN 2.7969509e-08 3.0934762e-09 6.0500398e-10 NaN 4.3866394e-06 3.6954810e-07 7.3012461e-09
9.1127778e+00 NaN 2.9506490e-08 1.7711084e-09 2.6952176e-09 NaN 4.3932298e-06 3.6990664e-07 7.8128590e-09
9.1166667e+00 NaN 2.6983093e-08 1.8444487e-09 1.6900373e-09 NaN 4.3991695e-06 3.7030833e-07 8.1887694e-09
9.1202778e+00 NaN 2.7844863e-08 2.5177749e-09 1.7799054e-09 NaN 4.4051723e-06 3.7073404e-07 8.5117202e-09
9.1238889e+00 NaN 2.7565035e-08 2.1052965e-09 1.2011785e-09 NaN 4.4115787e-06 3.7130851e-07 8.9184708e-09
9.1277778e+00 NaN 2.7347161e-08 3.6876956e-09 2.2852538e-09 NaN 4.4174594e-06 3.7178044e-07 9.2512225e-09
9.1313889e+00 NaN 2.6935933e-08 1.4373785e-09 7.8630045e-10 NaN 4.4263124e-06 3.7241153e-07 9.3329433e-09
9.1369444e+00 NaN 2.6182054e-08 3.0173722e-09 -2.9597561e-10 NaN 4.4319308e-06 3.7285316e-07 9.2606994e-09
9.1405556e+00 NaN 2.5680399e-08 1.7785432e-09 -3.7089091e-10 NaN 4.4375802e-06 3.7335743e-07 9.3521876e-09
9.1441667e+00 NaN 2.6467789e-08 3.6977135e-09 1.2153968e-09 NaN 4.4437044e-06 3.7395028e-07 9.7329633e-09
9.1480556e+00 NaN 2.6025074e-08 2.2806702e-09 2.0483962e-09 NaN 4.4492086e-06 3.7441642e-07 9.9334688e-09
9.1516667e+00 NaN 2.4783407e-08 2.7814072e-09 -1.9757551e-10 NaN 4.4547528e-06 3.7491295e-07 9.8995363e-09
9.1552778e+00 NaN 2.6393318e-08 2.6108664e-09 -1.1564781e-10 NaN 4.4604381e-06 3.7534045e-07 9.7756820e-09
9.1588889e+00 NaN 2.6087067e-08 2.0316258e-09 -1.0276228e-09 NaN 4.4659893e-06 3.7573746e-07 9.6973760e-09
9.1625000e+00 NaN 2.5154240e-08 2.2797872e-09 3.0479831e-10 NaN 4.4717636e-06 3.7621488e-07 9.5553680e-09
9.1663889e+00 NaN 2.4339710e-08 2.5345690e-09 -1.5220091e-09 NaN 4.4770169e-06 3.7669731e-07 9.4334628e-09
9.1700000e+00 NaN 2.4152978e-08 2.7044921e-09 3.9673016e-10 NaN 4.4822706e-06 3.7711853e-07 9.4652982e-09
9.1736111e+00 NaN 2.4341921e-08 1.8698240e-09 -1.0286489e-10 NaN 4.4879430e-06 3.7757153e-07 9.4022775e-09
9.1775000e+00 NaN 2.4279200e-08 2.6981935e-09 -4.3731327e-10 NaN 4.4930194e-06 3.7799192e-07 9.6324558e-09
9.1811111e+00 NaN 2.2579509e-08 1.8672104e-09 2.5620361e-09 NaN 4.4979503e-06 3.7843633e-07 9.8908135e-09
9.1847222e+00 NaN 2.2936827e-08 2.9589531e-09 -1.7719503e-10 NaN 4.5029891e-06 3.7886610e-07 9.7081264e-09
9.1883333e+00 NaN 2.3575220e-08 1.7082055e-09 -1.5091482e-09 NaN 4.5114809e-06 3.7938786e-07 9.3413931e-09
9.1941667e+00 NaN 2.4949005e-08 1.7994025e-09 -5.8646991e-10 NaN 4.5168265e-06 3.7981930e-07 9.3049907e-09
9.1977778e+00 NaN 2.4394948e-08 2.8859817e-09 2.5044795e-10 NaN 4.5221881e-06 3.8029695e-07 9.2239593e-09
9.2013889e+00 NaN 2.5096753e-08 2.3011553e-09 -9.9842994e-10 NaN 4.5274246e-06 3.8075908e-07 9.0619063e-09
9.2050000e+00 NaN 2.3240739e-08 2.7174406e-09 -4.9744417e-10 NaN 4.5323275e-06 3.8115237e-07 9.1077427e-09
9.2086111e+00 NaN 2.2016912e-08 1.5535484e-09 9.2054930e-10 NaN 4.5375000e-06 3.8159280e-07 9.3325834e-09
9.2125000e+00 NaN 2.2318797e-08 2.8877507e-09 1.0066577e-09 NaN 4.5424226e-06 3.8212493e-07 9.4428553e-09
9.2161111e+00 NaN 2.3120415e-08 2.8910441e-09 1.1236303e-11 NaN 4.5474223e-06 3.8260397e-07 9.5448931e-09
9.2197222e+00 NaN 2.3030566e-08 2.3112644e-09 9.3065194e-10 NaN 4.5524706e-06 3.8303736e-07 9.7557568e-09
9.2233333e+00 NaN 2.3568942e-08 2.3952113e-09 1.0157822e-09 NaN 4.5577808e-06 3.8347076e-07 9.7498001e-09
9.2272222e+00 NaN 2.1947536e-08 1.9751865e-09 -1.0668399e-09 NaN 4.5625114e-06 3.8386569e-07 9.7447001e-09
9.2308333e+00 NaN 2.1719023e-08 2.3136663e-09 1.0197625e-09 NaN 4.5672967e-06 3.8411548e-07 9.9567914e-09
9.2344444e+00 NaN 2.2453472e-08 3.9893054e-10 9.3800426e-10 NaN 4.5720339e-06 3.8439675e-07 1.0052597e-08
9.2380556e+00 NaN 2.1274587e-08 2.6555939e-09 -5.3645946e-11 NaN 4.5767150e-06 3.8479283e-07 1.0130504e-08
9.2416667e+00 NaN 2.1935619e-08 1.6457596e-09 7.7279128e-10 NaN 4.5817965e-06 3.8504542e-07 1.0223971e-08
9.2455556e+00 NaN 2.1619862e-08 9.0133358e-10 2.8356019e-11 NaN 4.5865834e-06 3.8534227e-07 1.0311878e-08
9.2491667e+00 NaN 2.2566862e-08 2.3223928e-09 7.8308989e-10 NaN 4.5938327e-06 3.8602375e-07 1.0489788e-08
9.2547222e+00 NaN 2.0929012e-08 2.4880910e-09 2.8436992e-10 NaN 4.5982873e-06 3.8642751e-07 1.0496785e-08
9.2583333e+00 NaN 2.0189886e-08 1.8966187e-09 -2.1978509e-10 NaN 4.6027903e-06 3.8682461e-07 1.0604138e-08
9.2619444e+00 NaN 2.1376734e-08 2.4157817e-09 1.2107391e-09 NaN 4.6077032e-06 3.8727063e-07 1.0809020e-08
9.2658333e+00 NaN 2.0733944e-08 2.0818566e-09 5.4539051e-10 NaN 4.6122834e-06 3.8762313e-07 1.0827927e-08
9.2694444e+00 NaN 2.1544515e-08 1.7462510e-09 -3.7086066e-10 NaN 4.6168126e-06 3.8799028e-07 1.0765400e-08
9.2730556e+00 NaN 2.0263796e-08 2.2408952e-09 -2.0631172e-10 NaN 4.6211737e-06 3.8834965e-07 1.0829343e-08
9.2766667e+00 NaN 1.9991867e-08 1.6617129e-09 7.9655512e-10 NaN 4.6257895e-06 3.8864674e-07 1.0889549e-08
9.2805556e+00 NaN 1.9572431e-08 1.3341168e-09 -2.8050496e-10 NaN 4.6298719e-06 3.8893129e-07 1.0991710e-08
9.2841667e+00 NaN 1.8111752e-08 1.7560485e-09 1.2235268e-09 NaN 4.6339562e-06 3.8933092e-07 1.1310703e-08
9.2877778e+00 NaN 1.9589445e-08 2.5838947e-09 1.7210274e-09 NaN 4.6381258e-06 3.8973812e-07 1.1512655e-08
9.2913889e+00 NaN 1.8898774e-08 1.8381837e-09 1.4314126e-10 NaN 4.6425456e-06 3.9021794e-07 1.1701340e-08
9.2952778e+00 NaN 1.8985482e-08 3.0003305e-09 1.4741628e-09 NaN 4.6467305e-06 3.9062499e-07 1.1903764e-08
9.2988889e+00 NaN 1.9644100e-08 1.4200858e-09 3.9436098e-10 NaN 4.6508797e-06 3.9081029e-07 1.2043831e-08
9.3025000e+00 NaN 1.8656042e-08 5.9225103e-10 8.9856510e-10 NaN 4.6549568e-06 3.9109594e-07 1.2166730e-08
9.3061111e+00 NaN 1.8978584e-08 2.5097743e-09 2.3588858e-10 NaN 4.6611666e-06 3.9178384e-07 1.2509550e-08
9.3116667e+00 NaN 1.8280590e-08 2.3460298e-09 1.8210329e-09 NaN 4.6651088e-06 3.9211674e-07 1.2796451e-08
9.3152778e+00 NaN 1.8108307e-08 1.2691877e-09 8.2728573e-10 NaN 4.6691635e-06 3.9258283e-07 1.2814569e-08
9.3191667e+00 NaN 1.6646504e-08 3.4308304e-09 -6.7199241e-10 NaN 4.6728913e-06 3.9305453e-07 1.2904335e-08
9.3227778e+00 NaN 1.7763724e-08 1.6917193e-09 1.5005991e-09 NaN 4.6767216e-06 3.9338892e-07 1.3022013e-08
9.3263889e+00 NaN 1.7593228e-08 1.9396261e-09 -4.1434081e-10 NaN 4.6805339e-06 3.9377679e-07 1.3211988e-08
9.3300000e+00 NaN 1.7597491e-08 2.2725957e-09 2.1679543e-09 NaN 4.6846676e-06 3.9409557e-07 1.3582140e-08
9.3338889e+00 NaN 1.7834017e-08 9.4195119e-10 1.0047792e-09 NaN 4.6884669e-06 3.9439153e-07 1.3574377e-08
9.3375000e+00 NaN 1.7236186e-08 2.2721260e-09 -1.0764367e-09 NaN 4.6922438e-06 3.9470318e-07 1.3558186e-08
9.3411111e+00 NaN 1.7627470e-08 1.1122434e-09 9.2697838e-10 NaN 4.6960908e-06 3.9493833e-07 1.3659681e-08
9.3447222e+00 NaN 1.7883840e-08 1.4414858e-09 9.8984628e-12 NaN 4.7001048e-06 3.9538114e-07 1.3681630e-08
9.3486111e+00 NaN 1.6521202e-08 3.0237981e-09 1.7823508e-10 NaN 4.7037762e-06 3.9580069e-07 1.3892302e-08
9.3522222e+00 NaN 1.7368896e-08 1.5324372e-09 1.7664287e-09 NaN 4.7074874e-06 3.9610601e-07 1.4275251e-08
9.3558333e+00 NaN 1.6888041e-08 1.7831784e-09 1.7684907e-09 NaN 4.7111952e-06 3.9640385e-07 1.4649647e-08
9.3594444e+00 NaN 1.7338692e-08 1.4513797e-09 1.6874679e-09 NaN 4.7151190e-06 3.9678256e-07 1.4965881e-08
9.3633333e+00 NaN 1.6293373e-08 2.3675455e-09 1.0231157e-09 NaN 4.7186704e-06 3.9707325e-07 1.5386395e-08
9.3669444e+00 NaN 1.6488761e-08 7.8925777e-10 2.8585446e-09 NaN 4.7241804e-06 3.9715417e-07 1.5908319e-08
9.3725000e+00 NaN 1.6571098e-08 -2.1806603e-10 2.7300451e-10 NaN 4.7277963e-06 3.9729893e-07 1.5995480e-08
9.3761111e+00 NaN 1.6806642e-08 1.7901337e-09 5.3155068e-10 NaN 4.7314157e-06 3.9751306e-07 1.5975051e-08
9.3797222e+00 NaN 1.6603141e-08 5.3523657e-10 -7.2012413e-10 NaN 4.7351422e-06 3.9780140e-07 1.5875642e-08
9.3836111e+00 NaN 1.5338918e-08 2.3724081e-09 -1.3194807e-10 NaN 4.7385421e-06 3.9816215e-07 1.6000926e-08
9.3872222e+00 NaN 1.6044108e-08 1.5452652e-09 1.2884087e-09 NaN 4.7419714e-06 3.9840836e-07 1.6099813e-08
9.3908333e+00 NaN 1.5611212e-08 1.1284262e-09 -3.7560340e-10 NaN 4.7453823e-06 3.9866220e-07 1.6153879e-08
9.3944444e+00 NaN 1.5873755e-08 1.6282034e-09 8.7467473e-10 NaN 4.7490389e-06 3.9909284e-07 1.6193356e-08
9.3983333e+00 NaN 1.5468959e-08 2.7144198e-09 -5.3629723e-10 NaN 4.7523153e-06 3.9952368e-07 1.6275646e-08
9.4019444e+00 NaN 1.4774911e-08 1.9643378e-09 1.2958977e-09 NaN 4.7555945e-06 3.9977831e-07 1.6484584e-08
9.4055556e+00 NaN 1.5494175e-08 8.0092690e-10 6.3275436e-10 NaN 4.7589475e-06 4.0002539e-07 1.6693907e-08
9.4091667e+00 NaN 1.5457066e-08 1.8822515e-09 1.2994563e-09 NaN 4.7622416e-06 4.0021967e-07 1.7093665e-08
9.4127778e+00 NaN 1.4950027e-08 2.2759711e-10 2.3906227e-09 NaN 4.7657356e-06 4.0034727e-07 1.7476721e-08
9.4166667e+00 NaN 1.4998150e-08 1.0591480e-09 8.9270827e-10 NaN 4.7688965e-06 4.0068824e-07 1.7598352e-08
9.4202778e+00 NaN 1.4179562e-08 2.6436480e-09 2.3004159e-10 NaN 4.7720496e-06 4.0102204e-07 1.7756778e-08
9.4238889e+00 NaN 1.4925463e-08 9.8131123e-10 1.2323549e-09 NaN 4.7768605e-06 4.0138194e-07 1.8236569e-08
9.4294444e+00 NaN 1.3940157e-08 1.5592058e-09 1.6463949e-09 NaN 4.7799444e-06 4.0169974e-07 1.8358963e-08
9.4330556e+00 NaN 1.4526600e-08 1.8920109e-09 -5.1660411e-10 NaN 4.7832820e-06 4.0215815e-07 1.8375049e-08
9.4369444e+00 NaN 1.4081061e-08 2.7305962e-09 6.5447985e-10 NaN 4.7864067e-06 4.0242354e-07 1.8643378e-08
9.4405556e+00 NaN 1.4762410e-08 1.5152134e-10 1.8224048e-09 NaN 4.7894978e-06 4.0253618e-07 1.9020694e-08
9.4441667e+00 NaN 1.3771088e-08 1.0716522e-09 1.6605145e-09 NaN 4.7925438e-06 4.0279504e-07 1.9263524e-08
9.4477778e+00 NaN 1.4345467e-08 1.7395449e-09 5.8099080e-10 NaN 4.7959012e-06 4.0312336e-07 1.9437947e-08
9.4516667e+00 NaN 1.4432657e-08 1.5712420e-09 9.1406295e-10 NaN 4.7989009e-06 4.0332802e-07 1.9698919e-08
9.4552778e+00 NaN 1.3256513e-08 6.5123073e-10 1.4949064e-09 NaN 4.8018961e-06 4.0350263e-07 1.9888562e-08
9.4588889e+00 NaN 1.4392043e-08 1.2449834e-09 2.5564181e-10 NaN 4.8050106e-06 4.0377782e-07 1.9962069e-08
9.4625000e+00 NaN 1.4357065e-08 1.7435820e-09 4.2288943e-10 NaN 4.8080438e-06 4.0402193e-07 2.0197832e-08
9.4661111e+00 NaN 1.3641572e-08 9.0739503e-10 1.7533849e-09 NaN 4.8112341e-06 4.0416067e-07 2.0442063e-08
9.4700000e+00 NaN 1.3703966e-08 4.9164530e-10 3.4001907e-10 NaN 4.8141175e-06 4.0435890e-07 2.0741643e-08
9.4736111e+00 NaN 1.2912048e-08 1.6611178e-09 2.4253435e-09 NaN 4.8169296e-06 4.0476530e-07 2.0988413e-08
9.4772222e+00 NaN 1.3045797e-08 2.7522665e-09 -1.4746761e-10 NaN 4.8200461e-06 4.0524511e-07 2.0944447e-08
9.4811111e+00 NaN 1.3667206e-08 2.0861511e-09 -2.2938391e-10 NaN 4.8229399e-06 4.0550683e-07 2.0922094e-08
9.4847222e+00 NaN 1.3044654e-08 7.5602479e-10 2.3042634e-11 NaN 4.8270680e-06 4.0601511e-07 2.0776794e-08
9.4902778e+00 NaN 1.1723684e-08 2.8318483e-09 -8.9483837e-10 NaN 4.8296680e-06 4.0632224e-07 2.0835726e-08
9.4938889e+00 NaN 1.2276830e-08 5.0348016e-10 1.4388267e-09 NaN 4.8324008e-06 4.0653829e-07 2.0949802e-08
9.4975000e+00 NaN 1.2948595e-08 1.8427824e-09 -3.8581853e-10 NaN 4.8351352e-06 4.0686162e-07 2.0946927e-08
9.5011111e+00 NaN 1.2292490e-08 1.6685015e-09 3.5927813e-10 NaN 4.8380857e-06 4.0718479e-07 2.0924518e-08
9.5050000e+00 NaN 1.2997000e-08 1.5903448e-09 -5.5135577e-10 NaN 4.8407826e-06 4.0747746e-07 2.1012414e-08
9.5086111e+00 NaN 1.1897458e-08 1.5879162e-09 1.3627000e-09 NaN 4.8432533e-06 4.0776291e-07 2.1055892e-08
9.5122222e+00 NaN 1.0908934e-08 1.5119700e-09 -9.6136317e-10 NaN 4.8458552e-06 4.0801824e-07 2.0919784e-08
9.5158333e+00 NaN 1.3108583e-08 1.2608635e-09 -2.9502010e-10 NaN 4.8487426e-06 4.0835238e-07 2.0726084e-08
9.5197222e+00 NaN 1.1640698e-08 2.1086509e-09 -1.3652637e-09 NaN 4.8513546e-06 4.0857878e-07 2.0438670e-08
9.5233333e+00 NaN 1.2470221e-08 3.4994263e-10 -1.2877857e-09 NaN 4.8539193e-06 4.0871288e-07 2.0439917e-08
9.5269444e+00 NaN 1.1204240e-08 1.1064344e-09 1.2992911e-09 NaN 4.8563761e-06 4.0910053e-07 2.0559181e-08
9.5305556e+00 NaN 1.1474081e-08 3.1033041e-09 -1.9839115e-10 NaN 4.8591024e-06 4.0954169e-07 2.0580215e-08
9.5344444e+00 NaN 1.1893742e-08 1.3454048e-09 3.7868086e-10 NaN 4.8616749e-06 4.0974486e-07 2.0573385e-08
9.5380556e+00 NaN 1.1852621e-08 8.6090925e-10 -4.4172379e-10 NaN 4.8642317e-06 4.0997993e-07 2.0694148e-08
9.5416667e+00 NaN 1.1748188e-08 1.6919392e-09 1.5564562e-09 NaN 4.8680952e-06 4.1025874e-07 2.0838528e-08
9.5472222e+00 NaN 1.1433152e-08 2.7609119e-10 -6.9017082e-10 NaN 4.8706799e-06 4.1053985e-07 2.0959930e-08
9.5508333e+00 NaN 1.2425579e-08 2.7766833e-09 1.8107981e-09 NaN 4.8734280e-06 4.1095019e-07 2.1334019e-08
9.5547222e+00 NaN 1.1128977e-08 1.3612587e-09 1.3956810e-09 NaN 4.8758664e-06 4.1124712e-07 2.1456420e-08
9.5583333e+00 NaN 1.1379285e-08 1.8632485e-09 -2.6582444e-10 NaN 4.8783059e-06 4.1163685e-07 2.1525712e-08
9.5619444e+00 NaN 1.1139231e-08 2.3691160e-09 9.0543882e-10 NaN 4.8807000e-06 4.1198079e-07 2.1514315e-08
9.5655556e+00 NaN 1.0960446e-08 1.3659707e-09 -1.0106400e-09 NaN 4.8832342e-06 4.1224083e-07 2.1359284e-08
9.5691667e+00 NaN 1.2431879e-08 1.4580736e-09 -4.2041823e-10 NaN 4.8858025e-06 4.1248812e-07 2.1416199e-08
9.5730556e+00 NaN 9.5824685e-09 1.0355188e-09 9.0826784e-10 NaN 4.8881242e-06 4.1268747e-07 2.1704156e-08
9.5766667e+00 NaN 1.1848916e-08 1.1293824e-09 1.7497906e-09 NaN 4.8904962e-06 4.1308697e-07 2.1966083e-08
9.5802778e+00 NaN 1.0045804e-08 3.2091072e-09 6.6799800e-10 NaN 4.8927729e-06 4.1356348e-07 2.1903938e-08
9.5838889e+00 NaN 1.0970695e-08 1.9656345e-09 -1.2416425e-09 NaN 4.8953959e-06 4.1373870e-07 2.1711508e-08
9.5877778e+00 NaN 1.1511660e-08 -1.9871709e-10 -4.0775392e-10 NaN 4.8978040e-06 4.1385557e-07 2.1713630e-08
9.5913889e+00 NaN 1.0717300e-08 1.4679510e-09 4.2733522e-10 NaN 4.9001343e-06 4.1417227e-07 2.1824700e-08
9.5950000e+00 NaN 1.0793086e-08 1.9712585e-09 5.9792810e-10 NaN 4.9025119e-06 4.1440489e-07 2.1963336e-08
9.5986111e+00 NaN 1.1154031e-08 5.5503456e-10 6.8178968e-10 NaN 4.9049743e-06 4.1456778e-07 2.2065565e-08
9.6022222e+00 NaN 1.1575198e-08 1.2138379e-09 2.6186592e-10 NaN 4.9085915e-06 4.1492522e-07 2.2404265e-08
9.6077778e+00 NaN 1.0128064e-08 1.3092545e-09 1.7703326e-09 NaN 4.9108316e-06 4.1517393e-07 2.2589522e-08
9.6113889e+00 NaN 1.0550128e-08 1.3916726e-09 -6.0268242e-11 NaN 4.9133448e-06 4.1539217e-07 2.2750432e-08
9.6152778e+00 NaN 1.0991841e-08 8.0907327e-10 1.4394947e-09 NaN 4.9156880e-06 4.1564154e-07 2.2882712e-08
9.6188889e+00 NaN 1.0637419e-08 1.8990288e-09 -2.1844793e-10 NaN 4.9179186e-06 4.1584499e-07 2.3033371e-08
9.6225000e+00 NaN 9.9527347e-09 3.1035578e-10 1.6091460e-09 NaN 4.9201452e-06 4.1607155e-07 2.3536148e-08
9.6261111e+00 NaN 1.0600494e-08 2.1500942e-09 3.0318718e-09 NaN 4.9224783e-06 4.1647251e-07 2.4058607e-08
9.6300000e+00 NaN 9.3975990e-09 1.8931608e-09 1.4463512e-09 NaN 4.9246657e-06 4.1676793e-07 2.4444628e-08
9.6336111e+00 NaN 1.0793265e-08 1.3150836e-09 2.1169184e-09 NaN 4.9268878e-06 4.1700263e-07 2.4813407e-08
9.6372222e+00 NaN 9.7185328e-09 1.2336250e-09 1.2871962e-09 NaN 4.9293139e-06 4.1723122e-07 2.5191969e-08
9.6411111e+00 NaN 1.1077126e-08 1.0714642e-09 1.9576225e-09 NaN 4.9315614e-06 4.1745939e-07 2.5526248e-08
9.6447222e+00 NaN 9.6689558e-09 1.4064322e-09 1.1280247e-09 NaN 4.9335555e-06 4.1767999e-07 2.5626444e-08
9.6483333e+00 NaN 8.7381336e-09 9.8924826e-10 -2.0313629e-10 NaN 4.9355252e-06 4.1784686e-07 2.5600627e-08
9.6519444e+00 NaN 9.4437772e-09 8.2292552e-10 -3.5175120e-11 NaN 4.9377765e-06 4.1802698e-07 2.5651176e-08
9.6558333e+00 NaN 9.8529984e-09 9.9336660e-10 4.6845297e-10 NaN 4.9397181e-06 4.1815632e-07 2.5716800e-08
9.6594444e+00 NaN 8.0697047e-09 4.1130805e-10 1.3730301e-10 NaN 4.9416158e-06 4.1835474e-07 2.5900012e-08
9.6630556e+00 NaN 9.4473341e-09 1.7433878e-09 1.5538893e-09 NaN 4.9445569e-06 4.1853048e-07 2.6154754e-08
9.6686111e+00 NaN 8.1991989e-09 -5.0287513e-10 -2.5438544e-11 NaN 4.9464132e-06 4.1856181e-07 2.6421067e-08
9.6722222e+00 NaN 8.9358904e-09 8.4320162e-10 2.4837145e-09 NaN 4.9483531e-06 4.1875410e-07 2.6723746e-08
9.6758333e+00 NaN 8.9703680e-09 1.2450218e-09 3.1024794e-10 NaN 4.9505377e-06 4.1896879e-07 2.6719255e-08
9.6797222e+00 NaN 9.7550009e-09 9.1984060e-10 -3.4874104e-10 NaN 4.9525562e-06 4.1916129e-07 2.6770176e-08
9.6833333e+00 NaN 8.8779048e-09 1.1707098e-09 8.1877697e-10 NaN 4.9544515e-06 4.1936938e-07 2.6929812e-08
9.6869444e+00 NaN 8.6165256e-09 1.0890260e-09 6.5478619e-10 NaN 4.9564121e-06 4.1965504e-07 2.6991323e-08
9.6905556e+00 NaN 9.4819007e-09 2.0131625e-09 -8.6995567e-11 NaN 4.9584610e-06 4.2003733e-07 2.7087334e-08
9.6944444e+00 NaN 8.0794700e-09 1.8419377e-09 9.0994749e-10 NaN 4.9604027e-06 4.2030771e-07 2.7293766e-08
9.6980556e+00 NaN 9.8438824e-09 1.0942473e-09 9.9558341e-10 NaN 4.9623548e-06 4.2048566e-07 2.7455028e-08
9.7016667e+00 NaN 8.1754107e-09 8.3823879e-10 4.9298920e-10 NaN 4.9643270e-06 4.2052893e-07 2.7629193e-08
9.7055556e+00 NaN 8.7299510e-09 -4.0182423e-10 9.9984961e-10 NaN 4.9662680e-06 4.2067755e-07 2.7584764e-08
9.7091667e+00 NaN 9.1864093e-09 2.0157565e-09 -1.4099579e-09 NaN 4.9681676e-06 4.2090297e-07 2.7603880e-08
9.7127778e+00 NaN 8.3487453e-09 4.3223651e-10 1.5864105e-09 NaN 4.9700092e-06 4.2107490e-07 2.7957068e-08
9.7163889e+00 NaN 8.6502414e-09 1.4348371e-09 1.6737859e-09 NaN 4.9718801e-06 4.2124734e-07 2.8238859e-08
9.7200000e+00 NaN 8.6194187e-09 4.3785117e-10 9.2735728e-10 NaN 4.9738548e-06 4.2143393e-07 2.8591958e-08
9.7238889e+00 NaN 8.3070410e-09 1.4437242e-09 2.0992050e-09 NaN 4.9766416e-06 4.2179598e-07 2.9153320e-08
9.7294444e+00 NaN 8.4135583e-09 1.1119101e-09 1.2689667e-09 NaN 4.9785385e-06 4.2197756e-07 2.9356094e-08
9.7330556e+00 NaN 9.0966885e-09 8.5997700e-10 6.0279572e-10 NaN 4.9804191e-06 4.2215884e-07 2.9459725e-08
9.7366667e+00 NaN 8.2625815e-09 1.1087583e-09 3.5379747e-10 NaN 4.9822619e-06 4.2227156e-07 2.9663191e-08
9.7402778e+00 NaN 8.7478521e-09 1.1528997e-10 1.5243491e-09 NaN 4.9839968e-06 4.2238462e-07 2.9768061e-08
9.7438889e+00 NaN 7.2664500e-09 1.1125397e-09 -5.5631493e-10 NaN 4.9857668e-06 4.2256364e-07 2.9754632e-08
9.7477778e+00 NaN 7.9049313e-09 6.9272641e-10 4.4120780e-10 NaN 4.9874910e-06 4.2282283e-07 2.9914602e-08
9.7513889e+00 NaN 8.0106884e-09 2.1219513e-09 1.0354381e-09 NaN 4.9892137e-06 4.2318252e-07 3.0120693e-08
9.7550000e+00 NaN 7.8916633e-09 1.7842521e-09 8.6694443e-10 NaN 4.9908486e-06 4.2338089e-07 3.0389885e-08
9.7586111e+00 NaN 7.1994559e-09 3.6999629e-10 1.6179053e-09 NaN 4.9925745e-06 4.2368644e-07 3.0613056e-08
9.7625000e+00 NaN 7.5938607e-09 2.7111551e-09 2.9498440e-10 NaN 4.9941934e-06 4.2394816e-07 3.0830458e-08
9.7661111e+00 NaN 7.3499424e-09 1.3099594e-10 1.7118021e-09 NaN 4.9958585e-06 4.2398794e-07 3.1174729e-08
9.7697222e+00 NaN 8.0198913e-09 3.0109338e-10 1.4660838e-09 NaN 4.9976844e-06 4.2421201e-07 3.1671694e-08
9.7736111e+00 NaN 7.6311440e-09 1.9583556e-09 2.7936171e-09 NaN 4.9993578e-06 4.2448130e-07 3.2241588e-08
9.7772222e+00 NaN 7.8151548e-09 9.6612193e-10 2.4669392e-09 NaN 5.0010389e-06 4.2466663e-07 3.2595663e-08
9.7808333e+00 NaN 7.7025086e-09 1.0465226e-09 8.0144806e-10 NaN 5.0036318e-06 4.2501187e-07 3.2919857e-08
9.7863889e+00 NaN 7.8549556e-09 1.3904667e-09 1.1437206e-09 NaN 5.0051988e-06 4.2529072e-07 3.3068421e-08
9.7900000e+00 NaN 6.6099399e-09 1.6377176e-09 2.2763833e-10 NaN 5.0067006e-06 4.2536922e-07 3.3036025e-08
9.7936111e+00 NaN 7.2524916e-09 -7.8526360e-10 -5.2668263e-10 NaN 5.0082198e-06 4.2529683e-07 3.2816881e-08
9.7975000e+00 NaN 5.7699258e-09 5.5332044e-11 -1.3516934e-09 NaN 5.0095097e-06 4.2530635e-07 3.2866206e-08
9.8011111e+00 NaN 6.1361701e-09 4.8041269e-11 1.8069998e-09 NaN 5.0109380e-06 4.2540848e-07 3.3268035e-08
9.8047222e+00 NaN 7.0487797e-09 1.0610196e-09 1.9021962e-09 NaN 5.0123876e-06 4.2564109e-07 3.3580189e-08
9.8083333e+00 NaN 6.3322228e-09 1.4651521e-09 9.7922597e-10 NaN 5.0138284e-06 4.2588198e-07 3.3802976e-08
9.8119444e+00 NaN 6.9669643e-09 1.1508049e-09 1.0772675e-09 NaN 5.0154928e-06 4.2621804e-07 3.3860673e-08
9.8158333e+00 NaN 7.2990246e-09 2.2380336e-09 -5.8272526e-10 NaN 5.0170195e-06 4.2648339e-07 3.3832773e-08
9.8194444e+00 NaN 6.7940222e-09 6.4354903e-10 3.2518920e-10 NaN 5.0185263e-06 4.2665604e-07 3.3930838e-08
9.8230556e+00 NaN 7.1152891e-09 1.2314178e-09 5.8002542e-10 NaN 5.0202374e-06 4.2701574e-07 3.4066268e-08
9.8269444e+00 NaN 7.5509609e-09 2.3957964e-09 5.8080622e-10 NaN 5.0217703e-06 4.2723494e-07 3.4102288e-08
9.8305556e+00 NaN 6.5988349e-09 -1.5335551e-11 -2.4831996e-10 NaN 5.0233261e-06 4.2739328e-07 3.4048814e-08
9.8341667e+00 NaN 7.7619248e-09 1.7348365e-09 -2.4528008e-10 NaN 5.0247868e-06 4.2766664e-07 3.4112904e-08
9.8377778e+00 NaN 5.7221816e-09 1.2337849e-09 8.3687569e-10 NaN 5.0262590e-06 4.2777170e-07 3.4143832e-08
9.8416667e+00 NaN 6.8965756e-09 -1.7431818e-10 -5.7177605e-10 NaN 5.0284116e-06 4.2774739e-07 3.4253092e-08
9.8469444e+00 NaN 6.6987784e-09 -6.2958817e-12 1.2618359e-09 NaN 5.0300850e-06 4.2795304e-07 3.4315077e-08
9.8508333e+00 NaN 7.6441631e-09 2.0800936e-09 -7.3052793e-10 NaN 5.0316107e-06 4.2837357e-07 3.4381644e-08
9.8544444e+00 NaN 6.4393730e-09 2.4867446e-09 1.3449922e-09 NaN 5.0330153e-06 4.2855623e-07 3.4637638e-08
9.8580556e+00 NaN 6.5260406e-09 -5.0310205e-10 1.0180233e-09 NaN 5.0344618e-06 4.2857896e-07 3.4498040e-08
9.8616667e+00 NaN 6.8262957e-09 7.4991148e-10 -2.3066199e-09 NaN 5.0358959e-06 4.2867067e-07 3.4385788e-08
9.8652778e+00 NaN 6.4116497e-09 2.4607323e-10 1.2704455e-09 NaN 5.0372558e-06 4.2885988e-07 3.4449447e-08
9.8691667e+00 NaN 5.2448403e-09 1.6619202e-09 -7.2479814e-10 NaN 5.0385445e-06 4.2922825e-07 3.4473701e-08
9.8727778e+00 NaN 6.6508885e-09 2.3384699e-09 9.4868353e-10 NaN 5.0399720e-06 4.2947510e-07 3.4445061e-08
9.8763889e+00 NaN 6.5264373e-09 3.4224266e-10 -1.2130497e-09 NaN 5.0415068e-06 4.2962495e-07 3.4385039e-08
9.8802778e+00 NaN 6.6283245e-09 1.1688182e-09 6.9857542e-10 NaN 5.0428635e-06 4.2987140e-07 3.4518967e-08
9.8838889e+00 NaN 5.8948747e-09 1.5075820e-09 5.3768320e-10 NaN 5.0441860e-06 4.3000361e-07 3.4572648e-08
9.8875000e+00 NaN 6.3133847e-09 -7.1861623e-11 -4.2169511e-11 NaN 5.0455726e-06 4.3005944e-07 3.4689969e-08
9.8911111e+00 NaN 6.4858500e-09 6.7821339e-10 1.1251368e-09 NaN 5.0471184e-06 4.3025235e-07 3.4885216e-08
9.8950000e+00 NaN 6.7641019e-09 1.2671239e-09 5.4840829e-10 NaN 5.0485354e-06 4.3044707e-07 3.5148176e-08
9.8986111e+00 NaN 6.3152344e-09 8.4744340e-10 1.8789132e-09 NaN 5.0505418e-06 4.3075478e-07 3.5638981e-08
9.9038889e+00 NaN 6.3569612e-09 1.4389691e-09 1.2209110e-09 NaN 5.0519718e-06 4.3100679e-07 3.5875152e-08
9.9077778e+00 NaN 5.9002688e-09 1.1023207e-09 8.0340499e-10 NaN 5.0532611e-06 4.3124777e-07 3.6040057e-08
9.9113889e+00 NaN 6.0005803e-09 1.5146370e-09 7.1879345e-10 NaN 5.0545507e-06 4.3148806e-07 3.6051415e-08
9.9150000e+00 NaN 5.9040765e-09 1.0948320e-09 -6.1395084e-10 NaN 5.0559811e-06 4.3167340e-07 3.6132653e-08
9.9188889e+00 NaN 6.3564538e-09 7.7411021e-10 1.3102766e-09 NaN 5.0573451e-06 4.3196207e-07 3.6408083e-08
9.9225000e+00 NaN 6.2340770e-09 2.3607379e-09 1.2321605e-09 NaN 5.0585204e-06 4.3222755e-07 3.6782814e-08
9.9261111e+00 NaN 4.6147171e-09 5.2239461e-10 2.2268928e-09 NaN 5.0596187e-06 4.3233246e-07 3.7049950e-08
9.9297222e+00 NaN 5.5233171e-09 6.1683482e-10 2.3897505e-10 NaN 5.0608967e-06 4.3251972e-07 3.7260286e-08
9.9336111e+00 NaN 5.4314343e-09 1.2715645e-09 1.5639101e-09 NaN 5.0620767e-06 4.3266296e-07 3.7546066e-08
9.9372222e+00 NaN 5.4606599e-09 2.8394188e-10 1.0740530e-09 NaN 5.0633176e-06 4.3275337e-07 3.7571376e-08
9.9408333e+00 NaN 5.9934186e-09 6.9790733e-10 -8.4041536e-10 NaN 5.0645048e-06 4.3276009e-07 3.7642600e-08
9.9444444e+00 NaN 4.9654158e-09 -6.2494610e-10 1.4978656e-09 NaN 5.0656608e-06 4.3281730e-07 3.7875360e-08
9.9483333e+00 NaN 4.9432645e-09 1.2018363e-09 4.9721845e-10 NaN 5.0667746e-06 4.3297745e-07 3.7902200e-08
9.9519444e+00 NaN 5.3380423e-09 5.3740013e-10 -2.4946679e-10 NaN 5.0678981e-06 4.3310703e-07 3.7911370e-08
9.9555556e+00 NaN 5.0325273e-09 8.6978628e-10 3.3411799e-10 NaN 5.0695659e-06 4.3336527e-07 3.8078463e-08
9.9611111e+00 NaN 4.9742786e-09 9.5310184e-10 6.6844020e-10 NaN 5.0707077e-06 4.3349557e-07 3.8169980e-08
9.9647222e+00 NaN 5.5659377e-09 4.6189943e-10 1.7632488e-10 NaN 5.0720455e-06 4.3378481e-07 3.8191493e-08
9.9686111e+00 NaN 5.9005958e-09 2.4548215e-09 8.0739396e-12 NaN 5.0732364e-06 4.3396852e-07 3.8103092e-08
9.9722222e+00 NaN 5.0921402e-09 -4.5978708e-10 -8.2408297e-10 NaN 5.0743962e-06 4.3398472e-07 3.8051968e-08
9.9758333e+00 NaN 5.6139372e-09 6.3570595e-10 3.5216907e-10 NaN 5.0754642e-06 4.3409416e-07 3.8137456e-08
9.9794444e+00 NaN 4.2442665e-09 5.5274208e-10 4.3695795e-10 NaN 5.0766157e-06 4.3417105e-07 3.8210675e-08
9.9833333e+00 NaN 5.6257300e-09 2.2258782e-10 1.9062654e-10 NaN 5.0777135e-06 4.3428114e-07 3.8234195e-08
9.9869444e+00 NaN 4.5078915e-09 9.7302194e-10 2.6482561e-11 NaN 5.0786885e-06 4.3441416e-07 3.8239921e-08
9.9905556e+00 NaN 4.4927869e-09 4.7155400e-10 2.6369836e-11 NaN 5.0798298e-06 4.3449412e-07 3.8273488e-08
9.9941667e+00 NaN 6.0418650e-09 3.9672441e-10 2.8348102e-10 NaN 5.0810811e-06 4.3453073e-07 3.8319688e-08
9.9980556e+00 NaN 4.6833829e-09 -2.7516421e-11 1.1252273e-10 NaN 5.0821866e-06 4.3456534e-07 3.8525729e-08
1.0001667e+01 NaN 5.5214737e-09 4.0339551e-10 1.7893908e-09 NaN 5.0832967e-06 4.3482301e-07 3.8813887e-08
1.0005278e+01 NaN 4.7258281e-09 2.3947536e-09 8.7052995e-10 NaN 5.0843933e-06 4.3510797e-07 3.9036453e-08
1.0009167e+01 NaN 4.6735497e-09 4.7887946e-10 1.0371779e-09 NaN 5.0854410e-06 4.3518878e-07 3.9297624e-08
1.0012778e+01 NaN 4.9972730e-09 3.9865474e-10 1.3736348e-09 NaN 5.0865362e-06 4.3533159e-07 3.9451482e-08
1.0016389e+01 NaN 5.1120528e-09 1.1522463e-09 4.6592460e-11 NaN 5.0881879e-06 4.3565748e-07 3.9452890e-08
1.0021944e+01 NaN 4.7983025e-09 1.1481583e-09 -3.8143633e-11 NaN 5.0891180e-06 4.3595418e-07 3.9616879e-08
1.0025556e+01 NaN 3.7873311e-09 2.0738792e-09 1.5518844e-09 NaN 5.0901116e-06 4.3619832e-07 3.9736998e-08
1.0029167e+01 NaN 5.3845312e-09 5.7746657e-10 -4.4309417e-10 NaN 5.0912925e-06 4.3627927e-07 3.9759515e-08
1.0033056e+01 NaN 4.7369992e-09 2.3875345e-10 6.3610198e-10 NaN 5.0923783e-06 4.3636211e-07 3.9825824e-08
1.0036667e+01 NaN 5.2858790e-09 6.6090291e-10 -2.4020419e-11 NaN 5.0934226e-06 4.3649934e-07 3.9703706e-08
1.0040278e+01 NaN 4.3537506e-09 8.2936721e-10 -1.1032283e-09 NaN 5.0944199e-06 4.3657510e-07 3.9545690e-08
1.0043889e+01 NaN 4.8527168e-09 -6.5851088e-12 -3.5537747e-10 NaN 5.0957310e-06 4.3672301e-07 3.9550861e-08
1.0047778e+01 NaN 6.3852582e-09 1.4980390e-09 3.9970445e-10 NaN 5.0969376e-06 4.3695346e-07 3.9511831e-08
1.0051389e+01 NaN 4.7526336e-09 1.0045956e-09 -7.5998580e-10 NaN 5.0979730e-06 4.3712280e-07 3.9365071e-08
1.0055000e+01 NaN 4.8045719e-09 8.3440252e-10 -5.9472194e-10 NaN 5.0989742e-06 4.3722303e-07 3.9470974e-08
1.0058611e+01 NaN 4.4371324e-09 2.5413232e-10 1.5722889e-09 NaN 5.0999901e-06 4.3740805e-07 3.9739870e-08
[truncated: 430 more rows]
