# Supplementary material for: Oxidative decomposition mechanisms of lithium carbonate on carbon substrates in lithium battery chemistries
Source: Nat Commun. 2022 Aug 20;13:4908. doi: 10.1038/s41467-022-32557-w (PMC9392741; doi:10.1038/s41467-022-32557-w)
Supplement: Supplementary file 2 — Source Data [file 41467_2022_32557_MOESM2_ESM.zip › Fig1c.csv]

3.4152778e+00 3.8897068e-09 3.5124781e-10 -1.1915289e-09 -1.1692718e-10 5.6306975e-10 -1.8545927e-09 1.0094881e-07 5.3020314e-11 -2.6967545e-10 1.9568656e-11 1.3021084e-10 -1.5087101e-10
3.4191667e+00 3.8556977e-09 1.2502594e-10 -5.8655039e-10 2.0079282e-10 2.3413919e-10 5.6141307e-10 1.0182239e-07 6.8440538e-11 -3.1702424e-10 4.5947991e-11 1.7563159e-10 -1.8272589e-10
3.4227778e+00 3.8241179e-09 2.4146941e-11 2.5034595e-10 -7.9042041e-11 6.5338289e-11 -8.5545813e-10 1.0268892e-07 4.5461301e-10 -3.6219240e-10 5.7373582e-11 3.0956538e-10 -3.2274095e-10
3.4263889e+00 3.7937134e-09 3.7116261e-09 -5.7106666e-10 1.3177554e-10 8.1774164e-10 -4.3698858e-10 1.0354943e-07 5.8668924e-10 -5.1035741e-10 1.8262493e-12 5.6921526e-10 -3.1886879e-10
3.4300000e+00 3.7711760e-09 -2.4339409e-09 -4.8099256e-10 -3.8814785e-10 8.9423561e-10 4.7273152e-10 1.0447039e-07 5.5829139e-10 -7.4253253e-10 -1.1098784e-10 9.7132712e-10 -2.8555591e-10
3.4338889e+00 3.7469050e-09 2.1788470e-09 -1.0498330e-09 -9.5341302e-11 1.5676747e-09 -1.8719242e-10 1.0532025e-07 8.6935272e-10 -8.5615105e-10 -1.9205086e-10 1.2962333e-09 -2.0847015e-10
3.4375000e+00 3.7243676e-09 8.3031253e-10 2.4307429e-10 -2.7879569e-10 5.7456381e-10 8.9875331e-10 1.0661790e-07 1.1345304e-09 -1.1715198e-09 -3.3874403e-10 1.4466231e-09 -7.6088525e-11
3.4430556e+00 3.6907795e-09 8.3712474e-10 -1.6986220e-09 -1.6128379e-10 6.9963952e-11 -1.0446365e-10 1.0745594e-07 1.2141645e-09 -1.4810587e-09 -2.1139607e-10 1.6321467e-09 -7.1582943e-11
3.4466667e+00 3.6765919e-09 -6.6756588e-11 -4.9928781e-10 7.4904364e-10 1.1532684e-09 1.4605364e-10 1.0829075e-07 1.1681826e-09 -1.5841212e-09 -7.2161442e-11 1.7796140e-09 -4.9229949e-11
3.4502778e+00 3.6624042e-09 -3.7806557e-10 -2.3251709e-10 -1.0642229e-10 -1.8095665e-10 6.0281692e-11 1.0912233e-07 1.4239631e-09 -1.7067570e-09 -1.5488948e-10 1.8891941e-09 -2.1626978e-10
3.4538889e+00 3.6482166e-09 2.8524467e-09 -6.3826910e-10 -2.7539943e-10 9.0346280e-10 -1.6021878e-09 1.1001427e-07 1.7331443e-09 -1.7677959e-09 -2.0576578e-10 2.1436346e-09 -3.9593825e-10
3.4577778e+00 3.6329376e-09 -7.5116617e-11 2.3581449e-10 5.7358224e-11 6.5433605e-10 6.2172876e-11 1.1083832e-07 1.9439338e-09 -1.8490743e-09 -2.5524108e-10 2.2280963e-09 -3.6472423e-10
3.4613889e+00 3.6114120e-09 2.1142612e-09 -8.1293904e-10 -2.8570579e-10 -9.7445772e-11 2.2595651e-10 1.1165689e-07 1.9660405e-09 -2.0906233e-09 -2.8032195e-10 2.3755648e-09 -3.2461779e-10
3.4650000e+00 3.5848166e-09 -1.9004044e-09 -9.0220192e-10 1.6994796e-10 1.0697655e-09 1.4425679e-10 1.1246941e-07 1.7841004e-09 -2.2518046e-09 -3.2209805e-10 2.5495287e-09 -2.9287530e-10
3.4686111e+00 3.5582213e-09 1.4034422e-10 -2.4228085e-10 -3.6276074e-10 7.7248887e-11 1.4875077e-10 1.1333766e-07 1.8483227e-09 -2.3139999e-09 -4.1472057e-10 2.8059111e-09 -2.3874309e-10
3.4725000e+00 3.5295802e-09 4.3655521e-10 -1.6779807e-10 -3.4193058e-11 1.4924399e-09 3.1523982e-10 1.1413767e-07 1.8800651e-09 -2.3627352e-09 -3.2564601e-10 3.2077260e-09 -1.1661542e-10
3.4761111e+00 3.5034352e-09 -1.2948395e-10 -1.7825125e-10 4.4530638e-10 1.1568894e-09 8.1209252e-10 1.1493264e-07 2.0808373e-09 -2.3945221e-09 -2.4516573e-10 3.4330667e-09 -2.1474265e-11
3.4797222e+00 3.4853503e-09 2.0717233e-09 -4.7454392e-11 -7.3858902e-11 3.2887325e-10 6.6133532e-11 1.1578417e-07 2.2809563e-09 -2.5413317e-09 -3.0673849e-10 3.6623328e-09 -3.5483043e-11
3.4836111e+00 3.4658744e-09 -2.7408361e-10 -9.2052064e-10 -1.9002430e-10 1.0747962e-09 -1.8620873e-10 1.1657060e-07 2.2570043e-09 -2.7517110e-09 -3.5577741e-10 3.8884264e-09 5.8655237e-12
3.4872222e+00 3.4477895e-09 4.2376083e-11 -5.7329710e-10 -3.6309182e-11 4.1593124e-10 5.6788781e-10 1.1735291e-07 2.3159996e-09 -2.9808969e-09 -2.7102745e-10 4.1024864e-09 5.6489212e-11
3.4908333e+00 3.4297047e-09 5.2833486e-10 -1.0540584e-09 4.2746287e-10 9.9545310e-10 -1.0059222e-10 1.1813130e-07 2.6494697e-09 -3.2067234e-09 -1.4721169e-10 4.3289690e-09 1.7905002e-10
3.4944444e+00 3.4132694e-09 2.6976038e-09 -5.4944340e-10 1.4399448e-10 4.9783903e-10 1.2319228e-09 1.1932194e-07 3.1097460e-09 -3.4445894e-09 -9.8122966e-11 4.7353719e-09 7.6101608e-11
3.5000000e+00 3.3903835e-09 1.9661341e-10 -5.4839949e-10 3.2716714e-12 1.2438874e-09 -1.8496132e-09 1.2009156e-07 3.4564045e-09 -3.5537553e-09 -1.5579991e-10 4.9742132e-09 -4.5023861e-11
3.5036111e+00 3.3755077e-09 3.1569074e-09 -2.2674299e-10 -2.6947293e-10 3.3089025e-10 7.3153197e-10 1.2091660e-07 3.8422502e-09 -3.6916546e-09 -2.2323211e-10 5.1639310e-09 -1.2674565e-10
3.5075000e+00 3.3594876e-09 3.0909126e-10 -6.8248376e-10 -1.9522366e-11 8.3064765e-10 -1.4320047e-09 1.2167851e-07 3.8445266e-09 -3.9610935e-09 -1.4606829e-10 5.4164520e-09 -1.6627823e-10
3.5111111e+00 3.3386312e-09 -2.8706971e-10 -1.2306919e-09 3.7566312e-10 8.3432590e-10 1.0670886e-09 1.2243503e-07 3.9294091e-09 -4.1838216e-09 -7.6917451e-11 5.7954681e-09 -7.0495117e-11
3.5147222e+00 3.3121198e-09 1.1082102e-09 -3.5080917e-10 -5.6505421e-11 1.6646814e-09 -1.8293677e-10 1.2318552e-07 3.8207727e-09 -4.3607361e-09 -1.5797816e-10 6.1866012e-09 -1.9142547e-10
3.5183333e+00 3.2856084e-09 -2.1591429e-09 -9.0538828e-10 -3.1762092e-10 9.1421853e-10 -9.3334344e-10 1.2398700e-07 3.5837774e-09 -4.6683823e-09 -1.7391249e-10 6.4725024e-09 -3.5052241e-10
3.5222222e+00 3.2570577e-09 3.0248651e-11 -1.1230481e-09 2.4933092e-10 8.3619664e-10 -4.3034416e-10 1.2472497e-07 3.5926061e-09 -4.9144955e-09 -1.0882864e-10 6.7010762e-09 -4.7976428e-10
3.5258333e+00 3.2305463e-09 5.5159369e-11 -6.2450080e-10 5.1056121e-11 6.7088307e-10 -7.6265769e-10 1.2545921e-07 3.7381653e-09 -5.2317673e-09 -1.6880695e-10 6.8027456e-09 -6.2749278e-10
3.5294444e+00 3.2243479e-09 1.3529579e-09 -1.6283172e-09 -3.2787913e-10 -5.3514149e-13 -6.0099008e-10 1.2624842e-07 3.9140066e-09 -5.5627755e-09 -2.2041521e-10 6.9392339e-09 -7.3821622e-10
3.5333333e+00 3.2182220e-09 2.2659994e-10 -5.5415474e-10 1.0670079e-10 8.3617767e-10 -3.4806836e-10 1.2697992e-07 3.8362569e-09 -5.9719544e-09 -2.4253065e-10 7.1919064e-09 -7.3308042e-10
3.5369444e+00 3.2125338e-09 -9.7873856e-10 -2.3512579e-09 -2.0877201e-10 8.2979488e-10 3.9547573e-10 1.2771013e-07 3.8127927e-09 -6.3977878e-09 -2.9251457e-10 7.5579523e-09 -8.3630289e-10
3.5405556e+00 3.2068455e-09 7.5175001e-10 -6.7241160e-10 -2.1923012e-11 1.5836947e-09 -1.3482985e-09 1.2843796e-07 3.7499089e-09 -6.6232088e-09 -2.9542684e-10 7.8873085e-09 -1.1372566e-09
3.5441667e+00 3.1916507e-09 -1.3600790e-09 -9.2821073e-10 8.4817428e-12 5.8788452e-10 -1.4297353e-09 1.2916093e-07 3.5117966e-09 -6.8476177e-09 -3.0872208e-10 8.0147399e-09 -1.1678473e-09
3.5477778e+00 3.1642088e-09 -9.4338270e-10 -6.6522508e-10 -6.9844362e-11 2.5232257e-10 1.1473593e-09 1.2993255e-07 3.5479307e-09 -7.0349931e-09 -4.8904328e-10 8.1926234e-09 -1.2106354e-09
3.5516667e+00 3.1346559e-09 1.2679703e-09 -5.7021702e-10 -7.0296053e-10 8.3676014e-10 -1.5141147e-09 1.3064256e-07 3.5993460e-09 -7.2734027e-09 -7.1102191e-10 8.2058961e-09 -1.5481639e-09
3.5552778e+00 3.1072140e-09 -7.7058675e-10 -1.1226319e-09 -3.2155627e-10 -7.4924804e-10 -1.6015330e-09 1.3172312e-07 3.4296494e-09 -7.6673194e-09 -9.2125945e-10 8.3234224e-09 -2.1923327e-09
3.5608333e+00 3.0674352e-09 -2.9646501e-10 -6.9544527e-10 -3.0915626e-10 1.2529322e-09 -2.2634794e-09 1.3241848e-07 3.2923706e-09 -7.8680167e-09 -1.1712706e-09 8.5895928e-09 -2.5747819e-09
3.5644444e+00 3.0455786e-09 -1.0315493e-09 -7.2962370e-10 -8.4474146e-10 5.0203685e-10 -1.2668206e-09 1.3310886e-07 2.9974055e-09 -8.1786006e-09 -1.5006310e-09 8.7165681e-09 -2.8673582e-09
3.5680556e+00 3.0237219e-09 -1.8218977e-09 -1.4757064e-09 -6.7538318e-10 3.3516333e-10 -1.4338836e-09 1.3384679e-07 2.8057301e-09 -8.5700584e-09 -1.7254855e-09 8.9757173e-09 -3.1727490e-09
3.5719444e+00 3.0001840e-09 1.0010423e-10 -1.1053349e-09 -2.8827977e-10 1.2514649e-09 -1.1837532e-09 1.3452684e-07 2.5971422e-09 -8.7685802e-09 -1.9105237e-09 9.1671698e-09 -3.5278019e-09
3.5755556e+00 2.9783274e-09 -2.1179513e-09 -3.0428712e-10 -5.6574246e-10 1.0859324e-11 -2.0936579e-09 1.3520264e-07 2.3510108e-09 -8.8573028e-09 -2.0502815e-09 9.2964208e-09 -3.8824329e-09
3.5791667e+00 2.9627053e-09 -2.6308629e-10 -3.2569619e-10 -7.9293492e-11 8.4134512e-10 -1.1798593e-09 1.3587496e-07 2.0455399e-09 -9.0989805e-09 -2.1057674e-09 9.3245016e-09 -4.0118812e-09
3.5827778e+00 2.9477906e-09 -2.6919920e-09 -1.3903582e-09 -1.7679558e-10 -6.5619689e-10 -1.5047874e-11 1.3659520e-07 1.8132418e-09 -9.4899250e-09 -2.1791802e-09 9.2593698e-09 -4.2194387e-09
3.5866667e+00 2.9317287e-09 6.0529154e-10 -1.1872968e-09 -1.3783039e-10 2.5743108e-10 -1.7640159e-09 1.3726047e-07 1.7281967e-09 -9.8901224e-09 -2.1559892e-09 9.4507794e-09 -4.5297005e-09
3.5902778e+00 2.9168141e-09 -1.4280045e-09 -1.6543420e-09 2.4486568e-10 1.0046104e-09 -1.0999395e-09 1.3792220e-07 1.5566759e-09 -1.0036882e-08 -2.1873687e-09 9.6055993e-09 -4.5328162e-09
3.5938889e+00 2.9006156e-09 -2.3126123e-10 6.1226418e-10 -3.8969426e-10 1.6179855e-11 1.0711791e-09 1.3857999e-07 1.4223604e-09 -1.0043813e-08 -2.2996410e-09 9.7236983e-09 -4.5534056e-09
3.5975000e+00 2.8821304e-09 -1.0680865e-09 -6.6147742e-10 -1.2848555e-10 7.6249477e-10 -1.2612350e-09 1.3928367e-07 1.2390132e-09 -1.0150934e-08 -2.3379278e-09 9.8505578e-09 -4.6243894e-09
3.6013889e+00 2.8622234e-09 -5.7889616e-10 -4.4817831e-11 -3.5600469e-11 1.4196354e-11 6.5280254e-10 1.3993273e-07 1.3629432e-09 -1.0331237e-08 -2.3996234e-09 9.8552802e-09 -4.5548628e-09
3.6050000e+00 2.8437382e-09 1.7777763e-09 -1.2354438e-09 -2.4914842e-10 1.6940385e-11 -1.1018453e-11 1.4057757e-07 1.6506710e-09 -1.0657380e-08 -2.5589188e-09 9.9226078e-09 -4.4856945e-09
3.6086111e+00 2.8252531e-09 1.0056562e-09 -1.0803585e-09 -4.8606095e-10 4.2697745e-10 6.4949436e-10 1.4121897e-07 1.7465184e-09 -1.0804934e-08 -2.7037309e-09 1.0103394e-08 -4.4527264e-09
3.6122222e+00 2.8134350e-09 -7.8442514e-11 3.2637284e-11 -1.8230285e-10 7.6502071e-10 -3.4517302e-10 1.4220089e-07 1.6279349e-09 -1.0869985e-08 -2.7952828e-09 1.0344638e-08 -4.6367718e-09
3.6177778e+00 2.7974882e-09 -6.6721028e-10 -3.3287157e-10 -9.2352983e-11 2.6888019e-10 -7.5909930e-10 1.4283613e-07 1.6799192e-09 -1.0993395e-08 -2.8809435e-09 1.0476960e-08 -4.7560464e-09
3.6213889e+00 2.7871228e-09 1.1700976e-09 -5.4341317e-10 -3.0300371e-10 6.0357422e-10 -3.4189769e-10 1.4351761e-07 1.4988559e-09 -1.1174862e-08 -3.0926047e-09 1.0809508e-08 -4.7293685e-09
3.6252778e+00 2.7759601e-09 -2.7965622e-09 -6.5307715e-10 -6.0411560e-10 1.4324372e-09 5.7056565e-10 1.4414676e-07 1.0862702e-09 -1.1346641e-08 -3.3039599e-09 1.1181472e-08 -4.5694021e-09
3.6288889e+00 2.7550233e-09 -1.1947291e-09 -5.6665066e-10 -3.7137013e-10 1.0200727e-09 9.0604770e-10 1.4477089e-07 9.8872919e-10 -1.1548507e-08 -3.3836048e-09 1.1565747e-08 -4.3826370e-09
3.6325000e+00 2.7317822e-09 2.5113273e-10 -8.6672123e-10 3.7782702e-12 1.5136023e-09 8.1793752e-10 1.4538972e-07 1.0400233e-09 -1.1815414e-08 -3.3515734e-09 1.1811246e-08 -4.2139409e-09
3.6361111e+00 2.7085412e-09 2.4507888e-10 -1.0284763e-09 1.4405920e-10 1.0507560e-10 7.3925679e-10 1.4605025e-07 8.1100582e-10 -1.2111373e-08 -3.1969225e-09 1.2008964e-08 -4.0704439e-09
3.6400000e+00 2.6835124e-09 -2.3023113e-09 -9.2289923e-10 5.1873058e-10 1.1054434e-09 4.9071831e-10 1.4665842e-07 7.4363244e-10 -1.2241454e-08 -3.0879448e-09 1.2205669e-08 -3.9820610e-09
3.6436111e+00 2.6630044e-09 1.6505515e-09 -7.5394884e-13 -1.5756392e-11 1.9151115e-10 3.2512384e-10 1.4726271e-07 9.3828549e-10 -1.2383294e-08 -3.0853041e-09 1.2288826e-08 -4.1190967e-09
3.6472222e+00 2.6494425e-09 2.3249217e-10 -1.0063975e-09 2.7943958e-11 3.5677858e-10 -1.5900690e-09 1.4791003e-07 8.5482961e-10 -1.2644298e-08 -3.1374677e-09 1.2595741e-08 -4.2862274e-09
3.6511111e+00 2.6348374e-09 -9.8216419e-10 -7.1450310e-10 -2.5150214e-10 1.5222902e-09 1.5752108e-10 1.4850791e-07 8.3147210e-10 -1.2846219e-08 -3.1721899e-09 1.2818516e-08 -4.2156043e-09
3.6547222e+00 2.6212755e-09 7.5620724e-10 -7.1925570e-10 9.1246007e-11 -5.3440574e-11 4.9438382e-10 1.4910271e-07 9.4767160e-10 -1.2983360e-08 -3.0304118e-09 1.2890304e-08 -4.1267578e-09
3.6583333e+00 2.6077136e-09 3.6788877e-10 -2.5453019e-10 5.6311426e-10 5.2676862e-10 3.2573812e-10 1.4969532e-07 1.1129694e-09 -1.3085651e-08 -2.9914571e-09 1.2986576e-08 -4.1736407e-09
3.6619444e+00 2.6020647e-09 1.2311766e-09 -4.7179693e-10 -3.8332326e-10 1.0799100e-10 -7.5850378e-10 1.5033244e-07 1.3847329e-09 -1.3242082e-08 -3.0814401e-09 1.3226186e-08 -4.3309893e-09
3.6658333e+00 2.5989187e-09 1.2100356e-09 -5.5961107e-10 -2.3179237e-12 1.3590060e-09 -5.9019789e-10 1.5092337e-07 1.4744816e-09 -1.3457058e-08 -3.1410688e-09 1.3525064e-08 -4.4227081e-09
3.6694444e+00 2.5959974e-09 -3.4182093e-10 -9.6684837e-10 -2.7289148e-10 6.1162225e-10 -2.5643663e-10 1.5151362e-07 1.3893759e-09 -1.3759325e-08 -3.1496908e-09 1.3785811e-08 -4.5597124e-09
3.6730556e+00 2.5930761e-09 -4.8147815e-10 -1.1794275e-09 2.3309746e-10 1.1075831e-09 -1.0082188e-09 1.5241839e-07 1.3195903e-09 -1.4085601e-08 -3.2043905e-09 1.4070707e-08 -4.8120598e-09
3.6786111e+00 2.5770346e-09 4.2666236e-11 -3.2646283e-10 -3.9719646e-10 1.1340370e-10 -5.0586633e-10 1.5300257e-07 1.4000127e-09 -1.4397641e-08 -3.3902170e-09 1.4129606e-08 -5.1654913e-09
3.6822222e+00 2.5585850e-09 7.3532723e-10 -1.8892018e-09 -4.6046458e-10 2.7493664e-10 -2.7565787e-09 1.5362699e-07 1.4704278e-09 -1.4994221e-08 -3.5502044e-09 1.4409015e-08 -5.4111069e-09
3.6861111e+00 2.5387162e-09 -1.0279823e-10 -2.0442942e-09 -2.2519564e-10 1.4357325e-09 6.5130284e-10 1.5420245e-07 1.6046068e-09 -1.5368538e-08 -3.6776456e-09 1.4643786e-08 -5.5127431e-09
3.6897222e+00 2.5202666e-09 1.4008250e-09 -6.1357560e-10 -3.6299450e-10 1.1220819e-10 -1.5894828e-09 1.5477385e-07 1.6450046e-09 -1.5510411e-08 -3.7409075e-09 1.4867695e-08 -5.6765592e-09
3.6933333e+00 2.5030602e-09 -1.0100234e-09 -3.9380446e-10 7.1016902e-11 1.3641136e-09 7.7334144e-11 1.5534189e-07 1.5425625e-09 -1.5619874e-08 -3.7230305e-09 1.5130358e-08 -5.7768470e-09
3.6969444e+00 2.4906710e-09 1.9014451e-11 -3.8344895e-10 1.1492240e-11 3.6773077e-10 -1.0030674e-09 1.5595047e-07 1.4812198e-09 -1.5767095e-08 -3.6517163e-09 1.5304382e-08 -6.0694371e-09
3.7008333e+00 2.4773288e-09 -5.7004663e-10 -5.8724278e-10 2.9414001e-10 6.9772473e-10 -1.5048470e-09 1.5651265e-07 1.4149454e-09 -1.6008226e-08 -3.6983624e-09 1.5565937e-08 -6.2606189e-09
3.7044444e+00 2.4649395e-09 -7.1081706e-11 -1.1249276e-09 -5.0942984e-10 1.0268143e-09 -2.5990800e-10 1.5707202e-07 1.3296347e-09 -1.6315651e-08 -3.8711667e-09 1.5752054e-08 -6.2894465e-09
3.7080556e+00 2.4525503e-09 -7.5420087e-10 -1.0579720e-09 -2.8812859e-10 2.0032624e-10 -6.1934143e-12 1.5762891e-07 1.3112314e-09 -1.6495955e-08 -3.9820297e-09 1.5799769e-08 -6.3541666e-09
3.7116667e+00 2.4431964e-09 5.7616975e-10 -2.2229210e-10 -2.2354680e-10 1.1428155e-10 -5.9122231e-10 1.5818384e-07 1.5784706e-09 -1.6552763e-08 -4.0595756e-09 1.5885460e-08 -6.4279060e-09
3.7152778e+00 2.4353603e-09 2.0090613e-09 -1.8107661e-10 -1.3435739e-10 4.5071170e-10 -8.9449259e-11 1.5877947e-07 1.7503863e-09 -1.6873974e-08 -4.0814156e-09 1.6128348e-08 -6.6718197e-09
3.7191667e+00 2.4269215e-09 -4.6476672e-10 -1.9368028e-09 4.0757447e-11 1.0363591e-09 -2.0012405e-09 1.5933071e-07 1.6513445e-09 -1.7185856e-08 -4.2125507e-09 1.6404353e-08 -6.9524736e-09
3.7227778e+00 2.4190854e-09 -4.9334823e-10 -2.7774031e-10 -6.4599646e-10 7.8345094e-10 -5.8941144e-10 1.5988008e-07 1.5606844e-09 -1.7403874e-08 -4.3558342e-09 1.6554466e-08 -6.9355187e-09
3.7263889e+00 2.4106036e-09 -3.8368324e-10 -1.2703153e-09 -1.5312072e-11 2.0630671e-10 7.4591851e-10 1.6046898e-07 1.6001766e-09 -1.7785499e-08 -4.5005178e-09 1.6689205e-08 -7.0142640e-09
3.7302778e+00 2.3967219e-09 7.3843594e-10 -1.2458925e-09 -6.0475995e-10 6.1862636e-10 -1.4208782e-09 1.6126276e-07 1.5584168e-09 -1.8025430e-08 -4.5615626e-09 1.6779284e-08 -7.2796605e-09
3.7355556e+00 2.3778824e-09 -1.0148419e-09 8.0233261e-11 4.1198676e-10 -2.1225237e-10 -2.5531002e-10 1.6184364e-07 1.0792837e-09 -1.7996412e-08 -4.5629909e-09 1.6886908e-08 -7.4459029e-09
3.7394444e+00 2.3640007e-09 -3.2891410e-09 1.1109795e-10 -4.1810821e-10 8.7117011e-10 -1.1696243e-09 1.6238008e-07 6.3291121e-10 -1.8118406e-08 -4.6092605e-09 1.7138827e-08 -7.6541239e-09
3.7430556e+00 2.3519926e-09 -1.0290015e-09 -9.7733502e-10 2.0455620e-10 7.8984052e-10 -7.5241801e-10 1.6291448e-07 3.2496167e-10 -1.8245291e-08 -4.6130769e-09 1.7353556e-08 -7.7989379e-09
3.7466667e+00 2.3460088e-09 -1.9500527e-09 7.6377545e-11 -2.2217023e-10 6.2594932e-10 -5.8432565e-10 1.6344752e-07 5.1826111e-11 -1.8261715e-08 -4.7631997e-09 1.7378733e-08 -7.8808572e-09
3.7502778e+00 2.3400251e-09 -6.9221873e-10 -1.9299651e-10 -4.7070420e-10 -4.5994636e-10 -1.7185190e-10 1.6402003e-07 -3.1449583e-11 -1.8425062e-08 -4.8239734e-09 1.7487303e-08 -7.9692017e-09
3.7541667e+00 2.3335810e-09 -5.5835225e-11 -8.8401531e-10 2.1024503e-10 1.1246597e-09 -5.8538692e-10 1.6455024e-07 -1.3792220e-10 -1.8846277e-08 -4.7194329e-09 1.7789726e-08 -8.0875313e-09
3.7577778e+00 2.3275972e-09 -9.7416446e-10 -2.1068610e-09 2.7224954e-10 8.6933970e-10 -5.0688618e-10 1.6507877e-07 -3.5225894e-10 -1.9274179e-08 -4.7080316e-09 1.8055275e-08 -8.2324285e-09
3.7613889e+00 2.3187949e-09 -1.0992963e-09 -9.3149377e-10 -2.1962805e-10 8.8153051e-10 -8.3062690e-10 1.6560507e-07 -4.4632772e-10 -1.9469812e-08 -4.8331543e-09 1.8308632e-08 -8.4222243e-09
3.7650000e+00 2.3080259e-09 1.8928938e-10 -4.5761726e-10 -3.5786122e-10 7.8895740e-10 -9.2133409e-10 1.6616912e-07 -3.8098699e-10 -1.9750601e-08 -4.9342349e-09 1.8567506e-08 -8.5589395e-09
3.7688889e+00 2.2964285e-09 3.9765690e-10 -1.3937390e-09 -7.5341406e-11 7.9598346e-10 -2.5051041e-10 1.6669033e-07 -4.7806728e-10 -2.0158496e-08 -4.9655390e-09 1.8783547e-08 -8.5592547e-09
3.7725000e+00 2.2856595e-09 -1.3367967e-09 -1.5025594e-09 -6.9139031e-11 6.2846654e-10 2.4760106e-10 1.6720908e-07 -5.2243802e-10 -2.0498013e-08 -5.0367869e-09 1.9036874e-08 -8.7402397e-09
3.7761111e+00 2.2748194e-09 9.0756096e-10 -9.0820924e-10 -2.5969726e-10 1.0418168e-09 -1.9182322e-09 1.6776481e-07 -3.1695076e-10 -2.0737570e-08 -5.0750704e-09 1.9241319e-08 -9.0325313e-09
3.7800000e+00 2.2617048e-09 9.3830246e-10 -6.7128563e-10 9.5625263e-11 2.0989197e-10 -5.8712512e-10 1.6827796e-07 -3.5491667e-10 -2.0963760e-08 -5.0421391e-09 1.9468612e-08 -9.0338233e-09
3.7836111e+00 2.2495270e-09 -1.3055788e-09 -9.3480020e-10 5.6365169e-11 1.2887400e-09 5.7519915e-10 1.6878834e-07 -5.7809144e-10 -2.1231120e-08 -5.0356722e-09 1.9583174e-08 -8.9355403e-09
3.7872222e+00 2.2373492e-09 -8.5337962e-10 -9.6361229e-10 -2.6517819e-11 -5.3338407e-10 3.3202841e-10 1.6956820e-07 -5.8323187e-10 -2.1514183e-08 -5.2096795e-09 1.9586489e-08 -8.8943669e-09
3.7927778e+00 2.2189804e-09 8.2105658e-10 -3.4283539e-10 -4.9550405e-10 5.4759107e-10 -8.4988239e-11 1.7007246e-07 -3.2324521e-10 -2.1698132e-08 -5.3953213e-09 1.9878735e-08 -8.8858048e-09
3.7963889e+00 2.2140804e-09 1.6940143e-09 -9.6330638e-10 -3.6130448e-10 1.3793022e-09 1.6402303e-10 1.7057561e-07 -3.6135225e-10 -2.2021969e-08 -5.5670788e-09 2.0271773e-08 -8.9314883e-09
3.8000000e+00 2.2091804e-09 -2.0626560e-09 -1.3361317e-09 -4.3142216e-10 1.2121583e-09 -5.8571668e-10 1.7111621e-07 -6.6758673e-10 -2.2338259e-08 -5.7657990e-09 2.0681239e-08 -9.0585359e-09
3.8038889e+00 2.2039035e-09 -6.8820370e-10 -7.4929708e-10 -4.2023568e-10 1.2947790e-09 -5.0326265e-10 1.7161704e-07 -9.9099568e-10 -2.2577040e-08 -5.8528109e-09 2.0936127e-08 -9.1941222e-09
3.8075000e+00 2.1990035e-09 -2.4404047e-09 -9.4618432e-10 1.8642185e-11 3.8580256e-10 -7.4830294e-10 1.7211646e-07 -1.4025743e-09 -2.2875036e-08 -5.7864697e-09 2.0939178e-08 -9.2483383e-09
3.8111111e+00 2.1915197e-09 -1.5411433e-09 -1.1697687e-09 2.8754804e-10 -3.6569019e-10 2.4784677e-10 1.7265207e-07 -1.3492066e-09 -2.3118930e-08 -5.7127034e-09 2.1105480e-08 -9.2777156e-09
3.8150000e+00 2.1808055e-09 2.0205373e-09 -4.3832502e-10 2.8593234e-11 1.3838652e-09 -4.9965201e-10 1.7314707e-07 -1.1521554e-09 -2.3276535e-08 -5.5888546e-09 2.1373433e-08 -9.3772040e-09
3.8186111e+00 2.1708566e-09 -1.1429337e-10 -6.8075996e-10 5.4301692e-10 3.8285690e-10 -4.1870300e-10 1.7363981e-07 -9.8045489e-10 -2.3463950e-08 -5.4746370e-09 2.1363986e-08 -9.4946502e-09
3.8222222e+00 2.1609076e-09 1.7752972e-09 -6.4999933e-10 -1.5858871e-11 -4.4513867e-10 -6.6541549e-10 1.7413029e-07 -8.2316502e-10 -2.3649855e-08 -5.5093106e-09 2.1405067e-08 -9.7112869e-09
3.8258333e+00 2.1509587e-09 -2.5369917e-10 -6.7003427e-10 -1.4417329e-10 7.1599798e-10 -1.3343077e-09 1.7461916e-07 -8.6976574e-10 -2.3969735e-08 -5.4824044e-09 2.1623167e-08 -9.8106135e-09
3.8294444e+00 2.1467913e-09 -1.9710903e-10 -1.6013064e-09 2.6835569e-10 7.2202438e-10 4.1744607e-10 1.7514459e-07 -9.4398905e-10 -2.4436917e-08 -5.4412935e-09 2.1790011e-08 -9.8982834e-09
3.8333333e+00 2.1424744e-09 -4.6962816e-10 -1.4790136e-09 -9.2165862e-11 2.9947201e-10 -1.1689018e-09 1.7563155e-07 -1.0480590e-09 -2.4808040e-08 -5.4734687e-09 2.1793187e-08 -1.0169236e-08
3.8369444e+00 2.1384659e-09 -5.3712813e-10 -1.1561783e-09 -5.6335427e-11 -2.7853615e-10 -1.3321974e-09 1.7611759e-07 -1.2580220e-09 -2.5133318e-08 -5.4724838e-09 2.1797552e-08 -1.0358467e-08
3.8405556e+00 2.1344575e-09 -1.4940216e-09 -1.1534853e-09 6.0881416e-11 3.0732004e-10 -4.1455582e-10 1.7663925e-07 -1.6229251e-09 -2.5305071e-08 -5.3852357e-09 2.1924881e-08 -1.0319465e-08
3.8444444e+00 2.1240068e-09 -1.7838525e-09 2.1044872e-11 3.1303900e-10 4.7224220e-10 7.4885868e-10 1.7712065e-07 -1.9274350e-09 -2.5549116e-08 -5.2837754e-09 2.1992262e-08 -1.0409722e-08
3.8480556e+00 2.1080056e-09 -1.1619299e-09 -1.7539046e-09 1.5523929e-10 -2.7969471e-11 -1.5819935e-09 1.7785414e-07 -2.0383994e-09 -2.6028660e-08 -5.1393383e-09 2.2018788e-08 -1.0714802e-08
3.8536111e+00 2.0833886e-09 4.6418624e-10 -4.5937820e-10 2.7807202e-10 1.4165408e-10 -2.4849044e-10 1.7832629e-07 -2.0360694e-09 -2.6269440e-08 -5.0966241e-09 2.2214169e-08 -1.0804198e-08
3.8572222e+00 2.0673875e-09 -4.4164675e-10 -1.2503026e-09 -8.0929363e-11 1.1465706e-09 -5.7669689e-10 1.7879547e-07 -2.0205432e-09 -2.6505458e-08 -5.0970726e-09 2.2397678e-08 -1.0848162e-08
3.8608333e+00 2.0572651e-09 5.9184505e-10 -4.2556331e-10 7.8859204e-11 6.3379672e-11 1.7086953e-10 1.7926322e-07 -2.0334799e-09 -2.6649553e-08 -5.2090417e-09 2.2554835e-08 -1.0928860e-08
3.8644444e+00 2.0547935e-09 -7.1699308e-10 -5.9759611e-10 -5.9563957e-10 9.7281896e-10 -9.1576963e-10 1.7973040e-07 -1.9902364e-09 -2.6803750e-08 -5.4260947e-09 2.2824963e-08 -1.1163212e-08
3.8680556e+00 2.0523218e-09 1.1353246e-09 -4.9728996e-10 -4.0614371e-10 8.0824673e-10 -1.2474846e-09 1.8023289e-07 -2.2100367e-09 -2.6990123e-08 -5.5781402e-09 2.3020589e-08 -1.1153670e-08
3.8719444e+00 2.0496601e-09 -3.1097588e-09 -7.3154773e-10 -2.4547949e-10 3.8945850e-10 1.3292791e-09 1.8069891e-07 -2.3746546e-09 -2.7159198e-08 -5.7631306e-09 2.3101561e-08 -1.1144722e-08
3.8755556e+00 2.0471884e-09 1.5172709e-09 -4.6897880e-10 -6.0832262e-10 1.4442408e-10 -1.2466860e-09 1.8116443e-07 -2.1780487e-09 -2.7323224e-08 -5.9965245e-09 2.3195457e-08 -1.1207776e-08
3.8791667e+00 2.0453039e-09 3.8466371e-10 -6.9570592e-10 -4.6887965e-10 4.7467137e-10 6.6465133e-10 1.8162953e-07 -2.1901316e-09 -2.7623794e-08 -6.1009727e-09 2.3226922e-08 -1.0973042e-08
3.8827778e+00 2.0434877e-09 -5.0155151e-10 -1.4385224e-09 -1.3189306e-11 -2.6720678e-10 1.5021201e-09 1.8212995e-07 -2.2470074e-09 -2.7950993e-08 -6.1752843e-09 2.3139117e-08 -1.0817044e-08
3.8866667e+00 2.0415317e-09 -9.3558362e-12 -7.1883224e-10 -3.0528899e-10 -2.7037851e-10 -1.6499138e-10 1.8259419e-07 -2.3610512e-09 -2.8162636e-08 -6.3529235e-09 2.3221440e-08 -1.0798582e-08
3.8902778e+00 2.0397155e-09 -1.0938860e-09 -7.8396045e-10 -5.1458402e-10 8.1316803e-10 3.3541417e-10 1.8305778e-07 -2.4122099e-09 -2.8335232e-08 -6.4872914e-09 2.3329762e-08 -1.0905959e-08
3.8938889e+00 2.0358013e-09 5.9898442e-10 -4.4157190e-10 -1.0557588e-10 -9.8954285e-11 -1.3265899e-09 1.8352005e-07 -2.4117564e-09 -2.8540575e-08 -6.6453921e-09 2.3463135e-08 -1.0968444e-08
3.8975000e+00 2.0281139e-09 -5.9459798e-10 -1.0164805e-09 -6.2411957e-10 9.7833337e-10 7.4980076e-10 1.8401592e-07 -2.4840861e-09 -2.8724609e-08 -6.7501096e-09 2.3878876e-08 -1.0870614e-08
3.9013889e+00 2.0198352e-09 -5.5129000e-11 -1.9693067e-10 1.7533057e-10 1.5670171e-09 8.8743051e-11 1.8447456e-07 -2.6822540e-09 -2.8788036e-08 -6.7488097e-09 2.4139621e-08 -1.0887499e-08
3.9050000e+00 2.0121479e-09 -1.8619162e-09 -2.5344207e-10 -1.6933090e-10 1.5218161e-10 -2.4460645e-10 1.8517641e-07 -3.0783251e-09 -2.9060148e-08 -6.7580456e-09 2.4424454e-08 -1.0871873e-08
3.9105556e+00 1.9984048e-09 -6.2857851e-10 -1.0024600e-09 1.4162310e-10 1.0685316e-09 3.3836761e-10 1.8562956e-07 -3.2430460e-09 -2.9156559e-08 -6.7252356e-09 2.4660183e-08 -1.0942853e-08
3.9141667e+00 1.9853524e-09 -9.6490691e-10 3.1788628e-10 9.8076453e-12 4.8572467e-10 -9.9356803e-10 1.8607974e-07 -3.2931778e-09 -2.9049425e-08 -6.8737493e-09 2.4681872e-08 -1.0968536e-08
3.9177778e+00 1.9722999e-09 4.7993976e-10 4.4282711e-10 -6.9525553e-10 -3.4271917e-10 7.5649308e-10 1.8652696e-07 -3.1956462e-09 -2.9051337e-08 -7.0977503e-09 2.4691360e-08 -1.1129273e-08
3.9213889e+00 1.9592475e-09 4.6356566e-10 -4.5639769e-10 -3.3859515e-10 4.0527691e-10 -2.2402194e-09 1.8700525e-07 -3.2497453e-09 -2.9141510e-08 -7.1790515e-09 2.4972558e-08 -1.1380590e-08
3.9252778e+00 1.9451910e-09 -9.4953001e-10 -1.3815243e-10 -9.8388258e-12 1.3163449e-09 8.6070738e-11 1.8744801e-07 -3.4103955e-09 -2.9210282e-08 -7.2821500e-09 2.5310065e-08 -1.1406313e-08
3.9288889e+00 1.9472549e-09 -6.0457479e-10 -3.5016866e-10 -4.6600025e-10 9.0897974e-10 -3.2351513e-10 1.8789163e-07 -3.5545524e-09 -2.9433378e-08 -7.3849070e-09 2.5383161e-08 -1.1548951e-08
3.9325000e+00 1.9526682e-09 -7.8997687e-10 -1.2339462e-09 -8.2631168e-12 -4.2703220e-10 -9.9313913e-10 1.8833648e-07 -3.5185125e-09 -2.9639489e-08 -7.3684494e-09 2.5278813e-08 -1.1574902e-08
3.9361111e+00 1.9580815e-09 1.1386213e-09 -2.2956609e-10 8.4221454e-11 -2.6097592e-10 7.5358483e-10 1.8881692e-07 -3.3889598e-09 -2.9936949e-08 -7.2415553e-09 2.5384457e-08 -1.1486113e-08
3.9400000e+00 1.9639113e-09 2.5131649e-11 -1.7317055e-09 4.5961012e-10 9.0777470e-10 7.4636866e-12 1.8926446e-07 -3.3342722e-09 -3.0435889e-08 -7.1816221e-09 2.5710396e-08 -1.1430387e-08
3.9436111e+00 1.9704886e-09 5.0390773e-10 -1.8110621e-09 -1.8299534e-10 1.2412746e-09 5.0693177e-10 1.8971384e-07 -3.1013170e-09 -3.0743857e-08 -7.2960534e-09 2.5961379e-08 -1.1464448e-08
3.9472222e+00 1.9800574e-09 1.7496651e-09 -3.7569247e-10 -3.4514905e-10 4.1356237e-10 -8.2133837e-10 1.9020021e-07 -3.3430224e-09 -3.0960196e-08 -7.3286984e-09 2.6259167e-08 -1.1501025e-08
3.9511111e+00 1.9903623e-09 -3.9208718e-09 -1.0507226e-09 2.0524199e-10 1.4096277e-09 5.0782245e-10 1.9065411e-07 -3.6655228e-09 -3.1271596e-08 -7.2633303e-09 2.6509664e-08 -1.1463377e-08
3.9547222e+00 1.9999311e-09 8.0105294e-10 -1.1604004e-09 9.6456882e-11 2.4200147e-10 -1.6030272e-10 1.9111018e-07 -3.6595969e-09 -3.1526257e-08 -7.2964651e-09 2.6759758e-08 -1.1426024e-08
3.9583333e+00 2.0095000e-09 -7.4372718e-10 -6.4784123e-10 -2.4938681e-10 1.4069680e-09 5.0509428e-10 1.9156705e-07 -3.5703869e-09 -3.1699530e-08 -7.3904053e-09 2.6935180e-08 -1.1415188e-08
3.9619444e+00 2.0069598e-09 1.6067314e-09 -5.8249918e-10 -1.8418316e-10 -2.5034141e-10 -4.0506973e-10 1.9205787e-07 -3.3675207e-09 -3.1774613e-08 -7.4611540e-09 2.7057644e-08 -1.1577502e-08
3.9658333e+00 1.9996760e-09 2.1558642e-10 8.7443379e-11 -1.1902585e-10 1.0001208e-09 -9.8618739e-10 1.9275593e-07 -3.2625573e-09 -3.2153763e-08 -7.4876914e-09 2.7600274e-08 -1.2032041e-08
3.9713889e+00 1.9892705e-09 4.4442340e-10 -1.8373646e-09 3.9413800e-11 1.3254402e-09 -1.7410480e-09 1.9320772e-07 -3.4114817e-09 -3.2563913e-08 -7.5224293e-09 2.7611184e-08 -1.2256036e-08
3.9750000e+00 1.9825069e-09 -1.8850951e-09 -1.0749468e-09 -1.9974255e-10 -1.2535081e-09 -3.2659449e-10 1.9365798e-07 -3.6398684e-09 -3.2805353e-08 -7.6582850e-09 2.7345364e-08 -1.2308323e-08
3.9786111e+00 1.9757867e-09 -3.2428271e-10 -6.3942140e-10 -4.2728372e-10 -4.9915497e-10 -1.5606177e-10 1.9410671e-07 -3.7925675e-09 -3.3121450e-08 -7.8391770e-09 2.7357614e-08 -1.2621835e-08
3.9822222e+00 1.9690815e-09 -1.1529057e-09 -1.6050507e-09 -4.0760235e-10 5.7992895e-10 -2.7378933e-09 1.9458825e-07 -4.0321877e-09 -3.3330380e-08 -7.9275588e-09 2.7614815e-08 -1.2940477e-08
3.9861111e+00 1.9618606e-09 -9.9956889e-10 2.2749188e-10 2.8822974e-11 9.9476821e-10 6.6738955e-12 1.9503381e-07 -4.0244338e-09 -3.3386804e-08 -8.0016213e-09 2.7803364e-08 -1.3010965e-08
3.9897222e+00 1.9551555e-09 1.0745790e-09 -6.2813683e-10 -3.7064995e-10 2.4841357e-10 -6.5732652e-10 1.9547781e-07 -4.1514517e-09 -3.3638897e-08 -8.1044264e-09 2.7966157e-08 -1.2991684e-08
3.9933333e+00 1.9482044e-09 -2.3033310e-09 -1.1618776e-09 -1.0383510e-10 8.2494952e-10 8.3530338e-10 1.9595408e-07 -4.4113224e-09 -3.3887119e-08 -8.1149496e-09 2.7978916e-08 -1.2854200e-08
3.9972222e+00 1.9396766e-09 -3.1049639e-11 -4.7474891e-10 5.8735672e-11 -7.4683458e-10 3.4312776e-10 1.9639446e-07 -4.3617293e-09 -3.3968566e-08 -8.1585079e-09 2.7865635e-08 -1.2996410e-08
4.0008333e+00 1.9317580e-09 5.1080595e-10 -1.0357411e-10 -2.5977421e-10 -7.3712843e-14 -1.6558365e-09 1.9683303e-07 -4.4946772e-09 -3.3952241e-08 -8.2103426e-09 2.8004812e-08 -1.3165701e-08
4.0044444e+00 1.9238393e-09 -1.7969230e-09 2.1949269e-10 2.0537294e-11 9.1772561e-10 9.3153984e-11 1.9726980e-07 -4.7337132e-09 -3.4021936e-08 -8.2346561e-09 2.8131274e-08 -1.3226948e-08
4.0080556e+00 1.9159206e-09 -5.1547455e-10 -7.1437069e-10 -1.3275328e-10 -8.3911643e-11 -6.5851108e-10 1.9773873e-07 -4.8580537e-09 -3.4215423e-08 -8.3762921e-09 2.8280773e-08 -1.3341673e-08
4.0119444e+00 1.9120422e-09 -6.0145932e-10 -5.6136553e-10 -4.7425844e-10 9.9920965e-10 -3.2484270e-10 1.9817353e-07 -4.7610061e-09 -3.4338404e-08 -8.5505728e-09 2.8496108e-08 -1.3456837e-08
4.0155556e+00 1.9103972e-09 1.5402819e-09 -3.1187231e-10 -3.3011365e-10 4.2058396e-10 -7.3821284e-10 1.9860796e-07 -4.5766788e-09 -3.4501561e-08 -8.5772738e-09 2.8585770e-08 -1.3553750e-08
4.0191667e+00 1.9087522e-09 2.4287283e-10 -8.4663792e-10 2.0687855e-10 1.7059098e-10 -1.5637013e-10 1.9904201e-07 -4.5586157e-09 -3.4736120e-08 -8.6542460e-09 2.8663485e-08 -1.3497104e-08
4.0227778e+00 1.9071072e-09 -6.8133493e-11 -8.1887285e-10 -5.6213516e-10 3.4181791e-10 6.7926176e-10 1.9970950e-07 -4.9202249e-09 -3.5130472e-08 -9.0075630e-09 2.8705058e-08 -1.3410252e-08
4.0283333e+00 1.9070955e-09 -2.2056663e-09 -1.0012118e-09 -4.9781621e-10 -1.6364902e-10 -1.5815269e-10 2.0014361e-07 -5.1597584e-09 -3.5376955e-08 -9.1193466e-09 2.8756489e-08 -1.3408431e-08
4.0319444e+00 1.9092440e-09 -1.1154393e-10 -7.4896421e-10 -1.8107776e-11 5.0275501e-10 1.7496400e-10 2.0061165e-07 -5.0517298e-09 -3.5713757e-08 -9.1626204e-09 2.8908647e-08 -1.3376489e-08
4.0358333e+00 1.9115579e-09 1.0819490e-09 -1.4717042e-09 -1.6735143e-10 4.2882378e-10 9.8822828e-11 2.0104678e-07 -4.9306348e-09 -3.6135425e-08 -9.1780696e-09 2.9050590e-08 -1.3346526e-08
4.0394444e+00 1.9137064e-09 8.9505284e-11 -1.5223917e-09 9.6047394e-11 5.0706690e-10 1.7775610e-10 2.0148229e-07 -4.8051433e-09 -3.6459490e-08 -9.2020919e-09 2.9179594e-08 -1.3361887e-08
4.0430556e+00 1.9149419e-09 1.1244803e-09 -7.7866336e-10 -2.0691938e-10 3.4350593e-10 -3.1954937e-10 2.0191735e-07 -4.8311644e-09 -3.6577684e-08 -9.3218329e-09 2.9333521e-08 -1.3323416e-08
4.0466667e+00 1.9098128e-09 -1.3762042e-09 -6.0579269e-11 -3.4573161e-10 6.7140114e-10 6.7466885e-10 2.0238458e-07 -5.0380728e-09 -3.6599416e-08 -9.3847331e-09 2.9609145e-08 -1.3135796e-08
4.0505556e+00 1.9042893e-09 -4.8242513e-10 -8.2713016e-11 7.6159245e-11 1.0160939e-09 9.3350511e-10 2.0281722e-07 -5.0836826e-09 -3.6688894e-08 -9.3660513e-09 2.9941614e-08 -1.3132449e-08
4.0541667e+00 1.8991602e-09 4.1203235e-11 -5.5263307e-10 1.0064490e-11 1.1760034e-09 -9.0261429e-10 2.0324870e-07 -5.2251891e-09 -3.6879177e-08 -9.4233819e-09 3.0361839e-08 -1.3156553e-08
4.0577778e+00 1.8940312e-09 -1.4101147e-09 -7.9848681e-10 -2.7466730e-10 1.5947108e-09 6.8011635e-10 2.0371225e-07 -5.4558710e-09 -3.7068425e-08 -9.5093153e-09 3.0815224e-08 -1.3026793e-08
4.0616667e+00 1.8900464e-09 -6.6206847e-10 -4.4930192e-10 -9.3618782e-11 1.1811196e-09 4.3211382e-10 2.0414191e-07 -5.5859058e-09 -3.7303061e-08 -9.5490337e-09 3.1147435e-08 -1.2996764e-08
4.0652778e+00 1.8872356e-09 -5.9586883e-10 -1.2167537e-09 -8.9696991e-11 1.0092775e-09 -1.5492270e-10 2.0457094e-07 -5.7691692e-09 -3.7576099e-08 -9.6990077e-09 3.1315816e-08 -1.3002727e-08
4.0688889e+00 1.8844248e-09 -1.1769928e-09 -7.2197976e-10 -6.0249047e-10 1.0092820e-10 9.9882945e-11 2.0499933e-07 -5.9876212e-09 -3.7711863e-08 -9.8301741e-09 3.1648466e-08 -1.3215948e-08
4.0725000e+00 1.8816140e-09 -9.3627797e-10 -2.4202029e-10 -2.8928724e-12 2.0923712e-09 -2.0680841e-09 2.0542714e-07 -6.0895730e-09 -3.7869823e-08 -9.8184145e-09 3.1981097e-08 -1.3276004e-08
4.0761111e+00 1.8793388e-09 -4.9988317e-11 -8.7958974e-10 5.7167741e-11 1.0079817e-10 1.5137253e-09 2.0588867e-07 -5.9860243e-09 -3.8104416e-08 -9.8056862e-09 3.2190973e-08 -1.3126560e-08
4.0800000e+00 1.8882612e-09 9.8015096e-10 -6.6718032e-10 -2.6176830e-12 1.1841553e-09 -2.3277808e-10 2.0631919e-07 -5.9234696e-09 -3.8290035e-08 -9.8133772e-09 3.2525147e-08 -1.3077741e-08
4.0836111e+00 1.8965463e-09 -3.7500597e-10 -6.5082299e-10 -3.2879287e-11 1.0191900e-09 6.8341123e-10 2.0698521e-07 -5.6572692e-09 -3.8375736e-08 -9.7345904e-09 3.3155267e-08 -1.3003006e-08
4.0891667e+00 1.9092925e-09 2.0488745e-09 2.5528105e-10 2.6923967e-10 1.6813284e-09 -2.3499944e-10 2.0742048e-07 -5.7088652e-09 -3.8501738e-08 -9.6626562e-09 3.3527010e-08 -1.3035615e-08
4.0927778e+00 1.9172894e-09 -2.5480058e-09 -1.1499704e-09 6.2764583e-11 7.6972432e-10 -6.6009156e-11 2.0785693e-07 -6.0442783e-09 -3.8725867e-08 -9.7393596e-09 3.3760979e-08 -1.3004603e-08
4.0963889e+00 1.9195999e-09 -6.9672918e-10 -4.4147518e-10 -4.1678061e-10 7.7292678e-10 3.5228053e-10 2.0832754e-07 -6.3829627e-09 -3.8964314e-08 -9.7801984e-09 3.3985723e-08 -1.2932469e-08
4.1002778e+00 1.9220882e-09 -2.3456229e-09 -1.1307064e-09 2.4175726e-10 6.0305886e-10 2.6600549e-10 2.0876507e-07 -6.5284019e-09 -3.9255068e-08 -9.7657895e-09 3.4055303e-08 -1.2847692e-08
4.1038889e+00 1.9243988e-09 9.3866598e-10 -9.3381680e-10 -1.7525461e-10 -1.4429208e-10 5.1655066e-10 2.0920314e-07 -6.5971423e-09 -3.9482237e-08 -9.8544792e-09 3.4124340e-08 -1.2934549e-08
4.1075000e+00 1.9267094e-09 -1.6036503e-09 -6.7921755e-10 -2.3408235e-10 5.9948157e-10 -1.3182991e-09 2.0964167e-07 -6.7123985e-09 -3.9672566e-08 -9.8883268e-09 3.4206892e-08 -1.3075049e-08
4.1111111e+00 1.9285534e-09 4.8867941e-10 -6.7222842e-10 7.7862782e-11 -5.5182502e-11 2.1369289e-11 2.1011435e-07 -6.7603924e-09 -3.9877160e-08 -9.9040441e-09 3.4323580e-08 -1.3080489e-08
4.1150000e+00 1.9300557e-09 -9.1980141e-10 -6.7674773e-10 -1.4522262e-10 7.6959804e-10 -6.7996391e-11 2.1055360e-07 -6.9969054e-09 -4.0206383e-08 -1.0096204e-08 3.4519174e-08 -1.3302568e-08
4.1186111e+00 1.9314508e-09 -1.3681891e-09 -1.6609273e-09 -7.4166835e-10 5.2002917e-10 -1.9819602e-09 2.1099316e-07 -7.2936450e-09 -4.0534608e-08 -1.0310112e-08 3.4664545e-08 -1.3533585e-08
4.1222222e+00 1.9328458e-09 -1.5024237e-09 -6.6966219e-10 -2.4560091e-10 4.3846431e-10 -1.5050324e-10 2.1143305e-07 -7.5844516e-09 -4.0804472e-08 -1.0478891e-08 3.4696739e-08 -1.3485018e-08
4.1258333e+00 1.9342408e-09 -1.3107945e-09 -1.2465318e-09 -5.3337661e-10 -2.2619894e-10 5.9880895e-10 2.1187277e-07 -7.8014436e-09 -4.1227676e-08 -1.0610033e-08 3.4779079e-08 -1.3535850e-08
4.1294444e+00 1.9314283e-09 -7.8835352e-10 -1.7584727e-09 -7.1895808e-11 7.6910513e-10 -1.0680294e-09 2.1234558e-07 -8.0252818e-09 -4.1665348e-08 -1.0637760e-08 3.5003403e-08 -1.3775243e-08
4.1333333e+00 1.9282642e-09 -1.2223535e-09 -1.1272731e-09 -4.6934901e-11 6.0430235e-10 -9.8390532e-10 2.1278392e-07 -8.2257571e-09 -4.1969690e-08 -1.0823987e-08 3.5287858e-08 -1.3997359e-08
4.1369444e+00 1.9253262e-09 -7.1701343e-10 -1.0337362e-09 -8.1257266e-10 1.2712284e-09 -1.0663989e-09 2.1322160e-07 -8.0282732e-09 -4.1980203e-08 -1.0981790e-08 3.5662092e-08 -1.4038454e-08
4.1405556e+00 1.9223881e-09 2.6274419e-09 9.5908316e-10 8.4251578e-11 1.1962493e-09 6.8705758e-10 2.1389534e-07 -7.5716968e-09 -4.2012912e-08 -1.1091217e-08 3.6218562e-08 -1.4060101e-08
4.1461111e+00 1.9275443e-09 2.4350996e-10 -1.1100450e-09 -4.1253374e-10 1.1886222e-09 -8.1693652e-10 2.1433465e-07 -7.7194644e-09 -4.2253110e-08 -1.1138357e-08 3.6528972e-08 -1.4173856e-08
4.1497222e+00 1.9345725e-09 -1.6729903e-09 -5.9550495e-10 1.9496609e-10 8.5803560e-10 -2.3311499e-10 2.1480955e-07 -7.8863077e-09 -4.2614000e-08 -1.1237760e-08 3.6755464e-08 -1.4189142e-08
4.1536111e+00 1.9421414e-09 1.7426092e-10 -1.7839908e-09 -6.2097904e-10 5.2864741e-10 1.0209709e-10 2.1525219e-07 -7.7122688e-09 -4.2975424e-08 -1.1395148e-08 3.6928846e-08 -1.4166825e-08
4.1572222e+00 1.9491696e-09 1.5093646e-09 -7.8232761e-10 -1.0542686e-10 6.1453189e-10 1.0390108e-10 2.1569620e-07 -7.6250288e-09 -4.3203240e-08 -1.1400763e-08 3.7026412e-08 -1.4243787e-08
4.1608333e+00 1.9542218e-09 -6.6541788e-10 -8.3530706e-10 7.9509870e-11 2.8762150e-11 -8.1431335e-10 2.1614106e-07 -7.8247861e-09 -4.3301066e-08 -1.1355708e-08 3.7161909e-08 -1.4347820e-08
4.1644444e+00 1.9566793e-09 -1.2670040e-09 1.4068539e-10 1.2843620e-10 8.6462524e-10 -1.4599806e-10 2.1658649e-07 -7.9743858e-09 -4.3398076e-08 -1.1365860e-08 3.7474802e-08 -1.4424480e-08
4.1680556e+00 1.9591367e-09 -1.8020066e-10 -8.2951090e-10 -1.7528949e-10 1.1984045e-09 -5.6162589e-10 2.1703247e-07 -7.9549302e-09 -4.3573155e-08 -1.1449283e-08 3.7876699e-08 -1.4482809e-08
4.1716667e+00 1.9615942e-09 3.6841168e-10 -4.1365187e-10 -2.0974022e-10 1.4514654e-09 2.3204036e-11 2.1751339e-07 -7.9397915e-09 -4.3597033e-08 -1.1472601e-08 3.8065577e-08 -1.4477341e-08
4.1755556e+00 1.9642407e-09 -2.3242286e-10 2.5621413e-10 1.0980329e-10 -2.9507091e-10 2.3665213e-11 2.1796014e-07 -7.9502417e-09 -4.3697315e-08 -1.1313799e-08 3.8128052e-08 -1.4363763e-08
4.1791667e+00 1.9632431e-09 1.3132905e-10 -9.6827863e-10 6.2312903e-10 7.0699702e-10 1.0247448e-09 2.1840662e-07 -8.2002623e-09 -4.3924247e-08 -1.1158540e-08 3.8190077e-08 -1.4169389e-08
4.1827778e+00 1.9618345e-09 -2.5499902e-09 -6.4307160e-10 9.3453165e-11 -2.9804535e-10 7.6947427e-10 2.1885277e-07 -8.3444685e-09 -4.4046644e-08 -1.1094584e-08 3.8088091e-08 -1.4209446e-08
4.1863889e+00 1.9604260e-09 1.1549623e-09 -2.2602035e-10 2.0172961e-10 -3.7438574e-10 -1.1392337e-09 2.1933289e-07 -8.4758467e-09 -4.4137488e-08 -1.0989226e-08 3.8073418e-08 -1.4485624e-08
4.1902778e+00 1.9589091e-09 -2.3351141e-09 -3.7295127e-10 2.4980224e-10 2.8455137e-10 -1.2280016e-09 2.1977886e-07 -8.4726425e-09 -4.4245066e-08 -1.0953402e-08 3.8160093e-08 -1.4697440e-08
4.1938889e+00 1.9617348e-09 2.3661113e-09 -3.9091371e-10 -8.4461855e-11 2.8693386e-10 -7.2722011e-10 2.2022636e-07 -8.4221535e-09 -4.4468143e-08 -1.0991012e-08 3.8309722e-08 -1.4900385e-08
4.1975000e+00 1.9722500e-09 -1.8776885e-09 -1.1930680e-09 -8.9119939e-11 6.9962737e-10 -1.1461219e-09 2.2071094e-07 -8.8248266e-09 -4.4676172e-08 -1.1039698e-08 3.8403166e-08 -1.4973254e-08
4.2013889e+00 1.9835740e-09 -1.7394680e-09 -1.7854928e-10 -1.1953365e-10 -1.2751873e-10 5.2153184e-10 2.2137304e-07 -9.1498805e-09 -4.4921997e-08 -1.1352363e-08 3.8475568e-08 -1.4900475e-08
4.2066667e+00 1.9989423e-09 -4.1204581e-10 -1.0157443e-09 -8.6782926e-10 4.5414522e-10 -6.1879071e-11 2.2186347e-07 -9.1264231e-09 -4.5191563e-08 -1.1521629e-08 3.8610432e-08 -1.4895480e-08
4.2105556e+00 2.0045904e-09 6.2276080e-10 -7.6161447e-10 1.4239945e-10 3.7154778e-10 1.0469632e-10 2.2231889e-07 -9.2282122e-09 -4.5473956e-08 -1.1456251e-08 3.8747939e-08 -1.4900117e-08
4.2141667e+00 1.9991211e-09 -1.6074532e-09 -1.2435440e-09 1.5934889e-10 5.3509503e-10 -1.4749786e-10 2.2277307e-07 -9.3989791e-09 -4.5754197e-08 -1.1503527e-08 3.8999221e-08 -1.5012878e-08
4.2177778e+00 1.9936517e-09 -4.4519759e-11 -7.4632721e-10 -3.7754951e-10 1.1217101e-09 -8.9337125e-10 2.2322600e-07 -9.4552111e-09 -4.5974156e-08 -1.1517728e-08 3.9301212e-08 -1.5242748e-08
4.2213889e+00 1.9881823e-09 -4.9945956e-10 -8.1551785e-10 3.1200727e-10 8.6943904e-10 -1.2285080e-09 2.2367769e-07 -9.7758327e-09 -4.6169947e-08 -1.1606627e-08 3.9476477e-08 -1.5463966e-08
4.2250000e+00 1.9827130e-09 -2.6021844e-09 -5.7470803e-10 -7.2231057e-10 2.8615584e-10 -8.1350750e-10 2.2416390e-07 -1.0210751e-08 -4.6414199e-08 -1.1825462e-08 3.9679461e-08 -1.5488362e-08
4.2288889e+00 1.9863190e-09 -1.3046264e-09 -1.0357473e-09 -2.1555402e-10 9.5660020e-10 6.0440346e-10 2.2461649e-07 -1.0320444e-08 -4.6734431e-08 -1.1846226e-08 3.9729809e-08 -1.5339449e-08
4.2325000e+00 1.9924815e-09 2.4347258e-10 -1.2380869e-09 1.1972060e-10 -6.2463277e-10 7.7017707e-10 2.2507048e-07 -1.0304803e-08 -4.6957173e-08 -1.1912218e-08 3.9730521e-08 -1.5235197e-08
4.2361111e+00 1.9986439e-09 -9.2158319e-11 -3.4351158e-10 -4.2429908e-10 6.2932522e-10 1.9214661e-10 2.2556096e-07 -1.0399134e-08 -4.7226304e-08 -1.2087189e-08 4.0017064e-08 -1.5413992e-08
4.2400000e+00 2.0052804e-09 -7.5520868e-10 -1.4309808e-09 -3.2557481e-10 1.1250205e-09 -1.7246764e-09 2.2601803e-07 -1.0654441e-08 -4.7694891e-08 -1.2214043e-08 4.0130937e-08 -1.5778821e-08
4.2436111e+00 2.0129173e-09 -1.7145889e-09 -1.8962627e-09 -2.5990568e-10 -3.7420783e-10 -1.6429748e-09 2.2647727e-07 -1.0991665e-08 -4.8009875e-08 -1.2256378e-08 4.0182334e-08 -1.6053237e-08
4.2472222e+00 2.0243856e-09 -1.5476690e-09 -3.4031069e-10 6.4513336e-11 7.1308896e-10 -8.9009080e-10 2.2693912e-07 -1.1204387e-08 -4.8101436e-08 -1.2302477e-08 4.0435333e-08 -1.6282810e-08
4.2508333e+00 2.0358539e-09 -5.1017005e-10 -3.0982731e-10 -2.7727954e-10 9.5503622e-10 -1.2290502e-09 2.2740359e-07 -1.1239900e-08 -4.8215225e-08 -1.2468057e-08 4.0524631e-08 -1.6377032e-08
4.2544444e+00 2.0473222e-09 1.6663083e-10 -4.9814380e-10 -4.8693344e-10 -3.6625842e-10 3.5930949e-10 2.2790669e-07 -1.1224163e-08 -4.8457542e-08 -1.2708902e-08 4.0622358e-08 -1.6361233e-08
4.2583333e+00 2.0596727e-09 -2.5267719e-11 -1.0995534e-09 -5.4525972e-10 9.6458604e-10 -2.2388954e-10 2.2862758e-07 -1.1501372e-08 -4.8976039e-08 -1.3070815e-08 4.0683268e-08 -1.6450318e-08
4.2638889e+00 2.0596872e-09 -1.7178252e-09 -1.2935084e-09 -5.4047902e-10 -7.0354458e-10 -3.1062090e-10 2.2909589e-07 -1.1769933e-08 -4.9206027e-08 -1.3288991e-08 4.0684469e-08 -1.6643788e-08
4.2675000e+00 2.0573576e-09 -8.8019094e-10 -3.3954324e-10 -4.6648866e-10 7.1146498e-10 -1.4752560e-09 2.2956368e-07 -1.2014505e-08 -4.9330903e-08 -1.3458424e-08 4.0786636e-08 -1.6783240e-08
4.2711111e+00 2.0550281e-09 -1.4857594e-09 -5.4714465e-10 -3.1550720e-10 -3.7837503e-11 1.8800916e-10 2.3003093e-07 -1.2287677e-08 -4.9524394e-08 -1.3535939e-08 4.0952729e-08 -1.6922308e-08
4.2747222e+00 2.0526986e-09 -1.1568651e-09 -8.2676153e-10 -4.2253571e-11 1.1329568e-09 -1.4717117e-09 2.3053366e-07 -1.2809968e-08 -4.9680404e-08 -1.3577945e-08 4.1308422e-08 -1.7033227e-08
4.2786111e+00 2.0511913e-09 -3.5348066e-09 -2.0187106e-10 -1.3777231e-10 1.0447583e-09 5.2097450e-10 2.3100019e-07 -1.3297742e-08 -4.9808815e-08 -1.3735318e-08 4.1588200e-08 -1.6974055e-08
4.2822222e+00 2.0502165e-09 -1.1838417e-09 -7.0992882e-10 -5.8856688e-10 7.9992758e-10 2.5229099e-11 2.3146651e-07 -1.3362640e-08 -5.0070202e-08 -1.3809938e-08 4.1919235e-08 -1.7049715e-08
4.2858333e+00 2.0492417e-09 5.5603050e-10 -1.1460692e-09 2.4416654e-10 1.3827261e-09 -7.2362776e-10 2.3193260e-07 -1.3653598e-08 -5.0382363e-08 -1.3856014e-08 4.1985203e-08 -1.7008309e-08
4.2894444e+00 2.0482669e-09 -3.3707172e-09 -1.0704579e-09 -4.5682372e-10 -9.4777786e-10 1.1058303e-09 2.3243474e-07 -1.4193691e-08 -5.0656218e-08 -1.3884531e-08 4.1906494e-08 -1.6944523e-08
4.2933333e+00 2.0508663e-09 -1.4808573e-09 -7.3518311e-10 3.3460702e-10 4.6588944e-10 -5.5908786e-10 2.3290327e-07 -1.4459103e-08 -5.0876169e-08 -1.3908694e-08 4.2034954e-08 -1.7128916e-08
4.2969444e+00 2.0680857e-09 -1.0866993e-09 -8.2660006e-10 -4.4612611e-10 3.8110135e-10 -1.1430043e-09 2.3337572e-07 -1.4659491e-08 -5.1113274e-08 -1.4117515e-08 4.2213808e-08 -1.7286382e-08
4.3005556e+00 2.0853051e-09 -8.5182451e-10 -8.5698118e-10 -5.1766321e-10 7.9815261e-10 -3.1052829e-10 2.3385209e-07 -1.4642748e-08 -5.1403520e-08 -1.4277743e-08 4.2418658e-08 -1.7371389e-08
4.3041667e+00 2.1025244e-09 1.0137999e-09 -1.2039408e-09 -2.2185334e-10 5.5250853e-10 -4.7414853e-10 2.3436948e-07 -1.4616639e-08 -5.1695640e-08 -1.4448897e-08 4.2572409e-08 -1.7404154e-08
4.3080556e+00 2.1210684e-09 -7.7926653e-10 -7.2212392e-10 -5.1166524e-10 3.8882036e-10 1.9330332e-10 2.3485285e-07 -1.4595676e-08 -5.1827038e-08 -1.4595218e-08 4.2690805e-08 -1.7524304e-08
4.3116667e+00 2.1283497e-09 9.8205727e-10 -2.1087728e-10 -1.6366192e-10 3.9181486e-10 -1.3023827e-09 2.3533730e-07 -1.4673569e-08 -5.2063651e-08 -1.4682268e-08 4.2783879e-08 -1.7482331e-08
4.3152778e+00 2.1305563e-09 -1.7355799e-09 -1.4692191e-09 -2.3810443e-10 2.2185786e-10 1.6898271e-09 2.3582225e-07 -1.5075251e-08 -5.2384507e-08 -1.4714720e-08 4.2826770e-08 -1.7395188e-08
4.3188889e+00 2.1327629e-09 -2.1502326e-09 -8.0904875e-10 8.8322708e-11 6.0941860e-11 -8.8542862e-10 2.3656931e-07 -1.5640379e-08 -5.2725930e-08 -1.4917891e-08 4.2542703e-08 -1.7635990e-08
4.3244444e+00 2.1361578e-09 -1.4032914e-09 -7.6674684e-10 -6.9783582e-10 -1.2783692e-09 -5.5938239e-10 2.3705591e-07 -1.5564734e-08 -5.2915254e-08 -1.5169405e-08 4.2408647e-08 -1.7927732e-08
4.3280556e+00 2.1416112e-09 2.1350672e-09 -5.7756595e-10 -4.6299382e-10 3.9448305e-10 -2.1336241e-09 2.3758163e-07 -1.5513467e-08 -5.3143398e-08 -1.5358903e-08 4.2455115e-08 -1.8319303e-08
4.3319444e+00 2.1499644e-09 -1.6745389e-09 -9.2668346e-10 -3.4914307e-10 -1.0998905e-10 -1.2226943e-09 2.3807163e-07 -1.5622260e-08 -5.3315191e-08 -1.5501793e-08 4.2548806e-08 -1.8646876e-08
4.3355556e+00 2.1577210e-09 6.2209208e-10 -2.9314327e-10 -3.1034790e-10 7.2773158e-10 -1.8010577e-09 2.3856339e-07 -1.5801434e-08 -5.3425211e-08 -1.5671513e-08 4.2680769e-08 -1.9001325e-08
4.3391667e+00 2.1654776e-09 -2.3553942e-09 -4.8806320e-10 -4.7297581e-10 1.4235724e-10 -1.4707772e-09 2.3905695e-07 -1.6150445e-08 -5.3591178e-08 -1.5815008e-08 4.2699418e-08 -1.9067243e-08
4.3427778e+00 2.1735224e-09 -1.0208893e-09 -6.9040141e-10 -1.8930889e-10 -1.9400099e-11 8.6229939e-10 2.3959131e-07 -1.6274243e-08 -5.3842407e-08 -1.6013349e-08 4.2856204e-08 -1.9011668e-08
4.3466667e+00 2.1885762e-09 -9.1174705e-11 -9.6605681e-10 -6.6072383e-10 9.7931625e-10 -3.8594059e-10 2.4009080e-07 -1.6211045e-08 -5.4183596e-08 -1.6255319e-08 4.3178010e-08 -1.9059540e-08
4.3502778e+00 2.2025547e-09 7.0254536e-10 -1.4565833e-09 -4.5605924e-10 1.1424852e-09 -5.5958086e-11 2.4059347e-07 -1.6221648e-08 -5.4447560e-08 -1.6514641e-08 4.3336290e-08 -1.9062110e-08
4.3538889e+00 2.2165333e-09 -8.0511801e-10 -4.1772076e-10 -7.4081543e-10 -9.8881240e-11 3.2242341e-11 2.4113837e-07 -1.6662061e-08 -5.4684722e-08 -1.6736455e-08 4.3493758e-08 -1.9084027e-08
4.3577778e+00 2.2315871e-09 -3.1510457e-09 -1.1459814e-09 -2.0981328e-10 1.0629682e-09 -2.2010759e-10 2.4164683e-07 -1.7192542e-08 -5.4964422e-08 -1.6886237e-08 4.3652051e-08 -1.9239965e-08
4.3613889e+00 2.2384708e-09 -1.9807432e-09 -8.4005821e-10 -4.8149041e-10 -1.9274723e-11 -1.2193195e-09 2.4215630e-07 -1.7476614e-08 -5.5172712e-08 -1.7009043e-08 4.3785226e-08 -1.9585189e-08
4.3650000e+00 2.2403164e-09 -7.6733196e-10 -6.3892071e-10 -8.5306904e-11 8.9735056e-10 -1.9673654e-09 2.4266618e-07 -1.7763551e-08 -5.5433470e-08 -1.7180528e-08 4.3792032e-08 -1.9786377e-08
4.3686111e+00 2.2421619e-09 -2.0084483e-09 -1.2126190e-09 -7.0616163e-10 -8.5247816e-10 1.1025066e-10 2.4321575e-07 -1.8070638e-08 -5.5691036e-08 -1.7408969e-08 4.3867259e-08 -1.9906066e-08
4.3725000e+00 2.2441493e-09 -7.5007102e-10 -4.8561688e-10 -2.7287232e-10 1.3130499e-09 -1.1361618e-09 2.4372664e-07 -1.8281510e-08 -5.5962821e-08 -1.7479826e-08 4.4076082e-08 -1.9927050e-08
4.3761111e+00 2.2471711e-09 -1.2898771e-09 -1.4442202e-09 -5.4155870e-11 6.3808293e-11 9.4246264e-10 2.4424098e-07 -1.8364765e-08 -5.6224970e-08 -1.7617305e-08 4.4146186e-08 -2.0092263e-08
4.3797222e+00 2.2745478e-09 4.8448099e-10 -4.1719281e-10 -5.8036280e-10 3.9841715e-10 -2.4675035e-09 2.4504445e-07 -1.8342689e-08 -5.6473883e-08 -1.7834150e-08 4.4177384e-08 -2.0401431e-08
4.3852778e+00 2.3166658e-09 -3.4566555e-10 -7.3163561e-10 -7.0174322e-11 -2.6471283e-10 6.1249806e-10 2.4557460e-07 -1.8374406e-08 -5.6647409e-08 -1.7835940e-08 4.4388106e-08 -2.0493674e-08
4.3888889e+00 2.3440425e-09 3.8840476e-11 -5.0050257e-10 6.1915147e-11 1.6540879e-09 -1.4639759e-09 2.4611099e-07 -1.8539680e-08 -5.6898318e-08 -1.7862960e-08 4.4749767e-08 -2.0703431e-08
4.3925000e+00 2.3714192e-09 -1.6376735e-09 -1.2810986e-09 -1.8662550e-10 7.3048824e-10 -4.7223930e-10 2.4669214e-07 -1.8698967e-08 -5.7077475e-08 -1.7951520e-08 4.5044062e-08 -2.0977954e-08
4.3963889e+00 2.3726599e-09 2.0682065e-10 9.9841492e-11 -1.9291760e-10 1.0713196e-09 -1.8808163e-09 2.4723196e-07 -1.8614297e-08 -5.7113544e-08 -1.8013783e-08 4.5470151e-08 -2.1142028e-08
4.4000000e+00 2.3730373e-09 6.1226036e-10 -3.5594762e-10 -9.4446290e-11 1.7380560e-09 3.6628686e-10 2.4777187e-07 -1.8593696e-08 -5.7328888e-08 -1.8110954e-08 4.5833468e-08 -2.1143735e-08
4.4036111e+00 2.3734147e-09 -4.1296367e-10 -1.1731227e-09 -3.5403594e-10 6.5744627e-10 -3.8204210e-10 2.4831186e-07 -1.8606227e-08 -5.7439987e-08 -1.8263651e-08 4.5969640e-08 -2.1316771e-08
4.4072222e+00 2.3737922e-09 2.9173510e-10 3.8425089e-10 -3.5072125e-10 2.4038559e-10 -1.2152094e-09 2.4889426e-07 -1.8822241e-08 -5.7419626e-08 -1.8343298e-08 4.6089272e-08 -2.1561340e-08
4.4111111e+00 2.3804829e-09 -2.2321574e-09 -2.4999901e-10 9.3794243e-12 4.9206051e-10 -8.8110184e-10 2.4943727e-07 -1.9069988e-08 -5.7556874e-08 -1.8493909e-08 4.6301930e-08 -2.1752114e-08
4.4147222e+00 2.3932450e-09 -1.6450941e-10 -7.2454798e-10 -7.0450916e-10 9.1007428e-10 -8.7988427e-10 2.4998319e-07 -1.9173216e-08 -5.7733169e-08 -1.8786552e-08 4.6513804e-08 -2.1898322e-08
4.4183333e+00 2.4060070e-09 -8.3410090e-10 -5.2724692e-10 -6.4615030e-10 4.8690144e-10 -4.6973083e-10 2.5057434e-07 -1.9295464e-08 -5.7940380e-08 -1.9028714e-08 4.6632954e-08 -2.2153084e-08
4.4222222e+00 2.4197507e-09 -2.6403331e-10 -8.3898197e-10 -3.9168660e-10 2.4258767e-10 -1.7139462e-09 2.5112629e-07 -1.9355079e-08 -5.8213443e-08 -1.9102973e-08 4.6744752e-08 -2.2506251e-08
4.4258333e+00 2.4325128e-09 -3.1267617e-10 -1.0999226e-09 4.8953203e-11 4.9454085e-10 -1.5460554e-09 2.5168000e-07 -1.9597149e-08 -5.8563357e-08 -1.9252348e-08 4.6970745e-08 -2.2750977e-08
4.4294444e+00 2.4352997e-09 -2.0290661e-09 -1.3846776e-09 -7.3837740e-10 9.9552365e-10 -7.1295245e-10 2.5223431e-07 -1.9986214e-08 -5.8842209e-08 -1.9470064e-08 4.7084480e-08 -2.3049134e-08
4.4330556e+00 2.4377658e-09 -1.7346941e-09 -5.9533472e-10 -2.6646510e-10 -2.4562204e-10 -2.0392700e-09 2.5283189e-07 -2.0106378e-08 -5.9067146e-08 -1.9682586e-08 4.6949188e-08 -2.3360340e-08
4.4369444e+00 2.4404216e-09 6.5527937e-10 -8.8776815e-10 -6.4434194e-10 -5.8269969e-10 -6.2820888e-10 2.5364393e-07 -1.9921331e-08 -5.9379896e-08 -1.9909041e-08 4.6856120e-08 -2.3599260e-08
4.4422222e+00 2.4440259e-09 5.6953880e-10 -6.3166154e-10 -7.0781464e-11 1.6284805e-10 -8.8076040e-10 2.5424424e-07 -2.0270915e-08 -5.9499462e-08 -2.0119373e-08 4.6949009e-08 -2.3834520e-08
4.4461111e+00 2.4564443e-09 -3.7098001e-09 -1.5668963e-10 -8.3063848e-10 4.0585981e-10 -1.1357533e-09 2.5480451e-07 -2.0484981e-08 -5.9503305e-08 -2.0317288e-08 4.7212391e-08 -2.3917581e-08
4.4497222e+00 2.4689875e-09 1.6389585e-09 1.2940370e-10 -8.2816279e-11 1.3307222e-09 3.6904234e-10 2.5536763e-07 -2.0486670e-08 -5.9539986e-08 -2.0301289e-08 4.7602757e-08 -2.4063357e-08
4.4533333e+00 2.4815308e-09 -1.6553005e-09 -3.8986493e-10 1.5665891e-10 1.2431200e-09 -1.7146683e-09 2.5593360e-07 -2.0814105e-08 -5.9664698e-08 -2.0186612e-08 4.7892108e-08 -2.4326414e-08
4.4569444e+00 2.4940741e-09 -1.5122558e-09 -4.9566186e-10 3.7261983e-10 6.6468838e-10 -7.1354855e-10 2.5654641e-07 -2.0984755e-08 -5.9932990e-08 -2.0070255e-08 4.8041344e-08 -2.4376431e-08
4.4608333e+00 2.5083930e-09 -2.0668957e-11 -1.2732917e-09 1.2604908e-10 2.4900206e-10 2.8482630e-10 2.5711871e-07 -2.1174132e-08 -6.0220554e-08 -2.0206898e-08 4.8180276e-08 -2.4278524e-08
4.4644444e+00 2.5228213e-09 -1.8113326e-09 -7.6858340e-10 -7.5670632e-10 6.6703389e-10 6.1893248e-10 2.5769429e-07 -2.1519814e-08 -6.0459037e-08 -2.0433416e-08 4.8457170e-08 -2.4217211e-08
4.4680556e+00 2.5372497e-09 -1.5327463e-09 -9.2478805e-10 -2.8875996e-10 1.1586417e-09 -5.2965082e-11 2.5827315e-07 -2.1936570e-08 -6.0653276e-08 -2.0496875e-08 4.8671315e-08 -2.4254923e-08
4.4716667e+00 2.5516781e-09 -2.4988875e-09 -4.5442737e-10 -4.1294730e-12 2.5330041e-10 -2.9514359e-10 2.5890022e-07 -2.2403120e-08 -6.0827662e-08 -2.0537619e-08 4.8726660e-08 -2.4333658e-08
4.4755556e+00 2.5672163e-09 -1.6920643e-09 -6.9536853e-10 -1.7048596e-10 8.5544810e-11 -3.7973123e-10 2.5948521e-07 -2.2466458e-08 -6.1026853e-08 -2.0637235e-08 4.8828935e-08 -2.4577881e-08
4.4791667e+00 2.5756025e-09 1.0793424e-09 -7.1900198e-10 -2.8928186e-10 5.8879891e-10 -1.8746376e-09 2.6007203e-07 -2.2684990e-08 -6.1259964e-08 -2.0700224e-08 4.9082824e-08 -2.4840096e-08
4.4827778e+00 2.5832540e-09 -3.1933881e-09 -9.3622743e-10 -1.4353826e-12 1.0851918e-09 -5.4580759e-10 2.6066060e-07 -2.3008659e-08 -6.1483616e-08 -2.0788102e-08 4.9248086e-08 -2.4949299e-08
4.4863889e+00 2.5909055e-09 6.2268172e-11 -6.5183569e-10 -4.0415656e-10 4.4481572e-12 -4.6222055e-10 2.6129638e-07 -2.3058227e-08 -6.1772941e-08 -2.1138120e-08 4.9317419e-08 -2.5086346e-08
4.4902778e+00 2.5991456e-09 -5.0752873e-10 -1.2557978e-09 -1.0959204e-09 4.2004056e-10 -7.1246605e-10 2.6188873e-07 -2.3025153e-08 -6.2146688e-08 -2.1495605e-08 4.9406757e-08 -2.5294948e-08
4.4938889e+00 2.6083743e-09 8.2747762e-10 -1.3980290e-09 -5.5401397e-10 1.6899880e-10 -1.2130866e-09 2.6280493e-07 -2.3110142e-08 -6.2547646e-08 -2.1864042e-08 4.9583025e-08 -2.5796239e-08
4.4994444e+00 2.6270217e-09 -1.3618848e-09 -4.5254549e-10 -5.5129473e-10 5.8643691e-10 -1.7946615e-09 2.6340395e-07 -2.3371607e-08 -6.2753540e-08 -2.2028290e-08 4.9596644e-08 -2.6041037e-08
4.5030556e+00 2.6391425e-09 -1.1674907e-09 -1.0094235e-09 -2.0677530e-10 -4.9664063e-10 -4.6501365e-10 2.6400574e-07 -2.3478018e-08 -6.2970214e-08 -2.2150292e-08 4.9775201e-08 -2.6195284e-08
4.5066667e+00 2.6512633e-09 1.3808248e-10 -5.2909077e-10 -3.5630809e-10 1.6739381e-09 -9.5880020e-10 2.6465694e-07 -2.3879639e-08 -6.3103803e-08 -2.2281678e-08 5.0212932e-08 -2.6293050e-08
4.5105556e+00 2.6646816e-09 -3.7457818e-09 -3.5172038e-10 -2.0677453e-10 1.0060515e-09 1.2080550e-10 2.6526465e-07 -2.4241626e-08 -6.3328022e-08 -2.2319485e-08 5.0468418e-08 -2.6122232e-08
4.5141667e+00 2.6778375e-09 2.4397302e-10 -1.2403641e-09 3.2277751e-11 6.7846858e-10 1.4559703e-09 2.6587535e-07 -2.4178519e-08 -6.3586964e-08 -2.2360484e-08 5.0662134e-08 -2.5896644e-08
4.5177778e+00 2.6909933e-09 3.6651974e-10 -5.9827752e-10 -2.2150203e-10 5.9878140e-10 6.2638639e-10 2.6648905e-07 -2.4202883e-08 -6.3792784e-08 -2.2509716e-08 5.0830617e-08 -2.5833378e-08
4.5213889e+00 2.7041492e-09 -6.0221748e-10 -8.6316680e-10 -4.6726273e-10 5.1209438e-10 -4.2394748e-11 2.6715330e-07 -2.4231608e-08 -6.3962191e-08 -2.2484477e-08 5.0998284e-08 -2.5969292e-08
4.5252778e+00 2.7183170e-09 3.4418543e-10 -2.5380407e-10 5.7543054e-10 5.1443833e-10 -1.1225824e-09 2.6777251e-07 -2.4326646e-08 -6.4065084e-08 -2.2366500e-08 5.1191625e-08 -2.6212859e-08
4.5288889e+00 2.7252431e-09 -1.2635669e-09 -4.7679844e-10 -3.0923156e-11 7.6033648e-10 -1.1257327e-09 2.6839313e-07 -2.4377515e-08 -6.4141421e-08 -2.2368663e-08 5.1371493e-08 -2.6619195e-08
4.5325000e+00 2.7307482e-09 7.7146311e-10 -6.5234900e-11 2.0943993e-11 4.2560991e-10 -2.6250597e-09 2.6901500e-07 -2.4512348e-08 -6.4274928e-08 -2.2457776e-08 5.1576475e-08 -2.7106781e-08
4.5361111e+00 2.7362533e-09 -2.0758165e-09 -8.8274528e-10 -4.3223845e-10 9.2592013e-10 -1.8757314e-09 2.6968611e-07 -2.4656167e-08 -6.4444997e-08 -2.2610091e-08 5.1784431e-08 -2.7379136e-08
4.5400000e+00 2.7421820e-09 7.8391364e-10 -2.3858711e-10 -2.2053987e-10 3.4727526e-10 -4.5874451e-10 2.7031072e-07 -2.4714717e-08 -6.4520099e-08 -2.2811272e-08 5.1940026e-08 -2.7523755e-08
4.5436111e+00 2.7488683e-09 -1.3503127e-09 -2.9468363e-10 -7.0798427e-10 6.7862524e-10 -8.7619274e-10 2.7093720e-07 -2.4815715e-08 -6.4625368e-08 -2.2999897e-08 5.2095585e-08 -2.7704514e-08
4.5472222e+00 2.7586583e-09 3.7327083e-10 -4.5278420e-10 -1.6259258e-10 3.4704362e-10 -7.9235545e-10 2.7156591e-07 -2.4989701e-08 -6.4695808e-08 -2.3132694e-08 5.2226199e-08 -2.7704911e-08
4.5508333e+00 2.7684482e-09 -2.0563812e-09 -4.7381521e-11 -4.5032029e-10 5.1414648e-10 7.8868982e-10 2.7224547e-07 -2.5196361e-08 -6.4666262e-08 -2.3369455e-08 5.2368151e-08 -2.7714401e-08
4.5547222e+00 2.7789911e-09 1.9998041e-10 2.4218572e-10 -5.6436862e-10 3.5494513e-10 -8.7003508e-10 2.7317226e-07 -2.5184927e-08 -6.4671536e-08 -2.3673673e-08 5.2452296e-08 -2.8121403e-08
4.5600000e+00 2.7956921e-09 -1.2430292e-10 -2.6780825e-10 -3.9632073e-10 2.4655321e-11 -1.7005004e-09 2.7386008e-07 -2.5394780e-08 -6.4788502e-08 -2.3772559e-08 5.2717220e-08 -2.8431585e-08
4.5638889e+00 2.8192074e-09 -1.7607735e-09 -5.0339564e-10 -2.7474831e-11 1.5973305e-09 -9.5820369e-10 2.7450394e-07 -2.5410246e-08 -6.4950217e-08 -2.3823713e-08 5.3101066e-08 -2.8476837e-08
4.5675000e+00 2.8410431e-09 1.6111598e-09 -6.4487520e-10 -2.0862285e-10 9.3352509e-10 5.4049324e-10 2.7515276e-07 -2.5529826e-08 -6.4989440e-08 -2.3927182e-08 5.3358718e-08 -2.8576237e-08
4.5711111e+00 2.8628788e-09 -2.7679554e-09 3.6637112e-10 -2.6892428e-10 7.6527765e-10 -1.4580323e-09 2.7580655e-07 -2.5878355e-08 -6.5046190e-08 -2.4022871e-08 5.3414562e-08 -2.8630588e-08
4.5747222e+00 2.8847145e-09 -6.0366783e-10 -7.6933001e-10 -1.7271579e-10 -3.9707623e-10 9.5632816e-10 2.7651461e-07 -2.5764010e-08 -6.5224203e-08 -2.4013851e-08 5.3448268e-08 -2.8640251e-08
4.5786111e+00 2.8954252e-09 1.6308135e-09 -4.0438582e-10 2.1136961e-10 6.0343652e-10 -1.0391519e-09 2.7717383e-07 -2.5764350e-08 -6.5372119e-08 -2.3983417e-08 5.3453902e-08 -2.8847827e-08
4.5822222e+00 2.8998856e-09 -1.6341002e-09 -6.4590509e-10 -7.0900507e-11 -5.6628709e-10 -8.7693654e-10 2.7783406e-07 -2.6006315e-08 -6.5405820e-08 -2.4169930e-08 5.3371169e-08 -2.9001409e-08
4.5858333e+00 2.9043460e-09 -7.0663077e-10 4.0661126e-10 -7.8993063e-10 2.0798068e-11 -5.4074284e-10 2.7849531e-07 -2.6317053e-08 -6.5506125e-08 -2.4460914e-08 5.3515916e-08 -2.9046705e-08
4.5894444e+00 2.9088064e-09 -2.2994053e-09 -1.1188359e-09 -5.5307180e-10 9.3357305e-10 1.2263057e-10 2.7915800e-07 -2.6609193e-08 -6.5774590e-08 -2.4714284e-08 5.3497039e-08 -2.8929585e-08
4.5930556e+00 2.9170253e-09 -5.2670801e-10 -7.8742835e-10 -6.1633008e-10 -1.0580349e-09 9.5847214e-10 2.7987733e-07 -2.6647933e-08 -6.5981663e-08 -2.4964997e-08 5.3409848e-08 -2.9045595e-08
4.5969444e+00 2.9551332e-09 1.7870695e-10 -5.7788407e-10 -4.5815174e-10 5.2421363e-10 -1.9528410e-09 2.8055365e-07 -2.6828517e-08 -6.6196617e-08 -2.5077269e-08 5.3517917e-08 -2.9270708e-08
4.6005556e+00 2.9905191e-09 -1.9256457e-09 -9.4841655e-10 -6.0029258e-11 1.8832887e-10 -1.2512686e-10 2.8123802e-07 -2.7165724e-08 -6.6408755e-08 -2.5133934e-08 5.3638718e-08 -2.9306538e-08
4.6041667e+00 3.0259050e-09 -1.3364375e-09 -5.5788936e-10 -2.0150222e-10 6.0816340e-10 -2.0560883e-10 2.8193044e-07 -2.7268562e-08 -6.6679978e-08 -2.5265088e-08 5.3785196e-08 -2.9197975e-08
4.6077778e+00 3.0612910e-09 3.4158954e-10 -1.3679560e-09 -4.0382497e-10 3.5762218e-10 1.2077256e-09 2.8268217e-07 -2.7460445e-08 -6.7028873e-08 -2.5456082e-08 5.3860986e-08 -2.9139609e-08
4.6116667e+00 3.0752491e-09 -2.0652414e-09 -9.3244908e-10 -4.1471812e-10 1.0640130e-10 -7.0744694e-10 2.8375818e-07 -2.7825040e-08 -6.7382622e-08 -2.5838773e-08 5.3793912e-08 -2.9431084e-08
4.6172222e+00 3.0733759e-09 -2.2732986e-10 -7.0023840e-10 -7.3335417e-10 -3.9386157e-10 -1.0413990e-09 2.8445723e-07 -2.7909756e-08 -6.7573006e-08 -2.5987868e-08 5.3839517e-08 -2.9593082e-08
4.6208333e+00 3.0721583e-09 -5.9219855e-10 -6.5160418e-10 4.5220299e-11 6.9455105e-10 -4.5397102e-10 2.8515601e-07 -2.8268682e-08 -6.7674467e-08 -2.5983922e-08 5.4012688e-08 -2.9673253e-08
4.6244444e+00 3.0709407e-09 -2.8800050e-09 -6.8827667e-11 -2.7005919e-11 4.4723634e-10 -2.8607269e-10 2.8585520e-07 -2.8525636e-08 -6.7866330e-08 -2.5995426e-08 5.4224770e-08 -2.9707834e-08
4.6280556e+00 3.0757985e-09 3.9427756e-10 -1.2935150e-09 -2.6089237e-11 9.5110466e-10 -3.3133553e-11 2.8660998e-07 -2.8544024e-08 -6.8242098e-08 -2.6061064e-08 5.4576221e-08 -2.9793275e-08
4.6319444e+00 3.0857138e-09 -5.5945805e-10 -1.1840769e-09 -2.5521760e-10 1.2006367e-09 -6.9921993e-10 2.8731303e-07 -2.8796919e-08 -6.8510899e-08 -2.6193244e-08 5.4737499e-08 -2.9927337e-08
4.6355556e+00 3.0949208e-09 -1.8870064e-09 -7.2457033e-10 -3.5484134e-10 -1.3726189e-10 -5.3827453e-10 2.8801817e-07 -2.8776105e-08 -6.8688558e-08 -2.6332633e-08 5.4860088e-08 -3.0143040e-08
4.6391667e+00 3.1041278e-09 2.0883525e-09 -5.3691386e-10 -2.8849344e-10 9.4554088e-10 -1.4528271e-09 2.8872541e-07 -2.8768711e-08 -6.8852399e-08 -2.6315869e-08 5.5108875e-08 -3.0295712e-08
4.6427778e+00 3.1133290e-09 -2.0168206e-09 -6.2645150e-10 3.6586571e-10 6.9480840e-10 4.3548162e-11 2.8948937e-07 -2.9121452e-08 -6.9088285e-08 -2.6280454e-08 5.5431712e-08 -3.0382241e-08
4.6466667e+00 3.1231030e-09 -1.1517990e-09 -9.2883994e-10 -2.1408808e-10 1.2817456e-09 -7.8522844e-10 2.9020091e-07 -2.9438265e-08 -6.9327005e-08 -2.6424030e-08 5.5618954e-08 -3.0561224e-08
4.6502778e+00 3.1321789e-09 -1.9130048e-09 -7.6621447e-10 -4.4856855e-10 -4.7178049e-11 -8.6692312e-10 2.9091451e-07 -2.9730879e-08 -6.9532289e-08 -2.6583077e-08 5.5629531e-08 -3.0812381e-08
4.6538889e+00 3.1412548e-09 -9.1769290e-10 -6.9142241e-10 -2.8549480e-10 1.1691302e-10 -1.4514482e-09 2.9168532e-07 -2.9808839e-08 -6.9741345e-08 -2.6649193e-08 5.5858985e-08 -3.1102006e-08
4.6577778e+00 3.1510288e-09 2.1738439e-10 -6.8697163e-10 2.1400450e-12 1.2879060e-09 -1.0310528e-09 2.9240355e-07 -2.9917407e-08 -6.9910405e-08 -2.6624801e-08 5.6059164e-08 -3.1272015e-08
4.6613889e+00 3.1630944e-09 -1.2676560e-09 -5.1345132e-10 1.1043817e-10 3.1960239e-11 -5.3825859e-10 2.9312477e-07 -2.9944674e-08 -6.9952645e-08 -2.6763774e-08 5.6246670e-08 -3.1424089e-08
4.6650000e+00 3.1773026e-09 1.0038863e-09 2.1352329e-10 -7.5185518e-10 1.2043389e-09 -8.6550023e-10 2.9384922e-07 -2.9925755e-08 -6.9883568e-08 -2.6982823e-08 5.6547863e-08 -3.1630235e-08
4.6686111e+00 3.1915107e-09 -8.2087088e-10 2.7696365e-10 -2.5913730e-10 7.8155121e-10 -1.0373853e-09 2.9463302e-07 -3.0111309e-08 -6.9866012e-08 -2.7126063e-08 5.6722654e-08 -3.1949423e-08
4.6725000e+00 3.2068118e-09 -8.4593340e-10 -1.6120759e-10 -3.5474780e-10 2.8859791e-10 -1.6985144e-09 2.9570265e-07 -3.0426927e-08 -6.9945907e-08 -2.7360453e-08 5.6869613e-08 -3.2289407e-08
4.6777778e+00 3.2270887e-09 -1.2431267e-09 -2.2694866e-10 -3.8543190e-10 3.7437436e-10 -4.4875136e-10 2.9649504e-07 -3.0577386e-08 -7.0066733e-08 -2.7373686e-08 5.6895962e-08 -3.2501384e-08
4.6816667e+00 3.2413485e-09 -1.0842665e-10 -5.6970301e-10 3.2871929e-10 -2.1305269e-10 -1.3681950e-09 2.9723395e-07 -3.0693003e-08 -7.0148472e-08 -2.7227666e-08 5.6970271e-08 -3.2851863e-08
4.6852778e+00 3.2545897e-09 -1.0100286e-09 -1.0695218e-11 3.4521964e-10 7.0300233e-10 -1.8669970e-09 2.9797587e-07 -3.0937966e-08 -7.0250789e-08 -2.7233521e-08 5.7070852e-08 -3.3057612e-08
4.6888889e+00 3.2678309e-09 -1.3597097e-09 -7.1581814e-10 -3.7224255e-10 -3.9833242e-11 -3.2224924e-11 2.9872081e-07 -3.0926047e-08 -7.0394931e-08 -2.7381173e-08 5.7083600e-08 -3.3200063e-08
4.6925000e+00 3.2810721e-09 1.4750146e-09 -3.0767199e-10 -3.0922937e-10 1.2388672e-10 -1.2827067e-09 2.9952474e-07 -3.1081399e-08 -7.0503169e-08 -2.7691277e-08 5.7205076e-08 -3.3402626e-08
4.6963889e+00 3.2815857e-09 -2.8705169e-09 -4.0598544e-10 -1.0197892e-09 6.1984299e-10 -4.5354803e-10 3.0027131e-07 -3.1332569e-08 -7.0626716e-08 -2.8013412e-08 5.7318243e-08 -3.3635651e-08
4.7000000e+00 3.2816578e-09 4.4073225e-10 -4.7127129e-10 -4.6698734e-10 1.2631403e-10 -1.6974541e-09 3.0101789e-07 -3.1421690e-08 -7.0792330e-08 -2.8113141e-08 5.7407141e-08 -3.3787081e-08
4.7036111e+00 3.2817298e-09 -1.3028763e-09 -7.0468697e-10 6.7007484e-12 4.5982580e-10 2.9964180e-10 3.0176449e-07 -3.1636205e-08 -7.0921545e-08 -2.8141247e-08 5.7458591e-08 -3.3604839e-08
4.7072222e+00 3.2818019e-09 -7.7230604e-10 -2.1281736e-10 -1.3642178e-10 -1.2059387e-10 1.3825918e-09 3.0256908e-07 -3.1549284e-08 -7.1124550e-08 -2.8270327e-08 5.7351106e-08 -3.3447377e-08
4.7111111e+00 3.2862597e-09 1.5531038e-09 -1.1256753e-09 -4.1677757e-10 -5.3747459e-10 -3.2915061e-11 3.0331770e-07 -3.1381208e-08 -7.1466072e-08 -2.8396206e-08 5.7301142e-08 -3.3553969e-08
4.7147222e+00 3.2950000e-09 7.2842840e-11 -1.2993344e-09 -1.6420160e-10 2.0803783e-10 -9.5101343e-10 3.0406831e-07 -3.1609138e-08 -7.1625976e-08 -2.8584418e-08 5.7364473e-08 -3.3723878e-08
4.7183333e+00 3.3037403e-09 -2.2778092e-09 1.6392208e-10 -7.0447034e-10 2.0953190e-10 -6.1737544e-10 3.0482090e-07 -3.1951991e-08 -7.1798813e-08 -2.8866797e-08 5.7643104e-08 -3.3929475e-08
4.7219444e+00 3.3124806e-09 -1.0388928e-09 -1.3911633e-09 -5.9881701e-10 1.6275950e-09 -1.2804467e-09 3.0563361e-07 -3.2085760e-08 -7.1951875e-08 -2.9163390e-08 5.7971239e-08 -3.4072804e-08
4.7258333e+00 3.3218932e-09 -1.6273960e-10 3.8196115e-10 -6.7229508e-10 3.8139713e-10 5.1908628e-11 3.0639181e-07 -3.2113823e-08 -7.1985584e-08 -2.9353457e-08 5.8099499e-08 -3.4250904e-08
4.7294444e+00 3.3435998e-09 -1.0873945e-10 -6.2131701e-10 -2.0494100e-10 4.6427194e-10 -1.6959082e-09 3.0756804e-07 -3.2443156e-08 -7.2198707e-08 -2.9556837e-08 5.8315656e-08 -3.4691733e-08
4.7350000e+00 3.3776833e-09 -1.9621068e-09 -3.6232679e-10 -4.0519778e-10 4.6211599e-10 -9.4906449e-10 3.0833898e-07 -3.2883977e-08 -7.2402439e-08 -2.9663074e-08 5.8367850e-08 -3.4816085e-08
4.7386111e+00 3.3998375e-09 -2.3023245e-09 -1.0842949e-09 -8.5127726e-11 -1.1798510e-10 -1.9880039e-10 3.0911496e-07 -3.3159319e-08 -7.2484829e-08 -2.9747078e-08 5.8281282e-08 -3.4994560e-08
4.7422222e+00 3.4219918e-09 -3.6129445e-10 4.9927955e-10 -3.0258293e-10 -4.5279054e-10 -1.4486614e-09 3.0989421e-07 -3.3103840e-08 -7.2460843e-08 -2.9960996e-08 5.8409103e-08 -3.5317378e-08
4.7458333e+00 3.4285004e-09 8.9799589e-10 -3.2896714e-10 -6.8473008e-10 1.2955682e-09 -1.5311908e-09 3.1067471e-07 -3.3097840e-08 -7.2583029e-08 -3.0269791e-08 5.8612844e-08 -3.5595080e-08
4.7494444e+00 3.4330686e-09 -8.3995949e-10 -5.3862078e-10 -7.4047720e-10 4.7780304e-11 -1.0322136e-09 3.1151641e-07 -3.3322626e-08 -7.2734752e-08 -3.0471048e-08 5.8533486e-08 -3.5748526e-08
4.7533333e+00 3.4379881e-09 -1.1792522e-09 -4.6175113e-10 -1.2205229e-10 -5.3365027e-10 -2.8304071e-10 3.1229908e-07 -3.3604886e-08 -7.2875720e-08 -3.0602141e-08 5.8485569e-08 -3.5809662e-08
4.7569444e+00 3.4425563e-09 -1.5512952e-09 -5.3920408e-10 -4.8299433e-10 2.1771698e-10 -2.8129035e-10 3.1308307e-07 -3.4072671e-08 -7.3152725e-08 -3.0880010e-08 5.8526212e-08 -3.5897773e-08
4.7605556e+00 3.4497307e-09 -2.9739787e-09 -1.4276984e-09 -7.9947534e-10 5.0257631e-11 -5.3204014e-10 3.1386925e-07 -3.4260402e-08 -7.3395923e-08 -3.1187300e-08 5.8554569e-08 -3.6003791e-08
4.7641667e+00 3.4617228e-09 1.1578969e-09 -2.9914817e-10 -6.1878740e-10 1.3671343e-10 -4.4658729e-10 3.1471896e-07 -3.4319034e-08 -7.3626103e-08 -3.1478540e-08 5.8639577e-08 -3.5952971e-08
4.7680556e+00 3.4746373e-09 -1.6845781e-09 -1.2185260e-09 -6.2938266e-10 3.8374108e-10 8.8218389e-10 3.1551080e-07 -3.4799636e-08 -7.3925092e-08 -3.1630008e-08 5.8643383e-08 -3.6004671e-08
4.7716667e+00 3.4866294e-09 -2.9646916e-09 -9.0446876e-10 -6.9703850e-11 -3.5864297e-10 -1.3594134e-09 3.1630537e-07 -3.5156464e-08 -7.4072551e-08 -3.1718549e-08 5.8786712e-08 -3.6299387e-08
4.7752778e+00 3.4986214e-09 -4.8720916e-10 -1.4258133e-10 -3.3894669e-10 1.3036663e-09 -1.3610374e-09 3.1710306e-07 -3.5472951e-08 -7.4215794e-08 -3.1940661e-08 5.8955128e-08 -3.6359905e-08
4.7788889e+00 3.5140363e-09 -2.5744414e-09 -8.7452483e-10 -6.8618617e-10 -1.9323210e-10 8.0240112e-10 3.1796614e-07 -3.5739816e-08 -7.4451908e-08 -3.2205724e-08 5.9041487e-08 -3.6240663e-08
4.7827778e+00 3.5314878e-09 1.7723400e-10 -6.8227155e-10 -4.4979673e-10 7.2196367e-10 2.1967777e-10 3.1877139e-07 -3.5885441e-08 -7.4790448e-08 -3.2461750e-08 5.9120805e-08 -3.6211631e-08
4.7863889e+00 3.5476928e-09 -1.5859922e-09 -1.7215661e-09 -7.3186300e-10 -1.9898642e-10 4.8306278e-11 3.1958034e-07 -3.5951632e-08 -7.5043633e-08 -3.2621223e-08 5.9163043e-08 -3.6236312e-08
4.7900000e+00 3.5638977e-09 9.4567698e-10 -7.6192879e-11 -4.1648982e-12 4.7747395e-10 -2.7612432e-10 3.2083108e-07 -3.5654176e-08 -7.5135744e-08 -3.2750560e-08 5.9191269e-08 -3.6328664e-08
4.7955556e+00 3.5832130e-09 9.2472515e-10 -3.4893449e-10 -3.8384459e-10 -3.5650229e-10 -2.7798976e-10 3.2164732e-07 -3.5433159e-08 -7.5249991e-08 -3.2794994e-08 5.9121676e-08 -3.6397552e-08
4.7991667e+00 3.5925052e-09 1.2133561e-09 -4.6228683e-10 1.7876464e-10 -1.0235697e-10 -3.5789687e-10 3.2252871e-07 -3.5679078e-08 -7.5481012e-08 -3.2763649e-08 5.9290939e-08 -3.6510855e-08
4.8030556e+00 3.6025123e-09 -3.4224111e-09 -1.0609337e-09 -4.4430835e-11 1.1386639e-09 -6.1327813e-10 3.2334934e-07 -3.6144526e-08 -7.5682382e-08 -3.2806328e-08 5.9435124e-08 -3.6634372e-08
4.8066667e+00 3.6118045e-09 -1.0802597e-09 -3.6890964e-10 -1.5255066e-10 -1.8799502e-10 -5.2687847e-10 3.2417250e-07 -3.6291630e-08 -7.5861921e-08 -3.2985210e-08 5.9503558e-08 -3.6658845e-08
4.8102778e+00 3.6247729e-09 -3.4280372e-10 -9.0592511e-10 -6.7305631e-10 6.3921165e-10 3.0098112e-10 3.2499972e-07 -3.6303942e-08 -7.6002505e-08 -3.3123699e-08 5.9522239e-08 -3.6610863e-08
4.8138889e+00 3.6474948e-09 2.2370326e-10 -9.2300538e-11 3.3877103e-11 -5.1604625e-10 1.4192774e-10 3.2589635e-07 -3.6379900e-08 -7.6048747e-08 -3.3150154e-08 5.9435071e-08 -3.6830248e-08
4.8177778e+00 3.6719646e-09 -9.0602230e-10 -2.1259237e-10 -1.4725615e-10 -1.7632911e-11 -2.0223739e-09 3.2673431e-07 -3.6647341e-08 -7.6210566e-08 -3.3276760e-08 5.9581038e-08 -3.7088251e-08
4.8213889e+00 3.6946865e-09 -1.6811601e-09 -9.3642098e-10 -4.3708041e-10 9.8005031e-10 -3.5919443e-10 3.2757744e-07 -3.6786295e-08 -7.6351139e-08 -3.3416698e-08 5.9739421e-08 -3.7292348e-08
4.8250000e+00 3.7174084e-09 3.3693463e-10 -6.1728201e-11 -2.0878797e-10 6.4234698e-11 -1.5247763e-09 3.2848930e-07 -3.6711577e-08 -7.6357083e-08 -3.3604865e-08 5.9856350e-08 -3.7424447e-08
4.8288889e+00 3.7264005e-09 3.3424521e-10 2.2535390e-11 -5.9764265e-10 6.5165925e-10 3.9250035e-10 3.2933748e-07 -3.6577106e-08 -7.6307638e-08 -3.3724038e-08 5.9965323e-08 -3.7456824e-08
4.8325000e+00 3.7300648e-09 9.6661138e-10 3.2855152e-10 4.7614137e-11 6.6846428e-11 -6.9136033e-10 3.3018648e-07 -3.6445195e-08 -7.6348413e-08 -3.3726285e-08 6.0099534e-08 -3.7480257e-08
4.8361111e+00 3.7337291e-09 3.0946984e-10 -6.1807945e-10 -5.7983463e-11 8.1806110e-10 4.7505338e-10 3.3103632e-07 -3.6362221e-08 -7.6486215e-08 -3.3817501e-08 6.0448894e-08 -3.7440315e-08
4.8397222e+00 3.7373934e-09 4.9321235e-10 -3.6039482e-10 -3.6301212e-10 1.4854049e-09 -1.0636155e-10 3.3195257e-07 -3.6353599e-08 -7.6635282e-08 -3.3944147e-08 6.0798429e-08 -3.7358271e-08
4.8436111e+00 3.7422189e-09 -4.1576355e-10 -6.2246052e-10 -1.7975816e-10 6.5460909e-10 8.0960139e-10 3.3280471e-07 -3.6588346e-08 -7.6902098e-08 -3.4139180e-08 6.0958404e-08 -3.7354565e-08
4.8472222e+00 3.7490986e-09 -1.8551469e-09 -1.2720947e-09 -7.2039536e-10 4.0016773e-10 -7.7539409e-10 3.3365841e-07 -3.6739780e-08 -7.6963489e-08 -3.4412307e-08 6.1092548e-08 -3.7567587e-08
4.8508333e+00 3.7559784e-09 3.9019833e-10 8.3618089e-10 -5.4018947e-10 4.8430151e-10 -1.1909634e-09 3.3497486e-07 -3.6551485e-08 -7.6802651e-08 -3.4558470e-08 6.1475342e-08 -3.7769670e-08
4.8563889e+00 3.7665627e-09 7.9380202e-10 -9.3852231e-11 1.0170107e-10 1.1562450e-09 -2.1534864e-11 3.3583259e-07 -3.6479253e-08 -7.6838905e-08 -3.4541044e-08 6.1813132e-08 -3.7819616e-08
4.8600000e+00 3.7739463e-09 -9.5035708e-11 -1.6356810e-10 -2.1272892e-11 1.0709385e-09 -4.3950372e-10 3.3675845e-07 -3.6695752e-08 -7.6890250e-08 -3.4492282e-08 6.2285166e-08 -3.7854316e-08
4.8638889e+00 3.7841164e-09 -1.8497461e-09 -1.7496859e-10 2.3025102e-10 1.8190681e-09 1.4207195e-10 3.3762042e-07 -3.6650900e-08 -7.6893193e-08 -3.4482442e-08 6.2685868e-08 -3.7931539e-08
4.8675000e+00 3.7935601e-09 2.2836346e-09 1.5406878e-10 -1.8483704e-10 8.2292303e-10 -8.5489741e-10 3.3848452e-07 -3.6537560e-08 -7.6960930e-08 -3.4580827e-08 6.2935473e-08 -3.8143848e-08
4.8711111e+00 3.8030038e-09 -1.1872033e-09 -6.3504385e-10 -2.6924367e-10 8.2282247e-10 -1.1048825e-09 3.3935078e-07 -3.6466639e-08 -7.7058719e-08 -3.4691891e-08 6.3072240e-08 -3.8121442e-08
4.8747222e+00 3.8124475e-09 1.8732845e-09 -5.9311949e-11 -2.4336007e-10 7.8936337e-11 1.3117130e-09 3.4028644e-07 -3.6206751e-08 -7.7089678e-08 -3.4860491e-08 6.3233469e-08 -3.8058361e-08
4.8786111e+00 3.8255781e-09 4.6125388e-10 -1.4481229e-10 -4.7921192e-10 9.0818553e-10 -7.7101733e-10 3.4115829e-07 -3.6371698e-08 -7.7178775e-08 -3.4994614e-08 6.3508377e-08 -3.8180699e-08
4.8822222e+00 3.8390509e-09 -2.0569284e-09 -4.8783340e-10 -1.3981865e-10 9.0439402e-10 -3.5826110e-10 3.4203321e-07 -3.6338836e-08 -7.7250892e-08 -3.5076317e-08 6.3657673e-08 -3.8203625e-08
4.8858333e+00 3.8525238e-09 2.3748322e-09 -2.4236255e-11 -2.3727055e-10 7.9973792e-11 1.4663487e-10 3.4291119e-07 -3.6297672e-08 -7.7210970e-08 -3.5139486e-08 6.3706040e-08 -3.8235624e-08
4.8894444e+00 3.8659966e-09 -1.9766143e-09 3.0770588e-10 -5.4277572e-11 2.3893085e-10 -4.4200916e-10 3.4385999e-07 -3.6466317e-08 -7.7231281e-08 -3.5284559e-08 6.3825996e-08 -3.8202257e-08
4.8933333e+00 3.8792941e-09 4.6169232e-10 -4.4162666e-10 -5.6746330e-10 4.9549371e-10 7.2800957e-10 3.4474336e-07 -3.6544035e-08 -7.7312408e-08 -3.5457725e-08 6.4090150e-08 -3.8269748e-08
4.8969444e+00 3.8865921e-09 -1.2135216e-09 -1.3442374e-10 -2.3176801e-10 1.2461773e-09 -1.3509982e-09 3.4562839e-07 -3.6618313e-08 -7.7446081e-08 -3.5589437e-08 6.4253162e-08 -3.8265315e-08
4.9005556e+00 3.8938902e-09 4.9496831e-10 -8.1473108e-10 -3.7613214e-10 -1.7136997e-10 1.3919197e-09 3.4651508e-07 -3.6512421e-08 -7.7592361e-08 -3.5688767e-08 6.4339762e-08 -3.8189220e-08
4.9041667e+00 3.9011883e-09 5.2941835e-10 -2.2394446e-10 -8.2315341e-11 7.4235752e-10 -6.8950611e-10 3.4740343e-07 -3.6796032e-08 -7.7581860e-08 -3.5768425e-08 6.4439095e-08 -3.8257342e-08
4.9077778e+00 3.9084864e-09 -3.2730325e-09 2.9850782e-10 -2.8533554e-10 -8.7414733e-11 6.0683397e-11 3.4884181e-07 -3.7292759e-08 -7.7686675e-08 -3.5943222e-08 6.4722851e-08 -3.8629026e-08
4.9136111e+00 3.9194633e-09 2.9834870e-10 -7.5923566e-10 -2.1408447e-10 1.2456033e-09 -2.1845933e-09 3.4973425e-07 -3.7309525e-08 -7.7718472e-08 -3.5935063e-08 6.5037611e-08 -3.8958163e-08
4.9172222e+00 3.9260823e-09 -4.6054540e-10 5.3345870e-10 2.5174020e-10 8.2973718e-10 -8.5358638e-10 3.5062818e-07 -3.7110395e-08 -7.7770151e-08 -3.5882259e-08 6.5226596e-08 -3.9088841e-08
4.9208333e+00 3.9327013e-09 2.3868990e-09 -9.0041080e-10 -8.0286913e-12 4.1631490e-10 -3.5267987e-10 3.5152362e-07 -3.6937784e-08 -7.7898158e-08 -3.5924094e-08 6.5403489e-08 -3.9020995e-08
4.9244444e+00 3.9393203e-09 -7.1708609e-10 -8.5108139e-12 -1.8505473e-10 7.5001643e-10 9.7895406e-10 3.5242077e-07 -3.7044093e-08 -7.7979571e-08 -3.6050400e-08 6.5694564e-08 -3.8934849e-08
4.9280556e+00 3.9476470e-09 -3.1132938e-10 -5.6957146e-10 -3.9789549e-10 1.1691600e-09 -1.8376412e-10 3.5338920e-07 -3.7150884e-08 -7.8100009e-08 -3.6176084e-08 6.6048804e-08 -3.9045992e-08
4.9319444e+00 3.9579429e-09 -6.4795256e-10 -2.2452235e-10 -1.4074908e-10 9.9965543e-10 -7.6889015e-10 3.5429072e-07 -3.7188820e-08 -7.8153321e-08 -3.6300868e-08 6.6188131e-08 -3.9050298e-08
4.9355556e+00 3.9675033e-09 2.8095628e-10 -1.5402692e-10 -4.3517852e-10 -8.1019348e-11 7.2914890e-10 3.5519442e-07 -3.7219572e-08 -7.8277365e-08 -3.6477902e-08 6.6353110e-08 -3.9117537e-08
4.9391667e+00 3.9770637e-09 -5.7844065e-10 -7.2675886e-10 -3.8190250e-10 1.1687930e-09 -1.3498166e-09 3.5610033e-07 -3.7505056e-08 -7.8489890e-08 -3.6499474e-08 6.6568324e-08 -3.9329193e-08
4.9427778e+00 3.9869765e-09 -2.1832913e-09 -7.8229110e-10 2.8234052e-10 2.5020421e-10 -6.0393304e-10 3.5700940e-07 -3.7640658e-08 -7.8652682e-08 -3.6461882e-08 6.6531161e-08 -3.9333606e-08
4.9463889e+00 4.0049075e-09 8.7150549e-10 -3.7363193e-10 -1.0884157e-10 -4.9524015e-10 5.6319644e-10 3.5799297e-07 -3.7231924e-08 -7.8706998e-08 -3.6479637e-08 6.6573947e-08 -3.9250355e-08
4.9502778e+00 4.0242178e-09 2.8000915e-09 1.5504285e-11 3.2750302e-11 7.5719487e-10 1.5038088e-10 3.5891052e-07 -3.6884858e-08 -7.8819868e-08 -3.6447614e-08 6.6689137e-08 -3.9326487e-08
4.9538889e+00 4.0421489e-09 5.5736663e-10 -8.1694989e-10 1.1504584e-10 2.3055143e-12 -8.5313385e-10 3.5983215e-07 -3.6604222e-08 -7.8897132e-08 -3.6586594e-08 6.6741187e-08 -3.9429754e-08
4.9575000e+00 4.0600799e-09 2.1574627e-09 2.6833027e-10 -7.5649197e-10 3.4088069e-10 -1.0009988e-10 3.6075714e-07 -3.6524819e-08 -7.8922332e-08 -3.6798746e-08 6.6969921e-08 -3.9397879e-08
4.9611111e+00 4.0717243e-09 -1.3893235e-09 -4.4725988e-10 -2.2266938e-10 1.1672507e-09 3.9432751e-10 3.6175543e-07 -3.6493322e-08 -7.9026678e-08 -3.6933099e-08 6.7216318e-08 -3.9383002e-08
4.9650000e+00 4.0775855e-09 1.6722584e-09 -2.4073951e-10 -3.5312958e-10 3.4130350e-10 -2.6680772e-10 3.6268370e-07 -3.6293984e-08 -7.8999792e-08 -3.7156979e-08 6.7346016e-08 -3.9269042e-08
4.9686111e+00 4.0830280e-09 2.5610703e-10 4.3165023e-10 -6.8016163e-10 5.1385161e-10 1.3187450e-09 3.6411423e-07 -3.6403860e-08 -7.9036158e-08 -3.7451899e-08 6.7410166e-08 -3.8732985e-08
4.9741667e+00 4.0914011e-09 -9.4701360e-10 -5.9949366e-10 -2.0459835e-10 -2.3892533e-10 1.8975974e-09 3.6504588e-07 -3.6512735e-08 -7.9136342e-08 -3.7496485e-08 6.7401036e-08 -3.8474966e-08
4.9777778e+00 4.0989378e-09 -1.0621900e-10 -1.1187122e-10 -1.1852949e-12 1.7872768e-10 4.8412211e-10 3.6597948e-07 -3.6486440e-08 -7.9226110e-08 -3.7177369e-08 6.7328912e-08 -3.8343153e-08
4.9813889e+00 4.1085406e-09 3.6059387e-10 -5.2554043e-10 1.4740307e-09 -6.5427269e-10 7.3261175e-10 3.6698734e-07 -3.6316662e-08 -7.9438368e-08 -3.6801318e-08 6.7360507e-08 -3.8230088e-08
4.9852778e+00 4.1188821e-09 1.1644988e-09 -8.7396359e-10 1.3761449e-10 8.4771414e-10 2.3651537e-10 3.6792547e-07 -3.6557338e-08 -7.9706059e-08 -3.6782361e-08 6.7464763e-08 -3.8260824e-08
4.9888889e+00 4.1284849e-09 -3.4927617e-09 -1.0267971e-09 -5.0119234e-11 -1.6030918e-10 -5.2022970e-10 3.6886580e-07 -3.6857866e-08 -7.9882803e-08 -3.6782015e-08 6.7429534e-08 -3.8373133e-08
4.9925000e+00 4.1380877e-09 5.8549392e-10 -2.2819344e-10 5.1715336e-11 -7.1971448e-11 -5.1647344e-10 3.6980895e-07 -3.6746686e-08 -7.9946016e-08 -3.6772896e-08 6.7609878e-08 -3.8466888e-08
4.9961111e+00 4.1533854e-09 4.9005067e-10 -2.2065305e-10 -9.6260676e-12 1.2610522e-09 -3.4895464e-10 3.7082858e-07 -3.6791646e-08 -8.0101977e-08 -3.6839948e-08 6.7981501e-08 -3.8460734e-08
5.0000000e+00 4.1700845e-09 -8.9392248e-10 -8.0766155e-10 -2.7774074e-10 1.0141912e-09 4.0170526e-10 3.7177904e-07 -3.7062945e-08 -8.0351041e-08 -3.6970069e-08 6.8200392e-08 -3.8599297e-08
5.0036111e+00 4.1855908e-09 -1.7305838e-09 -9.6084157e-10 -3.2281489e-10 4.2904543e-10 -1.6807540e-09 3.7273302e-07 -3.7439969e-08 -8.0599508e-08 -3.7038008e-08 6.8355231e-08 -3.8720452e-08
5.0072222e+00 4.2010970e-09 -1.9166878e-09 -8.0341965e-10 9.2478166e-12 5.9186838e-10 5.6239870e-10 3.7369008e-07 -3.7485865e-08 -8.0680816e-08 -3.7003022e-08 6.8397080e-08 -3.8760234e-08
5.0108333e+00 4.2125963e-09 1.4726997e-09 2.2608264e-10 1.5222864e-10 -3.1593873e-10 -9.2961107e-10 3.7472297e-07 -3.7325061e-08 -8.0770430e-08 -3.7031370e-08 6.8497270e-08 -3.8909480e-08
5.0147222e+00 4.2191695e-09 -2.8222147e-11 -8.1693950e-10 -2.7372037e-10 9.2934690e-10 -3.4964364e-10 3.7568353e-07 -3.7220851e-08 -8.0856250e-08 -3.7040762e-08 6.8640571e-08 -3.9102328e-08
5.0183333e+00 4.2252733e-09 1.0363303e-09 2.0756062e-10 2.3037062e-10 1.5491472e-11 -1.4304950e-09 3.7664547e-07 -3.7133232e-08 -8.0886529e-08 -3.7013129e-08 6.8923930e-08 -3.9240469e-08
5.0219444e+00 4.2313771e-09 -1.8871578e-10 -4.2255396e-10 -1.0283310e-10 1.8528131e-09 1.5534947e-10 3.7760880e-07 -3.7072246e-08 -8.1045785e-08 -3.6992953e-08 6.9435003e-08 -3.9180063e-08
5.0255556e+00 4.2374808e-09 7.7868943e-10 -7.0825710e-10 1.9595458e-10 1.5168953e-09 4.0224332e-10 3.7917095e-07 -3.7118646e-08 -8.1209089e-08 -3.7014914e-08 6.9932576e-08 -3.9170988e-08
5.0313889e+00 4.2639899e-09 -1.0565607e-09 -9.5641420e-12 -2.5870121e-10 5.1401553e-10 -3.5038626e-10 3.8006805e-07 -3.7339580e-08 -8.1229122e-08 -3.7122868e-08 7.0124337e-08 -3.9173835e-08
5.0347222e+00 4.2798495e-09 -1.2588288e-09 -1.4453354e-10 -2.8106667e-10 8.5570894e-10 3.2191771e-10 3.8111888e-07 -3.7621918e-08 -8.1267284e-08 -3.7188340e-08 7.0253300e-08 -3.9206146e-08
5.0386111e+00 4.2983524e-09 -1.2773726e-09 -1.0708395e-10 4.7050161e-13 -6.6141489e-11 -5.9886689e-10 3.8209871e-07 -3.7726042e-08 -8.1413755e-08 -3.7211137e-08 7.0170888e-08 -3.9245379e-08
5.0422222e+00 4.3155337e-09 2.7008936e-10 -9.3294870e-10 -1.0568537e-10 -4.7723331e-10 2.3671646e-10 3.8308211e-07 -3.7538833e-08 -8.1587548e-08 -3.7221390e-08 7.0178074e-08 -3.9211857e-08
5.0458333e+00 4.3297557e-09 1.5409459e-09 -3.0108396e-10 5.8363049e-11 5.2461091e-10 7.2711542e-11 3.8406871e-07 -3.7495661e-08 -8.1580916e-08 -3.7228169e-08 7.0374678e-08 -3.9259450e-08
5.0494444e+00 4.3436024e-09 -1.1233110e-09 3.4817281e-10 -8.9651556e-11 7.7167836e-10 -5.1202696e-10 3.8513471e-07 -3.7317530e-08 -8.1560770e-08 -3.7416881e-08 7.0409001e-08 -3.9340323e-08
5.0533333e+00 4.3585143e-09 2.7234433e-09 -2.1533948e-10 -7.1911284e-10 -5.6153643e-10 -1.8116846e-10 3.8612785e-07 -3.6960658e-08 -8.1638540e-08 -3.7568204e-08 7.0352782e-08 -3.9226069e-08
5.0569444e+00 4.3723610e-09 7.2887944e-10 -3.3687863e-10 2.0694715e-11 1.9086280e-10 1.2358208e-09 3.8712379e-07 -3.7046139e-08 -8.1745892e-08 -3.7571535e-08 7.0435617e-08 -3.9075687e-08
5.0605556e+00 4.3831366e-09 -1.5558126e-09 -4.2537775e-10 -3.6065007e-11 3.5530286e-10 1.5231487e-10 3.8819832e-07 -3.7169692e-08 -8.1930086e-08 -3.7521052e-08 7.0647614e-08 -3.9301820e-08
5.0644444e+00 4.3885680e-09 4.4595599e-10 -7.8908739e-10 2.5241977e-10 9.4264031e-10 -2.0905959e-09 3.8919730e-07 -3.7030101e-08 -8.1985458e-08 -3.7654827e-08 7.0996476e-08 -3.9511539e-08
5.0680556e+00 4.3936114e-09 9.0443001e-10 3.9590769e-10 -8.6984431e-10 1.3575478e-09 1.5473202e-10 3.9019742e-07 -3.6791945e-08 -8.1896474e-08 -3.7850854e-08 7.1345156e-08 -3.9541149e-08
5.0716667e+00 4.3986548e-09 1.3994496e-09 2.3593451e-10 -3.4895695e-11 9.4144100e-10 -4.2806074e-10 3.9119868e-07 -3.6805430e-08 -8.1862696e-08 -3.7976634e-08 7.1555179e-08 -3.9696932e-08
5.0752778e+00 4.4036983e-09 -1.5299007e-09 3.9082273e-12 -5.4562636e-10 4.4332120e-10 -1.0099298e-09 3.9220182e-07 -3.7035434e-08 -8.1853827e-08 -3.8101903e-08 7.1739719e-08 -3.9753778e-08
5.0788889e+00 4.4150351e-09 -6.9512501e-10 5.9068602e-11 -3.2536176e-11 7.7342771e-10 4.8519794e-10 3.9328519e-07 -3.7025428e-08 -8.1930798e-08 -3.8157742e-08 7.1884471e-08 -3.9892516e-08
5.0827778e+00 4.4288311e-09 7.8501040e-10 -5.6657241e-10 -2.0677492e-10 1.1280825e-10 -1.6743814e-09 3.9429421e-07 -3.6788083e-08 -8.2019219e-08 -3.8285155e-08 7.1868096e-08 -4.0138224e-08
5.0863889e+00 4.4416416e-09 1.5110251e-09 -6.1267982e-11 -3.8128516e-10 -2.2077391e-10 -5.9369141e-10 3.9585223e-07 -3.6673118e-08 -8.2226424e-08 -3.8299948e-08 7.2036828e-08 -4.0447115e-08
5.0919444e+00 4.4613501e-09 -7.8812495e-10 -8.9506429e-10 3.3690682e-10 9.4391033e-10 -1.2596566e-09 3.9686859e-07 -3.6769337e-08 -8.2316115e-08 -3.8314123e-08 7.2172003e-08 -4.0647815e-08
5.0955556e+00 4.4736523e-09 -1.4267598e-10 2.5821080e-10 -4.0233373e-10 -5.2647519e-11 -5.9295984e-10 3.9788773e-07 -3.6669880e-08 -8.2372893e-08 -3.8465248e-08 7.2370750e-08 -4.0884373e-08
5.0991667e+00 4.4858354e-09 1.1048070e-09 -6.6137077e-10 -2.9516316e-10 1.3630702e-09 -1.5906561e-09 3.9898836e-07 -3.6741700e-08 -8.2413913e-08 -3.8687868e-08 7.2692900e-08 -4.1207473e-08
5.1030556e+00 4.4989556e-09 -1.7499570e-09 3.9090968e-10 -6.5892294e-10 6.0927802e-10 -1.1787686e-09 4.0001326e-07 -3.7251602e-08 -8.2429680e-08 -3.8870826e-08 7.2853830e-08 -4.1453151e-08
5.1066667e+00 4.5111387e-09 -3.1827572e-09 -5.0286852e-10 -1.8549863e-10 4.5179517e-10 -1.0890279e-09 4.0104086e-07 -3.7667222e-08 -8.2549198e-08 -3.8924237e-08 7.2775692e-08 -4.1689511e-08
5.1102778e+00 4.5226516e-09 -8.3788705e-10 -3.4577558e-10 -6.1015513e-11 -9.6698910e-10 -1.0927583e-09 4.0215019e-07 -3.7735711e-08 -8.2607856e-08 -3.8941380e-08 7.2651246e-08 -4.1798249e-08
5.1141667e+00 4.5331140e-09 2.2266018e-10 -4.0980265e-11 -1.2453824e-11 2.0507423e-10 1.6072361e-10 4.0318258e-07 -3.7573028e-08 -8.2619240e-08 -3.8966449e-08 7.2801626e-08 -4.1916789e-08
5.1177778e+00 4.5428290e-09 1.3511132e-09 -3.9853603e-11 -1.0325058e-10 7.8644012e-10 -1.2549411e-09 4.0421717e-07 -3.7427560e-08 -8.2641814e-08 -3.9078675e-08 7.2976451e-08 -4.1990787e-08
5.1213889e+00 4.5525441e-09 5.6116346e-11 -1.2043743e-10 -4.1471543e-10 3.6625484e-10 5.7187793e-10 4.0525398e-07 -3.7221630e-08 -8.2690255e-08 -3.9154351e-08 7.2986969e-08 -4.2191180e-08
5.1250000e+00 4.5622591e-09 1.9360236e-09 -2.2351834e-10 6.5443110e-11 -2.9690755e-10 -2.4216617e-09 4.0637209e-07 -3.7124497e-08 -8.2712829e-08 -3.9216705e-08 7.3175248e-08 -4.2552488e-08
5.1288889e+00 4.5651004e-09 -1.0634973e-09 7.4675632e-11 -3.3267463e-10 1.4496400e-09 -6.7526057e-10 4.0741068e-07 -3.7157987e-08 -8.2779929e-08 -3.9334068e-08 7.3312485e-08 -4.2752710e-08
5.1325000e+00 4.5654059e-09 7.3952013e-10 -5.5112721e-10 -2.0900002e-10 -5.4478083e-10 -1.1729450e-09 4.0844934e-07 -3.7042941e-08 -8.2809924e-08 -3.9482819e-08 7.3425299e-08 -4.2907484e-08
5.1361111e+00 4.5657113e-09 3.7342215e-10 3.3814549e-10 -4.7754467e-10 1.2886086e-09 -2.5573597e-10 4.0948808e-07 -3.6925301e-08 -8.2788900e-08 -3.9579128e-08 7.3563577e-08 -4.2990092e-08
5.1397222e+00 4.5660168e-09 7.6461104e-10 -1.8885763e-10 3.3041714e-11 -3.7688515e-10 -5.0679679e-10 4.1060732e-07 -3.6981308e-08 -8.2798236e-08 -3.9620297e-08 7.3576087e-08 -4.3157062e-08
5.1436111e+00 4.5706491e-09 -1.2677173e-09 1.2729861e-10 -2.0947853e-10 4.5347591e-10 -9.2437176e-10 4.1213099e-07 -3.7332236e-08 -8.2800259e-08 -3.9855857e-08 7.3759609e-08 -4.3264886e-08
5.1488889e+00 4.5942737e-09 -1.0550533e-09 -1.3712699e-10 -5.3439501e-10 3.7444233e-10 2.4337829e-10 4.1325872e-07 -3.7236010e-08 -8.2900130e-08 -3.9998350e-08 7.3963062e-08 -4.3392781e-08
5.1527778e+00 4.6116812e-09 1.9194323e-09 -5.2136639e-10 -7.6291130e-11 8.7119056e-10 -1.3396254e-09 4.1430971e-07 -3.6903451e-08 -8.3016262e-08 -4.0086324e-08 7.4214926e-08 -4.3466631e-08
5.1563889e+00 4.6278454e-09 1.2976893e-09 -3.0323841e-10 -3.2974288e-10 7.8945105e-10 6.5793496e-10 4.1536439e-07 -3.6850976e-08 -8.3054223e-08 -4.0217064e-08 7.4404843e-08 -4.3296538e-08
5.1600000e+00 4.6440007e-09 -7.9004548e-10 3.3696906e-11 -2.7367221e-10 4.6274945e-10 9.1214843e-10 4.1642273e-07 -3.7024745e-08 -8.3122252e-08 -4.0278844e-08 7.4645944e-08 -4.3324414e-08
5.1636111e+00 4.6601190e-09 -8.9097193e-10 -5.1674526e-10 -1.1465311e-11 1.1269262e-09 -1.1694600e-09 4.1748474e-07 -3.7172231e-08 -8.3222254e-08 -4.0414295e-08 7.4836624e-08 -4.3469510e-08
5.1672222e+00 4.6762373e-09 -5.3578760e-10 -1.9332903e-10 -6.1369542e-10 1.3029973e-10 -1.6988899e-10 4.1863255e-07 -3.7197450e-08 -8.3234949e-08 -4.0595273e-08 7.5014587e-08 -4.3606534e-08
5.1711111e+00 4.6935955e-09 3.0924801e-10 1.0962596e-10 -1.6192137e-10 9.5927106e-10 -1.0046022e-09 4.1970217e-07 -3.7059133e-08 -8.3205572e-08 -4.0616456e-08 7.5230288e-08 -4.3697801e-08
5.1747222e+00 4.7097138e-09 1.0288162e-09 9.8971714e-11 6.4151892e-11 4.6293401e-10 1.6214023e-10 4.2078527e-07 -3.6869454e-08 -8.3145857e-08 -4.0631099e-08 7.5458878e-08 -4.3879118e-08
5.1783333e+00 4.8120232e-09 8.0610748e-10 3.2504013e-10 -1.3173595e-10 1.0442540e-09 -1.8358351e-09 4.2189679e-07 -3.7002062e-08 -8.3041432e-08 -4.0763294e-08 7.5990184e-08 -4.4069590e-08
5.1819444e+00 4.9595923e-09 -2.0889352e-09 4.1644010e-10 -4.7839339e-10 2.4588636e-09 7.7624658e-11 4.2313136e-07 -3.7131726e-08 -8.3036737e-08 -4.0929038e-08 7.6196136e-08 -4.3856992e-08
5.1858333e+00 5.1185129e-09 9.2417608e-10 -3.8548633e-10 -2.3193854e-10 -1.1979354e-09 1.7446456e-09 4.2431261e-07 -3.6827429e-08 -8.3065762e-08 -4.0969405e-08 7.6098176e-08 -4.3767239e-08
5.1894444e+00 5.2660820e-09 2.0195466e-09 1.7939094e-10 4.5627945e-11 5.5204381e-10 -9.1615462e-10 4.2552565e-07 -3.6382536e-08 -8.3125324e-08 -4.1000309e-08 7.6290175e-08 -4.3812928e-08
5.1930556e+00 5.3980261e-09 2.2842831e-09 -6.0231425e-10 -1.8825769e-10 7.1388659e-10 4.9440855e-10 4.2685003e-07 -3.5686265e-08 -8.3284908e-08 -4.1102336e-08 7.6633432e-08 -4.3842470e-08
5.1969444e+00 5.4132563e-09 3.9702146e-09 -4.4988679e-10 -2.4900051e-10 1.3876850e-09 -7.4762283e-10 4.2808316e-07 -3.4974338e-08 -8.3407031e-08 -4.1191987e-08 7.7104178e-08 -4.3851614e-08
5.2005556e+00 5.4273986e-09 2.9168553e-09 -4.1726021e-10 -1.6477410e-10 1.7161352e-09 6.6321320e-10 4.2998655e-07 -3.4543941e-08 -8.3395696e-08 -4.1223670e-08 7.7710854e-08 -4.3783160e-08
5.2061111e+00 5.4491560e-09 -2.1051936e-10 4.6957288e-10 6.9723278e-11 8.8390426e-10 -2.5248876e-10 4.3122736e-07 -3.4355922e-08 -8.3273056e-08 -4.1307199e-08 7.7853818e-08 -4.3783224e-08
5.2097222e+00 5.4590285e-09 2.0293861e-09 4.0124727e-10 -4.5524204e-10 5.8718055e-11 2.5190190e-10 4.3246675e-07 -3.3890950e-08 -8.3179635e-08 -4.1515072e-08 7.7871031e-08 -4.3720011e-08
5.2133333e+00 5.4367005e-09 2.4686859e-09 2.6209252e-10 -5.0417112e-10 5.4775509e-11 3.3160084e-10 4.3370106e-07 -3.3709553e-08 -8.3079623e-08 -4.1741906e-08 7.8000447e-08 -4.3919020e-08
5.2169444e+00 5.4143725e-09 -7.1387662e-10 4.4805376e-10 -5.4275594e-10 7.9851417e-10 -2.1686031e-09 4.3502463e-07 -3.3788676e-08 -8.2892367e-08 -4.1775868e-08 7.8235039e-08 -4.4230430e-08
5.2208333e+00 5.3903270e-09 3.1218290e-12 7.8660201e-10 3.9720693e-10 6.3776553e-10 -5.0062985e-10 4.3624839e-07 -3.3667751e-08 -8.2802073e-08 -4.1835577e-08 7.8492093e-08 -4.4293585e-08
5.2244444e+00 5.3679990e-09 1.1666848e-09 -1.4545728e-10 -6.7278797e-10 1.0570935e-09 -8.2336025e-11 4.3746731e-07 -3.3519601e-08 -8.2780919e-08 -4.2033265e-08 7.8635506e-08 -4.4221647e-08
5.2280556e+00 5.3477919e-09 2.6649641e-10 2.9566079e-10 -2.3961625e-10 -1.1150952e-10 7.4637565e-10 4.3868181e-07 -3.3371034e-08 -8.2753161e-08 -4.2171229e-08 7.8690304e-08 -4.4294152e-08
5.2316667e+00 5.3291309e-09 1.1707238e-09 -9.8559433e-11 -3.9714318e-10 4.7280949e-10 -1.4156518e-09 4.3998499e-07 -3.3068494e-08 -8.2879545e-08 -4.2310875e-08 7.8940416e-08 -4.4362117e-08
5.2355556e+00 5.3090344e-09 1.5469449e-09 -7.3474693e-10 -2.0133897e-10 1.0584884e-09 8.3309331e-10 4.4119067e-07 -3.2687188e-08 -8.3019346e-08 -4.2262864e-08 7.9059102e-08 -4.4317129e-08
5.2391667e+00 5.2903733e-09 2.1417495e-09 -2.5792334e-10 4.2292925e-10 -2.7594158e-10 -4.1781823e-10 4.4239212e-07 -3.2379793e-08 -8.3063528e-08 -4.2221048e-08 7.9152109e-08 -4.4353583e-08
5.2427778e+00 5.2718310e-09 8.3194727e-10 -5.5788733e-11 -2.2993351e-10 8.8917639e-10 8.1319038e-11 4.4358968e-07 -3.2282927e-08 -8.3062923e-08 -4.2302178e-08 7.9346484e-08 -4.4371843e-08
5.2463889e+00 5.2561467e-09 1.0512003e-10 6.0083898e-11 -1.4451255e-10 3.9241583e-10 -2.4987258e-10 4.4487537e-07 -3.2161705e-08 -8.3037120e-08 -4.2417065e-08 7.9447517e-08 -4.4507825e-08
5.2502778e+00 5.2392558e-09 9.8379434e-10 1.1004634e-10 -3.4786089e-10 2.2615441e-10 -9.1568632e-10 4.4606551e-07 -3.1851705e-08 -8.3060395e-08 -4.2527945e-08 7.9629434e-08 -4.4670342e-08
5.2538889e+00 5.2235715e-09 2.0151031e-09 -2.7531650e-10 -1.6389340e-10 9.7329756e-10 -5.8447367e-10 4.4725209e-07 -3.1816934e-08 -8.3194174e-08 -4.2569244e-08 7.9924559e-08 -4.4815097e-08
5.2575000e+00 5.2078871e-09 -1.6787389e-09 -6.7458955e-10 -2.6715741e-11 9.7257868e-10 -7.5172212e-10 4.4843638e-07 -3.2029421e-08 -8.3308124e-08 -4.2647773e-08 8.0094603e-08 -4.4950286e-08
5.2611111e+00 5.2034081e-09 -3.7682065e-10 -1.3452637e-10 -3.3572690e-10 1.4859610e-10 -4.9618027e-10 4.5025936e-07 -3.1669111e-08 -8.3285582e-08 -4.2828067e-08 8.0299600e-08 -4.5157474e-08
5.2666667e+00 5.2136675e-09 2.6424515e-09 2.3856879e-10 -2.0515384e-10 7.2996001e-10 -7.4694919e-10 4.5144623e-07 -3.1502422e-08 -8.3209674e-08 -4.3029767e-08 8.0495390e-08 -4.5220419e-08
5.2702778e+00 5.2203361e-09 -1.0299332e-09 3.0042119e-10 -7.2576869e-10 5.6096667e-10 1.6592184e-10 4.5272609e-07 -3.1549267e-08 -8.3132418e-08 -4.3315608e-08 8.0815254e-08 -4.5249287e-08
5.2741667e+00 5.2275176e-09 6.0913449e-10 2.0895888e-10 -4.9926678e-10 1.3973816e-09 -4.1336219e-10 4.5391553e-07 -3.1416592e-08 -8.3153800e-08 -4.3424181e-08 8.1036582e-08 -4.5348254e-08
5.2777778e+00 5.2290310e-09 6.7433842e-10 -3.6078666e-10 -1.8377230e-12 6.1926016e-11 -5.0018020e-10 4.5510472e-07 -3.1332842e-08 -8.3170942e-08 -4.3489563e-08 8.0980134e-08 -4.5510471e-08
5.2813889e+00 5.2254128e-09 1.3584623e-10 2.3906941e-10 -2.9992795e-10 -4.3411431e-10 -9.9720282e-10 4.5629309e-07 -3.1021142e-08 -8.3179059e-08 -4.3701365e-08 8.1049907e-08 -4.5771871e-08
5.2850000e+00 5.2217947e-09 2.8794979e-09 -2.9670832e-10 -6.7761669e-10 8.9415724e-10 -1.4157209e-09 4.5757195e-07 -3.0652895e-08 -8.3295067e-08 -4.3961157e-08 8.1125036e-08 -4.6082577e-08
5.2888889e+00 5.2178982e-09 4.2840924e-10 -4.6817739e-10 -4.3577914e-10 -4.3418068e-10 -1.2474788e-09 4.5875861e-07 -3.0610827e-08 -8.3410366e-08 -4.4085907e-08 8.1107255e-08 -4.6406783e-08
5.2925000e+00 5.2142801e-09 -2.1453638e-11 -3.5051533e-10 -1.3998879e-10 3.1693802e-10 -1.7451899e-09 4.5994540e-07 -3.0718346e-08 -8.3501513e-08 -4.4108397e-08 8.1304018e-08 -4.6713009e-08
5.2961111e+00 5.2190237e-09 -1.0186661e-09 -2.9668037e-10 3.6186564e-11 9.8040528e-10 -1.0815095e-09 4.6113330e-07 -3.0743097e-08 -8.3563448e-08 -4.4198537e-08 8.1425156e-08 -4.6857013e-08
5.2997222e+00 5.2240926e-09 7.7923419e-10 -1.4309111e-10 -4.5221689e-10 -1.8169546e-10 -2.4776154e-10 4.6241388e-07 -3.0496316e-08 -8.3599478e-08 -4.4287562e-08 8.1433749e-08 -4.7108991e-08
5.3036111e+00 5.2295514e-09 1.4375633e-09 -9.4475201e-11 7.0681379e-11 2.3430467e-10 -1.9120423e-09 4.6360418e-07 -3.0366478e-08 -8.3698375e-08 -4.4220197e-08 8.1504977e-08 -4.7234791e-08
5.3072222e+00 5.2346203e-09 -1.8153743e-10 -6.0774589e-10 2.4023650e-10 2.3533304e-10 7.5080474e-10 4.6479605e-07 -3.0448182e-08 -8.3819981e-08 -4.4250719e-08 8.1463347e-08 -4.7170980e-08
5.3108333e+00 5.2433805e-09 -6.0885386e-10 -2.5573330e-10 -3.8110733e-10 -5.0981914e-10 -1.6177572e-10 4.6608249e-07 -3.0515962e-08 -8.3858767e-08 -4.4339644e-08 8.1445410e-08 -4.7189854e-08
5.3147222e+00 5.2582158e-09 2.6200000e-16 1.0000000e-16 5.0000000e-17 4.0000010e-10 1.0000000e-16 4.6728031e-07 -3.0438070e-08 -8.3872931e-08 -4.4378956e-08 8.1592391e-08 -4.7243733e-08
5.3183333e+00 5.2719914e-09 7.5351206e-10 -1.0056934e-10 -1.8144081e-10 5.6910762e-10 -4.9734466e-10 4.6848125e-07 -3.0471285e-08 -8.3863195e-08 -4.4558450e-08 8.1613172e-08 -4.7378808e-08
5.3219444e+00 5.2857671e-09 -1.0748267e-09 1.6970226e-10 -6.4699547e-10 -4.3209051e-10 -7.4950169e-10 4.7033436e-07 -3.0720367e-08 -8.3959022e-08 -4.4773895e-08 8.1607267e-08 -4.7960595e-08
5.3275000e+00 5.3034309e-09 -4.9139986e-10 -6.1198367e-10 6.6271512e-13 4.0678526e-10 -2.7412243e-09 4.7154151e-07 -3.0951758e-08 -8.4030452e-08 -4.4833411e-08 8.1768772e-08 -4.8284012e-08
5.3311111e+00 5.3088808e-09 -1.7470456e-09 1.0479265e-10 -2.7535391e-10 6.5808056e-10 -2.4416009e-10 4.7274990e-07 -3.1250068e-08 -8.4040266e-08 -4.4996860e-08 8.2018420e-08 -4.8301143e-08
5.3347222e+00 5.3143308e-09 -1.1387543e-09 -1.7447972e-10 -4.7902583e-10 9.8794789e-10 8.6022134e-11 4.7405263e-07 -3.1249608e-08 -8.4129393e-08 -4.5176692e-08 8.2287185e-08 -4.8339127e-08
5.3386111e+00 5.3202000e-09 1.1428805e-09 -4.1317116e-10 -2.9168141e-10 6.5755570e-10 -4.1159873e-10 4.7526360e-07 -3.1225358e-08 -8.4138293e-08 -4.5286231e-08 8.2499662e-08 -4.8473187e-08
5.3422222e+00 5.3256499e-09 -9.0829029e-10 3.4997839e-10 -2.1388302e-10 7.4339051e-10 -8.2587125e-10 4.7647538e-07 -3.1355628e-08 -8.4076027e-08 -4.5397626e-08 8.2762072e-08 -4.8670699e-08
5.3458333e+00 5.3274114e-09 -3.5191390e-10 9.2147566e-11 -3.0024811e-10 9.8678497e-10 -9.9732137e-10 4.7768751e-07 -3.1463246e-08 -8.4212703e-08 -4.5564961e-08 8.3049324e-08 -4.8796391e-08
5.3494444e+00 5.3286946e-09 -6.8916970e-10 -1.0626308e-09 -4.7206845e-10 9.0718101e-10 -1.6291363e-10 4.7899321e-07 -3.1442609e-08 -8.4494095e-08 -4.5703210e-08 8.3400435e-08 -4.8814799e-08
5.3533333e+00 5.3300766e-09 8.7454377e-10 -7.9269834e-10 -1.2042688e-10 1.2424791e-09 5.1299379e-12 4.8020595e-07 -3.1279695e-08 -8.4523398e-08 -4.5758628e-08 8.3638785e-08 -4.8939758e-08
5.3569444e+00 5.3313598e-09 7.0146783e-10 5.8462638e-10 -1.3534889e-10 3.2905996e-10 -1.1585988e-09 4.8141982e-07 -3.1084789e-08 -8.4445460e-08 -4.5837045e-08 8.3637601e-08 -4.9172822e-08
5.3605556e+00 5.3400459e-09 1.1840245e-09 -3.1221306e-11 -2.2657493e-10 -3.3686354e-10 -9.9275380e-10 4.8263726e-07 -3.0546506e-08 -8.4562293e-08 -4.6057262e-08 8.3623043e-08 -4.9271184e-08
5.3641667e+00 5.3626793e-09 4.0232398e-09 -7.9835849e-10 -7.8981380e-10 2.4087436e-10 8.4795056e-11 4.8395410e-07 -3.0107091e-08 -8.4663550e-08 -4.6201099e-08 8.3579382e-08 -4.9426165e-08
5.3680556e+00 5.3870538e-09 -7.6035102e-11 1.3073115e-10 1.7337030e-10 -5.0818907e-10 -1.4132102e-09 4.8518223e-07 -3.0033732e-08 -8.4774386e-08 -4.6210351e-08 8.3602630e-08 -4.9578760e-08
5.3716667e+00 5.4096872e-09 7.8569729e-10 -9.1773550e-10 -2.1607076e-10 6.6147498e-10 4.6460562e-12 4.8641551e-07 -2.9937608e-08 -8.4875646e-08 -4.6247190e-08 8.3816031e-08 -4.9604750e-08
5.3752778e+00 5.4323205e-09 1.4419546e-10 1.9872959e-10 4.6043205e-11 7.4556151e-10 -2.4455608e-10 4.8765286e-07 -2.9621958e-08 -8.4841772e-08 -4.6319306e-08 8.3941332e-08 -4.9747849e-08
5.3788889e+00 5.4454524e-09 2.9093512e-09 4.1797024e-11 -3.7888540e-10 8.0600629e-11 -1.0763530e-09 4.8965729e-07 -2.9057320e-08 -8.4968573e-08 -4.6571150e-08 8.4144259e-08 -4.9804113e-08
5.3847222e+00 5.4630195e-09 4.7202017e-10 -5.9916446e-10 -3.4066934e-10 7.4767280e-10 7.5484395e-10 4.9090136e-07 -2.8693341e-08 -8.5067922e-08 -4.6609500e-08 8.4207464e-08 -4.9703431e-08
5.3883333e+00 5.4738943e-09 3.0490589e-09 -1.0627546e-10 1.6367017e-10 -3.3093695e-10 1.7452946e-10 4.9214791e-07 -2.8330265e-08 -8.5111875e-08 -4.6631200e-08 8.4219997e-08 -4.9756149e-08
5.3919444e+00 5.4847692e-09 4.6327830e-10 -2.0581642e-10 -2.6382514e-10 4.1357226e-10 -6.6115612e-10 4.9339720e-07 -2.8359772e-08 -8.5069356e-08 -4.6763608e-08 8.4295767e-08 -4.9898990e-08
5.3955556e+00 5.4980455e-09 -7.4872332e-10 5.0773273e-10 -3.4728660e-10 8.6010792e-11 -6.5737698e-10 4.9464959e-07 -2.8291504e-08 -8.5082557e-08 -4.6978722e-08 8.4359317e-08 -5.0104766e-08
5.3991667e+00 5.5118924e-09 1.4091408e-09 -6.0147177e-10 -6.4554949e-10 3.3299822e-10 -1.2420958e-09 4.9600183e-07 -2.8280815e-08 -8.5256760e-08 -4.7141670e-08 8.4671670e-08 -5.0220056e-08
5.4030556e+00 5.5268044e-09 -1.3131200e-09 -5.4711741e-10 -5.2799721e-11 1.5793688e-09 2.5389093e-10 4.9726075e-07 -2.8189301e-08 -8.5282669e-08 -4.7189420e-08 8.4962372e-08 -5.0074441e-08
5.4066667e+00 5.5406512e-09 2.1984073e-09 3.6314532e-10 -1.6758541e-10 3.3734578e-10 1.0902492e-09 4.9852266e-07 -2.7997714e-08 -8.5212183e-08 -4.7107435e-08 8.5077247e-08 -4.9964482e-08
5.4102778e+00 5.5530391e-09 -3.4502104e-10 1.3734611e-10 5.4598108e-10 4.2007785e-10 -7.5243835e-11 4.9978693e-07 -2.7986100e-08 -8.5225842e-08 -4.7071037e-08 8.5205459e-08 -4.9899247e-08
5.4138889e+00 5.5614707e-09 4.5737078e-10 -2.3433398e-10 -3.7799178e-10 4.2527403e-10 6.7741246e-10 5.0115060e-07 -2.7664796e-08 -8.5344859e-08 -4.7245568e-08 8.5207700e-08 -5.0023163e-08
5.4177778e+00 5.5705508e-09 2.4288581e-09 -5.5038861e-10 -3.6999566e-10 -4.1155702e-10 -1.7395462e-09 5.0241886e-07 -2.7447340e-08 -8.5578040e-08 -4.7425591e-08 8.5158013e-08 -5.0238182e-08
5.4213889e+00 5.5789824e-09 -3.2522473e-10 -1.1053401e-09 -4.6088077e-10 8.3954508e-11 -2.4524740e-10 5.0368904e-07 -2.7365195e-08 -8.5802648e-08 -4.7651093e-08 8.5196584e-08 -5.0309103e-08
5.4250000e+00 5.5874139e-09 1.1198855e-09 -4.8950849e-10 -5.7989749e-10 1.7035846e-10 -4.0940132e-10 5.0496133e-07 -2.7462847e-08 -8.5792472e-08 -4.7829071e-08 8.5336646e-08 -5.0343729e-08
5.4286111e+00 5.5975812e-09 -2.0645540e-09 5.6176427e-10 -2.4153929e-10 7.5312795e-10 8.9770328e-11 5.0633417e-07 -2.7667561e-08 -8.5779445e-08 -4.8010037e-08 8.5365717e-08 -5.0448736e-08
5.4325000e+00 5.6092192e-09 2.2563385e-10 -4.7586803e-10 -5.3402955e-10 -5.7514206e-10 -9.8982934e-10 5.0761149e-07 -2.7566911e-08 -8.5899525e-08 -4.8166150e-08 8.5392810e-08 -5.0699466e-08
5.4361111e+00 5.6200258e-09 7.4803931e-10 -3.7677162e-10 -1.8649538e-10 7.5377779e-10 -1.3245987e-09 5.0889128e-07 -2.7461731e-08 -8.5996242e-08 -4.8218258e-08 8.5546057e-08 -5.0896201e-08
5.4397222e+00 5.6308324e-09 2.6945282e-10 -3.0997849e-10 -5.4000610e-11 2.5663912e-10 -4.9142309e-10 5.1086623e-07 -2.7771286e-08 -8.5974182e-08 -4.8284642e-08 8.5666051e-08 -5.1032202e-08
5.4452778e+00 5.6545822e-09 -2.2159328e-09 4.1179424e-10 -1.4515104e-10 2.5762096e-10 -3.2457729e-10 5.1215498e-07 -2.7964692e-08 -8.5804123e-08 -4.8326418e-08 8.5807976e-08 -5.1246388e-08
5.4488889e+00 5.6751376e-09 3.4495159e-10 7.9572353e-10 -4.7662820e-11 6.7815249e-10 -1.6525323e-09 5.1354810e-07 -2.7822482e-08 -8.5725212e-08 -4.8288118e-08 8.5947947e-08 -5.1505840e-08
5.4527778e+00 5.6972743e-09 9.3250156e-10 -2.7543217e-10 2.1180405e-10 1.7881087e-10 -5.7134152e-10 5.1484657e-07 -2.7828564e-08 -8.5702785e-08 -4.8268473e-08 8.5963623e-08 -5.1684139e-08
5.4563889e+00 5.7178297e-09 -9.9133574e-10 4.3467820e-10 -1.2113352e-10 -7.5456992e-11 -1.0744867e-09 5.1614943e-07 -2.7933079e-08 -8.5672889e-08 -4.8329206e-08 8.6080768e-08 -5.1898269e-08
5.4600000e+00 5.7358495e-09 -1.9733131e-11 -2.2239446e-10 -1.5917332e-10 8.4784187e-10 -9.0210437e-10 5.1745517e-07 -2.7859252e-08 -8.5584389e-08 -4.8530634e-08 8.6300046e-08 -5.2021674e-08
5.4636111e+00 5.7432043e-09 7.3392831e-10 8.5079187e-10 -7.7049399e-10 5.9794798e-10 -2.3701776e-10 5.1886322e-07 -2.7590635e-08 -8.5480530e-08 -4.8709406e-08 8.6387447e-08 -5.1950367e-08
5.4675000e+00 5.7511249e-09 1.6790229e-09 -1.6600393e-10 4.3276797e-12 -6.2837939e-11 8.4822276e-10 5.2017244e-07 -2.7156017e-08 -8.5510502e-08 -4.8725164e-08 8.6481423e-08 -5.1902136e-08
5.4711111e+00 5.7584797e-09 2.5254039e-09 -4.6815961e-11 -7.7056961e-11 6.8245940e-10 -4.0301831e-10 5.2148333e-07 -2.6780640e-08 -8.5396586e-08 -4.8852224e-08 8.6676522e-08 -5.1935011e-08
5.4747222e+00 5.7658345e-09 1.1059378e-09 8.5568782e-10 -5.0937034e-10 6.0390804e-10 9.9558145e-11 5.2280352e-07 -2.6761862e-08 -8.5270160e-08 -4.8989978e-08 8.6871463e-08 -5.2139288e-08
5.4783333e+00 5.8402519e-09 -9.2428957e-10 4.2010231e-11 -1.2642059e-10 6.8141575e-10 -1.9851942e-09 5.2414469e-07 -2.6699542e-08 -8.5207316e-08 -4.9035053e-08 8.7066460e-08 -5.2406701e-08
5.4819444e+00 5.9502141e-09 1.5271666e-09 4.0421763e-10 -8.1616095e-11 6.0427837e-10 -4.8323136e-10 5.2561700e-07 -2.6349262e-08 -8.5169709e-08 -4.9177031e-08 8.7154742e-08 -5.2577955e-08
5.4858333e+00 6.0686349e-09 1.6193523e-09 -1.5625588e-10 -5.2685965e-10 -6.3774763e-11 -9.8465661e-10 5.2701012e-07 -2.6208903e-08 -8.5166444e-08 -4.9306076e-08 8.7198718e-08 -5.2800218e-08
5.4894444e+00 6.1785971e-09 -2.6154583e-10 1.7943747e-10 -6.8734672e-11 3.5372597e-10 -1.0670061e-09 5.2842889e-07 -2.6489530e-08 -8.5085297e-08 -4.9323282e-08 8.7306192e-08 -5.2932188e-08
5.4930556e+00 6.2941158e-09 -2.4531972e-09 3.9675771e-10 -1.0678137e-11 3.5489550e-10 -1.5117312e-10 5.2987881e-07 -2.6671745e-08 -8.4986981e-08 -4.9462580e-08 8.7464213e-08 -5.2965037e-08
5.4966667e+00 6.4524409e-09 6.9048044e-10 3.0134113e-10 -6.3223435e-10 6.8699766e-10 -1.5204605e-10 5.3217979e-07 -2.5762012e-08 -8.4559831e-08 -4.9747399e-08 8.7843956e-08 -5.3098472e-08
5.5022222e+00 6.6960178e-09 5.0299156e-09 1.6701196e-09 -2.2222431e-10 9.4047322e-10 -6.4856494e-10 5.3372115e-07 -2.4660442e-08 -8.4207931e-08 -4.9750300e-08 8.8167407e-08 -5.3328996e-08
5.5058333e+00 6.8543429e-09 5.6265036e-09 8.2857876e-10 2.0883626e-10 1.1921746e-09 -1.4793552e-09 5.3542084e-07 -2.3797662e-08 -8.3962102e-08 -4.9688827e-08 8.8392530e-08 -5.3500181e-08
5.5097222e+00 7.0206677e-09 2.1237297e-09 7.9227257e-10 5.4620941e-11 1.8612775e-10 1.2056294e-11 5.3703191e-07 -2.3400616e-08 -8.3847566e-08 -4.9784836e-08 8.8436908e-08 -5.3506311e-08
5.5133333e+00 7.1426046e-09 1.7172334e-09 2.0999037e-11 -4.9773901e-10 1.0647168e-10 -6.8636188e-11 5.3867072e-07 -2.3398345e-08 -8.3830464e-08 -4.9893832e-08 8.8443448e-08 -5.3476452e-08
5.5169444e+00 7.2645415e-09 -1.6952568e-09 1.0044028e-10 -5.3218140e-12 -6.3346688e-11 3.4425671e-10 5.4033727e-07 -2.3100043e-08 -8.3795167e-08 -4.9934611e-08 8.8336330e-08 -5.3500795e-08
5.5205556e+00 7.3864784e-09 4.5809800e-09 1.5018631e-10 -1.8288628e-10 -6.4292755e-10 -5.6896498e-10 5.4216305e-07 -2.2519108e-08 -8.3777518e-08 -4.9983614e-08 8.8221330e-08 -5.3604528e-08
5.5244444e+00 7.5177951e-09 6.3747646e-10 -3.3822615e-11 -2.7129134e-11 -6.1155473e-11 -3.2017315e-10 5.4388975e-07 -2.2563463e-08 -8.3805783e-08 -5.0036270e-08 8.8177644e-08 -5.3709927e-08
5.5280556e+00 7.6620056e-09 -1.0665585e-09 -1.6687242e-10 -2.1589597e-10 -2.2688563e-10 -6.5274373e-10 5.4565112e-07 -2.2558319e-08 -8.3729209e-08 -5.0131292e-08 8.8311717e-08 -5.3805762e-08
5.5316667e+00 7.8225945e-09 1.1163180e-09 7.1059168e-10 -2.2266879e-10 1.1108883e-09 -2.3188700e-10 5.4758884e-07 -2.2290568e-08 -8.3593923e-08 -5.0295221e-08 8.8496765e-08 -5.3792636e-08
5.5355556e+00 7.9955363e-09 1.2888505e-09 1.8140910e-10 -4.7988428e-10 2.2055196e-11 3.4439559e-10 5.4942610e-07 -2.1954030e-08 -8.3410173e-08 -5.0498684e-08 8.8555284e-08 -5.3825437e-08
5.5391667e+00 8.1561251e-09 1.9667629e-09 1.1233236e-09 -4.5917443e-10 3.6378809e-10 -6.4717339e-10 5.5129917e-07 -2.1677221e-08 -8.3213161e-08 -5.0639008e-08 8.8816693e-08 -5.3848722e-08
5.5427778e+00 8.3104192e-09 7.1104943e-10 2.7557429e-10 -1.8847564e-10 1.3597876e-09 4.3223556e-10 5.5318905e-07 -2.1359838e-08 -8.3069895e-08 -5.0716172e-08 8.9014867e-08 -5.3664847e-08
5.5463889e+00 8.3039323e-09 2.3592682e-09 7.4169818e-10 -1.6766685e-10 -5.3145181e-11 1.2650749e-09 5.5522266e-07 -2.0905079e-08 -8.2971728e-08 -5.0848298e-08 8.9051498e-08 -5.3709629e-08
5.5502778e+00 8.2969463e-09 1.7257618e-09 -9.4444330e-11 -3.9858698e-10 2.7741679e-10 -1.6489229e-09 5.5710947e-07 -2.0606615e-08 -8.2926855e-08 -5.1030406e-08 8.9237186e-08 -5.3895354e-08
5.5538889e+00 8.2904594e-09 1.1615326e-09 4.1306978e-10 -4.4190958e-10 9.4689531e-10 -6.5463063e-11 5.5899482e-07 -2.0152404e-08 -8.2820761e-08 -5.1209512e-08 8.9372509e-08 -5.3837745e-08
5.5575000e+00 8.2839725e-09 3.2324401e-09 3.4026089e-10 -3.8473453e-10 -5.4652843e-11 5.9724208e-10 5.6190455e-07 -1.9692683e-08 -8.2530715e-08 -5.1462147e-08 8.9523490e-08 -5.3679302e-08
5.5630556e+00 8.3430847e-09 -3.4171791e-10 9.9841528e-10 -3.7317130e-10 7.0171244e-10 3.5341721e-10 5.6380944e-07 -1.9729237e-08 -8.2545063e-08 -5.1589436e-08 8.9672721e-08 -5.3819380e-08
5.5666667e+00 8.4031841e-09 -1.1898435e-11 -1.1002993e-09 -2.1431681e-10 2.8223147e-10 -1.6464458e-09 5.6587615e-07 -1.9618679e-08 -8.2807075e-08 -5.1641215e-08 8.9832608e-08 -5.4096955e-08
5.5705556e+00 8.4679066e-09 1.0050240e-09 -6.2725085e-10 -7.5914122e-12 6.9666502e-10 -7.3277519e-10 5.6780943e-07 -1.9468403e-08 -8.2911668e-08 -5.1780606e-08 8.9968929e-08 -5.4102133e-08
5.5741667e+00 8.5280061e-09 4.4872389e-10 -1.1541856e-10 -6.3575096e-10 2.0216091e-10 6.8498506e-10 5.6975634e-07 -1.9269556e-08 -8.2908925e-08 -5.1979868e-08 9.0156173e-08 -5.4125154e-08
5.5777778e+00 8.5876563e-09 1.4748933e-09 1.3489668e-10 -2.8392146e-10 1.0324116e-09 -8.9749162e-10 5.7171676e-07 -1.8783995e-08 -8.2942173e-08 -5.2050909e-08 9.0330707e-08 -5.4319550e-08
5.5813889e+00 8.6468554e-09 3.2223421e-09 -3.7097836e-10 -4.3960596e-11 1.1836377e-10 -8.9692750e-10 5.7369066e-07 -1.8409043e-08 -8.2968571e-08 -5.2157609e-08 9.0278709e-08 -5.4549732e-08
5.5850000e+00 8.7060545e-09 4.0488669e-10 1.8353481e-10 -4.4850045e-10 -4.6120751e-10 -1.2278285e-09 5.7583145e-07 -1.8042291e-08 -8.2899933e-08 -5.2348498e-08 9.0304528e-08 -5.4671350e-08
5.5888889e+00 8.7698074e-09 2.8895928e-09 2.6902425e-10 -3.6959613e-10 6.1928441e-10 1.8538252e-10 5.7783332e-07 -1.7471827e-08 -8.2707210e-08 -5.2508010e-08 9.0492977e-08 -5.4721017e-08
5.5925000e+00 8.8290064e-09 2.6289910e-09 1.0994207e-09 -3.6660948e-10 6.2323051e-10 -6.4384463e-10 5.7983954e-07 -1.6796243e-08 -8.2438854e-08 -5.2673257e-08 9.0783439e-08 -5.4941425e-08
5.5961111e+00 8.8081451e-09 3.9065078e-09 8.0606446e-10 -3.9607071e-10 1.2919047e-09 -1.3906933e-09 5.8184065e-07 -1.6295065e-08 -8.2138650e-08 -5.2827580e-08 9.1200031e-08 -5.5225027e-08
5.5997222e+00 8.7839866e-09 9.4181138e-10 1.3255634e-09 -3.1618784e-10 1.4548599e-09 -1.2271654e-09 5.8398954e-07 -1.5920030e-08 -8.1765725e-08 -5.2952280e-08 9.1743521e-08 -5.5385054e-08
5.6036111e+00 8.7579698e-09 2.4270729e-09 1.1332858e-09 -2.1824344e-10 1.8726303e-09 -1.4449750e-10 5.8597923e-07 -1.5517274e-08 -8.1570296e-08 -5.3000793e-08 9.2109262e-08 -5.5407600e-08
5.6072222e+00 8.7338113e-09 1.4691265e-09 2.5437221e-10 -5.6596444e-12 5.3884542e-10 -6.3617557e-11 5.8796500e-07 -1.5157976e-08 -8.1582663e-08 -5.3031379e-08 9.2386295e-08 -5.5502522e-08
5.6108333e+00 8.7235575e-09 2.0066695e-09 -3.4218028e-10 -1.3550648e-10 1.2877506e-09 -8.1259128e-10 5.8995061e-07 -1.4869710e-08 -8.1605105e-08 -5.3117323e-08 9.2575186e-08 -5.5804709e-08
5.6144444e+00 8.7323678e-09 7.8196459e-10 1.8282306e-10 -2.6115811e-10 -4.2316710e-11 -1.9768198e-09 5.9300931e-07 -1.4406964e-08 -8.1566002e-08 -5.3369585e-08 9.2632567e-08 -5.6228269e-08
5.6200000e+00 8.7459221e-09 2.1277864e-09 -2.3455191e-12 -4.9562867e-10 2.8823258e-10 -5.6454029e-10 5.9500001e-07 -1.4058422e-08 -8.1581944e-08 -5.3613365e-08 9.2682625e-08 -5.6170092e-08
5.6236111e+00 8.7547323e-09 1.2439570e-09 -1.1085135e-10 -6.2951255e-10 4.1819935e-11 1.1015600e-09 5.9699313e-07 -1.3815692e-08 -8.1425886e-08 -5.3805849e-08 9.2910026e-08 -5.6120610e-08
5.6272222e+00 8.7671704e-09 1.1041709e-09 1.2189564e-09 -2.5887439e-10 1.4575263e-09 -6.4480952e-10 5.9914364e-07 -1.3520384e-08 -8.1167395e-08 -5.3992815e-08 9.3250200e-08 -5.6251724e-08
5.6311111e+00 8.7879898e-09 1.5485351e-09 4.8537907e-10 -5.4240531e-10 6.2517381e-10 -4.7902102e-10 6.0114510e-07 -1.3410708e-08 -8.1151491e-08 -5.4049036e-08 9.3502838e-08 -5.6328555e-08
5.6347222e+00 8.8073221e-09 -4.8754436e-10 -3.7245371e-10 2.8292320e-10 1.0405722e-09 -2.3019449e-10 6.0315097e-07 -1.3389453e-08 -8.1323158e-08 -5.4093218e-08 9.3831556e-08 -5.6152883e-08
5.6383333e+00 8.8266543e-09 6.9316828e-10 -8.4648164e-10 -4.8684100e-10 1.1267960e-09 1.8517856e-09 6.0516123e-07 -1.2910394e-08 -8.1453482e-08 -5.4385453e-08 9.4072589e-08 -5.6003959e-08
5.6419444e+00 8.8459866e-09 3.9411688e-09 -7.8895979e-11 -8.6193698e-10 4.6243519e-10 -4.7709682e-10 6.0732876e-07 -1.2486272e-08 -8.1434412e-08 -5.4606405e-08 9.4494984e-08 -5.6202909e-08
5.6458333e+00 8.8480906e-09 -1.3134154e-10 2.0463184e-10 -8.5001737e-11 2.1236560e-09 -1.2281944e-09 6.0934148e-07 -1.2278447e-08 -8.1373318e-08 -5.4606184e-08 9.4912971e-08 -5.6450517e-08
5.6494444e+00 8.8462307e-09 2.1418150e-09 2.2917188e-10 8.6024723e-11 6.3230486e-10 -1.0574203e-09 6.1135379e-07 -1.2204320e-08 -8.1259017e-08 -5.4563139e-08 9.5155015e-08 -5.6571626e-08
5.6530556e+00 8.8443707e-09 -1.4247256e-09 5.8243023e-10 1.1264426e-10 9.6358891e-10 -6.0503488e-11 6.1352042e-07 -1.2304520e-08 -8.1062747e-08 -5.4568047e-08 9.5457047e-08 -5.6478523e-08
5.6569444e+00 8.8423676e-09 5.2464131e-10 7.1166102e-10 -1.3367845e-10 8.8558464e-10 8.5852724e-10 6.1553352e-07 -1.2211840e-08 -8.0919837e-08 -5.4678769e-08 9.5763178e-08 -5.6400908e-08
5.6605556e+00 8.8552777e-09 3.7193896e-10 3.0308584e-10 -3.7734510e-10 1.1328628e-09 -1.4207777e-10 6.1755276e-07 -1.2205163e-08 -8.0827156e-08 -5.4730827e-08 9.6145073e-08 -5.6269253e-08
5.6641667e+00 8.8962887e-09 -3.0735030e-10 3.5500032e-10 1.3707643e-10 1.3851263e-09 1.3573529e-09 6.1958134e-07 -1.1875533e-08 -8.0804015e-08 -5.4805679e-08 9.6451461e-08 -5.6272751e-08
5.6677778e+00 8.9372997e-09 3.4961358e-09 -1.9068392e-10 -4.8254998e-10 6.3501601e-10 -1.3896482e-09 6.2177638e-07 -1.1494448e-08 -8.0764634e-08 -5.4924499e-08 9.6685746e-08 -5.6500155e-08
5.6716667e+00 8.9814655e-09 -7.2899055e-11 4.5033622e-10 -2.6675733e-11 7.9938210e-10 -5.5952784e-10 6.2382433e-07 -1.1369186e-08 -8.0759191e-08 -5.4958032e-08 9.6890806e-08 -5.6684271e-08
5.6752778e+00 9.0224765e-09 1.2846587e-09 -4.1168339e-10 -1.2809553e-10 5.5265627e-10 -1.1400033e-09 6.2701367e-07 -1.0722733e-08 -8.0585431e-08 -5.4957847e-08 9.6953743e-08 -5.6995464e-08
5.6808333e+00 9.2023401e-09 2.7802421e-09 1.2136522e-09 1.2865327e-10 -2.8292502e-10 -7.2715652e-10 6.2912175e-07 -1.0090787e-08 -8.0381961e-08 -5.4977513e-08 9.7196895e-08 -5.7215645e-08
5.6844444e+00 9.3302085e-09 3.3331063e-09 2.3110495e-10 -2.1941957e-10 1.8861242e-09 -1.3052819e-09 6.3125892e-07 -9.6467118e-09 -8.0202748e-08 -5.5153980e-08 9.7692492e-08 -5.7525961e-08
5.6880556e+00 9.4580769e-09 9.6280815e-10 1.0414136e-09 -5.9504684e-10 1.3815508e-09 -1.5591689e-09 6.3359302e-07 -9.3670666e-09 -8.0002786e-08 -5.5395402e-08 9.7995045e-08 -5.7821471e-08
5.6919444e+00 9.5957814e-09 1.5492039e-09 2.7701274e-10 -4.3961901e-10 4.7081228e-10 -9.7377521e-10 6.3577737e-07 -8.7384671e-09 -7.9828058e-08 -5.5477847e-08 9.8076353e-08 -5.8013576e-08
5.6955556e+00 9.6073386e-09 4.5317711e-09 9.6366193e-10 5.9106015e-11 6.5283069e-11 -7.9950623e-10 6.3796117e-07 -7.7551640e-09 -7.9648374e-08 -5.5408875e-08 9.8221402e-08 -5.8097228e-08
5.6991667e+00 9.5908645e-09 4.9805516e-09 3.1219847e-10 2.5922644e-10 8.9108628e-10 2.7334866e-11 6.4014122e-07 -6.7677486e-09 -7.9361385e-08 -5.5393880e-08 9.8365826e-08 -5.8271436e-08
5.7027778e+00 9.5743904e-09 4.5715527e-09 1.7255989e-09 -1.9001909e-10 6.1159298e-11 -1.6354067e-09 6.4248477e-07 -6.1386262e-09 -7.9114734e-08 -5.5450933e-08 9.8439546e-08 -5.8478688e-08
5.7066667e+00 9.5566491e-09 1.0797623e-09 -9.9334867e-11 -5.4494028e-11 3.9018949e-10 -1.4103834e-10 6.4465722e-07 -5.8754502e-09 -7.9121545e-08 -5.5502236e-08 9.8444837e-08 -5.8518009e-08
5.7102778e+00 9.5418205e-09 1.4661620e-09 5.0978103e-11 -1.8229058e-10 -3.5530175e-10 -2.2192789e-10 6.4682681e-07 -5.5189257e-09 -7.8968806e-08 -5.5613255e-08 9.8601789e-08 -5.8629367e-08
5.7138889e+00 9.5315023e-09 1.9828013e-09 1.0335601e-09 -3.3010432e-10 1.3901456e-09 -8.0599112e-10 6.4899405e-07 -5.0694418e-09 -7.8839703e-08 -5.5761633e-08 9.8834956e-08 -5.8821634e-08
5.7175000e+00 9.5211841e-09 2.3654370e-09 -1.1685282e-10 -3.5471676e-10 1.4721887e-10 -9.6878138e-10 6.5132538e-07 -4.7212841e-09 -7.8676754e-08 -5.5889449e-08 9.8882972e-08 -5.9086589e-08
5.7213889e+00 9.5100721e-09 7.6201446e-10 1.1912416e-09 -1.9306464e-10 1.4675755e-10 -1.3022600e-09 6.5348775e-07 -4.6703721e-09 -7.8384650e-08 -5.5976053e-08 9.9078966e-08 -5.9152425e-08
5.7250000e+00 9.4997539e-09 -2.6949891e-10 8.8286899e-10 -2.0664752e-10 1.1455135e-09 6.9454307e-10 6.5564936e-07 -4.5662101e-09 -7.8281873e-08 -5.5993223e-08 9.9326027e-08 -5.9037721e-08
5.7286111e+00 9.5034443e-09 1.2771463e-09 -1.5309243e-10 1.2740347e-10 4.8345751e-10 3.6426278e-10 6.5781241e-07 -4.1743572e-09 -7.8281602e-08 -5.6115850e-08 9.9573048e-08 -5.9013242e-08
5.7322222e+00 9.5123524e-09 2.5135777e-09 1.5501312e-10 -6.9337376e-10 1.1452538e-09 -1.3829939e-10 6.6131084e-07 -3.6153134e-09 -7.8168408e-08 -5.6378100e-08 1.0009357e-07 -5.8886920e-08
5.7380556e+00 9.5267425e-09 8.3429663e-10 3.4254326e-10 -5.5912176e-11 9.7932058e-10 8.6013948e-10 6.6347919e-07 -3.2172895e-09 -7.7992101e-08 -5.6370067e-08 1.0041621e-07 -5.8880665e-08
5.7416667e+00 9.5356506e-09 3.0161259e-09 9.0934042e-10 9.2984655e-11 1.1479895e-09 -8.0239977e-10 6.6565082e-07 -2.5869266e-09 -7.7801873e-08 -5.6495512e-08 1.0077667e-07 -5.9117850e-08
5.7452778e+00 9.5555910e-09 3.0819025e-09 4.4139519e-10 -6.7196064e-10 1.2286546e-09 -1.3870063e-09 6.6782745e-07 -2.0376347e-09 -7.7650195e-08 -5.6715275e-08 1.0107373e-07 -5.9400332e-08
5.7488889e+00 9.5796415e-09 2.2318668e-09 6.3560596e-10 -3.4232950e-10 7.2999258e-10 -1.2205206e-09 6.7000956e-07 -1.8271225e-09 -7.7621645e-08 -5.6809528e-08 1.0130786e-07 -5.9619704e-08
5.7525000e+00 9.6036921e-09 -1.9540507e-10 -4.3288123e-10 -9.2684862e-11 8.1370147e-10 -8.0445025e-10 6.7236563e-07 -1.4579653e-09 -7.7603701e-08 -5.6881337e-08 1.0150556e-07 -5.9836652e-08
5.7563889e+00 9.6295927e-09 3.5114930e-09 5.5119260e-10 -2.1506923e-10 3.9674287e-10 -1.0550983e-09 6.7455974e-07 -9.5792620e-10 -7.7533625e-08 -5.7043342e-08 1.0163884e-07 -5.9920913e-08
5.7600000e+00 9.6592293e-09 1.3258079e-09 -5.3608936e-11 -5.3264633e-10 4.8199632e-10 2.7730208e-10 6.7676329e-07 -7.9738549e-10 -7.7520263e-08 -5.7201452e-08 1.0177312e-07 -6.0013698e-08
5.7636111e+00 9.7126825e-09 2.2723825e-10 1.4848121e-10 -1.9708924e-10 4.0338716e-10 -1.1337803e-09 6.7897901e-07 -5.3319167e-10 -7.7367960e-08 -5.7128988e-08 1.0207324e-07 -6.0033425e-08
5.7672222e+00 9.7661358e-09 2.3285322e-09 9.3296521e-10 5.3153658e-10 1.5754393e-09 9.5168877e-10 6.8120688e-07 -2.1926094e-10 -7.7197702e-08 -5.7048126e-08 1.0227217e-07 -6.0008289e-08
5.7708333e+00 9.8195891e-09 7.0838540e-10 2.7596475e-10 -1.5832708e-10 -2.6382046e-10 -7.1966540e-10 6.8361974e-07 2.7330296e-12 -7.7136638e-08 -5.7210970e-08 1.0247109e-07 -6.0244332e-08
5.7747222e+00 9.8771541e-09 1.2857540e-09 1.2665663e-10 -5.3957668e-10 1.4816576e-09 -1.3035587e-09 6.8587036e-07 3.9983492e-10 -7.7203851e-08 -5.7242753e-08 1.0284506e-07 -6.0418518e-08
5.7783333e+00 9.9085249e-09 2.5557486e-09 -6.0390732e-10 3.9288841e-10 9.8410679e-10 -3.0431440e-10 6.8812677e-07 1.5270567e-09 -7.6942965e-08 -5.7105990e-08 1.0319531e-07 -6.0619000e-08
5.7819444e+00 9.9280772e-09 8.3488213e-09 2.4563456e-09 2.3832559e-10 1.3252198e-09 -1.5462862e-09 6.9056173e-07 3.0281761e-09 -7.6276946e-08 -5.7245510e-08 1.0377743e-07 -6.0776128e-08
5.7858333e+00 9.9491337e-09 5.1355249e-09 1.9349917e-09 -8.3627207e-10 2.2388184e-09 1.9947309e-10 6.9282738e-07 3.6360475e-09 -7.6046181e-08 -5.7415950e-08 1.0433038e-07 -6.0850100e-08
5.7894444e+00 9.9686861e-09 7.4492950e-10 -2.9642225e-10 4.9627024e-11 1.4070107e-09 -8.8229336e-10 6.9509810e-07 3.9010698e-09 -7.6007707e-08 -5.7408771e-08 1.0455521e-07 -6.0861065e-08
5.7930556e+00 9.9936552e-09 1.8188558e-09 5.6961028e-10 -1.6490304e-11 7.5360094e-11 7.8108035e-10 6.9861407e-07 4.2875237e-09 -7.5412762e-08 -5.7568791e-08 1.0447414e-07 -6.0767022e-08
5.7986111e+00 1.0097629e-08 6.1116630e-10 2.1762915e-09 -4.6357118e-10 -4.2281834e-10 -2.1682720e-10 7.0091897e-07 4.3287649e-09 -7.4939788e-08 -5.7696608e-08 1.0459869e-07 -6.0768727e-08
5.8022222e+00 1.0165212e-08 -2.1220580e-10 1.1821016e-09 -1.2635155e-10 1.2440468e-09 2.0109768e-10 7.0323924e-07 4.5201858e-09 -7.4702245e-08 -5.7663367e-08 1.0497534e-07 -6.0959920e-08
5.8058333e+00 1.0232795e-08 2.0639825e-09 5.0459522e-10 2.7977051e-10 1.2393655e-09 -1.9659647e-09 7.0575665e-07 4.9950104e-09 -7.4462632e-08 -5.7634378e-08 1.0525842e-07 -6.1292214e-08
5.8097222e+00 1.0317463e-08 2.2012977e-09 1.0752714e-09 -1.5553079e-10 4.9379507e-10 -8.8226590e-10 7.0812356e-07 5.3247504e-09 -7.4204128e-08 -5.7722678e-08 1.0543401e-07 -6.1501122e-08
5.8133333e+00 1.0490568e-08 9.8855605e-10 7.6025840e-10 -2.5200738e-10 6.6390826e-10 -1.0461161e-09 7.1052986e-07 5.8888892e-09 -7.3942171e-08 -5.7898537e-08 1.0548357e-07 -6.1791125e-08
5.8169444e+00 1.0663672e-08 4.4688365e-09 1.0997925e-09 -5.5965232e-10 -3.3712063e-10 -1.6308370e-09 7.1297553e-07 6.4809162e-09 -7.3732000e-08 -5.8136191e-08 1.0541904e-07 -6.2027410e-08
5.8205556e+00 1.0836777e-08 1.2583416e-09 3.9254624e-10 -5.3721073e-10 -8.8395142e-11 -5.5025514e-10 7.1546059e-07 7.0189609e-09 -7.3569607e-08 -5.8347055e-08 1.0549404e-07 -6.2200262e-08
5.8241667e+00 1.1009881e-08 3.9466201e-09 7.6053713e-10 -4.3600994e-10 5.8295048e-10 -1.0452946e-09 7.1817419e-07 7.8876926e-09 -7.3312353e-08 -5.8461214e-08 1.0572467e-07 -6.2221263e-08
5.8280556e+00 1.1141958e-08 3.8570753e-09 9.3564555e-10 -5.3239922e-11 8.2906577e-10 8.6528129e-10 7.2071791e-07 8.7260850e-09 -7.3030082e-08 -5.8457770e-08 1.0586274e-07 -6.2250051e-08
5.8316667e+00 1.1220410e-08 4.2534044e-09 1.0686445e-09 6.9133611e-11 8.1265028e-11 -1.1310156e-09 7.2327948e-07 9.6138548e-09 -7.2735973e-08 -5.8477130e-08 1.0600121e-07 -6.2558090e-08
5.8352778e+00 1.1298862e-08 4.3347437e-09 1.0197038e-09 -1.5848573e-10 8.3174512e-10 -1.7124230e-09 7.2585889e-07 1.0151195e-08 -7.2402249e-08 -5.8526381e-08 1.0620303e-07 -6.2712834e-08
5.8388889e+00 1.1377314e-08 8.6339846e-10 1.3499300e-09 -6.8827272e-11 4.9889596e-10 2.8402154e-10 7.2865663e-07 1.0771870e-08 -7.1985807e-08 -5.8664401e-08 1.0642100e-07 -6.2704476e-08
5.8427778e+00 1.1461338e-08 4.7120391e-09 1.3958436e-09 -5.2268850e-10 8.3565265e-10 -2.1238370e-10 7.3127152e-07 1.1645514e-08 -7.1595184e-08 -5.8695659e-08 1.0662352e-07 -6.2804882e-08
5.8463889e+00 1.1526740e-08 3.7394605e-09 1.3778077e-09 3.7842270e-10 4.9959677e-10 -7.1443683e-10 7.3390129e-07 1.2166883e-08 -7.1244840e-08 -5.8689575e-08 1.0670010e-07 -6.2797036e-08
5.8500000e+00 1.1592143e-08 1.3041844e-09 1.1098458e-09 -3.5034338e-10 5.3803258e-12 7.8685322e-10 7.3654595e-07 1.2711790e-08 -7.0771256e-08 -5.8781296e-08 1.0676451e-07 -6.2734933e-08
5.8536111e+00 1.1657545e-08 3.9671562e-09 2.2528799e-09 -7.2986541e-11 4.1930102e-10 -2.1359230e-10 7.4064370e-07 1.4054403e-08 -7.0257790e-08 -5.8950005e-08 1.0701880e-07 -6.2958511e-08
5.8591667e+00 1.1758164e-08 4.4751944e-09 1.1696099e-10 -4.3313828e-10 6.7049859e-10 -1.1278745e-09 7.4352862e-07 1.4947593e-08 -7.0093960e-08 -5.9109755e-08 1.0736002e-07 -6.3144127e-08
5.8630556e+00 1.1792270e-08 3.5482082e-09 9.6323953e-10 -2.5150709e-10 1.4185845e-09 -4.6312177e-10 7.4621481e-07 1.5587012e-08 -6.9781093e-08 -5.9243569e-08 1.0771441e-07 -6.3298693e-08
5.8666667e+00 1.1822587e-08 2.6374321e-09 1.2583039e-09 -3.6609742e-10 9.1805502e-10 -9.6363785e-10 7.4890790e-07 1.6302198e-08 -6.9434067e-08 -5.9383836e-08 1.0803149e-07 -6.3615267e-08
5.8702778e+00 1.1852904e-08 4.2811688e-09 1.2057818e-09 -2.8128519e-10 1.1726262e-09 -1.9585839e-09 7.5160788e-07 1.6972174e-08 -6.9112815e-08 -5.9509859e-08 1.0826035e-07 -6.3814686e-08
5.8738889e+00 1.1883221e-08 2.2000738e-09 1.0752991e-09 -3.0036287e-10 3.3634016e-10 1.1778795e-10 7.5452024e-07 1.7379067e-08 -6.8801188e-08 -5.9609617e-08 1.0830251e-07 -6.4088001e-08
5.8777778e+00 1.1891123e-08 1.4549851e-09 9.7938244e-10 -1.2716906e-10 -7.8236314e-11 -2.4604866e-09 7.5722325e-07 1.8043869e-08 -6.8419977e-08 -5.9511819e-08 1.0834264e-07 -6.4503549e-08
5.8813889e+00 1.1871621e-08 4.9762131e-09 1.7274421e-09 5.7854495e-10 3.4283756e-10 -1.3753391e-09 7.5992183e-07 1.8898326e-08 -6.7968557e-08 -5.9495904e-08 1.0837081e-07 -6.4693472e-08
5.8850000e+00 1.1852119e-08 3.2896648e-09 1.4779109e-09 -5.0509024e-10 -1.5711631e-10 -3.7779631e-10 7.6261597e-07 1.9607381e-08 -6.7644616e-08 -5.9634854e-08 1.0853766e-07 -6.4964649e-08
5.8886111e+00 1.1832617e-08 3.5696270e-09 8.2225585e-10 -1.3622106e-10 1.2571963e-09 -2.1253796e-09 7.6551239e-07 2.0129742e-08 -6.7442305e-08 -5.9717455e-08 1.0885218e-07 -6.5237933e-08
5.8925000e+00 1.1811615e-08 1.1226713e-09 5.1166609e-10 -2.1778342e-10 6.6848774e-10 -2.1705347e-10 7.6819905e-07 2.0633764e-08 -6.7205834e-08 -5.9790260e-08 1.0898032e-07 -6.5284395e-08
5.8961111e+00 1.1807429e-08 3.7531598e-09 1.1674205e-09 -1.1823866e-10 1.7635117e-10 -2.1182628e-10 7.7088484e-07 2.1193068e-08 -6.6922409e-08 -5.9800915e-08 1.0914774e-07 -6.5402229e-08
5.8997222e+00 1.1803912e-08 1.6574624e-09 8.4506434e-10 6.9064429e-11 9.2754471e-10 -8.7587123e-10 7.7356983e-07 2.1386110e-08 -6.6732759e-08 -5.9770072e-08 1.0931596e-07 -6.5420530e-08
5.9033333e+00 1.1800394e-08 2.0999210e-10 5.0156360e-10 7.3287978e-11 1.8157371e-10 7.0694210e-10 7.7646047e-07 2.1618406e-08 -6.6552862e-08 -5.9748418e-08 1.0945607e-07 -6.5459875e-08
5.9072222e+00 1.1796606e-08 1.8766927e-09 6.8456765e-10 1.9514805e-11 6.7623728e-10 -1.0441832e-09 7.7914453e-07 2.1769430e-08 -6.6546900e-08 -5.9780431e-08 1.0969816e-07 -6.5632558e-08
5.9108333e+00 1.1799597e-08 -4.1570808e-10 -6.4223287e-10 -1.6726718e-10 9.1999855e-10 -5.4982208e-10 7.8327762e-07 2.1612052e-08 -6.6587106e-08 -6.0013079e-08 1.1009046e-07 -6.5773297e-08
5.9163889e+00 1.1818047e-08 -5.7388682e-10 4.5666514e-10 -5.3067882e-10 7.6126201e-10 -2.9461031e-10 7.8596759e-07 2.1680242e-08 -6.6299806e-08 -6.0131583e-08 1.1013185e-07 -6.5792245e-08
5.9200000e+00 1.1830039e-08 1.2335441e-09 1.5833387e-09 -1.6259417e-11 -4.8833052e-10 1.1971006e-10 7.8866029e-07 2.2287593e-08 -6.6001986e-08 -6.0237547e-08 1.1006047e-07 -6.5873909e-08
5.9236111e+00 1.1842032e-08 4.6418810e-09 5.3136030e-10 -4.7280764e-10 1.7698263e-11 -8.7353755e-10 7.9156896e-07 2.3080994e-08 -6.5755275e-08 -6.0366234e-08 1.1014759e-07 -6.5699319e-08
5.9275000e+00 1.1902227e-08 2.4851256e-09 1.0953061e-09 -7.8707607e-11 5.1570046e-10 2.3700295e-09 7.9429090e-07 2.3725968e-08 -6.5628526e-08 -6.0435649e-08 1.1021562e-07 -6.5438262e-08
5.9311111e+00 1.2026922e-08 3.7542574e-09 -1.9531785e-10 -2.4166952e-10 -6.7158577e-11 3.9724436e-11 7.9704121e-07 2.4403604e-08 -6.5644176e-08 -6.0434554e-08 1.1039706e-07 -6.5546906e-08
5.9347222e+00 1.2151618e-08 2.8010918e-09 8.4194498e-11 2.4672352e-10 1.2634304e-09 -1.0425918e-09 7.9981989e-07 2.4973387e-08 -6.5613280e-08 -6.0453852e-08 1.1071808e-07 -6.5574051e-08
5.9383333e+00 1.2276314e-08 2.7108973e-09 1.3518856e-10 -3.3579323e-10 8.5320738e-10 7.9202409e-10 8.0284404e-07 2.5708777e-08 -6.5562961e-08 -6.0598559e-08 1.1092890e-07 -6.5428082e-08
5.9422222e+00 1.2410602e-08 3.8950048e-09 1.9658485e-10 -2.8437602e-10 4.3750922e-10 4.5914038e-10 8.0567480e-07 2.6431147e-08 -6.5594081e-08 -6.0735124e-08 1.1108594e-07 -6.5500396e-08
5.9458333e+00 1.2475261e-08 3.0930948e-09 -4.1755633e-10 -3.4592624e-10 5.9790041e-10 -1.1266604e-09 8.0851936e-07 2.7034209e-08 -6.5442025e-08 -6.0781758e-08 1.1138218e-07 -6.5464389e-08
5.9494444e+00 1.2531812e-08 2.7408295e-09 1.4972425e-09 1.3069223e-10 1.3553569e-09 1.4590368e-09 8.1137678e-07 2.7714076e-08 -6.5147472e-08 -6.0761032e-08 1.1176712e-07 -6.5329104e-08
5.9530556e+00 1.2588363e-08 3.8360954e-09 5.9426035e-10 -3.5031957e-11 1.1826984e-09 -2.1025492e-10 8.1446838e-07 2.8406175e-08 -6.4844238e-08 -6.0889446e-08 1.1207288e-07 -6.5309721e-08
5.9569444e+00 1.2649263e-08 2.3809373e-09 1.4050815e-09 -5.1531647e-10 6.8931915e-10 3.7639942e-10 8.1735061e-07 2.9206395e-08 -6.4442350e-08 -6.1081230e-08 1.1215519e-07 -6.5291634e-08
5.9605556e+00 1.2688999e-08 5.3602712e-09 1.4485639e-09 -3.6983843e-10 -1.4659067e-10 -2.0944661e-10 8.2023820e-07 3.0223621e-08 -6.4087219e-08 -6.1145810e-08 1.1224955e-07 -6.5291969e-08
5.9641667e+00 1.2696429e-08 4.4802120e-09 1.0730769e-09 7.1776792e-11 7.6873878e-10 2.0635556e-10 8.2312749e-07 3.1200627e-08 -6.3705748e-08 -6.1117354e-08 1.1248298e-07 -6.5418400e-08
5.9677778e+00 1.2703859e-08 4.9711985e-09 1.6355928e-09 5.9558874e-11 7.7033693e-10 -1.3734165e-09 8.2624091e-07 3.2045114e-08 -6.3389569e-08 -6.1118388e-08 1.1266626e-07 -6.5457670e-08
5.9716667e+00 1.2711860e-08 2.6147040e-09 4.4910023e-10 -6.3989212e-11 3.5178827e-10 1.0368240e-09 8.3047056e-07 3.2725646e-08 -6.3278186e-08 -6.1395792e-08 1.1267465e-07 -6.5511398e-08
5.9769444e+00 1.2729606e-08 1.8896991e-09 9.2031806e-11 -8.1202509e-10 -3.1395045e-10 -1.3761617e-09 8.3359372e-07 3.2954899e-08 -6.3117512e-08 -6.1716089e-08 1.1269526e-07 -6.5783526e-08
5.9808333e+00 1.2765561e-08 1.6964462e-10 9.6735895e-10 -5.6067772e-10 4.4012810e-10 -9.5636236e-10 8.3650168e-07 3.3157819e-08 -6.2897094e-08 -6.1936305e-08 1.1290448e-07 -6.6044844e-08
5.9844444e+00 1.2798947e-08 1.7933732e-09 5.9774194e-10 -4.5570086e-10 9.3934773e-10 -1.4558048e-09 8.3941724e-07 3.3479597e-08 -6.2739317e-08 -6.2124426e-08 1.1308892e-07 -6.6314987e-08
5.9880556e+00 1.2832332e-08 1.3194580e-09 5.2256636e-10 -4.1255089e-10 2.7677193e-10 -1.0378193e-09 8.4256556e-07 3.3906671e-08 -6.2589492e-08 -6.2276813e-08 1.1312507e-07 -6.6615369e-08
5.9919444e+00 1.2868287e-08 2.5168917e-09 4.6529098e-10 -2.4053752e-10 -5.5463771e-11 -1.5368866e-09 8.4551301e-07 3.4443394e-08 -6.2426312e-08 -6.2276479e-08 1.1333530e-07 -6.6930406e-08
5.9955556e+00 1.3043360e-08 2.6752836e-09 6.9338282e-10 2.4208057e-10 1.4416322e-09 -1.3711448e-09 8.4850423e-07 3.4959126e-08 -6.2250067e-08 -6.2218604e-08 1.1367171e-07 -6.7146372e-08
5.9991667e+00 1.3253064e-08 2.3138285e-09 5.5805923e-10 2.5035810e-11 7.7642542e-10 -6.2238682e-10 8.5154315e-07 3.5644041e-08 -6.2072447e-08 -6.2253122e-08 1.1389477e-07 -6.7272152e-08
6.0027778e+00 1.3462768e-08 4.3119352e-09 7.0315214e-10 -1.8434935e-10 6.9430742e-10 -5.3865923e-10 8.5462979e-07 3.6573414e-08 -6.1656367e-08 -6.2407117e-08 1.1415527e-07 -6.7326131e-08
6.0063889e+00 1.3672473e-08 4.6786724e-09 2.2512587e-09 -5.2639790e-10 1.0232472e-09 4.0387875e-11 8.5800180e-07 3.8023497e-08 -6.0951968e-08 -6.2616839e-08 1.1464006e-07 -6.7335567e-08
6.0102778e+00 1.3854141e-08 8.3472134e-09 2.3931289e-09 -3.7241075e-10 1.9448828e-09 -1.2126988e-10 8.6115852e-07 3.9754142e-08 -6.0315698e-08 -6.2563617e-08 1.1510382e-07 -6.7388916e-08
6.0138889e+00 1.3897225e-08 8.3947815e-09 2.1247627e-09 6.1804927e-10 1.1128763e-09 -3.7118290e-10 8.6432504e-07 4.1018827e-08 -5.9801619e-08 -6.2499521e-08 1.1512638e-07 -6.7342924e-08
6.0175000e+00 1.3940310e-08 3.8395843e-09 1.5255031e-09 -3.2222225e-10 -9.6411024e-10 7.9573119e-10 8.6774610e-07 4.2390026e-08 -5.9568598e-08 -6.2589836e-08 1.1511071e-07 -6.7244488e-08
6.0213889e+00 1.3986708e-08 8.4776971e-09 1.0899980e-11 -6.4841897e-11 8.6813575e-10 4.8002134e-11 8.7093297e-07 4.3558132e-08 -5.9447071e-08 -6.2667006e-08 1.1541141e-07 -6.7360579e-08
6.0250000e+00 1.4029793e-08 2.8223794e-09 8.5201303e-10 -2.9132442e-10 1.1145078e-09 -1.1196155e-09 8.7412693e-07 4.4260853e-08 -5.9223272e-08 -6.2849024e-08 1.1557285e-07 -6.7549102e-08
6.0286111e+00 1.4048974e-08 3.9756383e-09 7.3709338e-10 -5.4876096e-10 -5.0065605e-11 -6.2059445e-10 8.7904682e-07 4.5778035e-08 -5.8758768e-08 -6.3208294e-08 1.1562686e-07 -6.7770036e-08
6.0341667e+00 1.4064640e-08 5.5644073e-09 1.4067714e-09 -5.2904727e-10 2.8155627e-10 -7.0501186e-10 8.8224768e-07 4.6973407e-08 -5.8452271e-08 -6.3318692e-08 1.1575027e-07 -6.7931752e-08
6.0377778e+00 1.4074822e-08 5.9994359e-09 7.6954100e-10 1.9518255e-11 5.3211966e-10 -7.8774917e-10 8.8545086e-07 4.7811203e-08 -5.8307655e-08 -6.3253194e-08 1.1591211e-07 -6.7939993e-08
6.0413889e+00 1.4085005e-08 2.1052711e-09 2.5731918e-10 2.8277668e-10 5.3493321e-10 7.1168260e-10 8.8890421e-07 4.8486200e-08 -5.8194085e-08 -6.3190542e-08 1.1600512e-07 -6.8026447e-08
6.0452778e+00 1.4105602e-08 3.9581273e-09 4.9149327e-10 -1.4268040e-11 3.4500000e-11 -1.4527173e-09 8.9211590e-07 4.9130865e-08 -5.8113562e-08 -6.3227734e-08 1.1615460e-07 -6.8332102e-08
6.0488889e+00 1.4129044e-08 2.2782689e-09 8.0266184e-11 -1.5738583e-10 9.5109455e-10 -1.3687130e-09 8.9533292e-07 4.9721272e-08 -5.8034300e-08 -6.3294985e-08 1.1624110e-07 -6.8538625e-08
6.0525000e+00 1.4152486e-08 3.4332386e-09 4.8254428e-10 -1.5300539e-10 -3.8075659e-10 -5.3765631e-10 8.9855528e-07 5.1244363e-08 -5.7440116e-08 -6.3357880e-08 1.1639177e-07 -6.8708576e-08
6.0561111e+00 1.4175928e-08 1.1300909e-08 3.7365098e-09 -1.3727622e-10 1.3742091e-09 -1.0311200e-09 9.0203187e-07 5.3228667e-08 -5.6567277e-08 -6.3333712e-08 1.1682618e-07 -6.8813811e-08
6.0600000e+00 1.4204427e-08 6.5238175e-09 2.0184760e-09 2.4085154e-10 1.2854584e-09 1.2910837e-10 9.0526802e-07 5.4619864e-08 -5.6054959e-08 -6.3437002e-08 1.1704004e-07 -6.8857647e-08
6.0636111e+00 1.4245186e-08 6.9344023e-09 1.6192838e-09 -7.1757361e-10 1.2455241e-10 -5.3375582e-10 9.0851343e-07 5.5692835e-08 -5.5663611e-08 -6.3686809e-08 1.1725411e-07 -6.8910441e-08
6.0672222e+00 1.4285945e-08 3.4453568e-09 1.1595197e-09 -4.3538112e-10 1.2869104e-09 4.6426761e-11 9.1176812e-07 5.6456266e-08 -5.5438352e-08 -6.3883369e-08 1.1754334e-07 -6.8900526e-08
6.0708333e+00 1.4326704e-08 3.9399553e-09 4.3995218e-10 -4.7181778e-10 6.2008067e-10 4.5101301e-11 9.1528354e-07 5.7515876e-08 -5.5212818e-08 -6.4078253e-08 1.1777454e-07 -6.8976576e-08
6.0747222e+00 1.4370598e-08 5.5783701e-09 1.0470879e-09 -3.6340038e-10 7.9546959e-10 -6.9696290e-10 9.1855900e-07 5.8308165e-08 -5.5026639e-08 -6.4103744e-08 1.1798971e-07 -6.9092057e-08
6.0783333e+00 1.4424605e-08 2.0861174e-09 2.7488613e-10 2.4575051e-10 6.2322412e-10 -3.6901728e-10 9.2184755e-07 5.8780968e-08 -5.4810649e-08 -6.4126247e-08 1.1815381e-07 -6.9153856e-08
6.0819444e+00 1.4485771e-08 2.4877053e-09 1.2587750e-09 -3.4961224e-10 4.5875553e-10 -2.0142957e-10 9.2515002e-07 5.9285435e-08 -5.4527971e-08 -6.4254164e-08 1.1838145e-07 -6.9152380e-08
6.0855556e+00 1.4546937e-08 2.3924319e-09 7.4840337e-10 -2.4077262e-10 1.0421653e-09 2.1505265e-10 9.2872209e-07 5.9952847e-08 -5.4252502e-08 -6.4313469e-08 1.1872286e-07 -6.9295842e-08
6.0894444e+00 1.4612809e-08 3.6028283e-09 1.0678798e-09 -1.3393139e-11 1.0480864e-09 -1.4447236e-09 9.3385502e-07 6.1134769e-08 -5.3752576e-08 -6.4330203e-08 1.1913252e-07 -6.9709104e-08
6.0950000e+00 1.4718245e-08 3.8290987e-09 1.2394689e-09 -3.6808102e-11 7.0762540e-10 -1.0348494e-09 9.3721237e-07 6.1773813e-08 -5.3508575e-08 -6.4477054e-08 1.1915836e-07 -6.9996194e-08
6.0986111e+00 1.4796873e-08 2.3529174e-09 4.9308149e-10 -6.4096801e-10 -5.3729934e-10 -1.6152109e-09 9.4058760e-07 6.2633726e-08 -5.3277200e-08 -6.4650820e-08 1.1937449e-07 -7.0183642e-08
6.1022222e+00 1.4875500e-08 5.9657527e-09 1.1498178e-09 -1.6102542e-10 1.9623679e-09 -1.1507964e-10 9.4398072e-07 6.3643333e-08 -5.2946942e-08 -6.4652268e-08 1.1981898e-07 -7.0127113e-08
6.1058333e+00 1.4954127e-08 3.8010218e-09 1.1952121e-09 1.5434175e-10 9.6830464e-10 6.3688034e-10 9.4765445e-07 6.4582966e-08 -5.2648596e-08 -6.4633318e-08 1.2003981e-07 -7.0114647e-08
6.1097222e+00 1.5035444e-08 4.6395728e-09 7.7190690e-10 -7.3129371e-11 3.8370044e-10 -5.3002308e-10 9.5108049e-07 6.5372762e-08 -5.2341174e-08 -6.4699545e-08 1.2019386e-07 -7.0040348e-08
6.1133333e+00 1.5083659e-08 3.0007855e-09 1.4109685e-09 -2.3253196e-10 6.3203479e-10 1.2158528e-09 9.5451751e-07 6.6202805e-08 -5.1904188e-08 -6.4705722e-08 1.2029782e-07 -6.9911820e-08
6.1169444e+00 1.5131875e-08 5.0289262e-09 1.6918932e-09 2.0402006e-10 5.3409299e-11 -2.9441125e-11 9.5796550e-07 6.6939046e-08 -5.1497711e-08 -6.4713792e-08 1.2052793e-07 -7.0017714e-08
6.1205556e+00 1.5180090e-08 2.0933537e-09 1.1943312e-09 -2.4126479e-10 1.4638488e-09 -9.4803855e-10 9.6169098e-07 6.7441259e-08 -5.1194824e-08 -6.4655369e-08 1.2083118e-07 -7.0199179e-08
6.1244444e+00 1.5232014e-08 2.4179505e-09 8.0272392e-10 4.9164974e-10 3.9277774e-10 -6.0737481e-10 9.6516137e-07 6.8155875e-08 -5.1040325e-08 -6.4500692e-08 1.2097469e-07 -7.0349325e-08
6.1280556e+00 1.5276918e-08 4.4951365e-09 2.9431006e-10 2.2224231e-10 5.5342810e-10 -7.7858724e-10 9.6864170e-07 6.9028260e-08 -5.0957528e-08 -6.4586019e-08 1.2111709e-07 -7.0482130e-08
6.1316667e+00 1.5319343e-08 3.9441815e-09 2.9359910e-10 -6.1605832e-10 3.8548061e-10 -4.4730362e-10 9.7213167e-07 6.9776587e-08 -5.0772324e-08 -6.4699933e-08 1.2120927e-07 -7.0686968e-08
6.1352778e+00 1.5361768e-08 3.2950201e-09 1.0214628e-09 9.0302378e-11 2.2230318e-10 -1.4435151e-09 9.7590090e-07 7.0494615e-08 -5.0602164e-08 -6.4717242e-08 1.2145747e-07 -7.1004991e-08
6.1391667e+00 1.5407456e-08 3.1549215e-09 1.0046560e-10 -1.6448462e-10 1.2972948e-09 -1.2823976e-09 9.7941103e-07 7.1305982e-08 -5.0476116e-08 -6.4781786e-08 1.2173838e-07 -7.1246307e-08
6.1427778e+00 1.5450850e-08 4.6941262e-09 7.9455094e-10 -1.3341174e-10 5.5482814e-10 -9.4512741e-10 9.8293423e-07 7.2084513e-08 -5.0328561e-08 -6.4927749e-08 1.2189390e-07 -7.1370091e-08
6.1463889e+00 1.5522310e-08 2.8372589e-09 2.5317924e-10 -5.4026241e-10 4.7054981e-10 -1.9749743e-10 9.8838628e-07 7.2657597e-08 -5.0080136e-08 -6.5275515e-08 1.2224915e-07 -7.1519293e-08
6.1519444e+00 1.5632249e-08 7.6629024e-10 8.9339652e-10 -5.0303631e-10 1.0519669e-09 -6.9771523e-10 9.9195074e-07 7.2990978e-08 -4.9713759e-08 -6.5526815e-08 1.2250591e-07 -7.1616003e-08
6.1555556e+00 1.5703709e-08 2.4587916e-09 1.7080983e-09 -6.5681004e-10 6.4093373e-10 -1.9498790e-10 9.9580758e-07 7.3598752e-08 -4.9430751e-08 -6.5747826e-08 1.2281066e-07 -7.1845827e-08
6.1594444e+00 1.5780623e-08 3.0007530e-09 1.5788841e-10 -2.9037674e-10 1.2249015e-09 -1.7749359e-09 9.9940565e-07 7.4176730e-08 -4.9256327e-08 -6.5784469e-08 1.2303079e-07 -7.2194371e-08
6.1630556e+00 1.5850778e-08 2.5905128e-09 1.0806256e-09 1.2125570e-10 2.2651837e-10 -1.4423875e-09 1.0030197e-06 7.4592509e-08 -4.9043197e-08 -6.5882822e-08 1.2298527e-07 -7.2354075e-08
6.1666667e+00 1.5920932e-08 1.4316710e-09 4.3272462e-10 -5.7519264e-10 -5.2663725e-10 -3.1809510e-11 1.0066497e-06 7.5417006e-08 -4.8794938e-08 -6.6082631e-08 1.2306585e-07 -7.2486852e-08
6.1702778e+00 1.5991087e-08 6.5443917e-09 1.3300601e-09 -3.4700525e-10 1.0579451e-09 -1.1938183e-09 1.0102956e-06 7.6297481e-08 -4.8488098e-08 -6.6219451e-08 1.2334879e-07 -7.2727582e-08
6.1738889e+00 1.6061242e-08 1.9731821e-09 8.4868466e-10 -2.8447347e-10 8.0758984e-10 -1.0283047e-09 1.0142380e-06 7.6691684e-08 -4.8178329e-08 -6.6323140e-08 1.2353119e-07 -7.2918961e-08
6.1777778e+00 1.6121595e-08 1.5678942e-09 1.1937468e-09 -1.5990488e-10 3.0911923e-10 -6.1208977e-10 1.0179102e-06 7.7378031e-08 -4.7836981e-08 -6.6285686e-08 1.2368843e-07 -7.3060413e-08
6.1813889e+00 1.6161022e-08 5.0717215e-09 1.2300264e-09 3.3276920e-10 7.2763621e-10 -6.9362501e-10 1.0215913e-06 7.8121543e-08 -4.7540936e-08 -6.6292689e-08 1.2397223e-07 -7.3003436e-08
6.1850000e+00 1.6200448e-08 2.1208912e-09 8.7206748e-10 -3.6509119e-10 1.1435715e-09 1.2195699e-09 1.0252814e-06 7.8958821e-08 -4.7236214e-08 -6.6532350e-08 1.2429427e-07 -7.2955326e-08
6.1886111e+00 1.6239875e-08 5.9788072e-09 1.2916422e-09 -7.4103595e-10 9.7977382e-10 -7.7547489e-10 1.0292653e-06 8.0264403e-08 -4.6916963e-08 -6.6677592e-08 1.2462742e-07 -7.3029812e-08
6.1925000e+00 1.6282334e-08 5.7490475e-09 8.1330894e-10 1.1857031e-10 1.0599276e-09 1.3702380e-10 1.0329825e-06 8.1331378e-08 -4.6695305e-08 -6.6639526e-08 1.2487370e-07 -7.3162124e-08
6.1961111e+00 1.6395966e-08 4.5727090e-09 7.6059445e-10 5.7116738e-11 5.6390618e-10 -1.3583720e-09 1.0367259e-06 8.2192929e-08 -4.6329088e-08 -6.6668133e-08 1.2500786e-07 -7.3284676e-08
6.1997222e+00 1.6513011e-08 3.7617999e-09 1.8397588e-09 -1.8914781e-10 3.2061748e-10 2.2712764e-10 1.0407870e-06 8.2953617e-08 -4.5917245e-08 -6.6746490e-08 1.2502965e-07 -7.3329582e-08
6.2036111e+00 1.6639060e-08 3.0713580e-09 8.7569101e-10 -1.4666692e-10 -1.8717246e-10 -6.1203401e-10 1.0445857e-06 8.4217054e-08 -4.5428039e-08 -6.6835102e-08 1.2504925e-07 -7.3479877e-08
6.2072222e+00 1.6756105e-08 9.1509369e-09 2.5979602e-09 -2.6231357e-10 3.1636990e-10 -7.7530523e-10 1.0504797e-06 8.7507475e-08 -4.4368901e-08 -6.6935586e-08 1.2508048e-07 -7.3682861e-08
6.2127778e+00 1.6923560e-08 1.1539228e-08 2.2903722e-09 -3.9137127e-11 -1.8253508e-10 -4.4260391e-10 1.0543416e-06 8.9362763e-08 -4.3713500e-08 -6.6829329e-08 1.2513891e-07 -7.3805701e-08
6.2163889e+00 1.7027410e-08 6.4085438e-09 2.3633635e-09 5.2955427e-10 5.6779227e-10 -6.9130292e-10 1.0582271e-06 9.0398930e-08 -4.3180116e-08 -6.6759749e-08 1.2538760e-07 -7.3612571e-08
6.2200000e+00 1.7131260e-08 3.6151779e-09 1.4239780e-09 -2.0841675e-10 1.0719151e-09 2.4740413e-09 1.0621363e-06 9.1250712e-08 -4.2791512e-08 -6.6788662e-08 1.2573740e-07 -7.3473497e-08
6.2236111e+00 1.7235110e-08 4.6248274e-09 1.3353367e-09 7.4970095e-11 1.2344578e-09 -1.1902753e-09 1.0663702e-06 9.2305282e-08 -4.2630648e-08 -6.6753308e-08 1.2620790e-07 -7.3712810e-08
6.2275000e+00 1.7327381e-08 4.8482202e-09 -2.7469286e-10 7.6547584e-11 1.6462045e-09 -8.6098205e-10 1.0703187e-06 9.3465886e-08 -4.2564113e-08 -6.6742069e-08 1.2644312e-07 -7.3835833e-08
6.2311111e+00 1.7384338e-08 6.3792877e-09 7.4713115e-10 -2.4672719e-11 -9.5318353e-11 -2.7461337e-10 1.0742801e-06 9.4477659e-08 -4.2343948e-08 -6.6729092e-08 1.2662837e-07 -7.4003710e-08
6.2347222e+00 1.7441295e-08 3.4084493e-09 8.1617015e-10 8.4566984e-11 1.3167570e-09 -1.2750220e-09 1.0782545e-06 9.5488883e-08 -4.2097138e-08 -6.6625334e-08 1.2695374e-07 -7.4179935e-08
6.2383333e+00 1.7498252e-08 6.3739741e-09 9.3632590e-10 3.9431609e-10 8.2854484e-10 -3.5166597e-10 1.0825490e-06 9.6638974e-08 -4.1817590e-08 -6.6586289e-08 1.2725075e-07 -7.4243073e-08
6.2422222e+00 1.7559590e-08 3.9571339e-09 9.0684490e-10 -2.2698328e-10 9.8988868e-10 -1.8951752e-10 1.0865499e-06 9.7482436e-08 -4.1656570e-08 -6.6657582e-08 1.2739893e-07 -7.4248496e-08
6.2458333e+00 1.7612936e-08 4.2023883e-09 2.3649336e-10 -1.0206235e-10 -1.2882136e-11 1.3945853e-10 1.0905629e-06 9.8366873e-08 -4.1491062e-08 -6.6702250e-08 1.2736999e-07 -7.4317340e-08
6.2494444e+00 1.7665784e-08 4.3535114e-09 9.3871596e-10 -1.0409695e-10 -1.7796435e-10 -7.7494656e-10 1.0945879e-06 9.9058583e-08 -4.1218011e-08 -6.6849579e-08 1.2741676e-07 -7.4476369e-08
6.2530556e+00 1.7718631e-08 2.3379915e-09 1.0001066e-09 -5.7588250e-10 4.8636359e-10 -6.9301079e-10 1.0989359e-06 9.9724979e-08 -4.1023750e-08 -6.6977412e-08 1.2745333e-07 -7.4638120e-08
6.2569444e+00 1.7775545e-08 3.6481420e-09 2.8073356e-10 2.8026968e-11 -2.6247477e-10 -6.9342956e-10 1.1029863e-06 1.0060699e-07 -4.0889508e-08 -6.7019722e-08 1.2743775e-07 -7.4823916e-08
6.2605556e+00 1.7832025e-08 4.8842510e-09 6.7246336e-10 -2.2330314e-10 1.5975447e-10 -1.0216094e-09 1.1070503e-06 1.0129377e-07 -4.0724722e-08 -6.7100879e-08 1.2756192e-07 -7.4801946e-08
6.2641667e+00 1.7895552e-08 1.7596267e-09 4.9761496e-10 -1.5126858e-10 6.5894272e-10 1.2244160e-09 1.1133308e-06 1.0175731e-07 -4.0522826e-08 -6.7267330e-08 1.2781047e-07 -7.4713183e-08
6.2697222e+00 1.7993285e-08 1.1551213e-09 4.3421124e-10 -3.4808396e-10 4.0626224e-10 -6.9184107e-10 1.1174315e-06 1.0228108e-07 -4.0415382e-08 -6.7356283e-08 1.2784566e-07 -7.4862961e-08
6.2733333e+00 1.8056811e-08 3.9116819e-09 3.2870836e-10 -6.2466085e-11 -1.7426114e-10 -6.9072795e-10 1.1218648e-06 1.0291847e-07 -4.0282847e-08 -6.7439039e-08 1.2814222e-07 -7.5062885e-08
6.2772222e+00 1.8133051e-08 1.8139223e-09 5.4514808e-10 -2.9220327e-10 1.9899334e-09 -1.0228994e-09 1.1259999e-06 1.0362117e-07 -4.0235714e-08 -6.7598262e-08 1.2854415e-07 -7.5248385e-08
6.2808333e+00 1.8219594e-08 4.9839197e-09 -2.1047612e-10 -4.4267207e-10 6.6015134e-10 -6.8941353e-10 1.1301547e-06 1.0467522e-07 -4.0156842e-08 -6.7713056e-08 1.2859333e-07 -7.5361538e-08
6.2844444e+00 1.8306138e-08 5.2127541e-09 7.7051550e-10 -8.7147707e-11 -3.3582445e-10 -3.5507196e-10 1.1343292e-06 1.0570276e-07 -3.9910029e-08 -6.7640043e-08 1.2869343e-07 -7.5420438e-08
6.2880556e+00 1.8392681e-08 4.7275473e-09 9.8199980e-10 4.2412995e-10 9.9580307e-10 -1.8862377e-10 1.1388468e-06 1.0666610e-07 -3.9686482e-08 -6.7557321e-08 1.2905942e-07 -7.5425702e-08
6.2919444e+00 1.8485881e-08 3.9259501e-09 4.9194089e-10 -6.9607520e-11 1.2449535e-09 1.4350732e-10 1.1430633e-06 1.0773256e-07 -3.9572735e-08 -6.7489672e-08 1.2937513e-07 -7.5457083e-08
6.2955556e+00 1.8582309e-08 6.3908748e-09 3.1572628e-10 3.8183291e-10 8.3666937e-10 -4.3318433e-10 1.1473020e-06 1.0874830e-07 -3.9440992e-08 -6.7407494e-08 1.2958970e-07 -7.5461615e-08
6.2991667e+00 1.8681184e-08 3.4351713e-09 6.1972828e-10 -2.5459667e-12 5.7802476e-10 3.9135206e-10 1.1515632e-06 1.0945004e-07 -3.9223820e-08 -6.7463683e-08 1.2995502e-07 -7.5394477e-08
6.3027778e+00 1.8780060e-08 3.3533830e-09 9.2231862e-10 -2.5678944e-10 1.8306811e-09 2.2838887e-10 1.1561774e-06 1.1024053e-07 -3.8845393e-08 -6.7637624e-08 1.3029443e-07 -7.5477343e-08
6.3066667e+00 1.8886541e-08 3.7474613e-09 1.5728061e-09 -4.8867048e-10 2.4736696e-10 -9.3867383e-10 1.1604848e-06 1.1093144e-07 -3.8580011e-08 -6.7811988e-08 1.3034449e-07 -7.5626539e-08
6.3102778e+00 1.8980856e-08 2.9363622e-09 3.1156169e-10 -3.1608958e-10 8.2661460e-11 -4.3851523e-10 1.1648122e-06 1.1176007e-07 -3.8394175e-08 -6.7961693e-08 1.3050890e-07 -7.5811413e-08
6.3138889e+00 1.9062382e-08 5.0796322e-09 1.0079843e-09 -3.7485684e-10 1.0013817e-09 -1.2680219e-09 1.1691582e-06 1.1259535e-07 -3.8145836e-08 -6.8124735e-08 1.3078722e-07 -7.5951097e-08
6.3175000e+00 1.9143908e-08 3.0007981e-09 7.5537188e-10 -3.7764536e-10 8.3370321e-10 -2.1366766e-11 1.1738592e-06 1.1352062e-07 -3.7942879e-08 -6.8280908e-08 1.3097772e-07 -7.6004825e-08
6.3213889e+00 1.9231705e-08 5.3107038e-09 5.8280326e-10 -2.9166726e-10 3.3261902e-10 -4.3916094e-10 1.1782437e-06 1.1459416e-07 -3.7723986e-08 -6.8322967e-08 1.3109170e-07 -7.6144812e-08
6.3250000e+00 1.9313231e-08 5.0745716e-09 9.7146752e-10 9.7552703e-11 4.1889825e-10 -8.5302290e-10 1.1850256e-06 1.1598799e-07 -3.7376566e-08 -6.8360293e-08 1.3132647e-07 -7.6539879e-08
6.3305556e+00 1.9440454e-08 3.6898150e-09 6.3200891e-10 -2.0953295e-10 5.8725787e-10 -1.5173799e-09 1.1894577e-06 1.1687659e-07 -3.7135736e-08 -6.8387388e-08 1.3132838e-07 -7.6706200e-08
6.3341667e+00 1.9523405e-08 4.9063784e-09 1.0780269e-09 8.4482318e-11 -5.7469005e-10 -1.7888572e-11 1.1939087e-06 1.1801312e-07 -3.6879134e-08 -6.8515814e-08 1.3136773e-07 -7.6809716e-08
6.3377778e+00 1.9606355e-08 6.0882297e-09 7.4399792e-10 -6.7721737e-10 8.3419124e-10 -9.3764179e-10 1.1983786e-06 1.1888719e-07 -3.6638782e-08 -6.8714058e-08 1.3150720e-07 -7.6922796e-08
6.3413889e+00 1.9689306e-08 2.3674500e-09 9.6264574e-10 -2.3775495e-10 8.5349700e-11 -1.0617438e-10 1.2032110e-06 1.1980327e-07 -3.6345223e-08 -6.8945918e-08 1.3148151e-07 -7.7092754e-08
6.3452778e+00 1.9758413e-08 5.8614978e-09 9.7291237e-10 -7.5593247e-10 -2.4264159e-10 -1.3506086e-09 1.2077123e-06 1.2089648e-07 -3.6193809e-08 -6.9103495e-08 1.3158563e-07 -7.7177512e-08
6.3488889e+00 1.9813435e-08 4.7141126e-09 1.0221361e-10 2.8654277e-11 9.2918766e-10 5.6822499e-10 1.2122261e-06 1.2177918e-07 -3.6159945e-08 -6.9205497e-08 1.3192993e-07 -7.7054800e-08
6.3525000e+00 1.9868456e-08 3.8250051e-09 1.3824002e-10 -4.9943241e-10 1.3409116e-09 5.6449882e-10 1.2167524e-06 1.2273521e-07 -3.6002640e-08 -6.9363846e-08 1.3223556e-07 -7.7049788e-08
6.3561111e+00 1.9923478e-08 5.4234792e-09 9.7872215e-10 -2.3140883e-10 6.7423983e-10 -5.1823240e-10 1.2216406e-06 1.2378099e-07 -3.5748752e-08 -6.9513450e-08 1.3244204e-07 -7.7112614e-08
6.3600000e+00 1.9980415e-08 3.9706012e-09 6.9525968e-10 -4.0975244e-10 5.8991474e-10 -2.0273750e-11 1.2261910e-06 1.2439727e-07 -3.5533402e-08 -6.9638478e-08 1.3245711e-07 -7.7261153e-08
6.3636111e+00 2.0022955e-08 1.9911337e-09 8.3385508e-10 -1.6730020e-10 -4.9055445e-10 -1.3508528e-09 1.2307511e-06 1.2495307e-07 -3.5307848e-08 -6.9757141e-08 1.3254803e-07 -7.7409676e-08
6.3672222e+00 2.0065495e-08 3.3856212e-09 7.6771427e-10 -3.8037381e-10 1.0900419e-09 -2.0132450e-11 1.2353208e-06 1.2577721e-07 -3.5160928e-08 -6.9915935e-08 1.3282843e-07 -7.7459010e-08
6.3708333e+00 2.0108034e-08 4.5869505e-09 2.7550268e-10 -3.5252367e-10 7.5873438e-10 -4.3526184e-10 1.2402529e-06 1.2689088e-07 -3.4915834e-08 -7.0085318e-08 1.3294053e-07 -7.7589652e-08
6.3747222e+00 2.0153847e-08 5.4170464e-09 1.3405012e-09 -3.7340109e-10 -7.2394518e-11 -6.8452817e-10 1.2448445e-06 1.2793608e-07 -3.4708149e-08 -7.0244978e-08 1.3303213e-07 -7.7638864e-08
6.3783333e+00 2.0211692e-08 4.6940092e-09 1.3418360e-10 -3.6349266e-10 6.7633430e-10 2.3026638e-10 1.2494502e-06 1.2880079e-07 -3.4567410e-08 -7.0237373e-08 1.3313705e-07 -7.7669721e-08
6.3819444e+00 2.0277886e-08 3.6710475e-09 8.6514945e-10 3.9859037e-10 1.5449549e-11 -5.1510186e-10 1.2565653e-06 1.2992175e-07 -3.4351149e-08 -7.0199515e-08 1.3339669e-07 -7.7869170e-08
6.3875000e+00 2.0379722e-08 3.3775804e-09 1.3297769e-10 -2.8501532e-10 1.0973042e-09 -6.8158942e-10 1.2612092e-06 1.3101875e-07 -3.4123414e-08 -7.0354311e-08 1.3370432e-07 -7.8061938e-08
6.3911111e+00 2.0445916e-08 7.2345877e-09 1.4840736e-09 -4.2942915e-10 9.3099570e-10 -1.0978092e-09 1.2662284e-06 1.3236316e-07 -3.3811374e-08 -7.0481485e-08 1.3413060e-07 -7.8298793e-08
6.3950000e+00 2.0527631e-08 4.8421240e-09 5.7333593e-10 -1.1560015e-10 1.6788809e-09 -9.3237387e-10 1.2709078e-06 1.3337736e-07 -3.3601814e-08 -7.0527716e-08 1.3432481e-07 -7.8464564e-08
6.3986111e+00 2.0609946e-08 4.9690858e-09 9.1466028e-10 -9.7774959e-11 -3.9833283e-10 -5.9782471e-10 1.2756060e-06 1.3416204e-07 -3.3335756e-08 -7.0547848e-08 1.3434220e-07 -7.8711610e-08
6.4022222e+00 2.0692261e-08 2.6217768e-09 9.7451227e-10 4.8587391e-12 5.1299136e-10 -1.6825945e-09 1.2803228e-06 1.3490570e-07 -3.3131250e-08 -7.0744425e-08 1.3387944e-07 -7.9157395e-08
6.4058333e+00 2.0774576e-08 4.5722588e-09 4.7759847e-10 -9.1213745e-10 -3.5641635e-09 -2.4323447e-09 1.2854235e-06 1.3588494e-07 -3.2817439e-08 -7.1107129e-08 1.3335456e-07 -7.9656600e-08
6.4097222e+00 2.0864048e-08 4.2240936e-09 1.5914906e-09 -6.4230893e-10 3.5058710e-10 -1.8465563e-09 1.2901803e-06 1.3667581e-07 -3.2560611e-08 -7.1381602e-08 1.3357444e-07 -7.9894505e-08
6.4133333e+00 2.0953988e-08 3.4266890e-09 2.3214040e-10 -6.2448967e-10 1.0991797e-09 -3.4949064e-10 1.2949576e-06 1.3743300e-07 -3.2416995e-08 -7.1519549e-08 1.3383253e-07 -8.0105243e-08
6.4169444e+00 2.1043927e-08 3.8982483e-09 7.8761261e-10 -1.2189690e-11 6.0251280e-10 -1.5957882e-09 1.2997553e-06 1.3824282e-07 -3.2207435e-08 -7.1573711e-08 1.3411610e-07 -8.0369990e-08
6.4205556e+00 2.1133867e-08 3.9358071e-09 7.0039294e-10 -2.3778632e-10 1.2671595e-09 -8.4802452e-10 1.3045735e-06 1.3918591e-07 -3.2030097e-08 -7.1668140e-08 1.3443719e-07 -8.0517815e-08
6.4241667e+00 2.1223807e-08 5.1875045e-09 5.5881090e-10 -1.9803954e-10 8.4996075e-10 -5.1651834e-10 1.3097874e-06 1.4033968e-07 -3.1760291e-08 -7.1724098e-08 1.3455232e-07 -8.0977786e-08
6.4280556e+00 2.1338175e-08 5.1766686e-09 1.2201237e-09 -4.1779576e-11 -1.4511311e-10 -3.4260884e-09 1.3146555e-06 1.4132123e-07 -3.1436063e-08 -7.1764296e-08 1.3469763e-07 -8.1395647e-08
6.4316667e+00 2.1458847e-08 4.3186782e-09 1.0820910e-09 -1.4375073e-10 1.1032128e-09 -4.3109007e-10 1.3195511e-06 1.4224738e-07 -3.1139892e-08 -7.1877725e-08 1.3490672e-07 -8.1542813e-08
6.4352778e+00 2.1579519e-08 4.6407085e-09 1.0209011e-09 -3.7976809e-10 2.7538665e-10 -9.2736771e-10 1.3248540e-06 1.4335728e-07 -3.0922142e-08 -7.2077054e-08 1.3518593e-07 -8.1720955e-08
6.4391667e+00 2.1709475e-08 5.3293725e-09 4.1481231e-10 -4.7450106e-10 1.4340426e-09 -5.9956121e-10 1.3298066e-06 1.4451177e-07 -3.0599505e-08 -7.2147933e-08 1.3545774e-07 -8.2048707e-08
6.4427778e+00 2.1829790e-08 5.8390348e-09 1.8760969e-09 1.4736839e-10 3.5816724e-10 -2.4258397e-09 1.3374765e-06 1.4615626e-07 -2.9999927e-08 -7.2178826e-08 1.3554589e-07 -8.2774906e-08
6.4483333e+00 2.1997868e-08 4.5015302e-09 8.9118921e-10 -2.4004840e-10 1.9587633e-11 -1.9313549e-09 1.3424934e-06 1.4700823e-07 -2.9678468e-08 -7.2288471e-08 1.3565379e-07 -8.3075681e-08
6.4519444e+00 2.2107118e-08 3.7403074e-09 1.3913564e-09 -2.6600236e-10 6.9183886e-10 -8.4503335e-10 1.3475352e-06 1.4790350e-07 -2.9301671e-08 -7.2444030e-08 1.3593954e-07 -8.3402910e-08
6.4555556e+00 2.2216368e-08 4.9203463e-09 1.2841239e-09 -4.5196552e-10 1.1922372e-09 -2.1755382e-09 1.3529927e-06 1.4888955e-07 -2.9006403e-08 -7.2575706e-08 1.3617990e-07 -8.3823010e-08
6.4594444e+00 2.2334378e-08 3.9372116e-09 6.6270245e-10 -1.1235844e-10 2.7936557e-10 -1.4253183e-09 1.3580875e-06 1.4971713e-07 -2.8824109e-08 -7.2605912e-08 1.3638962e-07 -8.4186577e-08
6.4630556e+00 2.2455102e-08 4.0686681e-09 6.3169266e-10 -2.7051376e-11 1.1034151e-09 -1.9306867e-09 1.3632097e-06 1.5058471e-07 -2.8535683e-08 -7.2615575e-08 1.3658630e-07 -8.4487358e-08
6.4666667e+00 2.2575826e-08 4.3241604e-09 1.4163036e-09 -1.7548034e-11 1.9333164e-10 -8.4575322e-10 1.3683595e-06 1.5158491e-07 -2.8203893e-08 -7.2730879e-08 1.3673360e-07 -8.4796631e-08
6.4702778e+00 2.2696550e-08 5.3516647e-09 9.3959575e-10 -5.1462354e-10 7.7788442e-10 -2.0090740e-09 1.3735367e-06 1.5238423e-07 -2.7958392e-08 -7.2901986e-08 1.3699365e-07 -8.5124433e-08
6.4738889e+00 2.2817274e-08 2.3807508e-09 8.0361270e-10 -2.7510473e-10 9.3673981e-10 -1.0167937e-09 1.3791432e-06 1.5333709e-07 -2.7783726e-08 -7.2999929e-08 1.3721967e-07 -8.5283224e-08
6.4777778e+00 2.2950333e-08 6.1786645e-09 3.4803076e-10 -1.4464902e-10 4.4707313e-10 -3.4426977e-10 1.3843788e-06 1.5429936e-07 -2.7539644e-08 -7.3031525e-08 1.3728031e-07 -8.5411513e-08
6.4813889e+00 2.3077246e-08 3.1302009e-09 1.3850936e-09 -1.1798025e-12 -4.7227176e-11 -8.3993503e-10 1.3896434e-06 1.5525943e-07 -2.7138333e-08 -7.3007141e-08 1.3724032e-07 -8.5539694e-08
6.4850000e+00 2.3204159e-08 6.1574084e-09 1.4644514e-09 1.1372327e-10 -2.1643978e-10 -3.4327857e-10 1.3953451e-06 1.5670447e-07 -2.6655248e-08 -7.3020294e-08 1.3740034e-07 -8.5687929e-08
6.4888889e+00 2.3340835e-08 6.8231417e-09 1.7207253e-09 -1.7009588e-10 1.1961295e-09 -9.2730134e-10 1.4006696e-06 1.5781533e-07 -2.6215054e-08 -7.3086551e-08 1.3773835e-07 -8.5843585e-08
6.4925000e+00 2.3467748e-08 3.9231465e-09 1.4049132e-09 -1.3570277e-10 1.0324865e-09 -5.0952615e-10 1.4060224e-06 1.5889197e-07 -2.5897097e-08 -7.3166936e-08 1.3795107e-07 -8.5890652e-08
6.4961111e+00 2.3589544e-08 6.4921408e-09 8.5277032e-10 -2.3530798e-10 3.7009974e-10 7.5057143e-11 1.4114028e-06 1.6015508e-07 -2.5592566e-08 -7.3314445e-08 1.3820140e-07 -8.5982988e-08
6.4997222e+00 2.3711093e-08 5.7269843e-09 1.3095798e-09 -4.4550271e-10 1.2803793e-09 -9.2738547e-10 1.4201527e-06 1.6195215e-07 -2.5042175e-08 -7.3528363e-08 1.3876830e-07 -8.6219911e-08
6.5055556e+00 2.3907440e-08 5.0349197e-09 1.1097197e-09 -1.6568961e-10 1.0335021e-09 -4.2646207e-10 1.4256055e-06 1.6314768e-07 -2.4759836e-08 -7.3493594e-08 1.3898079e-07 -8.6384481e-08
6.5091667e+00 2.4028988e-08 6.5303706e-09 8.9505903e-10 3.2616090e-10 3.6753028e-10 -1.0926418e-09 1.4310894e-06 1.6441580e-07 -2.4573385e-08 -7.3470227e-08 1.3910450e-07 -8.6585420e-08
6.5127778e+00 2.4181088e-08 5.7372559e-09 4.2884885e-10 -2.1831353e-10 4.4814591e-10 -7.6218444e-10 1.4366080e-06 1.6575051e-07 -2.4392499e-08 -7.3532258e-08 1.3920354e-07 -8.6704997e-08
6.5163889e+00 2.4334670e-08 7.1745114e-09 8.5555252e-10 -6.7982505e-11 2.0487965e-10 -3.4159714e-10 1.4421617e-06 1.6721601e-07 -2.4157521e-08 -7.3584619e-08 1.3925322e-07 -8.6688830e-08
6.5200000e+00 2.4488252e-08 7.0025257e-09 8.1292818e-10 -1.7368297e-10 1.2266446e-10 4.9082888e-10 1.4481815e-06 1.6903662e-07 -2.3708506e-08 -7.3677128e-08 1.3944277e-07 -8.6807285e-08
6.5238889e+00 2.4653648e-08 9.3517673e-09 2.1476075e-09 -2.2278551e-10 1.0378665e-09 -1.5061540e-09 1.4538062e-06 1.7082435e-07 -2.3281266e-08 -7.3742110e-08 1.3979538e-07 -8.6989483e-08
6.5275000e+00 2.4793552e-08 7.9424477e-09 8.8605160e-10 -7.7130008e-11 1.2870109e-09 -1.7567521e-10 1.4594604e-06 1.7233898e-07 -2.2980757e-08 -7.3817034e-08 1.3994656e-07 -8.7027279e-08
6.5311111e+00 2.4914184e-08 6.7098427e-09 1.2477435e-09 -2.6867390e-10 -2.9019947e-10 -1.7321737e-10 1.4651421e-06 1.7361232e-07 -2.2623922e-08 -7.3936885e-08 1.4004792e-07 -8.7037745e-08
6.5347222e+00 2.5034817e-08 5.6082889e-09 1.2859907e-09 -2.8448576e-10 9.5848203e-10 7.6616382e-11 1.4708513e-06 1.7478914e-07 -2.2264062e-08 -7.3997264e-08 1.4025014e-07 -8.6949181e-08
6.5383333e+00 2.5155450e-08 5.7760551e-09 1.2692338e-09 5.8122484e-12 3.7487633e-10 7.4088840e-10 1.4770303e-06 1.7615086e-07 -2.1823630e-08 -7.4047741e-08 1.4041353e-07 -8.7174206e-08
6.5422222e+00 2.5285362e-08 6.4561182e-09 1.6347125e-09 -2.2213842e-10 6.2544608e-10 -2.6696704e-09 1.4828020e-06 1.7764656e-07 -2.1489453e-08 -7.4054261e-08 1.4060320e-07 -8.7329096e-08
6.5458333e+00 2.5455583e-08 8.0130522e-09 7.3813883e-10 1.9204251e-10 6.2511383e-10 1.2399208e-09 1.4886133e-06 1.7911881e-07 -2.1178400e-08 -7.4035667e-08 1.4078069e-07 -8.7141314e-08
6.5494444e+00 2.5632791e-08 6.2291914e-09 1.4705240e-09 -1.0622232e-10 5.4515636e-10 4.9344837e-10 1.4949167e-06 1.8058182e-07 -2.0761649e-08 -7.4058792e-08 1.4106737e-07 -8.7074811e-08
6.5533333e+00 2.5823630e-08 6.9128844e-09 1.2772835e-09 7.1164226e-12 1.2100178e-09 7.6576359e-11 1.5008118e-06 1.8204987e-07 -2.0328737e-08 -7.3990504e-08 1.4128348e-07 -8.7003896e-08
6.5569444e+00 2.6000838e-08 7.2887830e-09 1.7966482e-09 3.0805655e-10 2.1488504e-10 5.7802910e-10 1.5067465e-06 1.8341360e-07 -1.9870573e-08 -7.3937514e-08 1.4137404e-07 -8.6977753e-08
6.5605556e+00 2.6172534e-08 5.9036932e-09 1.4565839e-09 -6.3486752e-11 3.8226873e-10 -3.3671755e-10 1.5159502e-06 1.8532842e-07 -1.9210575e-08 -7.4122652e-08 1.4166777e-07 -8.7395717e-08
6.5661111e+00 2.6420068e-08 6.1367331e-09 1.5895604e-09 -4.9192821e-10 8.7655157e-10 -2.1710650e-09 1.5219791e-06 1.8673369e-07 -1.8723703e-08 -7.4152902e-08 1.4188420e-07 -8.7775469e-08
6.5697222e+00 2.6580965e-08 7.4575926e-09 1.8675238e-09 3.5231375e-10 5.5049746e-10 -1.3343321e-09 1.5280445e-06 1.8818094e-07 -1.8281525e-08 -7.4116155e-08 1.4203816e-07 -8.7893583e-08
6.5733333e+00 2.6741862e-08 6.5428912e-09 1.2722002e-09 -1.8270946e-10 4.6462414e-10 2.4404548e-10 1.5346167e-06 1.8976003e-07 -1.7976370e-08 -7.4218924e-08 1.4236678e-07 -8.8147172e-08
6.5772222e+00 2.6908106e-08 7.6418394e-09 7.3981269e-10 -2.5772950e-10 1.5473027e-09 -2.4176687e-09 1.5407542e-06 1.9119041e-07 -1.7781129e-08 -7.4318022e-08 1.4273535e-07 -8.8409563e-08
6.5808333e+00 2.7048188e-08 6.1954261e-09 6.4651400e-10 -1.9964773e-10 8.8285811e-10 -4.3969571e-12 1.5469236e-06 1.9263959e-07 -1.7426364e-08 -7.4424685e-08 1.4292749e-07 -8.8320396e-08
6.5844444e+00 2.7188269e-08 7.8237387e-09 1.8725268e-09 -2.9264284e-10 3.8395541e-10 8.2747192e-10 1.5531249e-06 1.9399475e-07 -1.6997063e-08 -7.4558735e-08 1.4299440e-07 -8.8293850e-08
6.5880556e+00 2.7328350e-08 5.2858873e-09 1.1757646e-09 -3.2604877e-10 5.7211739e-11 -5.8242428e-10 1.5593580e-06 1.9542423e-07 -1.6543096e-08 -7.4614907e-08 1.4312552e-07 -8.8185601e-08
6.5916667e+00 2.7468431e-08 8.5427048e-09 2.0476668e-09 6.6792355e-11 8.0733682e-10 1.5816423e-09 1.5661081e-06 1.9720514e-07 -1.6145077e-08 -7.4546706e-08 1.4341621e-07 -8.8370022e-08
6.5955556e+00 2.7634836e-08 7.4549430e-09 5.7663868e-10 2.2549745e-10 9.7241658e-10 -3.1623972e-09 1.5724132e-06 1.9864100e-07 -1.5946576e-08 -7.4507841e-08 1.4374862e-07 -8.8586772e-08
6.5991667e+00 2.7794373e-08 6.4353551e-09 8.3283096e-10 -4.6118833e-11 1.2192535e-09 1.1616323e-09 1.5787546e-06 2.0006538e-07 -1.5624818e-08 -7.4528637e-08 1.4405520e-07 -8.8560535e-08
6.6027778e+00 2.7953909e-08 7.3438882e-09 1.4518418e-09 -4.9864840e-11 8.0217449e-10 -9.1944592e-10 1.5856243e-06 2.0148041e-07 -1.5075080e-08 -7.4632326e-08 1.4431717e-07 -8.8765440e-08
6.6066667e+00 2.8125718e-08 5.3670594e-09 2.1728029e-09 -3.9451387e-10 8.0174395e-10 -8.3688573e-10 1.5920414e-06 2.0253312e-07 -1.4518617e-08 -7.4752412e-08 1.4444638e-07 -8.8838901e-08
6.6102778e+00 2.8288226e-08 4.8167197e-09 1.7784191e-09 -1.5973060e-10 5.0139616e-11 1.5878543e-10 1.5984964e-06 2.0370673e-07 -1.4164516e-08 -7.4708993e-08 1.4455069e-07 -8.9029401e-08
6.6138889e+00 2.8459169e-08 6.5365539e-09 7.3590278e-10 3.6012490e-10 6.3765683e-10 -1.9172418e-09 1.6049903e-06 2.0514553e-07 -1.4092669e-08 -7.4582486e-08 1.4469348e-07 -8.9228626e-08
6.6175000e+00 2.8630112e-08 7.3822282e-09 -2.2574259e-10 2.2375320e-10 3.0380875e-10 7.8235854e-11 1.6150569e-06 2.0690690e-07 -1.3825091e-08 -7.4401720e-08 1.4506796e-07 -8.9202732e-08
6.6230556e+00 2.8893102e-08 3.6932575e-09 1.4607164e-09 3.1854643e-10 1.3010833e-09 7.7132615e-11 1.6216510e-06 2.0814141e-07 -1.3375952e-08 -7.4383167e-08 1.4527386e-07 -8.9320960e-08
6.6266667e+00 2.9077102e-08 8.2492497e-09 1.7284350e-09 -2.3291665e-10 5.6522518e-11 -1.1684669e-09 1.6288068e-06 2.0971257e-07 -1.2828758e-08 -7.4433432e-08 1.4552434e-07 -8.9719277e-08
6.6305556e+00 2.9337820e-08 5.8641850e-09 1.8794391e-09 1.7495005e-11 1.4770496e-09 -2.2456826e-09 1.6355087e-06 2.1082664e-07 -1.2294662e-08 -7.4424208e-08 1.4601009e-07 -9.0052723e-08
6.6341667e+00 2.9579916e-08 4.9131776e-09 1.9129620e-09 2.5076707e-11 1.7256739e-09 -8.3227893e-10 1.6422657e-06 2.1187712e-07 -1.1804632e-08 -7.4455374e-08 1.4639505e-07 -9.0079684e-08
6.6377778e+00 2.9822012e-08 5.2489801e-09 1.5665395e-09 -1.6892185e-10 8.1250568e-10 5.8340439e-10 1.6496040e-06 2.1305005e-07 -1.1418219e-08 -7.4531838e-08 1.4669988e-07 -9.0167576e-08
6.6416667e+00 3.0082731e-08 5.2873384e-09 9.8123483e-10 -1.5877988e-10 1.0538443e-09 -1.3367670e-09 1.6564726e-06 2.1424472e-07 -1.1033113e-08 -7.4631602e-08 1.4700785e-07 -9.0348591e-08
6.6452778e+00 3.0300338e-08 6.2696892e-09 1.7532464e-09 -3.0166751e-10 9.7671290e-10 -3.3413812e-10 1.6633896e-06 2.1585327e-07 -1.0598724e-08 -7.4709454e-08 1.4717767e-07 -9.0502288e-08
6.6488889e+00 3.0508510e-08 9.2911637e-09 1.3311765e-09 -5.7651802e-11 1.4294967e-10 -1.0846062e-09 1.6703540e-06 2.1768514e-07 -1.0278490e-08 -7.4807700e-08 1.4736035e-07 -9.0538747e-08
6.6525000e+00 3.0716682e-08 8.4300878e-09 9.4267246e-10 -3.9578929e-10 1.0615498e-09 7.4806619e-10 1.6779070e-06 2.1946129e-07 -9.9123624e-09 -7.4856644e-08 1.4757030e-07 -9.0529763e-08
6.6563889e+00 3.0940867e-08 7.5248150e-09 1.4713558e-09 1.8602571e-10 2.2386249e-10 -6.7106008e-10 1.6849682e-06 2.2104561e-07 -9.6756736e-09 -7.4818229e-08 1.4765210e-07 -9.0674481e-08
6.6600000e+00 3.1134944e-08 7.8016493e-09 2.0927469e-10 -8.7215605e-12 3.1545313e-10 -6.6480019e-10 1.6920663e-06 2.2239811e-07 -9.3921888e-09 -7.4817030e-08 1.4763388e-07 -9.0827761e-08
6.6636111e+00 3.1266198e-08 5.2822438e-09 1.8036345e-09 1.4255442e-11 -4.3556756e-10 -7.5009123e-10 1.6991943e-06 2.2382309e-07 -8.9621639e-09 -7.4812826e-08 1.4781789e-07 -9.1035002e-08
6.6672222e+00 3.1397453e-08 8.5028276e-09 1.2497967e-09 5.1452890e-12 1.6488432e-09 -1.1629011e-09 1.7063521e-06 2.2527600e-07 -8.5432507e-09 -7.4870887e-08 1.4801534e-07 -9.1088621e-08
6.6708333e+00 3.1528707e-08 5.5523096e-09 1.7247356e-09 -2.7311992e-10 -3.4696671e-10 6.6795305e-10 1.7140940e-06 2.2650823e-07 -8.1194693e-09 -7.5024466e-08 1.4818692e-07 -9.1166003e-08
6.6747222e+00 3.1670058e-08 5.5166836e-09 1.0694262e-09 -3.8507582e-10 1.3974466e-09 -1.3312254e-09 1.7213191e-06 2.2793263e-07 -7.7989177e-09 -7.5042088e-08 1.4851013e-07 -9.1391238e-08
6.6783333e+00 3.1847503e-08 8.2627830e-09 1.2066802e-09 3.0374536e-10 7.3358722e-10 -7.4786574e-10 1.7325204e-06 2.3037828e-07 -7.1726488e-09 -7.4926744e-08 1.4863824e-07 -9.1724161e-08
6.6838889e+00 3.2159652e-08 7.1154620e-09 1.6837909e-09 4.2286367e-11 -1.8455876e-10 -1.2496750e-09 1.7398598e-06 2.3214148e-07 -6.8588104e-09 -7.5044608e-08 1.4851911e-07 -9.2121159e-08
6.6875000e+00 3.2362548e-08 9.9414429e-09 5.4464801e-10 -5.8627609e-10 -6.0090012e-10 -2.4149162e-09 1.7472453e-06 2.3403260e-07 -6.6501795e-09 -7.5157163e-08 1.4851399e-07 -9.2526981e-08
6.6911111e+00 3.2565444e-08 8.3529727e-09 9.3675434e-10 6.6793630e-11 5.6718904e-10 -1.3311348e-09 1.7552508e-06 2.3562983e-07 -6.2975429e-09 -7.5191540e-08 1.4871253e-07 -9.2808682e-08
6.6950000e+00 3.2785310e-08 5.9946765e-09 1.3883231e-09 -2.1412261e-10 6.4830787e-10 -1.0834500e-09 1.7627328e-06 2.3703699e-07 -5.9358480e-09 -7.5287284e-08 1.4878398e-07 -9.2997858e-08
6.6986111e+00 3.2990321e-08 7.6179725e-09 1.1799252e-09 -2.2777305e-10 -1.7717766e-10 -6.6278777e-10 1.7702614e-06 2.3854029e-07 -5.7076996e-09 -7.5421963e-08 1.4885528e-07 -9.3124105e-08
6.7022222e+00 3.3195332e-08 6.9247109e-09 4.4006301e-10 -3.9382194e-10 6.4726619e-10 -5.0257225e-10 1.7778366e-06 2.3983777e-07 -5.3813648e-09 -7.5594848e-08 1.4907787e-07 -9.3151348e-08
6.7058333e+00 3.3400342e-08 5.6268870e-09 1.8771078e-09 -4.0411118e-10 8.2037568e-10 2.5109955e-10 1.7860465e-06 2.4146110e-07 -4.8172073e-09 -7.5788860e-08 1.4930515e-07 -9.3413058e-08
6.7097222e+00 3.3618939e-08 8.9552536e-09 1.8426103e-09 -4.2736616e-10 5.7112181e-10 -2.4943229e-09 1.7937158e-06 2.4299228e-07 -4.4556434e-09 -7.5948241e-08 1.4945291e-07 -9.3890568e-08
6.7133333e+00 3.3803354e-08 5.8572198e-09 7.2470728e-10 -3.0823988e-10 4.0314569e-10 -1.9134627e-09 1.8014270e-06 2.4450420e-07 -4.1443583e-09 -7.6196677e-08 1.4943656e-07 -9.4205969e-08
6.7169444e+00 3.3987769e-08 8.7688118e-09 1.4856018e-09 -8.3838828e-10 -5.1095237e-10 -9.9793302e-10 1.8091802e-06 2.4629357e-07 -3.7231975e-09 -7.6449436e-08 1.4945861e-07 -9.4476077e-08
6.7205556e+00 3.4172184e-08 8.5413063e-09 1.5048887e-09 -3.2819176e-10 6.5632664e-10 -1.4953684e-09 1.8175767e-06 2.4813460e-07 -3.2285690e-09 -7.6514112e-08 1.4955120e-07 -9.4582107e-08
6.7244444e+00 3.4370785e-08 7.9964223e-09 1.7563998e-09 5.1007321e-11 -8.9436956e-11 5.8653604e-10 1.8254221e-06 2.4952203e-07 -2.8863637e-09 -7.6475438e-08 1.4966315e-07 -9.4635164e-08
6.7280556e+00 3.4599917e-08 5.4253140e-09 6.7346016e-10 1.2749024e-10 8.2756300e-10 -1.0762957e-09 1.8333236e-06 2.5090992e-07 -2.6719276e-09 -7.6501724e-08 1.4982534e-07 -9.4823614e-08
6.7316667e+00 3.4863151e-08 8.0009362e-09 8.4916310e-10 -2.4881289e-10 2.4181667e-10 -6.6323994e-10 1.8412849e-06 2.5267006e-07 -2.3714162e-09 -7.6624290e-08 1.5000063e-07 -9.5138057e-08
6.7352778e+00 3.5126385e-08 9.0263874e-09 1.2846454e-09 -3.1687630e-10 9.1391656e-10 -2.2393126e-09 1.8542720e-06 2.5583291e-07 -1.8179442e-09 -7.6715178e-08 1.5026392e-07 -9.5936994e-08
6.7411111e+00 3.5551610e-08 9.9145612e-09 1.1481978e-09 5.7199161e-11 1.6077375e-10 -2.3260379e-09 1.8617607e-06 2.5757717e-07 -1.5473835e-09 -7.6764276e-08 1.5041406e-07 -9.6227363e-08
6.7444444e+00 3.5769403e-08 8.3652644e-09 9.3303912e-10 -3.0269168e-10 9.1163083e-10 -5.7765209e-10 1.8705521e-06 2.5933076e-07 -1.0434598e-09 -7.6761540e-08 1.5065658e-07 -9.6440339e-08
6.7483333e+00 3.5997563e-08 7.3869896e-09 2.3895338e-09 3.1441656e-10 5.7316437e-10 -1.2478619e-09 1.8787657e-06 2.6082317e-07 -5.7826933e-10 -7.6835993e-08 1.5083135e-07 -9.6611105e-08
6.7519444e+00 3.6209425e-08 7.0503804e-09 9.1359384e-10 -6.5804440e-10 5.7917301e-10 -3.2843764e-10 1.8870274e-06 2.6227178e-07 -1.4683012e-10 -7.7080155e-08 1.5114575e-07 -9.6691353e-08
6.7555556e+00 3.6421287e-08 6.9632005e-09 2.1498799e-09 -4.6885801e-10 1.4938065e-09 -4.1231232e-10 1.8959788e-06 2.6389317e-07 3.6304919e-10 -7.7180319e-08 1.5144403e-07 -9.6903770e-08
6.7594444e+00 3.6651348e-08 7.6015415e-09 1.2119630e-09 3.9582706e-11 3.3239799e-10 -1.4084056e-09 1.9043486e-06 2.6540567e-07 7.5885321e-10 -7.7223929e-08 1.5158295e-07 -9.7307973e-08
6.7630556e+00 3.6929458e-08 7.0301994e-09 1.5984797e-09 -2.4085919e-10 5.8353378e-10 -2.3226981e-09 1.9127817e-06 2.6689537e-07 1.1785457e-09 -7.7398095e-08 1.5157003e-07 -9.7595320e-08
6.7666667e+00 3.7207569e-08 7.3808545e-09 1.3815852e-09 -5.6298475e-10 -6.6871022e-10 -3.2973381e-10 1.9212781e-06 2.6884548e-07 1.5341083e-09 -7.7526856e-08 1.5150708e-07 -9.7657156e-08
6.7702778e+00 3.7485680e-08 1.1484252e-08 1.1431195e-09 -3.1296834e-11 2.5368652e-10 -2.4106362e-10 1.9304987e-06 2.7082783e-07 1.9447030e-09 -7.7599102e-08 1.5167049e-07 -9.7675180e-08
6.7741667e+00 3.7785183e-08 6.3228936e-09 1.5640976e-09 -2.7832824e-10 7.4675572e-10 8.6572259e-11 1.9391244e-06 2.7242603e-07 2.2414440e-09 -7.7680401e-08 1.5183438e-07 -9.7782371e-08
6.7777778e+00 3.8044414e-08 9.1378640e-09 5.4293885e-10 -9.6897025e-11 3.3385242e-10 -1.0760208e-09 1.9478067e-06 2.7422539e-07 2.5088997e-09 -7.7739419e-08 1.5196122e-07 -9.7943255e-08
6.7813889e+00 3.8284001e-08 8.2688800e-09 1.3561552e-09 -1.7549174e-10 5.0243975e-10 -4.0906720e-10 1.9565436e-06 2.7599738e-07 2.9763607e-09 -7.7834945e-08 1.5197477e-07 -9.7941826e-08
6.7850000e+00 3.8523589e-08 8.8730759e-09 1.9630946e-09 -2.6539744e-10 -4.1306213e-10 4.2225731e-10 1.9660135e-06 2.7811146e-07 3.5433827e-09 -7.7971234e-08 1.5203020e-07 -9.8163561e-08
6.7888889e+00 3.8781607e-08 1.0117413e-08 1.7755131e-09 -3.1870149e-10 7.5239222e-10 -2.3228468e-09 1.9748635e-06 2.7985368e-07 4.0259472e-09 -7.8103971e-08 1.5219450e-07 -9.8433025e-08
6.7925000e+00 3.9021195e-08 6.7365125e-09 1.6509803e-09 -2.9393040e-10 3.3091445e-10 -1.6450480e-10 1.9837720e-06 2.8130900e-07 4.5238642e-09 -7.8148275e-08 1.5224561e-07 -9.8621238e-08
6.7961111e+00 3.9294493e-08 7.3420424e-09 1.8845227e-09 8.9451958e-11 6.0766914e-12 -1.5728490e-09 1.9975991e-06 2.8356551e-07 5.3539197e-09 -7.8119033e-08 1.5228678e-07 -9.9312217e-08
6.8016667e+00 3.9717595e-08 6.8469118e-09 1.9465042e-09 -1.7262274e-12 1.7037586e-10 -2.5730282e-09 2.0066661e-06 2.8549572e-07 5.8893182e-09 -7.8127059e-08 1.5240171e-07 -9.9644346e-08
6.8052778e+00 3.9992611e-08 1.1825586e-08 1.8551419e-09 -3.5319137e-11 5.8735752e-10 -4.9277962e-10 2.0165006e-06 2.8782703e-07 6.5035616e-09 -7.8289905e-08 1.5257941e-07 -9.9682048e-08
6.8091667e+00 4.0288783e-08 9.1162952e-09 2.1948133e-09 -6.6259083e-10 5.0064902e-10 1.6962323e-10 2.0257305e-06 2.8963025e-07 7.0036582e-09 -7.8413401e-08 1.5277043e-07 -9.9653608e-08
6.8127778e+00 4.0853596e-08 8.3277473e-09 1.3561685e-09 9.2608809e-11 7.5877353e-10 9.2901191e-11 2.0350906e-06 2.9146797e-07 7.4141249e-09 -7.8442345e-08 1.5298892e-07 -9.9660019e-08
6.8163889e+00 4.1433219e-08 9.4501047e-09 1.5583879e-09 -2.2619618e-10 6.8183297e-10 -1.5208408e-10 2.0445826e-06 2.9357206e-07 7.8964314e-09 -7.8578024e-08 1.5292982e-07 -9.9747611e-08
6.8200000e+00 4.2012842e-08 1.0904496e-08 1.8662738e-09 -4.0001560e-10 -1.0714769e-09 -6.5645779e-10 2.0549522e-06 2.9588747e-07 8.4643512e-09 -7.8517980e-08 1.5286685e-07 -9.9967844e-08
6.8238889e+00 4.2637051e-08 9.8945539e-09 1.8782533e-09 6.5734720e-10 6.8592107e-10 -1.2312548e-09 2.0647086e-06 2.9794690e-07 8.9833256e-09 -7.8436350e-08 1.5313754e-07 -1.0004561e-07
6.8275000e+00 4.3132704e-08 1.0028071e-08 1.8067726e-09 -2.8058919e-10 1.0988835e-09 5.1342077e-10 2.0745640e-06 3.0174602e-07 1.0003645e-08 -7.8471082e-08 1.5337054e-07 -9.9852913e-08
6.8311111e+00 4.3508943e-08 2.6724027e-08 5.4380978e-09 1.2028379e-10 4.3736131e-10 1.2653150e-09 2.0845051e-06 3.0661575e-07 1.1537438e-08 -7.8400100e-08 1.5376748e-07 -9.9714426e-08
6.8347222e+00 4.3885183e-08 2.0384977e-08 5.4527427e-09 2.0732511e-10 2.1798198e-09 1.3027836e-11 2.0953066e-06 3.1065066e-07 1.2910934e-08 -7.8382971e-08 1.5431632e-07 -9.9760043e-08
6.8386111e+00 4.4290364e-08 1.5860019e-08 3.6032685e-09 -1.3391483e-10 1.1804365e-09 -4.0402972e-10 2.1054255e-06 3.1355072e-07 1.3884301e-08 -7.8270932e-08 1.5464995e-07 -9.9991400e-08
6.8422222e+00 4.4666603e-08 1.2194672e-08 3.3082160e-09 6.5102083e-10 1.0192932e-09 -1.7315714e-09 2.1156253e-06 3.1591235e-07 1.4282785e-08 -7.8163020e-08 1.5495800e-07 -1.0029511e-07
6.8458333e+00 4.5002496e-08 1.0651448e-08 -4.7874603e-10 -1.5296784e-10 1.0118403e-09 -1.0718873e-09 2.1259010e-06 3.1807876e-07 1.4477971e-08 -7.8162080e-08 1.5536689e-07 -1.0043670e-07
6.8494444e+00 4.5332582e-08 1.0306013e-08 1.8646829e-09 1.5730586e-10 1.6840923e-09 -2.3510869e-10 2.1370510e-06 3.2029524e-07 1.5047434e-08 -7.8155527e-08 1.5578013e-07 -1.0059891e-07
6.8533333e+00 4.5688060e-08 9.6043235e-09 1.8900145e-09 -1.2922001e-10 8.4596227e-10 -1.1552885e-09 2.1474826e-06 3.2232072e-07 1.5530622e-08 -7.8227975e-08 1.5601257e-07 -1.0074051e-07
6.8569444e+00 4.6018146e-08 9.9898981e-09 1.5409116e-09 -2.0515309e-10 6.8663777e-10 -1.5176329e-10 2.1636722e-06 3.2545060e-07 1.6403783e-08 -7.8498390e-08 1.5627383e-07 -1.0069462e-07
6.8625000e+00 4.6494061e-08 9.6907764e-09 2.4890606e-09 -6.0609397e-10 4.3305089e-10 4.2712876e-10 2.1742830e-06 3.2779297e-07 1.7149690e-08 -7.8612193e-08 1.5636802e-07 -1.0080001e-07
6.8661111e+00 4.6787644e-08 1.2968926e-08 2.8073252e-09 8.0849262e-11 1.8799034e-10 -1.3999646e-09 2.1849606e-06 3.2992948e-07 1.7923867e-08 -7.8667430e-08 1.5650118e-07 -1.0105807e-07
6.8697222e+00 4.7081227e-08 7.6993138e-09 2.6897905e-09 -3.3578779e-10 6.8996837e-10 -9.8213132e-10 2.1965342e-06 3.3208265e-07 1.8791818e-08 -7.8752032e-08 1.5672626e-07 -1.0109330e-07
6.8736111e+00 4.7397394e-08 1.1642370e-08 3.0329592e-09 -2.6791497e-11 6.8808093e-10 6.8011245e-10 2.2073486e-06 3.3427398e-07 1.9563458e-08 -7.8761117e-08 1.5708562e-07 -1.0108160e-07
6.8772222e+00 4.7674281e-08 9.5562169e-09 2.4461449e-09 -1.5139026e-11 1.6813143e-09 -5.7211197e-10 2.2182223e-06 3.3627896e-07 2.0092518e-08 -7.8702031e-08 1.5739392e-07 -1.0116944e-07
6.8808333e+00 4.7918109e-08 9.8396193e-09 1.3104882e-09 2.8784251e-10 3.5145095e-10 -2.3874669e-10 2.2291514e-06 3.3816906e-07 2.0632919e-08 -7.8621690e-08 1.5759020e-07 -1.0124750e-07
6.8844444e+00 4.8161937e-08 8.4448737e-09 2.5266789e-09 8.2961547e-11 9.4267453e-10 -4.8173339e-10 2.2401359e-06 3.4000778e-07 2.1249735e-08 -7.8538626e-08 1.5790108e-07 -1.0122589e-07
6.8880556e+00 4.8405766e-08 9.3426655e-09 1.8530802e-09 3.0041106e-10 1.1070788e-09 6.8121591e-10 2.2520275e-06 3.4208039e-07 2.1950199e-08 -7.8451250e-08 1.5814067e-07 -1.0121243e-07
6.8919444e+00 4.8668350e-08 9.2752731e-09 2.7653630e-09 7.4057797e-11 3.5982046e-10 -5.6589051e-10 2.2631321e-06 3.4402337e-07 2.2578686e-08 -7.8380436e-08 1.5837632e-07 -1.0137096e-07
6.8955556e+00 4.8954056e-08 9.5208296e-09 1.6972688e-09 2.5277445e-10 1.1939203e-09 -8.9740791e-10 2.2743028e-06 3.4598121e-07 2.3124761e-08 -7.8324351e-08 1.5867475e-07 -1.0148466e-07
6.8991667e+00 4.9250430e-08 9.4190136e-09 2.1801875e-09 6.0780610e-12 7.7374295e-10 -1.5214599e-10 2.2855410e-06 3.4814344e-07 2.3681165e-08 -7.8349553e-08 1.5896000e-07 -1.0148157e-07
6.9027778e+00 4.9546805e-08 1.1498099e-08 1.7706079e-09 -1.2239496e-10 1.1069897e-09 1.8068722e-10 2.2977191e-06 3.5064538e-07 2.4311358e-08 -7.8420383e-08 1.5924051e-07 -1.0142949e-07
6.9066667e+00 4.9865978e-08 1.0976483e-08 2.3845118e-09 -1.8116045e-10 6.1044802e-10 2.6565553e-10 2.3090982e-06 3.5277012e-07 2.4931603e-08 -7.8438369e-08 1.5943883e-07 -1.0144378e-07
6.9102778e+00 5.0169968e-08 9.5779209e-09 2.0195976e-09 9.8149828e-11 6.9712700e-10 -3.9752569e-10 2.3205489e-06 3.5486489e-07 2.5443234e-08 -7.8326458e-08 1.5973771e-07 -1.0159353e-07
6.9138889e+00 5.0495818e-08 1.0686529e-08 1.6132810e-09 4.1836209e-10 1.2735320e-09 -9.8481478e-10 2.3383102e-06 3.5792657e-07 2.6309755e-08 -7.8099448e-08 1.6002178e-07 -1.0193553e-07
6.9194444e+00 5.0997125e-08 8.5653386e-09 2.3860463e-09 2.6266836e-10 -5.6092345e-11 -1.0671913e-09 2.3499491e-06 3.5990636e-07 2.6991299e-08 -7.8113191e-08 1.6018227e-07 -1.0208520e-07
6.9230556e+00 5.1322975e-08 1.0586824e-08 2.4533225e-09 -3.2610071e-10 1.1142538e-09 -3.1438272e-10 2.3625658e-06 3.6203326e-07 2.7562498e-08 -7.8084279e-08 1.6050521e-07 -1.0226552e-07
6.9269444e+00 5.1670968e-08 8.5187983e-09 1.3128260e-09 4.5001155e-10 8.6294015e-10 -1.2311980e-09 2.3743567e-06 3.6390272e-07 2.8026983e-08 -7.7968404e-08 1.6070367e-07 -1.0252341e-07
6.9305556e+00 5.1985503e-08 9.5660756e-09 1.9852924e-09 8.4794221e-11 4.4559364e-10 -1.1493474e-09 2.3862192e-06 3.6588116e-07 2.8613272e-08 -7.8155908e-08 1.6086537e-07 -1.0251936e-07
6.9341667e+00 5.2300037e-08 9.5730027e-09 2.1777029e-09 -9.5019632e-10 6.2058101e-10 1.1867669e-09 2.3981533e-06 3.6811576e-07 2.9233872e-08 -7.8336097e-08 1.6107860e-07 -1.0242466e-07
6.9377778e+00 5.2614572e-08 1.2044208e-08 2.2289237e-09 1.1855697e-10 7.8534012e-10 -3.1258358e-10 2.4110853e-06 3.7076814e-07 2.9967671e-08 -7.8384262e-08 1.6134800e-07 -1.0244951e-07
6.9416667e+00 5.2953301e-08 1.1781708e-08 2.6093119e-09 -3.2497803e-10 8.6404739e-10 9.9572657e-11 2.4231733e-06 3.7327140e-07 3.0594517e-08 -7.8473942e-08 1.6162353e-07 -1.0260778e-07
6.9452778e+00 5.3314827e-08 1.2434512e-08 1.8416643e-09 -8.8929875e-11 9.5258402e-10 -1.5605934e-09 2.4353457e-06 3.7549369e-07 3.1146210e-08 -7.8480413e-08 1.6192433e-07 -1.0283820e-07
6.9488889e+00 5.3694653e-08 9.0635440e-09 2.0756892e-09 5.9060776e-11 1.0307501e-09 -5.6635048e-10 2.4485510e-06 3.7789798e-07 3.1838298e-08 -7.8536615e-08 1.6213942e-07 -1.0296031e-07
6.9527778e+00 5.4103696e-08 1.2533853e-08 2.4875257e-09 -2.9992401e-10 2.8612474e-10 -4.8024174e-10 2.4609028e-06 3.8032054e-07 3.2527730e-08 -7.8606290e-08 1.6225219e-07 -1.0310905e-07
6.9563889e+00 5.4483522e-08 1.0901670e-08 2.4078449e-09 -2.1654135e-11 4.5739388e-10 -8.9276998e-10 2.4733426e-06 3.8252860e-07 3.3167817e-08 -7.8610533e-08 1.6252933e-07 -1.0327570e-07
6.9600000e+00 5.4877312e-08 1.0458692e-08 2.1371551e-09 2.0688961e-12 1.3699265e-09 -6.4554304e-10 2.4858791e-06 3.8451341e-07 3.3827230e-08 -7.8607846e-08 1.6267967e-07 -1.0358697e-07
6.9636111e+00 5.5334276e-08 8.7420372e-09 2.5450700e-09 1.0332756e-11 -3.7869437e-10 -2.2277181e-09 2.4994963e-06 3.8659352e-07 3.4565019e-08 -7.8639206e-08 1.6284253e-07 -1.0395085e-07
6.9675000e+00 5.5826391e-08 9.9433389e-09 2.3194729e-09 -1.4472924e-10 1.3757744e-09 -8.9129494e-10 2.5122488e-06 3.8869304e-07 3.5215070e-08 -7.8836489e-08 1.6311972e-07 -1.0416275e-07
6.9711111e+00 5.6283354e-08 1.0367069e-08 2.2962708e-09 -7.6580954e-10 4.5191077e-10 -1.0646221e-09 2.5251052e-06 3.9111208e-07 3.5888411e-08 -7.9136685e-08 1.6327042e-07 -1.0423966e-07
6.9747222e+00 5.6740318e-08 1.3034349e-08 2.4848470e-09 -6.1971037e-10 5.4171724e-10 3.5460089e-10 2.5450727e-06 3.9589803e-07 3.6596054e-08 -7.9479068e-08 1.6356233e-07 -1.0439871e-07
6.9802778e+00 5.7359568e-08 1.7059727e-08 7.8119962e-10 -4.0743865e-10 7.0929472e-10 -1.3088460e-09 2.5581659e-06 3.9915969e-07 3.7222961e-08 -7.9542219e-08 1.6370215e-07 -1.0460098e-07
6.9838889e+00 5.7745599e-08 1.4493085e-08 3.6702113e-09 1.1597349e-10 2.1259615e-10 -5.5835316e-10 2.5723645e-06 4.0224521e-07 3.8149597e-08 -7.9522718e-08 1.6379832e-07 -1.0455684e-07
6.9877778e+00 5.8161324e-08 1.3223673e-08 2.4394746e-09 -3.2399248e-11 3.7620325e-10 9.3673876e-10 2.5856401e-06 4.0500545e-07 3.8789238e-08 -7.9489367e-08 1.6410262e-07 -1.0455172e-07
6.9913889e+00 5.8547355e-08 1.3478416e-08 2.1023550e-09 1.8632851e-10 1.6301896e-09 -8.8943316e-10 2.5989929e-06 4.0756562e-07 3.9471940e-08 -7.9508691e-08 1.6440682e-07 -1.0478106e-07
6.9950000e+00 5.8839270e-08 1.1288325e-08 2.7452295e-09 -2.7551723e-10 3.7550298e-10 -1.2276032e-09 2.6124060e-06 4.0992118e-07 4.0171892e-08 -7.9551444e-08 1.6441994e-07 -1.0511908e-07
6.9986111e+00 5.9078775e-08 1.1499006e-08 2.2248496e-09 7.8196460e-11 -2.8895025e-10 -1.8926183e-09 2.6258737e-06 4.1207717e-07 4.0771681e-08 -7.9495632e-08 1.6455954e-07 -1.0542998e-07
7.0022222e+00 5.9318279e-08 9.3577273e-09 2.0340068e-09 1.7939575e-10 1.2093458e-09 -9.7717720e-10 2.6404383e-06 4.1463519e-07 4.1386550e-08 -7.9463076e-08 1.6484590e-07 -1.0560948e-07
7.0061111e+00 5.9576206e-08 1.3620566e-08 2.0200730e-09 -3.9868132e-11 5.4390779e-10 -5.6139316e-10 2.6540203e-06 4.1705668e-07 4.1926506e-08 -7.9500196e-08 1.6501073e-07 -1.0567716e-07
7.0097222e+00 5.9826573e-08 9.8046028e-09 1.8139386e-09 -1.3145557e-10 5.4287337e-10 -6.3351769e-11 2.6676700e-06 4.1934045e-07 4.2486320e-08 -7.9430383e-08 1.6497452e-07 -1.0557316e-07
7.0133333e+00 6.0170725e-08 1.2288209e-08 2.1610659e-09 4.5366817e-10 -7.8163224e-10 1.0233249e-09 2.6813980e-06 4.2306739e-07 4.3486717e-08 -7.9402685e-08 1.6501564e-07 -1.0561256e-07
7.0169444e+00 6.0514876e-08 2.3765678e-08 4.9423497e-09 -3.2582887e-10 1.0527353e-09 -1.3869538e-09 2.6962696e-06 4.2760873e-07 4.4851802e-08 -7.9476706e-08 1.6524963e-07 -1.0579126e-07
7.0208333e+00 6.0885501e-08 1.7028522e-08 4.0582048e-09 8.5940184e-12 3.7990277e-10 -1.4479449e-10 2.7101602e-06 4.3235927e-07 4.6230407e-08 -7.9566204e-08 1.6537811e-07 -1.0597554e-07
7.0244444e+00 6.1229653e-08 2.8927416e-08 5.7307059e-09 -4.2166013e-10 4.6722063e-10 -1.5562803e-09 2.7241375e-06 4.3900516e-07 4.8114733e-08 -7.9634491e-08 1.6565900e-07 -1.0634864e-07
7.0280556e+00 6.1647832e-08 3.5363903e-08 7.6491246e-09 1.0648979e-10 1.3847652e-09 -1.8876501e-09 2.7393039e-06 4.4479346e-07 4.9795887e-08 -7.9629214e-08 1.6609695e-07 -1.0656631e-07
7.0319444e+00 6.2159504e-08 1.6631624e-08 3.4354124e-09 -8.3877112e-11 1.2965389e-09 2.1826357e-11 2.7600874e-06 4.4931062e-07 5.1091871e-08 -7.9689849e-08 1.6669059e-07 -1.0675682e-07
7.0372222e+00 6.2853916e-08 1.3267195e-08 2.8608641e-09 -1.0759949e-10 1.3815345e-09 -1.2250251e-09 2.7755492e-06 4.5202252e-07 5.1840516e-08 -7.9800757e-08 1.6697952e-07 -1.0703260e-07
7.0411111e+00 6.3365588e-08 1.1093371e-08 2.0752599e-09 -3.6772261e-10 3.8748223e-10 -1.1388173e-09 2.7900137e-06 4.5464749e-07 5.2574291e-08 -7.9857881e-08 1.6717201e-07 -1.0715362e-07
7.0447222e+00 6.3794304e-08 1.4300221e-08 3.1349763e-09 1.0407539e-10 8.8168065e-10 2.1758777e-11 2.8045716e-06 4.5740882e-07 5.3458718e-08 -7.9882470e-08 1.6723800e-07 -1.0722981e-07
7.0483333e+00 6.4187305e-08 1.2412490e-08 3.1449776e-09 -2.1756616e-10 -4.4663309e-10 -7.2509747e-10 2.8192189e-06 4.6024015e-07 5.4201465e-08 -7.9979579e-08 1.6730437e-07 -1.0757624e-07
7.0519444e+00 6.4580306e-08 1.4977362e-08 2.1289659e-09 -2.3062764e-10 8.8426673e-10 -2.4726790e-09 2.8350929e-06 4.6316925e-07 5.4933324e-08 -8.0135549e-08 1.6752440e-07 -1.0807606e-07
7.0558333e+00 6.5003537e-08 1.1334310e-08 2.6964761e-09 -4.3781337e-10 4.6285751e-10 -1.8115129e-09 2.8499264e-06 4.6567819e-07 5.5679693e-08 -8.0187259e-08 1.6777908e-07 -1.0825190e-07
7.0594444e+00 6.5400174e-08 1.2936742e-08 2.6031884e-09 1.9915087e-10 1.2163552e-09 1.8838565e-10 2.8648652e-06 4.6810442e-07 5.6333929e-08 -8.0206333e-08 1.6807257e-07 -1.0840025e-07
7.0630556e+00 6.5929936e-08 1.0534257e-08 2.0422746e-09 -2.8718760e-10 7.1871146e-10 -1.5577848e-09 2.8799245e-06 4.7048136e-07 5.6892876e-08 -8.0247034e-08 1.6827743e-07 -1.0853983e-07
7.0666667e+00 6.6459698e-08 1.2459927e-08 1.9265753e-09 9.9340430e-11 6.3203617e-10 2.6935631e-10 2.8962770e-06 4.7385885e-07 5.7706217e-08 -8.0199157e-08 1.6840423e-07 -1.0873805e-07
7.0705556e+00 6.7030211e-08 1.7879536e-08 3.4361182e-09 1.0584727e-10 1.4428114e-10 -1.9683472e-09 2.9115866e-06 4.7793901e-07 5.8841628e-08 -8.0215834e-08 1.6844811e-07 -1.0900224e-07
7.0741667e+00 6.7559973e-08 2.1591339e-08 4.6259682e-09 -1.8282190e-10 1.4507626e-10 -4.7035711e-10 2.9270096e-06 4.8203296e-07 5.9999457e-08 -8.0214276e-08 1.6858050e-07 -1.0916726e-07
7.0777778e+00 6.8026799e-08 1.8012913e-08 3.5953069e-09 1.9001628e-10 7.2778629e-10 -1.0528764e-09 2.9437291e-06 4.8728754e-07 6.1642620e-08 -8.0110153e-08 1.6884529e-07 -1.0930626e-07
7.0816667e+00 6.8458395e-08 2.9188185e-08 7.2387286e-09 2.5622306e-10 8.9338281e-10 -1.3858177e-10 2.9593489e-06 4.9289764e-07 6.3557928e-08 -7.9922903e-08 1.6920523e-07 -1.0947119e-07
7.0852778e+00 6.8859162e-08 2.5083112e-08 6.3610909e-09 6.0800615e-10 1.4798450e-09 -1.3838569e-09 2.9750600e-06 4.9762335e-07 6.4943620e-08 -7.9729599e-08 1.6955270e-07 -1.0969019e-07
7.0888889e+00 6.9259930e-08 2.0632620e-08 3.4781410e-09 2.8416814e-10 8.1116111e-10 -6.3764189e-10 2.9994153e-06 5.0331908e-07 6.6262121e-08 -7.9631671e-08 1.6993057e-07 -1.0965357e-07
7.0944444e+00 6.9913114e-08 1.5182146e-08 2.6072515e-09 9.6145298e-12 8.0827582e-10 8.5731194e-10 3.0153746e-06 5.0702093e-07 6.7228080e-08 -7.9587829e-08 1.7024000e-07 -1.0955733e-07
7.0980556e+00 7.0388940e-08 2.0628963e-08 4.2516284e-09 1.9273343e-10 1.2319495e-09 3.1079109e-11 3.0314422e-06 5.1092771e-07 6.8286595e-08 -7.9511637e-08 1.7068959e-07 -1.0951448e-07
7.1016667e+00 7.0864766e-08 1.7164628e-08 3.2644513e-09 1.5892225e-10 1.7323719e-09 3.6451830e-10 3.0488669e-06 5.1521208e-07 6.9416811e-08 -7.9442415e-08 1.7114630e-07 -1.0952679e-07
7.1055556e+00 7.1377194e-08 2.1321326e-08 4.1875255e-09 1.3774390e-10 1.0638084e-09 -4.7010640e-10 3.0651593e-06 5.1968957e-07 7.0638609e-08 -7.9412940e-08 1.7141850e-07 -1.0974587e-07
7.1091667e+00 7.1853020e-08 2.1993152e-08 4.4879634e-09 -1.7064599e-12 7.3090586e-10 -1.5520857e-09 3.0815425e-06 5.2418691e-07 7.1798145e-08 -7.9350266e-08 1.7161576e-07 -1.0991950e-07
7.1127778e+00 7.2175585e-08 2.1513473e-08 3.7454292e-09 2.9097211e-10 5.6971724e-10 -5.0693097e-11 3.0979983e-06 5.2854891e-07 7.2899698e-08 -7.9238801e-08 1.7190122e-07 -1.0989499e-07
7.1163889e+00 7.2489943e-08 2.0683883e-08 4.0762481e-09 2.2348098e-10 1.3124164e-09 2.7698054e-10 3.1157998e-06 5.3280088e-07 7.4041224e-08 -7.9122793e-08 1.7233103e-07 -1.0999481e-07
7.1202778e+00 7.2828483e-08 1.7510878e-08 3.4502950e-09 2.7369532e-10 1.3190833e-09 -1.1326010e-09 3.1324040e-06 5.3615427e-07 7.5065162e-08 -7.9158781e-08 1.7280712e-07 -1.1032123e-07
7.1238889e+00 7.3142841e-08 1.4929296e-08 3.8202736e-09 -4.3979247e-10 1.8199864e-09 -1.8805120e-09 3.1490823e-06 5.3939336e-07 7.6106583e-08 -7.9254684e-08 1.7325850e-07 -1.1047615e-07
7.1275000e+00 7.3479279e-08 1.6405214e-08 3.5744321e-09 -2.8343838e-12 1.1561684e-09 4.5044529e-10 3.1658407e-06 5.4293263e-07 7.6958945e-08 -7.9309276e-08 1.7349502e-07 -1.1052315e-07
7.1311111e+00 7.3847401e-08 1.7833076e-08 2.4778386e-09 -2.4913175e-10 4.0330297e-10 -8.8430172e-10 3.1839818e-06 5.4690466e-07 7.7828448e-08 -7.9308228e-08 1.7373506e-07 -1.1067152e-07
7.1350000e+00 7.4243841e-08 1.7847138e-08 3.2551527e-09 2.5362498e-10 1.0662933e-09 -3.8743097e-10 3.2009142e-06 5.5070821e-07 7.8898625e-08 -7.9231670e-08 1.7404656e-07 -1.1083625e-07
7.1386111e+00 7.4611963e-08 1.8947824e-08 4.3437371e-09 9.9719981e-11 9.8754317e-10 -1.1331061e-09 3.2179303e-06 5.5465857e-07 8.0007846e-08 -7.9193839e-08 1.7442167e-07 -1.1098272e-07
7.1422222e+00 7.4980085e-08 1.9267376e-08 3.5323899e-09 7.4881995e-11 1.4857341e-09 -2.1897537e-10 3.2350257e-06 5.5879979e-07 8.0967977e-08 -7.9241069e-08 1.7480918e-07 -1.1105728e-07
7.1458333e+00 7.5309549e-08 2.0794149e-08 3.2851074e-09 -2.9286228e-10 1.0692541e-09 -4.6925247e-10 3.2535193e-06 5.6343239e-07 8.2105067e-08 -7.9204837e-08 1.7514547e-07 -1.1118589e-07
7.1497222e+00 7.5658248e-08 2.0819816e-08 4.2121859e-09 4.4814047e-10 9.8969713e-10 -6.3314352e-10 3.2800869e-06 5.7006690e-07 8.3968791e-08 -7.9158591e-08 1.7568515e-07 -1.1132757e-07
7.1552778e+00 7.6156390e-08 2.0897978e-08 4.3896161e-09 -3.0940355e-10 1.3232084e-09 -2.1689440e-10 3.2974493e-06 5.7630456e-07 8.5935785e-08 -7.9123900e-08 1.7631464e-07 -1.1143717e-07
7.1588889e+00 7.6480183e-08 3.9444143e-08 9.5772036e-09 4.6951691e-10 2.8272648e-09 -7.9485315e-10 3.3148811e-06 5.8340323e-07 8.8134295e-08 -7.8975592e-08 1.7703324e-07 -1.1151937e-07
7.1625000e+00 7.6766551e-08 2.9227334e-08 6.0335214e-09 2.1497973e-10 1.9107981e-09 3.6091055e-11 3.3323774e-06 5.8887913e-07 8.9724071e-08 -7.8909339e-08 1.7767542e-07 -1.1159300e-07
7.1661111e+00 7.7047423e-08 2.3745730e-08 5.2548265e-09 9.0807306e-11 2.3233043e-09 -7.1572287e-10 3.3499377e-06 5.9314135e-07 9.0950066e-08 -7.8846694e-08 1.7807675e-07 -1.1164026e-07
7.1697222e+00 7.7328295e-08 1.7486333e-08 3.4504664e-09 1.9832355e-10 3.2287151e-10 2.7948718e-10 3.3689201e-06 5.9785839e-07 9.2337146e-08 -7.8637924e-08 1.7826527e-07 -1.1171984e-07
7.1736111e+00 7.7630772e-08 2.4886178e-08 5.6951161e-09 6.9640268e-10 8.3133104e-10 -9.6159368e-10 3.3866062e-06 6.0280837e-07 9.3848929e-08 -7.8397609e-08 1.7850444e-07 -1.1191040e-07
7.1772222e+00 7.7851068e-08 2.2999115e-08 5.0394420e-09 4.1274526e-10 7.4561824e-10 -7.9741105e-10 3.4043286e-06 6.0715116e-07 9.5133470e-08 -7.8452917e-08 1.7883118e-07 -1.1199328e-07
7.1808333e+00 7.7950261e-08 1.9012353e-08 4.0815591e-09 -6.6801566e-10 1.4086969e-09 3.2330919e-11 3.4234395e-06 6.1160539e-07 9.6291220e-08 -7.8548235e-08 1.7918317e-07 -1.1203401e-07
7.1847222e+00 7.8057085e-08 2.0999357e-08 3.5519543e-09 2.5951292e-10 7.4631542e-10 -3.8147004e-10 3.4412088e-06 6.1587361e-07 9.7295016e-08 -7.8586350e-08 1.7946014e-07 -1.1205354e-07
7.1883333e+00 7.8156278e-08 2.0290784e-08 3.5755885e-09 -4.3543177e-10 1.0798740e-09 2.0122081e-10 3.4590006e-06 6.2031704e-07 9.8355569e-08 -7.8626177e-08 1.7980080e-07 -1.1203675e-07
7.1919444e+00 7.8255471e-08 2.2694271e-08 3.9549660e-09 2.5161532e-10 1.1662520e-09 -4.6217368e-11 3.4768197e-06 6.2429955e-07 9.9358821e-08 -7.8633529e-08 1.8034218e-07 -1.1210178e-07
7.1955556e+00 7.8395699e-08 1.5831941e-08 3.1687134e-09 -2.8554377e-10 2.4032889e-09 -5.5404538e-10 3.4960465e-06 6.2768013e-07 1.0031473e-07 -7.8677190e-08 1.8072020e-07 -1.1215313e-07
7.1994444e+00 7.8558125e-08 1.4535287e-08 3.1339999e-09 9.8421678e-11 -8.8917150e-11 1.1384653e-10 3.5139357e-06 6.3037594e-07 1.0103701e-07 -7.8505590e-08 1.8097085e-07 -1.1214650e-07
7.2030556e+00 7.8708950e-08 1.1543544e-08 1.9945882e-09 6.9357773e-10 1.7416090e-09 -5.2595252e-11 3.5318591e-06 6.3255548e-07 1.0154719e-07 -7.8420678e-08 1.8132281e-07 -1.1228393e-07
7.2066667e+00 7.8859775e-08 9.5409905e-09 1.6279813e-09 -3.0167420e-10 5.7900376e-10 -1.2159846e-09 3.5595085e-06 6.3603555e-07 1.0225933e-07 -7.8567213e-08 1.8180625e-07 -1.1273105e-07
7.2122222e+00 7.9136912e-08 1.2341721e-08 1.6588126e-09 -1.3793039e-10 1.4928667e-09 -1.4667896e-09 3.5775358e-06 6.3881399e-07 1.0290058e-07 -7.8697018e-08 1.8205783e-07 -1.1294040e-07
7.2158333e+00 7.9344485e-08 1.4536459e-08 2.8944835e-09 -4.6117170e-10 1.6593162e-10 -4.6559641e-10 3.5956103e-06 6.4286261e-07 1.0403886e-07 -7.8879804e-08 1.8239919e-07 -1.1304087e-07
7.2194444e+00 7.9552059e-08 2.4629260e-08 5.1879721e-09 -3.8245558e-10 2.0847940e-09 -4.6183458e-10 3.6151279e-06 6.4769311e-07 1.0547216e-07 -7.8897144e-08 1.8282145e-07 -1.1311986e-07
7.2233333e+00 7.9775600e-08 1.8762461e-08 4.2623390e-09 3.0814225e-10 5.0044735e-10 -2.1527450e-10 3.6333009e-06 6.5136317e-07 1.0650276e-07 -7.8900937e-08 1.8318774e-07 -1.1325668e-07
7.2269444e+00 7.9987080e-08 1.6741103e-08 3.0555118e-09 -3.2565057e-10 1.9146199e-09 -1.0476516e-09 3.6515233e-06 6.5435727e-07 1.0713552e-07 -7.8884795e-08 1.8355398e-07 -1.1351075e-07
7.2305556e+00 8.0209913e-08 1.2223359e-08 1.4374877e-09 4.0015478e-10 5.0021035e-10 -1.2976085e-09 3.6697964e-06 6.5700230e-07 1.0765188e-07 -7.8706073e-08 1.8370602e-07 -1.1376473e-07
7.2341667e+00 8.0432746e-08 1.3364257e-08 2.2290128e-09 4.2471519e-10 5.0222528e-10 -1.0467790e-09 3.6895318e-06 6.6053185e-07 1.0839536e-07 -7.8614466e-08 1.8397906e-07 -1.1393121e-07
7.2380556e+00 8.0672720e-08 1.8341174e-08 2.6730506e-09 -3.2114005e-11 1.1694462e-09 -3.8023797e-10 3.7079102e-06 6.6420666e-07 1.0914350e-07 -7.8641516e-08 1.8418231e-07 -1.1396860e-07
7.2416667e+00 8.0895553e-08 1.7208341e-08 2.6391601e-09 -9.2730536e-11 1.7065934e-10 3.5094920e-11 3.7263432e-06 6.6775958e-07 1.0999315e-07 -7.8764144e-08 1.8434738e-07 -1.1417748e-07
7.2452778e+00 8.1152354e-08 1.7162091e-08 3.3938713e-09 -4.7324771e-10 9.1770916e-10 -1.9631570e-09 3.7462611e-06 6.7142228e-07 1.1081115e-07 -7.8886733e-08 1.8478414e-07 -1.1446999e-07
7.2491667e+00 8.1443312e-08 1.5739421e-08 1.9994933e-09 -5.2131176e-11 1.7563446e-09 -5.4408860e-10 3.7648202e-06 6.7495671e-07 1.1147638e-07 -7.8964397e-08 1.8531565e-07 -1.1466969e-07
7.2527778e+00 8.1713487e-08 1.8452093e-08 2.7240944e-09 -3.0631867e-10 1.7481380e-09 -1.2993026e-09 3.7834408e-06 6.7883599e-07 1.1226874e-07 -7.9075765e-08 1.8577107e-07 -1.1501387e-07
7.2563889e+00 8.1983662e-08 1.9075521e-08 2.9021194e-09 -2.0768802e-10 1.2545822e-09 -1.8777717e-09 3.8021243e-06 6.8238999e-07 1.1300406e-07 -7.9092024e-08 1.8610115e-07 -1.1516840e-07
7.2600000e+00 8.2267372e-08 1.5305335e-08 2.3190972e-09 1.3264683e-10 9.2179496e-10 4.5135951e-10 3.8223255e-06 6.8596311e-07 1.1374968e-07 -7.9152073e-08 1.8633483e-07 -1.1536373e-07
7.2638889e+00 8.2639793e-08 1.6791452e-08 2.5970450e-09 -3.9000129e-10 5.0887344e-10 -2.1256557e-09 3.8411654e-06 6.8944737e-07 1.1444109e-07 -7.9291979e-08 1.8648877e-07 -1.1567133e-07
7.2675000e+00 8.2985612e-08 1.6914764e-08 2.3123988e-09 -2.5571890e-10 5.0615213e-10 -7.1371484e-10 3.8703034e-06 6.9546815e-07 1.1576338e-07 -7.9467115e-08 1.8670540e-07 -1.1593711e-07
7.2730556e+00 8.3517641e-08 2.0943920e-08 3.7904703e-09 -2.6968925e-10 4.2225816e-10 -8.8094915e-10 3.8893414e-06 7.0009697e-07 1.1690167e-07 -7.9446984e-08 1.8683381e-07 -1.1625401e-07
7.2766667e+00 8.3848898e-08 2.3834524e-08 4.2920618e-09 3.6260269e-10 4.2441118e-10 -2.0442730e-09 3.9084471e-06 7.0457061e-07 1.1793650e-07 -7.9379371e-08 1.8702630e-07 -1.1661550e-07
7.2802778e+00 8.4113273e-08 1.9442804e-08 3.0558261e-09 -5.0542293e-11 8.4470976e-10 -1.2925468e-09 3.9276129e-06 7.0824723e-07 1.1877767e-07 -7.9497247e-08 1.8726991e-07 -1.1683249e-07
7.2838889e+00 8.4377648e-08 1.6124234e-08 2.9169835e-09 -4.9350081e-10 7.6150617e-10 -7.1046728e-10 3.9483203e-06 7.1223971e-07 1.1969188e-07 -7.9699592e-08 1.8755971e-07 -1.1700786e-07
7.2877778e+00 8.4662359e-08 1.9739672e-08 3.1107995e-09 -3.7368989e-10 1.0127953e-09 -7.9266283e-10 3.9676111e-06 7.1727768e-07 1.2079600e-07 -7.9745763e-08 1.8779198e-07 -1.1735949e-07
7.2913889e+00 8.4926734e-08 2.8996795e-08 4.7290879e-09 1.6058876e-10 5.1866640e-10 -2.4531774e-09 3.9869619e-06 7.2347484e-07 1.2246240e-07 -7.9733925e-08 1.8782243e-07 -1.1779227e-07
7.2950000e+00 8.5190390e-08 3.0953655e-08 7.1033177e-09 -1.0594952e-10 -3.1790475e-10 -1.5416902e-09 4.0063726e-06 7.2905877e-07 1.2407474e-07 -7.9849098e-08 1.8787834e-07 -1.1808977e-07
7.2986111e+00 8.5453642e-08 2.3064389e-08 4.3452913e-09 -4.2562001e-10 6.8657847e-10 -1.2045285e-09 4.0273435e-06 7.3335998e-07 1.2514916e-07 -7.9958896e-08 1.8808800e-07 -1.1826466e-07
7.3025000e+00 8.5737145e-08 1.5572797e-08 2.7387786e-09 -4.4940590e-11 5.9702474e-10 -2.9454644e-10 4.0468787e-06 7.3687999e-07 1.2586287e-07 -7.9912087e-08 1.8824486e-07 -1.1820176e-07
7.3061111e+00 8.6000397e-08 1.8479182e-08 2.3290053e-09 2.6098176e-10 4.3719104e-10 8.7517024e-10 4.0664753e-06 7.4028668e-07 1.2656240e-07 -7.9653971e-08 1.8851598e-07 -1.1823768e-07
7.3097222e+00 8.6277379e-08 1.4476637e-08 2.6380146e-09 9.3032121e-10 1.3504729e-09 -1.2067281e-09 4.0861487e-06 7.4372800e-07 1.2737458e-07 -7.9563059e-08 1.8877428e-07 -1.1827380e-07
7.3133333e+00 8.6675761e-08 1.8814132e-08 3.1289674e-09 -5.1072567e-10 3.5258571e-10 8.7336237e-10 4.1074368e-06 7.4777396e-07 1.2833189e-07 -7.9594054e-08 1.8897117e-07 -1.1835144e-07
7.3172222e+00 8.7104787e-08 1.7530156e-08 3.1829908e-09 3.7789131e-10 8.5286505e-10 -1.5389112e-09 4.1272985e-06 7.5121782e-07 1.2908507e-07 -7.9447113e-08 1.8920406e-07 -1.1860410e-07
7.3208333e+00 8.7503169e-08 1.5785234e-08 2.1650191e-09 3.0029685e-10 6.8269384e-10 -7.9332411e-10 4.1472507e-06 7.5434290e-07 1.2967905e-07 -7.9497697e-08 1.8965108e-07 -1.1864974e-07
7.3244444e+00 8.7901551e-08 1.4446335e-08 2.0525785e-09 -5.3376063e-10 2.2646876e-09 3.7209786e-10 4.1781419e-06 7.5930685e-07 1.3054445e-07 -7.9771450e-08 1.9028136e-07 -1.1878894e-07
7.3300000e+00 8.8619110e-08 1.6766979e-08 1.9415802e-09 -2.8749905e-10 4.3648670e-10 -1.2073017e-09 4.1983588e-06 7.6288893e-07 1.3116926e-07 -7.9783754e-08 1.9054043e-07 -1.1891509e-07
7.3336111e+00 8.9112507e-08 1.7885456e-08 2.4949593e-09 2.3071006e-10 1.2716767e-09 4.2850881e-11 4.2202565e-06 7.6709541e-07 1.3204617e-07 -7.9722510e-08 1.9101017e-07 -1.1893426e-07
7.3375000e+00 8.9643858e-08 1.9900762e-08 3.2868345e-09 3.1766487e-11 1.6042693e-09 -2.0721554e-10 4.2407066e-06 7.7159711e-07 1.3303268e-07 -7.9707391e-08 1.9154830e-07 -1.1893356e-07
7.3411111e+00 9.0137255e-08 2.3648017e-08 3.7179859e-09 3.8009699e-11 1.9438603e-09 2.1372927e-10 4.2612626e-06 7.7654010e-07 1.3400854e-07 -7.9594813e-08 1.9202388e-07 -1.1913993e-07
7.3447222e+00 9.0574534e-08 2.4169714e-08 3.2112206e-09 4.8158296e-10 1.1918202e-09 -2.1187418e-09 4.2819130e-06 7.8153664e-07 1.3489845e-07 -7.9500365e-08 1.9236022e-07 -1.1949083e-07
7.3483333e+00 9.0968233e-08 2.4166040e-08 3.1076071e-09 -4.5670309e-11 1.0258321e-09 -1.1202862e-09 4.3042522e-06 7.8679679e-07 1.3596853e-07 -7.9444195e-08 1.9273624e-07 -1.1969394e-07
7.3522222e+00 9.1392215e-08 2.3085169e-08 3.9478892e-09 2.8640239e-10 1.2762845e-09 -6.2072459e-10 4.3250887e-06 7.9148068e-07 1.3699951e-07 -7.9512814e-08 1.9300930e-07 -1.1953133e-07
7.3558333e+00 9.1785913e-08 2.2226053e-08 3.3726775e-09 -6.0310810e-10 5.2412810e-10 2.1218181e-09 4.3460148e-06 7.9618439e-07 1.3793296e-07 -7.9599273e-08 1.9315672e-07 -1.1929635e-07
7.3594444e+00 9.2179366e-08 2.3276940e-08 3.2553862e-09 2.0406907e-10 4.4791065e-10 4.7159171e-11 4.3670292e-06 8.0102609e-07 1.3895351e-07 -7.9538744e-08 1.9343125e-07 -1.1922316e-07
7.3630556e+00 9.2562995e-08 2.3560841e-08 3.9910899e-09 7.5292037e-11 1.3621671e-09 6.2848267e-10 4.3897578e-06 8.0610855e-07 1.4010173e-07 -7.9420092e-08 1.9397225e-07 -1.1911489e-07
7.3669444e+00 9.2976134e-08 2.2094211e-08 3.5796265e-09 4.3321565e-10 1.9500348e-09 2.9957928e-10 4.4109535e-06 8.1056668e-07 1.4112080e-07 -7.9315977e-08 1.9448659e-07 -1.1928515e-07
7.3705556e+00 9.3359762e-08 2.1033063e-08 3.6563956e-09 4.7317439e-11 1.4412252e-09 -1.8712458e-09 4.4322364e-06 8.1513500e-07 1.4206856e-07 -7.9341477e-08 1.9472205e-07 -1.1951027e-07
7.3741667e+00 9.3743391e-08 2.3160170e-08 3.0732213e-09 -1.6500956e-10 1.1128906e-10 -2.0675959e-10 4.4536116e-06 8.1998043e-07 1.4309648e-07 -7.9377973e-08 1.9499663e-07 -1.1951845e-07
7.3777778e+00 9.4170136e-08 2.3713729e-08 4.2256028e-09 -3.4353822e-12 1.6990901e-09 1.3121963e-10 4.4767456e-06 8.2504484e-07 1.4434876e-07 -7.9371703e-08 1.9555179e-07 -1.1952663e-07
7.3816667e+00 9.4678856e-08 2.1779216e-08 4.0312096e-09 3.0309415e-11 1.6998887e-09 -2.0129266e-10 4.4983388e-06 8.2976681e-07 1.4537568e-07 -7.9306854e-08 1.9596629e-07 -1.1949826e-07
7.3852778e+00 9.5151239e-08 2.3900387e-08 3.2605188e-09 2.6899448e-10 1.0330913e-09 4.6312660e-10 4.5317689e-06 8.3695015e-07 1.4712223e-07 -7.9260142e-08 1.9629438e-07 -1.1959283e-07
7.3908333e+00 9.5877982e-08 2.1268452e-08 4.8004717e-09 -1.2885834e-10 3.7298653e-10 -1.0305666e-09 4.5536336e-06 8.4158571e-07 1.4824938e-07 -7.9201044e-08 1.9660875e-07 -1.1977146e-07
7.3944444e+00 9.6339321e-08 2.3575179e-08 3.2029969e-09 4.0161799e-10 1.6997827e-09 -6.1829189e-10 4.5756019e-06 8.4637920e-07 1.4935362e-07 -7.9136095e-08 1.9713739e-07 -1.2000438e-07
7.3980556e+00 9.6788963e-08 2.2796352e-08 4.6377742e-09 -1.0185746e-10 1.7857598e-09 -1.5317484e-09 4.5993746e-06 8.5141529e-07 1.5064861e-07 -7.9227938e-08 1.9776234e-07 -1.2032255e-07
7.4019444e+00 9.7273192e-08 2.2442075e-08 3.9006106e-09 -2.9175519e-10 2.0404896e-09 -1.1954134e-09 4.6215554e-06 8.5609374e-07 1.5185291e-07 -7.9300102e-08 1.9829224e-07 -1.2043775e-07
7.4055556e+00 9.7722834e-08 2.2816519e-08 4.6506339e-09 -4.1305733e-11 1.4533353e-09 1.3206409e-10 4.6438385e-06 8.6084475e-07 1.5308986e-07 -7.9317641e-08 1.9855662e-07 -1.2055327e-07
7.4091667e+00 9.8172476e-08 2.3144069e-08 4.1323972e-09 -3.9643236e-11 2.8983101e-10 -1.1984631e-09 4.6662199e-06 8.6577341e-07 1.5413220e-07 -7.9325023e-08 1.9889702e-07 -1.2092108e-07
7.4127778e+00 9.8587210e-08 2.4535006e-08 3.2688720e-09 5.5684053e-12 1.9545945e-09 -2.1967262e-09 4.6886954e-06 8.7079254e-07 1.5516926e-07 -7.9324053e-08 1.9932605e-07 -1.2110853e-07
7.4163889e+00 9.8999993e-08 2.4019311e-08 4.0948736e-09 -1.0876315e-12 8.7414643e-10 4.6649879e-10 4.7130049e-06 8.7618708e-07 1.5640756e-07 -7.9276328e-08 1.9966679e-07 -1.2093129e-07
7.4202778e+00 9.9444528e-08 2.4439076e-08 4.0697110e-09 2.0562129e-10 1.2120071e-09 1.0526619e-09 4.7356754e-06 8.8107369e-07 1.5759704e-07 -7.9179538e-08 2.0007131e-07 -1.2089309e-07
7.4238889e+00 9.9857310e-08 2.2833200e-08 4.3763449e-09 2.4110111e-10 1.4551716e-09 -7.0006635e-10 4.7584404e-06 8.8590948e-07 1.5863169e-07 -7.9042178e-08 2.0047483e-07 -1.2107186e-07
7.4275000e+00 1.0027459e-07 2.3947483e-08 2.9702607e-09 3.9286764e-10 1.2053651e-09 -9.5012096e-10 4.7813011e-06 8.9071538e-07 1.5964558e-07 -7.8928217e-08 2.0101753e-07 -1.2143978e-07
7.4311111e+00 1.0069840e-07 2.2544089e-08 4.2289375e-09 1.3310780e-10 2.3729140e-09 -2.4460228e-09 4.8060282e-06 8.9582575e-07 1.6095387e-07 -7.8942818e-08 2.0161498e-07 -1.2183638e-07
7.4350000e+00 1.0115480e-07 2.3361589e-08 4.3971750e-09 -1.9568354e-10 1.2849624e-09 -9.5344787e-10 4.8290891e-06 9.0066251e-07 1.6220214e-07 -7.9010066e-08 2.0208108e-07 -1.2200661e-07
7.4386111e+00 1.0157861e-07 2.3428530e-08 4.4662481e-09 -1.1468992e-10 1.7881839e-09 -6.1788777e-10 4.8522464e-06 9.0544731e-07 1.6346813e-07 -7.8963407e-08 2.0259904e-07 -1.2219418e-07
7.4422222e+00 1.0200241e-07 2.2858845e-08 4.5230383e-09 3.3003866e-10 1.6269592e-09 -1.1134790e-09 4.8880808e-06 9.1304602e-07 1.6511097e-07 -7.8903304e-08 2.0333851e-07 -1.2284291e-07
7.4477778e+00 1.0276543e-07 2.4921870e-08 3.0593235e-09 -1.4972929e-10 1.5422031e-09 -2.7789520e-09 4.9115171e-06 9.1798325e-07 1.6605508e-07 -7.8959304e-08 2.0364211e-07 -1.2323784e-07
7.4513889e+00 1.0326805e-07 2.2840122e-08 3.6443869e-09 -1.0873611e-10 4.5951432e-10 -8.6647497e-10 4.9368841e-06 9.2319904e-07 1.6714641e-07 -7.8929013e-08 2.0387387e-07 -1.2348851e-07
7.4552778e+00 1.0380934e-07 2.4012609e-08 3.5511770e-09 2.3855842e-10 9.5944958e-10 -1.2821896e-09 4.9605579e-06 9.2823818e-07 1.6808908e-07 -7.8830123e-08 2.0420307e-07 -1.2375717e-07
7.4588889e+00 1.0431196e-07 2.4735240e-08 3.1423827e-09 2.1785460e-10 1.2110780e-09 -1.1977472e-09 4.9843430e-06 9.3360656e-07 1.6900994e-07 -7.8792534e-08 2.0462188e-07 -1.2388098e-07
7.4625000e+00 1.0478847e-07 2.7197610e-08 3.3962702e-09 -4.4367128e-11 1.5503353e-09 5.4960326e-11 5.0082362e-06 9.3916895e-07 1.6995890e-07 -7.8690979e-08 2.0502903e-07 -1.2397729e-07
7.4661111e+00 1.0526106e-07 2.6612147e-08 3.3418996e-09 5.1308258e-10 1.1341307e-09 -9.4397684e-10 5.0322368e-06 9.4442844e-07 1.7102983e-07 -7.8517180e-08 2.0529695e-07 -1.2433528e-07
7.4697222e+00 1.0573365e-07 2.4267338e-08 4.2623434e-09 2.8906931e-10 6.3242952e-10 -2.3606188e-09 5.0582039e-06 9.4987424e-07 1.7233891e-07 -7.8253240e-08 2.0555787e-07 -1.2465318e-07
7.4736111e+00 1.0624260e-07 2.4651465e-08 4.3689276e-09 8.4209811e-10 9.6504420e-10 -3.6420602e-10 5.0824288e-06 9.5524061e-07 1.7348126e-07 -7.8039453e-08 2.0578772e-07 -1.2487623e-07
7.4772222e+00 1.0672327e-07 2.7261986e-08 3.7424490e-09 1.4461259e-10 5.5039595e-10 -1.6946961e-09 5.1067649e-06 9.6078409e-07 1.7447863e-07 -7.7918047e-08 2.0610680e-07 -1.2500870e-07
7.4808333e+00 1.0722022e-07 2.6364828e-08 3.3394912e-09 4.1572294e-10 1.5534634e-09 4.7190015e-10 5.1312140e-06 9.6627601e-07 1.7547622e-07 -7.7788309e-08 2.0651461e-07 -1.2519510e-07
7.4844444e+00 1.0771718e-07 2.6763123e-08 3.7439599e-09 1.8306881e-10 1.1354077e-09 -2.1925635e-09 5.1576703e-06 9.7206801e-07 1.7662994e-07 -7.7734652e-08 2.0698044e-07 -1.2546417e-07
7.4883333e+00 1.0825237e-07 2.5265647e-08 3.8629763e-09 4.6891220e-11 1.7165708e-09 -1.1372418e-10 5.1823542e-06 9.7776098e-07 1.7784233e-07 -7.7730186e-08 2.0738794e-07 -1.2549764e-07
7.4919444e+00 1.0874933e-07 2.9807261e-08 4.7457346e-09 -2.6281219e-11 9.7026036e-10 -1.9528245e-10 5.2071495e-06 9.8377934e-07 1.7917767e-07 -7.7649311e-08 2.0788475e-07 -1.2554868e-07
7.4955556e+00 1.0923173e-07 2.8413440e-08 4.7359696e-09 3.9955284e-10 2.3054037e-09 -2.7585065e-10 5.2320542e-06 9.8963166e-07 1.8046529e-07 -7.7384399e-08 2.0840704e-07 -1.2561768e-07
7.4991667e+00 1.0971032e-07 2.8200996e-08 4.4068708e-09 8.2311785e-10 1.1382642e-09 -3.6106879e-10 5.2589964e-06 9.9576565e-07 1.8184114e-07 -7.7118753e-08 2.0896976e-07 -1.2570163e-07
7.5030556e+00 1.1022572e-07 2.6899743e-08 4.6647003e-09 3.1536067e-10 2.3069549e-09 -3.5847463e-10 5.2977042e-06 1.0045352e-06 1.8381128e-07 -7.7037961e-08 2.0985248e-07 -1.2590422e-07
7.5086111e+00 1.1096202e-07 2.8243067e-08 4.4282461e-09 -7.2984628e-11 1.4761279e-09 -8.5706351e-10 5.3230034e-06 1.0102502e-06 1.8506774e-07 -7.6884130e-08 2.1032544e-07 -1.2601785e-07
7.5122222e+00 1.1144797e-07 2.7043577e-08 4.4933161e-09 7.8297778e-10 1.6423401e-09 -1.9183702e-10 5.3484133e-06 1.0160492e-06 1.8638598e-07 -7.6559478e-08 2.1074819e-07 -1.2599618e-07
7.5158333e+00 1.1193584e-07 2.9054312e-08 4.8670071e-09 7.1541533e-10 1.1450196e-09 3.9184693e-10 5.3739342e-06 1.0220008e-06 1.8772846e-07 -7.6314360e-08 2.1109487e-07 -1.2617308e-07
7.5194444e+00 1.1242372e-07 2.8520942e-08 4.6653718e-09 4.1589795e-10 1.1407771e-09 -2.0247187e-09 5.3995661e-06 1.0278590e-06 1.8897592e-07 -7.6204808e-08 2.1140365e-07 -1.2643119e-07
7.5230556e+00 1.1291160e-07 2.8150175e-08 4.1923370e-09 8.9727099e-11 8.9513257e-10 -3.5787457e-10 5.4272946e-06 1.0339595e-06 1.9037295e-07 -7.6139874e-08 2.1179167e-07 -1.2633973e-07
7.5269444e+00 1.1344390e-07 2.6649577e-08 5.0188823e-09 1.8856271e-10 1.4804538e-09 1.1418531e-09 5.4531617e-06 1.0394836e-06 1.9162987e-07 -7.6105136e-08 2.1227797e-07 -1.2636313e-07
7.5305556e+00 1.1395893e-07 2.6790325e-08 3.9059840e-09 -2.8234158e-11 1.7259810e-09 -1.3578781e-09 5.4791459e-06 1.0452513e-06 1.9272897e-07 -7.6041533e-08 2.1275138e-07 -1.2657606e-07
7.5341667e+00 1.1447395e-07 2.9005181e-08 3.8982561e-09 3.2178321e-10 1.3953948e-09 -6.0762962e-10 5.5052473e-06 1.0513464e-06 1.9392868e-07 -7.5931645e-08 2.1309977e-07 -1.2665320e-07
7.5377778e+00 1.1498898e-07 2.9958337e-08 4.6204165e-09 1.8539566e-10 9.0163112e-10 -1.0440366e-10 5.5334876e-06 1.0575961e-06 1.9530489e-07 -7.5811393e-08 2.1363770e-07 -1.2683358e-07
7.5416667e+00 1.1554363e-07 2.6181212e-08 4.4534987e-09 3.2996725e-10 2.3918210e-09 -1.4417629e-09 5.5598288e-06 1.0635225e-06 1.9660046e-07 -7.5831332e-08 2.1428787e-07 -1.2706468e-07
7.5452778e+00 1.1602753e-07 3.1149886e-08 4.7458036e-09 -4.2199033e-10 1.8950063e-09 -6.9143687e-10 5.5862787e-06 1.0695910e-06 1.9788835e-07 -7.5859082e-08 2.1493890e-07 -1.2724130e-07
7.5488889e+00 1.1649905e-07 2.7555874e-08 4.3989445e-09 2.9391189e-10 2.3975215e-09 -9.3889174e-10 5.6128359e-06 1.0754204e-06 1.9894388e-07 -7.5767575e-08 2.1555251e-07 -1.2732760e-07
7.5525000e+00 1.1697057e-07 2.8837488e-08 3.0959535e-09 1.2842715e-10 1.6482880e-09 1.4223844e-10 5.6415559e-06 1.0819420e-06 2.0006231e-07 -7.5647450e-08 2.1588748e-07 -1.2722628e-07
7.5563889e+00 1.1747836e-07 2.9744480e-08 4.2783420e-09 3.8639623e-10 4.0252469e-10 7.2625179e-10 5.6683369e-06 1.0880138e-06 2.0125084e-07 -7.5490510e-08 2.1628685e-07 -1.2724944e-07
7.5600000e+00 1.1795930e-07 2.8993577e-08 4.1609286e-09 3.3794222e-10 2.2306817e-09 -9.4006251e-10 5.7097640e-06 1.0974268e-06 2.0306801e-07 -7.5295540e-08 2.1723121e-07 -1.2720204e-07
7.5655556e+00 1.1876676e-07 3.0195012e-08 4.2259854e-09 2.4696799e-10 1.8165678e-09 1.2244502e-09 5.7368431e-06 1.1036201e-06 2.0421225e-07 -7.5122410e-08 2.1774403e-07 -1.2696402e-07
7.5691667e+00 1.1929161e-07 2.9718770e-08 3.8987755e-09 5.5209233e-10 1.5646762e-09 9.7270234e-10 5.7640416e-06 1.1097594e-06 2.0541112e-07 -7.4962390e-08 2.1828194e-07 -1.2696951e-07
7.5727778e+00 1.1981646e-07 2.9671726e-08 4.6139773e-09 1.8645925e-10 1.9820142e-09 -1.0234212e-09 5.7934663e-06 1.1160795e-06 2.0671913e-07 -7.4909248e-08 2.1873886e-07 -1.2717938e-07
7.5766667e+00 1.2038496e-07 2.7100942e-08 4.0102520e-09 4.1295080e-11 8.1542766e-10 -7.7546876e-10 5.8209157e-06 1.1221349e-06 2.0793449e-07 -7.4848099e-08 2.1912647e-07 -1.2721142e-07
7.5802778e+00 1.2092839e-07 3.1477882e-08 4.6195033e-09 2.4093165e-10 1.7402636e-09 4.7974528e-10 5.8484887e-06 1.1285597e-06 2.0917501e-07 -7.4700132e-08 2.1966625e-07 -1.2737833e-07
7.5838889e+00 1.2147182e-07 3.0674237e-08 4.1888927e-09 4.4199183e-10 1.8186810e-09 -2.0204349e-09 5.8761854e-06 1.1349201e-06 2.1042081e-07 -7.4536056e-08 2.1999072e-07 -1.2741955e-07
7.5875000e+00 1.2201525e-07 3.0855778e-08 4.6570888e-09 3.1528105e-10 3.2068093e-10 1.6399308e-09 5.9061508e-06 1.1420805e-06 2.1176989e-07 -7.4450589e-08 2.2020485e-07 -1.2731808e-07
7.5913889e+00 1.2260048e-07 3.3464813e-08 4.2378906e-09 5.1007921e-11 9.9031872e-10 -7.7015015e-10 5.9341013e-06 1.1487815e-06 2.1286814e-07 -7.4287457e-08 2.2070696e-07 -1.2734086e-07
7.5950000e+00 1.2311844e-07 3.1359530e-08 3.5603305e-09 7.0190584e-10 2.3203543e-09 5.5987157e-10 5.9621680e-06 1.1552564e-06 2.1402556e-07 -7.3973253e-08 2.2115853e-07 -1.2731867e-07
7.5986111e+00 1.2362196e-07 3.1278232e-08 4.6580821e-09 7.4826666e-10 6.5700805e-10 -3.5510630e-10 5.9903493e-06 1.1614621e-06 2.1527591e-07 -7.3691724e-08 2.2163604e-07 -1.2753055e-07
7.6022222e+00 1.2412548e-07 2.8754421e-08 4.2201607e-09 5.5109889e-10 2.4913970e-09 -1.6006305e-09 6.0186451e-06 1.1677353e-06 2.1644779e-07 -7.3629020e-08 2.2217671e-07 -1.2772442e-07
7.6058333e+00 1.2462900e-07 3.1931075e-08 4.1008166e-09 -2.6169590e-10 1.0734399e-09 -1.8899763e-10 6.0492465e-06 1.1747669e-06 2.1770253e-07 -7.3611422e-08 2.2258256e-07 -1.2783605e-07
7.6097222e+00 1.2517803e-07 3.1233414e-08 4.1722509e-09 3.3711460e-10 1.4113538e-09 -7.6783283e-10 6.0777895e-06 1.1811189e-06 2.1894066e-07 -7.3450199e-08 2.2301064e-07 -1.2789429e-07
7.6133333e+00 1.2574968e-07 3.0214952e-08 4.6191729e-09 4.0699371e-10 1.4111475e-09 2.3022507e-10 6.1064626e-06 1.1877814e-06 2.2020829e-07 -7.3152574e-08 2.2354021e-07 -1.2787117e-07
7.6169444e+00 1.2632134e-07 3.4236301e-08 4.3817810e-09 9.6665833e-10 2.0805799e-09 -1.6823540e-11 6.1374868e-06 1.1949939e-06 2.2152055e-07 -7.2850515e-08 2.2412418e-07 -1.2782690e-07
7.6208333e+00 1.2693697e-07 3.0553099e-08 4.2704506e-09 3.2788312e-10 1.4947077e-09 3.9629279e-10 6.1798326e-06 1.2041995e-06 2.2344992e-07 -7.2485045e-08 2.2489743e-07 -1.2799133e-07
7.6261111e+00 1.2777478e-07 3.0378112e-08 5.1030265e-09 8.2623041e-10 1.9936385e-09 -1.4347847e-09 6.2112264e-06 1.2140810e-06 2.2542939e-07 -7.2203219e-08 2.2561892e-07 -1.2831524e-07
7.6300000e+00 1.2850122e-07 5.8386110e-08 7.9483751e-09 3.8159795e-10 2.4236550e-09 -1.3415978e-09 6.2405371e-06 1.2269767e-06 2.2805078e-07 -7.2025636e-08 2.2655518e-07 -1.2869655e-07
7.6336111e+00 1.2917578e-07 6.6364868e-08 1.0665084e-08 4.3801603e-10 3.7494910e-09 -2.1781951e-09 6.2700014e-06 1.2387177e-06 2.3056333e-07 -7.1739849e-08 2.2756651e-07 -1.2908729e-07
7.6372222e+00 1.2985034e-07 4.7215902e-08 7.1754702e-09 8.8100182e-10 2.9186084e-09 -1.4285689e-09 6.2996191e-06 1.2478402e-06 2.3246990e-07 -7.1389564e-08 2.2823730e-07 -1.2906325e-07
7.6408333e+00 1.3052490e-07 4.1033244e-08 6.3623065e-09 7.3569852e-10 1.5042084e-09 1.6504530e-09 6.3316753e-06 1.2570868e-06 2.3438196e-07 -7.1254133e-08 2.2879640e-07 -1.2906665e-07
7.6447222e+00 1.3115897e-07 4.2027675e-08 6.2446790e-09 -1.5528093e-10 1.9188262e-09 -1.6796306e-09 6.3615720e-06 1.2657155e-06 2.3615356e-07 -7.1241218e-08 2.2927718e-07 -1.2933160e-07
7.6483333e+00 1.3166880e-07 4.1445020e-08 6.3347604e-09 2.1488623e-10 1.2511449e-09 -7.6607409e-10 6.3915846e-06 1.2744888e-06 2.3792997e-07 -7.1090347e-08 2.2980881e-07 -1.2943415e-07
7.6519444e+00 1.3217863e-07 4.3426758e-08 6.2787833e-09 4.8144246e-10 2.2541108e-09 -1.8051985e-10 6.4217133e-06 1.2831848e-06 2.3963433e-07 -7.0915711e-08 2.3045376e-07 -1.2946479e-07
7.6555556e+00 1.3268846e-07 4.0697345e-08 5.8232064e-09 3.2456758e-10 1.9983379e-09 -1.0229442e-10 6.4542892e-06 1.2922640e-06 2.4145496e-07 -7.0846855e-08 2.3086284e-07 -1.2943964e-07
7.6594444e+00 1.3323733e-07 4.0859246e-08 6.1809436e-09 -2.9467692e-11 5.0624091e-10 3.1786509e-10 6.4846577e-06 1.3005495e-06 2.4303870e-07 -7.0743951e-08 2.3125610e-07 -1.2941593e-07
7.6630556e+00 1.3373892e-07 3.9293436e-08 5.0645076e-09 5.0440695e-10 2.0866330e-09 -9.9000580e-11 6.5151404e-06 1.3078575e-06 2.4422623e-07 -7.0640964e-08 2.3162375e-07 -1.2935644e-07
7.6666667e+00 1.3424050e-07 3.1403046e-08 3.3677052e-09 -2.9081283e-11 3.3743378e-10 6.4812816e-10 6.5457372e-06 1.3147358e-06 2.4535540e-07 -7.0461011e-08 2.3199191e-07 -1.2938688e-07
7.6702778e+00 1.3474209e-07 3.5137047e-08 4.6500632e-09 8.5963487e-10 2.0900268e-09 -9.2914615e-10 6.5788151e-06 1.3225134e-06 2.4672674e-07 -7.0150393e-08 2.3282369e-07 -1.2962338e-07
7.6741667e+00 1.3528226e-07 3.4728016e-08 4.3917077e-09 4.7158633e-10 3.0025261e-09 -1.0979340e-09 6.6096481e-06 1.3295375e-06 2.4791248e-07 -6.9970283e-08 2.3354511e-07 -1.2967202e-07
7.6777778e+00 1.3577714e-07 3.3221522e-08 4.0277880e-09 3.5969053e-10 1.7540951e-09 6.4888002e-10 6.6573015e-06 1.3399985e-06 2.4980713e-07 -6.9726145e-08 2.3411124e-07 -1.2966383e-07
7.6833333e+00 1.3652745e-07 3.2557365e-08 4.7167514e-09 3.7272137e-10 6.7217312e-10 -5.9970923e-10 6.6884169e-06 1.3469112e-06 2.5113054e-07 -6.9592651e-08 2.3434089e-07 -1.2973943e-07
7.6869444e+00 1.3701516e-07 3.4315041e-08 4.6802530e-09 2.4340420e-10 8.4197737e-10 -9.8129524e-11 6.7196433e-06 1.3538114e-06 2.5239494e-07 -6.9454315e-08 2.3469728e-07 -1.2979676e-07
7.6905556e+00 1.3750287e-07 3.2436630e-08 4.2976843e-09 3.9506980e-10 1.5078288e-09 -4.3113399e-10 6.7533959e-06 1.3612797e-06 2.5370679e-07 -6.9246666e-08 2.3512262e-07 -1.3010087e-07
7.6944444e+00 1.3802810e-07 3.4649609e-08 4.3518843e-09 4.9485585e-10 1.0963355e-09 -2.1754441e-09 6.7848528e-06 1.3685050e-06 2.5502363e-07 -6.8938387e-08 2.3558133e-07 -1.3046410e-07
7.6980556e+00 1.3851583e-07 3.5246867e-08 4.9985039e-09 9.2797215e-10 1.9280805e-09 -1.1774487e-09 6.8164206e-06 1.3755563e-06 2.5642971e-07 -6.8604186e-08 2.3595154e-07 -1.3051195e-07
7.7016667e+00 1.3900356e-07 3.2966975e-08 4.9854800e-09 6.1449052e-10 5.1288613e-10 7.3567639e-10 6.8480994e-06 1.3827146e-06 2.5777728e-07 -6.8398617e-08 2.3618228e-07 -1.3063234e-07
7.7052778e+00 1.3949129e-07 3.6281337e-08 4.5830590e-09 3.3428944e-10 1.0084467e-09 -1.8469193e-09 6.8823391e-06 1.3904944e-06 2.5919016e-07 -6.8171541e-08 2.3666152e-07 -1.3093695e-07
7.7091667e+00 1.4001654e-07 3.3603207e-08 4.7326472e-09 6.3889377e-10 1.9256920e-09 -7.6405391e-10 6.9142551e-06 1.3976795e-06 2.6046219e-07 -6.7976698e-08 2.3723323e-07 -1.3102129e-07
7.7127778e+00 1.4056404e-07 3.5904448e-08 4.2995234e-09 2.6038114e-10 1.8438642e-09 -1.4444104e-11 6.9462961e-06 1.4045955e-06 2.6173643e-07 -6.7893922e-08 2.3775472e-07 -1.3093429e-07
7.7163889e+00 1.4111502e-07 3.1000176e-08 4.7482832e-09 1.2166183e-10 1.5945138e-09 8.1752112e-10 6.9809420e-06 1.4121875e-06 2.6319367e-07 -6.7734947e-08 2.3830338e-07 -1.3086944e-07
7.7202778e+00 1.4170838e-07 3.7197657e-08 4.8599427e-09 5.5966228e-10 1.7646154e-09 -2.6163261e-10 7.0132433e-06 1.4196494e-06 2.6456204e-07 -6.7367022e-08 2.3887640e-07 -1.3098030e-07
7.7238889e+00 1.4225936e-07 3.4987327e-08 4.8562742e-09 1.1384519e-09 2.0135476e-09 -7.6171935e-10 7.0456709e-06 1.4270523e-06 2.6597421e-07 -6.7099368e-08 2.3938679e-07 -1.3096476e-07
7.7275000e+00 1.4281824e-07 3.6626809e-08 5.1709443e-09 9.6872725e-11 1.3516823e-09 9.0517516e-10 7.0782269e-06 1.4347547e-06 2.6739576e-07 -6.6965788e-08 2.3988485e-07 -1.3094913e-07
7.7311111e+00 1.4338866e-07 3.7885099e-08 4.9228854e-09 5.1965104e-10 1.9322269e-09 -7.6087971e-10 7.1134324e-06 1.4432992e-06 2.6898416e-07 -6.6674315e-08 2.4059832e-07 -1.3107777e-07
7.7350000e+00 1.4400296e-07 3.8868851e-08 5.5500957e-09 7.2951994e-10 2.4359507e-09 -3.4175609e-10 7.1462580e-06 1.4513524e-06 2.7039781e-07 -6.6475304e-08 2.4118486e-07 -1.3104418e-07
7.7386111e+00 1.4457338e-07 3.9037223e-08 4.4876695e-09 1.8899483e-10 1.4313106e-09 6.5174212e-10 7.1970204e-06 1.4635610e-06 2.7257383e-07 -6.6200045e-08 2.4191327e-07 -1.3078413e-07
7.7441667e+00 1.4549761e-07 3.7729968e-08 5.5554988e-09 6.3678161e-10 1.6904768e-09 9.0860437e-10 7.2301990e-06 1.4714372e-06 2.7405796e-07 -6.6065311e-08 2.4237544e-07 -1.3063245e-07
7.7477778e+00 1.4618290e-07 3.8463585e-08 4.9827110e-09 -1.4933376e-11 1.3567704e-09 4.9153626e-10 7.2635336e-06 1.4793472e-06 2.7535453e-07 -6.5881512e-08 2.4293879e-07 -1.3061595e-07
7.7513889e+00 1.4686818e-07 3.8056829e-08 4.2236853e-09 8.6323730e-10 2.3575935e-09 -3.3925728e-10 7.2996067e-06 1.4881096e-06 2.7669123e-07 -6.5495771e-08 2.4347707e-07 -1.3065675e-07
7.7552778e+00 1.4760618e-07 4.0654226e-08 4.5897554e-09 7.8993678e-10 9.3801666e-10 -1.0489135e-11 7.3332651e-06 1.4964876e-06 2.7798492e-07 -6.5095664e-08 2.4403955e-07 -1.3058678e-07
7.7588889e+00 1.4829147e-07 4.0393338e-08 4.5962009e-09 1.0567090e-09 2.7706212e-09 6.5641398e-10 7.3670730e-06 1.5050260e-06 2.7940937e-07 -6.4746478e-08 2.4469202e-07 -1.3042579e-07
7.7625000e+00 1.4892108e-07 4.2206166e-08 5.5182025e-09 5.5491904e-10 1.5313847e-09 8.2961703e-10 7.4010232e-06 1.5142937e-06 2.8111127e-07 -6.4467695e-08 2.4515612e-07 -1.3049875e-07
7.7661111e+00 1.4954219e-07 4.7447680e-08 6.5663026e-09 7.3177382e-10 1.5286349e-09 -1.5030654e-09 7.4351147e-06 1.5242441e-06 2.8304079e-07 -6.4158233e-08 2.4584729e-07 -1.3066200e-07
7.7697222e+00 1.5016331e-07 4.8811001e-08 7.1344247e-09 6.9651360e-10 3.0285487e-09 -3.9234541e-12 7.4719866e-06 1.5348362e-06 2.8506848e-07 -6.3805835e-08 2.4660609e-07 -1.3059468e-07
7.7736111e+00 1.5083220e-07 4.6336462e-08 6.2350054e-09 8.1376259e-10 1.6171514e-09 5.8099063e-10 7.5063718e-06 1.5440045e-06 2.8678079e-07 -6.3399536e-08 2.4705755e-07 -1.3056867e-07
7.7772222e+00 1.5145523e-07 4.2355721e-08 5.9233457e-09 1.0614618e-09 1.3595232e-09 -3.4094483e-10 7.5408992e-06 1.5529222e-06 2.8850087e-07 -6.2906699e-08 2.4765982e-07 -1.3045295e-07
7.7808333e+00 1.5208216e-07 4.3912966e-08 6.2902559e-09 1.2131726e-09 2.6115013e-09 1.4091866e-09 7.5782421e-06 1.5626548e-06 2.9031012e-07 -6.2359835e-08 2.4829650e-07 -1.3030805e-07
7.7847222e+00 1.5275731e-07 4.3513932e-08 5.6388646e-09 1.1305293e-09 1.2865390e-09 -1.6719650e-10 7.6130657e-06 1.5715045e-06 2.9179892e-07 -6.1989637e-08 2.4872319e-07 -1.3018284e-07
7.7883333e+00 1.5338424e-07 4.2096810e-08 4.9324889e-09 5.7807850e-10 1.5267608e-09 1.3229777e-09 7.6480319e-06 1.5801281e-06 2.9333544e-07 -6.1799150e-08 2.4927480e-07 -1.3003136e-07
7.7919444e+00 1.5401117e-07 4.1326124e-08 5.9777108e-09 3.0109018e-10 2.1102743e-09 7.5323712e-11 7.6831405e-06 1.5884342e-06 2.9486630e-07 -6.1560254e-08 2.5010456e-07 -1.3001489e-07
7.7955556e+00 1.5463627e-07 3.9025747e-08 4.8923419e-09 8.0150522e-10 3.3606326e-09 7.6679469e-11 7.7401548e-06 1.6021154e-06 2.9724835e-07 -6.1171761e-08 2.5136256e-07 -1.3007621e-07
7.8013889e+00 1.5564526e-07 4.2905478e-08 5.5782034e-09 3.0847492e-10 1.7740653e-09 -4.2710366e-10 7.7729008e-06 1.6104083e-06 2.9870191e-07 -6.1026896e-08 2.5180170e-07 -1.3000322e-07
7.8047222e+00 1.5622183e-07 4.4003716e-08 5.6030154e-09 4.1585181e-10 1.3626243e-09 1.1570879e-09 7.8112576e-06 1.6204103e-06 3.0034395e-07 -6.0811618e-08 2.5242434e-07 -1.2983959e-07
7.8086111e+00 1.5689449e-07 4.5842681e-08 5.2236117e-09 5.0676857e-10 2.4494952e-09 2.4542964e-10 7.8470255e-06 1.6296000e-06 3.0183680e-07 -6.0510982e-08 2.5286426e-07 -1.2993079e-07
7.8122222e+00 1.5754936e-07 4.3057554e-08 5.3765521e-09 8.8078163e-10 4.5106849e-10 -1.0872841e-09 7.8829434e-06 1.6386900e-06 3.0343450e-07 -6.0160146e-08 2.5319089e-07 -1.3007598e-07
7.8158333e+00 1.5821226e-07 4.4877542e-08 5.9680299e-09 7.3846091e-10 1.7025245e-09 -2.5295347e-10 7.9190121e-06 1.6480556e-06 3.0500528e-07 -5.9755959e-08 2.5380816e-07 -1.3023006e-07
7.8194444e+00 1.5887515e-07 4.5723847e-08 5.1854565e-09 1.1270210e-09 2.3674100e-09 -1.1692663e-09 7.9580240e-06 1.6582466e-06 3.0659687e-07 -5.9285906e-08 2.5448718e-07 -1.3034714e-07
7.8233333e+00 1.5958904e-07 4.5820121e-08 5.3085463e-09 8.8748845e-10 1.7898471e-09 1.6570453e-10 7.9944066e-06 1.6673943e-06 3.0809068e-07 -5.8908844e-08 2.5506747e-07 -1.3018533e-07
7.8269444e+00 1.6025785e-07 4.2673793e-08 5.2983648e-09 8.5280006e-10 2.0362443e-09 1.3279020e-09 8.0309433e-06 1.6764628e-06 3.0967080e-07 -5.8673657e-08 2.5579877e-07 -1.2994270e-07
7.8305556e+00 1.6094426e-07 4.5053271e-08 5.9214309e-09 2.3267586e-10 2.7854963e-09 9.1175575e-10 8.0676362e-06 1.6857377e-06 3.1125057e-07 -5.8564444e-08 2.5646692e-07 -1.2982637e-07
7.8341667e+00 1.6163066e-07 4.4670106e-08 5.2958510e-09 2.7138482e-10 1.6198885e-09 1.6204811e-10 8.1073263e-06 1.6957013e-06 3.1283149e-07 -5.8259904e-08 2.5702439e-07 -1.2978798e-07
7.8380556e+00 1.6236987e-07 4.4832084e-08 5.1278073e-09 1.0337863e-09 1.7931875e-09 1.6706735e-10 8.1443435e-06 1.7050254e-06 3.1418725e-07 -5.7860966e-08 2.5749189e-07 -1.2975220e-07
7.8416667e+00 1.6305627e-07 4.5367981e-08 4.4988834e-09 8.0746714e-10 1.2892521e-09 1.6315894e-10 8.1815118e-06 1.7143644e-06 3.1566892e-07 -5.7500212e-08 2.5808546e-07 -1.2962642e-07
7.8452778e+00 1.6369773e-07 4.4975687e-08 6.0218797e-09 8.5755182e-10 2.6243779e-09 9.9787142e-10 8.2188239e-06 1.7238782e-06 3.1730422e-07 -5.7141859e-08 2.5884362e-07 -1.2959058e-07
7.8488889e+00 1.6432111e-07 4.7059747e-08 5.5896981e-09 7.9638489e-10 2.3744944e-09 -6.6697647e-10 8.2591648e-06 1.7343225e-06 3.1902697e-07 -5.6864114e-08 2.5949703e-07 -1.2965882e-07
7.8527778e+00 1.6499244e-07 4.6759875e-08 5.7690828e-09 3.9395153e-10 1.6259465e-09 8.1999952e-11 8.2967715e-06 1.7440345e-06 3.2066939e-07 -5.6605288e-08 2.6029250e-07 -1.2959636e-07
7.8563889e+00 1.6561581e-07 4.7192264e-08 5.8930541e-09 8.0063060e-10 3.6189638e-09 4.9463215e-10 8.3549135e-06 1.7588918e-06 3.2315228e-07 -5.6075199e-08 2.6130282e-07 -1.2959739e-07
7.8619444e+00 1.6662418e-07 4.6230360e-08 5.5664333e-09 7.8963617e-10 7.1096895e-10 -5.0081728e-10 8.3928993e-06 1.7687453e-06 3.2480075e-07 -5.5674860e-08 2.6180942e-07 -1.2978672e-07
7.8655556e+00 1.6731674e-07 4.9090991e-08 6.1386851e-09 1.0580820e-09 2.6292647e-09 -1.2468634e-09 8.4310426e-06 1.7788333e-06 3.2646589e-07 -5.5281490e-08 2.6258164e-07 -1.2986762e-07
7.8691667e+00 1.6800930e-07 4.8498388e-08 5.6848028e-09 7.5747111e-10 2.4622521e-09 5.0005733e-10 8.4693435e-06 1.7890828e-06 3.2811863e-07 -5.4929045e-08 2.6329118e-07 -1.2984016e-07
7.8727778e+00 1.6870185e-07 5.0654091e-08 6.0506786e-09 8.6919632e-10 2.2160676e-09 -2.4657806e-10 8.5107676e-06 1.8000799e-06 3.2985225e-07 -5.4647386e-08 2.6401437e-07 -1.2993696e-07
7.8766667e+00 1.6945434e-07 4.8130919e-08 5.3797392e-09 3.3791392e-10 2.2116145e-09 -5.8311841e-10 8.5494016e-06 1.8102409e-06 3.3152396e-07 -5.4472470e-08 2.6439555e-07 -1.2996383e-07
7.8802778e+00 1.7018503e-07 5.0165127e-08 6.4904053e-09 4.6939362e-10 3.0162315e-10 3.3511966e-10 8.5882018e-06 1.8216133e-06 3.3351374e-07 -5.4218060e-08 2.6480364e-07 -1.2979149e-07
7.8838889e+00 1.7091572e-07 5.9849650e-08 7.6382218e-09 7.0480582e-10 2.3891163e-09 1.2557193e-09 8.6271683e-06 1.8387904e-06 3.3680444e-07 -5.3794147e-08 2.6597269e-07 -1.2947300e-07
7.8875000e+00 1.7164642e-07 1.0631979e-07 1.5727680e-08 1.2517145e-09 5.3189092e-09 1.6841014e-09 8.6693181e-06 1.8600757e-06 3.4098591e-07 -5.3140838e-08 2.6736936e-07 -1.2950791e-07
7.8913889e+00 1.7243332e-07 8.4882314e-08 1.1842433e-08 1.5481798e-09 3.2321368e-09 -1.9832934e-09 8.7086209e-06 1.8757039e-06 3.4382376e-07 -5.2521634e-08 2.6828466e-07 -1.2976737e-07
7.8950000e+00 1.7308598e-07 6.6303084e-08 8.3080103e-09 1.3096868e-09 2.8027582e-09 -4.1167375e-10 8.7480671e-06 1.8885887e-06 3.4603129e-07 -5.2065515e-08 2.6893305e-07 -1.2974830e-07
7.8986111e+00 1.7369394e-07 5.8342454e-08 7.3667746e-09 7.9547741e-10 1.4723459e-09 5.8763740e-10 8.7876516e-06 1.9004386e-06 3.4797874e-07 -5.1713226e-08 2.6944235e-07 -1.2973845e-07
7.9022222e+00 1.7430191e-07 5.6291577e-08 6.4612469e-09 8.3047256e-10 1.8856975e-09 -4.9669719e-10 8.8304358e-06 1.9128832e-06 3.4998750e-07 -5.1466767e-08 2.7001801e-07 -1.2965995e-07
7.9061111e+00 1.7495664e-07 5.5496096e-08 6.7833620e-09 2.2577766e-10 1.6387601e-09 1.1695407e-09 8.8703084e-06 1.9265550e-06 3.5235321e-07 -5.1232694e-08 2.7094609e-07 -1.2951381e-07
7.9097222e+00 1.7557205e-07 7.6763240e-08 1.0014582e-08 8.5456218e-10 4.4804539e-09 1.7947420e-10 8.9103289e-06 1.9425929e-06 3.5524065e-07 -5.0743546e-08 2.7235518e-07 -1.2943914e-07
7.9133333e+00 1.7625663e-07 7.8384731e-08 1.0487916e-08 1.4030434e-09 4.8102270e-09 5.0981350e-10 8.9722031e-06 1.9651390e-06 3.5929877e-07 -4.9774212e-08 2.7415259e-07 -1.2925574e-07
7.9188889e+00 1.7730983e-07 6.3385338e-08 8.2418836e-09 1.5049566e-09 2.8929616e-09 5.9056595e-10 9.0126189e-06 1.9779928e-06 3.6153956e-07 -4.9169567e-08 2.7472640e-07 -1.2914628e-07
7.9225000e+00 1.7799441e-07 6.0960149e-08 7.6690546e-09 1.2857151e-09 8.9043435e-10 4.1979343e-10 9.0563192e-06 1.9909552e-06 3.6363123e-07 -4.8702272e-08 2.7526240e-07 -1.2906753e-07
7.9263889e+00 1.7874214e-07 5.5479004e-08 6.1221264e-09 7.1697544e-10 2.3911822e-09 2.5520313e-10 9.0970731e-06 2.0021278e-06 3.6538110e-07 -4.8364046e-08 2.7591213e-07 -1.2905728e-07
7.9300000e+00 1.7953466e-07 5.2602675e-08 6.3029801e-09 8.4406962e-10 1.8927408e-09 -1.6052519e-10 9.1380074e-06 2.0130988e-06 3.6712102e-07 -4.7949993e-08 2.7670082e-07 -1.2901997e-07
7.9336111e+00 1.8032717e-07 5.3529607e-08 6.0515417e-09 1.0669417e-09 3.3074423e-09 5.0489539e-10 9.1791220e-06 2.0239638e-06 3.6882114e-07 -4.7557790e-08 2.7751475e-07 -1.2892864e-07
7.9372222e+00 1.8111969e-07 5.1576598e-08 6.0203023e-09 7.4322959e-10 2.0590893e-09 3.3812664e-10 9.2236009e-06 2.0353384e-06 3.7063238e-07 -4.7210139e-08 2.7814627e-07 -1.2889851e-07
7.9411111e+00 1.8197316e-07 5.0599453e-08 5.9219548e-09 7.4670073e-10 1.8073810e-09 -7.9853714e-11 9.2650848e-06 2.0456953e-06 3.7235830e-07 -4.6887859e-08 2.7868251e-07 -1.2904173e-07
7.9447222e+00 1.8272062e-07 4.9592276e-08 6.3330402e-09 7.4074810e-10 1.7282377e-09 -1.2421229e-09 9.3067347e-06 2.0559788e-06 3.7410191e-07 -4.6529168e-08 2.7921919e-07 -1.2925688e-07
7.9483333e+00 1.8343248e-07 4.9888077e-08 6.0476259e-09 9.1474651e-10 1.8103292e-09 -7.4393907e-10 9.3485466e-06 2.0665489e-06 3.7583024e-07 -4.6208610e-08 2.7959202e-07 -1.2939985e-07
7.9519444e+00 1.8414434e-07 5.2365686e-08 6.2245744e-09 5.6475555e-10 6.4790051e-10 -5.7576336e-10 9.3905204e-06 2.0772964e-06 3.7754488e-07 -4.5887703e-08 2.8001475e-07 -1.2951615e-07
7.9555556e+00 1.8485620e-07 5.1603991e-08 5.9503919e-09 9.1635089e-10 2.1393152e-09 -4.9780607e-10 9.4359042e-06 2.0887493e-06 3.7946172e-07 -4.5434477e-08 2.8086390e-07 -1.2967075e-07
7.9594444e+00 1.8562427e-07 5.1275741e-08 6.6880675e-09 1.0260461e-09 3.0595775e-09 -8.2728032e-10 9.4782230e-06 2.0994842e-06 3.8130039e-07 -4.5056983e-08 2.8161628e-07 -1.2947080e-07
7.9630556e+00 1.8640851e-07 5.2572039e-08 6.3676193e-09 7.1623347e-10 1.9011415e-09 2.6729257e-09 9.5207201e-06 2.1105143e-06 3.8300392e-07 -4.4748567e-08 2.8231928e-07 -1.2921623e-07
7.9666667e+00 1.8719276e-07 5.4131278e-08 5.7284319e-09 7.0722552e-10 2.7340649e-09 -3.2304463e-10 9.5633957e-06 2.1214626e-06 3.8467101e-07 -4.4430394e-08 2.8303493e-07 -1.2922319e-07
7.9702778e+00 1.8797701e-07 5.1780795e-08 6.1088701e-09 7.6126422e-10 1.9844666e-09 2.5880799e-10 9.6095535e-06 2.1329876e-06 3.8650319e-07 -4.4104890e-08 2.8366862e-07 -1.2915367e-07
7.9741667e+00 1.8882158e-07 5.1746959e-08 5.9715026e-09 6.3375359e-10 1.8952764e-09 3.3709138e-10 9.6725237e-06 2.1489687e-06 3.8894710e-07 -4.3659456e-08 2.8438134e-07 -1.2912514e-07
7.9794444e+00 1.8994650e-07 5.4031030e-08 5.9016960e-09 7.7287977e-10 1.3200258e-09 -1.5687689e-10 9.7191611e-06 2.1610252e-06 3.9079957e-07 -4.3219650e-08 2.8493545e-07 -1.2916147e-07
7.9833333e+00 1.9076677e-07 5.4270702e-08 6.3124266e-09 1.1120044e-09 2.0724665e-09 -1.5456512e-10 9.7626471e-06 2.1721811e-06 3.9246692e-07 -4.2717084e-08 2.8538614e-07 -1.2912357e-07
7.9869444e+00 1.9152844e-07 5.3649909e-08 5.5267415e-09 1.2075300e-09 8.9910968e-10 5.0445778e-10 9.8063065e-06 2.1833863e-06 3.9414506e-07 -4.2279308e-08 2.8583646e-07 -1.2901380e-07
7.9905556e+00 1.9229012e-07 5.4747628e-08 6.3890164e-09 8.1297706e-10 2.0700403e-09 5.0876744e-10 9.8535182e-06 2.1955101e-06 3.9610097e-07 -4.2014679e-08 2.8648539e-07 -1.2900198e-07
7.9944444e+00 1.9311176e-07 5.4158467e-08 6.5071005e-09 3.2114707e-10 1.9029925e-09 -4.0743829e-10 9.8975381e-06 2.2067020e-06 3.9801983e-07 -4.1720611e-08 2.8708805e-07 -1.2912626e-07
7.9980556e+00 1.9387630e-07 5.4110555e-08 7.1179723e-09 1.0360876e-09 2.0705725e-09 -7.3975464e-10 9.9417320e-06 2.2179967e-06 3.9984771e-07 -4.1283741e-08 2.8761497e-07 -1.2916045e-07
8.0016667e+00 1.9464084e-07 5.5152980e-08 5.8610104e-09 9.8023445e-10 1.4036396e-09 4.2411443e-10 9.9860997e-06 2.2295238e-06 4.0146310e-07 -4.1074235e-08 2.8791425e-07 -1.2905072e-07
8.0052778e+00 1.9540539e-07 5.6358148e-08 5.6092468e-09 -1.3283191e-11 5.6962520e-10 5.8874819e-10 1.0034075e-05 2.2420760e-06 4.0324333e-07 -4.0914614e-08 2.8837187e-07 -1.2905916e-07
8.0091667e+00 1.9622874e-07 5.6396530e-08 6.1285434e-09 6.9737334e-10 2.2321160e-09 -6.6107852e-10 1.0078806e-05 2.2535608e-06 4.0494706e-07 -4.0545467e-08 2.8911276e-07 -1.2930121e-07
8.0127778e+00 1.9701154e-07 5.4705496e-08 5.9689354e-09 1.0063851e-09 2.6528890e-09 -1.5732238e-09 1.0123715e-05 2.2650787e-06 4.0673127e-07 -4.0249835e-08 2.8984216e-07 -1.2948862e-07
8.0163889e+00 1.9779545e-07 5.6717213e-08 6.7000067e-09 3.5806714e-10 2.1563836e-09 -1.5671959e-10 1.0168803e-05 2.2765542e-06 4.0860636e-07 -4.0000655e-08 2.9076115e-07 -1.2965793e-07
8.0200000e+00 1.9857936e-07 5.4294806e-08 6.6142866e-09 7.9199783e-10 3.9028386e-09 -1.4061017e-09 1.0217558e-05 2.2890304e-06 4.1064970e-07 -3.9582840e-08 2.9171044e-07 -1.2978186e-07
8.0238889e+00 1.9942358e-07 5.7776584e-08 6.8582730e-09 9.9863401e-10 1.9091442e-09 3.4386328e-10 1.0263015e-05 2.3009511e-06 4.1249844e-07 -3.9113509e-08 2.9221362e-07 -1.2991485e-07
8.0275000e+00 2.0019938e-07 5.7543262e-08 6.2688734e-09 1.1675104e-09 1.4085564e-09 -1.5714546e-09 1.0308648e-05 2.3125263e-06 4.1422729e-07 -3.8740791e-08 2.9257811e-07 -1.3013798e-07
8.0311111e+00 2.0096321e-07 5.4433192e-08 6.0069649e-09 5.5272829e-10 9.9468499e-10 -4.8820699e-10 1.0379190e-05 2.3298227e-06 4.1679949e-07 -3.8230547e-08 2.9310021e-07 -1.3020387e-07
8.0366667e+00 2.0213835e-07 5.4326305e-08 5.8647365e-09 9.7800217e-10 1.2428578e-09 9.2861879e-11 1.0425264e-05 2.3411642e-06 4.1848786e-07 -3.7880551e-08 2.9347754e-07 -1.3015654e-07
8.0402778e+00 2.0290218e-07 5.5389789e-08 6.1236656e-09 6.3736469e-10 1.2450851e-09 3.4395192e-10 1.0471513e-05 2.3530317e-06 4.2021724e-07 -3.7594304e-08 2.9372897e-07 -1.3020829e-07
8.0438889e+00 2.0368093e-07 5.9414757e-08 6.1559821e-09 6.8377495e-10 4.1265416e-10 -8.2161309e-10 1.0521521e-05 2.3658841e-06 4.2215573e-07 -3.7169361e-08 2.9418958e-07 -1.3027404e-07
8.0477778e+00 2.0455264e-07 5.6036297e-08 6.6252571e-09 1.1374095e-09 2.4074150e-09 2.5802500e-10 1.0568149e-05 2.3777287e-06 4.2395383e-07 -3.6734085e-08 2.9485734e-07 -1.3032602e-07
8.0513889e+00 2.0536207e-07 5.8546730e-08 6.1423041e-09 8.7155715e-10 1.9953952e-09 -7.3777373e-10 1.0614961e-05 2.3896981e-06 4.2564364e-07 -3.6358487e-08 2.9552616e-07 -1.3034141e-07
8.0550000e+00 2.0617151e-07 5.7243403e-08 5.8563558e-09 8.6197092e-10 2.4144365e-09 5.9569688e-10 1.0665580e-05 2.4027178e-06 4.2744328e-07 -3.5918115e-08 2.9619348e-07 -1.3032815e-07
8.0588889e+00 2.0704321e-07 5.9710694e-08 6.0093734e-09 1.0253375e-09 1.6711879e-09 -4.8210144e-10 1.0712775e-05 2.4147571e-06 4.2922141e-07 -3.5491485e-08 2.9677581e-07 -1.3045086e-07
8.0625000e+00 2.0786249e-07 5.6755918e-08 6.6164556e-09 9.4372660e-10 2.1683129e-09 -6.5055443e-10 1.0760157e-05 2.4269805e-06 4.3092112e-07 -3.5090194e-08 2.9749544e-07 -1.3052037e-07
8.0661111e+00 2.0868330e-07 6.1490763e-08 5.4524983e-09 9.0838424e-10 2.5765199e-09 8.9446125e-12 1.0807726e-05 2.4395432e-06 4.3257024e-07 -3.4664290e-08 2.9822756e-07 -1.3047280e-07
8.0697222e+00 2.0950410e-07 6.0038850e-08 6.2572252e-09 1.0573262e-09 2.2506562e-09 4.3009150e-10 1.0859163e-05 2.4528421e-06 4.3441133e-07 -3.4297001e-08 2.9888123e-07 -1.3046957e-07
8.0736111e+00 2.1038805e-07 5.9423093e-08 5.8817765e-09 5.1677059e-10 1.7513999e-09 -4.0236968e-10 1.0907120e-05 2.4650366e-06 4.3620974e-07 -3.4038729e-08 2.9948836e-07 -1.3056572e-07
8.0772222e+00 2.1121337e-07 5.8545035e-08 6.8880216e-09 6.7525100e-10 2.2516720e-09 -4.8516936e-10 1.0955266e-05 2.4772780e-06 4.3806216e-07 -3.3642661e-08 3.0013373e-07 -1.3072485e-07
8.0808333e+00 2.1204801e-07 5.9876769e-08 6.2652367e-09 1.1527565e-09 2.0034850e-09 -9.8368122e-10 1.1003602e-05 2.4896237e-06 4.3981301e-07 -3.3125089e-08 3.0074145e-07 -1.3084785e-07
8.0844444e+00 2.1288265e-07 5.9553060e-08 6.1668756e-09 1.2360387e-09 2.0034611e-09 -1.5177073e-10 1.1055868e-05 2.5028341e-06 4.4166806e-07 -3.2616044e-08 3.0131424e-07 -1.3097074e-07
8.0883333e+00 2.1378149e-07 5.9114404e-08 6.0641960e-09 9.4558452e-10 1.5034445e-09 -9.0157896e-10 1.1104599e-05 2.5150419e-06 4.4335759e-07 -3.2218736e-08 3.0189719e-07 -1.3099444e-07
8.0919444e+00 2.1461612e-07 5.8981577e-08 5.9324763e-09 8.8814164e-10 2.3401910e-09 6.8281501e-10 1.1179930e-05 2.5336158e-06 4.4607180e-07 -3.1487903e-08 3.0287331e-07 -1.3071110e-07
8.0975000e+00 2.1585120e-07 5.7811390e-08 6.5946572e-09 1.3043567e-09 1.8431797e-09 1.0172559e-09 1.1229127e-05 2.5458714e-06 4.4783070e-07 -3.0992929e-08 3.0336897e-07 -1.3061714e-07
8.1011111e+00 2.1664893e-07 6.0747682e-08 5.8945321e-09 9.8014178e-10 1.4248681e-09 -1.4993023e-10 1.1278506e-05 2.5581485e-06 4.4941809e-07 -3.0530420e-08 3.0396514e-07 -1.3054153e-07
8.1047222e+00 2.1744665e-07 5.8018942e-08 5.3768978e-09 1.1545129e-09 2.5059611e-09 8.4781209e-10 1.1328065e-05 2.5704060e-06 4.5101112e-07 -2.9979449e-08 3.0480162e-07 -1.3055590e-07
8.1083333e+00 2.1824438e-07 6.0558092e-08 5.9345921e-09 1.3884300e-09 3.0092535e-09 -9.8042430e-10 1.1377809e-05 2.5830941e-06 4.5265883e-07 -2.9455369e-08 3.0558797e-07 -1.3062422e-07
8.1119444e+00 2.1906356e-07 6.2184850e-08 5.7651325e-09 1.0304012e-09 2.1755027e-09 3.4975021e-10 1.1431589e-05 2.5969477e-06 4.5447579e-07 -2.8874485e-08 3.0617649e-07 -1.3063964e-07
8.1158333e+00 2.1995515e-07 6.2259301e-08 6.2147583e-09 1.4590994e-09 1.4276779e-09 -4.8187339e-10 1.1481723e-05 2.6095226e-06 4.5624701e-07 -2.8264809e-08 3.0677409e-07 -1.3066269e-07
8.1194444e+00 2.2078305e-07 5.9389134e-08 6.3620198e-09 1.3547896e-09 2.5125402e-09 2.6910120e-10 1.1532045e-05 2.6222514e-06 4.5806078e-07 -2.7711392e-08 3.0737157e-07 -1.3062276e-07
8.1230556e+00 2.2161096e-07 6.3746849e-08 6.5167529e-09 1.1994427e-09 1.4268820e-09 9.9453113e-11 1.1582556e-05 2.6349664e-06 4.5987649e-07 -2.7282597e-08 3.0788003e-07 -1.3056524e-07
8.1266667e+00 2.2243655e-07 5.9255990e-08 6.3758728e-09 7.7961525e-10 1.9255983e-09 4.3155466e-10 1.1637160e-05 2.6482632e-06 4.6192800e-07 -2.6903668e-08 3.0841418e-07 -1.3052268e-07
8.1305556e+00 2.2331372e-07 6.0187540e-08 7.1506177e-09 8.4436462e-10 1.3446849e-09 -6.6807718e-11 1.1688057e-05 2.6607629e-06 4.6385126e-07 -2.6439820e-08 3.0900016e-07 -1.3053644e-07
8.1341667e+00 2.2412825e-07 6.0732860e-08 6.5056735e-09 1.2964708e-09 2.5189244e-09 -6.0146940e-11 1.1739138e-05 2.6732731e-06 4.6567216e-07 -2.5977981e-08 3.0962425e-07 -1.3064929e-07
8.1377778e+00 2.2494277e-07 6.0288396e-08 6.4237919e-09 8.3509356e-10 1.5959875e-09 -9.8156256e-10 1.1790406e-05 2.6859417e-06 4.6748881e-07 -2.5531455e-08 3.1022228e-07 -1.3085280e-07
8.1413889e+00 2.2575729e-07 6.2266287e-08 6.4754376e-09 1.2257964e-09 2.3470815e-09 -8.9705306e-10 1.1845828e-05 2.6996352e-06 4.6947219e-07 -2.4956761e-08 3.1083886e-07 -1.3093628e-07
8.1452778e+00 2.2666738e-07 6.0740421e-08 6.6018022e-09 1.2371804e-09 1.4278433e-09 1.8155947e-10 1.1897492e-05 2.7122809e-06 4.7119500e-07 -2.4493558e-08 3.1147519e-07 -1.3093234e-07
8.1488889e+00 2.2752819e-07 6.1592126e-08 5.6311991e-09 9.0067881e-10 2.7677464e-09 -1.4520748e-10 1.1977359e-05 2.7321181e-06 4.7397268e-07 -2.3922268e-08 3.1274758e-07 -1.3117488e-07
8.1544444e+00 2.2885251e-07 6.3144063e-08 7.1888430e-09 8.1319129e-10 2.6853689e-09 -1.3100479e-09 1.2029521e-05 2.7452717e-06 4.7595459e-07 -2.3523206e-08 3.1347296e-07 -1.3136002e-07
8.1580556e+00 2.2971332e-07 6.4101651e-08 6.8838970e-09 1.0286302e-09 2.0973626e-09 -3.9893914e-10 1.2081880e-05 2.7582296e-06 4.7786387e-07 -2.3060977e-08 3.1402153e-07 -1.3143708e-07
8.1616667e+00 2.3059114e-07 6.1250776e-08 6.6731671e-09 1.1047368e-09 1.5195710e-09 -3.1238700e-10 1.2138492e-05 2.7720923e-06 4.7990409e-07 -2.2610263e-08 3.1466797e-07 -1.3133495e-07
8.1655556e+00 2.3154707e-07 6.3276672e-08 6.7788129e-09 8.2689457e-10 2.4382333e-09 1.1878468e-09 1.2191270e-05 2.7848793e-06 4.8171349e-07 -2.2180134e-08 3.1538153e-07 -1.3133951e-07
8.1691667e+00 2.3243472e-07 6.0422379e-08 6.0690186e-09 1.1583162e-09 2.2665376e-09 -1.2299309e-09 1.2244250e-05 2.7977047e-06 4.8359643e-07 -2.1704747e-08 3.1595562e-07 -1.3165101e-07
8.1727778e+00 2.3332237e-07 6.3648362e-08 7.3009106e-09 1.0357793e-09 1.5186584e-09 -1.6455008e-09 1.2297433e-05 2.8110117e-06 4.8563616e-07 -2.1297916e-08 3.1651747e-07 -1.3182714e-07
8.1763889e+00 2.3421555e-07 6.5082183e-08 7.1824079e-09 8.4190046e-10 2.1858910e-09 1.9713163e-11 1.2354940e-05 2.8253280e-06 4.8750550e-07 -2.0881830e-08 3.1705530e-07 -1.3194853e-07
8.1802778e+00 2.3523394e-07 6.3518607e-08 5.1429238e-09 9.4132396e-10 1.1069139e-09 -1.0602531e-09 1.2408564e-05 2.8386096e-06 4.8924131e-07 -2.0490234e-08 3.1755493e-07 -1.3215136e-07
8.1838889e+00 2.3617958e-07 6.4965609e-08 7.1823439e-09 8.6604221e-10 2.1873447e-09 -8.1197893e-10 1.2462402e-05 2.8521117e-06 4.9116908e-07 -2.0049957e-08 3.1816780e-07 -1.3234542e-07
8.1875000e+00 2.3712522e-07 6.5651898e-08 6.5059707e-09 1.1660084e-09 1.8535721e-09 -9.7937665e-10 1.2516456e-05 2.8656905e-06 4.9297533e-07 -1.9576151e-08 3.1869248e-07 -1.3243128e-07
8.1911111e+00 2.3807086e-07 6.5707278e-08 6.3194223e-09 1.0207846e-09 1.6058699e-09 1.8688157e-10 1.2574902e-05 2.8805789e-06 4.9494547e-07 -1.9081774e-08 3.1947564e-07 -1.3243608e-07
8.1950000e+00 2.3904371e-07 6.8033313e-08 6.6705391e-09 1.0979776e-09 3.1889925e-09 -2.2805642e-10 1.2629384e-05 2.8943568e-06 4.9678028e-07 -1.8583521e-08 3.2019009e-07 -1.3253986e-07
8.1986111e+00 2.3991751e-07 6.5251497e-08 6.3576860e-09 1.2016503e-09 1.5216579e-09 -7.2988475e-10 1.2684064e-05 2.9081037e-06 4.9856635e-07 -1.8184915e-08 3.2079101e-07 -1.3270677e-07
8.2022222e+00 2.4079130e-07 6.7733871e-08 6.3244857e-09 6.3807139e-10 2.4404216e-09 -8.1086273e-10 1.2738944e-05 2.9221545e-06 5.0034251e-07 -1.7807958e-08 3.2143055e-07 -1.3266597e-07
8.2058333e+00 2.4166509e-07 6.8191692e-08 6.2873377e-09 1.1017269e-09 1.7763728e-09 1.1874718e-09 1.2798267e-05 2.9372670e-06 5.0234215e-07 -1.7320647e-08 3.2192945e-07 -1.3259273e-07
8.2097222e+00 2.4260690e-07 6.7561890e-08 6.8970810e-09 9.8674881e-10 1.2781235e-09 -5.5966380e-10 1.2879148e-05 2.9575938e-06 5.0509579e-07 -1.6616640e-08 3.2262518e-07 -1.3270414e-07
8.2150000e+00 2.4389625e-07 6.6979694e-08 6.4809356e-09 1.2364336e-09 1.8604689e-09 -1.4401521e-10 1.2939019e-05 2.9725159e-06 5.0713697e-07 -1.6105429e-08 3.2328768e-07 -1.3281525e-07
8.2188889e+00 2.4484630e-07 6.7063576e-08 6.9773421e-09 9.5446623e-10 2.1957099e-09 -8.0831137e-10 1.2994822e-05 2.9865682e-06 5.0891986e-07 -1.5668649e-08 3.2408101e-07 -1.3284558e-07
8.2225000e+00 2.4572849e-07 6.8876223e-08 5.6822425e-09 1.0614421e-09 3.0349872e-09 5.2834261e-10 1.3050826e-05 3.0004400e-06 5.1070007e-07 -1.5177964e-08 3.2484905e-07 -1.3277682e-07
8.2261111e+00 2.4661382e-07 6.5317879e-08 6.9582900e-09 1.2032583e-09 2.0290192e-09 1.0636259e-10 1.3107051e-05 3.0142339e-06 5.1256114e-07 -1.4637729e-08 3.2550300e-07 -1.3282560e-07
8.2297222e+00 2.4767021e-07 6.8122054e-08 6.2564551e-09 1.2901367e-09 2.2827468e-09 -5.5664338e-10 1.3167870e-05 3.0294222e-06 5.1458443e-07 -1.4065202e-08 3.2623500e-07 -1.3291674e-07
8.2336111e+00 2.4880786e-07 6.8311638e-08 7.0838847e-09 1.1635510e-09 2.1988607e-09 -2.2453166e-10 1.3224593e-05 3.0434718e-06 5.1652065e-07 -1.3598819e-08 3.2710453e-07 -1.3295609e-07
8.2372222e+00 2.4986425e-07 6.7602480e-08 6.6644222e-09 9.8898617e-10 3.5343598e-09 -1.3869775e-10 1.3281558e-05 3.0576608e-06 5.1829697e-07 -1.3119031e-08 3.2807494e-07 -1.3315784e-07
8.2408333e+00 2.5092064e-07 6.9659808e-08 5.9484954e-09 1.2254191e-09 2.8638956e-09 -1.7236631e-09 1.3338759e-05 3.0721297e-06 5.2007163e-07 -1.2661379e-08 3.2872927e-07 -1.3333288e-07
8.2444444e+00 2.5194931e-07 7.0310132e-08 6.6526453e-09 8.8681833e-10 1.4504127e-09 1.0788804e-10 1.3396191e-05 3.0865571e-06 5.2202823e-07 -1.2156521e-08 3.2916913e-07 -1.3344483e-07
8.2480556e+00 2.5294788e-07 6.9257754e-08 7.2404157e-09 1.4432992e-09 1.4497749e-09 -1.1412160e-09 1.3458295e-05 3.1020127e-06 5.2409076e-07 -1.1653299e-08 3.2965704e-07 -1.3346802e-07
8.2519444e+00 2.5402326e-07 6.9578253e-08 6.3586558e-09 7.1336534e-10 1.5373896e-09 9.4245523e-10 1.3516199e-05 3.1164448e-06 5.2609830e-07 -1.1314654e-08 3.3014865e-07 -1.3341711e-07
8.2555556e+00 2.5502183e-07 7.0035314e-08 7.8960438e-09 8.4960982e-10 1.7040154e-09 -4.7255878e-10 1.3574330e-05 3.1310779e-06 5.2817654e-07 -1.0855629e-08 3.3074130e-07 -1.3344739e-07
8.2591667e+00 2.5602039e-07 7.1523602e-08 6.8607365e-09 1.2689687e-09 2.2035357e-09 1.9307150e-10 1.3632689e-05 3.1462055e-06 5.3034539e-07 -1.0279689e-08 3.3142315e-07 -1.3340514e-07
8.2627778e+00 2.5702507e-07 7.4817832e-08 8.5393731e-09 1.3892135e-09 2.2921888e-09 1.9693624e-10 1.3695793e-05 3.1641268e-06 5.3290556e-07 -9.6058311e-09 3.3207709e-07 -1.3332991e-07
8.2666667e+00 2.5810745e-07 8.6167052e-08 8.3408426e-09 1.4987517e-09 1.7115139e-09 4.4785131e-10 1.3786401e-05 3.1960373e-06 5.3722698e-07 -8.6747166e-09 3.3357797e-07 -1.3329010e-07
8.2722222e+00 2.5965370e-07 1.1448630e-07 1.1604166e-08 1.2945914e-09 4.7208578e-09 -2.0898843e-10 1.3845587e-05 3.2200023e-06 5.4052307e-07 -8.0582405e-09 3.3471926e-07 -1.3340772e-07
8.2758333e+00 2.6065877e-07 1.1734710e-07 1.1800060e-08 1.5506830e-09 2.8040842e-09 -8.7671554e-10 1.3904984e-05 3.2418166e-06 5.4350728e-07 -7.3607703e-09 3.3544197e-07 -1.3336412e-07
8.2794444e+00 2.6151392e-07 9.3681136e-08 9.3895727e-09 1.6684102e-09 1.9611006e-09 1.2791447e-09 1.3964574e-05 3.2594804e-06 5.4588330e-07 -6.6580123e-09 3.3604899e-07 -1.3333973e-07
8.2830556e+00 2.6235963e-07 7.7195453e-08 7.4815959e-09 1.5750879e-09 2.0412052e-09 -1.0539422e-09 1.4028964e-05 3.2754200e-06 5.4811681e-07 -6.0263476e-09 3.3697390e-07 -1.3351779e-07
8.2869444e+00 2.6327039e-07 6.5987612e-08 7.2448326e-09 1.1320457e-09 3.6215203e-09 -4.7234462e-10 1.4088954e-05 3.2890318e-06 5.4993260e-07 -5.5191110e-09 3.3764274e-07 -1.3348525e-07
8.2905556e+00 2.6411610e-07 6.5691313e-08 5.6483325e-09 1.2090465e-09 7.8839069e-10 7.7276327e-10 1.4149140e-05 3.3025760e-06 5.5156079e-07 -5.1540815e-09 3.3805847e-07 -1.3343510e-07
8.2941667e+00 2.6498927e-07 6.5333335e-08 5.9127985e-09 4.7570493e-10 1.9526867e-09 -3.0985042e-10 1.4209529e-05 3.3160871e-06 5.5316628e-07 -4.8947037e-09 3.3856330e-07 -1.3347475e-07
8.2977778e+00 2.6590324e-07 6.5370976e-08 5.4871068e-09 7.2142367e-10 1.3758775e-09 -5.6116533e-11 1.4274796e-05 3.3308357e-06 5.5502086e-07 -4.4105378e-09 3.3918972e-07 -1.3368192e-07
8.3016667e+00 2.6688752e-07 6.7113253e-08 6.7409126e-09 1.3535738e-09 2.4593250e-09 -1.7196485e-09 1.4335617e-05 3.3449431e-06 5.5679826e-07 -3.7901165e-09 3.3968279e-07 -1.3385647e-07
8.3052778e+00 2.6780150e-07 6.9359443e-08 5.8796748e-09 1.5099091e-09 7.9167166e-10 1.0837578e-10 1.4396646e-05 3.3603706e-06 5.5864508e-07 -3.1200993e-09 3.4006267e-07 -1.3403989e-07
8.3088889e+00 2.6871547e-07 7.9884388e-08 7.2338702e-09 1.5824778e-09 1.7130324e-09 -1.8014404e-09 1.4462613e-05 3.3799330e-06 5.6123633e-07 -2.4437247e-09 3.4074558e-07 -1.3443061e-07
8.3127778e+00 2.6979722e-07 9.5841367e-08 9.8512936e-09 1.3162695e-09 2.4680830e-09 -1.5476474e-09 1.4524108e-05 3.3980746e-06 5.6355470e-07 -1.7806690e-09 3.4153235e-07 -1.3455845e-07
8.3163889e+00 2.7081482e-07 7.9657601e-08 6.6104620e-09 1.7439880e-09 2.7194201e-09 3.6767332e-10 1.4585834e-05 3.4135289e-06 5.6542157e-07 -1.2665543e-09 3.4221701e-07 -1.3457875e-07
8.3200000e+00 2.7183243e-07 6.9844765e-08 6.6454336e-09 6.2884863e-10 1.7947962e-09 -5.5507394e-10 1.4647792e-05 3.4280946e-06 5.6727660e-07 -9.7030883e-10 3.4288778e-07 -1.3459980e-07
8.3236111e+00 2.7285003e-07 7.1061979e-08 6.5264016e-09 7.3843837e-10 2.6278752e-09 3.6071250e-10 1.4743557e-05 3.4505801e-06 5.7006773e-07 -4.5656664e-10 3.4378449e-07 -1.3442388e-07
8.3291667e+00 2.7437912e-07 7.0326457e-08 6.3557373e-09 8.0278803e-10 1.2151511e-09 6.9484711e-10 1.4806089e-05 3.4652132e-06 5.7180627e-07 -1.8701813e-11 3.4425392e-07 -1.3437261e-07
8.3327778e+00 2.7535451e-07 7.1231976e-08 5.9889383e-09 1.2181266e-09 1.8799767e-09 -2.2159909e-10 1.4873680e-05 3.4812599e-06 5.7377768e-07 5.9179522e-10 3.4485543e-07 -1.3447236e-07
8.3366667e+00 2.7640492e-07 7.2913533e-08 7.0093191e-09 1.3982903e-09 1.8027657e-09 -6.3343044e-10 1.4936673e-05 3.4961979e-06 5.7569300e-07 1.2204565e-09 3.4549128e-07 -1.3456420e-07
8.3402778e+00 2.7738031e-07 7.1594670e-08 6.5906476e-09 1.5032233e-09 2.3896709e-09 -2.1432093e-10 1.4999884e-05 3.5110266e-06 5.7764342e-07 1.8742010e-09 3.4620348e-07 -1.3464676e-07
8.3438889e+00 2.7832815e-07 7.1855351e-08 7.2584674e-09 1.5140589e-09 2.3061654e-09 -5.4774930e-10 1.5063305e-05 3.5267193e-06 5.7970119e-07 2.4454420e-09 3.4680209e-07 -1.3471134e-07
8.3475000e+00 2.7921872e-07 7.9953710e-08 7.3529435e-09 1.1224383e-09 1.6406780e-09 -4.8381182e-11 1.5126929e-05 3.5431852e-06 5.8176904e-07 2.9859573e-09 3.4736273e-07 -1.3458669e-07
8.3511111e+00 2.8010930e-07 7.9335091e-08 7.3299551e-09 1.3722479e-09 2.0558877e-09 1.1990179e-09 1.5195673e-05 3.5605684e-06 5.8393865e-07 3.5952840e-09 3.4818478e-07 -1.3441326e-07
8.3550000e+00 2.8106838e-07 7.6815898e-08 6.9752176e-09 1.2391514e-09 2.9770431e-09 2.8749327e-10 1.5259718e-05 3.5765851e-06 5.8580152e-07 4.0642295e-09 3.4887203e-07 -1.3438772e-07
8.3586111e+00 2.8195895e-07 7.8126381e-08 6.2522309e-09 9.2521232e-10 1.5542770e-09 -5.1752744e-11 1.5323961e-05 3.5924644e-06 5.8777878e-07 4.6407844e-09 3.4953383e-07 -1.3447056e-07
8.3622222e+00 2.8281562e-07 7.5487727e-08 7.7875041e-09 1.7358105e-09 2.8092664e-09 -7.1287763e-10 1.5393362e-05 3.6099196e-06 5.9024623e-07 5.2408828e-09 3.5047825e-07 -1.3461775e-07
8.3661111e+00 2.8372827e-07 8.1309762e-08 8.4813866e-09 8.3604074e-10 2.9728755e-09 -5.4881340e-10 1.5458007e-05 3.6268244e-06 5.9256604e-07 5.6646993e-09 3.5129251e-07 -1.3493462e-07
8.3697222e+00 2.8457574e-07 8.2224658e-08 7.9906121e-09 1.1200355e-09 2.3958786e-09 -2.3760708e-09 1.5522844e-05 3.6469845e-06 5.9540007e-07 6.3147396e-09 3.5194514e-07 -1.3528628e-07
8.3733333e+00 2.8542320e-07 1.1280136e-07 1.2132672e-08 1.8801506e-09 1.9071799e-09 -8.7009534e-10 1.5587875e-05 3.6681445e-06 5.9825901e-07 7.0117965e-09 3.5286349e-07 -1.3534012e-07
8.3769444e+00 2.8627991e-07 9.1896815e-08 8.1675269e-09 1.3370349e-09 4.1478914e-09 3.7313518e-10 1.5658131e-05 3.6875641e-06 6.0065057e-07 7.6942763e-09 3.5389289e-07 -1.3523327e-07
8.3808333e+00 2.8723277e-07 8.2547210e-08 7.6009879e-09 1.5878775e-09 2.1545509e-09 5.4272000e-10 1.5723577e-05 3.7043077e-06 6.0262704e-07 8.3027138e-09 3.5447016e-07 -1.3515208e-07
8.3844444e+00 2.8811757e-07 7.9427658e-08 6.4330993e-09 1.2202955e-09 1.6515977e-09 2.0672175e-10 1.5824656e-05 3.7297043e-06 6.0579316e-07 9.4306303e-09 3.5541527e-07 -1.3515283e-07
8.3900000e+00 2.8947880e-07 8.0266288e-08 8.1797982e-09 2.1634536e-09 2.3988550e-09 -2.1119086e-10 1.5890613e-05 3.7462874e-06 6.0807391e-07 1.0181902e-08 3.5610550e-07 -1.3517132e-07
8.3936111e+00 2.9036331e-07 8.0155587e-08 8.0148534e-09 1.3039537e-09 2.1521402e-09 4.0498102e-11 1.5956772e-05 3.7629109e-06 6.1026143e-07 1.0759170e-08 3.5665706e-07 -1.3523486e-07
8.3972222e+00 2.9124696e-07 8.0658162e-08 7.5178560e-09 1.3603597e-09 1.4844983e-09 -6.2702961e-10 1.6023131e-05 3.7789499e-06 6.1257121e-07 1.1423580e-08 3.5724572e-07 -1.3528987e-07
8.4008333e+00 2.9213061e-07 7.4500240e-08 8.8829240e-09 1.7061472e-09 2.3968124e-09 1.1928596e-10 1.6089691e-05 3.7949149e-06 6.1485423e-07 1.2084326e-08 3.5783418e-07 -1.3512866e-07
8.4044444e+00 2.9301425e-07 7.9943149e-08 7.3278752e-09 1.3434515e-09 1.4831249e-09 1.3688093e-09 1.6161596e-05 3.8128045e-06 6.1708568e-07 1.2753280e-08 3.5835985e-07 -1.3503241e-07
8.4083333e+00 2.9396587e-07 8.0755893e-08 7.3849978e-09 1.5234965e-09 1.7352947e-09 -5.4385215e-10 1.6228583e-05 3.8294639e-06 6.1922423e-07 1.3355350e-08 3.5878496e-07 -1.3506928e-07
8.4119444e+00 2.9492963e-07 8.0405398e-08 7.7999165e-09 1.2552893e-09 1.0676276e-09 2.0348822e-10 1.6295793e-05 3.8461346e-06 6.2143240e-07 1.3990780e-08 3.5936128e-07 -1.3507931e-07
8.4155556e+00 2.9592627e-07 8.0864452e-08 7.8794381e-09 1.6774614e-09 2.7322835e-09 -2.9607952e-10 1.6363229e-05 3.8628321e-06 6.2352638e-07 1.4678943e-08 3.5991305e-07 -1.3502590e-07
8.4191667e+00 2.9692291e-07 8.0664254e-08 6.9890442e-09 1.4986773e-09 9.0574834e-10 7.8909988e-10 1.6436107e-05 3.8809774e-06 6.2578102e-07 1.5440832e-08 3.6027685e-07 -1.3483214e-07
8.4230556e+00 2.9799622e-07 8.2332182e-08 7.8767405e-09 1.7665600e-09 1.3216125e-09 8.7177123e-10 1.6504014e-05 3.8981001e-06 6.2800522e-07 1.6025058e-08 3.6077917e-07 -1.3474223e-07
8.4266667e+00 2.9899155e-07 8.3310374e-08 7.9163455e-09 9.2986747e-10 1.9903426e-09 -4.1860971e-11 1.6572147e-05 3.9152820e-06 6.3024778e-07 1.6557440e-08 3.6121881e-07 -1.3469722e-07
8.4302778e+00 2.9998051e-07 8.2904310e-08 8.0071599e-09 1.5272821e-09 9.0837620e-10 4.5729690e-10 1.6640505e-05 3.9324755e-06 6.3247253e-07 1.7289919e-08 3.6169716e-07 -1.3469691e-07
8.4338889e+00 3.0096947e-07 8.3422829e-08 7.7898847e-09 1.8533900e-09 2.2455905e-09 -4.5443731e-10 1.6714373e-05 3.9508127e-06 6.3481460e-07 1.8050971e-08 3.6245674e-07 -1.3479390e-07
8.4377778e+00 3.0203451e-07 8.1298067e-08 7.6523174e-09 1.4082609e-09 2.4049133e-09 -3.7688457e-10 1.6783199e-05 3.9676305e-06 6.3707877e-07 1.8574364e-08 3.6314879e-07 -1.3471305e-07
8.4413889e+00 3.0302347e-07 8.1394674e-08 8.4246633e-09 1.0073955e-09 2.1580682e-09 1.1231536e-09 1.6889515e-05 3.9938204e-06 6.4064173e-07 1.9359486e-08 3.6413616e-07 -1.3435277e-07
8.4469444e+00 3.0449584e-07 8.3287462e-08 8.0197832e-09 1.3479739e-09 2.0735014e-09 1.0385532e-09 1.6958895e-05 4.0113054e-06 6.4281148e-07 1.9971473e-08 3.6467761e-07 -1.3419944e-07
8.4505556e+00 3.0544284e-07 8.5860053e-08 7.3866753e-09 1.4765795e-09 1.4964904e-09 3.7679389e-10 1.7028491e-05 4.0290249e-06 6.4491737e-07 2.0762064e-08 3.6529567e-07 -1.3428916e-07
8.4541667e+00 3.0638984e-07 8.5554871e-08 7.5664455e-09 2.1723024e-09 2.5786414e-09 -1.2049456e-09 1.7098302e-05 4.0466514e-06 6.4702955e-07 2.1561596e-08 3.6573655e-07 -1.3436116e-07
8.4577778e+00 3.0733684e-07 8.4961819e-08 7.4312702e-09 1.5178458e-09 3.2827237e-10 5.4027237e-10 1.7173726e-05 4.0655834e-06 6.4932607e-07 2.2214700e-08 3.6610248e-07 -1.3441941e-07
8.4616667e+00 3.0836278e-07 8.5101178e-08 7.7106045e-09 1.2811707e-09 1.9120779e-09 -1.0395516e-09 1.7243987e-05 4.0831747e-06 6.5144364e-07 2.2846186e-08 3.6668230e-07 -1.3466281e-07
8.4652778e+00 3.0931944e-07 8.5074736e-08 7.3253827e-09 1.6333780e-09 1.9109436e-09 -1.2071460e-09 1.7314466e-05 4.1010233e-06 6.5359472e-07 2.3489620e-08 3.6722473e-07 -1.3470763e-07
8.4688889e+00 3.1027610e-07 8.7590206e-08 7.9485515e-09 1.3363197e-09 1.6655162e-09 7.9341125e-10 1.7385163e-05 4.1191975e-06 6.5587462e-07 2.4022664e-08 3.6784278e-07 -1.3467143e-07
8.4725000e+00 3.1123276e-07 8.8223419e-08 8.2401371e-09 1.1238803e-09 2.4095279e-09 -4.5925766e-10 1.7456077e-05 4.1374207e-06 6.5813676e-07 2.4552641e-08 3.6847278e-07 -1.3467174e-07
8.4761111e+00 3.1218964e-07 8.8065306e-08 7.8223634e-09 1.3221669e-09 1.7443284e-09 4.5638788e-10 1.7532691e-05 4.1570988e-06 6.6062418e-07 2.5244205e-08 3.6916610e-07 -1.3488510e-07
8.4800000e+00 3.1323423e-07 8.8700010e-08 8.5782477e-09 1.6416817e-09 2.5004712e-09 -2.2852495e-09 1.7604063e-05 4.1748185e-06 6.6302552e-07 2.5957915e-08 3.6988570e-07 -1.3521850e-07
8.4836111e+00 3.1420420e-07 8.2717485e-08 8.4726710e-09 1.6523603e-09 2.2441622e-09 -7.9221122e-10 1.7675654e-05 4.1925403e-06 6.6533412e-07 2.6632863e-08 3.7073116e-07 -1.3545295e-07
8.4872222e+00 3.1517418e-07 8.8721295e-08 7.9197510e-09 1.4627869e-09 3.3303106e-09 -1.3719997e-09 1.7753000e-05 4.2119933e-06 6.6774157e-07 2.7284003e-08 3.7162907e-07 -1.3569526e-07
8.4911111e+00 3.1621877e-07 8.6022057e-08 7.9535447e-09 1.3278117e-09 2.1671056e-09 -7.0493706e-10 1.7825056e-05 4.2300819e-06 6.6997594e-07 2.7816583e-08 3.7231213e-07 -1.3584779e-07
8.4947222e+00 3.1724206e-07 8.8964369e-08 7.9117732e-09 1.1302515e-09 2.3365650e-09 -7.0298464e-10 1.7897350e-05 4.2486575e-06 6.7219626e-07 2.8484565e-08 3.7285657e-07 -1.3608140e-07
8.4983333e+00 3.1830818e-07 9.0733243e-08 7.8538514e-09 1.9527419e-09 1.2531461e-09 -1.4534093e-09 1.7969886e-05 4.2671043e-06 6.7436451e-07 2.9267788e-08 3.7329927e-07 -1.3624335e-07
8.5019444e+00 3.1937429e-07 8.7717998e-08 7.5419607e-09 1.6621346e-09 1.6657319e-09 -4.1522774e-11 1.8081954e-05 4.2953616e-06 6.7784108e-07 3.0335202e-08 3.7442710e-07 -1.3609027e-07
8.5075000e+00 3.2101447e-07 8.9964126e-08 8.5037388e-09 1.5401064e-09 3.1678609e-09 9.6001231e-10 1.8155105e-05 4.3140435e-06 6.8024607e-07 3.0977113e-08 3.7516133e-07 -1.3606234e-07
8.5111111e+00 3.2206563e-07 9.0761645e-08 8.5731415e-09 1.4225603e-09 1.6731967e-09 -7.0225214e-10 1.8234147e-05 4.3343460e-06 6.8267951e-07 3.1710012e-08 3.7588544e-07 -1.3618696e-07
8.5150000e+00 3.2318005e-07 9.1612607e-08 7.4715173e-09 1.7184372e-09 2.7601473e-09 -3.6594094e-10 1.8307788e-05 4.3534098e-06 6.8472436e-07 3.2428112e-08 3.7674718e-07 -1.3641095e-07
8.5186111e+00 3.2421486e-07 9.2807958e-08 7.0481598e-09 1.5958696e-09 2.9216587e-09 -1.7016707e-09 1.8381665e-05 4.3727454e-06 6.8693096e-07 3.3208079e-08 3.7755834e-07 -1.3658095e-07
8.5222222e+00 3.2524968e-07 9.4240795e-08 8.6200183e-09 2.0039798e-09 2.4266262e-09 1.3249984e-10 1.8455777e-05 4.3922101e-06 6.8923677e-07 3.3968961e-08 3.7829426e-07 -1.3658843e-07
8.5258333e+00 3.2628449e-07 9.4058398e-08 7.7525893e-09 1.5077798e-09 2.4255698e-09 -2.0155257e-10 1.8535864e-05 4.4129972e-06 6.9162839e-07 3.4738825e-08 3.7892346e-07 -1.3658695e-07
8.5297222e+00 3.2748685e-07 9.2669038e-08 8.0162803e-09 1.7916387e-09 1.4266671e-09 2.1427004e-10 1.8610495e-05 4.4323769e-06 6.9395008e-07 3.5482877e-08 3.7964650e-07 -1.3663977e-07
8.5333333e+00 3.2860824e-07 9.4807166e-08 8.4691105e-09 1.6424485e-09 3.3406368e-09 -7.0191954e-10 1.8685381e-05 4.4517606e-06 6.9628341e-07 3.6255189e-08 3.8041955e-07 -1.3662081e-07
8.5369444e+00 3.2972962e-07 9.2707433e-08 8.0989511e-09 1.9220694e-09 1.7563879e-09 8.7697269e-10 1.8760522e-05 4.4709985e-06 6.9865197e-07 3.7034862e-08 3.8110493e-07 -1.3662859e-07
8.5405556e+00 3.3085100e-07 9.3397446e-08 8.7191961e-09 1.6764185e-09 2.7626561e-09 -9.4875277e-10 1.8841727e-05 4.4918971e-06 7.0126348e-07 3.7813011e-08 3.8192440e-07 -1.3676337e-07
8.5444444e+00 3.3205072e-07 9.4331711e-08 8.4995469e-09 1.6585037e-09 2.2544789e-09 -2.0653948e-10 1.8917395e-05 4.5114352e-06 7.0370873e-07 3.8621375e-08 3.8258443e-07 -1.3671721e-07
8.5480556e+00 3.3315550e-07 9.4676804e-08 8.8631771e-09 2.0724084e-09 2.0973732e-09 6.3265856e-10 1.8993313e-05 4.5310096e-06 7.0614928e-07 3.9364331e-08 3.8324583e-07 -1.3657118e-07
8.5516667e+00 3.3426028e-07 9.4682343e-08 8.4661472e-09 1.3566214e-09 2.2634798e-09 7.1530007e-10 1.9069483e-05 4.5504308e-06 7.0858024e-07 4.0105746e-08 3.8402089e-07 -1.3636207e-07
8.5552778e+00 3.3536506e-07 9.3195340e-08 8.7951472e-09 2.0652916e-09 2.8468333e-09 1.2149531e-09 1.9151793e-05 4.5714853e-06 7.1117175e-07 4.0840663e-08 3.8484255e-07 -1.3626287e-07
8.5591667e+00 3.3655483e-07 9.5934707e-08 8.2917244e-09 1.0843540e-09 2.1837400e-09 -3.6470622e-10 1.9228496e-05 4.5912186e-06 7.1354902e-07 4.1422430e-08 3.8537929e-07 -1.3633258e-07
8.5627778e+00 3.3775158e-07 9.4961987e-08 8.5882984e-09 1.6007229e-09 1.3552013e-09 -2.7879250e-10 1.9347032e-05 4.6216041e-06 7.1722580e-07 4.2618563e-08 3.8632152e-07 -1.3641222e-07
8.5683333e+00 3.3960195e-07 9.6102359e-08 8.3814392e-09 1.9876769e-09 2.6829122e-09 -1.9900919e-10 1.9424429e-05 4.6477442e-06 7.2030154e-07 4.3396465e-08 3.8707473e-07 -1.3642694e-07
8.5719444e+00 3.4080470e-07 1.5677298e-07 1.3458186e-08 1.6026386e-09 2.2833141e-09 6.3085161e-11 1.9502099e-05 4.6854067e-06 7.2490806e-07 4.4410661e-08 3.8831350e-07 -1.3647487e-07
8.5755556e+00 3.4200744e-07 2.0756789e-07 1.9250821e-08 3.0782695e-09 5.8843889e-09 -5.0550865e-10 1.9580039e-05 4.7262276e-06 7.3009676e-07 4.5698319e-08 3.8984431e-07 -1.3652203e-07
8.5791667e+00 3.4318430e-07 1.8732722e-07 1.7591991e-08 2.8647655e-09 4.2088698e-09 7.0234179e-11 1.9664274e-05 4.7645536e-06 7.3499676e-07 4.6946505e-08 3.9140928e-07 -1.3653500e-07
8.5830556e+00 3.4444722e-07 1.5694920e-07 1.4715726e-08 2.4846009e-09 5.3725787e-09 -1.8143939e-10 1.9742769e-05 4.7949080e-06 7.3880899e-07 4.8024911e-08 3.9277257e-07 -1.3659300e-07
8.5866667e+00 3.4561993e-07 1.3669504e-07 1.2353365e-08 2.4926597e-09 3.6161498e-09 -3.5390504e-10 1.9821531e-05 4.8230615e-06 7.4225156e-07 4.9088255e-08 3.9367915e-07 -1.3663412e-07
8.5902778e+00 3.4679263e-07 1.3565780e-07 1.2090858e-08 2.4150817e-09 2.3613065e-09 -2.5681393e-11 1.9900560e-05 4.8501874e-06 7.4564935e-07 5.0071993e-08 3.9445921e-07 -1.3666641e-07
8.5938889e+00 3.4796992e-07 1.2675391e-07 1.2035505e-08 2.1252475e-09 2.7819471e-09 -2.7242124e-10 1.9985969e-05 4.8776986e-06 7.4922739e-07 5.0956084e-08 3.9544905e-07 -1.3675942e-07
8.5977778e+00 3.4924811e-07 1.2037562e-07 1.1555978e-08 1.6637145e-09 3.2783029e-09 -5.2480984e-10 2.0065558e-05 4.9047463e-06 7.5268515e-07 5.1882420e-08 3.9639478e-07 -1.3670081e-07
8.6013889e+00 3.5043499e-07 1.4127902e-07 1.2996177e-08 2.6116819e-09 2.9572759e-09 1.0658842e-09 2.0145417e-05 4.9324255e-06 7.5610020e-07 5.3050845e-08 3.9730410e-07 -1.3677677e-07
8.6050000e+00 3.5162188e-07 1.2648569e-07 1.1252704e-08 2.7810507e-09 3.0382769e-09 -1.7671181e-09 2.0225546e-05 4.9582745e-06 7.5929941e-07 5.4169975e-08 3.9826257e-07 -1.3702492e-07
8.6086111e+00 3.5280877e-07 1.2357310e-07 1.1463555e-08 2.3841656e-09 3.2813071e-09 -5.2343603e-10 2.0312130e-05 4.9849873e-06 7.6256764e-07 5.5249190e-08 3.9933488e-07 -1.3721486e-07
8.6125000e+00 3.5399256e-07 1.1638426e-07 1.0085173e-08 2.2410359e-09 3.2838009e-09 -1.1046520e-09 2.0392785e-05 5.0084360e-06 7.6528607e-07 5.6143955e-08 4.0032991e-07 -1.3731050e-07
8.6161111e+00 3.5506988e-07 1.1045513e-07 9.2172973e-09 1.8886498e-09 3.2768445e-09 2.2187728e-10 2.0473686e-05 5.0311166e-06 7.6796198e-07 5.7022637e-08 4.0121102e-07 -1.3718989e-07
8.6197222e+00 3.5614720e-07 1.0895359e-07 9.7832972e-09 2.1668069e-09 2.5326929e-09 8.9139195e-10 2.0598628e-05 5.0633878e-06 7.7171771e-07 5.8562142e-08 4.0233357e-07 -1.3697666e-07
8.6252778e+00 3.5780461e-07 9.3967391e-08 7.5508016e-09 2.4517083e-09 2.2782440e-09 3.8796974e-10 2.0680145e-05 5.0824317e-06 7.7396142e-07 5.9548684e-08 4.0303801e-07 -1.3692830e-07
8.6288889e+00 3.5883319e-07 9.0261155e-08 8.3809120e-09 2.1015598e-09 2.3663825e-09 5.8457499e-11 2.0768193e-05 5.1020858e-06 7.7638234e-07 6.0430055e-08 4.0402757e-07 -1.3694436e-07
8.6327778e+00 3.5992646e-07 8.6288356e-08 7.5812051e-09 1.6757470e-09 3.6921477e-09 -1.9611105e-10 2.0850192e-05 5.1198774e-06 7.7859821e-07 6.1176467e-08 4.0490798e-07 -1.3696868e-07
8.6363889e+00 3.6094164e-07 8.5824526e-08 8.1527410e-09 1.7692342e-09 2.1127584e-09 -2.8363904e-11 2.0932422e-05 5.1379703e-06 7.8079888e-07 6.1875770e-08 4.0557451e-07 -1.3712793e-07
8.6400000e+00 3.6195682e-07 8.9203856e-08 7.4733249e-09 1.4583174e-09 2.2819319e-09 -1.4416842e-09 2.1014884e-05 5.1563546e-06 7.8295238e-07 6.2646040e-08 4.0625400e-07 -1.3727805e-07
8.6436111e+00 3.6298007e-07 8.8643006e-08 7.8178177e-09 2.0967719e-09 2.1982759e-09 5.6019259e-11 2.1103952e-05 5.1774907e-06 7.8542923e-07 6.3597144e-08 4.0710908e-07 -1.3740043e-07
8.6475000e+00 3.6410868e-07 1.0121938e-07 8.5130557e-09 1.9793893e-09 3.0369030e-09 -1.1050373e-09 2.1186906e-05 5.1974823e-06 7.8788775e-07 6.4410433e-08 4.0792816e-07 -1.3755030e-07
8.6511111e+00 3.6515668e-07 9.2176716e-08 8.9438897e-09 1.7742530e-09 2.3636201e-09 -2.7837719e-10 2.1270098e-05 5.2171559e-06 7.9030602e-07 6.5052479e-08 4.0849453e-07 -1.3768230e-07
8.6547222e+00 3.6620468e-07 9.8142175e-08 8.2272465e-09 1.1890359e-09 1.3706781e-09 -9.4009612e-10 2.1353529e-05 5.2375292e-06 7.9267292e-07 6.5676027e-08 4.0909917e-07 -1.3782317e-07
8.6583333e+00 3.6725268e-07 9.8946423e-08 8.5791800e-09 1.6888771e-09 2.6159535e-09 -3.6021450e-10 2.1443646e-05 5.2591399e-06 7.9520053e-07 6.6474748e-08 4.1009012e-07 -1.3778077e-07
8.6622222e+00 3.6839500e-07 9.5179332e-08 8.0863683e-09 1.7342117e-09 3.4511122e-09 7.2368438e-10 2.1527577e-05 5.2789330e-06 7.9742266e-07 6.7209211e-08 4.1102326e-07 -1.3760601e-07
8.6658333e+00 3.6946048e-07 9.6296272e-08 7.6920785e-09 1.6556178e-09 2.7014305e-09 8.8944915e-10 2.1611750e-05 5.2985044e-06 7.9962058e-07 6.7930942e-08 4.1196889e-07 -1.3762075e-07
8.6694444e+00 3.7052596e-07 9.3034624e-08 7.9144143e-09 1.6754486e-09 3.5335082e-09 -1.0254975e-09 2.1696166e-05 5.3180546e-06 8.0191402e-07 6.8742171e-08 4.1299051e-07 -1.3775265e-07
8.6730556e+00 3.7159144e-07 9.6090632e-08 8.3703765e-09 2.0686852e-09 3.2024099e-09 -1.9205077e-10 2.1787347e-05 5.3395237e-06 8.0430514e-07 6.9545304e-08 4.1413203e-07 -1.3779737e-07
8.6769444e+00 3.7274464e-07 9.6762962e-08 7.3952447e-09 1.3733152e-09 3.7864804e-09 -1.9129480e-10 2.1872271e-05 5.3598836e-06 8.0647456e-07 7.0221054e-08 4.1487708e-07 -1.3800993e-07
8.6805556e+00 3.7383356e-07 1.0019597e-07 8.0089634e-09 1.7455303e-09 1.1259622e-09 -1.7707913e-09 2.2003406e-05 5.3916896e-06 8.0999680e-07 7.1536892e-08 4.1584904e-07 -1.3865585e-07
8.6861111e+00 3.7550881e-07 9.9800200e-08 8.2475071e-09 2.2019826e-09 3.0395771e-09 -2.1047188e-09 2.2088958e-05 5.4122243e-06 8.1235443e-07 7.2429763e-08 4.1656883e-07 -1.3898577e-07
8.6897222e+00 3.7659773e-07 9.8848964e-08 8.4930489e-09 1.9189621e-09 1.7063155e-09 -9.4071024e-10 2.2174759e-05 5.4326169e-06 8.1470325e-07 7.3170098e-08 4.1718813e-07 -1.3903593e-07
8.6933333e+00 3.7769803e-07 9.8425991e-08 8.1849619e-09 1.4979684e-09 2.3769633e-09 4.7767901e-10 2.2260817e-05 5.4533183e-06 8.1692332e-07 7.3861555e-08 4.1768103e-07 -1.3897804e-07
8.6969444e+00 3.7885451e-07 1.0183571e-07 7.5788818e-09 1.6933697e-09 8.7294173e-10 5.6706175e-11 2.2353789e-05 5.4757056e-06 8.1928054e-07 7.4599922e-08 4.1832024e-07 -1.3895482e-07
8.7008333e+00 3.8009996e-07 9.9266830e-08 7.9632592e-09 1.4710635e-09 3.0406070e-09 1.4237950e-10 2.2440393e-05 5.4965858e-06 8.2155006e-07 7.5349157e-08 4.1934363e-07 -1.3900511e-07
8.7044444e+00 3.8125645e-07 1.0272450e-07 8.1516695e-09 1.9869439e-09 3.7070087e-09 -6.0666567e-10 2.2527260e-05 5.5218323e-06 8.2429517e-07 7.6226603e-08 4.2022936e-07 -1.3922617e-07
8.7080556e+00 3.8241293e-07 1.4150679e-07 1.1340189e-08 2.0628051e-09 2.1329575e-09 -1.4338308e-09 2.2621108e-05 5.5538113e-06 8.2803325e-07 7.7267687e-08 4.2113260e-07 -1.3924858e-07
8.7119444e+00 3.8369261e-07 1.4575545e-07 1.3306470e-08 2.3989825e-09 3.3971004e-09 1.2417159e-09 2.2708535e-05 5.5807634e-06 8.3143134e-07 7.8217180e-08 4.2208557e-07 -1.3912484e-07
8.7155556e+00 3.8489753e-07 1.1497555e-07 1.0822022e-08 1.9832944e-09 2.8861684e-09 -9.9444188e-11 2.2796237e-05 5.6031565e-06 8.3428119e-07 7.9096364e-08 4.2292317e-07 -1.3911935e-07
8.7191667e+00 3.8610244e-07 1.0165135e-07 9.4135972e-09 2.0744790e-09 2.6364734e-09 1.5006803e-10 2.2884212e-05 5.6244586e-06 8.3686971e-07 7.9928448e-08 4.2373516e-07 -1.3919529e-07
8.7227778e+00 3.8730736e-07 1.0442255e-07 8.9663891e-09 1.7659056e-09 2.7173309e-09 -8.5100957e-10 2.2979265e-05 5.6487195e-06 8.3967702e-07 8.0658146e-08 4.2460916e-07 -1.3939392e-07
8.7266667e+00 3.8863644e-07 1.1350925e-07 9.5434034e-09 1.3613747e-09 2.6336581e-09 -8.5160745e-10 2.3067838e-05 5.6743734e-06 8.4273870e-07 8.1446825e-08 4.2543503e-07 -1.3944225e-07
8.7302778e+00 3.9002845e-07 1.3466292e-07 1.2196293e-08 2.2786827e-09 2.8116387e-09 4.0554141e-10 2.3156728e-05 5.7003662e-06 8.4598801e-07 8.2460222e-08 4.2628699e-07 -1.3944510e-07
8.7338889e+00 3.9142046e-07 1.1678772e-07 1.0875760e-08 2.3985349e-09 2.8056910e-09 -4.3181895e-10 2.3245934e-05 5.7232213e-06 8.4882718e-07 8.3399368e-08 4.2716296e-07 -1.3926832e-07
8.7375000e+00 3.9281248e-07 1.0430810e-07 9.2840191e-09 1.9359850e-09 2.9699327e-09 2.0636238e-09 2.3383794e-05 5.7622120e-06 8.5344700e-07 8.4738520e-08 4.2823993e-07 -1.3906513e-07
8.7430556e+00 3.9495788e-07 1.4086550e-07 1.2038233e-08 2.0814705e-09 1.6456545e-09 -8.4451417e-10 2.3473810e-05 5.7929335e-06 8.5699518e-07 8.5672608e-08 4.2903083e-07 -1.3913020e-07
8.7466667e+00 3.9639198e-07 1.5633001e-07 1.3155939e-08 2.2297051e-09 3.5690765e-09 2.4389962e-10 2.3571116e-05 5.8272515e-06 8.6096241e-07 8.6829739e-08 4.2992439e-07 -1.3915121e-07
8.7505556e+00 3.9793640e-07 1.5194358e-07 1.3001603e-08 2.7294243e-09 1.9017209e-09 -4.2402757e-10 NaN 5.8591384e-06 8.6489387e-07 8.7908698e-08 4.3067882e-07 -1.3915249e-07
8.7541667e+00 NaN 1.5652536e-07 1.4914064e-08 2.2503885e-09 3.0725330e-09 4.1220008e-10 NaN 5.8914807e-06 8.6888027e-07 8.8922273e-08 4.3173757e-07 -1.3898178e-07
8.7577778e+00 NaN 1.5634891e-07 1.3391741e-08 2.4276501e-09 3.9082063e-09 1.1636052e-09 NaN 5.9202347e-06 8.7235664e-07 9.0015014e-08 4.3274391e-07 -1.3896548e-07
8.7613889e+00 NaN 1.2181318e-07 1.1292594e-08 2.6157679e-09 2.7270644e-09 -1.0131356e-09 NaN 5.9454009e-06 8.7571537e-07 9.1180118e-08 4.3375718e-07 -1.3885224e-07
8.7652778e+00 NaN 1.0425088e-07 1.0852854e-08 2.3775388e-09 3.4765830e-09 1.9838098e-09 NaN 5.9663913e-06 8.7831452e-07 9.2104684e-08 4.3476083e-07 -1.3848580e-07
8.7688889e+00 NaN 9.8807510e-08 7.6026259e-09 1.8896853e-09 3.1409097e-09 1.3986655e-09 NaN 5.9862384e-06 8.8047922e-07 9.2934440e-08 4.3553550e-07 -1.3831879e-07
8.7725000e+00 NaN 9.3189834e-08 7.7680293e-09 1.9399583e-09 1.9668379e-09 1.4301822e-10 NaN 6.0055955e-06 8.8267900e-07 9.3711549e-08 4.3620882e-07 -1.3825123e-07
8.7761111e+00 NaN 9.4067955e-08 7.8517217e-09 1.6466999e-09 2.4725872e-09 4.8054270e-10 NaN 6.0264332e-06 8.8509253e-07 9.4572889e-08 4.3696259e-07 -1.3820688e-07
8.7800000e+00 NaN 9.3113957e-08 8.0616691e-09 2.0447566e-09 2.1423267e-09 -1.0036956e-10 NaN 6.0492240e-06 8.8762994e-07 9.5530869e-08 4.3744943e-07 -1.3835430e-07
8.7836111e+00 NaN 1.2736043e-07 9.9554698e-09 2.3766881e-09 1.0676242e-09 -1.2604220e-09 NaN 6.0750886e-06 8.9061996e-07 9.6467828e-08 4.3824065e-07 -1.3833871e-07
8.7872222e+00 NaN 1.2285038e-07 1.1275415e-08 1.9477390e-09 4.1492392e-09 1.4043370e-09 NaN 6.0995238e-06 8.9359733e-07 9.7259783e-08 4.3927081e-07 -1.3817039e-07
8.7908333e+00 NaN 1.1353153e-07 9.8656881e-09 1.7074378e-09 2.6430049e-09 1.4939883e-10 NaN 6.1214027e-06 8.9625109e-07 9.8082647e-08 4.3994657e-07 -1.3816494e-07
8.7944444e+00 NaN 9.8122082e-08 8.9775892e-09 2.0903939e-09 1.8125546e-09 -9.9120881e-11 NaN 6.1456105e-06 8.9920727e-07 9.8987816e-08 4.4051141e-07 -1.3811045e-07
8.7983333e+00 NaN 1.1933327e-07 1.0513668e-08 1.7889062e-09 1.6456175e-09 5.6615420e-10 NaN 6.1878205e-06 9.0410368e-07 1.0040094e-07 4.4157348e-07 -1.3841983e-07
8.8038889e+00 NaN 1.4608297e-07 1.2085161e-08 2.4504677e-09 2.9061375e-09 -2.4223954e-09 NaN 6.2283992e-06 9.0896118e-07 1.0173670e-07 4.4311711e-07 -1.3868946e-07
8.8075000e+00 NaN 2.4646901e-07 2.2405985e-08 3.7145732e-09 7.2716540e-09 -6.6511830e-11 NaN 6.2742720e-06 9.1452508e-07 1.0321929e-07 4.4496687e-07 -1.3865990e-07
8.8111111e+00 NaN 1.9729707e-07 1.7100963e-08 3.1281303e-09 4.9245519e-09 3.3936991e-10 NaN 6.3144748e-06 9.1935856e-07 1.0448998e-07 4.4686544e-07 -1.3862222e-07
8.8147222e+00 NaN 1.9161944e-07 1.7219615e-08 2.7366127e-09 7.5934904e-09 8.4544935e-12 NaN 6.3515758e-06 9.2408047e-07 1.0581573e-07 4.4927465e-07 -1.3840820e-07
8.8186111e+00 NaN 1.4165261e-07 1.3913874e-08 2.9451636e-09 7.1567746e-09 1.8259561e-09 NaN 6.3776026e-06 9.2739426e-07 1.0700401e-07 4.5090109e-07 -1.3815771e-07
8.8222222e+00 NaN 1.1012673e-07 9.6159508e-09 2.5392261e-09 3.5669780e-09 4.8630163e-10 NaN 6.3983734e-06 9.2999121e-07 1.0802192e-07 4.5160321e-07 -1.3815218e-07
8.8258333e+00 NaN 9.0807591e-08 8.8239578e-09 2.1588031e-09 1.0623881e-09 -4.3529846e-10 NaN 6.4169022e-06 9.3233112e-07 1.0884725e-07 4.5208963e-07 -1.3811125e-07
8.8294444e+00 NaN 8.8437223e-08 7.7907542e-09 1.6504237e-09 2.1447580e-09 8.1314346e-10 NaN 6.4365252e-06 9.3463461e-07 1.0955014e-07 4.5274905e-07 -1.3820336e-07
8.8333333e+00 NaN 8.7833442e-08 7.3971238e-09 1.3619536e-09 1.8925310e-09 -1.6026938e-09 NaN 6.4543646e-06 9.3676007e-07 1.1024620e-07 4.5328629e-07 -1.3840582e-07
8.8369444e+00 NaN 8.4741287e-08 7.6948755e-09 1.8506578e-09 1.6497111e-09 -2.6612822e-10 NaN 6.4713147e-06 9.3894405e-07 1.1098711e-07 4.5388748e-07 -1.3854478e-07
8.8405556e+00 NaN 7.9231875e-08 7.8126922e-09 1.5688957e-09 2.3141563e-09 -1.0166050e-09 NaN 6.4889343e-06 9.4119934e-07 1.1174546e-07 4.5453982e-07 -1.3847604e-07
8.8441667e+00 NaN 9.1217714e-08 8.2012010e-09 1.9311744e-09 1.9870136e-09 1.6511457e-09 NaN 6.5086571e-06 9.4366502e-07 1.1267739e-07 4.5525699e-07 -1.3823643e-07
8.8480556e+00 NaN 8.5949011e-08 8.0560475e-09 2.0628244e-09 2.4038243e-09 4.0269195e-10 NaN 6.5256826e-06 9.4586880e-07 1.1361455e-07 4.5593579e-07 -1.3807699e-07
8.8516667e+00 NaN 7.8753115e-08 7.5921026e-09 2.2625429e-09 2.0718057e-09 1.0690492e-09 NaN 6.5417219e-06 9.4799925e-07 1.1445167e-07 4.5652586e-07 -1.3783666e-07
8.8552778e+00 NaN 7.6408651e-08 7.5353360e-09 1.6010815e-09 1.8187311e-09 1.1493063e-09 NaN 6.5653249e-06 9.5111760e-07 1.1548583e-07 4.5751017e-07 -1.3788385e-07
8.8608333e+00 NaN 7.2006967e-08 6.8570372e-09 1.5013919e-09 2.3997300e-09 -1.4324354e-09 NaN 6.5801716e-06 9.5308490e-07 1.1612524e-07 4.5804872e-07 -1.3798688e-07
8.8644444e+00 NaN 7.1617263e-08 7.1119846e-09 1.4497254e-09 1.1511695e-09 4.8145855e-10 NaN 6.5964640e-06 9.5518019e-07 1.1697047e-07 4.5858736e-07 -1.3807876e-07
8.8683333e+00 NaN 7.4735668e-08 6.7030862e-09 2.1727196e-09 2.1466353e-09 -1.2690541e-09 NaN 6.6115834e-06 9.5696435e-07 1.1779369e-07 4.5920106e-07 -1.3823632e-07
8.8719444e+00 NaN 7.1527039e-08 5.9655586e-09 1.6267331e-09 1.8997498e-09 -1.8533966e-10 NaN 6.6263380e-06 9.5871851e-07 1.1850652e-07 4.5975209e-07 -1.3832158e-07
8.8755556e+00 NaN 7.1206362e-08 6.4899696e-09 1.6632467e-09 1.7334232e-09 -6.0166880e-10 NaN 6.6410056e-06 9.6049527e-07 1.1914568e-07 4.6032866e-07 -1.3836167e-07
8.8791667e+00 NaN 7.0685765e-08 6.1260743e-09 1.2867391e-09 2.0680911e-09 2.3163859e-10 NaN 6.6555076e-06 9.6218948e-07 1.1969853e-07 4.6086809e-07 -1.3816698e-07
8.8827778e+00 NaN 6.9604785e-08 5.9038507e-09 1.2648510e-09 1.4886036e-09 1.5654393e-09 NaN 6.6709582e-06 9.6410705e-07 1.2041826e-07 4.6143538e-07 -1.3798655e-07
8.8866667e+00 NaN 6.9185089e-08 6.7394588e-09 1.8197105e-09 1.9846238e-09 -1.8828785e-11 NaN 6.6870281e-06 9.6608609e-07 1.2124483e-07 4.6206377e-07 -1.3794495e-07
8.8902778e+00 NaN 8.6272878e-08 7.3129141e-09 1.9952228e-09 2.1585756e-09 4.0279109e-10 NaN 6.7034151e-06 9.6794009e-07 1.2209626e-07 4.6273025e-07 -1.3793034e-07
8.8938889e+00 NaN 7.2252403e-08 5.8515691e-09 1.9344561e-09 2.2357972e-09 -2.6795008e-10 NaN 6.7186125e-06 9.6979813e-07 1.2276321e-07 4.6351546e-07 -1.3787612e-07
8.8977778e+00 NaN 6.4263350e-08 6.3992076e-09 9.2391504e-10 2.5716004e-09 7.3268099e-10 NaN 6.7317133e-06 9.7143361e-07 1.2331501e-07 4.6406783e-07 -1.3786193e-07
8.9013889e+00 NaN 6.2471898e-08 5.2137022e-09 1.6228537e-09 1.0704064e-09 -6.0165005e-10 NaN 6.7444044e-06 9.7297861e-07 1.2401768e-07 4.6446842e-07 -1.3782093e-07
8.9050000e+00 NaN 6.0300541e-08 5.7567308e-09 1.6202264e-09 1.5708663e-09 9.8012909e-10 NaN 6.7571282e-06 9.7458884e-07 1.2464246e-07 4.6513416e-07 -1.3767175e-07
8.9086111e+00 NaN 6.2786739e-08 5.6767990e-09 1.2633831e-09 2.8186137e-09 3.9683791e-10 NaN 6.7701320e-06 9.7625348e-07 1.2527084e-07 4.6593919e-07 -1.3756748e-07
8.9122222e+00 NaN 6.3010497e-08 6.1431890e-09 1.6368318e-09 2.4892755e-09 5.6570509e-10 NaN 6.7839218e-06 9.7789369e-07 1.2597254e-07 4.6665671e-07 -1.3755229e-07
8.9161111e+00 NaN 6.0861375e-08 4.6713672e-09 1.3704459e-09 1.9037343e-09 -4.3554293e-10 NaN 6.8035209e-06 9.8013930e-07 1.2694591e-07 4.6750643e-07 -1.3762810e-07
8.9216667e+00 NaN 6.2377630e-08 5.6929999e-09 1.5496569e-09 1.7379044e-09 -1.9289230e-11 NaN 6.8160997e-06 9.8164358e-07 1.2763895e-07 4.6813425e-07 -1.3764150e-07
8.9252778e+00 NaN 5.9307422e-08 4.9882093e-09 1.6490303e-09 2.4015667e-09 -1.0438281e-10 NaN 6.8284280e-06 9.8298555e-07 1.2831788e-07 4.6882530e-07 -1.3767292e-07
8.9288889e+00 NaN 5.9955169e-08 4.5405800e-09 1.4844607e-09 2.1548158e-09 -1.8569317e-10 NaN 6.8407435e-06 9.8445738e-07 1.2888645e-07 4.6950428e-07 -1.3756889e-07
8.9325000e+00 NaN 5.9183216e-08 5.9103149e-09 1.1397059e-09 2.3219522e-09 1.1460152e-09 NaN 6.8537446e-06 9.8620647e-07 1.2953981e-07 4.7016711e-07 -1.3740860e-07
8.9363889e+00 NaN 5.7603479e-08 5.6221685e-09 1.6604340e-09 1.7362359e-09 2.2783640e-10 NaN 6.8657808e-06 9.8770088e-07 1.3013856e-07 4.7063137e-07 -1.3731381e-07
8.9400000e+00 NaN 5.8832912e-08 4.9889702e-09 1.1030071e-09 1.3248018e-09 6.4722767e-10 NaN 6.8778644e-06 9.8897062e-07 1.3074094e-07 4.7104603e-07 -1.3725464e-07
8.9436111e+00 NaN 5.8062541e-08 4.0269899e-09 1.6772158e-09 1.4091995e-09 -1.0111675e-10 NaN 6.8906935e-06 9.9037679e-07 1.3142999e-07 4.7161474e-07 -1.3725906e-07
8.9475000e+00 NaN 5.7179307e-08 5.2444047e-09 1.2758369e-09 2.0726868e-09 6.3284637e-11 NaN 6.9024721e-06 9.9178513e-07 1.3193615e-07 4.7231986e-07 -1.3717288e-07
8.9511111e+00 NaN 5.6764804e-08 4.7556631e-09 1.0602838e-09 2.5764880e-09 7.3218291e-10 NaN 6.9141381e-06 9.9311201e-07 1.3247219e-07 4.7295054e-07 -1.3715819e-07
8.9547222e+00 NaN 5.6090673e-08 4.6660070e-09 1.4137874e-09 1.5818223e-09 -5.9660108e-10 NaN 6.9256297e-06 9.9446173e-07 1.3304180e-07 4.7355569e-07 -1.3726994e-07
8.9583333e+00 NaN 5.5076420e-08 4.9177452e-09 1.2151730e-09 2.4081826e-09 -4.3487416e-10 NaN 6.9371257e-06 9.9575537e-07 1.3355095e-07 4.7422333e-07 -1.3730095e-07
8.9619444e+00 NaN 5.6134460e-08 4.2678875e-09 1.1347489e-09 1.9938331e-09 1.4864385e-10 NaN 6.9497042e-06 9.9718841e-07 1.3407257e-07 4.7495650e-07 -1.3755739e-07
8.9658333e+00 NaN 5.6856157e-08 5.1807166e-09 1.1007634e-09 2.4949539e-09 -2.3467832e-09 NaN 6.9614699e-06 9.9871265e-07 1.3454341e-07 4.7563724e-07 -1.3800296e-07
8.9694444e+00 NaN 5.6963346e-08 5.6423172e-09 1.0723208e-09 1.9934468e-09 -1.7661472e-09 NaN 6.9732386e-06 1.0002332e-06 1.3496723e-07 4.7625399e-07 -1.3843101e-07
8.9730556e+00 NaN 5.6885611e-08 5.1545315e-09 8.8380610e-10 2.0730459e-09 -2.1850841e-09 NaN 6.9909588e-06 1.0023096e-06 1.3566889e-07 4.7724210e-07 -1.3872883e-07
8.9786111e+00 NaN 5.4539081e-08 4.4289065e-09 1.2211620e-09 2.1617138e-09 3.9818983e-10 NaN 7.0020845e-06 1.0037104e-06 1.3622316e-07 4.7792359e-07 -1.3873245e-07
8.9822222e+00 NaN 5.3089292e-08 5.5177284e-09 1.3370286e-09 2.3316218e-09 -4.3160978e-10 NaN 7.0129040e-06 1.0052511e-06 1.3667676e-07 4.7861911e-07 -1.3879847e-07
8.9858333e+00 NaN 5.1576694e-08 5.4222281e-09 7.5648881e-10 2.2542176e-09 -1.7783212e-10 NaN 7.0246909e-06 1.0068115e-06 1.3705293e-07 4.7924568e-07 -1.3877262e-07
8.9897222e+00 NaN 5.4303136e-08 4.8656273e-09 8.5566905e-10 1.5819525e-09 3.9939244e-10 NaN 7.0358351e-06 1.0082219e-06 1.3743053e-07 4.7982650e-07 -1.3869514e-07
8.9933333e+00 NaN 5.3504655e-08 5.1493067e-09 8.8710229e-10 2.2475911e-09 3.1581598e-10 NaN 7.0467737e-06 1.0098279e-06 1.3788537e-07 4.8025617e-07 -1.3859051e-07
8.9969444e+00 NaN 5.2313833e-08 6.2541023e-09 1.2121475e-09 5.8539563e-10 6.5000351e-10 NaN 7.0576419e-06 1.0113245e-06 1.3840951e-07 4.8055950e-07 -1.3867532e-07
9.0005556e+00 NaN 5.2822800e-08 4.3728085e-09 1.2069913e-09 1.4146179e-09 -1.4328614e-09 NaN 7.0683964e-06 1.0126212e-06 1.3895240e-07 4.8106439e-07 -1.3889562e-07
9.0041667e+00 NaN 5.1215104e-08 4.8343380e-09 1.2986242e-09 1.9143332e-09 -6.0071567e-10 NaN 7.0799969e-06 1.0140531e-06 1.3955552e-07 4.8169076e-07 -1.3897702e-07
9.0080556e+00 NaN 5.2990089e-08 4.6069841e-09 1.2861877e-09 1.9205458e-09 -9.6998150e-11 NaN 7.0907687e-06 1.0153504e-06 1.3993392e-07 4.8224763e-07 -1.3905241e-07
9.0116667e+00 NaN 5.1214571e-08 4.6043948e-09 4.6026908e-10 1.7511508e-09 -5.9885021e-10 NaN 7.1013991e-06 1.0167761e-06 1.4017480e-07 4.8275339e-07 -1.3915525e-07
9.0152778e+00 NaN 5.1622724e-08 5.5187865e-09 6.5147888e-10 1.5835576e-09 -3.5041298e-10 NaN 7.1119857e-06 1.0180850e-06 1.4055819e-07 4.8336051e-07 -1.3920385e-07
9.0188889e+00 NaN 5.0790550e-08 3.7756893e-09 1.1180132e-09 2.4194233e-09 -9.8212970e-11 NaN 7.1229584e-06 1.0194518e-06 1.4111216e-07 4.8416379e-07 -1.3925628e-07
9.0227778e+00 NaN 4.7775800e-08 5.2358672e-09 1.2561434e-09 2.4985942e-09 -3.5118941e-10 NaN 7.1331930e-06 1.0208785e-06 1.4165556e-07 4.8482088e-07 -1.3930528e-07
9.0263889e+00 NaN 5.1231667e-08 4.8944666e-09 1.2518848e-09 1.8338915e-09 -1.0114877e-10 NaN 7.1439027e-06 1.0221651e-06 1.4220355e-07 4.8535268e-07 -1.3920060e-07
9.0300000e+00 NaN 5.2372345e-08 4.2409795e-09 1.2772873e-09 1.6724607e-09 1.0673820e-09 NaN 7.1546280e-06 1.0234042e-06 1.4265340e-07 4.8584709e-07 -1.3906869e-07
9.0336111e+00 NaN 5.1382369e-08 4.5578321e-09 7.9893087e-10 1.5874053e-09 1.5028978e-10 NaN 7.1706664e-06 1.0253669e-06 1.4323106e-07 4.8662703e-07 -1.3914328e-07
9.0391667e+00 NaN 4.9467250e-08 4.5004575e-09 9.3405853e-10 1.7552007e-09 -5.9784402e-10 NaN 7.1806275e-06 1.0265382e-06 1.4373789e-07 4.8700859e-07 -1.3924548e-07
9.0427778e+00 NaN 4.6894765e-08 3.8168123e-09 1.4051419e-09 7.6058388e-10 -3.4547004e-10 NaN 7.1914106e-06 1.0276890e-06 1.4428434e-07 4.8748739e-07 -1.3908382e-07
9.0466667e+00 NaN 4.9968655e-08 3.7708761e-09 9.3679808e-10 2.1708117e-09 1.7310466e-09 NaN 7.2016379e-06 1.0289141e-06 1.4473918e-07 4.8815863e-07 -1.3886196e-07
9.0502778e+00 NaN 4.8968152e-08 4.9280665e-09 1.1624657e-09 2.2549648e-09 3.1694763e-10 NaN 7.2118028e-06 1.0303681e-06 1.4525771e-07 4.8894467e-07 -1.3881077e-07
9.0538889e+00 NaN 4.9365889e-08 5.3961220e-09 1.2307585e-09 2.9276963e-09 1.5558689e-10 NaN 7.2220923e-06 1.0318216e-06 1.4575775e-07 4.8963046e-07 -1.3880432e-07
9.0575000e+00 NaN 5.0172592e-08 4.9243091e-09 1.0770794e-09 1.5940197e-09 -9.6056535e-11 NaN 7.2330396e-06 1.0333307e-06 1.4621955e-07 4.9034163e-07 -1.3870047e-07
9.0613889e+00 NaN 4.8166254e-08 5.0258250e-09 9.0207894e-10 2.7600571e-09 9.8622570e-10 NaN 7.2431782e-06 1.0347512e-06 1.4658616e-07 4.9110270e-07 -1.3851409e-07
9.0650000e+00 NaN 4.9912541e-08 5.0610553e-09 7.8996100e-10 2.2580181e-09 7.3412814e-10 NaN 7.2532287e-06 1.0361325e-06 1.4693731e-07 4.9185107e-07 -1.3846305e-07
9.0686111e+00 NaN 4.7314491e-08 4.7470604e-09 8.3076405e-10 2.6762839e-09 -2.6298845e-10 NaN 7.2630063e-06 1.0375209e-06 1.4730943e-07 4.9247348e-07 -1.3852012e-07
9.0722222e+00 NaN 4.7272442e-08 5.1108872e-09 8.8667890e-10 1.4275317e-09 -2.6374733e-10 NaN 7.2737179e-06 1.0388561e-06 1.4779324e-07 4.9300846e-07 -1.3842598e-07
9.0761111e+00 NaN 4.8948016e-08 3.6929637e-09 1.1867846e-09 1.8478484e-09 1.0706602e-09 NaN 7.2835708e-06 1.0397964e-06 1.4810085e-07 4.9356813e-07 -1.3826662e-07
9.0797222e+00 NaN 4.6368269e-08 2.9833193e-09 2.3298359e-10 1.8422772e-09 4.0029249e-10 NaN 7.2932644e-06 1.0409591e-06 1.4845714e-07 4.9416596e-07 -1.3835058e-07
9.0833333e+00 NaN 4.7405766e-08 5.2728259e-09 1.4114066e-09 2.0994317e-09 -1.1752696e-09 NaN 7.3029337e-06 1.0422730e-06 1.4901181e-07 4.9475133e-07 -1.3853366e-07
9.0869444e+00 NaN 4.6133503e-08 4.0564157e-09 1.1486356e-09 1.7601408e-09 -5.1473156e-10 NaN 7.3134062e-06 1.0434939e-06 1.4957583e-07 4.9523212e-07 -1.3851737e-07
9.0908333e+00 NaN 4.7939082e-08 3.9939279e-09 1.2686034e-09 1.1835112e-09 6.5440261e-10 NaN 7.3231843e-06 1.0447127e-06 1.4990560e-07 4.9562909e-07 -1.3847472e-07
9.0944444e+00 NaN 4.6652759e-08 4.6601776e-09 2.5339576e-10 1.4338507e-09 -2.6069582e-10 NaN 7.3382280e-06 1.0466484e-06 1.5051119e-07 4.9643402e-07 -1.3857559e-07
9.1000000e+00 NaN 4.7941996e-08 4.2735125e-09 1.5633824e-09 2.0158776e-09 -3.4455442e-10 NaN 7.3478182e-06 1.0478893e-06 1.5104612e-07 4.9712151e-07 -1.3854195e-07
9.1036111e+00 NaN 4.4832923e-08 4.5381992e-09 9.0552357e-10 2.5170171e-09 6.5511669e-10 NaN 7.3572102e-06 1.0491694e-06 1.5144575e-07 4.9768330e-07 -1.3852612e-07
9.1072222e+00 NaN 4.6023468e-08 4.5512716e-09 9.3892321e-10 1.1870819e-09 -5.0903289e-10 NaN 7.3673711e-06 1.0504863e-06 1.5193658e-07 4.9822007e-07 -1.3861609e-07
9.1111111e+00 NaN 4.5250227e-08 4.1315264e-09 1.1646040e-09 2.0992547e-09 -2.6210717e-10 NaN 7.3767988e-06 1.0516616e-06 1.5236600e-07 4.9875665e-07 -1.3855530e-07
9.1147222e+00 NaN 4.5952058e-08 4.2136016e-09 8.1735463e-10 1.4386066e-09 8.2324422e-10 NaN 7.3862042e-06 1.0528233e-06 1.5276193e-07 4.9938299e-07 -1.3844873e-07
9.1183333e+00 NaN 4.5034177e-08 4.0354117e-09 1.0100313e-09 2.6911150e-09 1.6049118e-10 NaN 7.3952941e-06 1.0540612e-06 1.5328606e-07 5.0005863e-07 -1.3846907e-07
9.1219444e+00 NaN 4.2900205e-08 4.7543681e-09 1.4090197e-09 1.7636678e-09 -3.4832046e-10 NaN 7.4052104e-06 1.0553424e-06 1.5385829e-07 5.0048653e-07 -1.3843319e-07
9.1258333e+00 NaN 4.6176385e-08 3.6927345e-09 1.0433645e-09 8.5613123e-10 6.5586357e-10 NaN 7.4145808e-06 1.0564631e-06 1.5434830e-07 5.0099904e-07 -1.3830893e-07
9.1294444e+00 NaN 4.4471364e-08 4.2652535e-09 1.2182236e-09 2.5230608e-09 4.9122449e-10 NaN 7.4238098e-06 1.0576856e-06 1.5475817e-07 5.0149919e-07 -1.3817557e-07
9.1330556e+00 NaN 4.4809215e-08 4.4152267e-09 6.7351403e-10 7.7460773e-10 7.3977826e-10 NaN 7.4332295e-06 1.0589660e-06 1.5510859e-07 5.0189764e-07 -1.3816887e-07
9.1366667e+00 NaN 4.6314739e-08 4.6760331e-09 9.4381138e-10 1.8525713e-09 -6.7797440e-10 NaN 7.4432926e-06 1.0603062e-06 1.5552865e-07 5.0246254e-07 -1.3820063e-07
9.1405556e+00 NaN 4.4080756e-08 4.1609254e-09 8.5641564e-10 1.6060151e-09 4.0575386e-10 NaN 7.4525884e-06 1.0615502e-06 1.5590060e-07 5.0293704e-07 -1.3813982e-07
9.1441667e+00 NaN 4.5846184e-08 4.6716661e-09 8.6030585e-10 1.5225031e-09 1.5558405e-10 NaN 7.4619081e-06 1.0627510e-06 1.5635140e-07 5.0351311e-07 -1.3814184e-07
9.1477778e+00 NaN 4.4310616e-08 3.8548028e-09 1.2202956e-09 2.2757612e-09 -1.7419014e-10 NaN 7.4710718e-06 1.0638327e-06 1.5692217e-07 5.0411595e-07 -1.3804390e-07
9.1513889e+00 NaN 4.4337308e-08 3.8259333e-09 1.4140529e-09 1.6990277e-09 1.0782550e-09 NaN 7.4846764e-06 1.0653779e-06 1.5783033e-07 5.0500397e-07 -1.3778270e-07
9.1569444e+00 NaN 4.1208395e-08 3.3055883e-09 1.3104135e-09 2.1067620e-09 4.8889636e-10 NaN 7.4931987e-06 1.0664558e-06 1.5843405e-07 5.0554238e-07 -1.3767663e-07
9.1605556e+00 NaN 4.1235311e-08 4.3484912e-09 1.4760074e-09 1.4432067e-09 4.9022700e-10 NaN 7.5027067e-06 1.0676934e-06 1.5905619e-07 5.0609556e-07 -1.3777575e-07
9.1644444e+00 NaN 4.4173637e-08 3.8118179e-09 1.1902777e-09 1.9435930e-09 -1.3397913e-09 NaN 7.5116410e-06 1.0687796e-06 1.5958670e-07 5.0667298e-07 -1.3778635e-07
9.1680556e+00 NaN 4.2255438e-08 3.9007069e-09 1.2582291e-09 1.8635970e-09 1.2419211e-09 NaN 7.5203655e-06 1.0698728e-06 1.6007754e-07 5.0726341e-07 -1.3759849e-07
9.1716667e+00 NaN 4.2144306e-08 3.8616518e-09 1.0071827e-09 2.0293210e-09 4.9214675e-10 NaN 7.5296414e-06 1.0709341e-06 1.6051168e-07 5.0780370e-07 -1.3743533e-07
9.1755556e+00 NaN 4.1179415e-08 3.1359626e-09 8.5344964e-10 1.2785983e-09 9.0641966e-10 NaN 7.5383784e-06 1.0718122e-06 1.6093662e-07 5.0820476e-07 -1.3717553e-07
9.1791667e+00 NaN 4.3341569e-08 3.0985572e-09 1.1077824e-09 1.3657555e-09 1.4917337e-09 NaN 7.5469658e-06 1.0728117e-06 1.6133818e-07 5.0853072e-07 -1.3700559e-07
9.1827778e+00 NaN 3.9730949e-08 3.9989029e-09 7.4556816e-10 7.8345367e-10 7.6955304e-11 NaN 7.5554361e-06 1.0739355e-06 1.6171640e-07 5.0883167e-07 -1.3686263e-07
9.1863889e+00 NaN 4.2209785e-08 3.9809619e-09 1.0000681e-09 1.2007834e-09 1.2426120e-09 NaN 7.5650392e-06 1.0751321e-06 1.6217851e-07 5.0919677e-07 -1.3676687e-07
9.1902778e+00 NaN 4.4053549e-08 3.9086418e-09 9.8040657e-10 1.0345394e-09 -4.2179968e-10 NaN 7.5739632e-06 1.0761055e-06 1.6263784e-07 5.0980060e-07 -1.3669617e-07
9.1938889e+00 NaN 4.2275428e-08 3.0031453e-09 1.1395652e-09 2.9467823e-09 1.0744439e-09 NaN 7.5826496e-06 1.0770870e-06 1.6307326e-07 5.1049288e-07 -1.3655336e-07
9.1975000e+00 NaN 4.1755814e-08 3.9658838e-09 8.7008769e-10 1.6177031e-09 2.4380554e-10 NaN 7.5912834e-06 1.0781690e-06 1.6348780e-07 5.1111098e-07 -1.3661712e-07
9.2011111e+00 NaN 4.1766092e-08 3.7167996e-09 1.0431598e-09 2.4576433e-09 -8.3238259e-10 NaN 7.6001558e-06 1.0792386e-06 1.6394143e-07 5.1166694e-07 -1.3659025e-07
9.2047222e+00 NaN 4.4064715e-08 3.8781508e-09 1.0505288e-09 1.2080566e-09 1.0804021e-09 NaN 7.6097908e-06 1.0803946e-06 1.6439027e-07 5.1212863e-07 -1.3630959e-07
9.2086111e+00 NaN 4.2484773e-08 3.7437805e-09 8.7308347e-10 1.6186095e-09 1.3252883e-09 NaN 7.6183151e-06 1.0814267e-06 1.6491909e-07 5.1262091e-07 -1.3611189e-07
9.2122222e+00 NaN 3.9978016e-08 3.5843127e-09 1.5675974e-09 1.6271900e-09 4.9962670e-10 NaN 7.6308182e-06 1.0829749e-06 1.6588389e-07 5.1343697e-07 -1.3618202e-07
9.2177778e+00 NaN 3.8641491e-08 3.5614669e-09 1.3267989e-09 1.8702178e-09 -9.2041861e-10 NaN 7.6389832e-06 1.0840612e-06 1.6630327e-07 5.1391612e-07 -1.3610192e-07
9.2213889e+00 NaN 4.0345681e-08 4.1517786e-09 6.0882287e-10 1.2890289e-09 1.6597678e-09 NaN 7.6476400e-06 1.0852888e-06 1.6673895e-07 5.1425759e-07 -1.3594915e-07
9.2250000e+00 NaN 4.3398963e-08 4.5651763e-09 1.4019933e-09 9.6238495e-10 -2.4954315e-10 NaN 7.6567091e-06 1.0865573e-06 1.6729270e-07 5.1462579e-07 -1.3591063e-07
9.2288889e+00 NaN 3.8066703e-08 3.7980815e-09 9.7122618e-10 1.2919121e-09 5.7968317e-10 NaN 7.6646503e-06 1.0875784e-06 1.6771220e-07 5.1505523e-07 -1.3593848e-07
9.2325000e+00 NaN 3.8756016e-08 3.4527886e-09 9.6493932e-10 1.5395675e-09 -8.3673088e-10 NaN 7.6728455e-06 1.0883887e-06 1.6808498e-07 5.1550950e-07 -1.3589452e-07
9.2361111e+00 NaN 4.0522466e-08 2.3009524e-09 7.5557215e-10 1.4555780e-09 1.2425169e-09 NaN 7.6811020e-06 1.0892019e-06 1.6844001e-07 5.1592586e-07 -1.3558023e-07
9.2397222e+00 NaN 3.9350249e-08 3.4730299e-09 8.8301374e-10 1.2896786e-09 1.6586270e-09 NaN 7.6903570e-06 1.0902792e-06 1.6884386e-07 5.1657884e-07 -1.3543558e-07
9.2436111e+00 NaN 4.3786102e-08 3.6300504e-09 8.4776765e-10 2.7081602e-09 -4.1880089e-10 NaN 7.6990246e-06 1.0911645e-06 1.6926231e-07 5.1729842e-07 -1.3552686e-07
9.2472222e+00 NaN 4.0062351e-08 2.6561493e-09 1.0835835e-09 2.0362959e-09 -4.2378214e-10 NaN 7.7082035e-06 1.0921412e-06 1.6975763e-07 5.1776607e-07 -1.3536552e-07
9.2508333e+00 NaN 4.8732847e-08 4.2791358e-09 1.2024714e-09 1.0471519e-09 1.9130646e-09 NaN 7.7181586e-06 1.0933199e-06 1.7018350e-07 5.1850002e-07 -1.3501426e-07
9.2544444e+00 NaN 4.7571803e-08 4.0900808e-09 7.6310442e-10 3.7920592e-09 1.3293789e-09 NaN 7.7282481e-06 1.0946066e-06 1.7048205e-07 5.1939962e-07 -1.3482024e-07
9.2583333e+00 NaN 4.3060328e-08 4.3938734e-09 5.1637354e-10 1.7157130e-09 3.3359963e-10 NaN 7.7368940e-06 1.0957527e-06 1.7079816e-07 5.2003281e-07 -1.3486564e-07
9.2619444e+00 NaN 4.0578558e-08 3.7436669e-09 9.4260789e-10 2.4591564e-09 -7.5260407e-10 NaN 7.7452598e-06 1.0966771e-06 1.7119541e-07 5.2075452e-07 -1.3482085e-07
9.2655556e+00 NaN 4.0350985e-08 2.8201079e-09 8.9085864e-10 2.2993419e-09 1.1660116e-09 NaN 7.7533070e-06 1.0975344e-06 1.7153588e-07 5.2142568e-07 -1.3470405e-07
9.2691667e+00 NaN 3.7496609e-08 3.2673073e-09 6.8052101e-10 2.1258931e-09 -8.7890641e-11 NaN 7.7654226e-06 1.0989170e-06 1.7207224e-07 5.2220520e-07 -1.3456643e-07
9.2747222e+00 NaN 3.8686205e-08 3.1139918e-09 9.2857103e-10 1.2149366e-09 9.1363804e-10 NaN 7.7734663e-06 1.0998119e-06 1.7245136e-07 5.2266214e-07 -1.3443157e-07
9.2783333e+00 NaN 3.9127296e-08 3.2407207e-09 8.2123257e-10 1.7978614e-09 3.3122496e-10 NaN 7.7819050e-06 1.1009147e-06 1.7281084e-07 5.2318076e-07 -1.3452945e-07
9.2822222e+00 NaN 3.6676592e-08 4.0299597e-09 7.1939129e-10 1.3773597e-09 -1.1701808e-09 NaN 7.7896247e-06 1.1019817e-06 1.7315117e-07 5.2363780e-07 -1.3463804e-07
9.2858333e+00 NaN 3.8002372e-08 3.5467866e-09 8.5133755e-10 1.6360680e-09 1.6778613e-10 NaN 7.7972518e-06 1.1028737e-06 1.7357748e-07 5.2423411e-07 -1.3459321e-07
9.2894444e+00 NaN 3.5781365e-08 2.7871244e-09 1.1162823e-09 2.2956646e-09 2.4599760e-10 NaN 7.8047398e-06 1.1036796e-06 1.7401499e-07 5.2493120e-07 -1.3456659e-07
9.2930556e+00 NaN 3.6656389e-08 2.9346438e-09 9.0295808e-10 2.3005079e-09 -2.1188985e-13 NaN 7.8128263e-06 1.1044959e-06 1.7442955e-07 5.2560059e-07 -1.3463493e-07
9.2969444e+00 NaN 3.5983425e-08 2.4475992e-09 8.7375667e-10 1.7978058e-09 -5.8558891e-10 NaN 7.8204557e-06 1.1053288e-06 1.7483208e-07 5.2617221e-07 -1.3459901e-07
9.3005556e+00 NaN 3.7822564e-08 3.4666438e-09 9.8407674e-10 1.9711061e-09 9.1717200e-10 NaN 7.8282872e-06 1.1062733e-06 1.7533404e-07 5.2683365e-07 -1.3447220e-07
9.3041667e+00 NaN 3.7937534e-08 3.2401764e-09 1.3326595e-09 2.3900718e-09 2.5338841e-10 NaN 7.8360289e-06 1.1072731e-06 1.7579442e-07 5.2753308e-07 -1.3445357e-07
9.3077778e+00 NaN 3.6954321e-08 3.8583974e-09 7.9213454e-10 2.2215187e-09 -8.1394156e-11 NaN 7.8433802e-06 1.1083552e-06 1.7615891e-07 5.2807964e-07 -1.3440875e-07
9.3113889e+00 NaN 3.4161201e-08 3.8253995e-09 8.9013097e-10 1.3821653e-09 4.9507362e-10 NaN 7.8510355e-06 1.1094973e-06 1.7652861e-07 5.2850481e-07 -1.3421513e-07
9.3152778e+00 NaN 3.4605483e-08 3.7047135e-09 6.9429424e-10 1.2209473e-09 1.1645034e-09 NaN 7.8582905e-06 1.1104363e-06 1.7699575e-07 5.2905230e-07 -1.3397161e-07
9.3188889e+00 NaN 3.5578072e-08 2.9632236e-09 1.4617744e-09 2.3888793e-09 1.0833727e-09 NaN 7.8657262e-06 1.1112771e-06 1.7739872e-07 5.2966256e-07 -1.3366526e-07
9.3225000e+00 NaN 3.6354139e-08 3.0070636e-09 3.9808592e-10 1.6347796e-09 1.7445019e-09 NaN 7.8733463e-06 1.1121816e-06 1.7769314e-07 5.3028597e-07 -1.3365617e-07
9.3261111e+00 NaN 3.7361473e-08 3.4152382e-09 9.6075690e-10 2.4755972e-09 -1.6605641e-09 NaN 7.8817167e-06 1.1131591e-06 1.7813431e-07 5.3097205e-07 -1.3385937e-07
9.3300000e+00 NaN 3.7828415e-08 3.0295876e-09 9.2997331e-10 1.7249193e-09 -8.1154056e-11 NaN 7.8931900e-06 1.1142904e-06 1.7855160e-07 5.3184587e-07 -1.3391231e-07
9.3352778e+00 NaN 3.8113038e-08 2.4666745e-09 3.8779682e-10 2.2171464e-09 -2.5320676e-10 NaN 7.9012788e-06 1.1151265e-06 1.7886756e-07 5.3243493e-07 -1.3392252e-07
9.3391667e+00 NaN 3.4547632e-08 3.0463821e-09 9.6630094e-10 1.3893271e-09 1.6570115e-10 NaN 7.9085357e-06 1.1159462e-06 1.7929763e-07 5.3299585e-07 -1.3394036e-07
9.3427778e+00 NaN 3.5653816e-08 2.7739346e-09 1.0186215e-09 2.3090069e-09 -3.3043790e-10 NaN 7.9157637e-06 1.1167394e-06 1.7973316e-07 5.3368327e-07 -1.3403021e-07
9.3463889e+00 NaN 3.4268795e-08 2.8582817e-09 9.9153220e-10 2.2234847e-09 -4.9889172e-10 NaN 7.9226511e-06 1.1175664e-06 1.8007436e-07 5.3425621e-07 -1.3411161e-07
9.3500000e+00 NaN 3.2359117e-08 3.0138922e-09 5.8324566e-10 1.5540977e-09 -2.5247702e-10 NaN 7.9300597e-06 1.1185204e-06 1.8038823e-07 5.3504997e-07 -1.3418958e-07
9.3538889e+00 NaN 3.4191077e-08 3.2756689e-09 7.6192169e-10 3.3056915e-09 -4.1583739e-10 NaN 7.9370678e-06 1.1194086e-06 1.8085467e-07 5.3596446e-07 -1.3450499e-07
9.3575000e+00 NaN 3.3603977e-08 3.0314268e-09 1.3908438e-09 2.7239293e-09 -2.4956899e-09 NaN 7.9440877e-06 1.1203242e-06 1.8122051e-07 5.3652546e-07 -1.3491069e-07
9.3611111e+00 NaN 3.4305722e-08 3.4700003e-09 2.9768486e-10 9.7497048e-10 -1.2492517e-09 NaN 7.9510637e-06 1.1212207e-06 1.8147249e-07 5.3703596e-07 -1.3513620e-07
9.3647222e+00 NaN 3.3178961e-08 2.8957636e-09 8.6528060e-10 2.3909150e-09 -8.3237070e-10 NaN 7.9584611e-06 1.1221046e-06 1.8195882e-07 5.3766778e-07 -1.3538855e-07
9.3686111e+00 NaN 3.3271318e-08 2.9316491e-09 1.2190031e-09 1.4773816e-09 -1.3306128e-09 NaN 7.9653840e-06 1.1229093e-06 1.8244054e-07 5.3809146e-07 -1.3571252e-07
9.3722222e+00 NaN 3.3699656e-08 2.7822719e-09 1.0043159e-09 1.3161194e-09 -1.6598784e-09 NaN 7.9720533e-06 1.1237845e-06 1.8284364e-07 5.3837645e-07 -1.3594636e-07
9.3758333e+00 NaN 3.0817427e-08 3.4324688e-09 8.5613076e-10 5.6296334e-10 -4.9860308e-10 NaN 7.9785660e-06 1.1246565e-06 1.8319451e-07 5.3880043e-07 -1.3605397e-07
9.3794444e+00 NaN 3.2185746e-08 2.7592640e-09 7.6326767e-10 2.2324822e-09 -4.9473423e-10 NaN 7.9856868e-06 1.1253712e-06 1.8362398e-07 5.3935269e-07 -1.3617934e-07
9.3833333e+00 NaN 3.1779019e-08 1.9529357e-09 1.0773211e-09 1.1486698e-09 -5.7986392e-10 NaN 7.9924057e-06 1.1260732e-06 1.8397037e-07 5.3977749e-07 -1.3619647e-07
9.3869444e+00 NaN 3.3219535e-08 3.0315922e-09 5.2142514e-10 1.6522453e-09 4.2167337e-10 NaN 8.0030486e-06 1.1275276e-06 1.8446337e-07 5.4052892e-07 -1.3605608e-07
9.3925000e+00 NaN 3.3703002e-08 3.6813237e-09 9.5755768e-10 1.5681545e-09 4.2067023e-10 NaN 8.0101253e-06 1.1283897e-06 1.8482616e-07 5.4087788e-07 -1.3616356e-07
9.3961111e+00 NaN 3.4755065e-08 2.4397294e-09 7.1685124e-10 7.3268552e-10 -1.4127583e-09 NaN 8.0169512e-06 1.1290978e-06 1.8520294e-07 5.4115112e-07 -1.3620801e-07
9.3997222e+00 NaN 3.1278091e-08 2.5880318e-09 1.0221476e-09 1.0688924e-09 1.0024500e-09 NaN 8.0239187e-06 1.1299012e-06 1.8564493e-07 5.4169110e-07 -1.3598354e-07
9.4036111e+00 NaN 3.1309825e-08 2.7090365e-09 8.7208028e-10 2.2371350e-09 9.2157982e-10 NaN 8.0303354e-06 1.1307658e-06 1.8607241e-07 5.4250873e-07 -1.3595506e-07
9.4072222e+00 NaN 3.0764163e-08 3.4301771e-09 1.1008997e-09 3.1538334e-09 -6.5864672e-10 NaN 8.0366687e-06 1.1317570e-06 1.8657951e-07 5.4308616e-07 -1.3606209e-07
9.4108333e+00 NaN 3.0503697e-08 3.6078173e-09 1.2395744e-09 6.5337626e-10 -3.2936264e-10 NaN 8.0431358e-06 1.1327029e-06 1.8707127e-07 5.4353710e-07 -1.3612427e-07
9.4144444e+00 NaN 3.2058056e-08 3.1088614e-09 1.0301097e-09 2.3198684e-09 -2.4459351e-10 NaN 8.0500521e-06 1.1336877e-06 1.8752107e-07 5.4429496e-07 -1.3606487e-07
9.4183333e+00 NaN 3.0070059e-08 3.3842198e-09 8.9760334e-10 2.3200835e-09 7.5372284e-10 NaN 8.0565492e-06 1.1345790e-06 1.8805704e-07 5.4492312e-07 -1.3594660e-07
9.4219444e+00 NaN 3.2781251e-08 2.9451231e-09 1.5760654e-09 1.8216102e-09 3.3797838e-10 NaN 8.0633449e-06 1.1353921e-06 1.8858856e-07 5.4553948e-07 -1.3583696e-07
9.4255556e+00 NaN 3.2960039e-08 2.8283132e-09 8.7711728e-10 2.2423231e-09 6.7413756e-10 NaN 8.0700918e-06 1.1362313e-06 1.8893789e-07 5.4611847e-07 -1.3567302e-07
9.4291667e+00 NaN 3.2308133e-08 3.1302738e-09 7.3517954e-10 1.5752259e-09 8.3912414e-10 NaN 8.0773311e-06 1.1372082e-06 1.8932600e-07 5.4663355e-07 -1.3559348e-07
9.4330556e+00 NaN 3.2721136e-08 3.3110224e-09 9.2815898e-10 1.5782796e-09 -1.5731172e-10 NaN 8.0839238e-06 1.1380603e-06 1.8974482e-07 5.4725006e-07 -1.3559211e-07
9.4366667e+00 NaN 3.1056199e-08 2.7393629e-09 1.0048297e-09 2.4866294e-09 1.6990718e-10 NaN 8.0904163e-06 1.1388783e-06 1.9015872e-07 5.4786616e-07 -1.3547386e-07
9.4402778e+00 NaN 3.1751432e-08 3.0686730e-09 9.0550320e-10 1.5755575e-09 9.2163535e-10 NaN 8.0968238e-06 1.1396349e-06 1.9048386e-07 5.4834455e-07 -1.3534605e-07
9.4438889e+00 NaN 3.0233294e-08 2.3037841e-09 5.9515933e-10 1.5786591e-09 2.5811143e-10 NaN 8.1038115e-06 1.1405125e-06 1.9083302e-07 5.4891485e-07 -1.3533427e-07
9.4477778e+00 NaN 3.2536331e-08 3.4826473e-09 9.0121430e-10 1.9129687e-09 -1.5710070e-10 NaN 8.1133879e-06 1.1417399e-06 1.9121538e-07 5.4992887e-07 -1.3543680e-07
9.4530556e+00 NaN 3.0849125e-08 2.4802946e-09 3.0623272e-10 2.6615781e-09 -4.9043598e-10 NaN 8.1204240e-06 1.1424841e-06 1.9148057e-07 5.5074443e-07 -1.3551218e-07
9.4569444e+00 NaN 3.2355078e-08 2.4266272e-09 8.3030280e-10 2.3316417e-09 -1.5569932e-10 NaN 8.1267733e-06 1.1433174e-06 1.9200593e-07 5.5132524e-07 -1.3551003e-07
9.4605556e+00 NaN 2.9067055e-08 3.4901305e-09 1.5944301e-09 1.4978767e-09 1.7555579e-10 NaN 8.1330364e-06 1.1440948e-06 1.9253437e-07 5.5167850e-07 -1.3534591e-07
9.4641667e+00 NaN 3.1521824e-08 2.0298561e-09 8.4455366e-10 8.3131021e-10 1.3393936e-09 NaN 8.1395821e-06 1.1447297e-06 1.9294153e-07 5.5193096e-07 -1.3531698e-07
9.4677778e+00 NaN 3.1799700e-08 2.4780245e-09 1.0346305e-09 8.3328764e-10 -1.0723394e-09 NaN 8.1468364e-06 1.1454441e-06 1.9340337e-07 5.5224342e-07 -1.3530543e-07
9.4716667e+00 NaN 3.3364709e-08 2.2327140e-09 9.4469957e-10 1.0797183e-09 1.1713496e-09 NaN 8.1534986e-06 1.1461850e-06 1.9372546e-07 5.5267280e-07 -1.3513228e-07
9.4752778e+00 NaN 3.1085012e-08 3.0279319e-09 5.4186407e-10 1.7513694e-09 4.2695880e-10 NaN 8.1598581e-06 1.1469526e-06 1.9395488e-07 5.5320360e-07 -1.3504907e-07
9.4788889e+00 NaN 3.0435395e-08 2.4222979e-09 5.1696976e-10 1.7484116e-09 3.4113479e-10 NaN 8.1663963e-06 1.1478833e-06 1.9418784e-07 5.5369322e-07 -1.3483360e-07
9.4827778e+00 NaN 2.8296715e-08 3.7144823e-09 4.8145579e-10 1.2492740e-09 1.5057171e-09 NaN 8.1723348e-06 1.1487889e-06 1.9448725e-07 5.5422441e-07 -1.3482244e-07
9.4863889e+00 NaN 2.9150992e-08 2.7160837e-09 9.0043824e-10 2.2530763e-09 -1.4026930e-09 NaN 8.1785754e-06 1.1494581e-06 1.9490530e-07 5.5481842e-07 -1.3493769e-07
9.4900000e+00 NaN 3.1219687e-08 2.0353840e-09 1.0289907e-09 1.6634694e-09 3.3884673e-10 NaN 8.1848049e-06 1.1501789e-06 1.9529561e-07 5.5523593e-07 -1.3487262e-07
9.4936111e+00 NaN 2.9043616e-08 3.0824708e-09 7.7247896e-10 1.0892976e-09 2.6180389e-10 NaN 8.1912474e-06 1.1510280e-06 1.9565300e-07 5.5563137e-07 -1.3475398e-07
9.4975000e+00 NaN 2.8828060e-08 2.5161312e-09 7.5917425e-10 1.3318007e-09 7.5507850e-10 NaN 8.1974777e-06 1.1517796e-06 1.9593688e-07 5.5617486e-07 -1.3462608e-07
9.5011111e+00 NaN 3.1442782e-08 2.8204181e-09 5.5106168e-10 2.2516031e-09 4.2557788e-10 NaN 8.2038212e-06 1.1526202e-06 1.9626082e-07 5.5687035e-07 -1.3457002e-07
9.5047222e+00 NaN 2.9923815e-08 3.1487352e-09 9.4400304e-10 2.3340461e-09 9.1885372e-11 NaN 8.2129062e-06 1.1536557e-06 1.9694727e-07 5.5774650e-07 -1.3465011e-07
9.5102778e+00 NaN 2.7202677e-08 1.6304381e-09 1.1153760e-09 1.4208815e-09 -5.7245639e-10 NaN 8.2187960e-06 1.1543397e-06 1.9745598e-07 5.5826631e-07 -1.3467476e-07
9.5138889e+00 NaN 2.9773844e-08 3.2265193e-09 1.2324739e-09 2.0064736e-09 3.4492761e-10 NaN 8.2249128e-06 1.1552224e-06 1.9791821e-07 5.5862250e-07 -1.3454601e-07
9.5175000e+00 NaN 2.9399559e-08 3.0411841e-09 9.0091007e-10 3.4200301e-10 8.4357222e-10 NaN 8.2309960e-06 1.1560761e-06 1.9835170e-07 5.5899178e-07 -1.3444410e-07
9.5211111e+00 NaN 2.9447905e-08 3.0203347e-09 1.0998402e-09 2.0928320e-09 9.7123845e-11 NaN 8.2373000e-06 1.1568676e-06 1.9882742e-07 5.5974216e-07 -1.3444156e-07
9.5250000e+00 NaN 2.7180460e-08 2.1983298e-09 9.3893253e-10 2.5013178e-09 -7.5329939e-11 NaN 8.2431008e-06 1.1575103e-06 1.9918211e-07 5.6042574e-07 -1.3440352e-07
9.5286111e+00 NaN 2.8935910e-08 2.3656014e-09 6.9808760e-10 2.0058454e-09 4.2641613e-10 NaN 8.2500232e-06 1.1583393e-06 1.9948392e-07 5.6104690e-07 -1.3436519e-07
9.5322222e+00 NaN 3.8029787e-08 3.5208325e-09 6.9488572e-10 2.0897006e-09 -7.2590932e-11 NaN 8.2594114e-06 1.1595254e-06 1.9971417e-07 5.6163121e-07 -1.3426327e-07
9.5358333e+00 NaN 5.2789979e-08 4.9008146e-09 3.6781757e-10 1.7628486e-09 1.0134276e-09 NaN 8.2716735e-06 1.1610086e-06 2.0003132e-07 5.6218003e-07 -1.3431800e-07
9.5397222e+00 NaN 5.7359291e-08 4.8782391e-09 9.9141095e-10 1.5972742e-09 -1.4825409e-09 NaN 8.2840476e-06 1.1626508e-06 2.0046774e-07 5.6265201e-07 -1.3455806e-07
9.5433333e+00 NaN 6.2345368e-08 6.7829771e-09 1.0228033e-09 1.5147179e-09 -7.3344317e-10 NaN 8.2957188e-06 1.1642103e-06 2.0091281e-07 5.6318778e-07 -1.3469866e-07
9.5469444e+00 NaN 5.0560610e-08 4.2904428e-09 1.0313919e-09 2.0178324e-09 -5.6440434e-10 NaN 8.3054825e-06 1.1654309e-06 2.0135674e-07 5.6391216e-07 -1.3481265e-07
9.5505556e+00 NaN 4.3891513e-08 4.3763073e-09 1.0175007e-09 2.7582820e-09 -4.8781169e-10 NaN 8.3143320e-06 1.1666209e-06 2.0169155e-07 5.6448820e-07 -1.3478025e-07
9.5544444e+00 NaN 3.5602675e-08 3.4695164e-09 4.1742912e-10 7.6849484e-10 7.6551797e-10 NaN 8.3217283e-06 1.1674633e-06 2.0187426e-07 5.6472083e-07 -1.3474090e-07
9.5580556e+00 NaN 3.5947760e-08 2.5125350e-09 4.2583450e-10 7.6532946e-10 -4.0222360e-10 NaN 8.3299703e-06 1.1683609e-06 2.0204693e-07 5.6509177e-07 -1.3467486e-07
9.5616667e+00 NaN 4.3783638e-08 3.8604046e-09 3.7109868e-10 1.6804670e-09 1.0118465e-09 NaN 8.3386520e-06 1.1695614e-06 2.0222231e-07 5.6557606e-07 -1.3464506e-07
9.5652778e+00 NaN 4.0202119e-08 4.6638609e-09 4.3834797e-10 1.5126541e-09 -7.3678976e-10 NaN 8.3507056e-06 1.1712614e-06 2.0273486e-07 5.6636052e-07 -1.3493182e-07
9.5708333e+00 NaN 3.5590616e-08 3.1826991e-09 1.0992962e-09 1.8492920e-09 -9.8379930e-10 NaN 8.3579993e-06 1.1721635e-06 2.0320500e-07 5.6687159e-07 -1.3497341e-07
9.5744444e+00 NaN 3.4968044e-08 3.2222644e-09 1.0706010e-09 1.5203847e-09 5.9986894e-10 NaN 8.3663329e-06 1.1731445e-06 2.0370145e-07 5.6747691e-07 -1.3507621e-07
9.5783333e+00 NaN 3.9890964e-08 3.2460055e-09 1.0570186e-09 2.1856560e-09 -1.4809852e-09 NaN 8.3755567e-06 1.1741662e-06 2.0420303e-07 5.6817779e-07 -1.3522583e-07
9.5819444e+00 NaN 4.9338861e-08 4.0085387e-09 1.2579946e-09 2.4355456e-09 9.9886612e-11 NaN 8.3852956e-06 1.1752750e-06 2.0471959e-07 5.6895548e-07 -1.3517660e-07
9.5855556e+00 NaN 4.4874267e-08 3.8648415e-09 1.1261224e-09 2.6921105e-09 3.5451689e-10 NaN 8.3956206e-06 1.1764661e-06 2.0523196e-07 5.6963290e-07 -1.3521721e-07
9.5891667e+00 NaN 5.5007643e-08 4.5928586e-09 1.2386521e-09 1.7743689e-09 -7.2938724e-10 NaN 8.4057518e-06 1.1777117e-06 2.0576576e-07 5.7033483e-07 -1.3507679e-07
9.5930556e+00 NaN 3.5999769e-08 3.6196898e-09 1.0490554e-09 2.5231617e-09 1.9330208e-09 NaN 8.4123264e-06 1.1786840e-06 2.0613694e-07 5.7092279e-07 -1.3486574e-07
9.5966667e+00 NaN 2.7601470e-08 3.2838820e-09 6.6410485e-10 1.3534964e-09 1.5174982e-11 NaN 8.4187367e-06 1.1796076e-06 2.0647813e-07 5.7152270e-07 -1.3481738e-07
9.6002778e+00 NaN 3.4410827e-08 3.2741121e-09 9.1060697e-10 2.6019448e-09 4.3120059e-10 NaN 8.4268355e-06 1.1806919e-06 2.0699825e-07 5.7245194e-07 -1.3470532e-07
9.6038889e+00 NaN 4.3935694e-08 4.4251524e-09 1.4899444e-09 3.5249153e-09 6.0317146e-10 NaN 8.4346140e-06 1.1817678e-06 2.0754751e-07 5.7331858e-07 -1.3471024e-07
9.6075000e+00 NaN 3.1312650e-08 3.2145840e-09 1.0451141e-09 2.1892342e-09 -6.4852783e-10 NaN 8.4413532e-06 1.1826065e-06 2.0785612e-07 5.7399259e-07 -1.3476473e-07
9.6113889e+00 NaN 2.9224433e-08 2.3154312e-09 2.7748349e-10 1.9373224e-09 1.8144843e-10 NaN 8.4472720e-06 1.1833520e-06 2.0814448e-07 5.7437846e-07 -1.3485157e-07
9.6150000e+00 NaN 2.8033354e-08 2.9777178e-09 1.0534213e-09 6.0686696e-10 -9.8308168e-10 NaN 8.4532856e-06 1.1841026e-06 2.0859306e-07 5.7457574e-07 -1.3491105e-07
9.6186111e+00 NaN 3.0141405e-08 2.3524422e-09 1.0169283e-09 6.9392432e-10 4.3408326e-10 NaN 8.4598362e-06 1.1848247e-06 2.0901075e-07 5.7494964e-07 -1.3473627e-07
9.6222222e+00 NaN 3.3228013e-08 2.7750019e-09 9.1090009e-10 1.7713425e-09 1.1792230e-09 NaN 8.4672244e-06 1.1857475e-06 2.0924712e-07 5.7573187e-07 -1.3477188e-07
9.6261111e+00 NaN 3.3138973e-08 3.3090092e-09 1.0209523e-10 3.0178303e-09 -1.4844251e-09 NaN 8.4773571e-06 1.1872553e-06 2.0952497e-07 5.7685079e-07 -1.3492458e-07
9.6313889e+00 NaN 3.3929142e-08 4.0163814e-09 7.7531226e-10 2.0298959e-09 5.2000181e-10 NaN 8.4844502e-06 1.1883326e-06 2.0984862e-07 5.7755404e-07 -1.3475509e-07
9.6352778e+00 NaN 2.9787258e-08 3.0869936e-09 6.1178486e-10 2.2757500e-09 9.3278484e-10 NaN 8.4906972e-06 1.1892481e-06 2.1019245e-07 5.7823157e-07 -1.3465226e-07
9.6388889e+00 NaN 3.0644883e-08 3.4129815e-09 9.7510178e-10 2.1914512e-09 1.6415434e-11 NaN 8.4970566e-06 1.1901597e-06 2.1060109e-07 5.7873283e-07 -1.3470250e-07
9.6425000e+00 NaN 3.0875107e-08 3.0600293e-09 9.1096152e-10 1.1135979e-09 -4.8019678e-10 NaN 8.5031234e-06 1.1908930e-06 2.1093145e-07 5.7900679e-07 -1.3468982e-07
9.6461111e+00 NaN 2.7814241e-08 2.1473085e-09 6.1374127e-10 6.9271792e-10 5.9724907e-10 NaN 8.5096550e-06 1.1916224e-06 2.1117113e-07 5.7945780e-07 -1.3460489e-07
9.6497222e+00 NaN 3.5370846e-08 3.0316920e-09 4.9248915e-10 2.2809459e-09 1.8674222e-10 NaN 8.5170305e-06 1.1925445e-06 2.1139063e-07 5.8032390e-07 -1.3474647e-07
9.6536111e+00 NaN 3.0882917e-08 3.0478824e-09 4.4821172e-10 3.0217095e-09 -1.4003191e-09 NaN 8.5227761e-06 1.1934749e-06 2.1167195e-07 5.8101435e-07 -1.3482404e-07
9.6572222e+00 NaN 2.4698882e-08 3.5586072e-09 8.5019954e-10 1.5307549e-09 6.8430143e-10 NaN 8.5273027e-06 1.1942592e-06 2.1204770e-07 5.8145259e-07 -1.3484753e-07
9.6608333e+00 NaN 1.9090324e-08 2.0105305e-09 8.8403769e-10 1.3587004e-09 -9.0112678e-10 NaN 8.5311918e-06 1.1948765e-06 2.1238943e-07 5.8178824e-07 -1.3504784e-07
9.6647222e+00 NaN 1.5845156e-08 2.0594962e-09 5.8049906e-10 6.9632249e-10 -8.1580794e-10 NaN 8.5345933e-06 1.1954361e-06 2.1273921e-07 5.8203759e-07 -1.3511632e-07
9.6683333e+00 NaN 1.7060570e-08 1.9140838e-09 1.0338991e-09 9.4774713e-10 1.8367190e-10 NaN 8.5380292e-06 1.1957319e-06 2.1302848e-07 5.8255204e-07 -1.3515776e-07
9.6719444e+00 NaN 1.6178130e-08 1.8628344e-10 3.0117428e-10 2.4441963e-09 -5.6622195e-10 NaN 8.5416808e-06 1.1960305e-06 2.1315848e-07 5.8309166e-07 -1.3519931e-07
9.6755556e+00 NaN 1.9146067e-08 1.9338800e-09 2.9881742e-10 1.1137410e-09 1.8272791e-10 NaN 8.5454133e-06 1.1965466e-06 2.1331013e-07 5.8352412e-07 -1.3504955e-07
9.6794444e+00 NaN 1.4383218e-08 1.4689488e-09 3.5111021e-10 1.5339619e-09 1.1009369e-09 NaN 8.5486467e-06 1.1969533e-06 2.1354488e-07 5.8400155e-07 -1.3493750e-07
9.6830556e+00 NaN 1.6896045e-08 1.4190057e-09 7.3235649e-10 1.6139272e-09 -6.6676172e-11 NaN 8.5547836e-06 1.1977506e-06 2.1379710e-07 5.8477475e-07 -1.3500103e-07
9.6886111e+00 NaN 2.1692527e-08 2.2605697e-09 2.4315711e-11 1.6997953e-09 -3.1450820e-10 NaN 8.5600341e-06 1.1984351e-06 2.1388833e-07 5.8529068e-07 -1.3521324e-07
9.6922222e+00 NaN 2.9100482e-08 2.5999848e-09 3.9675394e-10 1.7019408e-09 -1.6443594e-09 NaN 8.5661194e-06 1.1993016e-06 2.1428569e-07 5.8570701e-07 -1.3535266e-07
9.6958333e+00 NaN 2.9767201e-08 3.5529539e-09 1.4372016e-09 1.0431180e-09 3.5747596e-10 NaN 8.5730353e-06 1.2003281e-06 2.1470122e-07 5.8595247e-07 -1.3556060e-07
9.6997222e+00 NaN 3.2357205e-08 3.2147214e-09 3.4364590e-10 4.5965998e-10 -2.1398615e-09 NaN 8.5795684e-06 1.2011735e-06 2.1500245e-07 5.8634413e-07 -1.3582604e-07
9.7033333e+00 NaN 3.0842970e-08 2.7882836e-09 1.0466449e-09 2.1227642e-09 -3.1038675e-10 NaN 8.5862419e-06 1.2021457e-06 2.1536562e-07 5.8677385e-07 -1.3573990e-07
9.7069444e+00 NaN 3.3715586e-08 4.1148082e-09 6.2950089e-10 7.1054541e-10 1.1055908e-09 NaN 8.5935989e-06 1.2031882e-06 2.1568102e-07 5.8715284e-07 -1.3579817e-07
9.7105556e+00 NaN 3.7455388e-08 3.2874179e-09 8.2621509e-10 1.7882665e-09 -1.6434556e-09 NaN 8.6005403e-06 1.2043181e-06 2.1597407e-07 5.8796060e-07 -1.3598285e-07
9.7141667e+00 NaN 2.9694175e-08 4.7356504e-09 5.2632179e-10 3.5376487e-09 -6.1321837e-11 NaN 8.6067096e-06 1.2052946e-06 2.1637278e-07 5.8903516e-07 -1.3588046e-07
9.7180556e+00 NaN 2.5723961e-08 1.7028336e-09 1.1824465e-09 3.0412686e-09 9.3897526e-10 NaN 8.6120633e-06 1.2058881e-06 2.1681089e-07 5.8997043e-07 -1.3577612e-07
9.7216667e+00 NaN 2.6066953e-08 2.5116996e-09 8.3957876e-10 3.1253747e-09 2.4104129e-11 NaN 8.6184517e-06 1.2066015e-06 2.1726698e-07 5.9070407e-07 -1.3550043e-07
9.7252778e+00 NaN 3.5733622e-08 2.5536240e-09 1.2654599e-09 1.7118222e-09 2.5207095e-09 NaN 8.6259846e-06 1.2074380e-06 2.1769977e-07 5.9137174e-07 -1.3532015e-07
9.7291667e+00 NaN 3.1932893e-08 2.9616891e-09 5.8937350e-10 2.3759285e-09 -9.7537168e-10 NaN 8.6318285e-06 1.2082290e-06 2.1795060e-07 5.9181401e-07 -1.3550492e-07
9.7327778e+00 NaN 2.4600209e-08 2.6550552e-09 5.6828978e-10 5.4012831e-10 -7.3022811e-10 NaN 8.6368577e-06 1.2089864e-06 2.1823491e-07 5.9204208e-07 -1.3545523e-07
9.7363889e+00 NaN 2.4051266e-08 2.7230831e-09 7.4389290e-10 9.6360620e-10 1.1889371e-09 NaN 8.6415109e-06 1.2096827e-06 2.1844498e-07 5.9258656e-07 -1.3526987e-07
9.7400000e+00 NaN 2.0963450e-08 2.2211015e-09 2.2567722e-10 2.6263673e-09 5.2200113e-10 NaN 8.6453930e-06 1.2102253e-06 2.1871618e-07 5.9330796e-07 -1.3519261e-07
9.7436111e+00 NaN 1.6591152e-08 1.6317644e-09 1.0260066e-09 2.1301510e-09 1.9119540e-10 NaN 8.6505564e-06 1.2108489e-06 2.1939339e-07 5.9445332e-07 -1.3500945e-07
9.7494444e+00 NaN 1.4330411e-08 1.1093135e-09 9.0888355e-10 2.5447681e-09 8.5542952e-10 NaN 8.6532012e-06 1.2111868e-06 2.1967941e-07 5.9506089e-07 -1.3490503e-07
9.7527778e+00 NaN 1.3387112e-08 1.4893334e-09 5.2122219e-10 1.7950760e-09 1.8883097e-10 NaN 8.6565974e-06 1.2116087e-06 2.1992156e-07 5.9564803e-07 -1.3491883e-07
9.7566667e+00 NaN 1.7120728e-08 1.2925822e-09 5.1656021e-10 1.7996348e-09 -3.0716773e-10 NaN 8.6599026e-06 1.2120917e-06 2.2019419e-07 5.9615590e-07 -1.3476918e-07
9.7602778e+00 NaN 1.4852881e-08 2.1373617e-09 7.4174847e-10 1.5489496e-09 1.6885370e-09 NaN 8.6632504e-06 1.2126095e-06 2.2037890e-07 5.9670163e-07 -1.3456551e-07
9.7638889e+00 NaN 1.7533689e-08 1.5389010e-09 1.1072590e-10 2.0492959e-09 1.9148800e-10 NaN 8.6669405e-06 1.2130648e-06 2.2063074e-07 5.9743917e-07 -1.3441401e-07
9.7677778e+00 NaN 1.5613573e-08 1.4630287e-09 9.6859747e-10 2.4662531e-09 1.1071403e-09 NaN 8.6702476e-06 1.2135003e-06 2.2097764e-07 5.9809883e-07 -1.3424633e-07
9.7713889e+00 NaN 1.6378462e-08 1.6294459e-09 6.3248250e-10 1.8831374e-09 4.4066709e-10 NaN 8.6735926e-06 1.2139293e-06 2.2123699e-07 5.9873272e-07 -1.3419618e-07
9.7750000e+00 NaN 1.5980964e-08 1.4169457e-09 5.6450415e-10 2.2963817e-09 2.2263308e-11 NaN 8.6769827e-06 1.2142545e-06 2.2149332e-07 5.9937906e-07 -1.3430842e-07
9.7786111e+00 NaN 1.6814231e-08 8.9224018e-10 6.1858324e-10 1.9651783e-09 -1.0583725e-09 NaN 8.6807939e-06 1.2146312e-06 2.2161117e-07 5.9992585e-07 -1.3461367e-07
9.7825000e+00 NaN 1.7421300e-08 1.5912092e-09 -1.1352172e-10 1.3825076e-09 -1.5580563e-09 NaN 8.6844413e-06 1.2149905e-06 2.2157376e-07 6.0053433e-07 -1.3479815e-07
9.7861111e+00 NaN 1.7862864e-08 9.6036875e-10 -5.9143166e-11 2.6294507e-09 -1.4478149e-10 NaN 8.6877963e-06 1.2153859e-06 2.2170399e-07 6.0106739e-07 -1.3479326e-07
9.7897222e+00 NaN 1.4593286e-08 1.8469673e-09 6.6021977e-10 8.8522132e-10 1.8986466e-10 NaN 8.6909909e-06 1.2158292e-06 2.2191221e-07 6.0149983e-07 -1.3480629e-07
9.7933333e+00 NaN 1.6310613e-08 1.3008904e-09 3.0079719e-10 1.9660526e-09 -3.1013506e-10 NaN 8.6940918e-06 1.2162155e-06 2.2205880e-07 6.0205830e-07 -1.3485552e-07
9.7969444e+00 NaN 1.3686859e-08 1.4416725e-09 3.7573898e-10 1.7161674e-09 -1.4429020e-10 NaN 8.6972786e-06 1.2166810e-06 2.2222436e-07 6.0272796e-07 -1.3480168e-07
9.8008333e+00 NaN 1.4939427e-08 1.6280837e-09 3.3381681e-10 2.3838093e-09 6.0575873e-10 NaN 8.7005556e-06 1.2169254e-06 2.2244349e-07 6.0328714e-07 -1.3488671e-07
9.8044444e+00 NaN 1.6762098e-08 1.0721591e-10 6.7756944e-10 1.3030498e-09 -1.3906006e-09 NaN 8.7059374e-06 1.2173051e-06 2.2232538e-07 6.0412872e-07 -1.3523907e-07
9.8100000e+00 NaN 1.7078447e-08 1.6449474e-09 -1.0319236e-09 2.3037260e-09 -7.2357878e-10 NaN 8.7095485e-06 1.2177897e-06 2.2233791e-07 6.0458763e-07 -1.3536892e-07
9.8136111e+00 NaN 1.7854865e-08 1.7962859e-09 1.0897761e-09 7.2205494e-10 -4.7503733e-10 NaN 8.7135594e-06 1.2182894e-06 2.2265300e-07 6.0495970e-07 -1.3558639e-07
9.8175000e+00 NaN 1.8174516e-08 1.4981280e-09 2.6059507e-10 1.5559348e-09 -1.3889935e-09 NaN 8.7168934e-06 1.2188007e-06 2.2288144e-07 6.0549464e-07 -1.3569817e-07
9.8211111e+00 NaN 1.4078366e-08 2.1324602e-09 7.9375177e-10 1.9711137e-09 3.5718155e-10 NaN 8.7203316e-06 1.2194236e-06 2.2318070e-07 6.0599306e-07 -1.3559295e-07
9.8247222e+00 NaN 1.9181960e-08 2.2907885e-09 5.8745930e-10 1.3151967e-09 6.1406573e-10 NaN 8.7237174e-06 1.2199667e-06 2.2353234e-07 6.0650478e-07 -1.3536124e-07
9.8283333e+00 NaN 1.3571652e-08 1.5657611e-09 1.0354915e-09 2.0588128e-09 1.5248335e-09 NaN 8.7269193e-06 1.2204813e-06 2.2389221e-07 6.0716321e-07 -1.3507373e-07
9.8322222e+00 NaN 1.5190724e-08 1.8270131e-09 5.0682423e-10 1.9723498e-09 9.3955809e-10 NaN 8.7304373e-06 1.2209607e-06 2.2404556e-07 6.0781242e-07 -1.3495104e-07
9.8358333e+00 NaN 1.8842094e-08 1.5765851e-09 2.0090726e-10 2.3082041e-09 1.9290624e-10 NaN 8.7342061e-06 1.2213480e-06 2.2422170e-07 6.0842402e-07 -1.3500855e-07
9.8394444e+00 NaN 1.7616300e-08 1.1738161e-09 6.1205071e-10 1.7242769e-09 -7.2371777e-10 NaN 8.7377291e-06 1.2217805e-06 2.2460582e-07 6.0906125e-07 -1.3523715e-07
9.8430556e+00 NaN 1.6465424e-08 1.8970609e-09 1.1608445e-09 2.4772219e-09 -1.3864360e-09 NaN 8.7413576e-06 1.2222183e-06 2.2506338e-07 6.0982975e-07 -1.3541506e-07
9.8469444e+00 NaN 1.6128621e-08 9.8943479e-10 8.0009737e-10 2.2278941e-09 -1.3856910e-10 NaN 8.7445607e-06 1.2226489e-06 2.2536976e-07 6.1032874e-07 -1.3549928e-07
9.8505556e+00 NaN 1.4857446e-08 2.0684586e-09 6.1396744e-10 1.0621807e-09 -6.3879039e-10 NaN 8.7478389e-06 1.2231401e-06 2.2561902e-07 6.1072676e-07 -1.3560160e-07
9.8541667e+00 NaN 1.6855214e-08 1.4189182e-09 5.3647827e-10 1.5621417e-09 -3.0570361e-10 NaN 8.7514952e-06 1.2236235e-06 2.2586059e-07 6.1123955e-07 -1.3543292e-07
9.8577778e+00 NaN 1.8516064e-08 2.0139731e-09 5.7846318e-10 1.8188397e-09 1.8627740e-09 NaN 8.7552675e-06 1.2242096e-06 2.2618099e-07 6.1192891e-07 -1.3516328e-07
9.8616667e+00 NaN 1.5369473e-08 1.8502436e-09 7.9465562e-10 2.4017835e-09 4.4837256e-10 NaN 8.7602150e-06 1.2247600e-06 2.2671500e-07 6.1268030e-07 -1.3519253e-07
9.8669444e+00 NaN 1.7377591e-08 8.2372715e-10 8.9171631e-10 9.8790759e-10 -6.3312648e-10 NaN 8.7643430e-06 1.2250968e-06 2.2718747e-07 6.1301588e-07 -1.3536011e-07
9.8708333e+00 NaN 1.9703545e-08 1.3969593e-09 1.1331416e-09 1.0666881e-09 -8.0322586e-10 NaN 8.7682230e-06 1.2253959e-06 2.2757796e-07 6.1357918e-07 -1.3542602e-07
9.8744444e+00 NaN 1.7831066e-08 7.2671689e-10 6.6911495e-10 2.6473721e-09 1.9479933e-10 NaN 8.7718720e-06 1.2258221e-06 2.2786027e-07 6.1416802e-07 -1.3545578e-07
9.8780556e+00 NaN 1.7469435e-08 2.2995474e-09 6.3385233e-10 1.2351030e-09 -4.6949056e-10 NaN 8.7752946e-06 1.2263392e-06 2.2815542e-07 6.1458065e-07 -1.3542227e-07
9.8816667e+00 NaN 1.5639859e-08 1.3723560e-09 7.2839097e-10 1.4854914e-09 7.7877515e-10 NaN 8.7784236e-06 1.2267252e-06 2.2842980e-07 6.1505638e-07 -1.3538882e-07
9.8852778e+00 NaN 1.4629338e-08 1.3682589e-09 5.3795689e-10 1.6512420e-09 -4.6996923e-10 NaN 8.7817578e-06 1.2271520e-06 2.2871089e-07 6.1559665e-07 -1.3550775e-07
9.8891667e+00 NaN 1.5321626e-08 1.4459496e-09 6.6673783e-10 1.6565099e-09 -5.4944723e-10 NaN 8.7849551e-06 1.2275870e-06 2.2894008e-07 6.1608588e-07 -1.3545593e-07
9.8927778e+00 NaN 1.5608975e-08 1.6429444e-09 3.9103868e-10 1.5692120e-09 1.0278190e-09 NaN 8.7882843e-06 1.2280404e-06 2.2910290e-07 6.1639748e-07 -1.3541373e-07
9.8963889e+00 NaN 1.6596443e-08 1.5765347e-09 3.6042797e-10 4.8524857e-10 -6.3827538e-10 NaN 8.7919521e-06 1.2285433e-06 2.2930730e-07 6.1681447e-07 -1.3542664e-07
9.9002778e+00 NaN 1.6351069e-08 1.7388564e-09 5.1559413e-10 2.0677945e-09 5.2758336e-10 NaN 8.7954216e-06 1.2289816e-06 2.2950373e-07 6.1711387e-07 -1.3540237e-07
9.9038889e+00 NaN 1.7212817e-08 1.3735035e-09 3.9098160e-10 -9.3770275e-11 -3.0353390e-10 NaN 8.7989007e-06 1.2294612e-06 2.2969076e-07 6.1731312e-07 -1.3543179e-07
9.9075000e+00 NaN 1.6443301e-08 2.0321034e-09 4.7225233e-10 1.4075446e-09 3.1927997e-11 NaN 8.8023482e-06 1.2299784e-06 2.2989644e-07 6.1757568e-07 -1.3550623e-07
9.9111111e+00 NaN 1.6906690e-08 1.6401274e-09 4.7706081e-10 3.2359412e-10 -7.1901888e-10 NaN 8.8061948e-06 1.2304423e-06 2.3022325e-07 6.1785907e-07 -1.3557640e-07
9.9150000e+00 NaN 1.7647586e-08 1.4188197e-09 9.2355617e-10 1.4114353e-09 1.1754087e-10 NaN 8.8096600e-06 1.2309016e-06 2.3051936e-07 6.1816058e-07 -1.3564134e-07
9.9186111e+00 NaN 1.5873429e-08 1.8421300e-09 4.4308022e-10 5.7654701e-10 -7.1701259e-10 NaN 8.8148279e-06 1.2315886e-06 2.3078215e-07 6.1844998e-07 -1.3594922e-07
9.9241667e+00 NaN 1.6622667e-08 1.3287221e-09 3.4529447e-10 6.6373855e-10 -1.1302312e-09 NaN 8.8179660e-06 1.2319863e-06 2.3089661e-07 6.1870083e-07 -1.3615860e-07
9.9277778e+00 NaN 1.3734427e-08 1.4953313e-09 1.8298345e-10 9.9023369e-10 -8.0256921e-10 NaN 8.8213277e-06 1.2323998e-06 2.3103188e-07 6.1916570e-07 -1.3613399e-07
9.9313889e+00 NaN 1.8786088e-08 1.4407495e-09 4.4135102e-10 2.0748673e-09 1.0297790e-09 NaN 8.8249779e-06 1.2328710e-06 2.3122403e-07 6.1984367e-07 -1.3608776e-07
9.9352778e+00 NaN 1.4003007e-08 1.6657353e-09 3.8215140e-10 2.0759575e-09 -6.3356008e-10 NaN 8.8280639e-06 1.2332851e-06 2.3145457e-07 6.2056215e-07 -1.3605358e-07
9.9388889e+00 NaN 1.5850800e-08 1.2752223e-09 6.8185873e-10 2.6612765e-09 9.4912103e-10 NaN 8.8310913e-06 1.2337915e-06 2.3182354e-07 6.2116737e-07 -1.3601028e-07
9.9425000e+00 NaN 1.3436117e-08 2.3203924e-09 1.0210780e-09 1.3291395e-09 -5.4948761e-10 NaN 8.8342482e-06 1.2342823e-06 2.3213357e-07 6.2153210e-07 -1.3604859e-07
9.9461111e+00 NaN 1.7102898e-08 1.1645451e-09 4.0983292e-10 1.0756992e-09 1.9591819e-10 NaN 8.8379104e-06 1.2346342e-06 2.3229237e-07 6.2182984e-07 -1.3616752e-07
9.9500000e+00 NaN 1.5794148e-08 1.1553058e-09 2.7073344e-10 7.4718811e-10 -1.2153280e-09 NaN 8.8411060e-06 1.2349355e-06 2.3240351e-07 6.2223289e-07 -1.3631384e-07
9.9536111e+00 NaN 1.5119427e-08 9.8448921e-10 2.4221761e-10 1.9102783e-09 -1.3535432e-10 NaN 8.8442501e-06 1.2353120e-06 2.3260182e-07 6.2287605e-07 -1.3622570e-07
9.9572222e+00 NaN 1.5296096e-08 1.6886220e-09 6.7307260e-10 2.3303390e-09 9.4901448e-10 NaN 8.8471960e-06 1.2357050e-06 2.3287081e-07 6.2345589e-07 -1.3608367e-07
9.9608333e+00 NaN 1.3202641e-08 1.1021043e-09 5.6841525e-10 1.4928147e-09 3.6196749e-10 NaN 8.8502326e-06 1.2361926e-06 2.3309782e-07 6.2389064e-07 -1.3609550e-07
9.9647222e+00 NaN 1.4074513e-08 2.1127959e-09 4.0449802e-10 1.1689125e-09 -4.6336087e-10 NaN 8.8529884e-06 1.2367377e-06 2.3342686e-07 6.2449734e-07 -1.3621408e-07
9.9683333e+00 NaN 1.2584262e-08 1.7579573e-09 1.1141333e-09 2.8313224e-09 -6.3120118e-10 NaN 8.8559814e-06 1.2371006e-06 2.3372906e-07 6.2507792e-07 -1.3633321e-07
9.9719444e+00 NaN 1.6370099e-08 8.1870359e-10 2.8064059e-10 9.9666842e-10 -4.6850092e-10 NaN 8.8590415e-06 1.2373622e-06 2.3378519e-07 6.2549513e-07 -1.3652416e-07
9.9755556e+00 NaN 1.3232329e-08 1.0388601e-09 -2.1590252e-11 1.7541324e-09 -1.2940964e-09 NaN 8.8624018e-06 1.2377777e-06 2.3384139e-07 6.2605393e-07 -1.3666149e-07
9.9794444e+00 NaN 1.6953196e-08 1.7007825e-09 2.6246730e-10 1.6671158e-09 1.1703479e-10 NaN 8.8674355e-06 1.2384934e-06 2.3409323e-07 6.2675322e-07 -1.3688653e-07
9.9850000e+00 NaN 1.4698710e-08 1.6024684e-09 4.9303715e-10 1.3298476e-09 -1.4672666e-09 NaN 8.8703853e-06 1.2389821e-06 2.3419816e-07 6.2714481e-07 -1.3704181e-07
9.9886111e+00 NaN 1.3837517e-08 1.8669898e-09 -8.7388193e-12 1.2520358e-09 3.3909151e-11 NaN 8.8733609e-06 1.2393360e-06 2.3429335e-07 6.2758820e-07 -1.3715137e-07
9.9922222e+00 NaN 1.4947095e-08 6.4642856e-10 4.4806275e-10 1.6714339e-09 -1.0452796e-09 NaN 8.8763307e-06 1.2394793e-06 2.3451015e-07 6.2801902e-07 -1.3737814e-07
9.9958333e+00 NaN 1.3782290e-08 3.7071502e-10 5.5257103e-10 1.1691074e-09 -1.0479672e-09 NaN 8.8794785e-06 1.2398386e-06 2.3481156e-07 6.2836113e-07 -1.3741834e-07
9.9997222e+00 NaN 1.4494276e-08 1.9982811e-09 7.3920434e-10 9.2544665e-10 7.0341062e-10 NaN 8.8826014e-06 1.2402113e-06 2.3521578e-07 6.2881801e-07 -1.3751859e-07
1.0003333e+01 NaN 1.5716463e-08 6.4800378e-10 1.1263854e-09 2.0869989e-09 -1.6287860e-09 NaN 8.8855777e-06 1.2405796e-06 2.3539533e-07 6.2935035e-07 -1.3777226e-07
1.0006944e+01 NaN 1.3075967e-08 1.9672806e-09 -2.9766118e-10 1.4229332e-09 -7.1285711e-10 NaN 8.8885301e-06 1.2409659e-06 2.3537223e-07 6.2968096e-07 -1.3795383e-07
1.0010556e+01 NaN 1.5484650e-08 7.7559765e-10 1.9101888e-10 7.5691262e-10 -9.6310342e-10 NaN 8.8918901e-06 1.2413579e-06 2.3554188e-07 6.2999629e-07 -1.3807175e-07
1.0014444e+01 NaN 1.4698251e-08 1.8093822e-09 5.3607566e-10 1.1736644e-09 -4.7691377e-11 NaN 8.8949476e-06 1.2418151e-06 2.3566230e-07 6.3051648e-07 -1.3814512e-07
1.0018056e+01 NaN 1.4879268e-08 1.4368618e-09 1.9689304e-11 2.2561429e-09 -6.2957204e-10 NaN 8.8977211e-06 1.2421313e-06 2.3579878e-07 6.3113747e-07 -1.3812851e-07
1.0021667e+01 NaN 1.1950867e-08 8.0820012e-10 6.1023698e-10 1.8383303e-09 7.8291098e-10 NaN 8.9003214e-06 1.2424000e-06 2.3605673e-07 6.3159483e-07 -1.3800360e-07
1.0025278e+01 NaN 1.3203844e-08 1.0995305e-09 5.8030401e-10 1.1771980e-09 3.7010430e-10 NaN 8.9032226e-06 1.2427395e-06 2.3639190e-07 6.3221707e-07 -1.3799545e-07
1.0028889e+01 NaN 1.4861989e-08 1.3114967e-09 9.6662602e-10 2.9254608e-09 -2.9483842e-10 NaN 8.9066935e-06 1.2430232e-06 2.3666659e-07 6.3281878e-07 -1.3799670e-07
1.0032778e+01 NaN 1.6316851e-08 5.5893411e-10 2.1061192e-10 7.5848470e-10 2.8408964e-10 NaN 8.9099586e-06 1.2432138e-06 2.3675520e-07 6.3303615e-07 -1.3809744e-07
1.0036389e+01 NaN 1.5269163e-08 7.9472286e-10 1.9838525e-10 6.7477687e-10 -1.2139602e-09 NaN 8.9145904e-06 1.2437715e-06 2.3688087e-07 6.3368183e-07 -1.3851557e-07
1.0041944e+01 NaN 1.3855884e-08 1.7793683e-09 1.7860653e-10 2.0924215e-09 -1.2948268e-09 NaN 8.9174477e-06 1.2441888e-06 2.3707322e-07 6.3430413e-07 -1.3870591e-07
1.0045556e+01 NaN 1.3784882e-08 1.1837105e-09 7.0918683e-10 2.0106126e-09 -4.6218518e-10 NaN 8.9203805e-06 1.2445032e-06 2.3727225e-07 6.3482605e-07 -1.3883293e-07
1.0049167e+01 NaN 1.4586353e-08 1.0484955e-09 2.0940320e-10 1.4306095e-09 -7.1027859e-10 NaN 8.9234624e-06 1.2448476e-06 2.3754491e-07 6.3528004e-07 -1.3877532e-07
1.0053056e+01 NaN 1.3098135e-08 1.2224734e-09 9.5913683e-10 1.3489303e-09 1.2040530e-09 NaN 8.9263068e-06 1.2452006e-06 2.3774017e-07 6.3561247e-07 -1.3896565e-07
1.0056667e+01 NaN 1.4417729e-08 1.2834529e-09 -5.7954113e-11 8.4290766e-10 -2.9609041e-09 NaN 8.9293380e-06 1.2456125e-06 2.3790564e-07 6.3590700e-07 -1.3929125e-07
1.0060278e+01 NaN 1.4906392e-08 1.6418100e-09 8.2169022e-10 1.0990887e-09 -4.4688780e-11 NaN 8.9322963e-06 1.2461153e-06 2.3819361e-07 6.3626615e-07 -1.3924660e-07
1.0063889e+01 NaN 1.3711567e-08 1.9279745e-09 5.0739889e-10 1.2688910e-09 4.5684415e-10 NaN 8.9352969e-06 1.2469137e-06 2.3847565e-07 6.3674837e-07 -1.3921781e-07
1.0067778e+01 NaN 1.3241785e-08 3.3363472e-09 7.0131293e-10 1.6835076e-09 -2.1007890e-10 NaN 8.9384027e-06 1.2476076e-06 2.3878363e-07 6.3719651e-07 -1.3901970e-07
1.0071389e+01 NaN 1.6803537e-08 1.5906129e-09 7.2013490e-10 1.2712488e-09 2.0388376e-09 NaN 8.9417272e-06 1.2479484e-06 2.3909840e-07 6.3780839e-07 -1.3874970e-07
1.0075000e+01 NaN 1.5356757e-08 8.2907111e-10 7.3267304e-10 2.7631240e-09 4.5341796e-10 NaN 8.9447211e-06 1.2483084e-06 2.3942566e-07 6.3821793e-07 -1.3875944e-07
1.0078611e+01 NaN 1.3606540e-08 1.7271728e-09 7.7774287e-10 -6.2871565e-11 -5.4327227e-10 NaN 8.9480642e-06 1.2485981e-06 2.3983509e-07 6.3864744e-07 -1.3886594e-07
1.0082500e+01 NaN 1.6423548e-08 1.8307483e-10 9.7697859e-10 2.6925375e-09 -3.6958842e-10 NaN 8.9509753e-06 1.2488568e-06 2.4022235e-07 6.3932432e-07 -1.3892859e-07
1.0086111e+01 NaN 1.1738261e-08 1.6537499e-09 8.1037573e-10 1.7704044e-09 -2.0874197e-10 NaN 8.9535139e-06 1.2490895e-06 2.4058144e-07 6.3994911e-07 -1.3904625e-07
1.0089722e+01 NaN 1.2819358e-08 -1.1011333e-12 8.4693822e-10 2.3490709e-09 -8.7731590e-10 NaN 8.9562791e-06 1.2492089e-06 2.4091129e-07 6.4038536e-07 -1.3911849e-07
1.0093333e+01 NaN 1.3930793e-08 8.4870901e-10 6.7545477e-10 5.2733478e-10 2.1042935e-10 NaN 8.9592847e-06 1.2493846e-06 2.4116246e-07 6.4081524e-07 -1.3901151e-07
1.0097222e+01 NaN 1.3068230e-08 3.0976939e-10 4.0098608e-10 2.1046051e-09 7.0656701e-10 NaN 8.9635244e-06 1.2497292e-06 2.4156789e-07 6.4154695e-07 -1.3880013e-07
1.0102500e+01 NaN 1.4994373e-08 1.3645453e-09 8.7930713e-10 1.1963335e-09 6.2849063e-10 NaN 8.9665372e-06 1.2500990e-06 2.4181053e-07 6.4211416e-07 -1.3873131e-07
1.0106389e+01 NaN 1.2069004e-08 1.0738019e-09 1.6057990e-10 2.2763862e-09 -3.8640988e-11 NaN 8.9693094e-06 1.2504059e-06 2.4196530e-07 6.4257678e-07 -1.3887533e-07
1.0110000e+01 NaN 1.4748617e-08 1.1052370e-09 5.5376143e-10 7.7379841e-10 -1.2907292e-09 NaN 8.9723548e-06 1.2508704e-06 2.4215423e-07 6.4311460e-07 -1.3908276e-07
1.0113611e+01 NaN 1.4712479e-08 2.1926645e-09 3.1823472e-10 2.7723121e-09 -6.2403059e-10 NaN 8.9753788e-06 1.2513925e-06 2.4235818e-07 6.4374111e-07 -1.3923599e-07
1.0117222e+01 NaN 1.4540968e-08 1.5150984e-09 6.2307514e-10 1.3584797e-09 -7.9039324e-10 NaN 8.9782105e-06 1.2517409e-06 2.4265031e-07 6.4420406e-07 -1.3941606e-07
1.0120833e+01 NaN 1.2852988e-08 9.5850203e-10 7.2520684e-10 1.6939642e-09 -8.7182189e-10 NaN 8.9811781e-06 1.2520805e-06 2.4303903e-07 6.4467596e-07 -1.3954184e-07
1.0124722e+01 NaN 1.3804101e-08 1.2805729e-09 9.4072277e-10 1.1952161e-09 -2.0625290e-10 NaN 8.9840209e-06 1.2524686e-06 2.4331702e-07 6.4507662e-07 -1.3953234e-07
1.0128333e+01 NaN 1.3696397e-08 1.4753690e-09 3.4231674e-10 1.4465040e-09 2.9393375e-10 NaN 8.9866207e-06 1.2528236e-06 2.4350193e-07 6.4566693e-07 -1.3951368e-07
1.0131944e+01 NaN 1.1454113e-08 1.0453596e-09 5.1110526e-10 2.4456491e-09 -1.2173139e-10 NaN 8.9891341e-06 1.2531849e-06 2.4368109e-07 6.4613077e-07 -1.3959440e-07
1.0135556e+01 NaN 1.2859944e-08 1.5201309e-09 3.1581647e-10 6.1261678e-10 -6.2333504e-10 NaN 8.9923295e-06 1.2536139e-06 2.4388437e-07 6.4662988e-07 -1.3974955e-07
1.0139444e+01 NaN 1.5844262e-08 1.3083485e-09 5.5534771e-10 2.4431942e-09 -7.0650554e-10 NaN 8.9954467e-06 1.2538766e-06 2.4405093e-07 6.4734586e-07 -1.3971334e-07
1.0143056e+01 NaN 1.4310764e-08 5.5645393e-10 2.1341621e-10 2.2775185e-09 1.0407009e-09 NaN 8.9985612e-06 1.2542665e-06 2.4424821e-07 6.4796233e-07 -1.3955023e-07
1.0146667e+01 NaN 1.5818563e-08 2.2125588e-09 6.9710051e-10 1.7871343e-09 4.6490261e-10 NaN 9.0017317e-06 1.2547367e-06 2.4446798e-07 6.4875630e-07 -1.3928758e-07
1.0150278e+01 NaN 1.4852592e-08 1.1262858e-09 3.1724269e-10 3.4478085e-09 1.9595847e-09 NaN 9.0047932e-06 1.2551372e-06 2.4458576e-07 6.4946114e-07 -1.3901491e-07
1.0154167e+01 NaN 1.2647948e-08 1.5139458e-09 1.8750701e-10 8.6753851e-10 3.7759277e-10 NaN 9.0088996e-06 1.2559289e-06 2.4485587e-07 6.5000205e-07 -1.3902765e-07
1.0159722e+01 NaN 1.3173133e-08 2.1402266e-09 6.2283617e-10 1.4506862e-09 -4.5402428e-10 NaN 9.0117700e-06 1.2564865e-06 2.4514817e-07 6.5036711e-07 -1.3906256e-07
1.0163333e+01 NaN 1.4594967e-08 1.8187153e-09 7.2624526e-10 9.5625489e-10 1.3173593e-10 NaN 9.0146329e-06 1.2569992e-06 2.4546031e-07 6.5075765e-07 -1.3914247e-07
1.0166944e+01 NaN 1.3100504e-08 1.8216663e-09 7.1438898e-10 1.6187168e-09 -8.6933245e-10 NaN 9.0174734e-06 1.2573905e-06 2.4576702e-07 6.5118601e-07 -1.3917739e-07
1.0170556e+01 NaN 1.4377472e-08 9.5713956e-10 7.0116972e-10 1.2056889e-09 5.4696763e-10 NaN 9.0203859e-06 1.2577693e-06 2.4608413e-07 6.5175392e-07 -1.3916691e-07
1.0174167e+01 NaN 1.3797557e-08 1.7321842e-09 7.6242594e-10 2.5387742e-09 -4.5024580e-10 NaN 9.0233767e-06 1.2582302e-06 2.4645189e-07 6.5254110e-07 -1.3920482e-07
1.0178056e+01 NaN 1.3069001e-08 1.3072240e-09 8.1371512e-10 2.2806746e-09 1.2533827e-10 NaN 9.0260877e-06 1.2584963e-06 2.4677741e-07 6.5315887e-07 -1.3914072e-07
1.0181667e+01 NaN 1.3156192e-08 5.8193153e-10 6.8867946e-10 1.7925396e-09 4.6632891e-10 NaN 9.0290344e-06 1.2588618e-06 2.4697336e-07 6.5384092e-07 -1.3906703e-07
1.0185278e+01 NaN 1.5350203e-08 2.0133702e-09 2.1570338e-10 2.7044807e-09 2.1393288e-10 NaN 9.0320873e-06 1.2592443e-06 2.4705809e-07 6.5444686e-07 -1.3891251e-07
1.0188889e+01 NaN 1.4182424e-08 7.0250161e-10 1.7535492e-10 1.2907282e-09 1.2123933e-09 NaN 9.0353106e-06 1.2595948e-06 2.4722666e-07 6.5503274e-07 -1.3878431e-07
1.0192778e+01 NaN 1.4772729e-08 1.6087050e-09 5.4709702e-10 2.2962921e-09 -1.1351560e-10 NaN 9.0381453e-06 1.2599162e-06 2.4738479e-07 6.5575351e-07 -1.3875541e-07
1.0196389e+01 NaN 1.2649758e-08 6.7321570e-10 1.8270896e-10 2.4560261e-09 3.8028503e-10 NaN 9.0408625e-06 1.2600907e-06 2.4757073e-07 6.5644847e-07 -1.3900628e-07
1.0200000e+01 NaN 1.3635453e-08 5.6601291e-10 6.7547166e-10 2.1261398e-09 -2.6960745e-09 NaN 9.0436057e-06 1.2603092e-06 2.4773832e-07 6.5686599e-07 -1.3938332e-07
1.0203611e+01 NaN 1.2901522e-08 9.8553216e-10 9.8009444e-11 6.2675755e-10 -7.8427120e-10 NaN 9.0465511e-06 1.2605566e-06 2.4782415e-07 6.5726138e-07 -1.3925553e-07
1.0207500e+01 NaN 1.3556915e-08 6.4569031e-10 2.6986638e-10 1.7939853e-09 1.8796098e-09 NaN 9.0492869e-06 1.2608439e-06 2.4806653e-07 6.5772982e-07 -1.3926292e-07
1.0211111e+01 NaN 1.2908787e-08 1.3945269e-09 8.4878910e-10 1.2946552e-09 -1.9477862e-09 NaN 9.0518782e-06 1.2612356e-06 2.4830874e-07 6.5811000e-07 -1.3949566e-07
1.0214722e+01 NaN 1.2159149e-08 1.3864441e-09 2.6911542e-10 1.2119727e-09 -2.0061919e-10 NaN 9.0558116e-06 1.2617839e-06 2.4853472e-07 6.5883093e-07 -1.3981214e-07
1.0220278e+01 NaN 1.2573790e-08 1.1443811e-09 4.0881250e-10 1.8777428e-09 -1.6982250e-09 NaN 9.0584818e-06 1.2619645e-06 2.4868095e-07 6.5936236e-07 -1.3990991e-07
1.0223889e+01 NaN 1.3257603e-08 1.3739943e-10 2.6612182e-10 1.6261765e-09 7.9567587e-10 NaN 9.0614873e-06 1.2620346e-06 2.4877662e-07 6.5979869e-07 -1.3977269e-07
1.0227778e+01 NaN 1.3740556e-08 3.2511880e-10 1.4386764e-10 1.0452721e-09 3.8053571e-10 NaN 9.0641588e-06 1.2621905e-06 2.4890431e-07 6.6024231e-07 -1.3967204e-07
1.0231389e+01 NaN 1.2102615e-08 7.8207453e-10 4.4550260e-10 1.8796565e-09 5.4854880e-10 NaN 9.0665934e-06 1.2625519e-06 2.4918792e-07 6.6074999e-07 -1.3956189e-07
1.0235000e+01 NaN 1.1450182e-08 1.7834635e-09 8.6343649e-10 1.4676980e-09 4.6819188e-10 NaN 9.0691894e-06 1.2631854e-06 2.4941447e-07 6.6118308e-07 -1.3958639e-07
1.0238611e+01 NaN 1.3663148e-08 2.7152295e-09 1.8220626e-10 1.3878301e-09 -6.9434379e-10 NaN 9.0721479e-06 1.2636998e-06 2.4961971e-07 6.6174434e-07 -1.3949652e-07
1.0242500e+01 NaN 1.2912087e-08 6.7612675e-10 6.9738604e-10 2.0484880e-09 1.4646535e-09 NaN 9.0747433e-06 1.2640574e-06 2.4992789e-07 6.6225235e-07 -1.3935936e-07
1.0246111e+01 NaN 1.2195455e-08 1.8634750e-09 7.2497325e-10 1.3009748e-09 -1.9856873e-10 NaN 9.0773102e-06 1.2645499e-06 2.5023359e-07 6.6259712e-07 -1.3928490e-07
1.0249722e+01 NaN 1.2636869e-08 1.6331843e-09 6.8593489e-10 9.7226275e-10 8.8589820e-10 NaN 9.0797292e-06 1.2650793e-06 2.5043629e-07 6.6292966e-07 -1.3918325e-07
1.0253333e+01 NaN 1.0764086e-08 2.1262802e-09 2.4960022e-10 1.2203276e-09 5.2383352e-11 NaN 9.0820738e-06 1.2656124e-06 2.5061898e-07 6.6341319e-07 -1.3924415e-07
1.0256944e+01 NaN 1.1916835e-08 1.6586152e-09 5.9362444e-10 1.9677652e-09 -6.1448486e-10 NaN 9.0846705e-06 1.2660896e-06 2.5095475e-07 6.6401571e-07 -1.3934848e-07
1.0260833e+01 NaN 1.1408885e-08 1.4879970e-09 8.4536980e-10 1.7211027e-09 -2.7977879e-10 NaN 9.0871582e-06 1.2665048e-06 2.5119283e-07 6.6466362e-07 -1.3940931e-07
1.0264444e+01 NaN 1.2657305e-08 1.4599986e-09 2.5346347e-10 2.5508342e-09 -2.8175448e-10 NaN 9.0896652e-06 1.2669040e-06 2.5123011e-07 6.6531194e-07 -1.3934380e-07
1.0268056e+01 NaN 1.1594224e-08 1.3744218e-09 -8.1410621e-11 1.7238067e-09 8.8647913e-10 NaN 9.0922245e-06 1.2672359e-06 2.5139848e-07 6.6582203e-07 -1.3941324e-07
1.0271667e+01 NaN 1.3164142e-08 9.8227642e-10 8.5850256e-10 1.6394363e-09 -1.5274441e-09 NaN 9.0951074e-06 1.2675412e-06 2.5179668e-07 6.6634433e-07 -1.3950742e-07
1.0275556e+01 NaN 1.2732665e-08 1.0308594e-09 8.4808674e-10 1.5583336e-09 7.2017804e-10 NaN 9.0986672e-06 1.2679471e-06 2.5202811e-07 6.6716429e-07 -1.3949017e-07
1.0280833e+01 NaN 1.0829522e-08 9.4114296e-10 -1.1724660e-10 2.1407436e-09 -6.1126716e-10 NaN 9.1012991e-06 1.2681904e-06 2.5211602e-07 6.6772735e-07 -1.3973009e-07
1.0284722e+01 NaN 1.2812297e-08 6.6323494e-10 4.9399785e-10 1.3065655e-09 -1.4451783e-09 NaN 9.1039224e-06 1.2684177e-06 2.5230251e-07 6.6809859e-07 -1.3991699e-07
1.0288333e+01 NaN 1.2565002e-08 9.5051855e-10 3.6669447e-10 1.1411215e-09 -2.8006945e-10 NaN 9.1065737e-06 1.2687912e-06 2.5248019e-07 6.6844462e-07 -1.4013097e-07
1.0291944e+01 NaN 1.3083528e-08 1.7014559e-09 4.5338430e-10 1.1404451e-09 -1.6951300e-09 NaN 9.1091875e-06 1.2691578e-06 2.5267978e-07 6.6877877e-07 -1.4021843e-07
1.0295556e+01 NaN 1.2201948e-08 9.0151634e-10 4.6781917e-10 1.0627502e-09 8.8784073e-10 NaN 9.1116934e-06 1.2694360e-06 2.5288848e-07 6.6932812e-07 -1.4008927e-07
1.0299167e+01 NaN 1.2039383e-08 1.0738257e-09 4.9540147e-10 2.5593104e-09 3.0437755e-10 NaN 9.1141409e-06 1.2698816e-06 2.5308958e-07 6.7010905e-07 -1.4001871e-07
1.0303056e+01 NaN 9.9464302e-09 1.8642461e-09 3.6643787e-10 2.2218812e-09 3.0049253e-10 NaN 9.1162400e-06 1.2703577e-06 2.5325539e-07 6.7079683e-07 -1.3991692e-07
1.0306667e+01 NaN 1.0360074e-08 1.5164247e-09 3.9882444e-10 2.3129315e-09 6.3903501e-10 NaN 9.1186733e-06 1.2707519e-06 2.5344827e-07 6.7133365e-07 -1.3995015e-07
1.0310278e+01 NaN 1.3179132e-08 1.2826818e-09 4.9142071e-10 1.2265266e-09 -9.4570320e-10 NaN 9.1211275e-06 1.2709939e-06 2.5371889e-07 6.7164313e-07 -1.3999257e-07
1.0313889e+01 NaN 1.0562903e-08 4.3536062e-10 7.5758272e-10 8.1402193e-10 5.5412340e-10 NaN 9.1236337e-06 1.2711459e-06 2.5415114e-07 6.7193626e-07 -1.4003799e-07
1.0317778e+01 NaN 1.1949558e-08 5.6739324e-10 1.0949365e-09 9.8068527e-10 -9.4345318e-10 NaN 9.1260936e-06 1.2712917e-06 2.5446144e-07 6.7227142e-07 -1.4013438e-07
1.0321389e+01 NaN 1.1847072e-08 4.6764488e-10 3.3718624e-10 1.2291092e-09 5.3649311e-11 NaN 9.1285330e-06 1.2715882e-06 2.5451562e-07 6.7272049e-07 -1.4007743e-07
1.0325000e+01 NaN 1.1751892e-08 1.6379821e-09 -8.7098726e-11 1.7318381e-09 4.7209528e-10 NaN 9.1311465e-06 1.2719555e-06 2.5459504e-07 6.7342194e-07 -1.4016152e-07
1.0328889e+01 NaN 1.1724071e-08 7.8340289e-10 4.2745063e-10 2.5627258e-09 -1.1928589e-09 NaN 9.1329555e-06 1.2723095e-06 2.5468960e-07 6.7400991e-07 -1.4041106e-07
1.0332500e+01 NaN 5.7758286e-09 1.7300035e-09 8.9987273e-12 1.3139760e-09 -1.1106191e-09 NaN 9.1356296e-06 1.2730044e-06 2.5486919e-07 6.7489504e-07 -1.4080894e-07
1.0338056e+01 NaN 1.1039401e-08 1.4776047e-09 5.2975848e-10 2.4794719e-09 -1.2766520e-09 NaN 9.1379969e-06 1.2734324e-06 2.5511285e-07 6.7549632e-07 -1.4097712e-07
1.0341667e+01 NaN 1.1861050e-08 1.5609370e-09 5.9483488e-10 1.4850145e-09 -2.7574404e-10 NaN 9.1407749e-06 1.2739674e-06 2.5539362e-07 6.7588380e-07 -1.4103683e-07
1.0345278e+01 NaN 1.5013351e-08 2.2377361e-09 7.0102497e-10 1.0697425e-09 -2.7550623e-10 NaN 9.1441292e-06 1.2745243e-06 2.5576132e-07 6.7634285e-07 -1.4107154e-07
1.0349167e+01 NaN 1.5117362e-08 1.4346728e-09 8.7482250e-10 1.7407699e-09 -2.2005588e-11 NaN 9.1468402e-06 1.2748055e-06 2.5609596e-07 6.7694610e-07 -1.4128391e-07
1.0352778e+01 NaN 1.1108178e-08 5.6148687e-10 6.6967410e-10 2.2367020e-09 -1.9383294e-09 NaN 9.1489866e-06 1.2750499e-06 2.5623273e-07 6.7758702e-07 -1.4147842e-07
1.0356389e+01 NaN 9.6559853e-09 1.1743606e-09 -3.8396234e-11 1.9891705e-09 1.4286109e-10 NaN 9.1509251e-06 1.2752883e-06 2.5628516e-07 6.7821508e-07 -1.4146584e-07
1.0360000e+01 NaN 9.0974057e-09 5.1813687e-10 2.8036933e-10 2.1518510e-09 -2.6679160e-11 NaN 9.1526779e-06 1.2754692e-06 2.5636515e-07 6.7880464e-07 -1.4165193e-07
1.0363611e+01 NaN 7.8585681e-09 7.6651072e-10 8.8828965e-11 1.7353947e-09 -1.6911486e-09 NaN 9.1547803e-06 1.2757570e-06 2.5646617e-07 6.7920863e-07 -1.4185238e-07
1.0367500e+01 NaN 1.1027303e-08 1.1309333e-09 3.4409662e-10 7.3801803e-10 -2.6983569e-11 NaN 9.1568704e-06 1.2759713e-06 2.5671963e-07 6.7957092e-07 -1.4183143e-07
1.0371111e+01 NaN 9.1912667e-09 3.9105022e-10 8.2569533e-10 1.6507271e-09 2.2042874e-10 NaN 9.1586460e-06 1.2761155e-06 2.5699175e-07 6.8019848e-07 -1.4180135e-07
1.0374722e+01 NaN 7.9862969e-09 6.3266360e-10 4.3025836e-10 2.4870334e-09 5.7165435e-11 NaN 9.1605353e-06 1.2764030e-06 2.5717724e-07 6.8095306e-07 -1.4185199e-07
1.0378333e+01 NaN 1.0290381e-08 1.4090098e-09 4.2586984e-10 2.4881758e-09 -5.2459989e-10 NaN 9.1625283e-06 1.2767528e-06 2.5739708e-07 6.8172560e-07 -1.4186739e-07
1.0382222e+01 NaN 7.6119771e-09 8.9720294e-10 5.1630395e-10 2.2416885e-09 3.9258210e-10 NaN 9.1645236e-06 1.2769272e-06 2.5766889e-07 6.8233064e-07 -1.4183602e-07
1.0385833e+01 NaN 1.1690928e-08 3.4119554e-10 7.3818153e-10 1.7475525e-09 -1.0301553e-10 NaN 9.1666546e-06 1.2771040e-06 2.5795977e-07 6.8283440e-07 -1.4178688e-07
1.0389444e+01 NaN 8.9240720e-09 9.1428485e-10 6.0433429e-10 1.5739801e-09 5.5665586e-10 NaN 9.1687023e-06 1.2773686e-06 2.5821059e-07 6.8347164e-07 -1.4175366e-07
1.0393333e+01 NaN 9.4697399e-09 8.2979150e-10 4.7061639e-10 2.3274783e-09 -2.7189809e-10 NaN 9.1715404e-06 1.2778074e-06 2.5854779e-07 6.8430133e-07 -1.4173404e-07
1.0398611e+01 NaN 9.3153550e-09 1.3020712e-09 5.9423183e-10 1.4154608e-09 3.9582607e-10 NaN 9.1736321e-06 1.2780322e-06 2.5896203e-07 6.8480406e-07 -1.4181666e-07
1.0402500e+01 NaN 9.4738583e-09 1.8013577e-10 1.1810782e-09 1.6624960e-09 -1.1039979e-09 NaN 9.1758261e-06 1.2782921e-06 2.5937017e-07 6.8534697e-07 -1.4193830e-07
1.0406111e+01 NaN 1.1751460e-08 1.6659035e-09 7.0266302e-10 1.9171318e-09 -1.8883332e-11 NaN 9.1779238e-06 1.2787680e-06 2.5958024e-07 6.8583980e-07 -1.4190658e-07
1.0409722e+01 NaN 8.5410533e-09 1.7132274e-09 2.6687748e-10 1.3323144e-09 3.1172705e-10 NaN 9.1800149e-06 1.2792802e-06 2.5970999e-07 6.8621946e-07 -1.4167639e-07
1.0413333e+01 NaN 1.1687388e-08 1.9234083e-09 3.3195273e-10 1.1709514e-09 1.8130607e-09 NaN 9.1823384e-06 1.2796965e-06 2.5983940e-07 6.8662782e-07 -1.4145798e-07
1.0417222e+01 NaN 9.1848229e-09 8.2168927e-10 2.2265179e-10 1.3291846e-09 5.9074407e-11 NaN 9.1841835e-06 1.2799481e-06 2.5996392e-07 6.8695658e-07 -1.4144449e-07
1.0420833e+01 NaN 8.6640591e-09 9.6426405e-10 3.5206343e-10 8.3849804e-10 6.5419638e-11 NaN 9.1857313e-06 1.2801765e-06 2.6008013e-07 6.8733511e-07 -1.4136838e-07
1.0424444e+01 NaN 6.3089069e-09 6.5799481e-10 1.8428006e-10 1.6572897e-09 6.3710790e-10 NaN 9.1872786e-06 1.2803516e-06 2.6015553e-07 6.8765008e-07 -1.4123853e-07
1.0428056e+01 NaN 8.6593347e-09 5.8522340e-10 1.6373716e-10 4.1944116e-10 5.6152633e-10 NaN 9.1892649e-06 1.2804734e-06 2.6028991e-07 6.8801885e-07 -1.4115566e-07
1.0431944e+01 NaN 9.1835246e-09 2.1791702e-10 4.1216219e-10 1.8383151e-09 1.4877622e-10 NaN 9.1909881e-06 1.2806999e-06 2.6046103e-07 6.8855085e-07 -1.4108762e-07
1.0435556e+01 NaN 7.4863877e-09 1.3902527e-09 3.7763297e-10 1.6693931e-09 4.7929699e-10 NaN 9.1929820e-06 1.2810320e-06 2.6065909e-07 6.8907027e-07 -1.4094752e-07
1.0439167e+01 NaN 1.1802813e-08 9.6760862e-10 5.3649739e-10 1.7553623e-09 8.1395292e-10 NaN 9.1950540e-06 1.2813367e-06 2.6087350e-07 6.8979120e-07 -1.4099695e-07
1.0442778e+01 NaN 8.2407567e-09 1.1958641e-09 4.5307117e-10 2.9979800e-09 -1.2702141e-09 NaN 9.1968403e-06 1.2816972e-06 2.6110136e-07 6.9058141e-07 -1.4114718e-07
1.0446667e+01 NaN 7.8058517e-09 1.1810693e-09 5.2348684e-10 1.8400630e-09 -1.7493032e-11 NaN 9.1986400e-06 1.2819929e-06 2.6129218e-07 6.9118934e-07 -1.4125953e-07
1.0450278e+01 NaN 9.6043351e-09 9.1844364e-10 3.5720931e-10 2.1682693e-09 -1.0195928e-09 NaN 9.2015181e-06 1.2821942e-06 2.6158808e-07 6.9212541e-07 -1.4168165e-07
1.0455833e+01 NaN 8.4928100e-09 1.0656157e-11 5.3049241e-10 1.8434460e-09 -1.5131528e-09 NaN 9.2033327e-06 1.2823501e-06 2.6171476e-07 6.9278462e-07 -1.4184779e-07
1.0459444e+01 NaN 9.0615898e-09 1.0964277e-09 5.4207568e-11 2.5030235e-09 -2.0383750e-11 NaN 9.2049999e-06 1.2827246e-06 2.6178735e-07 6.9336734e-07 -1.4167193e-07
1.0463056e+01 NaN 7.0661759e-09 1.5630022e-09 2.8082855e-10 1.3390901e-09 1.6437266e-09 NaN 9.2066746e-06 1.2830441e-06 2.6196793e-07 6.9381205e-07 -1.4151372e-07
1.0466667e+01 NaN 9.1352611e-09 7.0554774e-10 5.5259503e-10 1.5930631e-09 -1.8340630e-10 NaN 9.2082380e-06 1.2833761e-06 2.6222202e-07 6.9437193e-07 -1.4158637e-07
1.0470556e+01 NaN 4.9083268e-09 1.4837400e-09 5.3635666e-10 1.8347731e-09 -4.3930177e-10 NaN 9.2095562e-06 1.2837408e-06 2.6234764e-07 6.9482812e-07 -1.4171732e-07
1.0474167e+01 NaN 7.8440868e-09 1.1057755e-09 4.3433534e-11 1.1730529e-09 -7.6946815e-10 NaN 9.2112638e-06 1.2841389e-06 2.6245028e-07 6.9523490e-07 -1.4165850e-07
1.0477778e+01 NaN 8.6744215e-09 1.7207793e-09 4.3029097e-10 1.5090010e-09 1.3124894e-09 NaN 9.2131834e-06 1.2845269e-06 2.6256750e-07 6.9576844e-07 -1.4142032e-07
1.0481667e+01 NaN 8.5695984e-09 8.3720760e-10 7.2090953e-11 1.7575969e-09 7.2904879e-10 NaN 9.2151244e-06 1.2848272e-06 2.6261790e-07 6.9618816e-07 -1.4144256e-07
1.0485278e+01 NaN 1.0206915e-08 1.2954248e-09 1.6050293e-10 1.0097772e-09 -9.3437175e-10 NaN 9.2170349e-06 1.2850975e-06 2.6277773e-07 6.9670940e-07 -1.4141948e-07
1.0488889e+01 NaN 8.2751444e-09 6.2412220e-10 5.7716644e-10 2.4269647e-09 1.1473925e-09 NaN 9.2185641e-06 1.2852864e-06 2.6319955e-07 6.9738216e-07 -1.4141443e-07
1.0492500e+01 NaN 6.5179961e-09 7.1698451e-10 1.3697009e-09 2.0087901e-09 -1.1007823e-09 NaN 9.2203683e-06 1.2854665e-06 2.6353749e-07 6.9814657e-07 -1.4159394e-07
1.0496389e+01 NaN 9.6887454e-09 4.7060285e-10 7.8621170e-11 2.6712769e-09 -4.3782118e-10 NaN 9.2222655e-06 1.2858034e-06 2.6357595e-07 6.9871767e-07 -1.4175163e-07
1.0500000e+01 NaN 8.6650731e-09 1.9215670e-09 9.8915575e-11 1.0942566e-09 -1.0177682e-09 NaN 9.2240434e-06 1.2860760e-06 2.6364704e-07 6.9911306e-07 -1.4182777e-07
1.0503611e+01 NaN 8.5334951e-09 1.3661227e-11 2.2916505e-10 1.5126707e-09 3.1486286e-10 NaN 9.2257359e-06 1.2860993e-06 2.6370434e-07 6.9944537e-07 -1.4170572e-07
1.0507222e+01 NaN 7.8397971e-09 1.5225852e-10 3.5315699e-11 6.7840343e-10 8.1177706e-10 NaN 9.2272099e-06 1.2861073e-06 2.6381443e-07 6.9980256e-07 -1.4157474e-07
1.0511111e+01 NaN 5.4010922e-09 -9.9644717e-11 4.3646462e-10 1.5084700e-09 3.1095236e-10 NaN 9.2293787e-06 1.2865375e-06 2.6390171e-07 7.0065696e-07 -1.4156783e-07
1.0516389e+01 NaN 8.9538055e-09 2.1897498e-09 -1.6081630e-10 2.3459565e-09 -2.6731434e-10 NaN 9.2312097e-06 1.2869571e-06 2.6397175e-07 7.0119215e-07 -1.4170797e-07
1.0520278e+01 NaN 7.4941388e-09 5.7668069e-10 4.6095295e-10 9.3072864e-10 -9.3389915e-10 NaN 9.2328478e-06 1.2870140e-06 2.6414695e-07 7.0151207e-07 -1.4180235e-07
1.0523889e+01 NaN 8.3518117e-09 -1.7258820e-10 3.4767414e-10 1.1786125e-09 6.2718072e-11 NaN 9.2345790e-06 1.2870308e-06 2.6427141e-07 7.0202162e-07 -1.4187855e-07
1.0527500e+01 NaN 8.3958573e-09 2.9193147e-10 2.2674746e-10 2.1811008e-09 -7.6617671e-10 NaN 9.2363684e-06 1.2871585e-06 2.6433408e-07 7.0277581e-07 -1.4198892e-07
1.0531389e+01 NaN 7.6778118e-09 5.4962946e-10 4.1870316e-11 2.4363519e-09 -1.7984403e-10 NaN 9.2378361e-06 1.2874092e-06 2.6443369e-07 7.0337546e-07 -1.4202824e-07
1.0535000e+01 NaN 6.5204385e-09 1.2304552e-09 4.1786948e-10 1.5174258e-09 -1.8304646e-10 NaN 9.2393439e-06 1.2876336e-06 2.6459124e-07 7.0394945e-07 -1.4203180e-07
1.0538611e+01 NaN 8.0664532e-09 3.6315582e-10 3.0926617e-10 2.2670780e-09 1.5013647e-10 NaN 9.2408585e-06 1.2878204e-06 2.6470598e-07 7.0454885e-07 -1.4208039e-07
1.0542222e+01 NaN 6.5852908e-09 9.6341412e-10 2.2031345e-10 1.6850171e-09 -5.9866530e-10 NaN 9.2425697e-06 1.2880094e-06 2.6469901e-07 7.0509846e-07 -1.4219145e-07
1.0546111e+01 NaN 8.7861001e-09 2.8277950e-10 -2.5017596e-10 1.6799497e-09 -3.5327754e-10 NaN 9.2441376e-06 1.2880733e-06 2.6478922e-07 7.0560865e-07 -1.4223165e-07
1.0549722e+01 NaN 6.3819652e-09 1.7102990e-10 6.6652395e-10 1.6839211e-09 -1.7796623e-11 NaN 9.2453846e-06 1.2882570e-06 2.6500421e-07 7.0608166e-07 -1.4237969e-07
1.0553333e+01 NaN 5.6812588e-09 1.1329924e-09 3.2573967e-10 1.4348293e-09 -1.3486972e-09 NaN 9.2466299e-06 1.2884823e-06 2.6500785e-07 7.0652981e-07 -1.4259968e-07
1.0556944e+01 NaN 6.3651549e-09 4.6659729e-10 -3.0895270e-10 1.5200576e-09 -6.8196173e-10 NaN 9.2480647e-06 1.2885924e-06 2.6516257e-07 7.0701668e-07 -1.4249482e-07
1.0560556e+01 NaN 7.5146044e-09 3.1548929e-10 1.0230327e-09 1.6900189e-09 1.6498408e-09 NaN 9.2497115e-06 1.2886715e-06 2.6538066e-07 7.0741840e-07 -1.4243067e-07
1.0564444e+01 NaN 7.2790787e-09 2.0610317e-10 -8.8347623e-11 7.6952560e-10 -1.0999091e-09 NaN 9.2510826e-06 1.2886841e-06 2.6541380e-07 7.0786659e-07 -1.4247961e-07
1.0568056e+01 NaN 5.9846853e-09 -1.1642683e-10 2.4130304e-10 2.1855704e-09 6.4811613e-10 NaN 9.2534625e-06 1.2887904e-06 2.6569550e-07 7.0867434e-07 -1.4245699e-07
1.0573611e+01 NaN 8.9796964e-09 6.0672193e-10 6.0380268e-10 1.2762131e-09 -5.1240105e-10 NaN 9.2550952e-06 1.2889258e-06 2.6589097e-07 7.0893553e-07 -1.4245074e-07
1.0577222e+01 NaN 6.8151909e-09 3.5517269e-10 2.9834425e-10 4.4593059e-10 5.7008951e-10 NaN 9.2569043e-06 1.2889515e-06 2.6600944e-07 7.0917650e-07 -1.4256031e-07
1.0581111e+01 NaN 9.4354584e-09 -1.8566332e-10 2.0937619e-10 1.0293688e-09 -1.5092332e-09 NaN 9.2586295e-06 1.2888982e-06 2.6612501e-07 7.0942464e-07 -1.4277975e-07
1.0584722e+01 NaN 7.2537610e-09 -1.9288961e-10 3.2404701e-10 6.0672006e-10 -5.1641588e-10 NaN 9.2603430e-06 1.2889614e-06 2.6621149e-07 7.0979913e-07 -1.4286398e-07
1.0588333e+01 NaN 9.3223542e-09 6.4119677e-10 7.5076112e-11 1.8624772e-09 -2.6102453e-10 NaN 9.2620127e-06 1.2892078e-06 2.6622692e-07 7.1035082e-07 -1.4287586e-07
1.0591944e+01 NaN 6.8303805e-09 1.1089025e-09 -3.8700151e-12 1.7750229e-09 1.5133901e-10 NaN 9.2632377e-06 1.2894619e-06 2.6628720e-07 7.1076296e-07 -1.4282515e-07
1.0595556e+01 NaN 5.0199037e-09 6.9525033e-10 2.8208063e-10 9.4235582e-10 3.1674802e-10 NaN 9.2646332e-06 1.2897888e-06 2.6632873e-07 7.1120715e-07 -1.4284805e-07
1.0599444e+01 NaN 7.5156798e-09 1.4598699e-09 -1.0406911e-10 1.7771981e-09 -5.1308268e-10 NaN 9.2660922e-06 1.2899931e-06 2.6637462e-07 7.1153136e-07 -1.4284233e-07
1.0603056e+01 NaN 6.5989539e-09 -9.0478715e-12 3.1584546e-10 3.6045200e-10 5.6594180e-10 NaN 9.2676617e-06 1.2900380e-06 2.6656313e-07 7.1181816e-07 -1.4267421e-07
1.0606667e+01 NaN 8.5835188e-09 3.2779072e-10 5.5423154e-10 1.5305277e-09 9.8593961e-10 NaN 9.2690495e-06 1.2902482e-06 2.6668609e-07 7.1239557e-07 -1.4254195e-07
1.0610278e+01 NaN 4.8421900e-09 1.1648564e-09 1.3261566e-11 2.2765760e-09 2.3489081e-10 NaN 9.2701808e-06 1.2904179e-06 2.6680353e-07 7.1318004e-07 -1.4277830e-07
1.0614167e+01 NaN 5.3203433e-09 -4.6346409e-11 4.9006062e-10 2.5262910e-09 -2.2607656e-09 NaN 9.2714422e-06 1.2905516e-06 2.6698163e-07 7.1383387e-07 -1.4297019e-07
1.0617778e+01 NaN 6.8823761e-09 9.9625426e-10 3.3194526e-10 1.7847084e-09 4.8947541e-10 NaN 9.2729031e-06 1.2907450e-06 2.6707814e-07 7.1450157e-07 -1.4292717e-07
1.0621389e+01 NaN 7.2500178e-09 3.7683708e-10 1.1347012e-10 2.6176931e-09 -9.2384485e-11 NaN 9.2744300e-06 1.2910069e-06 2.6730561e-07 7.1511189e-07 -1.4286153e-07
1.0625278e+01 NaN 6.4658956e-09 1.3498511e-09 8.6139625e-10 1.1189460e-09 6.5505261e-10 NaN 9.2758802e-06 1.2912019e-06 2.6756245e-07 7.1541319e-07 -1.4276484e-07
1.0628889e+01 NaN 7.5625829e-09 3.5083314e-11 3.2403954e-10 8.6766476e-10 2.3742699e-10 NaN 9.2781299e-06 1.2912467e-06 2.6764216e-07 7.1593434e-07 -1.4278293e-07
1.0634444e+01 NaN 6.5835557e-09 1.7156353e-10 -8.4913298e-11 1.3658160e-09 -3.4593149e-10 NaN 9.2795138e-06 1.2911372e-06 2.6768923e-07 7.1648709e-07 -1.4281303e-07
1.0638056e+01 NaN 6.8042759e-09 -9.4923908e-10 3.0216912e-10 2.2787169e-09 6.8065634e-11 NaN 9.2811367e-06 1.2910452e-06 2.6781077e-07 7.1702798e-07 -1.4295093e-07
1.0641667e+01 NaN 8.8956380e-09 2.9603592e-10 2.5875753e-10 1.2876123e-09 -1.3409765e-09 NaN 9.2828985e-06 1.2911468e-06 2.6789299e-07 7.1748958e-07 -1.4311816e-07
1.0645556e+01 NaN 6.9303753e-09 3.7414791e-10 9.3637164e-11 1.5384603e-09 -9.2440743e-11 NaN 9.2843136e-06 1.2911807e-06 2.6792478e-07 7.1803119e-07 -1.4317468e-07
1.0649167e+01 NaN 6.7592731e-09 -1.3368918e-10 5.3060161e-11 2.0326426e-09 -4.2926643e-10 NaN 9.2855949e-06 1.2913721e-06 2.6794122e-07 7.1858521e-07 -1.4339360e-07
1.0652778e+01 NaN 5.6353223e-09 1.4929177e-09 2.2812846e-11 1.6202227e-09 -1.5915058e-09 NaN 9.2867221e-06 1.2917018e-06 2.6801050e-07 7.1911493e-07 -1.4358503e-07
1.0656389e+01 NaN 5.2693783e-09 8.4785086e-10 2.9696425e-10 1.8724630e-09 -1.7558446e-10 NaN 9.2881350e-06 1.2917886e-06 2.6808954e-07 7.1952216e-07 -1.4369432e-07
1.0660278e+01 NaN 7.4221721e-09 -2.7540453e-10 4.1789900e-11 6.2075905e-10 -7.6120610e-10 NaN 9.2894986e-06 1.2918968e-06 2.6807358e-07 7.2005208e-07 -1.4371456e-07
1.0663889e+01 NaN 5.7689843e-09 1.0434539e-09 -1.1548402e-10 2.8732293e-09 5.7442984e-10 NaN 9.2907134e-06 1.2921578e-06 2.6813046e-07 7.2072192e-07 -1.4374325e-07
1.0667500e+01 NaN 5.9828277e-09 8.1000923e-10 3.7803305e-10 1.5432968e-09 -8.3926337e-10 NaN 9.2919722e-06 1.2923142e-06 2.6826793e-07 7.2118975e-07 -1.4386220e-07
1.0671111e+01 NaN 6.1946197e-09 3.0063250e-10 2.5644569e-10 1.5413142e-09 -2.5874582e-10 NaN 9.2931590e-06 1.2925262e-06 2.6836637e-07 7.2165726e-07 -1.4395435e-07
1.0674722e+01 NaN 5.2862818e-09 1.2046459e-09 1.9787414e-10 1.5411535e-09 -5.9191724e-10 NaN 9.2944298e-06 1.2928184e-06 2.6842659e-07 7.2212561e-07 -1.4417229e-07
1.0678333e+01 NaN 7.0077840e-09 8.7011821e-10 8.0080401e-11 1.5468418e-09 -1.4198254e-09 NaN 9.2958549e-06 1.2931727e-06 2.6855155e-07 7.2262924e-07 -1.4447540e-07
1.0682222e+01 NaN 5.7936373e-09 1.4661215e-09 4.5544704e-10 1.5366141e-09 -1.1782068e-09 NaN 9.2973291e-06 1.2935689e-06 2.6867157e-07 7.2303339e-07 -1.4466702e-07
1.0685833e+01 NaN 8.4670513e-09 1.3465020e-09 9.8472035e-11 1.1280891e-09 -5.9061887e-10 NaN 9.2998779e-06 1.2941098e-06 2.6872235e-07 7.2383076e-07 -1.4507233e-07
1.0691389e+01 NaN 7.5602392e-09 1.1503738e-09 5.3868472e-11 2.2892298e-09 -1.8412318e-09 NaN 9.3013524e-06 1.2944836e-06 2.6871554e-07 7.2438691e-07 -1.4537189e-07
1.0695000e+01 NaN 6.7033788e-09 1.5031941e-09 -8.5261833e-11 1.3776707e-09 -9.2394479e-10 NaN 9.3027115e-06 1.2949143e-06 2.6877540e-07 7.2485593e-07 -1.4540052e-07
1.0698611e+01 NaN 6.4446345e-09 1.5553444e-09 3.6151210e-10 1.7147702e-09 6.5968751e-10 NaN 9.3041741e-06 1.2952531e-06 2.6891763e-07 7.2519875e-07 -1.4541158e-07
1.0702500e+01 NaN 6.6937455e-09 6.7875182e-10 2.4804694e-10 3.8417270e-10 -7.5451409e-10 NaN 9.3055064e-06 1.2953581e-06 2.6898763e-07 7.2541569e-07 -1.4559341e-07
1.0706111e+01 NaN 6.1940648e-09 6.6844857e-11 7.5051833e-11 1.0461823e-09 -9.2388405e-10 NaN 9.3067495e-06 1.2954235e-06 2.6908265e-07 7.2578405e-07 -1.4577529e-07
1.0709722e+01 NaN 5.8319625e-09 3.9729022e-10 3.6348775e-10 1.3825336e-09 -7.5505814e-10 NaN 9.3083069e-06 1.2956501e-06 2.6926750e-07 7.2627920e-07 -1.4611912e-07
1.0713333e+01 NaN 9.2343141e-09 1.2116981e-09 4.8968122e-10 1.8822242e-09 -2.4187022e-09 NaN 9.3101130e-06 1.2959586e-06 2.6949769e-07 7.2683976e-07 -1.4656703e-07
1.0717222e+01 NaN 6.9890258e-09 8.2241035e-10 4.9683537e-10 1.5497403e-09 -1.4205227e-09 NaN 9.3115371e-06 1.2961440e-06 2.6962725e-07 7.2720879e-07 -1.4672170e-07
1.0720833e+01 NaN 6.7881664e-09 4.9370454e-10 1.0113613e-10 8.8347383e-10 -7.2429710e-12 NaN 9.3129335e-06 1.2963542e-06 2.6972845e-07 7.2765308e-07 -1.4674151e-07
1.0724444e+01 NaN 6.7201449e-09 9.9895561e-10 3.6591718e-10 2.0458632e-09 -1.7559540e-10 NaN 9.3145631e-06 1.2966724e-06 2.6993569e-07 7.2820042e-07 -1.4674297e-07
1.0728333e+01 NaN 7.9182035e-09 1.0994618e-09 5.2228782e-10 1.3052404e-09 1.6307571e-10 NaN 9.3159040e-06 1.2968880e-06 2.7020078e-07 7.2862112e-07 -1.4685212e-07
1.0731944e+01 NaN 5.0531101e-09 4.3129842e-10 7.0120154e-10 1.4685952e-09 -1.1705844e-09 NaN 9.3171274e-06 1.2970163e-06 2.7040960e-07 7.2896562e-07 -1.4710580e-07
1.0735556e+01 NaN 6.7819469e-09 4.7921335e-10 2.6257147e-10 8.0281347e-10 -1.1711024e-09 NaN 9.3185112e-06 1.2971420e-06 2.7045622e-07 7.2932333e-07 -1.4730515e-07
1.0739167e+01 NaN 6.6047982e-09 4.1377593e-10 -4.7424997e-11 1.5557276e-09 -6.6905511e-10 NaN 9.3198562e-06 1.2973311e-06 2.7050200e-07 7.2989957e-07 -1.4734477e-07
1.0743056e+01 NaN 5.4769787e-09 8.3293330e-10 2.4365985e-10 1.9722886e-09 3.2940092e-10 NaN 9.3209721e-06 1.2974830e-06 2.7062566e-07 7.3049758e-07 -1.4727358e-07
1.0746667e+01 NaN 5.3189308e-09 2.4577001e-10 3.2706736e-10 1.9706205e-09 3.2780099e-10 NaN 9.3229314e-06 1.2976788e-06 2.7097030e-07 7.3126328e-07 -1.4717747e-07
1.0752222e+01 NaN 7.0007491e-09 6.5773782e-10 7.0684675e-10 1.3109324e-09 2.4885652e-10 NaN 9.3243962e-06 1.2979897e-06 2.7115814e-07 7.3164810e-07 -1.4724988e-07
1.0755833e+01 NaN 7.1692435e-09 1.5498634e-09 1.6012935e-10 1.2263433e-09 -9.1724272e-10 NaN 9.3256310e-06 1.2983873e-06 2.7141833e-07 7.3200663e-07 -1.4733196e-07
1.0759444e+01 NaN 4.7769170e-09 1.2734921e-09 1.0407213e-09 1.1375790e-09 1.5956485e-10 NaN 9.3268106e-06 1.2986224e-06 2.7187232e-07 7.3242015e-07 -1.4725530e-07
1.0763333e+01 NaN 5.8184752e-09 2.7656710e-10 9.0494838e-10 1.3941798e-09 4.9753767e-10 NaN 9.3281569e-06 1.2987573e-06 2.7220087e-07 7.3286795e-07 -1.4730092e-07
1.0766944e+01 NaN 7.2056754e-09 6.8103423e-10 6.1144172e-10 1.5583890e-09 -9.1866809e-10 NaN 9.3294911e-06 1.2989222e-06 2.7228313e-07 7.3326425e-07 -1.4742830e-07
1.0770556e+01 NaN 5.7017750e-09 4.9008409e-10 -2.3175462e-10 1.0545589e-09 -2.5714041e-10 NaN 9.3308510e-06 1.2990592e-06 2.7216689e-07 7.3363505e-07 -1.4755588e-07
1.0774167e+01 NaN 7.4536783e-09 4.8293706e-10 -3.0474119e-10 1.3903128e-09 -9.2054837e-10 NaN 9.3322513e-06 1.2992543e-06 2.7211856e-07 7.3419802e-07 -1.4774154e-07
1.0778056e+01 NaN 5.1247383e-09 8.0356114e-10 9.7606846e-11 2.0564208e-09 -6.7080179e-10 NaN 9.3335288e-06 1.2995885e-06 2.7223945e-07 7.3468388e-07 -1.4784138e-07
1.0781667e+01 NaN 7.2337731e-09 1.5691853e-09 4.6035604e-10 1.1470201e-09 -2.5085301e-10 NaN 9.3348420e-06 1.2999599e-06 2.7239633e-07 7.3506966e-07 -1.4794984e-07
1.0785278e+01 NaN 5.4694182e-09 1.0676829e-09 2.6367892e-10 1.3966244e-09 -7.5026761e-10 NaN 9.3359486e-06 1.3002096e-06 2.7255082e-07 7.3551886e-07 -1.4789595e-07
1.0788889e+01 NaN 5.2353694e-09 7.0589722e-10 4.4934858e-10 1.5651440e-09 1.2476657e-09 NaN 9.3371704e-06 1.3003216e-06 2.7267654e-07 7.3604288e-07 -1.4790620e-07
1.0792778e+01 NaN 5.7401581e-09 3.1952942e-11 8.9462549e-11 1.6431286e-09 -1.3354485e-09 NaN 9.3382924e-06 1.3004762e-06 2.7274951e-07 7.3637784e-07 -1.4815923e-07
1.0796389e+01 NaN 5.1135958e-09 1.0659805e-09 2.4734100e-10 5.6538247e-10 -1.0002434e-09 NaN 9.3396683e-06 1.3007575e-06 2.7279166e-07 7.3675132e-07 -1.4835790e-07
1.0800000e+01 NaN 8.1967787e-09 9.3182687e-10 -5.2844149e-11 1.8971199e-09 -8.3359597e-10 NaN 9.3411677e-06 1.3009484e-06 2.7269962e-07 7.3726223e-07 -1.4839722e-07
1.0803889e+01 NaN 5.2724697e-09 3.2658479e-10 -3.4159408e-10 1.2308991e-09 4.9650022e-10 NaN 9.3428804e-06 1.3010846e-06 2.7262033e-07 7.3786413e-07 -1.4843713e-07
1.0809167e+01 NaN 6.0635965e-09 3.3512448e-10 9.1204002e-11 1.4844577e-09 -7.4851362e-10 NaN 9.3443576e-06 1.3012334e-06 2.7257754e-07 7.3819887e-07 -1.4864133e-07
1.0813056e+01 NaN 7.2057976e-09 6.4599716e-10 -2.7457833e-10 5.6495094e-10 -1.0017876e-09 NaN 9.3457891e-06 1.3012721e-06 2.7264649e-07 7.3862329e-07 -1.4873185e-07
1.0816667e+01 NaN 6.6430795e-09 -3.7099109e-10 5.9281980e-10 2.2334545e-09 1.6619436e-10 NaN 9.3471969e-06 1.3012661e-06 2.7281616e-07 7.3932648e-07 -1.4875870e-07
1.0820278e+01 NaN 6.9754566e-09 3.2848706e-10 1.9023207e-10 2.4029250e-09 -4.1408428e-10 NaN 9.3485628e-06 1.3013791e-06 2.7291550e-07 7.3972725e-07 -1.4862318e-07
1.0823889e+01 NaN 6.2383648e-09 4.7361476e-10 2.6826992e-10 2.3955384e-10 1.6650685e-09 NaN 9.3499863e-06 1.3015257e-06 2.7303857e-07 7.4010276e-07 -1.4858688e-07
1.0827500e+01 NaN 7.5317206e-09 5.6706555e-10 2.9973318e-10 2.2362910e-09 -1.3299429e-09 NaN 9.3514726e-06 1.3016823e-06 2.7310089e-07 7.4058802e-07 -1.4881026e-07
1.0831389e+01 NaN 5.8193375e-09 4.6587929e-10 -3.2613272e-11 7.3472840e-10 -5.8476756e-10 NaN 9.3529238e-06 1.3018832e-06 2.7311647e-07 7.4088755e-07 -1.4886436e-07
1.0835000e+01 NaN 8.2196804e-09 9.6062652e-10 1.0450530e-10 1.2401834e-09 8.5350500e-11 NaN 9.3543413e-06 1.3020463e-06 2.7330649e-07 7.4122579e-07 -1.4885497e-07
1.0838611e+01 NaN 5.4926411e-09 1.9738770e-10 7.7252524e-10 9.8998616e-10 1.3565374e-12 NaN 9.3555570e-06 1.3021350e-06 2.7353417e-07 7.4160164e-07 -1.4892688e-07
1.0842222e+01 NaN 6.2682864e-09 4.3247328e-10 2.7830352e-10 1.4881436e-09 -6.6519151e-10 NaN 9.3569363e-06 1.3022774e-06 2.7355304e-07 7.4214227e-07 -1.4917910e-07
1.0846111e+01 NaN 6.1219106e-09 5.0624479e-10 -1.9744729e-10 1.8217811e-09 -1.4966673e-09 NaN 9.3581905e-06 1.3023665e-06 2.7357182e-07 7.4268203e-07 -1.4932330e-07
1.0849722e+01 NaN 6.0105772e-09 1.2650546e-10 2.8413882e-10 1.7370830e-09 1.6557193e-10 NaN 9.3595728e-06 1.3025318e-06 2.7371339e-07 7.4315892e-07 -1.4937734e-07
1.0853333e+01 NaN 7.3620510e-09 1.0470797e-09 3.6924070e-10 1.4072555e-09 -6.6433238e-10 NaN 9.3611072e-06 1.3028037e-06 2.7388849e-07 7.4356113e-07 -1.4943988e-07
1.0856944e+01 NaN 7.4816314e-09 8.8331810e-10 4.3893348e-10 1.2446821e-09 8.7001256e-11 NaN 9.3626421e-06 1.3031036e-06 2.7408663e-07 7.4388707e-07 -1.4917646e-07
1.0860833e+01 NaN 6.3062775e-09 1.0941492e-09 4.1023083e-10 7.5090215e-10 2.1709245e-09 NaN 9.3645631e-06 1.3034144e-06 2.7437958e-07 7.4425556e-07 -1.4889734e-07
1.0866389e+01 NaN 5.7729503e-09 3.4057457e-10 4.6862350e-10 8.2833456e-10 -4.9625710e-10 NaN 9.3656913e-06 1.3034378e-06 2.7455841e-07 7.4467080e-07 -1.4912208e-07
1.0870000e+01 NaN 5.1405069e-09 -1.7445593e-10 3.5674610e-10 1.9094702e-09 -1.5782146e-09 NaN 9.3668909e-06 1.3035528e-06 2.7476205e-07 7.4504841e-07 -1.4936478e-07
1.0873611e+01 NaN 6.4640514e-09 9.9073608e-10 5.8313837e-10 5.8026758e-10 -6.6208526e-10 NaN 9.3679840e-06 1.3037863e-06 2.7487758e-07 7.4527434e-07 -1.4940043e-07
1.0877222e+01 NaN 4.1107619e-09 6.6723248e-10 -4.9941439e-11 9.0937216e-10 3.3296366e-10 NaN 9.3689400e-06 1.3039104e-06 2.7483730e-07 7.4561374e-07 -1.4947224e-07
1.0880833e+01 NaN 5.1378207e-09 2.1393230e-10 -1.3597107e-10 1.3284594e-09 -9.9581054e-10 NaN 9.3702168e-06 1.3039000e-06 2.7482862e-07 7.4599326e-07 -1.4962705e-07
1.0884722e+01 NaN 6.3307506e-09 -2.8245771e-10 9.8766898e-11 9.9514148e-10 -3.3108607e-10 NaN 9.3713444e-06 1.3039535e-06 2.7495420e-07 7.4623271e-07 -1.4960832e-07
1.0888333e+01 NaN 4.5780121e-09 6.6257593e-10 4.8085480e-10 5.8363922e-10 5.0395771e-10 NaN 9.3723921e-06 1.3040646e-06 2.7508322e-07 7.4664872e-07 -1.4960771e-07
1.0891944e+01 NaN 5.5568604e-09 1.2636722e-10 1.1459487e-10 2.1593098e-09 -4.9833305e-10 NaN 9.3736340e-06 1.3041637e-06 2.7515177e-07 7.4704172e-07 -1.4977249e-07
1.0895833e+01 NaN 5.5994838e-09 5.2657818e-10 1.7920411e-10 2.4678272e-10 -9.1406695e-10 NaN 9.3748049e-06 1.3043610e-06 2.7525055e-07 7.4744641e-07 -1.4995157e-07
1.0899444e+01 NaN 5.7271430e-09 8.7470030e-10 2.7671489e-10 2.4214837e-09 -7.3902029e-10 NaN 9.3759442e-06 1.3046233e-06 2.7534804e-07 7.4808011e-07 -1.4996744e-07
1.0903056e+01 NaN 5.2945293e-09 9.8765613e-10 1.7323755e-10 1.7567848e-09 5.9255648e-10 NaN 9.3772640e-06 1.3048336e-06 2.7548172e-07 7.4851133e-07 -1.4995666e-07
1.0906667e+01 NaN 7.4726759e-09 5.0560997e-10 4.4374887e-10 1.0864296e-09 -4.9301839e-10 NaN 9.3785382e-06 1.3049585e-06 2.7562964e-07 7.4904305e-07 -1.5011045e-07
1.0910556e+01 NaN 3.9736820e-09 3.1772844e-10 1.9020610e-10 2.1689893e-09 -8.2524959e-10 NaN 9.3794071e-06 1.3051087e-06 2.7569277e-07 7.4949870e-07 -1.5027149e-07
1.0914167e+01 NaN 4.4313067e-09 7.4940352e-10 1.0113833e-10 8.3528889e-10 -6.6122251e-10 NaN 9.3802540e-06 1.3052364e-06 2.7586429e-07 7.4982821e-07 -1.5033343e-07
1.0917778e+01 NaN 3.7614593e-09 1.5696904e-10 6.9049272e-10 1.3373421e-09 8.9428274e-11 NaN 9.3811769e-06 1.3052818e-06 2.7598465e-07 7.5008282e-07 -1.5025081e-07
1.0921389e+01 NaN 5.1669313e-09 1.6576715e-10 -1.3500155e-10 3.4136942e-10 6.7327353e-10 NaN 9.3826670e-06 1.3054628e-06 2.7609417e-07 7.5024112e-07 -1.5029043e-07
1.0926944e+01 NaN 4.2028287e-09 6.6920703e-10 4.6356886e-10 3.3707230e-10 -9.1100585e-10 NaN 9.3837127e-06 1.3055523e-06 2.7614058e-07 7.5038178e-07 -1.5055062e-07
1.0930556e+01 NaN 5.9132267e-09 -3.3297863e-11 -2.4933837e-10 5.9037487e-10 -1.4907277e-09 NaN 9.3848694e-06 1.3054628e-06 2.7611583e-07 7.5068279e-07 -1.5075321e-07
1.0934444e+01 NaN 4.4775721e-09 -5.5700632e-10 1.4324691e-10 1.2525308e-09 -2.4580892e-10 NaN 9.3856924e-06 1.3055872e-06 2.7618419e-07 7.5101209e-07 -1.5095979e-07
1.0938056e+01 NaN 3.4839072e-09 1.4407841e-09 1.7223896e-10 9.1866469e-10 -1.6610294e-09 NaN 9.3867433e-06 1.3057621e-06 2.7631849e-07 7.5146817e-07 -1.5120213e-07
1.0941667e+01 NaN 6.6816855e-09 -1.9929949e-10 4.4761852e-10 2.0884588e-09 -5.7600793e-10 NaN 9.3881880e-06 1.3060175e-06 2.7640599e-07 7.5201492e-07 -1.5130724e-07
1.0945556e+01 NaN 6.2959079e-09 1.8830848e-09 -7.2600194e-11 1.2589730e-09 -3.2492393e-10 NaN 9.3893893e-06 1.3063556e-06 2.7641098e-07 7.5257342e-07 -1.5142274e-07
1.0949167e+01 NaN 5.3259406e-09 5.1819441e-10 9.5628818e-11 2.4234847e-09 -7.4124809e-10 NaN 9.3903308e-06 1.3064966e-06 2.7644165e-07 7.5319552e-07 -1.5144791e-07
1.0952778e+01 NaN 3.7815570e-09 4.8285809e-10 4.5900169e-11 1.6782432e-09 5.0894486e-10 NaN 9.3911763e-06 1.3066810e-06 2.7643590e-07 7.5370428e-07 -1.5144599e-07
1.0956389e+01 NaN 4.3979718e-09 8.2641232e-10 -7.2404845e-11 1.6762050e-09 -4.9121124e-10 NaN 9.3922438e-06 1.3069336e-06 2.7652803e-07 7.5394742e-07 -1.5158870e-07
1.0960000e+01 NaN 5.9288142e-09 9.6721141e-10 4.9762504e-10 -7.3079175e-11 -8.2612031e-10 NaN 9.3934728e-06 1.3071318e-06 2.7675814e-07 7.5420980e-07 -1.5179069e-07
1.0963889e+01 NaN 5.1109556e-09 3.3942302e-10 4.8855217e-10 1.6794845e-09 -9.0525765e-10 NaN 9.3944478e-06 1.3073376e-06 2.7703330e-07 7.5468114e-07 -1.5183380e-07
1.0967500e+01 NaN 4.3205498e-09 1.1218842e-09 7.8140616e-10 1.4282718e-09 5.0737145e-10 NaN 9.3952879e-06 1.3075875e-06 2.7728130e-07 7.5513985e-07 -1.5197611e-07
1.0971111e+01 NaN 3.8071733e-09 6.5240835e-10 3.6319066e-10 1.5961625e-09 -1.8210083e-09 NaN 9.3958815e-06 1.3077725e-06 2.7752684e-07 7.5562391e-07 -1.5221755e-07
1.0974722e+01 NaN 1.9346495e-09 6.6122510e-10 7.7007298e-10 1.5954729e-09 -4.0764399e-10 NaN 9.3968579e-06 1.3078487e-06 2.7781839e-07 7.5615846e-07 -1.5232252e-07
1.0978611e+01 NaN 6.8363698e-09 -1.5893215e-10 4.7944938e-10 1.6772932e-09 -4.9216858e-10 NaN 9.3978715e-06 1.3080593e-06 2.7793470e-07 7.5673145e-07 -1.5232043e-07
1.0982222e+01 NaN 2.9688923e-09 1.6549504e-09 5.7346642e-11 2.1006460e-09 5.1148919e-10 NaN 9.3990205e-06 1.3085433e-06 2.7791576e-07 7.5734131e-07 -1.5249750e-07
1.0987778e+01 NaN 4.2563680e-09 5.7874496e-10 -1.1415461e-10 5.1302701e-10 -1.5739102e-09 NaN 9.3998553e-06 1.3087011e-06 2.7794806e-07 7.5759866e-07 -1.5267589e-07
1.0991389e+01 NaN 3.8188060e-09 5.4163124e-10 2.6320891e-10 1.1838292e-09 -7.2801195e-11 NaN 9.4006646e-06 1.3088822e-06 2.7806068e-07 7.5790758e-07 -1.5260142e-07
1.0995000e+01 NaN 4.0101506e-09 7.4437913e-10 2.5659299e-10 8.5296015e-10 7.6026579e-10 NaN 9.4015796e-06 1.3091638e-06 2.7806195e-07 7.5833030e-07 -1.5264403e-07
1.0998611e+01 NaN 4.8413668e-09 1.2551856e-09 -2.5075189e-10 1.9342161e-09 -1.1535544e-09 NaN 9.4027132e-06 1.3094324e-06 2.7799810e-07 7.5879913e-07 -1.5270939e-07
1.1002500e+01 NaN 5.3419495e-09 5.1541855e-10 -2.2866963e-11 9.3618199e-10 5.9326588e-10 NaN 9.4037890e-06 1.3096137e-06 2.7806953e-07 7.5909624e-07 -1.5248146e-07
1.1006111e+01 NaN 5.0654113e-09 7.7257023e-10 3.5253197e-10 1.0227744e-09 1.5107754e-09 NaN 9.4048005e-06 1.3098309e-06 2.7828268e-07 7.5945635e-07 -1.5232572e-07
1.1009722e+01 NaN 4.7191439e-09 7.6960349e-10 6.3126265e-10 1.3516152e-09 -7.3244429e-11 NaN 9.4058150e-06 1.3100533e-06 2.7850045e-07 7.5977833e-07 -1.5224233e-07
[truncated: 301 more rows]
