# Supplementary material for: Oxidative decomposition mechanisms of lithium carbonate on carbon substrates in lithium battery chemistries
Source: Nat Commun. 2022 Aug 20;13:4908. doi: 10.1038/s41467-022-32557-w (PMC9392741; doi:10.1038/s41467-022-32557-w)
Supplement: Supplementary file 2 — Source Data [file 41467_2022_32557_MOESM2_ESM.zip › Fig2.csv]

1.5158333e+00 1.6346053e-10 -3.6769524e-09 9.0127766e-10 1.7644824e-09 8.9483229e-11 -4.3477089e-10 1.3926980e-10 2.2550384e-10
1.5194444e+00 6.6253852e-10 -5.1272484e-10 3.8428975e-10 3.1709150e-10 2.2031030e-10 -5.7572815e-10 1.2369331e-10 2.6769008e-10
1.5230556e+00 5.4509599e-10 -8.4561226e-10 -5.2807271e-10 7.2319918e-11 2.8872207e-10 -7.3492455e-10 5.6249699e-11 3.9403165e-10
1.5269444e+00 4.1290432e-11 -5.7890771e-10 -5.0015239e-11 1.0106074e-09 3.2570022e-10 -8.9079503e-10 1.2822808e-10 5.2081739e-10
1.5305556e+00 3.0004636e-10 -9.2314087e-10 7.1443107e-10 1.5972250e-10 3.4037899e-10 -1.1838670e-09 2.3562394e-10 5.9146130e-10
1.5341667e+00 -1.6455010e-10 -1.9010526e-09 2.7691536e-10 4.9237517e-10 4.3134458e-10 -1.3630310e-09 1.6811343e-10 7.7690916e-10
1.5377778e+00 1.0042325e-09 1.7453645e-10 -9.0008933e-10 1.2194513e-09 4.8950688e-10 -1.2233058e-09 5.9616202e-12 8.6067910e-10
1.5416667e+00 -5.0569829e-10 1.0757518e-09 -4.8978387e-10 -5.0142295e-10 4.8334017e-10 -1.0030908e-09 -3.3516764e-11 9.5791248e-10
1.5452778e+00 4.4877487e-10 1.0463537e-09 1.2536801e-10 1.3989619e-09 5.8792263e-10 -9.6659756e-10 -3.2181056e-11 1.2057834e-09
1.5488889e+00 5.1660166e-10 -6.9468571e-10 -1.1303839e-10 8.8907756e-10 6.5605140e-10 -1.2312443e-09 8.1885686e-12 1.2141730e-09
1.5525000e+00 1.1227928e-10 -1.8555875e-09 4.8568108e-10 -8.1163505e-10 6.3553738e-10 -1.3324064e-09 -1.3739994e-10 1.2433007e-09
1.5563889e+00 -2.8811368e-10 9.5036971e-10 -1.7335822e-09 1.0613008e-09 5.3651446e-10 -1.1157330e-09 -4.1933301e-10 1.2963645e-09
1.5619444e+00 -3.0602376e-10 4.0681512e-10 4.1983950e-11 -7.4291787e-10 5.5448303e-10 -1.1917748e-09 -3.2518030e-10 1.2002597e-09
1.5655556e+00 4.7188751e-10 -1.1395928e-09 8.2711796e-10 -1.4420329e-10 5.0984469e-10 -1.5760739e-09 -2.2368010e-10 1.3375720e-09
1.5691667e+00 -8.8393377e-10 -2.5637124e-09 1.0980701e-10 1.4117010e-09 4.6730206e-10 -1.7980658e-09 -1.6471131e-10 1.3528326e-09
1.5727778e+00 4.9123261e-10 4.2448362e-10 4.3452033e-10 -1.2708334e-09 4.4278952e-10 -1.6179322e-09 1.0645413e-11 1.1979836e-09
1.5766667e+00 -7.0134020e-10 1.1873879e-09 1.0685379e-09 -5.6444817e-11 4.0813797e-10 -1.3692107e-09 1.2416172e-10 1.4585421e-09
1.5802778e+00 3.8147976e-10 1.2094207e-09 -2.0695053e-11 2.4616007e-09 4.9269685e-10 -1.4557786e-09 1.0465313e-10 1.6022374e-09
1.5838889e+00 3.9906371e-10 -2.0436334e-09 -1.5938419e-10 -1.1351829e-09 5.0480800e-10 -1.7669450e-09 1.1112828e-10 1.4958631e-09
1.5877778e+00 -2.9525390e-10 -7.4074360e-10 2.1488547e-10 2.2340316e-10 4.7353581e-10 -1.6170520e-09 2.2868487e-10 1.5172502e-09
1.5913889e+00 6.5875722e-12 2.1851905e-09 8.7025225e-10 -2.5983669e-11 4.9190660e-10 -1.4987741e-09 3.2323144e-10 1.5336187e-09
1.5950000e+00 1.6298892e-10 -1.0454035e-09 2.4853022e-12 1.7707797e-10 5.3735526e-10 -1.6703871e-09 3.4649032e-10 1.4390100e-09
1.5986111e+00 2.5653719e-10 -6.0834839e-10 2.1221213e-10 -1.0503895e-09 5.1851674e-10 -1.7074646e-09 2.6287884e-10 1.3227053e-09
1.6025000e+00 -4.1801030e-10 2.7657150e-10 -9.2888227e-10 5.3491758e-11 5.3680749e-10 -1.4741016e-09 1.2110602e-10 1.3935728e-09
1.6061111e+00 5.8684802e-10 1.9722349e-09 -3.7978996e-10 6.0066990e-10 5.4831335e-10 -1.3271975e-09 1.3084242e-10 1.6288689e-09
1.6097222e+00 -4.8064010e-10 -5.5659077e-10 4.6966445e-10 1.5712943e-09 4.9288768e-10 -1.2444014e-09 1.9815911e-10 1.7440710e-09
1.6133333e+00 -3.0981470e-11 1.3544568e-09 1.5172034e-10 -5.0789035e-10 4.9086647e-10 -1.0722040e-09 5.9900287e-11 1.4981342e-09
1.6191667e+00 1.9431716e-11 -3.2722009e-10 -9.4177048e-10 -8.9746216e-10 6.0276617e-10 -1.2864324e-09 4.2405590e-11 1.2452934e-09
1.6227778e+00 1.0134886e-09 -1.7371960e-09 7.8028096e-10 -1.4364528e-09 7.4190268e-10 -1.4116640e-09 5.1121250e-11 1.0160152e-09
1.6263889e+00 2.7084834e-10 5.3039970e-10 -6.9982871e-10 -6.7996135e-10 7.1306596e-10 -1.1638538e-09 -4.0321526e-11 8.8358377e-10
1.6300000e+00 -5.3703344e-10 1.8576277e-09 -1.4425846e-10 -5.4248299e-10 6.7328886e-10 -9.8412255e-10 -1.3810705e-10 6.7028491e-10
1.6336111e+00 1.6986022e-10 -1.2564419e-10 -7.5837716e-10 -1.4264295e-09 5.6441954e-10 -1.1818426e-09 -1.7040256e-10 4.0533986e-10
1.6375000e+00 -1.1030262e-09 -1.6435941e-09 4.8155845e-10 -8.4452898e-10 5.3456957e-10 -1.4186799e-09 -2.5258660e-10 2.6741449e-10
1.6411111e+00 8.2748804e-10 -6.3869220e-10 -1.2401804e-09 -4.2862825e-10 6.3391272e-10 -1.2261535e-09 -2.9920585e-10 2.5624049e-11
1.6447222e+00 8.9525737e-11 2.4939764e-09 8.0984892e-10 -1.8032835e-09 7.1895127e-10 -9.1427859e-10 -2.4865353e-10 6.9589118e-11
1.6483333e+00 6.9544543e-10 5.1141121e-10 -3.4321211e-10 2.2091149e-09 8.8588380e-10 -6.6146832e-10 -2.2220916e-10 3.0120219e-10
1.6522222e+00 7.3540444e-10 1.7507835e-09 5.6987807e-10 -2.2386070e-10 9.8850697e-10 -3.6395551e-10 -8.0943008e-12 2.6035071e-10
1.6558333e+00 2.1188631e-10 1.1162038e-09 1.4065668e-09 -1.5322991e-10 9.5327728e-10 -4.0451460e-10 9.3538525e-10 3.5701559e-10
1.6708333e+00 -2.9017449e-10 -1.2102969e-09 6.9005453e-10 3.6804076e-10 8.9577399e-10 -4.3757198e-10 9.1950352e-10 3.6739676e-10
1.6744444e+00 -2.4062513e-10 8.9173892e-10 -8.3665512e-10 -2.7221451e-10 8.8987854e-10 -5.3099496e-10 6.1823809e-10 -9.9249719e-11
1.6800000e+00 2.0525245e-10 -1.4769158e-09 -9.7093732e-10 -2.5276641e-09 9.9470236e-10 -6.7857972e-10 6.4220760e-10 -3.1530729e-10
1.6836111e+00 7.6235200e-10 5.4712633e-11 1.1921944e-09 5.3328645e-10 1.0497300e-09 -5.6880525e-10 7.8425034e-10 -1.9087830e-10
1.6872222e+00 -2.5440448e-10 1.0031309e-09 1.1896937e-10 6.1528887e-10 1.0748904e-09 -7.4194607e-10 8.9988807e-10 -1.6728817e-10
1.6911111e+00 4.7006477e-10 -2.5524293e-09 8.7221160e-10 -4.1308769e-10 1.2505165e-09 -8.4861066e-10 9.2606790e-10 -3.1434874e-10
1.6947222e+00 1.1510998e-09 1.5245541e-09 -6.3055171e-10 -9.4439443e-10 1.3050174e-09 -6.5314629e-10 8.4397066e-10 -3.1776755e-10
1.6983333e+00 -6.4801494e-10 3.5904171e-10 -1.2726895e-10 9.1283613e-10 1.1448241e-09 -6.9041659e-10 8.6970371e-10 -2.1995837e-10
1.7019444e+00 -8.3069257e-10 -7.1819767e-10 3.6480486e-10 -9.9821542e-12 1.0266391e-09 -8.4913079e-10 9.0797271e-10 -1.0980696e-10
1.7055556e+00 -2.6024509e-10 -8.1125450e-10 -1.1552565e-11 1.0267644e-09 9.4386779e-10 -9.3941210e-10 1.0151039e-09 2.3045244e-10
1.7094444e+00 -4.4922352e-10 3.4000261e-12 9.2981971e-10 1.8897437e-09 1.0062589e-09 -8.5817045e-10 1.2313532e-09 3.3398436e-10
1.7130556e+00 1.0251415e-09 7.7948661e-10 1.0663278e-09 -9.3406442e-10 1.1513349e-09 -6.6711010e-10 1.3018677e-09 3.2732292e-10
1.7166667e+00 3.1402140e-10 1.0616697e-09 -4.1542506e-10 8.7257425e-10 1.2972996e-09 -5.4839585e-10 1.3559422e-09 5.1945783e-10
1.7202778e+00 1.0333457e-09 8.2322302e-11 9.1457466e-10 9.0097880e-10 1.4672501e-09 -3.4964360e-10 1.5397332e-09 5.9743990e-10
1.7241667e+00 4.2337206e-10 1.6961509e-09 6.6077642e-10 -2.3256134e-10 1.5431780e-09 -1.4992595e-10 1.6355424e-09 5.1894724e-10
1.7277778e+00 2.7750117e-10 2.2843162e-10 2.2361587e-10 -4.9198625e-10 1.6081324e-09 -1.0422124e-10 1.6299665e-09 3.5088465e-10
1.7313889e+00 3.2207742e-10 2.1200266e-10 -2.7508589e-10 -1.0593608e-09 1.8290280e-09 1.4850696e-11 1.6877421e-09 4.1395860e-10
1.7372222e+00 9.4018342e-10 4.9831668e-10 6.0523224e-10 1.4197834e-09 1.9158577e-09 6.2919122e-12 1.7603558e-09 5.9149648e-10
1.7405556e+00 -7.1885923e-11 -5.8766666e-10 1.2090562e-10 3.5559607e-10 1.8928727e-09 3.4567188e-11 1.8491035e-09 5.2605104e-10
1.7444444e+00 -1.2512871e-10 8.4067925e-10 6.3978819e-10 -9.1655681e-10 1.9457782e-09 1.2214241e-10 1.9550090e-09 2.5497360e-10
1.7480556e+00 6.1348803e-10 3.2409020e-12 3.3780093e-10 -1.5856965e-09 1.9894865e-09 -7.8724047e-11 1.9232223e-09 9.9788954e-11
1.7516667e+00 -2.1002715e-10 -1.9388940e-09 -6.3121673e-10 1.5322288e-10 2.0456081e-09 -1.9739953e-10 1.9170947e-09 6.9309844e-11
1.7552778e+00 7.2807232e-10 7.9527567e-10 5.7465440e-10 -4.3456852e-10 2.2078466e-09 -2.1146847e-10 1.8413156e-09 4.4123043e-11
1.7591667e+00 6.6254456e-10 -9.2116736e-10 -1.2241895e-09 2.1868156e-10 2.3163999e-09 -4.0560896e-10 1.7865194e-09 1.6247031e-10
1.7627778e+00 3.3948591e-10 -9.4967080e-10 7.1837797e-10 8.7375476e-10 2.4014378e-09 -4.8506378e-10 1.7699056e-09 2.7343666e-10
1.7663889e+00 4.4547876e-10 1.8400362e-10 -8.7173547e-10 1.5054926e-10 2.4898651e-09 -5.8450979e-10 1.5887609e-09 3.1871196e-10
1.7700000e+00 3.7077307e-10 -1.1423176e-09 -8.0037104e-10 2.6737684e-10 2.5167604e-09 -7.6442886e-10 1.4619689e-09 2.0700443e-10
1.7738889e+00 -1.4024142e-10 -4.6763272e-10 -2.8641689e-10 -1.2248696e-09 2.4666062e-09 -5.0527871e-10 1.3829597e-09 2.5732183e-10
1.7775000e+00 -3.2272059e-10 2.9649376e-09 -4.4289932e-10 1.6893379e-09 2.4585760e-09 -3.7862415e-10 1.4184148e-09 2.9703175e-10
1.7811111e+00 2.4859551e-10 -1.7444288e-09 7.7017754e-10 -1.3227848e-09 2.3726094e-09 -5.6229867e-10 1.4267586e-09 2.6507344e-10
1.7850000e+00 -9.8545150e-10 1.0087397e-10 -6.9865961e-10 1.0488564e-09 2.3738284e-09 -7.2202068e-10 1.3328319e-09 3.8862325e-10
1.7886111e+00 9.9670321e-10 -1.6400379e-09 -1.6835610e-10 9.1603383e-11 2.4823264e-09 -9.9047598e-10 1.2007877e-09 5.5220452e-10
1.7922222e+00 4.8173426e-12 -9.4693633e-10 -1.0505135e-09 1.4183775e-09 2.6577899e-09 -1.1007732e-09 1.0621083e-09 6.4887414e-10
1.7977778e+00 1.0479638e-09 2.5606362e-10 2.1843701e-10 -8.3835953e-10 2.7210809e-09 -9.5517526e-10 1.1774251e-09 6.3149457e-10
1.8013889e+00 -4.6373865e-10 1.1469930e-09 8.4602593e-10 6.7793267e-10 2.6731618e-09 -1.0873684e-09 1.1680136e-09 7.3216421e-10
1.8052778e+00 5.3002997e-11 -2.3298824e-09 -9.2669637e-10 1.8494974e-10 2.7056745e-09 -1.3395576e-09 1.0103914e-09 5.4521911e-10
1.8088889e+00 2.4711466e-10 -1.0034363e-10 -5.2827743e-10 -1.9105968e-09 2.6967218e-09 -1.2032750e-09 1.0202935e-09 5.2505509e-10
1.8125000e+00 -3.2975540e-10 1.4136333e-09 6.1968144e-10 1.7244674e-09 2.6617944e-09 -1.1594349e-09 1.1426943e-09 7.1088013e-10
1.8161111e+00 7.3489010e-12 -9.9116754e-10 5.1017167e-10 -9.1593199e-12 2.5495509e-09 -1.3744757e-09 1.2746180e-09 7.8925256e-10
1.8200000e+00 -9.6943567e-10 -9.3305866e-10 6.2060263e-10 6.8092279e-10 2.4634755e-09 -1.5869197e-09 1.2118441e-09 1.0679570e-09
1.8236111e+00 1.7489383e-10 -1.1141612e-09 -1.2000535e-09 1.8917337e-09 2.5755707e-09 -1.9318860e-09 1.1405765e-09 1.1793876e-09
1.8272222e+00 8.5983068e-10 -2.2101133e-09 5.4219877e-10 -8.6314333e-10 2.7001853e-09 -2.0345060e-09 1.2885813e-09 1.2464975e-09
1.8308333e+00 2.9045796e-10 1.2212148e-09 8.2399887e-10 1.4826192e-09 2.8319451e-09 -1.8062017e-09 1.4449898e-09 1.5509002e-09
1.8347222e+00 8.3891240e-10 8.2169710e-10 5.1664573e-10 1.1265481e-09 2.8525894e-09 -1.8944894e-09 1.4242799e-09 1.5953474e-09
1.8383333e+00 -6.4834928e-10 -1.6724833e-09 -7.0781408e-10 -7.1626634e-10 2.8212889e-09 -1.9810773e-09 1.3684883e-09 1.6344236e-09
1.8419444e+00 3.5942125e-10 8.3807710e-10 1.9281538e-10 1.0769698e-09 2.8073740e-09 -1.9923699e-09 1.4779399e-09 1.7289650e-09
1.8455556e+00 -4.8786667e-10 -9.4689777e-10 8.1750685e-10 -2.0427975e-10 2.8889431e-09 -2.0952626e-09 1.7889855e-09 1.6676913e-09
1.8494444e+00 1.1870300e-09 2.6193764e-11 1.8485970e-09 -3.2092374e-10 3.0612490e-09 -1.5384211e-09 2.1335978e-09 1.4657632e-09
1.8550000e+00 -1.5319460e-10 3.4617143e-09 2.1907675e-10 -8.9064438e-10 3.1936569e-09 -1.1954366e-09 2.2735302e-09 1.3863604e-09
1.8586111e+00 1.3754218e-09 -1.5653864e-10 1.0726071e-09 1.5769478e-10 3.4057621e-09 -1.3224829e-09 2.4155022e-09 1.2818474e-09
1.8622222e+00 5.8247230e-10 -1.0677444e-09 2.3790357e-10 -1.1224299e-09 3.3675672e-09 -1.4581235e-09 2.5098381e-09 1.1359067e-09
1.8658333e+00 -9.3504095e-10 -2.3935868e-10 6.3288949e-10 -2.2471496e-10 3.2676292e-09 -1.3558351e-09 2.6345298e-09 9.3925216e-10
1.8697222e+00 7.8429104e-11 1.1546554e-09 4.3589712e-10 -1.4608960e-09 3.1690349e-09 -1.1606261e-09 2.7888730e-09 7.0459636e-10
1.8733333e+00 -9.8853028e-10 7.2647911e-10 9.8880966e-10 -7.0515755e-10 3.1107365e-09 -1.0693354e-09 2.9395171e-09 3.9911838e-10
1.8769444e+00 4.5039147e-10 1.5324522e-10 4.0175065e-10 -2.1146392e-09 3.0505205e-09 -1.0775095e-09 3.1299926e-09 2.4506146e-10
1.8805556e+00 -1.0062312e-09 -2.3201482e-10 1.3564845e-09 6.9257525e-10 2.9514770e-09 -1.1014680e-09 3.3540440e-09 3.5987671e-10
1.8841667e+00 9.1982712e-11 1.1386078e-12 7.1168259e-10 3.6725784e-10 3.0019026e-09 -1.1718063e-09 3.5780958e-09 2.6081323e-10
1.8880556e+00 3.4023669e-10 -6.3053937e-10 1.2087611e-09 -1.2163731e-09 2.9769007e-09 -1.1459721e-09 3.6600526e-09 1.4736365e-10
1.8916667e+00 -5.7102339e-10 8.7949098e-10 -4.5223704e-10 1.6914614e-10 2.9184517e-09 -9.8170362e-10 3.6415881e-09 2.3958911e-10
1.8952778e+00 3.1494281e-11 7.0348526e-10 2.8179514e-10 6.8216580e-10 2.8188902e-09 -1.0383736e-09 3.6892429e-09 2.6722104e-10
1.8988889e+00 -9.5052358e-10 -1.2495866e-09 1.5809551e-10 -4.2710180e-10 2.7692008e-09 -1.2815606e-09 3.6628979e-09 2.2850145e-10
1.9027778e+00 5.2461439e-10 -9.2649877e-10 -3.8391014e-10 9.5219456e-11 2.7513328e-09 -1.3415722e-09 3.7186218e-09 2.1245814e-10
1.9063889e+00 -6.8955008e-10 3.4819569e-10 8.9828550e-10 -2.4331154e-10 2.7856874e-09 -1.7985937e-09 3.8471590e-09 6.4921579e-11
1.9119444e+00 8.9567808e-10 -3.2108574e-09 -1.2706286e-10 -6.4190774e-10 2.9582882e-09 -2.2776344e-09 3.9270751e-09 1.0195046e-10
1.9155556e+00 6.9755944e-10 -1.4054266e-09 8.6475070e-10 9.8371284e-10 3.1177467e-09 -2.5848498e-09 4.0367432e-09 4.2117497e-10
1.9191667e+00 7.7436517e-10 -1.5550598e-09 1.4756979e-10 1.9629749e-09 3.3158882e-09 -2.7655371e-09 4.1336959e-09 4.7371822e-10
1.9227778e+00 1.0546337e-09 -1.8613651e-10 7.4737803e-10 -1.4779602e-09 3.3596709e-09 -2.6484012e-09 4.2437264e-09 1.8372637e-10
1.9266667e+00 -6.7935326e-10 1.2342908e-09 1.9574034e-10 -1.0076834e-09 3.3989670e-09 -2.5472562e-09 4.1756032e-09 2.3132082e-10
1.9302778e+00 1.0420861e-09 -2.5960519e-10 -8.2456983e-10 1.4470168e-09 3.5944136e-09 -2.6696910e-09 4.2622195e-09 3.0718169e-10
1.9338889e+00 7.6203635e-10 -9.2023969e-10 1.6241046e-09 -7.4676264e-10 3.6177811e-09 -2.7584971e-09 4.4241826e-09 2.4511761e-10
1.9375000e+00 -5.4633669e-10 6.4457671e-11 -1.2906066e-10 1.7386346e-10 3.6493260e-09 -2.7387764e-09 4.4247803e-09 1.0457280e-10
1.9413889e+00 8.1672244e-10 1.1200708e-10 1.3418402e-10 -1.3785338e-09 3.7615032e-09 -2.6527375e-09 4.2731450e-09 1.1849327e-10
1.9450000e+00 2.1875922e-10 7.1710831e-10 -1.5338940e-09 1.5070305e-09 3.8658672e-09 -2.6774728e-09 3.9715043e-09 3.8501699e-10
1.9486111e+00 7.4460066e-10 -9.5547012e-10 -1.2504824e-09 9.5318839e-10 3.9430914e-09 -2.6961910e-09 3.9108482e-09 5.8989097e-10
1.9522222e+00 -3.1762069e-11 7.7509212e-10 6.9058053e-10 9.3795611e-10 3.9564868e-09 -2.7176530e-09 3.9270987e-09 8.4265330e-10
1.9561111e+00 1.4657976e-10 -9.6713813e-10 -5.5129063e-10 1.2285775e-09 4.0006675e-09 -2.8155455e-09 3.8964703e-09 8.7956364e-10
1.9597222e+00 2.6124238e-10 2.3794942e-11 2.6856640e-10 -8.8786662e-10 3.9995825e-09 -3.0737063e-09 3.9337930e-09 8.4770902e-10
1.9633333e+00 -2.7125764e-10 -2.5115657e-09 7.5951056e-11 5.9382396e-10 4.1695336e-09 -3.5417816e-09 3.8665686e-09 8.5560451e-10
1.9669444e+00 1.8400370e-09 -1.9990501e-09 -6.9648426e-10 -5.2094255e-10 4.4517955e-09 -4.1079583e-09 3.5614168e-09 6.1101480e-10
1.9725000e+00 -1.4646611e-10 -1.5473312e-09 -1.1344259e-09 -9.4659555e-10 4.5025433e-09 -4.3142723e-09 3.4054372e-09 1.2405770e-10
1.9761111e+00 6.1490726e-10 -4.4081763e-10 -3.0538586e-10 -3.5483931e-09 4.6187821e-09 -4.3843923e-09 3.3918975e-09 -2.2147042e-10
1.9800000e+00 3.8142608e-10 -1.8662962e-10 1.8933100e-10 5.8672235e-10 4.6741950e-09 -4.5119222e-09 3.4033469e-09 -3.2455555e-10
1.9836111e+00 1.3007766e-10 -1.0423145e-09 -8.3643728e-11 -1.5382774e-09 4.7899676e-09 -4.5991693e-09 3.4530579e-09 -5.1318618e-10
1.9872222e+00 9.3859232e-10 2.0155608e-10 5.4251378e-10 -2.0292852e-10 4.9702093e-09 -4.5583716e-09 3.5214278e-09 -5.7702964e-10
1.9908333e+00 7.2517770e-10 1.9159183e-10 8.8593531e-11 -3.8639567e-10 4.9593185e-09 -4.4402881e-09 3.6222068e-09 -5.2283760e-10
1.9947222e+00 -8.1852765e-10 8.6504193e-10 7.7522590e-10 8.5089866e-10 4.8942121e-09 -4.3708117e-09 3.6383985e-09 -3.5951474e-10
1.9983333e+00 2.1754540e-10 -1.9553110e-10 -6.2576407e-10 6.5669700e-10 4.9832039e-09 -4.2946710e-09 3.6275835e-09 -1.1682861e-10
2.0019444e+00 6.0391764e-10 9.2926232e-10 5.2593344e-10 1.5834827e-09 4.9491920e-09 -4.3143025e-09 3.7416011e-09 1.3100934e-10
2.0055556e+00 -9.1787357e-10 -1.1184423e-09 5.2653708e-10 7.0425216e-10 4.8816385e-09 -4.4802245e-09 3.8570785e-09 2.0822343e-10
2.0094444e+00 3.3884290e-10 -3.6626008e-10 4.6326957e-10 -4.2416829e-11 4.9476050e-09 -4.5388781e-09 3.8885894e-09 -8.5987438e-11
2.0130556e+00 2.7007884e-10 -1.9895693e-10 -1.7239971e-10 -2.6733758e-09 4.9031353e-09 -4.6326998e-09 3.8982374e-09 -2.8263983e-10
2.0166667e+00 -6.8056816e-10 -7.0515740e-10 2.6145770e-10 8.5812294e-10 4.7913150e-09 -4.8960446e-09 4.0464940e-09 -2.0404939e-10
2.0205556e+00 -2.7789194e-10 -1.6513024e-09 1.0093127e-09 -1.8449084e-10 4.6937747e-09 -5.2409880e-09 4.1529774e-09 -1.5720864e-10
2.0241667e+00 -6.2247946e-10 -1.6727507e-09 -2.6388829e-11 6.1686704e-10 4.7886822e-09 -5.4373993e-09 4.0649860e-09 -1.0366008e-10
2.0277778e+00 1.4985483e-09 -2.1996964e-10 -7.8583990e-10 -1.2257261e-10 5.0270327e-09 -5.5066342e-09 3.9068259e-09 -2.4042845e-10
2.0333333e+00 -6.8445696e-11 -2.1369952e-10 -1.6312061e-10 -6.9803752e-10 5.0805101e-09 -5.5591876e-09 3.8667548e-09 -3.4066740e-10
2.0369444e+00 5.6208388e-10 -2.9273237e-10 -2.0676647e-10 -2.2724512e-10 5.0932541e-09 -5.5461762e-09 3.8719328e-09 -4.8550319e-10
2.0405556e+00 -4.4444718e-10 4.1811696e-10 2.5456354e-10 -1.1097006e-09 5.1126137e-09 -5.2870003e-09 3.9789190e-09 -5.7649662e-10
2.0444444e+00 6.1038663e-10 1.9010405e-09 6.6246205e-10 3.2975660e-10 5.1768395e-09 -5.1493698e-09 4.0888729e-09 -6.5518954e-10
2.0480556e+00 -1.7532753e-11 -5.7476194e-10 3.5249624e-10 -1.0561528e-09 5.2164551e-09 -5.3184101e-09 4.1022181e-09 -8.6144030e-10
2.0516667e+00 3.8321487e-10 -1.0541978e-09 -2.2930914e-10 -8.4770033e-10 5.2498715e-09 -5.2921845e-09 4.1361249e-09 -9.9639193e-10
2.0552778e+00 -7.4755836e-11 1.3069216e-09 5.4229511e-10 -3.9800705e-10 5.1037231e-09 -5.1654162e-09 4.1665460e-09 -1.0780666e-09
2.0591667e+00 -1.1779442e-09 -1.7257533e-10 -2.8154331e-10 -3.0206137e-10 5.0011365e-09 -5.2239094e-09 4.2209607e-09 -1.0846109e-09
2.0627778e+00 2.3099108e-10 -3.9109491e-10 7.8383272e-10 2.4165282e-10 4.9566958e-09 -5.2992679e-09 4.3565831e-09 -1.0393765e-09
2.0663889e+00 -6.4121314e-10 -3.3509904e-10 4.6806633e-10 1.7589501e-10 4.8260429e-09 -5.5756467e-09 4.4119845e-09 -1.1067245e-09
2.0700000e+00 -5.6481324e-10 -2.3282298e-09 4.3331551e-11 -7.9756837e-10 4.8303964e-09 -5.9510324e-09 4.4553873e-09 -1.2286915e-09
2.0738889e+00 6.0212862e-10 -1.0307961e-09 3.2869238e-10 -2.4786378e-10 4.8874993e-09 -6.1343426e-09 4.5111781e-09 -1.4015992e-09
2.0775000e+00 -7.5025284e-11 -7.3567552e-10 1.8630017e-10 -1.3482075e-09 5.0326751e-09 -6.1977615e-09 4.5793314e-09 -1.5145314e-09
2.0811111e+00 1.4151103e-09 1.2453877e-10 4.4280710e-10 3.0575680e-10 5.1940046e-09 -6.3312964e-09 4.6671480e-09 -1.4831647e-09
2.0847222e+00 7.4083539e-11 -1.4113500e-09 3.6780675e-10 -1.6218464e-11 5.1876465e-09 -6.6226693e-09 4.7091623e-09 -1.5175959e-09
2.0886111e+00 -1.2858123e-10 -1.1959122e-09 -7.6844484e-12 -2.7890584e-10 5.1461715e-09 -7.1412471e-09 4.5136781e-09 -1.9390122e-09
2.0941667e+00 -1.2026894e-10 -2.0523219e-09 -1.1652203e-09 -2.2495920e-09 5.0967945e-09 -7.4944515e-09 4.3452925e-09 -2.3441613e-09
2.0977778e+00 -3.3551914e-10 -1.3513389e-09 -3.8910834e-10 -1.4902462e-09 5.0867321e-09 -7.7251981e-09 4.4143523e-09 -2.5313166e-09
2.1013889e+00 2.4263586e-10 -8.7225426e-10 1.0265836e-09 -2.3734061e-10 5.1040872e-09 -7.7398763e-09 4.4780431e-09 -2.2233427e-09
2.1050000e+00 -8.2434642e-11 7.3080737e-10 -4.3866898e-10 3.0801764e-09 5.0602649e-09 -7.4409107e-09 4.4638277e-09 -1.9141948e-09
2.1086111e+00 -3.2207918e-10 2.1501803e-09 3.0745024e-10 -2.2650375e-10 4.9917470e-09 -7.0272438e-09 4.5134559e-09 -2.0433544e-09
2.1125000e+00 -2.6521749e-10 1.5513929e-09 1.1793432e-10 -8.8057821e-10 5.0798033e-09 -6.8378413e-09 4.5298432e-09 -2.1214829e-09
2.1161111e+00 1.0780453e-09 2.7378762e-10 3.3333089e-11 1.5939197e-10 5.1806203e-09 -6.7202730e-09 4.6529642e-09 -2.3069138e-09
2.1197222e+00 -1.4742709e-10 8.5916157e-10 1.1031681e-09 -1.8710619e-09 5.0814815e-09 -6.3832072e-09 4.8050880e-09 -2.4677268e-09
2.1236111e+00 -7.0233374e-10 2.1569672e-09 2.0075039e-10 4.9266470e-10 4.9911187e-09 -6.0405789e-09 4.8114686e-09 -2.2044705e-09
2.1272222e+00 -1.3178429e-10 1.1447764e-09 -1.4185309e-10 1.9373938e-09 4.9181506e-09 -5.8124233e-09 4.7970586e-09 -1.7004273e-09
2.1308333e+00 -5.4176737e-10 1.0538492e-09 8.8383469e-12 2.7153127e-09 4.9207077e-09 -5.6258267e-09 4.8254075e-09 -1.6754043e-09
2.1344444e+00 5.6537117e-10 7.4429231e-10 2.5284356e-10 -2.4843309e-09 5.0053730e-09 -5.4407827e-09 4.9328316e-09 -2.1515838e-09
2.1383333e+00 1.6033094e-10 9.1151672e-10 6.6793396e-10 -1.5972062e-09 4.9882131e-09 -5.6372099e-09 4.8458537e-09 -2.2202085e-09
2.1419444e+00 -3.1872958e-10 -2.8043910e-09 -1.4708065e-09 9.6374657e-10 4.9389811e-09 -5.7831416e-09 4.7971392e-09 -2.0783345e-09
2.1455556e+00 -1.3571962e-10 1.3981180e-09 1.0211342e-09 3.4586027e-10 4.9498104e-09 -5.9000125e-09 4.7735103e-09 -2.0637335e-09
2.1511111e+00 2.0069558e-10 -2.1301669e-09 -1.1629079e-09 -2.5825438e-10 5.0050705e-09 -6.2396954e-09 4.6939347e-09 -2.1385693e-09
2.1547222e+00 3.0939719e-10 -1.1431931e-09 4.2836442e-10 -4.3253753e-10 5.0642369e-09 -6.2369809e-09 4.7315183e-09 -2.0714551e-09
2.1583333e+00 2.3675381e-10 1.1693514e-09 -8.1438959e-11 1.0520535e-09 5.1856976e-09 -6.1243409e-09 4.6115234e-09 -2.1150642e-09
2.1622222e+00 8.0433805e-10 -1.6142712e-10 -9.4708905e-10 -1.4258461e-09 5.0988589e-09 -6.0974362e-09 4.4962641e-09 -2.2263634e-09
2.1658333e+00 -1.6059262e-09 4.2069469e-10 -1.1684262e-10 3.9846863e-10 5.0500743e-09 -5.9612248e-09 4.4764816e-09 -2.1513265e-09
2.1694444e+00 1.1556073e-09 8.9190879e-10 -6.5764906e-11 2.9417979e-10 5.1248683e-09 -5.9991233e-09 4.4311556e-09 -2.0451826e-09
2.1730556e+00 -4.6520158e-10 -1.2571188e-09 -3.5262913e-10 6.8561040e-10 4.9873761e-09 -6.3455082e-09 4.4046693e-09 -2.0429724e-09
2.1769444e+00 -7.1330256e-10 -1.8423993e-09 1.2560358e-10 -6.6666571e-10 4.8527488e-09 -6.6157697e-09 4.4595850e-09 -2.1552180e-09
2.1805556e+00 -5.2941102e-10 -7.6198060e-10 3.8131116e-10 -3.6944809e-10 4.7952290e-09 -6.8718208e-09 4.4642721e-09 -2.2906467e-09
2.1841667e+00 -1.5413011e-12 -1.7054600e-09 -3.3804635e-10 -8.8066282e-10 4.8500758e-09 -7.3226050e-09 4.5143682e-09 -2.5830763e-09
2.1877778e+00 5.0782008e-10 -2.6385298e-09 8.0047223e-10 -1.8186872e-09 4.8330057e-09 -7.7473926e-09 4.6534847e-09 -2.8340064e-09
2.1916667e+00 -6.5413588e-10 -1.1625540e-09 3.9195547e-10 -3.3214289e-10 4.7741383e-09 -8.1016407e-09 4.6214243e-09 -2.9330349e-09
2.1952778e+00 1.1074471e-10 -2.2511634e-09 -6.8789751e-10 -5.8196691e-10 4.8125672e-09 -8.3124539e-09 4.6551604e-09 -2.9514357e-09
2.1988889e+00 2.4398415e-10 2.1965826e-10 9.9930719e-10 4.1211394e-10 4.8429243e-09 -8.6233207e-09 4.8829425e-09 -2.9514149e-09
2.2025000e+00 3.6235027e-11 -3.2153320e-09 1.1032971e-09 -4.1192195e-10 4.7822696e-09 -8.9865507e-09 5.1019071e-09 -3.1843329e-09
2.2063889e+00 -5.5613230e-10 -3.4919018e-11 7.7354187e-10 -1.5845179e-09 4.6595521e-09 -9.1151404e-09 5.1114251e-09 -3.6407471e-09
2.2119444e+00 -1.8017335e-10 -7.7053382e-10 -7.1643376e-10 -1.1539682e-09 4.7341198e-09 -9.2614191e-09 5.0767490e-09 -4.0437143e-09
2.2155556e+00 8.6849137e-10 -6.3908337e-10 3.9634650e-10 -2.5657291e-09 4.8086825e-09 -9.3123824e-09 4.8135217e-09 -4.1694438e-09
2.2191667e+00 -1.8022061e-10 1.4797453e-10 -2.8261370e-09 1.4051490e-09 4.8552765e-09 -9.2296571e-09 4.5163552e-09 -3.9208734e-09
2.2227778e+00 6.1031885e-10 6.4920927e-10 8.3063407e-11 8.8934567e-10 4.9142777e-09 -9.2772246e-09 4.5894329e-09 -3.7768873e-09
2.2263889e+00 -6.5691976e-11 -1.1075953e-09 5.9150046e-10 4.3975733e-10 4.9844208e-09 -9.3964487e-09 4.6572137e-09 -3.7639520e-09
2.2302778e+00 6.6691777e-10 4.0755198e-11 -1.0522231e-11 -3.2888328e-10 5.1233464e-09 -9.4470061e-09 4.6656960e-09 -3.7998793e-09
2.2338889e+00 6.1547324e-10 -5.2795248e-10 8.8820812e-11 -2.7529935e-12 5.2231460e-09 -9.5296633e-09 4.7250242e-09 -3.7725713e-09
2.2375000e+00 3.0575376e-10 -2.6857415e-10 4.5882365e-10 2.5482627e-10 5.3393955e-09 -9.5014497e-09 4.7516628e-09 -3.8621537e-09
2.2411111e+00 7.6731810e-10 5.4045498e-10 -2.1292902e-10 -1.0817402e-09 5.3648302e-09 -9.5870970e-09 4.7611182e-09 -4.0804904e-09
2.2450000e+00 -5.4930647e-10 -1.3068441e-09 2.9397541e-10 -7.8971680e-10 5.2952007e-09 -9.6416406e-09 4.7724969e-09 -4.0264295e-09
2.2486111e+00 -9.3427323e-11 7.8123427e-10 -1.8894141e-10 1.2887405e-09 5.2565065e-09 -9.6794550e-09 4.8145546e-09 -4.0587436e-09
2.2522222e+00 -2.6374967e-10 -1.1456335e-09 5.7716705e-10 -1.5870244e-09 5.2826925e-09 -9.7317685e-09 4.7843957e-09 -4.1208818e-09
2.2558333e+00 5.0546691e-10 6.4151368e-10 -8.5555730e-10 1.0134410e-09 5.4397553e-09 -9.6115883e-09 4.6058901e-09 -4.0158752e-09
2.2597222e+00 8.4078565e-10 4.3388272e-10 -6.7449120e-10 -1.1338414e-10 5.5901309e-09 -9.8421330e-09 4.5546369e-09 -4.2218694e-09
2.2633333e+00 5.4729723e-10 -2.6555315e-09 2.0138485e-10 -1.7881011e-09 5.5262519e-09 -1.0546329e-08 4.7546259e-09 -4.4123486e-09
2.2688889e+00 -9.3057160e-10 -1.7553666e-09 9.9854910e-10 6.4522584e-10 5.4050046e-09 -1.0677498e-08 4.8614778e-09 -4.0549123e-09
2.2725000e+00 -1.8863342e-10 4.9135716e-10 -1.2223632e-11 2.6541869e-09 5.5038983e-09 -1.0734682e-08 4.8671462e-09 -3.8687600e-09
2.2761111e+00 1.1014982e-09 -1.0424091e-09 6.4546683e-11 -9.3585866e-10 5.4773665e-09 -1.0946788e-08 4.8022493e-09 -4.0298405e-09
2.2800000e+00 -1.3289143e-09 -8.5555902e-10 -6.2080582e-10 -4.4483082e-10 5.3610761e-09 -1.1264761e-08 4.6269912e-09 -4.2518461e-09
2.2836111e+00 2.5546486e-10 -2.2085964e-09 -9.9696063e-10 -1.6044519e-09 5.3651146e-09 -1.1556013e-08 4.5382614e-09 -4.3612977e-09
2.2872222e+00 -2.1818659e-10 -5.9805910e-10 1.7791604e-10 5.9412973e-10 5.3515849e-09 -1.1548744e-08 4.4967018e-09 -4.2667210e-09
2.2911111e+00 1.0221775e-10 6.6310535e-10 -5.3414156e-10 2.1652784e-10 5.2781348e-09 -1.1610855e-08 4.4084991e-09 -4.3519454e-09
2.2947222e+00 -7.8021830e-10 -1.2616361e-09 -2.8003723e-10 -1.0032139e-09 5.1559218e-09 -1.1767104e-08 4.4610718e-09 -4.3036944e-09
2.2983333e+00 -3.4790192e-10 -2.4406319e-10 7.6532437e-10 1.4486072e-09 5.1130994e-09 -1.1925518e-08 4.5857595e-09 -4.3156501e-09
2.3019444e+00 -4.7381505e-11 -1.2824987e-09 3.8563882e-10 -1.5589674e-09 5.0092564e-09 -1.2057599e-08 4.6497801e-09 -4.6149395e-09
2.3058333e+00 -8.4270102e-10 1.0061890e-10 1.6310868e-10 -1.0063695e-09 4.9939449e-09 -1.2073102e-08 4.4847380e-09 -4.8052401e-09
2.3094444e+00 7.0136325e-10 -2.5001605e-10 -1.6865738e-09 -7.5025127e-10 5.0455441e-09 -1.2300549e-08 4.4292941e-09 -4.8346057e-09
2.3130556e+00 -2.2506226e-10 -1.9417787e-09 1.1747840e-09 4.7918433e-10 5.0378065e-09 -1.2689329e-08 4.5686361e-09 -4.8492093e-09
2.3166667e+00 1.5363804e-10 -1.8047056e-09 1.1144951e-10 -6.1398714e-10 5.1850643e-09 -1.2675050e-08 4.5335562e-09 -5.0268187e-09
2.3205556e+00 1.1085723e-09 1.9324761e-09 -4.1213435e-10 -9.0837994e-10 5.3599763e-09 -1.2519472e-08 4.4561574e-09 -5.3718080e-09
2.3241667e+00 5.0600031e-10 -4.3324510e-10 -3.0231630e-10 -2.2761365e-09 5.4141980e-09 -1.2843191e-08 4.4702088e-09 -5.6964997e-09
2.3297222e+00 -1.8067036e-10 -1.5944467e-09 3.8662498e-10 3.2798681e-10 5.4027160e-09 -1.3025720e-08 4.5279243e-09 -5.7579524e-09
2.3333333e+00 7.4682526e-11 -1.6449550e-10 1.4613328e-10 -8.9524300e-10 5.4552521e-09 -1.3176648e-08 4.4703041e-09 -5.9389306e-09
2.3369444e+00 4.1026638e-10 -1.2899334e-09 -6.7801238e-10 -7.7532497e-10 5.3723216e-09 -1.3364439e-08 4.3596688e-09 -5.9305894e-09
2.3408333e+00 -1.1210995e-09 -3.9045476e-10 -2.7028976e-10 8.4682107e-10 5.2999281e-09 -1.3428589e-08 4.3680054e-09 -5.9655516e-09
2.3444444e+00 4.5285234e-10 -2.2772357e-10 3.4724301e-10 -1.1695488e-09 5.2638872e-09 -1.3433934e-08 4.5084557e-09 -6.1488923e-09
2.3480556e+00 -7.8553778e-10 1.7621263e-10 9.4922155e-10 -5.2282694e-10 5.0985499e-09 -1.3627016e-08 4.5373410e-09 -5.8812643e-09
2.3516667e+00 -7.4065269e-10 -2.0368453e-09 -6.8258854e-10 2.9932392e-09 5.0491152e-09 -1.4087797e-08 4.5245677e-09 -5.6964189e-09
2.3552778e+00 2.8433247e-10 -2.4034847e-09 5.6468122e-10 -1.2869741e-09 5.0504255e-09 -1.4427618e-08 4.5545980e-09 -5.8967531e-09
2.3591667e+00 -2.7310168e-10 -6.3730299e-10 -3.0727860e-10 -4.3017681e-10 5.0085243e-09 -1.4484897e-08 4.3366710e-09 -6.0828979e-09
2.3627778e+00 -1.1367807e-10 8.5334837e-11 -1.7043553e-09 -1.2880828e-09 4.9779288e-09 -1.4802606e-08 4.4174035e-09 -6.1828157e-09
2.3663889e+00 -1.6874197e-10 -3.1469367e-09 2.4495787e-09 3.6576462e-10 4.9441940e-09 -1.5369535e-08 4.5753583e-09 -5.8765319e-09
2.3702778e+00 -1.2041360e-10 -1.9260559e-09 -1.0956810e-09 2.2595241e-09 4.9328756e-09 -1.5799829e-08 4.5211326e-09 -5.8983006e-09
2.3738889e+00 1.5935697e-11 -2.2204775e-09 5.9513566e-10 -2.4604657e-09 4.8507439e-09 -1.6157835e-08 4.5213870e-09 -6.1144935e-09
2.3775000e+00 -7.7407437e-10 -1.2294516e-09 -5.9278735e-10 4.6483898e-10 4.7455347e-09 -1.6256898e-08 4.5251971e-09 -6.2051153e-09
2.3811111e+00 -1.9708720e-10 2.7482912e-10 6.2795835e-10 -1.3013479e-09 4.6870552e-09 -1.6284871e-08 4.6624320e-09 -6.5332910e-09
2.3866667e+00 -1.5379004e-10 -4.5004456e-10 1.9545095e-10 -6.6770600e-10 4.7235560e-09 -1.6176899e-08 4.7368569e-09 -6.7540173e-09
2.3902778e+00 4.9072079e-10 1.4905133e-09 4.9154759e-10 -1.3697673e-09 4.7957797e-09 -1.5981551e-08 4.7660588e-09 -6.7849854e-09
2.3941667e+00 1.2833997e-10 2.5750264e-10 -2.4124510e-10 1.1043263e-09 4.8999999e-09 -1.5984457e-08 4.7821426e-09 -6.7654348e-09
2.3977778e+00 8.3369273e-10 -2.8550518e-10 3.8971078e-10 -9.2385970e-10 5.0114570e-09 -1.5824893e-08 4.8386539e-09 -6.8337664e-09
2.4013889e+00 1.9514198e-10 1.8231441e-09 1.3193214e-10 2.9310715e-10 5.1065307e-09 -1.5515668e-08 4.8295455e-09 -6.7128151e-09
2.4050000e+00 6.8246095e-10 1.1567074e-09 -2.1601019e-10 8.2336568e-10 5.1836856e-09 -1.5144843e-08 5.0123626e-09 -6.5930064e-09
2.4088889e+00 -2.1133509e-11 2.1615012e-09 1.7830134e-09 2.0356562e-10 5.3179986e-09 -1.4872678e-08 5.3321759e-09 -6.8560923e-09
2.4125000e+00 1.2609459e-09 4.6122938e-10 1.1691101e-09 -2.6320505e-09 5.5320707e-09 -1.4756861e-08 5.4608293e-09 -7.0847872e-09
2.4161111e+00 7.1510442e-10 6.5484221e-10 1.8459057e-11 5.2102027e-10 5.5790954e-09 -1.4725059e-08 5.5058558e-09 -7.0984087e-09
2.4197222e+00 -2.8102960e-10 -3.4838303e-10 3.9717089e-10 -6.4675709e-10 5.6374230e-09 -1.4904405e-08 5.5561710e-09 -7.0365296e-09
2.4236111e+00 7.8098009e-10 -1.2564432e-09 3.4101822e-11 1.1771498e-09 5.6660682e-09 -1.4944535e-08 5.6139584e-09 -6.6655628e-09
2.4272222e+00 -5.1656311e-10 8.6973549e-10 4.9932053e-10 2.2471594e-09 5.6047207e-09 -1.4820987e-08 5.6924282e-09 -6.3578307e-09
2.4308333e+00 -4.9721323e-11 3.2083021e-10 2.2501654e-10 5.9344438e-10 5.7004575e-09 -1.4849208e-08 5.7019279e-09 -6.3007851e-09
2.4344444e+00 9.3344589e-10 -5.9277694e-10 -1.3732703e-10 -6.6870061e-11 5.7866206e-09 -1.4802869e-08 5.7862902e-09 -6.3520523e-09
2.4383333e+00 -1.9490545e-10 1.0074246e-09 8.6043207e-10 -3.7256269e-10 5.7659866e-09 -1.4658769e-08 6.0553334e-09 -6.2463788e-09
2.4419444e+00 4.4381302e-12 3.8119725e-10 1.6230434e-09 1.3480106e-09 5.8834092e-09 -1.4504775e-08 6.2015646e-09 -6.2289531e-09
2.4475000e+00 7.0009707e-10 5.8338229e-10 -7.4565639e-10 -1.2434564e-09 6.0322003e-09 -1.4649396e-08 6.0611046e-09 -6.4764479e-09
2.4511111e+00 6.7336001e-10 -1.9770279e-09 -5.5089702e-10 -1.0411104e-09 6.0042718e-09 -1.4683205e-08 5.9379232e-09 -6.7955566e-09
2.4547222e+00 -9.3116187e-10 1.6512233e-09 -5.8616255e-10 -1.9045093e-09 5.8452037e-09 -1.4541822e-08 5.7885334e-09 -6.8531580e-09
2.4586111e+00 -4.3227943e-10 -3.8609886e-10 -6.9432131e-10 1.4107833e-09 5.8408055e-09 -1.4547446e-08 5.8170704e-09 -6.7574503e-09
2.4622222e+00 3.9168003e-10 3.3190737e-10 9.5773898e-10 -5.2732782e-10 5.9129455e-09 -1.4513212e-08 5.9282150e-09 -6.6823068e-09
2.4658333e+00 2.7422770e-10 -2.0154964e-12 6.8211519e-11 1.2209602e-09 6.0860576e-09 -1.4605932e-08 5.8526421e-09 -6.7174406e-09
2.4694444e+00 1.3237309e-09 -8.9147627e-10 -7.6580760e-10 -1.5452722e-09 6.1688721e-09 -1.4743044e-08 5.7058072e-09 -6.9049382e-09
2.4733333e+00 -6.1389263e-10 -3.3543016e-10 -4.9277701e-10 -6.1850013e-11 6.1068858e-09 -1.4762231e-08 5.6291803e-09 -7.0859866e-09
2.4769444e+00 4.1711066e-11 1.5053351e-10 -2.1454797e-10 -1.6093660e-09 6.0447603e-09 -1.4940888e-08 5.6263453e-09 -7.2859316e-09
2.4805556e+00 -6.1517751e-10 -1.8721620e-09 1.8837903e-10 -2.3627953e-10 6.0206481e-09 -1.5121068e-08 5.5712566e-09 -7.2359980e-09
2.4841667e+00 3.9260408e-10 1.3585351e-10 -6.9688990e-10 6.9720489e-10 6.1791625e-09 -1.4986190e-08 5.5355338e-09 -7.2278185e-09
2.4880556e+00 9.6609099e-10 1.0710606e-09 3.9069438e-10 -6.2709494e-10 6.3189447e-09 -1.4933596e-08 5.5672824e-09 -7.1391302e-09
2.4916667e+00 3.2420565e-10 -5.6424419e-10 -9.7630771e-11 1.4457558e-09 6.4529978e-09 -1.4902513e-08 5.6131948e-09 -6.8289918e-09
2.4952778e+00 9.1320822e-10 8.6378552e-10 5.2143778e-10 1.4170621e-09 6.5615819e-09 -1.4885276e-08 5.6229455e-09 -6.6358354e-09
2.4991667e+00 1.7512444e-11 -7.0955360e-10 -4.3786029e-10 2.3856341e-10 6.6179024e-09 -1.5011730e-08 5.5048775e-09 -6.9759995e-09
2.5044444e+00 3.3819584e-10 -1.2420592e-10 -3.0783243e-10 -2.3869681e-09 6.6520356e-09 -1.5170676e-08 5.4165025e-09 -7.3463021e-09
2.5083333e+00 -4.5625867e-11 -1.2980709e-09 -4.4966722e-10 -7.8705362e-10 6.6983755e-09 -1.5439252e-08 5.4614407e-09 -7.5164883e-09
2.5119444e+00 4.7337867e-10 -1.2900710e-09 8.6448095e-10 -7.8389531e-10 6.7394352e-09 -1.5659463e-08 5.6583354e-09 -7.6963639e-09
2.5155556e+00 -9.4365349e-11 -8.3199142e-10 9.5300885e-10 -8.7649557e-10 6.7570537e-09 -1.5866136e-08 5.8301669e-09 -7.7535677e-09
2.5191667e+00 2.5699722e-10 -1.1596155e-09 6.3312815e-10 3.4846108e-10 6.6873472e-09 -1.6143128e-08 5.9838405e-09 -7.8941430e-09
2.5227778e+00 -9.0044135e-10 -1.5096276e-09 7.8539703e-10 -1.6460795e-09 6.6083458e-09 -1.6310858e-08 6.0877709e-09 -8.1649640e-09
2.5266667e+00 2.2328567e-10 8.7486994e-12 1.0543555e-10 -6.7524386e-10 6.6138214e-09 -1.6310626e-08 6.1077651e-09 -8.3002537e-09
2.5302778e+00 -1.7274162e-10 -6.5147544e-12 7.9126081e-11 -5.7358428e-10 6.5311086e-09 -1.6451153e-08 6.2354650e-09 -8.6643829e-09
2.5338889e+00 -5.9076110e-10 -1.3476809e-09 1.0996425e-09 -2.7876086e-09 6.4630978e-09 -1.6711093e-08 6.3000424e-09 -8.9040964e-09
2.5377778e+00 7.8121352e-12 -9.7830521e-10 -5.4612203e-10 7.3292229e-10 6.4774134e-09 -1.6937771e-08 6.2323347e-09 -8.7422918e-09
2.5413889e+00 1.2433133e-10 -1.2060842e-09 -7.8872986e-11 7.6065815e-10 6.5518827e-09 -1.7161494e-08 6.2448768e-09 -8.5038591e-09
2.5450000e+00 5.6307804e-10 -9.4982750e-10 1.9464673e-10 1.4402596e-09 6.5018990e-09 -1.7265479e-08 6.3103801e-09 -8.3680926e-09
2.5486111e+00 -1.0244661e-09 -5.2227451e-11 4.0999903e-10 -1.8703093e-10 6.4708851e-09 -1.7558021e-08 6.4010683e-09 -8.4959317e-09
2.5525000e+00 7.5863263e-10 -2.5654894e-09 3.6732775e-10 -9.0873256e-10 6.5636254e-09 -1.7950290e-08 6.4322308e-09 -8.6592840e-09
2.5561111e+00 9.7431585e-11 -1.2146207e-09 -7.9673526e-11 -5.9913465e-10 6.5004170e-09 -1.8126343e-08 6.3327257e-09 -8.7538032e-09
2.5616667e+00 -4.7668229e-10 1.1186807e-10 -5.1735718e-10 3.2019077e-11 6.4903063e-09 -1.8149815e-08 6.3972810e-09 -8.8019253e-09
2.5652778e+00 3.8335293e-10 -3.3805648e-10 1.1132522e-09 -4.7622307e-10 6.4882448e-09 -1.8259596e-08 6.5349565e-09 -8.9450428e-09
2.5688889e+00 -4.0238224e-10 -7.1984492e-10 1.5759868e-10 -8.4486122e-10 6.4016779e-09 -1.8286181e-08 6.5465046e-09 -8.9930380e-09
2.5727778e+00 -3.3961915e-10 4.8195378e-10 -5.8615600e-11 4.3347382e-10 6.4430325e-09 -1.8153500e-08 6.5539185e-09 -9.0032351e-09
2.5763889e+00 7.2135377e-10 7.9663416e-10 1.2705228e-10 -5.2760045e-10 6.4277133e-09 -1.8085529e-08 6.5382925e-09 -9.0383329e-09
2.5800000e+00 -8.6276161e-10 -1.4163568e-10 -2.7129259e-10 2.0362094e-10 6.3676899e-09 -1.8144852e-08 6.5352542e-09 -8.9057017e-09
2.5836111e+00 3.0869905e-10 -4.3003190e-10 2.4324694e-10 1.0206671e-09 6.3566548e-09 -1.8309818e-08 6.4542735e-09 -8.6053897e-09
2.5872222e+00 -4.1056168e-10 -1.1596579e-09 -9.9076164e-10 1.7514433e-09 6.3722788e-09 -1.8368059e-08 6.3169967e-09 -8.4336344e-09
2.5911111e+00 5.4448158e-10 6.3849819e-10 -1.8589544e-10 -2.7925589e-10 6.3660194e-09 -1.8350489e-08 6.2837190e-09 -8.3530261e-09
2.5947222e+00 -6.0226009e-10 -4.6918143e-10 -1.2128350e-10 1.0233328e-09 6.4040269e-09 -1.8318312e-08 6.3042676e-09 -8.0838018e-09
2.5983333e+00 9.5309839e-10 7.7925857e-10 3.1096265e-10 1.4618152e-09 6.6141271e-09 -1.8172597e-08 6.3126892e-09 -8.0056910e-09
2.6022222e+00 8.4776072e-10 5.2462372e-10 -2.3877788e-10 -7.9229436e-10 6.6350935e-09 -1.8187788e-08 6.3091025e-09 -8.1715614e-09
2.6058333e+00 -6.5422433e-10 -6.7100653e-10 2.0567035e-10 -7.3881668e-10 6.6498220e-09 -1.8278387e-08 6.3612478e-09 -8.2142322e-09
2.6094444e+00 7.9018007e-10 -2.0204963e-10 2.7567076e-10 3.4493256e-10 6.6835963e-09 -1.8231509e-08 6.4471596e-09 -8.1855841e-09
2.6130556e+00 -4.7841761e-10 6.5378506e-10 5.1736169e-10 -8.0489109e-11 6.6344282e-09 -1.8154140e-08 6.4243221e-09 -8.4501548e-09
2.6169444e+00 5.6977226e-11 3.8529206e-11 -7.1311245e-10 -2.1872587e-09 6.6513155e-09 -1.8277137e-08 6.3205216e-09 -8.9996813e-09
2.6222222e+00 4.9679425e-11 -8.4949647e-10 5.7530382e-11 -1.2834355e-09 6.7311125e-09 -1.8319277e-08 6.1856978e-09 -9.3810051e-09
2.6261111e+00 6.3429515e-10 4.7241785e-10 -1.2131629e-09 -1.9850558e-09 6.7881952e-09 -1.8171966e-08 6.0645376e-09 -9.4835279e-09
2.6297222e+00 -1.0737832e-10 9.4714347e-10 9.4761333e-11 1.0386920e-09 6.7134827e-09 -1.8136692e-08 6.0225860e-09 -9.2961177e-09
2.6333333e+00 -5.8227583e-10 -6.0722819e-10 -4.8200697e-10 6.9124836e-10 6.6722735e-09 -1.8197153e-08 5.9686099e-09 -9.1638179e-09
2.6369444e+00 2.0188304e-10 2.4601814e-11 -1.6233439e-11 5.2998123e-10 6.6897732e-09 -1.8356972e-08 6.0349981e-09 -9.1067523e-09
2.6408333e+00 -5.1885390e-11 -1.4546938e-09 5.8527550e-10 -4.0847630e-11 6.7094888e-09 -1.8467743e-08 6.1465050e-09 -9.1404002e-09
2.6444444e+00 2.3387530e-10 3.8724796e-10 4.4401871e-10 -2.6974789e-10 6.6988757e-09 -1.8466441e-08 6.2034179e-09 -9.3103599e-09
2.6480556e+00 -3.3184205e-10 -3.7470748e-10 8.1331055e-11 -1.2991111e-09 6.7169482e-09 -1.8351582e-08 6.3058474e-09 -9.2755360e-09
2.6516667e+00 4.9866500e-10 1.4815479e-09 8.6417170e-10 1.6205627e-09 6.8388003e-09 -1.8227880e-08 6.4194207e-09 -9.2741131e-09
2.6555556e+00 5.4578095e-10 -3.7463302e-10 1.0931390e-10 -1.6083666e-09 6.8570071e-09 -1.8321124e-08 6.4092924e-09 -9.2811166e-09
2.6591667e+00 -3.7771808e-10 -5.2391917e-10 -2.0280633e-10 1.5437186e-09 6.8678442e-09 -1.8189213e-08 6.3620441e-09 -9.3185589e-09
2.6627778e+00 4.7775266e-10 1.7950864e-09 -2.3333135e-10 -1.8893395e-09 6.8845265e-09 -1.7974130e-08 6.3779568e-09 -9.6714340e-09
2.6666667e+00 -3.3476122e-10 1.2951535e-10 3.6972591e-10 -1.1353060e-09 6.8814443e-09 -1.7947905e-08 6.4721845e-09 -9.7036426e-09
2.6702778e+00 3.0630984e-10 1.2320221e-10 5.0006780e-10 8.3799584e-10 6.8881564e-09 -1.7767456e-08 6.5041203e-09 -9.6984068e-09
2.6738889e+00 -2.4435192e-10 1.6156967e-09 -2.0527549e-10 -7.8966539e-10 6.9587112e-09 -1.7435710e-08 6.4208036e-09 -9.7178094e-09
2.6794444e+00 6.6768069e-10 4.6227079e-10 -2.9462473e-10 6.7325008e-10 6.9736198e-09 -1.7189299e-08 6.3359774e-09 -9.6676957e-09
2.6830556e+00 -5.3006261e-10 1.9122771e-09 -4.8838619e-10 -2.1066228e-10 6.9520534e-09 -1.7035931e-08 6.2442229e-09 -9.7508745e-09
2.6869444e+00 3.4520824e-10 -5.3991345e-10 -2.9808041e-10 -5.0229841e-10 6.9544726e-09 -1.7137738e-08 6.3791207e-09 -9.7420930e-09
2.6905556e+00 -3.2287727e-10 -4.4114851e-10 1.5432903e-09 5.8335806e-10 6.9118776e-09 -1.7208996e-08 6.6170424e-09 -9.7044761e-09
2.6941667e+00 -7.0307956e-11 -2.4553328e-10 6.5291002e-10 -2.3612462e-10 6.9492557e-09 -1.7058846e-08 6.6191322e-09 -9.7854097e-09
2.6977778e+00 4.1533705e-10 1.6924633e-09 -6.3361929e-10 -5.1095493e-10 7.0860839e-09 -1.6734896e-08 6.5423344e-09 -9.8321020e-09
2.7013889e+00 8.4769263e-10 1.4292806e-09 -7.5283152e-11 7.9948926e-11 7.1786377e-09 -1.6541546e-08 6.6762982e-09 -9.8176544e-09
2.7052778e+00 -5.4374081e-11 3.0085837e-10 1.2235446e-09 4.3887923e-11 7.3334511e-09 -1.6538661e-08 6.7758023e-09 -9.7570984e-09
2.7088889e+00 1.4834203e-09 -2.7305759e-10 -3.0504551e-10 5.1509067e-10 7.4701042e-09 -1.6512240e-08 6.6708152e-09 -9.6731833e-09
2.7125000e+00 -2.2200650e-10 5.2765895e-10 -6.6406561e-10 2.5950993e-10 7.5827805e-09 -1.6457279e-08 6.5436952e-09 -9.7196938e-09
2.7161111e+00 1.2620955e-09 1.9735023e-12 -5.0935008e-10 -6.8883796e-10 7.6220614e-09 -1.6428966e-08 6.4995339e-09 -1.0011265e-08
2.7200000e+00 -9.2540245e-10 2.5137985e-10 1.3082435e-10 -1.8103452e-09 7.5454970e-09 -1.6528408e-08 6.4787351e-09 -1.0282229e-08
2.7236111e+00 2.1865444e-10 -1.2096565e-09 -3.2281267e-10 -6.9085685e-10 7.5291878e-09 -1.6552492e-08 6.5027136e-09 -1.0184112e-08
2.7272222e+00 -3.6920161e-10 9.7757333e-10 5.4415257e-10 1.5965539e-09 7.4847027e-09 -1.6300210e-08 6.6765943e-09 -1.0128352e-08
2.7311111e+00 -1.2099024e-11 1.2798982e-09 9.4625380e-10 -1.1186117e-09 7.3194103e-09 -1.6172070e-08 6.7595857e-09 -1.0371085e-08
2.7363889e+00 -1.0318527e-09 -4.3501926e-10 -4.2209789e-10 -4.1444039e-10 7.0503788e-09 -1.6213917e-08 6.7476091e-09 -1.0440569e-08
2.7402778e+00 -1.2741323e-09 6.0560215e-11 3.1944150e-10 -1.8113936e-10 6.8738725e-09 -1.6345124e-08 6.8118751e-09 -1.0540945e-08
2.7438889e+00 -3.5515674e-10 -1.3249353e-09 2.7378335e-10 -7.4540493e-10 6.8225267e-09 -1.6651010e-08 6.7971879e-09 -1.0676787e-08
2.7475000e+00 -1.1880409e-10 -1.6227471e-09 -4.0935729e-10 -5.0852351e-10 6.9611515e-09 -1.6775548e-08 6.7647947e-09 -1.0857210e-08
2.7511111e+00 1.3984171e-09 4.2263648e-10 1.1034246e-10 -1.1569156e-09 7.0390280e-09 -1.6680436e-08 6.6355191e-09 -1.0835114e-08
2.7550000e+00 -7.3090401e-10 4.2844509e-10 -1.2184188e-09 1.3463105e-09 6.9992556e-09 -1.6413401e-08 6.3546167e-09 -1.0815644e-08
2.7586111e+00 3.6377369e-10 2.1448428e-09 -1.3745266e-09 -1.1665923e-09 6.9171297e-09 -1.6184240e-08 6.2710826e-09 -1.0897724e-08
2.7622222e+00 -1.1218584e-09 6.3472589e-11 6.0344302e-10 4.0893300e-10 6.8258805e-09 -1.6193762e-08 6.3022238e-09 -1.0601861e-08
2.7661111e+00 3.3972161e-10 -1.4867844e-10 -3.3651829e-10 2.1270389e-09 6.8522898e-09 -1.6223839e-08 6.2490752e-09 -1.0555356e-08
2.7697222e+00 -9.5943377e-11 -1.4116076e-10 -1.5408465e-10 -1.6977611e-09 6.8790864e-09 -1.6342562e-08 6.1719201e-09 -1.0795447e-08
2.7733333e+00 3.4329705e-10 -1.0029169e-09 -5.5811599e-10 -5.1846489e-10 6.9803519e-09 -1.6494662e-08 6.2518804e-09 -1.0993844e-08
2.7769444e+00 5.9146069e-10 -4.6279507e-10 1.2962113e-09 -1.3128913e-09 7.1486525e-09 -1.6545751e-08 6.5044429e-09 -1.0977725e-08
2.7808333e+00 8.5111552e-10 5.6407012e-12 8.6860899e-10 1.4510492e-09 7.2793206e-09 -1.6524591e-08 6.6764264e-09 -1.0847601e-08
2.7844444e+00 3.5505153e-10 1.9826680e-10 7.1893135e-10 -2.4990253e-10 7.4028863e-09 -1.6458998e-08 6.7241042e-09 -1.0986655e-08
2.7880556e+00 7.8555481e-10 4.3382546e-10 -2.7882832e-10 -1.0336721e-09 7.6002030e-09 -1.6311173e-08 6.7199832e-09 -1.1302977e-08
2.7936111e+00 3.9834546e-10 4.9210893e-10 2.5410220e-10 -8.6426065e-10 7.5984180e-09 -1.6355499e-08 6.7801685e-09 -1.1305647e-08
2.7972222e+00 -4.1482232e-10 -9.1925409e-10 3.0145445e-10 8.3961285e-10 7.6313748e-09 -1.6651963e-08 6.8545459e-09 -1.1210394e-08
2.8008333e+00 7.1903929e-10 -1.9376296e-09 3.8510604e-10 3.9644895e-11 7.7876861e-09 -1.6804212e-08 6.9455755e-09 -1.1258795e-08
2.8047222e+00 6.2077213e-10 5.7527462e-10 3.9514790e-10 -4.5450953e-10 7.7667785e-09 -1.6625264e-08 6.9614400e-09 -1.1307972e-08
2.8083333e+00 -8.1376561e-10 1.1491637e-09 -2.4870644e-10 5.7274224e-13 7.7439627e-09 -1.6789207e-08 6.9469482e-09 -1.1511659e-08
2.8119444e+00 6.0315837e-10 -2.7290013e-09 1.1493614e-10 -1.8807589e-09 7.6246058e-09 -1.7139623e-08 6.9150387e-09 -1.1768046e-08
2.8158333e+00 -1.6262170e-09 -4.0659490e-10 -3.8844629e-10 -3.1684453e-10 7.4647286e-09 -1.7097227e-08 6.8327546e-09 -1.1841189e-08
2.8194444e+00 1.5042672e-10 8.1514427e-10 -3.7109889e-10 -3.5832053e-10 7.4099630e-09 -1.7173594e-08 6.7969757e-09 -1.1779564e-08
2.8230556e+00 -6.5595481e-10 -1.5510513e-09 4.0831606e-11 9.2716727e-10 7.2787503e-09 -1.7336696e-08 6.7489516e-09 -1.1538653e-08
2.8266667e+00 -5.5523935e-10 -2.0685953e-11 -4.8413076e-10 1.2966194e-09 7.3144963e-09 -1.7494866e-08 6.6368139e-09 -1.1406945e-08
2.8305556e+00 8.6163383e-10 -1.3946539e-09 -4.7705009e-10 -1.6769234e-10 7.3826926e-09 -1.8036839e-08 6.5155907e-09 -1.1462983e-08
2.8341667e+00 -2.3212985e-10 -3.8280763e-09 -6.4193286e-10 -3.4957552e-10 7.3836723e-09 -1.8320710e-08 6.4212983e-09 -1.1686338e-08
2.8377778e+00 2.4117366e-10 1.0925465e-09 -2.2845903e-10 -1.7121705e-09 7.4191587e-09 -1.8077290e-08 6.2988593e-09 -1.1774326e-08
2.8413889e+00 8.6393111e-11 1.2531813e-09 -9.0174660e-10 8.9997306e-10 7.3822003e-09 -1.7951267e-08 6.2343728e-09 -1.1741113e-08
2.8452778e+00 -4.0317962e-10 -1.2550600e-10 3.4900510e-10 -6.1528486e-10 7.3160063e-09 -1.7936868e-08 6.2094327e-09 -1.1779085e-08
2.8488889e+00 -2.0784208e-10 2.6425913e-10 -5.7922127e-10 2.6477403e-10 7.1205992e-09 -1.8085915e-08 6.0246433e-09 -1.1804397e-08
2.8544444e+00 -9.6460019e-10 -1.1978494e-09 -5.2951497e-10 -4.1664671e-10 7.0019234e-09 -1.8384855e-08 5.9953054e-09 -1.2094967e-08
2.8580556e+00 -1.3086902e-10 -1.6828919e-09 2.5870393e-10 -2.2655375e-09 6.9647862e-09 -1.8586590e-08 5.9003839e-09 -1.2385844e-08
2.8616667e+00 -2.1193594e-10 -2.6112357e-10 -1.1349026e-09 -4.1948232e-10 6.9180680e-09 -1.8542491e-08 5.7635532e-09 -1.2557453e-08
2.8655556e+00 -1.8850592e-10 6.5572945e-10 -3.7932787e-11 -1.0514503e-09 6.8561431e-09 -1.8541277e-08 5.7578809e-09 -1.2578193e-08
2.8691667e+00 -3.8310803e-10 -6.4403584e-10 -1.4427260e-11 8.6000091e-10 6.8181798e-09 -1.8621680e-08 5.8024065e-09 -1.2510060e-08
2.8727778e+00 3.2677229e-11 -1.3076532e-10 4.2543318e-10 -2.3107742e-10 6.7150671e-09 -1.8667452e-08 5.8202363e-09 -1.2635071e-08
2.8763889e+00 -9.8448703e-10 -3.1032222e-10 -2.6085014e-10 -9.2286922e-10 6.6209469e-09 -1.8650221e-08 5.5994312e-09 -1.2613884e-08
2.8802778e+00 1.7774276e-10 4.6450982e-10 -1.6317646e-09 1.1044718e-09 6.6120716e-09 -1.8893926e-08 5.3565019e-09 -1.2789405e-08
2.8838889e+00 -2.5966856e-10 -2.8129764e-09 -6.1066006e-10 -2.7246692e-09 6.5478864e-09 -1.9481783e-08 5.3618643e-09 -1.3058993e-08
2.8875000e+00 -3.3281039e-10 -2.8519165e-09 6.6015990e-10 2.3616502e-10 6.4729347e-09 -1.9862074e-08 5.2490248e-09 -1.3231561e-08
2.8911111e+00 -3.5905105e-10 -8.1276461e-10 -1.7017554e-09 -1.8291022e-09 6.2956372e-09 -1.9936574e-08 5.1231518e-09 -1.3461900e-08
2.8950000e+00 -1.1606427e-09 1.4612165e-10 6.2284303e-10 -1.4523396e-10 6.1442979e-09 -1.9990970e-08 5.1170819e-09 -1.3469844e-08
2.8986111e+00 -2.3633409e-10 -6.7030241e-10 -6.7887242e-10 7.1908129e-11 5.9422243e-09 -2.0097993e-08 5.0991771e-09 -1.3576302e-08
2.9022222e+00 -1.6289606e-09 -3.6102978e-10 5.1359693e-10 -1.0546001e-09 5.7106662e-09 -2.0393546e-08 4.9648086e-09 -1.3676072e-08
2.9058333e+00 -5.0849866e-10 -2.4870727e-09 -1.7539214e-09 1.3364760e-10 5.4362980e-09 -2.0614131e-08 4.4715771e-09 -1.3447231e-08
2.9116667e+00 -1.0593199e-09 1.1711791e-09 -1.0645445e-09 1.1740172e-09 5.3585040e-09 -2.0644321e-08 4.3413103e-09 -1.3285273e-08
2.9152778e+00 3.4122093e-10 -1.4621075e-09 -1.3791874e-10 3.2097487e-10 5.3496577e-09 -2.0872348e-08 4.3544099e-09 -1.3405126e-08
2.9188889e+00 -4.2287849e-10 -7.3527882e-10 2.5883886e-10 -1.4273036e-09 5.3718707e-09 -2.0786728e-08 4.3211957e-09 -1.3343441e-08
2.9225000e+00 6.2792157e-10 1.5603606e-09 -5.6543190e-10 1.9967002e-09 5.4870476e-09 -2.0528568e-08 4.2294029e-09 -1.3201434e-08
2.9261111e+00 4.3524978e-10 9.2740727e-10 -2.8188658e-10 -6.8586308e-10 5.4650770e-09 -2.0191351e-08 4.2965601e-09 -1.3205262e-08
2.9300000e+00 -6.2356966e-10 2.0900752e-09 8.5752036e-10 6.5305090e-10 5.4211124e-09 -1.9742956e-08 4.3828577e-09 -1.3175677e-08
2.9336111e+00 2.1774305e-10 2.2308895e-09 -6.0927491e-11 -3.7996385e-10 5.4333370e-09 -1.9574598e-08 4.4042604e-09 -1.3144298e-08
2.9372222e+00 -1.0490112e-10 -6.0850508e-10 2.5849133e-10 6.6961515e-10 5.5363142e-09 -1.9742327e-08 4.4203616e-09 -1.2933490e-08
2.9408333e+00 1.0554593e-09 -1.0078168e-09 -1.0986541e-10 1.2763036e-09 5.7485451e-09 -1.9736167e-08 4.4401241e-09 -1.2929161e-08
2.9447222e+00 7.6366375e-10 1.0629406e-09 2.7925822e-10 -1.2391930e-09 5.9353759e-09 -2.0057486e-08 4.4740784e-09 -1.3206309e-08
2.9483333e+00 9.6092787e-10 -4.1593415e-09 3.4166312e-11 -1.3190990e-09 6.1045691e-09 -2.0507486e-08 4.4971282e-09 -1.3693362e-08
2.9519444e+00 6.0085607e-10 -1.7708870e-10 1.7860119e-10 -3.1767777e-09 6.1257493e-09 -2.0522499e-08 4.5563579e-09 -1.4280940e-08
2.9558333e+00 -4.1931207e-10 4.2750278e-11 3.2908170e-10 -1.8596003e-09 6.0636181e-09 -2.0448302e-08 4.5714654e-09 -1.4473945e-08
2.9594444e+00 -1.5420686e-10 6.7224567e-10 -1.8962804e-10 7.8018443e-11 6.1527424e-09 -2.0552050e-08 4.4690861e-09 -1.4545945e-08
2.9630556e+00 9.7689275e-10 -1.6720139e-09 -7.5541117e-10 -7.4263292e-10 6.1717679e-09 -2.0809594e-08 4.4359137e-09 -1.4699658e-08
2.9666667e+00 -8.0127248e-10 -8.0981409e-10 4.4920455e-10 -6.7626095e-10 5.9592703e-09 -2.0793084e-08 4.5494715e-09 -1.4992855e-08
2.9722222e+00 -4.7371388e-10 9.1323158e-10 2.3214232e-10 -1.0829221e-09 5.8948508e-09 -2.0812039e-08 4.4603588e-09 -1.4795614e-08
2.9758333e+00 -1.2092696e-10 -1.0958914e-09 -1.0547215e-09 2.9036109e-09 5.9110830e-09 -2.0926568e-08 4.3702992e-09 -1.4500252e-08
2.9797222e+00 2.6006001e-10 7.1057395e-11 2.8278299e-10 -3.7194107e-10 5.9485355e-09 -2.0762261e-08 4.4541691e-09 -1.4430415e-08
2.9833333e+00 8.5655405e-11 1.5122903e-09 4.9140080e-10 1.0165902e-09 6.0425311e-09 -2.0691659e-08 4.6173570e-09 -1.4385312e-08
2.9869444e+00 7.8199619e-10 -8.3192924e-10 1.0149485e-09 -6.0025257e-10 6.1206506e-09 -2.0779226e-08 4.5610859e-09 -1.4383408e-08
2.9908333e+00 -1.1240064e-10 4.8362107e-11 -1.4972719e-09 6.1657707e-10 6.1741939e-09 -2.0732121e-08 4.3700170e-09 -1.4423496e-08
2.9944444e+00 6.0664642e-10 4.0556953e-10 -2.6644059e-10 -9.8662726e-10 6.1877130e-09 -2.0591473e-08 4.5266254e-09 -1.4512903e-08
2.9980556e+00 -4.8185470e-10 9.4979000e-10 1.7120566e-09 1.6133156e-10 6.1149333e-09 -2.0360419e-08 4.7326366e-09 -1.4323001e-08
3.0016667e+00 -1.8995784e-10 1.2767632e-09 1.8958511e-10 1.5916108e-09 6.1837161e-09 -2.0282606e-08 4.8124233e-09 -1.4254641e-08
3.0055556e+00 7.7952512e-10 -5.8047781e-10 4.9430079e-10 -1.0056660e-09 6.3383225e-09 -2.0387874e-08 4.8635747e-09 -1.4400175e-08
3.0091667e+00 6.4761002e-10 -4.3393812e-10 -2.2134161e-11 -3.3772455e-10 6.3373612e-09 -2.0604068e-08 4.9253169e-09 -1.4295017e-08
3.0127778e+00 -6.5648284e-10 -1.6494166e-09 5.9206287e-10 1.3084171e-09 6.2456168e-09 -2.0882048e-08 4.9853054e-09 -1.4024316e-08
3.0163889e+00 -1.9038916e-10 -1.0293515e-09 -3.8323436e-11 1.1903632e-09 6.2729599e-09 -2.1180834e-08 4.9806131e-09 -1.3825190e-08
3.0202778e+00 4.2475900e-10 -1.6442348e-09 -1.8958886e-12 5.1643035e-10 6.4178157e-09 -2.1430127e-08 5.0024823e-09 -1.3806229e-08
3.0238889e+00 9.1237116e-10 -7.5808477e-10 2.0376488e-10 -3.4141231e-10 6.5262377e-09 -2.1418010e-08 5.0223550e-09 -1.3964564e-08
3.0275000e+00 8.8447850e-11 8.7485309e-10 -2.0324464e-11 -1.1201413e-09 6.3735162e-09 -2.1419502e-08 5.1509037e-09 -1.3833683e-08
3.0330556e+00 -1.0047768e-09 -8.8420357e-10 7.9161676e-10 1.9054302e-09 6.2191877e-09 -2.1503266e-08 5.2906211e-09 -1.3397447e-08
3.0366667e+00 -4.1979437e-10 7.7015932e-11 4.9808262e-10 2.1213638e-09 6.2057654e-09 -2.1485855e-08 5.3430365e-09 -1.3136901e-08
3.0405556e+00 3.0474594e-10 7.8783997e-11 -4.8807636e-11 1.1188851e-10 6.1271699e-09 -2.1766042e-08 5.2549652e-09 -1.2909700e-08
3.0441667e+00 -1.0302426e-09 -2.7788123e-09 -7.6415820e-10 1.9853450e-09 6.0875803e-09 -2.2024844e-08 5.1897775e-09 -1.2518655e-08
3.0477778e+00 6.6479968e-10 2.8485831e-10 1.6242542e-10 1.6243008e-09 6.1873893e-09 -2.1717106e-08 5.0582134e-09 -1.2423449e-08
3.0516667e+00 1.9070633e-10 2.4688418e-09 -1.2901173e-09 -8.0824801e-10 6.1702365e-09 -2.1427467e-08 5.0310139e-09 -1.2423809e-08
3.0552778e+00 -3.4904037e-10 3.2227322e-10 1.0390451e-09 8.0492724e-10 6.1672926e-09 -2.1296391e-08 5.1652755e-09 -1.2510100e-08
3.0588889e+00 3.2186562e-10 9.4083583e-10 2.0029243e-10 -1.6014588e-09 6.2093077e-09 -2.1398232e-08 5.1257418e-09 -1.2568721e-08
3.0625000e+00 6.5966611e-11 -1.9222265e-09 -5.6521868e-10 1.0603457e-09 6.2888955e-09 -2.1609170e-08 5.1284141e-09 -1.2402803e-08
3.0661111e+00 6.6868981e-10 -1.1048002e-10 5.8988601e-10 4.7119950e-10 6.3471706e-09 -2.1659703e-08 5.0789884e-09 -1.2449849e-08
3.0700000e+00 -1.6918825e-10 -3.4169967e-10 -1.0135350e-09 -8.7444594e-10 6.4290506e-09 -2.1813013e-08 5.1337492e-09 -1.2513212e-08
3.0736111e+00 9.2500359e-10 -1.1356793e-09 1.5190193e-09 2.8955337e-10 6.4392857e-09 -2.1942776e-08 5.5270616e-09 -1.2498259e-08
3.0772222e+00 -8.3052607e-10 -1.1478409e-10 2.1115564e-09 -1.5152262e-10 6.3638750e-09 -2.1841700e-08 5.9605252e-09 -1.2465573e-08
3.0808333e+00 1.3442722e-10 1.0888090e-09 1.8896460e-09 4.5323354e-10 6.4838000e-09 -2.1698875e-08 6.0468669e-09 -1.2233801e-08
3.0847222e+00 8.9350084e-10 1.8921976e-10 -1.1495744e-09 1.5333852e-09 6.7232944e-09 -2.1937816e-08 5.9770828e-09 -1.1896896e-08
3.0902778e+00 5.4346557e-10 -1.6858846e-09 7.3086981e-10 4.8804493e-10 6.8400808e-09 -2.2273631e-08 6.2327887e-09 -1.1868651e-08
3.0938889e+00 5.3456229e-10 -1.5502056e-09 1.6294923e-09 -2.2731980e-10 7.0273306e-09 -2.2411032e-08 6.3067362e-09 -1.1909616e-08
3.0975000e+00 1.1938977e-09 2.2614444e-10 -9.4690044e-10 -1.5082026e-10 7.2743334e-09 -2.2370579e-08 6.2809823e-09 -1.2101984e-08
3.1011111e+00 1.0861287e-09 1.6367461e-10 7.0917254e-10 -1.6248869e-09 7.4287278e-09 -2.2104456e-08 6.2918782e-09 -1.2110150e-08
3.1050000e+00 2.3725203e-10 2.2176454e-09 -6.1577948e-10 1.5548971e-09 7.4023628e-09 -2.1765417e-08 6.4862306e-09 -1.2010845e-08
3.1086111e+00 -4.8062099e-10 1.0495173e-09 2.4098018e-09 -6.3823758e-10 7.2555379e-09 -2.1777802e-08 6.7945499e-09 -1.2154367e-08
3.1122222e+00 -8.7468596e-10 -1.1688691e-09 4.3622247e-10 -6.8658641e-10 7.2421651e-09 -2.1991059e-08 6.8250799e-09 -1.2165566e-08
3.1161111e+00 7.6006166e-10 -7.3939078e-10 -1.7453679e-10 5.9059729e-10 7.3078634e-09 -2.2141298e-08 6.8464044e-09 -1.2104978e-08
3.1197222e+00 -1.5361587e-10 -7.0839595e-10 3.7137879e-10 -3.1325165e-11 7.3548903e-09 -2.2220566e-08 6.7535256e-09 -1.1967752e-08
3.1233333e+00 5.8771073e-10 -5.5471026e-11 -1.2287221e-09 1.2980293e-09 7.4602912e-09 -2.2178176e-08 6.5767719e-09 -1.1728890e-08
3.1269444e+00 3.8522040e-10 4.6396394e-10 -4.0285033e-10 9.0685204e-10 7.4683226e-09 -2.2218756e-08 6.4249190e-09 -1.1558687e-08
3.1308333e+00 -3.1637959e-10 -8.2707889e-10 -8.9874601e-10 5.5202757e-10 7.4794366e-09 -2.2403673e-08 6.2743021e-09 -1.1437359e-08
3.1344444e+00 4.1897061e-10 -9.5488358e-10 -4.9156419e-10 5.6792341e-10 7.4695157e-09 -2.2559863e-08 6.3478782e-09 -1.1315982e-08
3.1380556e+00 -5.1054835e-10 -5.5023831e-10 1.1707282e-09 5.5248217e-10 7.4800513e-09 -2.2741028e-08 6.3196526e-09 -1.1297080e-08
3.1416667e+00 6.0779971e-10 -1.1955626e-09 -1.4312725e-09 -3.7800143e-10 7.5421639e-09 -2.2581253e-08 6.1578894e-09 -1.1373589e-08
3.1475000e+00 -2.5287035e-10 2.1486922e-09 5.0691215e-10 -5.9193114e-11 7.5732320e-09 -2.2667617e-08 6.2210964e-09 -1.1419583e-08
3.1511111e+00 5.3965269e-10 -2.9809398e-09 7.6536445e-11 -3.6536225e-10 7.6377153e-09 -2.3168334e-08 6.2757869e-09 -1.1568910e-08
3.1547222e+00 5.5577879e-11 -1.8442266e-09 4.2829922e-10 -1.0130427e-09 7.6552175e-09 -2.3296925e-08 6.3681140e-09 -1.1696020e-08
3.1583333e+00 1.0598077e-10 6.0505754e-10 4.2395090e-10 -1.6028363e-10 7.7226905e-09 -2.3394552e-08 6.3771803e-09 -1.1589449e-08
3.1619444e+00 5.1684713e-10 -1.5458395e-09 -3.4026172e-10 1.1440178e-09 7.7166506e-09 -2.3357343e-08 6.4199168e-09 -1.1406751e-08
3.1658333e+00 -5.6861838e-10 1.8787921e-09 7.0657431e-10 4.2196461e-10 7.6963676e-09 -2.3403502e-08 6.4171874e-09 -1.1246074e-08
3.1694444e+00 3.8139098e-10 -2.3236087e-09 -7.3176885e-10 1.0612116e-09 7.7178418e-09 -2.3832392e-08 6.2369315e-09 -1.1237645e-08
3.1730556e+00 -1.8316747e-10 -1.8093954e-09 -9.3213139e-10 -9.8340484e-10 7.6900497e-09 -2.4079142e-08 6.0950829e-09 -1.1530758e-08
3.1766667e+00 -7.3375240e-11 -5.6841089e-10 -3.7723991e-10 -1.7222565e-09 7.7259849e-09 -2.4208180e-08 6.0678080e-09 -1.1823448e-08
3.1805556e+00 3.8139168e-10 -5.8624490e-10 1.4345434e-10 -7.8651354e-10 7.7603815e-09 -2.4326777e-08 6.0997944e-09 -1.1950537e-08
3.1841667e+00 -6.3884839e-11 -5.5661837e-10 1.5180501e-10 -3.8661501e-10 7.7136387e-09 -2.4525535e-08 6.1665081e-09 -1.2156151e-08
3.1877778e+00 -3.6758746e-10 -1.3587174e-09 4.6401418e-10 -1.5113590e-09 7.6358556e-09 -2.4661479e-08 6.1568719e-09 -1.2294907e-08
3.1913889e+00 -3.5041019e-10 4.8687620e-11 -5.5296372e-10 2.3052771e-10 7.5813665e-09 -2.4775280e-08 5.9930539e-09 -1.2355997e-08
3.1952778e+00 -1.1663937e-10 -1.0670038e-09 -8.5119152e-10 -7.5414960e-10 7.5473034e-09 -2.4743149e-08 6.0224773e-09 -1.2325304e-08
3.1988889e+00 -1.9778983e-10 1.3766360e-09 1.1227923e-09 1.0374623e-09 7.5782827e-09 -2.4576181e-08 6.1591342e-09 -1.2003091e-08
3.2025000e+00 4.8375261e-10 2.3235862e-10 1.3865582e-10 1.9368190e-09 7.7352960e-09 -2.4592149e-08 6.2109660e-09 -1.1628082e-08
3.2080556e+00 4.5832724e-10 -3.3237891e-10 1.7233508e-10 3.1323261e-10 7.6645684e-09 -2.4422800e-08 6.1186571e-09 -1.1686072e-08
3.2116667e+00 -1.1111974e-09 1.9643151e-09 -1.0244170e-09 -8.4852283e-10 7.5935835e-09 -2.4439197e-08 6.0506883e-09 -1.2045911e-08
3.2152778e+00 4.5595249e-10 -2.1223322e-09 3.9701182e-10 -2.4730709e-09 7.5255747e-09 -2.4715846e-08 6.1273535e-09 -1.2308006e-08
3.2191667e+00 -1.0388851e-09 -3.5317618e-10 2.6011825e-10 2.2653860e-10 7.4261319e-09 -2.4729731e-08 6.1718039e-09 -1.2275522e-08
3.2227778e+00 1.2095190e-10 2.1937875e-10 1.5019397e-10 7.3319125e-11 7.3545876e-09 -2.4769892e-08 6.1871061e-09 -1.2381415e-08
3.2263889e+00 -7.8136127e-10 -6.0638905e-10 -8.9434225e-12 -1.0507957e-09 7.3137086e-09 -2.4863708e-08 6.2641458e-09 -1.2363449e-08
3.2300000e+00 4.0401685e-10 -2.9767526e-10 7.2007939e-10 1.2166355e-09 7.3118891e-09 -2.4924991e-08 6.4020746e-09 -1.2493905e-08
3.2338889e+00 -4.1961269e-10 -2.5069563e-10 4.6216810e-10 -2.3348255e-09 7.3563508e-09 -2.5222486e-08 6.4916751e-09 -1.2766286e-08
3.2375000e+00 8.3002864e-10 -2.6161171e-09 3.6491348e-10 -1.7946234e-10 7.4587011e-09 -2.5584634e-08 6.5010093e-09 -1.2660020e-08
3.2411111e+00 1.1474337e-10 -8.7373044e-10 -2.7875169e-10 1.1603770e-09 7.4455797e-09 -2.5621038e-08 6.4504893e-09 -1.2665256e-08
3.2447222e+00 -2.3586417e-10 5.2292275e-10 -1.8758677e-10 -1.2087076e-09 7.4725701e-09 -2.5559089e-08 6.2838661e-09 -1.2702947e-08
3.2486111e+00 4.6721022e-10 3.1405450e-11 -1.2406121e-09 8.8564478e-10 7.5647608e-09 -2.5622701e-08 6.1232126e-09 -1.2712337e-08
3.2522222e+00 3.8378107e-10 -6.4440512e-10 -2.4234316e-10 -9.7232821e-10 7.6228111e-09 -2.6090087e-08 6.0682400e-09 -1.2882569e-08
3.2558333e+00 1.5206745e-10 -3.8595689e-09 -2.6509649e-10 -5.9904123e-10 7.6849269e-09 -2.6645208e-08 6.0199089e-09 -1.2930378e-08
3.2597222e+00 3.8035417e-10 -1.1077540e-09 -1.4916974e-10 1.8924757e-10 7.7627223e-09 -2.6878304e-08 6.0696559e-09 -1.2951802e-08
3.2633333e+00 3.3775702e-10 -1.1384842e-09 6.0837293e-10 -3.8700609e-10 7.8678765e-09 -2.7321509e-08 6.1770706e-09 -1.3166928e-08
3.2688889e+00 2.9316865e-10 -1.6376347e-09 3.6115324e-11 -9.0374778e-10 7.7903283e-09 -2.7432378e-08 6.0623209e-09 -1.3149488e-08
3.2725000e+00 -1.0089990e-09 5.6924562e-10 -1.0953425e-09 1.0647328e-09 7.6136375e-09 -2.7392922e-08 5.8164710e-09 -1.2863212e-08
3.2761111e+00 -6.2199255e-10 -1.8903266e-10 -1.1740418e-09 1.5778091e-09 7.6254951e-09 -2.7465496e-08 5.7790122e-09 -1.2922886e-08
3.2797222e+00 7.3144721e-10 -5.1032039e-10 8.2826867e-10 -2.1286431e-09 7.5706058e-09 -2.7540720e-08 5.9471648e-09 -1.3207331e-08
3.2836111e+00 -1.2019270e-09 -1.6280060e-10 6.1303838e-10 -3.0945888e-10 7.5135598e-09 -2.7675291e-08 5.9417090e-09 -1.3295112e-08
3.2872222e+00 6.7534916e-10 -1.1339993e-09 -6.6339915e-10 -5.0082747e-10 7.4767109e-09 -2.7962703e-08 5.8274916e-09 -1.3371513e-08
3.2908333e+00 -1.0154932e-09 -1.6356508e-09 -3.9091519e-10 -2.0441220e-10 7.3435682e-09 -2.8311407e-08 5.7643919e-09 -1.3297246e-08
3.2944444e+00 -2.1351634e-10 -1.7246383e-09 -1.9154419e-10 8.8995486e-10 7.4086583e-09 -2.8500659e-08 5.5650313e-09 -1.3243686e-08
3.2983333e+00 7.7143128e-10 3.1171079e-11 -1.5172604e-09 -4.3086626e-10 7.4889456e-09 -2.8823766e-08 5.3515245e-09 -1.3395290e-08
3.3019444e+00 -3.0318102e-11 -3.1447989e-09 -4.5357154e-10 -9.6855999e-10 7.5554619e-09 -2.9083204e-08 5.3070703e-09 -1.3599552e-08
3.3055556e+00 6.4431536e-10 6.4472713e-10 4.3225041e-11 -9.1693725e-10 7.7250073e-09 -2.9102373e-08 5.2423978e-09 -1.3738025e-08
3.3094444e+00 8.0893139e-10 -8.1625400e-10 -5.9756047e-10 -2.6997196e-10 7.6871667e-09 -2.9300171e-08 5.1588750e-09 -1.3840596e-08
3.3130556e+00 -1.1582291e-09 -1.0898379e-09 -1.7341908e-10 -6.7683888e-10 7.5016789e-09 -2.9551541e-08 5.0499220e-09 -1.3854105e-08
3.3166667e+00 -5.5396639e-10 -1.3324867e-09 -8.3230084e-10 5.5214352e-10 7.4452817e-09 -2.9664190e-08 4.9540391e-09 -1.3811199e-08
3.3202778e+00 3.3376962e-11 2.4694405e-10 -5.2772950e-11 -1.5608950e-10 7.5245905e-09 -2.9626731e-08 4.8684395e-09 -1.3513512e-08
3.3258333e+00 4.4247593e-10 -1.2315292e-11 -4.6082457e-10 1.9422121e-09 7.5901370e-09 -2.9597225e-08 4.8087782e-09 -1.3348771e-08
3.3294444e+00 1.6256791e-10 2.9665748e-10 -8.9894889e-11 -4.2152317e-10 7.6342497e-09 -2.9635248e-08 4.8071191e-09 -1.3547247e-08
3.3330556e+00 2.4462648e-10 -6.6307181e-10 7.4580592e-11 -1.4105617e-09 7.5639497e-09 -2.9586219e-08 4.8130581e-09 -1.3548819e-08
3.3369444e+00 -8.4719824e-10 1.1017962e-09 -2.3675463e-11 1.3970803e-09 7.4774419e-09 -2.9528255e-08 4.7717288e-09 -1.3289159e-08
3.3405556e+00 4.8665002e-11 -5.4322420e-10 -3.5782505e-10 9.9978076e-10 7.5099459e-09 -2.9705054e-08 4.7944839e-09 -1.3319809e-08
3.3441667e+00 2.5137209e-10 -1.1605039e-09 5.6787220e-10 -1.2826999e-09 7.6047278e-09 -3.0054969e-08 4.8389273e-09 -1.3243241e-08
3.3480556e+00 5.6104411e-10 -1.9706070e-09 -1.8692929e-10 1.9389989e-09 7.6499184e-09 -3.0371136e-08 4.8316643e-09 -1.2975459e-08
3.3516667e+00 -1.4390068e-10 -1.0761369e-09 1.1988636e-10 5.3283687e-10 7.5598324e-09 -3.0553059e-08 4.9156130e-09 -1.2791816e-08
3.3552778e+00 -6.8766243e-10 -6.7697144e-10 6.5502446e-10 1.1623278e-09 7.5192285e-09 -3.0609439e-08 4.8705921e-09 -1.2785754e-08
3.3588889e+00 3.1285752e-10 1.3366781e-10 -1.0706023e-09 -1.1063773e-09 7.5634315e-09 -3.0793967e-08 4.6951247e-09 -1.2899930e-08
3.3627778e+00 6.6025099e-11 -1.7848585e-09 -4.3340271e-10 1.2772614e-10 7.6800768e-09 -3.1181120e-08 4.7362381e-09 -1.2994753e-08
3.3663889e+00 1.0107004e-09 -1.9459494e-09 8.1291042e-10 -1.0030143e-09 7.7353412e-09 -3.1171059e-08 4.8428512e-09 -1.3342241e-08
3.3700000e+00 -5.0056682e-10 2.0429039e-09 1.7121109e-10 -2.2045656e-09 7.6772334e-09 -3.0699983e-08 4.9956193e-09 -1.3439508e-08
3.3738889e+00 2.4992513e-12 2.1723773e-09 1.1382295e-09 1.3708499e-09 7.6716272e-09 -3.0563344e-08 5.2240691e-09 -1.3496539e-08
3.3775000e+00 -5.4248189e-11 -8.5565795e-10 9.7053820e-10 -1.8972862e-09 7.5904609e-09 -3.0777397e-08 5.2905255e-09 -1.3772425e-08
3.3811111e+00 -6.9498000e-10 -1.2070678e-09 -3.5709409e-10 -6.4935896e-10 7.4506001e-09 -3.1370625e-08 5.3262733e-09 -1.4105733e-08
3.3866667e+00 -1.4418445e-10 -2.5087556e-09 5.7158093e-10 -1.3504899e-09 7.4737507e-09 -3.1549875e-08 5.2957160e-09 -1.4353072e-08
3.3902778e+00 3.5788211e-10 7.8141177e-10 -8.5364825e-10 -9.3264042e-10 7.5939038e-09 -3.1316834e-08 5.1695928e-09 -1.4354134e-08
3.3938889e+00 7.5122389e-10 1.4642969e-09 -3.1056669e-10 9.2283827e-10 7.6329950e-09 -3.1231532e-08 5.1162524e-09 -1.4163441e-08
3.3977778e+00 -4.1615678e-10 -7.0100512e-10 -1.4663592e-10 7.1167257e-10 7.5439127e-09 -3.1163357e-08 5.0542605e-09 -1.3939314e-08
3.4013889e+00 -4.0614173e-10 1.3579730e-09 -4.2559729e-10 1.3571938e-09 7.5269945e-09 -3.1127956e-08 5.0064260e-09 -1.3697469e-08
3.4050000e+00 2.4997392e-10 -1.0168235e-09 -1.5951815e-11 8.7521825e-10 7.4888773e-09 -3.1407370e-08 5.0550481e-09 -1.3586246e-08
3.4088889e+00 -5.7669274e-10 -1.4834308e-09 4.3271289e-10 7.8124157e-11 7.4946415e-09 -3.1714891e-08 4.9683212e-09 -1.3543401e-08
3.4125000e+00 6.2990100e-10 -1.4799962e-09 -1.2332692e-09 3.1736952e-10 7.5835795e-09 -3.2048929e-08 4.8568360e-09 -1.3635590e-08
3.4161111e+00 1.9106451e-10 -1.7389711e-09 2.0417531e-10 -1.1683396e-09 7.6193922e-09 -3.2282604e-08 4.9363369e-09 -1.3833964e-08
3.4197222e+00 1.3951436e-10 -5.1284149e-10 5.2967859e-10 -6.6281127e-10 7.6339741e-09 -3.2335093e-08 4.9965115e-09 -1.3985417e-08
3.4236111e+00 -1.4526089e-11 4.3161493e-11 -1.3896071e-11 -6.3535688e-10 7.6100263e-09 -3.2593272e-08 4.9472007e-09 -1.4202856e-08
3.4272222e+00 -2.0653130e-10 -2.5311121e-09 -4.4128020e-10 -1.3717752e-09 7.6321660e-09 -3.2609539e-08 4.9120123e-09 -1.4212284e-08
3.4308333e+00 4.1089828e-10 2.3743541e-09 1.1646366e-10 1.2847540e-09 7.5628734e-09 -3.2200982e-08 4.9723423e-09 -1.3999185e-08
3.4344444e+00 -1.0505227e-09 1.5627122e-09 4.4042912e-10 6.8231267e-10 7.5692631e-09 -3.2056186e-08 5.0302006e-09 -1.3915431e-08
3.4380556e+00 1.1095043e-09 -1.6737641e-10 9.3646993e-11 9.0802201e-11 7.7587087e-09 -3.2029064e-08 5.1167813e-09 -1.3918426e-08
3.4436111e+00 2.7169514e-11 3.3725889e-10 4.2583710e-10 -1.0877625e-10 7.7916560e-09 -3.1992516e-08 5.2244107e-09 -1.4178130e-08
3.4472222e+00 2.7695903e-10 1.4938228e-11 5.6766565e-10 -2.2884912e-09 7.8694148e-09 -3.2009705e-08 5.2069623e-09 -1.4506198e-08
3.4511111e+00 3.8954526e-10 -1.6874647e-10 -7.1722369e-10 -5.2351834e-10 7.8470485e-09 -3.2073424e-08 5.2122675e-09 -1.4458639e-08
3.4547222e+00 -5.9600347e-10 -4.4528410e-10 7.6619518e-10 9.6252854e-10 7.8351522e-09 -3.2117098e-08 5.3283521e-09 -1.4358189e-08
3.4583333e+00 4.8619197e-10 2.4417336e-11 3.0535481e-10 -3.5303041e-11 7.9013295e-09 -3.1937549e-08 5.2488413e-09 -1.4223551e-08
3.4619444e+00 1.2467549e-10 1.7058130e-09 -1.0393007e-09 1.2781132e-09 8.1051699e-09 -3.1628229e-08 5.2076018e-09 -1.4146945e-08
3.4658333e+00 1.6225273e-09 1.0620331e-09 6.8581935e-10 -6.2148464e-10 8.3066404e-09 -3.1873558e-08 5.2086834e-09 -1.4357467e-08
3.4694444e+00 2.3720021e-10 -3.4261438e-09 -6.7583560e-10 -1.3217947e-09 8.3072871e-09 -3.2093706e-08 5.2211274e-09 -1.4559915e-08
3.4730556e+00 -2.3123114e-10 1.3046788e-09 7.9070334e-10 -5.4695999e-10 8.2738587e-09 -3.2066592e-08 5.1991142e-09 -1.4543143e-08
3.4766667e+00 -7.7337898e-11 -1.0433938e-09 -9.9390220e-10 7.0177716e-10 8.3340930e-09 -3.2241195e-08 5.1002084e-09 -1.4362394e-08
3.4805556e+00 5.9363156e-10 -5.1898816e-10 1.4613796e-10 8.4750332e-10 8.4204500e-09 -3.2402803e-08 5.0874883e-09 -1.4319598e-08
3.4841667e+00 2.0350988e-10 -1.0383505e-09 -2.6355449e-10 -4.5246704e-10 8.6017214e-09 -3.2643136e-08 5.0991140e-09 -1.4326479e-08
3.4877778e+00 1.4697648e-09 -1.2776168e-09 3.7086913e-10 3.8895375e-10 8.8103765e-09 -3.2682869e-08 5.1090149e-09 -1.4253058e-08
3.4913889e+00 4.5628202e-10 8.9473010e-10 -2.7947672e-10 2.8878073e-10 8.7551000e-09 -3.2796644e-08 4.9716249e-09 -1.4454117e-08
3.4952778e+00 -9.3008040e-10 -1.9128124e-09 -8.9815124e-10 -2.0121477e-09 8.5953430e-09 -3.3029768e-08 4.8067351e-09 -1.4818511e-08
3.4988889e+00 -5.4459909e-10 -3.3369364e-10 -6.2390887e-10 -1.3514869e-09 8.4073844e-09 -3.3205984e-08 4.7148324e-09 -1.5059092e-08
3.5044444e+00 -5.8315229e-10 -7.7007736e-10 7.2492822e-11 -9.1998183e-11 8.4185547e-09 -3.3294634e-08 4.7542147e-09 -1.5076580e-08
3.5080556e+00 6.8626222e-10 -8.4194265e-11 2.9103663e-10 -6.9430817e-11 8.3807035e-09 -3.3239648e-08 4.8002250e-09 -1.5139014e-08
3.5116667e+00 -1.0356576e-09 6.1406436e-10 1.3367333e-10 -5.0688433e-10 8.2202495e-09 -3.3272240e-08 4.7644399e-09 -1.5251689e-08
3.5155556e+00 -3.3966252e-10 -9.0570548e-10 -4.4040281e-10 -4.5890415e-10 8.1124752e-09 -3.3328056e-08 4.8133138e-09 -1.5266916e-08
3.5191667e+00 -6.5517740e-10 3.6783212e-10 8.9154673e-10 3.1835527e-10 8.0223247e-09 -3.3009979e-08 4.8067191e-09 -1.5153857e-08
3.5227778e+00 -1.7698155e-10 2.6973290e-09 -9.5242122e-10 7.2526502e-10 7.9862089e-09 -3.2837750e-08 4.8203642e-09 -1.5125181e-08
3.5263889e+00 -1.5639505e-10 -1.0376440e-09 1.0783764e-09 -4.6056578e-10 7.8847319e-09 -3.2930919e-08 4.9250164e-09 -1.5026349e-08
3.5302778e+00 -7.1340719e-10 2.0394676e-10 -1.8135827e-10 1.3076928e-09 7.8576283e-09 -3.2958313e-08 4.8936070e-09 -1.4767444e-08
3.5338889e+00 4.6322021e-10 -4.6792909e-10 -1.0857420e-10 1.0822066e-09 7.7987605e-09 -3.3141354e-08 4.9813325e-09 -1.4582185e-08
3.5375000e+00 -1.0066160e-09 -1.2959424e-09 9.1834795e-10 6.2787594e-10 7.6980503e-09 -3.3117776e-08 5.0497241e-09 -1.4354100e-08
3.5411111e+00 7.6983518e-11 1.5231429e-09 -2.8704108e-10 1.4775252e-09 7.7582596e-09 -3.2766016e-08 5.1661304e-09 -1.4212150e-08
3.5450000e+00 4.3909696e-10 1.6244761e-09 1.2848096e-09 -2.6081702e-10 7.7473134e-09 -3.2710295e-08 5.3435067e-09 -1.4256804e-08
3.5486111e+00 -5.4013935e-10 -1.0875112e-09 3.5251055e-10 -1.5136650e-10 7.7750845e-09 -3.2792883e-08 5.3367926e-09 -1.4298771e-08
3.5522222e+00 7.9648808e-10 2.9164099e-10 -4.1448713e-10 -2.3602090e-10 7.8443310e-09 -3.2732606e-08 5.1472878e-09 -1.4325236e-08
3.5561111e+00 -2.0294713e-10 2.4773106e-10 -1.2098393e-09 9.1770511e-12 7.7111528e-09 -3.2579303e-08 4.9620551e-09 -1.4073433e-08
3.5613889e+00 -6.3817824e-10 7.6306064e-10 3.9948589e-11 1.5811549e-09 7.6356494e-09 -3.2342644e-08 5.1022773e-09 -1.3746008e-08
3.5652778e+00 -8.9935223e-12 1.3546129e-09 1.1619556e-09 1.2253457e-09 7.6049996e-09 -3.2042381e-08 5.2945079e-09 -1.3464611e-08
3.5688889e+00 -2.7392729e-10 1.5388735e-09 6.1248036e-10 1.3721628e-09 7.5827176e-09 -3.1949011e-08 5.5108821e-09 -1.3465892e-08
3.5725000e+00 6.8247145e-11 -6.3910889e-10 1.3848200e-09 -1.3839877e-09 7.5828221e-09 -3.1998316e-08 5.5232214e-09 -1.3361926e-08
3.5761111e+00 -6.7282420e-11 1.6397648e-10 -1.2709189e-09 2.3436735e-09 7.6137307e-09 -3.2020756e-08 5.3031952e-09 -1.3174470e-08
3.5797222e+00 3.5259184e-10 -3.8022051e-10 -7.6009206e-10 -6.1330836e-10 7.6216173e-09 -3.2018785e-08 5.2203474e-09 -1.3351220e-08
3.5836111e+00 -2.8499223e-10 3.9785639e-10 4.9968337e-11 -9.0169311e-10 7.7145698e-09 -3.1991311e-08 5.1950078e-09 -1.3461686e-08
3.5872222e+00 1.1430152e-09 -1.3309805e-10 -2.8387261e-10 -1.1799358e-10 7.8054615e-09 -3.2063097e-08 5.1005751e-09 -1.3593256e-08
3.5908333e+00 -3.0401496e-10 -5.5867184e-10 -5.8781418e-10 -1.0964970e-09 7.8929901e-09 -3.2141197e-08 5.0546554e-09 -1.3781133e-08
3.5944444e+00 1.1119721e-09 -1.9393739e-10 1.6394025e-10 -6.3775564e-10 8.1306882e-09 -3.1986159e-08 5.1457230e-09 -1.3919432e-08
3.5983333e+00 9.2543941e-10 1.5812419e-09 6.1663920e-10 -5.4765729e-10 8.2492660e-09 -3.1977998e-08 5.1305944e-09 -1.3864593e-08
3.6019444e+00 1.6912463e-10 -1.5026003e-09 -7.5628764e-10 1.0538560e-09 8.3286397e-09 -3.2033344e-08 4.9520875e-09 -1.3872492e-08
3.6055556e+00 5.6355549e-10 9.6925812e-10 -8.9146925e-10 -1.1267654e-09 8.2764037e-09 -3.1761317e-08 4.7396590e-09 -1.4042599e-08
3.6094444e+00 -1.0112923e-09 1.4648978e-09 -9.2934690e-10 -3.3129707e-10 8.1560297e-09 -3.1587533e-08 4.6303381e-09 -1.3948316e-08
3.6130556e+00 -9.9852689e-11 2.0977136e-10 -7.9768781e-11 1.2016073e-09 8.0985667e-09 -3.1361743e-08 4.5528683e-09 -1.3745859e-08
3.6186111e+00 -2.4492556e-10 1.2045208e-09 -3.8504992e-10 1.3129710e-11 7.9797036e-09 -3.1008967e-08 4.4069500e-09 -1.3988191e-08
3.6222222e+00 -8.5227176e-10 2.1950049e-09 -9.6188873e-10 -2.2500340e-09 7.7084725e-09 -3.0573105e-08 4.3399406e-09 -1.4272344e-08
3.6258333e+00 -1.6513998e-09 2.0051924e-09 3.4334086e-10 -3.7291568e-10 7.4810024e-09 -3.0311411e-08 4.3351246e-09 -1.4476068e-08
3.6297222e+00 -2.9834345e-10 3.3649702e-10 -3.8462141e-10 -1.3732944e-09 7.4662298e-09 -3.0289779e-08 4.2317359e-09 -1.4665207e-08
3.6333333e+00 1.6198053e-10 -1.2804394e-10 -5.6973535e-10 -3.7260130e-10 7.4642115e-09 -3.0127012e-08 4.1403718e-09 -1.4564484e-08
3.6369444e+00 -1.8061061e-10 1.6965554e-09 -2.7362609e-10 1.3023498e-09 7.5028166e-09 -2.9976856e-08 4.1651548e-09 -1.4513473e-08
3.6405556e+00 5.3696507e-10 -2.4958137e-10 5.0239242e-10 -8.3147631e-10 7.4926650e-09 -3.0159100e-08 4.2915635e-09 -1.4523069e-08
3.6444444e+00 -6.2397878e-10 -1.3811749e-09 5.8111135e-10 7.4922064e-10 7.4742425e-09 -3.0483525e-08 4.3523574e-09 -1.4435073e-08
3.6480556e+00 4.5392535e-10 -1.7451503e-09 -1.9936795e-11 6.3055127e-11 7.3679686e-09 -3.0656335e-08 4.3450109e-09 -1.4393601e-08
3.6516667e+00 -1.4349155e-09 7.9865929e-11 -4.7877375e-11 3.1975728e-10 7.2056068e-09 -3.0489716e-08 4.2975706e-09 -1.4392435e-08
3.6552778e+00 -6.3808967e-11 1.5257590e-09 -3.9003236e-10 -3.0899217e-10 7.2703885e-09 -3.0294567e-08 4.1975920e-09 -1.4368102e-08
3.6591667e+00 6.1908063e-10 2.2046886e-10 -4.6692703e-10 5.1756039e-10 7.3169675e-09 -3.0160528e-08 4.2497625e-09 -1.4447303e-08
3.6627778e+00 -1.8912026e-10 1.0712068e-09 9.4850026e-10 -1.2486442e-09 7.2682824e-09 -3.0048625e-08 4.3931915e-09 -1.4552018e-08
3.6663889e+00 -2.6028083e-10 7.1454907e-12 3.7545978e-10 2.8204574e-10 7.2345301e-09 -2.9966706e-08 4.4342678e-09 -1.4680614e-08
3.6702778e+00 -2.9024404e-11 7.2588074e-10 -2.3376962e-11 -1.3842943e-09 7.2099635e-09 -2.9819103e-08 4.3999470e-09 -1.4847866e-08
3.6738889e+00 -1.9774480e-10 6.9650114e-10 -2.9343041e-10 -1.5957352e-10 7.1302804e-09 -2.9697580e-08 4.4579821e-09 -1.5047526e-08
3.6794444e+00 -2.8035372e-10 6.4684319e-11 6.4164142e-10 -1.0383851e-09 7.1887279e-09 -2.9812193e-08 4.5946845e-09 -1.5120311e-08
3.6830556e+00 8.1986870e-10 -1.1691505e-09 6.2022634e-10 3.6652240e-10 7.3039906e-09 -3.0094170e-08 4.6987964e-09 -1.5042464e-08
3.6866667e+00 2.4409524e-10 -1.5481251e-09 3.4080703e-10 3.5206425e-10 7.3134590e-09 -3.0025758e-08 4.7373958e-09 -1.4859918e-08
3.6902778e+00 -1.5669438e-10 2.2073793e-09 1.5495130e-11 1.3329758e-09 7.4045192e-09 -2.9723259e-08 4.8055764e-09 -1.4372265e-08
3.6941667e+00 9.3720966e-10 4.9944010e-10 5.6890980e-10 2.8469054e-09 7.5452916e-09 -2.9573744e-08 4.9338252e-09 -1.4036374e-08
3.6977778e+00 3.6222760e-10 9.4136407e-10 6.1492473e-10 2.5362816e-10 7.7051679e-09 -2.9536396e-08 5.0853337e-09 -1.4026985e-08
3.7013889e+00 1.1135537e-09 -5.8146335e-10 7.8361513e-10 -1.6695930e-10 7.8277888e-09 -2.9489559e-08 5.2443502e-09 -1.3967285e-08
3.7050000e+00 1.8332027e-11 1.0328136e-09 6.8422992e-10 7.1803542e-10 7.7784918e-09 -2.9738367e-08 5.4296376e-09 -1.3876797e-08
3.7088889e+00 -4.4087752e-10 -3.2591975e-09 9.0394751e-10 5.7570172e-11 7.8161899e-09 -3.0028549e-08 5.4608091e-09 -1.4005393e-08
3.7125000e+00 7.8885945e-10 4.6285571e-10 -6.1621102e-10 -1.2446099e-09 7.8663577e-09 -3.0002718e-08 5.3736623e-09 -1.4247748e-08
3.7161111e+00 -3.2577199e-10 -2.1394268e-10 -1.8822036e-10 -9.9251331e-10 7.7955427e-09 -3.0037917e-08 5.3289460e-09 -1.4418836e-08
3.7197222e+00 -3.2790490e-10 -1.2525247e-10 -2.2454567e-10 -5.8675968e-10 7.7216302e-09 -3.0083775e-08 5.2683838e-09 -1.4343623e-08
3.7236111e+00 -3.0563128e-10 -2.8509025e-10 -2.9455969e-10 1.2314435e-09 7.6941319e-09 -3.0281210e-08 5.2833195e-09 -1.4265672e-08
3.7272222e+00 5.1800733e-11 -1.6175002e-09 4.3242800e-10 -5.1189157e-10 7.6862822e-09 -3.0594821e-08 5.2098536e-09 -1.4419483e-08
3.7308333e+00 -1.2425936e-10 -1.4046120e-09 -1.1105746e-09 -9.0790410e-10 7.6758989e-09 -3.1024853e-08 5.2556184e-09 -1.4662304e-08
3.7363889e+00 6.1959978e-11 -1.2889964e-09 1.3851629e-09 -5.4902458e-10 7.6858968e-09 -3.1314831e-08 5.4532355e-09 -1.4509947e-08
3.7400000e+00 3.0327930e-11 -1.5053811e-09 4.3899524e-10 1.9553991e-09 7.7727688e-09 -3.1516493e-08 5.5884426e-09 -1.4250883e-08
3.7438889e+00 7.1428978e-10 -2.9913159e-10 7.1992348e-10 2.6515050e-10 7.8752560e-09 -3.1561019e-08 5.5790169e-09 -1.4183831e-08
3.7475000e+00 2.3174498e-10 -1.2994416e-10 -8.0693012e-10 3.5379366e-10 7.9745450e-09 -3.1457596e-08 5.6464864e-09 -1.4047136e-08
3.7511111e+00 6.8476942e-10 1.1265828e-09 1.4297260e-09 9.0800687e-10 8.1476920e-09 -3.1436451e-08 5.8319150e-09 -1.3969900e-08
3.7547222e+00 9.1350952e-10 -9.2281852e-10 2.8192179e-10 -1.9505837e-10 8.2732871e-09 -3.1420389e-08 5.7685035e-09 -1.4070083e-08
3.7586111e+00 1.6302010e-10 1.0665471e-09 -8.2544977e-10 -6.6365980e-10 8.3610259e-09 -3.1215729e-08 5.6569433e-09 -1.4188936e-08
3.7622222e+00 6.4687666e-10 9.0566214e-10 -2.0433666e-10 -4.3344075e-10 8.3224235e-09 -3.0868685e-08 5.6307108e-09 -1.4313263e-08
3.7658333e+00 -1.0032064e-09 2.4386313e-09 -3.7809505e-11 -7.1419546e-10 8.2139371e-09 -3.0633713e-08 5.6687009e-09 -1.4309453e-08
3.7697222e+00 7.3323145e-11 -3.3605560e-10 3.6343946e-10 7.4685397e-10 8.1129404e-09 -3.0793772e-08 5.6087044e-09 -1.4171306e-08
3.7733333e+00 -1.0055998e-09 -1.2063521e-09 -9.1725340e-10 5.2835137e-10 7.9348431e-09 -3.0777719e-08 5.5320215e-09 -1.4191693e-08
3.7769444e+00 -6.3837585e-10 1.3610473e-09 2.0941124e-10 -7.1654142e-10 7.9088934e-09 -3.0499071e-08 5.5385054e-09 -1.4435877e-08
3.7805556e+00 3.9884002e-10 1.3241475e-09 -1.4956053e-10 -1.5374632e-09 7.7883162e-09 -3.0306789e-08 5.4592858e-09 -1.4749034e-08
3.7844444e+00 -1.4323587e-09 3.9642551e-10 -5.2946430e-10 -1.1467419e-09 7.6874341e-09 -3.0250095e-08 5.3465663e-09 -1.4968728e-08
3.7880556e+00 5.0113871e-10 1.4991164e-10 -5.1102388e-10 -8.8120223e-10 7.7759236e-09 -3.0268168e-08 5.1798131e-09 -1.5187300e-08
3.7916667e+00 3.1568772e-10 -3.2407515e-10 -1.0282361e-09 -1.1363832e-09 7.8740940e-09 -3.0196416e-08 4.8663024e-09 -1.5222403e-08
3.7972222e+00 2.7333458e-10 7.7351303e-10 -8.5282822e-10 9.2576515e-10 7.8237852e-09 -3.0096096e-08 4.7168360e-09 -1.5092986e-08
3.8008333e+00 -7.3772385e-10 1.9321984e-10 -5.2686108e-10 2.6885042e-10 7.8290535e-09 -3.0161317e-08 4.6206398e-09 -1.4791611e-08
3.8047222e+00 7.8288128e-10 -7.7682573e-10 -2.9767752e-10 2.3143628e-09 7.9602538e-09 -3.0310401e-08 4.6393336e-09 -1.4627438e-08
3.8083333e+00 4.2819867e-10 -6.5983188e-10 4.7023511e-10 -7.9891601e-10 7.8680501e-09 -3.0353938e-08 4.6285180e-09 -1.4553250e-08
3.8119444e+00 -1.2793104e-09 2.4029149e-10 -5.7007084e-10 1.4837212e-09 7.7374566e-09 -3.0089054e-08 4.6551515e-09 -1.4326670e-08
3.8155556e+00 7.3832319e-11 2.3122637e-09 8.1591807e-10 6.0779213e-10 7.9120072e-09 -2.9763794e-08 4.6929845e-09 -1.4157802e-08
3.8194444e+00 1.4223158e-09 5.9823210e-10 -4.9163449e-10 8.3964414e-10 8.0617035e-09 -2.9516784e-08 4.6429238e-09 -1.4078245e-08
3.8230556e+00 -4.0503342e-11 1.7820771e-09 2.9535477e-11 -1.0526622e-10 7.9670556e-09 -2.9262575e-08 4.8081773e-09 -1.4020956e-08
3.8266667e+00 -8.3316963e-10 6.6761426e-10 1.4958817e-09 6.3408725e-10 7.8284017e-09 -2.9266827e-08 4.9024282e-09 -1.3887384e-08
3.8302778e+00 -4.4671301e-10 -7.0858578e-10 -6.2587407e-10 5.9888748e-10 7.8748317e-09 -2.9207290e-08 4.8186282e-09 -1.4067996e-08
3.8341667e+00 8.4468445e-10 1.2413379e-09 -9.2411360e-11 -2.1469901e-09 7.9073011e-09 -2.8997305e-08 4.7945510e-09 -1.4420289e-08
3.8377778e+00 -5.4496686e-10 7.8217761e-10 -1.2983953e-10 -1.1049499e-09 7.8935464e-09 -2.8890602e-08 4.7353459e-09 -1.4441012e-08
3.8413889e+00 4.1800038e-10 2.4606914e-10 -4.1666940e-10 9.1366484e-10 7.9493386e-09 -2.8996317e-08 4.7045963e-09 -1.4269610e-08
3.8450000e+00 9.7005059e-11 -1.2647926e-09 1.3282725e-10 6.6850177e-10 7.9091394e-09 -2.8970478e-08 4.8065057e-09 -1.4069644e-08
3.8488889e+00 -4.4157051e-10 1.4960025e-09 7.4068210e-10 1.0454937e-09 7.8500391e-09 -2.8827923e-08 4.8417690e-09 -1.3898935e-08
3.8541667e+00 6.8306086e-11 -5.5607929e-10 -5.1796672e-10 3.2670622e-11 7.9280643e-09 -2.8708337e-08 4.8342274e-09 -1.3869280e-08
3.8580556e+00 6.0048141e-10 1.6261650e-09 4.5332462e-10 2.2151616e-10 8.0105775e-09 -2.8562731e-08 4.9938104e-09 -1.3904616e-08
3.8616667e+00 1.6117854e-10 -2.2303376e-10 1.0197496e-09 -5.4769915e-10 8.0480085e-09 -2.8567220e-08 4.9967800e-09 -1.3924871e-08
3.8652778e+00 1.8433871e-10 1.7977623e-10 -9.9233805e-10 3.6072792e-10 8.1245369e-09 -2.8619083e-08 4.9175109e-09 -1.4105928e-08
3.8688889e+00 5.2207758e-10 -6.7955615e-10 2.6062348e-10 -2.0320233e-09 8.1250927e-09 -2.8807184e-08 5.0728343e-09 -1.4597809e-08
3.8727778e+00 -5.1731365e-10 -1.0036108e-09 1.0707191e-09 -2.1840920e-09 8.2291818e-09 -2.8746835e-08 5.1535156e-09 -1.4979716e-08
3.8763889e+00 1.4781362e-09 1.5851660e-09 -3.2596856e-10 -1.3412077e-09 8.2581290e-09 -2.8521850e-08 5.1532987e-09 -1.5199815e-08
3.8800000e+00 -1.2109317e-09 5.8290583e-10 3.2396652e-10 -6.9047627e-10 8.0719778e-09 -2.8419277e-08 5.3272953e-09 -1.5114230e-08
3.8838889e+00 -3.8465057e-10 3.3494235e-10 1.1674336e-09 1.4240605e-09 8.0695090e-09 -2.8254048e-08 5.4574656e-09 -1.5107745e-08
3.8875000e+00 3.6186199e-10 1.2572885e-09 3.4138363e-11 -1.3641988e-09 8.0760526e-09 -2.8007621e-08 5.3704548e-09 -1.5212521e-08
3.8911111e+00 -3.0146027e-10 1.1174087e-09 -8.3731529e-10 3.9704175e-10 8.0409104e-09 -2.7930149e-08 5.2363203e-09 -1.5360823e-08
3.8947222e+00 -2.2928890e-11 -3.7084982e-10 -4.0084854e-10 -1.7659817e-09 7.9699974e-09 -2.7897590e-08 5.2408680e-09 -1.5517549e-08
3.8986111e+00 -5.8489654e-10 6.6219179e-10 4.3982809e-10 4.2261024e-10 7.9714443e-09 -2.7781536e-08 5.4394009e-09 -1.5366382e-08
3.9022222e+00 5.9825204e-10 4.5616559e-10 1.3927842e-09 9.7277801e-10 8.0287439e-09 -2.7782440e-08 5.6250292e-09 -1.5292300e-08
3.9058333e+00 -6.9332357e-11 -4.6487321e-10 3.2070760e-10 -2.8894127e-10 8.1204384e-09 -2.7736236e-08 5.5311702e-09 -1.4972714e-08
3.9113889e+00 6.1949911e-10 7.5427953e-10 -8.8386176e-10 2.2064583e-09 8.1672492e-09 -2.7703293e-08 5.5285478e-09 -1.4914059e-08
3.9150000e+00 -1.8739904e-10 -4.3681964e-10 8.5965539e-10 -1.6650293e-09 8.1291958e-09 -2.7698384e-08 5.7020031e-09 -1.5108371e-08
3.9188889e+00 -1.3877279e-10 4.8074925e-10 6.2710498e-10 -5.0653530e-13 8.1098375e-09 -2.7652896e-08 5.8086760e-09 -1.5244600e-08
3.9225000e+00 -3.9919528e-11 -4.2403449e-11 3.5756745e-10 -1.2569908e-09 8.0753152e-09 -2.7906937e-08 5.7563574e-09 -1.5411730e-08
3.9261111e+00 -2.7874768e-10 -2.4056698e-09 -8.4050847e-10 -2.8574300e-10 7.9962375e-09 -2.8112634e-08 5.7131778e-09 -1.5443642e-08
3.9297222e+00 -4.5120037e-10 4.2346993e-10 4.4192817e-10 -8.8345066e-12 7.9379770e-09 -2.7813524e-08 5.6766771e-09 -1.5408507e-08
3.9336111e+00 -4.8175048e-11 2.2530252e-09 -7.5479165e-10 3.0999729e-10 8.0725381e-09 -2.7255836e-08 5.6086435e-09 -1.5284656e-08
3.9372222e+00 1.2902775e-09 3.1211380e-09 1.2678900e-10 8.3324110e-10 8.3419242e-09 -2.6872223e-08 5.7327192e-09 -1.4998631e-08
3.9408333e+00 1.1963630e-09 5.7555584e-10 1.0185250e-09 1.8069884e-09 8.5819418e-09 -2.6820619e-08 5.8808848e-09 -1.4896790e-08
3.9444444e+00 1.0191845e-09 -7.8274412e-11 3.4915756e-10 -8.6691876e-10 8.8126215e-09 -2.6622550e-08 5.9233763e-09 -1.5005063e-08
3.9483333e+00 9.5807058e-10 1.8506406e-09 1.5055393e-11 -6.1137499e-11 9.0234982e-09 -2.6168075e-08 6.0362131e-09 -1.4812756e-08
3.9519444e+00 9.8848351e-10 2.5289096e-09 1.0265154e-09 1.8362809e-09 9.1622009e-09 -2.5866866e-08 6.1668120e-09 -1.4508805e-08
3.9555556e+00 2.9184929e-10 3.7369605e-10 1.7901320e-10 9.6942201e-10 9.1881331e-09 -2.5498820e-08 6.2235305e-09 -1.4345788e-08
3.9591667e+00 -5.2474769e-11 3.1729897e-09 3.4454156e-10 5.3534686e-10 9.1102437e-09 -2.5132641e-08 6.3527720e-09 -1.4057278e-08
3.9630556e+00 -6.1514867e-10 1.0364536e-10 7.6324306e-10 1.9375956e-09 9.1229692e-09 -2.4842872e-08 6.4179800e-09 -1.3807349e-08
3.9666667e+00 7.3261500e-10 2.6887263e-09 -1.6132339e-10 3.6944634e-10 9.1925438e-09 -2.4202507e-08 6.3141805e-09 -1.3858047e-08
3.9722222e+00 -3.1516748e-10 1.3223514e-09 -4.6147351e-10 -6.7363723e-10 9.1990358e-09 -2.3983938e-08 6.2909228e-09 -1.3927823e-08
3.9758333e+00 3.7509361e-10 7.8388382e-10 2.4678696e-10 2.9555475e-11 9.1823147e-09 -2.3815699e-08 6.2358429e-09 -1.3716201e-08
3.9794444e+00 -5.2944283e-10 8.3736309e-10 -7.5521706e-10 1.9238708e-09 9.1294322e-09 -2.3763687e-08 6.2317330e-09 -1.3719633e-08
3.9830556e+00 4.1296596e-11 -3.3614881e-10 7.1727968e-10 -1.9555458e-09 9.1323655e-09 -2.3839722e-08 6.4137580e-09 -1.3847758e-08
3.9869444e+00 -1.6153434e-11 -3.4422920e-10 8.4293488e-10 8.5732693e-10 9.2510147e-09 -2.3657228e-08 6.5867601e-09 -1.3955908e-08
3.9905556e+00 1.1113769e-09 2.1028331e-09 7.5400786e-10 -1.8556354e-09 9.2978490e-09 -2.3318833e-08 6.6513633e-09 -1.4245274e-08
3.9941667e+00 -6.7906085e-10 1.1581138e-09 -1.5767038e-10 -8.1543080e-10 9.2873256e-09 -2.2760185e-08 6.6279159e-09 -1.4113077e-08
3.9980556e+00 5.8886063e-10 3.8407785e-09 -4.3307618e-11 1.9485468e-09 9.5005951e-09 -2.2082018e-08 6.5714663e-09 -1.3924667e-08
4.0016667e+00 1.3797811e-09 2.6943873e-09 -4.7776582e-10 -2.0937287e-10 9.6741369e-09 -2.1745839e-08 6.6109149e-09 -1.3884005e-08
4.0052778e+00 2.2214301e-10 5.4520687e-10 8.4190690e-10 5.8470727e-10 9.6125597e-09 -2.1527853e-08 6.8427939e-09 -1.3821036e-08
4.0088889e+00 -7.9054759e-10 1.5554202e-09 1.2985148e-09 -3.4528136e-12 9.3905474e-09 -2.1365637e-08 6.8729051e-09 -1.4028772e-08
4.0127778e+00 -1.1124162e-09 -1.0387492e-10 -1.0404188e-09 -1.7771448e-09 9.1976266e-09 -2.1072774e-08 6.7797880e-09 -1.4172533e-08
4.0163889e+00 -6.6838995e-10 2.9260456e-09 1.8087717e-10 4.5012362e-10 9.0878289e-09 -2.0754891e-08 6.8018211e-09 -1.4040447e-08
4.0200000e+00 -3.4512757e-10 1.3724649e-10 2.2505622e-11 7.6913213e-10 9.0701510e-09 -2.0601725e-08 6.7917160e-09 -1.3950044e-08
4.0236111e+00 1.8194710e-10 1.3387423e-09 -1.1578386e-10 6.5358543e-11 9.1157702e-09 -2.0498078e-08 6.7942992e-09 -1.3858659e-08
4.0291667e+00 9.1768008e-11 -6.8952757e-10 1.3128312e-10 4.8295284e-10 9.0663197e-09 -2.0496558e-08 6.8333896e-09 -1.3701808e-08
4.0327778e+00 -5.4823417e-10 7.0417611e-10 2.2955152e-10 9.6490033e-10 9.1255912e-09 -2.0223656e-08 6.7927442e-09 -1.3706492e-08
4.0366667e+00 1.0562754e-09 1.7378007e-09 -5.7794066e-10 -1.0050533e-09 9.2130143e-09 -2.0052946e-08 6.6782498e-09 -1.3706449e-08
4.0402778e+00 -2.4929318e-10 -9.2746125e-11 -4.7893030e-10 1.0054550e-09 9.1892811e-09 -2.0025311e-08 6.6850888e-09 -1.3493252e-08
4.0438889e+00 3.0217654e-11 3.5905110e-10 5.4205919e-10 9.6251366e-10 9.2049076e-09 -1.9671875e-08 6.6668532e-09 -1.3429918e-08
4.0477778e+00 1.0372378e-10 2.8035634e-09 -6.9836434e-10 -4.1964747e-10 9.2047675e-09 -1.9068884e-08 6.5126420e-09 -1.3535986e-08
4.0513889e+00 -1.0501665e-10 3.0071715e-09 -7.2512332e-10 -5.5944423e-10 9.1231245e-09 -1.8705708e-08 6.4841412e-09 -1.3682134e-08
4.0550000e+00 -6.4861090e-10 4.9257655e-10 4.6203878e-10 -7.8960838e-10 9.1070426e-09 -1.8483449e-08 6.5424064e-09 -1.3640436e-08
4.0586111e+00 5.0016259e-10 1.6492287e-09 7.5793385e-11 1.1745076e-09 9.3072446e-09 -1.8263745e-08 6.6951209e-09 -1.3498844e-08
4.0622222e+00 1.3478552e-09 4.6794826e-10 1.3338797e-09 1.3249938e-10 9.3672410e-09 -1.8008440e-08 6.8179204e-09 -1.3452058e-08
4.0661111e+00 -8.3360011e-10 1.8165764e-09 -2.8131337e-10 2.6852005e-10 9.3797203e-09 -1.7603565e-08 6.7142882e-09 -1.3416140e-08
4.0697222e+00 9.4879397e-10 2.0850073e-09 -6.7529174e-10 6.3028452e-11 9.4439635e-09 -1.7227877e-08 6.6735794e-09 -1.3183648e-08
4.0733333e+00 -3.5578062e-10 1.5353106e-09 2.9951843e-10 2.0830585e-09 9.4279181e-09 -1.6882333e-08 6.6698889e-09 -1.2927501e-08
4.0772222e+00 2.1824863e-10 1.5566851e-09 -3.3115090e-10 1.1248206e-10 9.4409037e-09 -1.6603195e-08 6.6267184e-09 -1.3000091e-08
4.0808333e+00 -9.8381354e-11 1.1332350e-09 -6.7346085e-11 -7.8254386e-10 9.5117806e-09 -1.6229250e-08 6.5977466e-09 -1.3093606e-08
4.0844444e+00 7.5263015e-10 2.4702893e-09 -2.0008642e-10 -8.0668655e-11 9.4838494e-09 -1.5603645e-08 6.5867455e-09 -1.3223817e-08
4.0900000e+00 -9.2021771e-10 1.4483373e-09 1.3408002e-10 -7.0060048e-10 9.3704182e-09 -1.5506170e-08 6.5691709e-09 -1.3324617e-08
4.0936111e+00 -1.2683892e-10 -5.0902044e-10 -2.9630687e-10 -2.2985792e-10 9.4334951e-09 -1.5486584e-08 6.4252643e-09 -1.3533891e-08
4.0972222e+00 7.0908688e-10 6.9776194e-10 -1.0320619e-09 -1.7018988e-09 9.5373811e-09 -1.5201387e-08 6.2042749e-09 -1.3830943e-08
4.1011111e+00 1.8136391e-10 1.8542393e-09 -8.6213228e-10 -8.4426227e-10 9.6256882e-09 -1.4952365e-08 6.0770951e-09 -1.4005517e-08
4.1047222e+00 6.3377912e-10 5.4546942e-10 -3.1183520e-10 -7.6719440e-10 9.6092180e-09 -1.4680173e-08 6.1600152e-09 -1.4050117e-08
4.1083333e+00 -7.8581175e-10 2.0775119e-09 1.0772511e-09 3.5550207e-10 9.5248078e-09 -1.4491222e-08 6.3007393e-09 -1.3770037e-08
4.1122222e+00 6.2295771e-11 -3.8674619e-10 1.2895495e-10 2.0451866e-09 9.5708504e-09 -1.4376363e-08 6.2839121e-09 -1.3675601e-08
4.1158333e+00 3.6271294e-10 1.4935874e-09 -2.8428253e-10 -1.1734665e-09 9.6021912e-09 -1.3980679e-08 6.2211331e-09 -1.3861440e-08
4.1194444e+00 -7.3413184e-11 2.3194296e-09 -2.9521609e-10 -5.4197375e-10 9.6446272e-09 -1.3595722e-08 6.1683426e-09 -1.3991950e-08
4.1230556e+00 4.6512991e-10 1.3902119e-09 -1.9208079e-10 -6.6273128e-10 9.6647414e-09 -1.3190222e-08 6.0651994e-09 -1.4130937e-08
4.1269444e+00 -2.9272199e-10 2.2382879e-09 -6.9200435e-10 -5.2859095e-10 9.6918969e-09 -1.2909135e-08 5.9410742e-09 -1.4027504e-08
4.1305556e+00 5.4338779e-10 4.7041191e-10 -4.5376624e-10 1.4833582e-09 9.7435893e-09 -1.2804129e-08 5.8116712e-09 -1.3749946e-08
4.1341667e+00 -6.6227415e-11 5.4147985e-10 -7.4072349e-10 1.0787193e-09 9.6553874e-09 -1.2561279e-08 5.6949828e-09 -1.3602959e-08
4.1377778e+00 -7.4794341e-10 1.7987436e-09 -3.3639956e-10 2.7808539e-10 9.5854171e-09 -1.2223302e-08 5.5884029e-09 -1.3650425e-08
4.1416667e+00 1.4819796e-10 1.2255443e-09 -5.7714260e-10 -6.8494468e-10 9.5679874e-09 -1.1803895e-08 5.3472028e-09 -1.3751854e-08
4.1472222e+00 -2.5277650e-10 1.4015083e-09 -8.7005796e-10 7.6373681e-11 9.6713363e-09 -1.1520018e-08 5.4038296e-09 -1.3771512e-08
4.1508333e+00 1.2067675e-09 1.3340845e-09 1.3927675e-09 -2.5783631e-10 9.7777710e-09 -1.1373514e-08 5.4431349e-09 -1.3623080e-08
4.1544444e+00 -2.2429460e-10 7.7700099e-11 -1.0299493e-09 1.6279805e-09 9.8335128e-09 -1.1156376e-08 5.4289620e-09 -1.3456372e-08
4.1583333e+00 7.0208181e-10 1.8652947e-09 9.0846691e-10 -1.9905789e-10 9.8959304e-09 -1.0732796e-08 5.4639266e-09 -1.3468088e-08
4.1619444e+00 -1.2591932e-10 2.2165346e-09 -5.8571634e-10 9.0912532e-11 9.9705363e-09 -1.0397840e-08 5.3414023e-09 -1.3627192e-08
4.1655556e+00 8.1458975e-10 1.0112770e-09 -5.4527779e-10 -1.5595587e-09 1.0092284e-08 -1.0244363e-08 5.4555547e-09 -1.3697708e-08
4.1691667e+00 3.0923658e-10 4.6770994e-10 1.5989923e-09 9.0863543e-10 1.0076145e-08 -9.8779809e-09 5.5925573e-09 -1.3522928e-08
4.1730556e+00 -4.4757238e-10 2.8107460e-09 -4.2468431e-10 5.8947904e-10 9.9891026e-09 -9.2603447e-09 5.6321135e-09 -1.3618633e-08
4.1766667e+00 -3.5589588e-10 3.1411167e-09 7.8981806e-10 -1.4729068e-09 9.9314309e-09 -8.5651155e-09 5.6335657e-09 -1.3636198e-08
4.1802778e+00 -1.7645839e-10 3.5584709e-09 -7.7641295e-10 1.3107629e-09 9.9908975e-09 -8.0661530e-09 5.5278879e-09 -1.3649235e-08
4.1838889e+00 7.2538128e-10 1.2497898e-09 -1.9907412e-10 -1.4311035e-09 9.9457173e-09 -7.8517794e-09 5.5009145e-09 -1.4016242e-08
4.1877778e+00 -1.1126409e-09 6.6846808e-10 -3.2126758e-11 -1.7146673e-09 9.9888851e-09 -7.5230423e-09 5.3860338e-09 -1.4128840e-08
4.1913889e+00 1.5111128e-09 2.4994126e-09 -1.0283106e-09 6.7529499e-10 1.0153846e-08 -7.0159557e-09 5.2539558e-09 -1.3873686e-08
4.1950000e+00 1.1608034e-11 2.3871362e-09 -1.9087107e-10 1.6799809e-09 1.0201425e-08 -6.4023977e-09 5.4011006e-09 -1.3531124e-08
4.1986111e+00 4.2757784e-10 3.5254258e-09 1.5491314e-09 1.4821292e-09 1.0232651e-08 -5.3182189e-09 5.7365971e-09 -1.2898733e-08
4.2044444e+00 -2.4914248e-10 2.9422007e-09 3.6799080e-10 2.1315315e-09 1.0107630e-08 -4.8747752e-09 5.9865296e-09 -1.2654364e-08
4.2080556e+00 -9.0489964e-10 1.3310522e-09 1.9390781e-09 1.2417800e-10 9.9932813e-09 -4.6026823e-09 6.3196717e-09 -1.2939742e-08
4.2116667e+00 -1.5062634e-10 1.2909760e-09 1.1360798e-09 -2.7584361e-09 9.9403831e-09 -4.0760971e-09 6.4638327e-09 -1.3079463e-08
4.2152778e+00 -3.3766448e-10 3.7834718e-09 1.9463719e-10 1.4687045e-09 9.8657687e-09 -3.4460504e-09 6.4904161e-09 -1.2985990e-08
4.2188889e+00 -3.5108364e-10 2.2879841e-09 5.0748313e-11 -6.0587815e-10 9.7420216e-09 -2.9920829e-09 6.4096409e-09 -1.2961209e-08
4.2227778e+00 -7.0960613e-10 1.7742070e-09 -7.4310747e-10 8.1828926e-10 9.6508782e-09 -2.7969197e-09 6.3036998e-09 -1.2970972e-08
4.2263889e+00 -1.3171771e-10 1.0648637e-10 -2.3481032e-10 -9.0840705e-10 9.5176007e-09 -2.6020103e-09 6.2344443e-09 -1.3018937e-08
4.2300000e+00 -1.0985368e-09 1.7717612e-09 -4.0447202e-10 4.6565447e-10 9.3475139e-09 -2.1420681e-09 6.1591276e-09 -1.2925827e-08
4.2336111e+00 -4.7149462e-10 2.6604798e-09 -2.9075834e-10 3.9381767e-10 9.3082212e-09 -1.6595032e-09 6.0220320e-09 -1.2924319e-08
4.2375000e+00 1.3470017e-10 1.6576040e-09 -8.8434688e-10 -3.8088815e-10 9.2598241e-09 -1.4898305e-09 5.9434343e-09 -1.2989652e-08
4.2411111e+00 -5.8144263e-10 -2.2550182e-11 1.5882989e-10 -2.2218759e-10 9.2629386e-09 -1.2007643e-09 5.9591422e-09 -1.3009006e-08
4.2447222e+00 6.1019178e-10 2.8081411e-09 -1.3833981e-11 4.3534629e-11 9.3997220e-09 -4.5202099e-10 6.0248262e-09 -1.2955714e-08
4.2486111e+00 5.6223804e-10 3.8917629e-09 5.7683960e-10 4.1325522e-10 9.4908644e-09 1.2104306e-10 6.1967049e-09 -1.2862957e-08
4.2522222e+00 2.7907624e-10 1.6305787e-09 1.0097332e-09 4.4295713e-10 9.6630208e-09 5.0737735e-10 6.3932832e-09 -1.2924885e-08
4.2558333e+00 1.3100597e-09 2.0923384e-09 8.0483547e-10 -1.0145947e-09 9.8996457e-09 9.9030338e-10 6.5172750e-09 -1.2731041e-08
4.2594444e+00 8.7416971e-10 2.5613867e-09 3.3970446e-10 2.8039189e-09 9.9563307e-09 1.7133784e-09 6.8533663e-09 -1.2449286e-08
4.2650000e+00 -5.3405925e-10 1.9677641e-09 1.6768429e-09 -1.1133853e-09 9.9630514e-09 2.2596782e-09 7.1090695e-09 -1.2232293e-08
4.2686111e+00 5.9609561e-10 3.2966629e-09 6.8349485e-10 3.1163994e-09 1.0085574e-08 3.1478919e-09 7.2597389e-09 -1.1866922e-08
4.2725000e+00 4.5409987e-10 4.6512443e-09 6.0795647e-10 1.5351024e-11 1.0131923e-08 3.7745433e-09 7.2613568e-09 -1.1733529e-08
4.2761111e+00 -2.6263311e-11 1.3874922e-09 -5.9302165e-10 1.2159648e-09 1.0035001e-08 4.2182073e-09 7.2397636e-09 -1.1762300e-08
4.2797222e+00 -8.6840630e-10 2.8878837e-09 3.9369987e-10 -1.4815383e-09 9.9374762e-09 4.8044108e-09 7.2315106e-09 -1.1917012e-08
4.2833333e+00 -3.1819388e-11 2.7610770e-09 -4.6988182e-10 5.3424612e-11 9.9576375e-09 5.4112462e-09 7.1138077e-09 -1.1664953e-08
4.2872222e+00 2.0463083e-10 2.6690060e-09 -5.3900028e-10 2.1070829e-09 9.9720017e-09 5.9774287e-09 7.0519805e-09 -1.1763754e-08
4.2908333e+00 -7.2037827e-11 2.7870215e-09 -3.1712422e-11 -3.0190973e-09 9.9284041e-09 6.6145986e-09 7.1306680e-09 -1.1888570e-08
4.2944444e+00 -3.3040204e-10 3.3530782e-09 7.5805812e-10 1.8669521e-09 9.8921558e-09 7.2716586e-09 7.2394696e-09 -1.1877052e-08
4.2980556e+00 -4.1977821e-12 2.9786913e-09 2.4626478e-10 -1.7606285e-09 9.9076455e-09 7.6707977e-09 7.2790695e-09 -1.1961972e-08
4.3019444e+00 1.3696675e-10 5.9288207e-10 9.3162863e-11 1.0327413e-09 1.0019660e-08 8.0094928e-09 7.4557250e-09 -1.1814486e-08
4.3055556e+00 8.9701415e-10 2.6709589e-09 1.5375029e-09 3.2866695e-10 1.0099118e-08 8.7121278e-09 7.5752485e-09 -1.1904661e-08
4.3091667e+00 -1.6355363e-10 4.0999959e-09 -4.3420846e-10 -1.1610494e-09 1.0029311e-08 9.4075565e-09 7.5660589e-09 -1.1620495e-08
4.3127778e+00 -4.8082337e-10 2.6015149e-09 3.4938158e-10 3.7841151e-09 1.0064243e-08 9.9422569e-09 7.6408684e-09 -1.1552919e-08
4.3166667e+00 7.8023831e-10 2.1830906e-09 2.9184228e-10 -3.2048935e-09 1.0186579e-08 1.0529642e-08 7.7070651e-09 -1.1850627e-08
4.3202778e+00 3.4901849e-10 3.4772537e-09 3.1920480e-10 4.5682282e-10 1.0169102e-08 1.1475277e-08 7.8779637e-09 -1.1799832e-08
4.3258333e+00 -4.5388122e-10 2.4459549e-09 7.0618655e-10 -1.5205057e-10 1.0076999e-08 1.1856507e-08 8.0666915e-09 -1.1690827e-08
4.3294444e+00 -3.9629759e-10 1.2277738e-09 1.0359159e-09 1.1582512e-09 1.0119535e-08 1.2207340e-08 8.1519188e-09 -1.1647152e-08
4.3330556e+00 7.8893938e-10 2.1530355e-09 -2.4920172e-10 -7.5509662e-10 1.0174536e-08 1.2723759e-08 8.1376044e-09 -1.1562841e-08
4.3369444e+00 -3.1750374e-10 2.4679818e-09 1.2650679e-10 1.4777577e-09 1.0076115e-08 1.3068029e-08 8.1923592e-09 -1.1636930e-08
4.3405556e+00 -5.9099652e-10 8.4957796e-10 3.7892209e-10 -2.1616563e-09 9.9263415e-09 1.3362188e-08 8.3781278e-09 -1.1788075e-08
4.3441667e+00 -7.9152832e-10 1.9850982e-09 1.3358648e-09 7.6647146e-10 9.7821725e-09 1.3879218e-08 8.4861799e-09 -1.1561110e-08
4.3477778e+00 -5.3926243e-10 2.9972624e-09 -3.3846052e-10 1.3285888e-09 9.8237756e-09 1.4569914e-08 8.3305678e-09 -1.1481985e-08
4.3516667e+00 8.9586039e-10 3.1832223e-09 -9.9535831e-10 -6.5036920e-10 9.9127695e-09 1.5179704e-08 8.2614330e-09 -1.1453752e-08
4.3552778e+00 -7.4377680e-11 2.6930289e-09 3.5719051e-10 9.1097623e-10 9.9491583e-09 1.5731879e-08 8.2619654e-09 -1.1450230e-08
4.3588889e+00 4.1027419e-10 2.6280201e-09 -3.5227519e-10 -8.7846277e-10 9.9092740e-09 1.6266823e-08 8.2495619e-09 -1.1595194e-08
4.3627778e+00 -7.5214006e-10 2.1587608e-09 2.4595946e-10 -3.6408838e-10 9.7847188e-09 1.6681363e-08 8.2335106e-09 -1.1633537e-08
4.3663889e+00 -3.9759958e-10 1.8359595e-09 -3.9412603e-10 1.0152871e-11 9.7195636e-09 1.7102930e-08 8.0365809e-09 -1.1792678e-08
4.3700000e+00 -2.0383367e-10 2.2264777e-09 -1.4236867e-09 -1.4791432e-09 9.6908017e-09 1.7614659e-08 7.8698276e-09 -1.1827885e-08
4.3736111e+00 -6.1660214e-11 2.7048090e-09 -1.1557436e-10 1.1541548e-09 9.7457662e-09 1.8042532e-08 7.8856277e-09 -1.1887084e-08
4.3775000e+00 5.3278406e-10 1.1238820e-09 2.5100397e-10 -1.6615732e-09 9.7986632e-09 1.8419509e-08 8.0708548e-09 -1.1885845e-08
4.3827778e+00 -1.9869781e-10 1.3616777e-09 9.1885127e-10 1.6693979e-09 9.8357492e-09 1.8939985e-08 8.1634301e-09 -1.1812123e-08
4.3866667e+00 5.1657817e-10 3.2956522e-09 -1.2534791e-10 -1.0374989e-09 9.8746131e-09 1.9448085e-08 8.2161937e-09 -1.1934318e-08
4.3902778e+00 -1.5783415e-10 1.6006571e-09 6.1239610e-10 -9.0448794e-11 9.9882041e-09 1.9853978e-08 8.2403674e-09 -1.1686458e-08
4.3938889e+00 1.2063662e-09 2.3107394e-09 -3.8925365e-10 2.3783806e-09 1.0067177e-08 2.0369347e-08 8.3279155e-09 -1.1736135e-08
4.3975000e+00 -4.7738656e-10 2.6556267e-09 1.1973900e-09 -2.8369291e-09 9.9201780e-09 2.0855216e-08 8.5261713e-09 -1.1802525e-08
4.4013889e+00 -7.8260347e-10 1.6920164e-09 5.0194492e-10 2.2678704e-09 9.7760338e-09 2.1429551e-08 8.6165064e-09 -1.1516038e-08
4.4050000e+00 -5.4795840e-10 3.8425746e-09 3.3191763e-10 3.7662644e-10 9.7227653e-09 2.1980007e-08 8.5888172e-09 -1.1280934e-08
4.4086111e+00 5.6249303e-11 1.4619072e-09 -5.8751033e-10 1.7935559e-09 9.8674191e-09 2.2615175e-08 8.5347778e-09 -1.0992184e-08
4.4122222e+00 1.2790165e-09 4.6588965e-09 8.8684996e-11 8.7183743e-10 9.9618361e-09 2.3388097e-08 8.4511387e-09 -1.1070893e-08
4.4161111e+00 -4.6972838e-10 2.2573590e-09 -8.0559174e-10 -1.5464868e-09 9.9970443e-09 2.3846726e-08 8.3729437e-09 -1.1227437e-08
4.4197222e+00 7.9472734e-10 2.1622264e-09 8.3791192e-11 1.0146139e-10 1.0051051e-08 2.4298778e-08 8.4687763e-09 -1.1214407e-08
4.4233333e+00 -2.9620309e-10 2.1939771e-09 8.0081654e-10 1.8817737e-11 1.0097624e-08 2.4614485e-08 8.5805982e-09 -1.1097369e-08
4.4272222e+00 6.9540247e-10 6.3103477e-10 1.5765756e-10 9.8436132e-10 1.0180376e-08 2.5025062e-08 8.7675664e-09 -1.1133430e-08
4.4308333e+00 6.8461005e-11 3.3254944e-09 1.5682032e-09 -1.3172338e-09 1.0120760e-08 2.5711764e-08 8.9184203e-09 -1.1063806e-08
4.4344444e+00 -6.1876109e-10 3.2919291e-09 -1.7570570e-10 1.9599244e-09 9.9401248e-09 2.6935699e-08 9.1238211e-09 -1.0788302e-08
4.4400000e+00 -4.6505266e-10 4.3744753e-09 1.4081100e-09 -3.0690439e-10 9.9397306e-09 2.7641144e-08 9.2872682e-09 -1.0618207e-08
4.4436111e+00 4.6141444e-10 2.4235555e-09 1.0063313e-10 1.8770178e-09 1.0078700e-08 2.8207883e-08 9.3424525e-09 -1.0394650e-08
4.4472222e+00 8.2137894e-10 3.0378319e-09 4.0875969e-10 1.8658117e-10 1.0157024e-08 2.8905369e-08 9.3188948e-09 -1.0253537e-08
4.4511111e+00 -1.5003086e-10 3.2034186e-09 -6.1068238e-10 1.0229630e-09 1.0061642e-08 2.9471159e-08 9.2400658e-09 -1.0221365e-08
4.4547222e+00 -7.3041882e-10 2.2488251e-09 -1.1696989e-10 -7.2599192e-10 9.8480696e-09 3.0056558e-08 9.1967745e-09 -1.0258457e-08
4.4583333e+00 -1.2410167e-09 3.3923814e-09 -2.8264191e-10 3.8360207e-10 9.6583120e-09 3.0849566e-08 9.1083156e-09 -1.0190097e-08
4.4622222e+00 -3.8547683e-10 3.7036052e-09 -4.7557773e-10 2.0234059e-10 9.5613253e-09 3.1406878e-08 9.0451472e-09 -1.0172550e-08
4.4658333e+00 -5.0978449e-10 1.6669380e-09 -1.0751499e-10 -4.0365376e-11 9.4098304e-09 3.1929345e-08 8.9718821e-09 -1.0269702e-08
4.4694444e+00 -8.8863063e-10 3.3678257e-09 -5.6877832e-10 -8.5642259e-10 9.4052784e-09 3.2386166e-08 8.8173466e-09 -1.0296030e-08
4.4730556e+00 8.4661290e-10 1.0343390e-09 -8.5770281e-10 6.1338751e-10 9.3781250e-09 3.3081756e-08 8.7638616e-09 -1.0039316e-08
4.4769444e+00 -1.0793564e-09 5.1899378e-09 3.9926030e-10 1.5870246e-09 9.2518490e-09 3.3821901e-08 8.9636460e-09 -9.8308288e-09
4.4805556e+00 -8.6268719e-11 1.9424769e-09 1.4449035e-09 3.3746914e-10 9.2199828e-09 3.4444476e-08 8.9937193e-09 -9.8008977e-09
4.4841667e+00 -2.0788059e-10 4.0569820e-09 -1.1673039e-09 -6.1181988e-11 9.1519028e-09 3.5082819e-08 8.7795003e-09 -9.9643781e-09
4.4877778e+00 -4.2055055e-10 2.0944196e-09 -8.1010220e-10 -1.4478676e-09 9.0358382e-09 3.5585276e-08 8.5837734e-09 -1.0075189e-08
4.4916667e+00 -5.7428886e-10 2.4016685e-09 -8.6755799e-10 4.9806247e-10 8.9000740e-09 3.6126671e-08 8.4312877e-09 -9.9777066e-09
4.4952778e+00 -6.7891927e-10 2.8154887e-09 -5.4000214e-10 4.0177168e-10 8.7847959e-09 3.7261661e-08 8.3430902e-09 -9.7858486e-09
4.5008333e+00 -1.2748883e-11 4.2937873e-09 1.0817018e-11 7.4937628e-10 8.7013536e-09 3.8100267e-08 8.3316604e-09 -9.7714961e-09
4.5044444e+00 -7.5748834e-10 3.7874601e-09 -1.1632250e-10 -6.1689182e-10 8.6577486e-09 3.8967506e-08 8.5445131e-09 -9.6887824e-09
4.5080556e+00 3.5498043e-10 4.5696957e-09 2.0811166e-09 1.3804029e-09 8.7218107e-09 3.9822015e-08 8.7688699e-09 -9.5773598e-09
4.5116667e+00 2.3636248e-10 3.6647968e-09 -1.0130829e-11 -3.5188633e-10 8.7737652e-09 4.0653291e-08 8.6680214e-09 -9.5920750e-09
4.5155556e+00 2.0896156e-10 3.7736212e-09 -8.5428436e-10 2.2575600e-10 8.8179010e-09 4.1396835e-08 8.5729654e-09 -9.6612342e-09
4.5191667e+00 1.9844593e-10 3.3915514e-09 -2.3156110e-11 -8.6414849e-10 8.7590583e-09 4.1858784e-08 8.5495242e-09 -9.5967045e-09
4.5227778e+00 -7.4160943e-10 1.0600300e-09 -1.9322429e-10 1.4598069e-09 8.7665647e-09 4.2330314e-08 8.5224232e-09 -9.4398564e-09
4.5263889e+00 8.1089935e-10 3.4838779e-09 -5.6938482e-11 -1.1977908e-11 8.6652059e-09 4.3004375e-08 8.4906046e-09 -9.4718959e-09
4.5302778e+00 -1.6796898e-09 2.5477506e-09 -2.1579254e-10 -2.6264682e-10 8.4706066e-09 4.3571969e-08 8.2755527e-09 -9.4350219e-09
4.5338889e+00 -1.1661108e-10 2.9218880e-09 -1.7693019e-09 6.0302248e-10 8.3901674e-09 4.4089590e-08 8.0713005e-09 -9.5737002e-09
4.5375000e+00 -6.2590478e-10 2.0661702e-09 -1.1610279e-10 -1.8831303e-09 8.2046563e-09 4.4585580e-08 7.9886996e-09 -9.6300210e-09
4.5413889e+00 -9.6418927e-10 2.3720422e-09 -5.9190512e-10 1.4003811e-09 8.0842043e-09 4.5138961e-08 7.7464211e-09 -9.5771214e-09
4.5450000e+00 -1.4767548e-10 2.9606219e-09 -1.6445116e-09 -9.1207702e-10 8.0735842e-09 4.5868168e-08 7.4969571e-09 -9.6815433e-09
4.5486111e+00 4.9643227e-11 4.0663962e-09 -6.5823284e-10 -5.1818015e-11 8.0891275e-09 4.6503866e-08 7.2089991e-09 -9.7612560e-09
4.5522222e+00 9.3834015e-11 2.0595192e-09 -1.9998407e-09 -6.8399167e-10 8.1436576e-09 4.7410936e-08 6.8898985e-09 -9.9262285e-09
4.5577778e+00 2.3334672e-10 3.6221304e-09 8.5236304e-11 -3.0584336e-10 8.2131738e-09 4.8060683e-08 6.7872215e-09 -1.0218784e-08
4.5613889e+00 4.0834085e-10 2.6391680e-09 -1.0330233e-09 -2.3946664e-09 8.1832567e-09 4.8926880e-08 6.7309240e-09 -1.0410864e-08
4.5652778e+00 -6.6477328e-10 5.1117299e-09 5.5047241e-10 7.4826289e-10 8.0864266e-09 4.9616469e-08 6.8727212e-09 -1.0312729e-08
4.5688889e+00 -2.2904349e-10 1.5335060e-09 7.5842501e-10 1.5760114e-10 8.0110059e-09 5.0152158e-08 7.0761663e-09 -1.0153761e-08
4.5725000e+00 -4.6714732e-10 3.6286730e-09 1.1195298e-09 1.3097926e-09 7.9936453e-09 5.0772715e-08 7.2694016e-09 -9.8388472e-09
4.5761111e+00 3.0689516e-10 2.3513387e-09 6.6418056e-10 1.5971071e-09 8.1578150e-09 5.1553111e-08 7.3489655e-09 -9.8741844e-09
4.5797222e+00 1.2085179e-09 5.1689529e-09 7.0255515e-11 -1.9232965e-09 8.2145286e-09 5.2457283e-08 7.5161877e-09 -1.0089694e-08
4.5836111e+00 -7.2240181e-10 2.9217519e-09 1.3630771e-09 7.6073346e-11 8.0304634e-09 5.2898713e-08 7.6968551e-09 -1.0155834e-08
4.5872222e+00 -9.7666110e-10 1.3321004e-09 3.0462221e-10 -6.8659467e-10 7.9453139e-09 5.3294388e-08 7.6878963e-09 -1.0449830e-08
4.5908333e+00 1.9066527e-10 2.4808292e-09 -3.8731836e-10 -2.0272221e-09 7.9650997e-09 5.4037210e-08 7.6016329e-09 -1.0560866e-08
4.5947222e+00 -2.1071974e-11 4.1660856e-09 -3.5208320e-10 1.0754917e-09 7.9017343e-09 5.4741318e-08 7.5735248e-09 -1.0672864e-08
4.5983333e+00 -5.6383992e-10 2.6190691e-09 9.2623813e-11 -2.1093254e-09 7.8662563e-09 5.5300739e-08 7.6497168e-09 -1.1078643e-08
4.6019444e+00 2.3635107e-10 2.7718012e-09 6.1068721e-10 -1.6363228e-09 7.8732874e-09 5.6095693e-08 7.6015554e-09 -1.1287766e-08
4.6055556e+00 -1.7144860e-10 4.8887789e-09 -1.0552538e-09 -2.9404956e-10 7.7292658e-09 5.7179734e-08 7.3919188e-09 -1.1289845e-08
4.6094444e+00 -1.0630223e-09 4.8114291e-09 -7.4163073e-10 2.7623202e-10 7.5442389e-09 5.8083745e-08 7.4166975e-09 -1.1425445e-08
4.6130556e+00 -6.4491866e-10 3.9000922e-09 9.7035682e-10 -1.5279183e-09 7.2618127e-09 5.9159040e-08 7.2624638e-09 -1.1758801e-08
4.6186111e+00 -1.0496383e-09 2.8352735e-09 -1.8957589e-09 -4.7221976e-10 7.2631740e-09 5.9810244e-08 6.9645087e-09 -1.2186828e-08
4.6222222e+00 1.0622041e-09 3.4400597e-09 -8.5459532e-10 -3.4787958e-09 7.3580708e-09 6.0341513e-08 6.9106585e-09 -1.2529313e-08
4.6258333e+00 -1.8623288e-10 1.6795210e-09 3.5751661e-10 3.1738820e-10 7.2917762e-09 6.0960788e-08 6.8411681e-09 -1.2529870e-08
4.6297222e+00 -3.8200745e-10 3.8618804e-09 -9.5314901e-10 -3.2216041e-10 7.2470925e-09 6.1723083e-08 6.6246214e-09 -1.2542654e-08
4.6333333e+00 -3.0457452e-11 3.4839880e-09 -1.0457439e-09 2.0415768e-10 7.1846200e-09 6.2457295e-08 6.5767912e-09 -1.2440200e-08
4.6369444e+00 -5.4621181e-10 3.5912521e-09 6.0423420e-10 7.4156960e-10 7.0896123e-09 6.2916248e-08 6.5246190e-09 -1.2352468e-08
4.6405556e+00 -3.3078187e-10 8.3145632e-10 -1.0858237e-09 6.8259883e-11 7.0623514e-09 6.3357949e-08 6.3016473e-09 -1.2247367e-08
4.6444444e+00 9.7116825e-11 3.1209763e-09 -8.2536111e-10 8.3260729e-10 7.1115033e-09 6.4352368e-08 6.2521557e-09 -1.2160185e-08
4.6480556e+00 3.5659313e-10 6.4617549e-09 3.6851518e-10 -2.7851841e-11 7.0901008e-09 6.5307628e-08 6.4126418e-09 -1.2085835e-08
4.6516667e+00 -5.5415465e-10 2.7436238e-09 1.1128948e-09 7.1416534e-10 6.9193433e-09 6.5930554e-08 6.4090906e-09 -1.1832978e-08
4.6552778e+00 -1.0220686e-09 3.2592192e-09 -1.1456750e-09 1.6198932e-09 6.8306321e-09 6.6857532e-08 6.3504355e-09 -1.1828740e-08
4.6591667e+00 2.6168694e-10 5.0355605e-09 6.4291667e-10 -1.5835637e-09 6.8295335e-09 6.7824293e-08 6.3701103e-09 -1.1900759e-08
4.6627778e+00 -2.7182788e-10 4.2806480e-09 -4.6130331e-10 9.1877424e-10 6.7970329e-09 6.8757382e-08 6.1790196e-09 -1.1791802e-08
4.6663889e+00 -2.8177973e-11 4.7110819e-09 -1.3026107e-09 8.6980183e-11 6.8052973e-09 6.9827444e-08 5.9348511e-09 -1.1767786e-08
4.6702778e+00 9.9016049e-11 4.8640391e-09 -7.9026116e-10 1.1887550e-10 6.9899145e-09 7.1251754e-08 6.0613798e-09 -1.1986661e-08
4.6755556e+00 1.0669875e-09 4.5270143e-09 1.5893899e-09 -1.5012437e-09 7.1592777e-09 7.2152354e-08 6.3316548e-09 -1.2256748e-08
4.6794444e+00 3.8469615e-10 3.5317333e-09 7.2725208e-10 -8.1378767e-10 7.2738523e-09 7.3019356e-08 6.4321562e-09 -1.2394674e-08
4.6830556e+00 6.7291530e-10 4.8231403e-09 2.0045310e-10 -4.5937518e-10 7.3039127e-09 7.4044206e-08 6.3875756e-09 -1.2560366e-08
4.6866667e+00 -3.9543433e-10 5.0528497e-09 -6.1196629e-10 -1.0700918e-09 7.3320727e-09 7.4964153e-08 6.2632359e-09 -1.2736580e-08
4.6902778e+00 6.5537326e-10 3.8122306e-09 -5.3578489e-10 -5.5650043e-10 7.4471796e-09 7.5824307e-08 6.2931350e-09 -1.2761598e-08
4.6941667e+00 3.3125770e-10 3.8845985e-09 7.9206270e-10 3.4205671e-10 7.5282888e-09 7.6700937e-08 6.3986352e-09 -1.2611659e-08
4.6977778e+00 4.1744232e-10 4.5630604e-09 1.8178580e-10 1.0419999e-09 7.6395858e-09 7.7693055e-08 6.4633932e-09 -1.2335882e-08
4.7013889e+00 6.0991411e-10 4.9975089e-09 4.1598075e-10 1.5036373e-09 7.7089147e-09 7.8712506e-08 6.6074070e-09 -1.2258614e-08
4.7050000e+00 3.0045478e-11 4.8264428e-09 9.1337666e-10 -7.9039572e-10 7.7206153e-09 7.9811408e-08 6.7011228e-09 -1.2257131e-08
4.7088889e+00 7.0244929e-11 5.0067403e-09 -1.1009806e-10 8.0310254e-10 7.7525752e-09 8.0754613e-08 6.6554050e-09 -1.2266130e-08
4.7125000e+00 2.2476945e-10 4.0824727e-09 -3.1191286e-10 -8.8616969e-10 7.7897274e-09 8.1819446e-08 6.5350650e-09 -1.2112547e-08
4.7161111e+00 1.1817452e-10 6.1788095e-09 -7.9891812e-10 2.3038608e-09 7.8958995e-09 8.2871797e-08 6.5092310e-09 -1.1844428e-08
4.7197222e+00 8.6187516e-10 3.9621910e-09 5.6045079e-10 1.7108330e-10 7.9534513e-09 8.4050756e-08 6.5752327e-09 -1.1791525e-08
4.7236111e+00 -3.6857367e-10 6.5873650e-09 5.2783286e-12 2.8237236e-10 8.0053628e-09 8.5062860e-08 6.4833834e-09 -1.1622720e-08
4.7272222e+00 8.4775661e-10 3.1657984e-09 -8.5311838e-10 1.2758323e-09 8.1850729e-09 8.6485159e-08 6.2417088e-09 -1.1670768e-08
4.7327778e+00 2.3050377e-10 5.7431064e-09 -5.9692866e-10 -1.5641227e-09 8.2971716e-09 8.7709579e-08 6.2583590e-09 -1.1765338e-08
4.7363889e+00 8.0425404e-10 6.0560316e-09 7.5062262e-10 6.9116763e-10 8.2916017e-09 8.8836660e-08 6.2761450e-09 -1.1601192e-08
4.7400000e+00 -8.5566870e-10 4.8051068e-09 -5.8644423e-10 8.2402790e-10 8.2463924e-09 8.9913248e-08 6.2628120e-09 -1.1487927e-08
4.7438889e+00 4.6816091e-10 4.8284069e-09 4.7216166e-10 1.4681359e-10 8.3355895e-09 9.0939843e-08 6.3748712e-09 -1.1528275e-08
4.7475000e+00 3.5519691e-10 5.0644008e-09 5.6223092e-10 -5.1925742e-10 8.3675134e-09 9.2037193e-08 6.5543818e-09 -1.1384042e-08
4.7511111e+00 -6.0515249e-11 5.5102291e-09 1.0947900e-09 1.8506436e-09 8.3931485e-09 9.3105387e-08 6.7190948e-09 -1.1102201e-08
4.7547222e+00 2.9714714e-10 4.7834425e-09 4.2563713e-10 7.5095827e-10 8.3880383e-09 9.3951006e-08 6.8219365e-09 -1.1085138e-08
4.7583333e+00 -3.4431853e-10 3.3653750e-09 5.2367135e-10 -5.9345288e-10 8.3567488e-09 9.4889762e-08 6.9471184e-09 -1.1229414e-08
4.7622222e+00 7.6122710e-11 5.0348058e-09 5.4931698e-10 -6.4319544e-10 8.2650637e-09 9.5749026e-08 7.0048424e-09 -1.1376279e-08
4.7658333e+00 -9.2244659e-10 3.2455016e-09 -1.6480178e-11 -7.1248027e-10 8.1539548e-09 9.6533931e-08 6.9332632e-09 -1.1446687e-08
4.7694444e+00 -1.0317350e-10 4.3182529e-09 -6.4425145e-10 6.2555679e-11 8.1573431e-09 9.7404560e-08 6.8848632e-09 -1.1454729e-08
4.7730556e+00 1.3444946e-10 4.0715739e-09 1.9748256e-10 -1.3678825e-10 8.1004784e-09 9.8420972e-08 6.8273396e-09 -1.1414199e-08
4.7769444e+00 -6.2186040e-10 5.0234814e-09 -6.9054164e-10 4.8418535e-10 8.0719975e-09 9.9602155e-08 6.7365721e-09 -1.1312338e-08
4.7805556e+00 3.5895980e-10 6.3590097e-09 -1.4731251e-10 4.5607343e-10 8.2290979e-09 1.0070485e-07 6.8292507e-09 -1.1321098e-08
4.7841667e+00 1.0911971e-09 4.2671440e-09 1.0028073e-09 -5.3693449e-10 8.4116760e-09 1.0168513e-07 6.9599388e-09 -1.1256629e-08
4.7877778e+00 5.9413909e-10 5.1792840e-09 2.0354444e-10 1.1320360e-09 8.5079074e-09 1.0316774e-07 7.0717644e-09 -1.0941205e-08
4.7936111e+00 -4.4245386e-11 3.6651845e-09 4.3545886e-10 6.7038740e-10 8.4722098e-09 1.0381902e-07 7.2327434e-09 -1.0980514e-08
4.7972222e+00 -2.8527018e-10 2.6109402e-09 1.0505012e-09 -1.0332414e-09 8.4050680e-09 1.0480808e-07 7.3764215e-09 -1.1027781e-08
4.8008333e+00 -3.3450079e-10 6.9201492e-09 2.7575866e-10 5.9692913e-10 8.4109323e-09 1.0606929e-07 7.3098007e-09 -1.0737419e-08
4.8044444e+00 3.8863312e-10 5.2334569e-09 -8.9072034e-10 2.0833317e-09 8.4789665e-09 1.0718881e-07 7.1429008e-09 -1.0552921e-08
4.8080556e+00 2.3937466e-10 5.5548476e-09 -6.4989425e-10 -3.8026649e-10 8.4749849e-09 1.0832797e-07 7.1838344e-09 -1.0542994e-08
4.8119444e+00 -2.7350290e-10 4.6385889e-09 1.0007540e-09 4.6535080e-10 8.4401050e-09 1.0929456e-07 7.3528864e-09 -1.0271224e-08
4.8155556e+00 -4.8464738e-11 4.6759843e-09 5.5972609e-10 2.0433006e-09 8.3982586e-09 1.1011586e-07 7.4115234e-09 -1.0136154e-08
4.8191667e+00 -3.3780980e-10 3.2384282e-09 -1.8461366e-11 -7.9650307e-10 8.3912014e-09 1.1086591e-07 7.3717261e-09 -1.0014167e-08
4.8227778e+00 2.7266615e-10 3.9894894e-09 -3.4889849e-10 1.9225392e-09 8.4782324e-09 1.1161892e-07 7.2244987e-09 -1.0101777e-08
4.8263889e+00 5.3069662e-10 3.2669396e-09 -1.0101240e-09 -2.7312474e-09 8.4987426e-09 1.1251470e-07 7.0717875e-09 -1.0456347e-08
4.8302778e+00 -3.5489425e-10 4.7486585e-09 -2.9882832e-10 -3.0793000e-10 8.4497938e-09 1.1340947e-07 7.0515877e-09 -1.0403226e-08
4.8338889e+00 -9.6940775e-11 3.8737791e-09 1.1236811e-10 7.9828293e-10 8.5307672e-09 1.1432290e-07 7.1048875e-09 -1.0402127e-08
4.8375000e+00 8.4438719e-10 4.9285138e-09 3.7963032e-10 -7.8814399e-10 8.6978472e-09 1.1549893e-07 7.1835881e-09 -1.0271915e-08
4.8413889e+00 5.8772725e-10 5.5947897e-09 2.9494657e-10 1.9042474e-09 8.7889478e-09 1.1673481e-07 7.3724985e-09 -9.9978990e-09
4.8450000e+00 2.5320166e-10 6.3147947e-09 1.4488414e-09 6.2513512e-10 8.7521336e-09 1.1802949e-07 7.4339339e-09 -9.6682643e-09
4.8486111e+00 -5.9302451e-10 6.1614039e-09 -8.8174479e-10 2.4176476e-09 8.6700395e-09 1.1963838e-07 7.2971169e-09 -9.2334341e-09
4.8541667e+00 1.0045992e-10 3.9162763e-09 6.0843060e-11 1.9133283e-10 8.7269134e-09 1.2059846e-07 7.3742086e-09 -9.1169339e-09
4.8577778e+00 4.2452980e-10 5.3355744e-09 6.5077210e-10 8.8405349e-10 8.8684286e-09 1.2163958e-07 7.4167972e-09 -8.9867476e-09
4.8613889e+00 8.8176366e-10 4.6971661e-09 -2.5764665e-10 3.1766688e-10 8.9335552e-09 1.2278146e-07 7.5382798e-09 -8.7403269e-09
4.8652778e+00 -3.2353507e-10 5.5205867e-09 1.2989270e-09 1.7945116e-09 8.8560051e-09 1.2362032e-07 7.8001034e-09 -8.4418054e-09
4.8688889e+00 -3.9231207e-10 2.5631360e-09 1.1179061e-09 9.6107080e-10 8.7788464e-09 1.2445029e-07 7.9181522e-09 -8.3499785e-09
4.8725000e+00 -3.1992130e-10 5.4348618e-09 -2.8225667e-11 -1.1343784e-10 8.7457696e-09 1.2542277e-07 8.0038470e-09 -8.2335504e-09
4.8763889e+00 3.6405955e-11 3.2670936e-09 7.6275229e-10 1.1113930e-09 8.8215866e-09 1.2624606e-07 8.1918510e-09 -8.0255085e-09
4.8800000e+00 6.6344273e-10 4.6666054e-09 9.7266935e-10 8.0899358e-10 8.8514027e-09 1.2719995e-07 8.2781002e-09 -7.7550723e-09
4.8836111e+00 -3.8821721e-10 4.5254977e-09 -1.7652310e-10 1.6873405e-09 8.9869702e-09 1.2819528e-07 8.3450750e-09 -7.6640665e-09
4.8872222e+00 1.6396095e-09 5.0660224e-09 7.9475250e-10 -8.4728662e-10 9.1801303e-09 1.2927081e-07 8.5048981e-09 -7.8063549e-09
4.8911111e+00 1.6047946e-11 4.5580162e-09 5.7515911e-10 -3.7232741e-10 9.2522618e-09 1.3036371e-07 8.5757113e-09 -7.6117895e-09
4.8947222e+00 6.4978115e-10 5.9737243e-09 7.8501218e-11 2.1683150e-09 9.2534531e-09 1.3150824e-07 8.6166459e-09 -7.3372719e-09
4.8983333e+00 -6.3878429e-10 5.0556434e-09 2.9935666e-10 3.6569450e-10 9.0856192e-09 1.3246414e-07 8.7126227e-09 -7.1439333e-09
4.9019444e+00 -9.1045136e-10 4.1558209e-09 5.8658284e-10 1.4189688e-09 9.0450468e-09 1.3346517e-07 8.7732065e-09 -6.8886037e-09
4.9055556e+00 5.3593662e-10 5.4906811e-09 -2.7347747e-11 9.3792033e-10 9.0377680e-09 1.3480266e-07 8.8411562e-09 -6.7088808e-09
4.9094444e+00 -5.9832676e-10 6.4774601e-09 6.0977458e-10 6.0256173e-10 9.0028180e-09 1.3658453e-07 8.8325396e-09 -6.5381184e-09
4.9150000e+00 3.8862721e-10 4.6836608e-09 -6.6147413e-10 4.2201297e-10 9.1347262e-09 1.3747729e-07 8.7155561e-09 -6.3237970e-09
4.9186111e+00 8.2898673e-10 3.9195163e-09 -4.1837438e-10 1.5563382e-09 9.2398169e-09 1.3843593e-07 8.7595944e-09 -6.1713179e-09
4.9222222e+00 1.4108165e-10 5.3183668e-09 8.2488188e-10 -1.4883905e-10 9.3289495e-09 1.3941151e-07 8.8792758e-09 -6.1347973e-09
4.9258333e+00 6.8168023e-10 4.0828319e-09 2.7986938e-10 4.8595257e-10 9.4386021e-09 1.4047476e-07 8.9676571e-09 -5.8383601e-09
4.9294444e+00 3.3049773e-10 6.1631643e-09 5.3595825e-10 2.2503909e-09 9.4905576e-09 1.4153544e-07 8.9369656e-09 -5.7136347e-09
4.9333333e+00 1.1483531e-10 3.3280230e-09 -7.9902768e-10 -1.1813167e-09 9.3694630e-09 1.4249573e-07 8.8151554e-09 -5.7877436e-09
4.9369444e+00 -1.2326317e-09 5.9258506e-09 -3.2537435e-10 4.9723509e-10 9.2902122e-09 1.4391756e-07 8.7583045e-09 -5.8095362e-09
4.9405556e+00 5.0108567e-10 7.7756348e-09 -1.9940306e-10 -6.9839752e-10 9.3601671e-09 1.4557225e-07 8.7456670e-09 -6.0136862e-09
4.9444444e+00 9.8527720e-11 7.0308784e-09 9.1081333e-11 -1.0514605e-09 9.3977230e-09 1.4683900e-07 8.8203499e-09 -6.0674074e-09
4.9480556e+00 2.4814235e-10 5.1761528e-09 5.9829918e-10 5.5557205e-10 9.3895301e-09 1.4787012e-07 8.8605730e-09 -6.1233072e-09
4.9516667e+00 -3.2376878e-10 4.7602914e-09 -2.2700932e-10 -1.0715699e-09 9.3480309e-09 1.4891834e-07 8.8533217e-09 -6.3038119e-09
4.9552778e+00 -5.9301063e-11 5.3408515e-09 1.6007496e-10 -5.9462724e-10 9.4918285e-09 1.5001566e-07 8.8775926e-09 -6.5743818e-09
4.9591667e+00 1.2918517e-09 4.4781586e-09 4.7960952e-11 -1.7245425e-09 9.6241535e-09 1.5094680e-07 8.7648173e-09 -6.7232252e-09
4.9627778e+00 -7.0390354e-11 4.4947998e-09 -1.0889633e-09 3.5060396e-10 9.7652001e-09 1.5211390e-07 8.7577607e-09 -6.7050095e-09
4.9663889e+00 1.3723592e-09 6.7520427e-09 1.0238249e-09 -1.8245988e-10 1.0077867e-08 1.5386324e-07 8.7061221e-09 -6.8176583e-09
4.9719444e+00 5.0364069e-10 4.2053486e-09 -1.3336565e-09 -4.9343242e-10 1.0173843e-08 1.5500912e-07 8.6653958e-09 -6.7958229e-09
4.9755556e+00 3.8229761e-10 6.8368904e-09 9.5772204e-10 6.9498939e-10 1.0110855e-08 1.5627820e-07 8.8399816e-09 -6.6760694e-09
4.9791667e+00 -9.6373047e-10 5.3926689e-09 6.5383841e-10 4.1042809e-10 1.0008407e-08 1.5764818e-07 8.8569330e-09 -6.7649672e-09
4.9830556e+00 8.5602879e-11 6.8662043e-09 -5.0854061e-10 -1.1724099e-09 1.0010240e-08 1.5910602e-07 8.8498195e-09 -6.7842740e-09
4.9866667e+00 -6.8676393e-11 7.1822910e-09 4.4287804e-10 9.9419325e-10 9.9617376e-09 1.6031369e-07 8.8590222e-09 -6.5339126e-09
4.9902778e+00 -3.7904238e-10 4.4554213e-09 -3.5793058e-10 1.3168348e-09 9.9704668e-09 1.6145407e-07 8.7087557e-09 -6.4674630e-09
4.9938889e+00 4.5961999e-10 6.5338419e-09 -1.0291445e-09 -7.0345306e-10 1.0058418e-08 1.6272314e-07 8.4982918e-09 -6.6634760e-09
4.9977778e+00 2.9424984e-10 4.8221062e-09 -7.7483089e-10 -9.7665805e-10 1.0078208e-08 1.6374109e-07 8.3262620e-09 -6.7486830e-09
5.0013889e+00 -1.1157649e-10 4.9873791e-09 -8.1313652e-10 1.9013130e-10 1.0117418e-08 1.6469979e-07 8.2976683e-09 -6.7930042e-09
5.0050000e+00 4.7351887e-10 4.2511251e-09 5.4919434e-10 -5.9924958e-10 1.0229033e-08 1.6569284e-07 8.3778889e-09 -6.9983435e-09
5.0088889e+00 4.8317790e-10 4.6349104e-09 1.3841100e-10 -1.1608023e-09 1.0287111e-08 1.6683735e-07 8.3300252e-09 -7.2412985e-09
5.0125000e+00 5.2931151e-11 6.3941022e-09 -5.8022984e-10 -1.0818596e-09 1.0386268e-08 1.6811341e-07 8.3673950e-09 -7.2785561e-09
5.0161111e+00 8.6236462e-10 5.9026966e-09 9.2518217e-10 7.3794319e-10 1.0491232e-08 1.6928922e-07 8.4365370e-09 -7.1824347e-09
5.0197222e+00 1.0653139e-10 5.4280650e-09 -2.8694858e-10 1.4933190e-10 1.0513306e-08 1.7048270e-07 8.4471308e-09 -7.2782508e-09
5.0233333e+00 9.7226490e-11 6.0729001e-09 3.8473730e-10 -1.0337884e-09 1.0618152e-08 1.7174356e-07 8.5684967e-09 -7.2554797e-09
5.0272222e+00 8.0145754e-10 5.2095066e-09 6.5554225e-10 1.2289689e-09 1.0820482e-08 1.7353772e-07 8.6648229e-09 -7.0326281e-09
5.0327778e+00 4.1252080e-10 6.0286674e-09 -7.7585263e-11 1.0814078e-10 1.0866815e-08 1.7463266e-07 8.6943280e-09 -7.1202542e-09
5.0363889e+00 1.5168212e-11 4.5227113e-09 3.4994021e-10 -9.1699771e-10 1.0736123e-08 1.7553977e-07 8.8819959e-09 -7.3745761e-09
5.0400000e+00 -1.2215597e-09 4.2186417e-09 1.3823787e-09 -1.4305883e-09 1.0638390e-08 1.7676077e-07 9.1486177e-09 -7.2163385e-09
5.0436111e+00 3.1941225e-10 7.5475934e-09 1.0787457e-09 2.8912425e-09 1.0729751e-08 1.7810014e-07 9.1892357e-09 -6.7694047e-09
5.0475000e+00 4.6368407e-10 4.4373003e-09 -7.3059188e-10 9.3962035e-10 1.0600082e-08 1.7899330e-07 9.0540590e-09 -6.5605173e-09
5.0511111e+00 -1.6606360e-09 4.1696546e-09 -5.1719238e-10 9.8857126e-10 1.0441014e-08 1.7973474e-07 8.9148499e-09 -6.4886961e-09
5.0547222e+00 1.9232415e-10 2.9752666e-09 -7.6781455e-10 -3.2560648e-10 1.0416118e-08 1.8047517e-07 8.9351731e-09 -6.5005672e-09
5.0583333e+00 -4.2213655e-10 4.1599369e-09 9.5541272e-10 2.1602675e-10 1.0306275e-08 1.8154999e-07 9.0647093e-09 -6.5246675e-09
5.0622222e+00 -5.1937488e-10 5.4577637e-09 1.5489747e-10 -4.2260014e-10 1.0227019e-08 1.8257042e-07 8.9943323e-09 -6.7772808e-09
5.0658333e+00 -2.1222029e-10 4.3755790e-09 -8.0453170e-10 -1.9092156e-09 1.0148911e-08 1.8361506e-07 8.9254464e-09 -6.8401331e-09
5.0694444e+00 -5.0877658e-10 5.6910790e-09 1.6866191e-10 1.3290407e-09 1.0121616e-08 1.8480401e-07 8.9218871e-09 -6.8058366e-09
5.0730556e+00 2.5682320e-10 5.7662637e-09 -2.0151718e-10 -1.0124578e-09 1.0181418e-08 1.8603593e-07 8.8557838e-09 -6.7329591e-09
5.0769444e+00 2.5576229e-10 5.2571976e-09 -3.6508241e-10 1.6371224e-09 1.0253541e-08 1.8760707e-07 8.7688321e-09 -6.5354181e-09
5.0805556e+00 4.0999254e-10 9.8831863e-09 -4.3754843e-10 1.8633316e-10 1.0178887e-08 1.8932004e-07 8.9156699e-09 -6.6459828e-09
5.0841667e+00 -1.0991099e-09 6.6238561e-09 1.7929742e-09 -1.2069309e-09 1.0054581e-08 1.9121559e-07 9.1788934e-09 -7.3888579e-09
5.0897222e+00 3.5327793e-10 5.2493900e-09 -2.1363343e-10 -3.2503193e-09 1.0142028e-08 1.9265088e-07 9.1388156e-09 -7.5467395e-09
5.0933333e+00 4.5392095e-10 8.5817408e-09 -1.5631546e-10 1.7929506e-09 1.0181036e-08 1.9405675e-07 9.1727172e-09 -7.2971569e-09
5.0972222e+00 -1.1956529e-10 3.9982397e-09 4.4690037e-10 3.4632852e-10 1.0198047e-08 1.9504858e-07 9.2583765e-09 -7.3657784e-09
5.1008333e+00 2.7659025e-10 5.5595932e-09 3.4380060e-10 -9.7975760e-10 1.0235933e-08 1.9642080e-07 9.1580699e-09 -7.3960011e-09
5.1044444e+00 7.3123638e-11 7.6638014e-09 -1.2697077e-09 7.0077878e-10 1.0268350e-08 1.9775492e-07 9.0510272e-09 -7.3682076e-09
5.1080556e+00 2.2611264e-10 5.1924955e-09 2.8162149e-10 -4.4422318e-10 1.0172249e-08 1.9901634e-07 9.1139257e-09 -7.4856469e-09
5.1119444e+00 -1.0498390e-09 6.0949027e-09 2.5750884e-10 -5.6240015e-10 1.0037919e-08 2.0029402e-07 9.1386687e-09 -7.4620440e-09
5.1155556e+00 -1.9012323e-10 6.2175486e-09 -2.9111410e-11 7.8027304e-10 9.9881570e-09 2.0171224e-07 9.2487979e-09 -7.3573367e-09
5.1191667e+00 -2.6922232e-10 7.4491714e-09 1.0456878e-09 1.8625604e-10 9.9488260e-09 2.0309733e-07 9.3786959e-09 -7.1976689e-09
5.1227778e+00 -9.3832991e-11 5.8982225e-09 1.5337097e-10 1.2876009e-09 1.0118973e-08 2.0451690e-07 9.3408539e-09 -7.1283373e-09
5.1266667e+00 1.5522359e-09 6.8043592e-09 -4.7773110e-10 -6.9333102e-10 1.0342148e-08 2.0568213e-07 9.2124056e-09 -7.1521909e-09
5.1302778e+00 5.0783938e-10 4.4244494e-09 -7.0794555e-10 4.7314408e-10 1.0385579e-08 2.0681448e-07 9.1682207e-09 -7.1616497e-09
5.1338889e+00 -1.0693747e-10 6.4874425e-09 3.0008489e-10 -5.6045583e-10 1.0323499e-08 2.0845782e-07 9.0375578e-09 -7.3277332e-09
5.1377778e+00 -4.2517517e-10 8.2174721e-09 -1.4200526e-09 -8.6311801e-10 1.0275769e-08 2.0973152e-07 8.9107409e-09 -7.4672628e-09
5.1413889e+00 -1.5406414e-11 4.0564995e-09 2.4943589e-10 -4.2484572e-10 1.0347197e-08 2.1078021e-07 8.9112728e-09 -7.5263699e-09
5.1450000e+00 6.7473518e-10 6.0492552e-09 -2.4452628e-10 -1.2075908e-10 1.0406458e-08 2.1276506e-07 8.9590240e-09 -7.4138409e-09
5.1505556e+00 -3.1916630e-10 6.3833403e-09 5.3103348e-10 7.9593272e-10 1.0320682e-08 2.1393563e-07 9.0679625e-09 -7.4001893e-09
5.1541667e+00 -4.7261125e-10 4.8968186e-09 4.7455275e-10 -6.6991793e-10 1.0282368e-08 2.1507343e-07 9.2063738e-09 -7.4762466e-09
5.1577778e+00 1.1894125e-10 6.0676401e-09 8.0308989e-10 -3.2149273e-11 1.0405627e-08 2.1651424e-07 9.2974712e-09 -7.6555887e-09
5.1616667e+00 9.3756069e-10 6.8250485e-09 -2.2254955e-11 -1.5050676e-09 1.0514593e-08 2.1776223e-07 9.2591647e-09 -7.8895240e-09
5.1652778e+00 6.8279456e-11 5.2012351e-09 -3.3134393e-10 -6.5433559e-10 1.0496902e-08 2.1895549e-07 9.1866088e-09 -8.0638490e-09
5.1688889e+00 -2.3157794e-10 6.2976218e-09 -3.3840219e-10 -9.5481822e-10 1.0449046e-08 2.2029884e-07 9.2605704e-09 -8.3876207e-09
5.1725000e+00 -2.1016748e-10 6.6475875e-09 1.0211242e-09 -2.0338439e-09 1.0427168e-08 2.2192854e-07 9.3307920e-09 -8.4183447e-09
5.1763889e+00 2.2643392e-11 7.9352351e-09 -4.1922459e-10 1.7704950e-09 1.0418066e-08 2.2347382e-07 9.3462258e-09 -8.3428337e-09
5.1800000e+00 -1.0666122e-10 6.9559069e-09 5.6169011e-10 -1.0734701e-09 1.0437777e-08 2.2460551e-07 9.3826481e-09 -8.5000579e-09
5.1836111e+00 2.8860887e-10 3.9496620e-09 -2.2548425e-10 -3.7783006e-10 1.0475148e-08 2.2579323e-07 9.2973929e-09 -8.5476230e-09
5.1875000e+00 3.1709451e-11 6.6782488e-09 -5.0527357e-10 -2.9870933e-11 1.0436057e-08 2.2711797e-07 9.2447955e-09 -8.6391684e-09
5.1911111e+00 -3.9254788e-10 6.0876370e-09 1.9758399e-11 -8.1516291e-10 1.0501876e-08 2.2839147e-07 9.2528376e-09 -8.7693978e-09
5.1947222e+00 1.0001079e-09 6.1845038e-09 5.4476309e-11 -3.8695493e-10 1.0491813e-08 2.2978146e-07 9.2355385e-09 -8.7372509e-09
5.1983333e+00 -1.0929953e-09 7.2101683e-09 -2.1415967e-10 6.8369556e-10 1.0316187e-08 2.3111688e-07 9.1577989e-09 -8.6994407e-09
5.2019444e+00 -5.2817400e-10 5.6585853e-09 -5.0343688e-10 -3.3467862e-10 1.0263292e-08 2.3333980e-07 9.0422989e-09 -9.0710697e-09
5.2075000e+00 2.1080833e-10 8.2652453e-09 -1.8956328e-10 -1.8950949e-09 1.0241710e-08 2.3492695e-07 9.1026852e-09 -9.1438195e-09
5.2111111e+00 -4.1003162e-10 7.0292956e-09 7.4697583e-10 1.2235584e-09 1.0320137e-08 2.3643401e-07 9.2496469e-09 -8.8695415e-09
5.2150000e+00 1.0822632e-09 6.4561946e-09 5.1269652e-10 1.1273969e-09 1.0428360e-08 2.3793870e-07 9.3305503e-09 -8.5824477e-09
5.2186111e+00 -8.3280930e-11 8.0438082e-09 2.3410341e-10 1.5226997e-09 1.0504641e-08 2.3954332e-07 9.3232536e-09 -8.5371033e-09
5.2222222e+00 7.8741506e-10 7.4190988e-09 -3.0145704e-10 -1.1041365e-09 1.0626990e-08 2.4104886e-07 9.3120514e-09 -8.6851751e-09
5.2258333e+00 3.4196377e-10 7.0890232e-09 1.9805200e-10 -2.6267946e-10 1.0667303e-08 2.4252399e-07 9.4317618e-09 -8.7246290e-09
5.2297222e+00 3.5702189e-12 6.1108015e-09 8.2803662e-10 -7.5497400e-11 1.0750059e-08 2.4388940e-07 9.7249526e-09 -8.7120641e-09
5.2333333e+00 7.6033317e-10 7.0469700e-09 1.8783402e-09 1.9148193e-10 1.0887052e-08 2.4546452e-07 9.8126672e-09 -8.5935580e-09
5.2369444e+00 5.0422021e-10 8.1316721e-09 -1.0686672e-09 9.0242022e-10 1.0955544e-08 2.4690440e-07 9.7148884e-09 -8.7688400e-09
5.2405556e+00 1.2800727e-10 5.7437340e-09 1.6609404e-10 -2.5204077e-09 1.0902717e-08 2.4850084e-07 9.6644089e-09 -9.1781899e-09
5.2444444e+00 -5.8080633e-10 8.5415435e-09 -5.9877582e-10 -9.8830510e-10 1.0831723e-08 2.5014817e-07 9.5942927e-09 -9.3824093e-09
5.2480556e+00 -7.4519258e-11 7.3330383e-09 -4.8450922e-11 -8.9679699e-10 1.0733880e-08 2.5166985e-07 9.6536837e-09 -9.3977304e-09
5.2516667e+00 -8.2865480e-10 7.3305782e-09 5.9667587e-10 7.5537170e-10 1.0493159e-08 2.5309186e-07 9.6897453e-09 -9.4539171e-09
5.2555556e+00 -1.2346664e-09 5.3938882e-09 -2.8757661e-10 -1.2369722e-09 1.0368273e-08 2.5445623e-07 9.6705002e-09 -9.5467928e-09
5.2591667e+00 8.1873551e-11 7.7538873e-09 1.0993027e-10 3.7965784e-10 1.0338826e-08 2.5605026e-07 9.7250492e-09 -9.7269640e-09
5.2627778e+00 -3.5369257e-10 7.6070393e-09 3.9359870e-10 -2.0427760e-09 1.0158318e-08 2.5839946e-07 9.7419880e-09 -9.8452339e-09
5.2683333e+00 -7.2935324e-10 7.1077101e-09 -2.9196613e-10 1.3331565e-09 1.0078383e-08 2.5988961e-07 9.7490010e-09 -9.4595877e-09
5.2719444e+00 -8.5078059e-12 7.2520985e-09 3.5670178e-10 2.2266544e-09 1.0097519e-08 2.6161650e-07 9.9329049e-09 -9.3802192e-09
5.2755556e+00 1.8514274e-10 9.3891115e-09 1.3408729e-09 -1.4940223e-09 1.0107146e-08 2.6353611e-07 1.0159389e-08 -9.3851850e-09
5.2794444e+00 -1.0262456e-10 7.7879284e-09 6.0041635e-10 1.4514585e-09 1.0260448e-08 2.6497560e-07 1.0358579e-08 -9.2182640e-09
5.2830556e+00 1.5177202e-09 6.0837850e-09 1.2382606e-09 8.9350683e-11 1.0505484e-08 2.6635457e-07 1.0535445e-08 -9.2186031e-09
5.2866667e+00 7.4415262e-10 7.2046581e-09 3.9434912e-10 -9.2480828e-11 1.0718836e-08 2.6805846e-07 1.0516530e-08 -9.0273386e-09
5.2905556e+00 1.0845787e-09 8.0420909e-09 -5.5647718e-10 1.7318918e-09 1.0880259e-08 2.6970472e-07 1.0440313e-08 -8.6866346e-09
5.2941667e+00 4.0547674e-10 7.8221747e-09 -1.4706460e-10 1.4130684e-09 1.0922492e-08 2.7148605e-07 1.0377611e-08 -8.2721666e-09
5.2977778e+00 -1.5627101e-11 9.3436375e-09 -4.3171892e-10 2.4127894e-09 1.1094717e-08 2.7334874e-07 1.0240717e-08 -8.1287214e-09
5.3013889e+00 1.6053948e-09 8.6061432e-09 -8.3192494e-10 -1.0886797e-09 1.1239211e-08 2.7501211e-07 1.0107875e-08 -8.1074061e-09
5.3052778e+00 -3.6687788e-10 6.2780715e-09 -3.0671667e-10 1.2713820e-09 1.1260099e-08 2.7637899e-07 1.0082574e-08 -7.9478776e-09
5.3088889e+00 5.5969397e-10 6.8938463e-09 7.3166333e-11 2.0118930e-10 1.1261623e-08 2.7794967e-07 1.0047893e-08 -7.9100207e-09
5.3125000e+00 -5.4563317e-10 8.2420756e-09 -3.9329651e-10 1.4825899e-10 1.1206916e-08 2.7962138e-07 1.0180822e-08 -7.7965848e-09
5.3161111e+00 4.0648165e-11 7.8673367e-09 1.6203340e-09 8.9884170e-10 1.1279459e-08 2.8132076e-07 1.0252564e-08 -7.8213869e-09
5.3200000e+00 5.8114921e-10 7.3390691e-09 -1.0054053e-09 -1.1114312e-09 1.1225823e-08 2.8395407e-07 1.0179607e-08 -7.7585548e-09
5.3255556e+00 -9.0296220e-10 9.1553141e-09 5.6766485e-10 1.4884238e-09 1.1157790e-08 2.8563455e-07 1.0320598e-08 -7.5538866e-09
5.3291667e+00 2.7496426e-10 7.0386137e-09 7.3379266e-10 4.0082083e-10 1.1235759e-08 2.8731203e-07 1.0568933e-08 -7.5094696e-09
5.3327778e+00 4.4474708e-10 9.1264409e-09 1.5585251e-09 9.1826781e-12 1.1369517e-08 2.8901098e-07 1.0666945e-08 -7.0582454e-09
5.3363889e+00 7.8994275e-10 7.2455415e-09 -6.5379080e-10 4.1559638e-09 1.1543739e-08 2.9073106e-07 1.0558980e-08 -6.5005970e-09
5.3402778e+00 7.0338453e-10 8.1460363e-09 -2.7162711e-10 6.2387807e-10 1.1605341e-08 2.9224399e-07 1.0393211e-08 -6.3981425e-09
5.3438889e+00 -1.3475060e-10 6.4333447e-09 -1.2585498e-09 3.2185512e-10 1.1640277e-08 2.9387656e-07 1.0247808e-08 -6.4021221e-09
5.3475000e+00 4.5724135e-10 9.2989904e-09 -8.3625979e-11 -3.5858970e-10 1.1707931e-08 2.9562359e-07 1.0311065e-08 -6.3931918e-09
5.3511111e+00 1.6725533e-10 7.5362754e-09 6.6753038e-10 4.4102334e-10 1.1733889e-08 2.9739825e-07 1.0545711e-08 -6.0247644e-09
5.3550000e+00 5.5239912e-11 8.3437129e-09 1.3437265e-09 2.7169269e-09 1.1758420e-08 2.9911234e-07 1.0781879e-08 -5.7792324e-09
5.3586111e+00 1.7120431e-10 8.1741825e-09 8.3628124e-10 -4.5047725e-10 1.1752959e-08 3.0063731e-07 1.0869073e-08 -5.6774738e-09
5.3622222e+00 -2.2161124e-10 6.5212412e-09 -3.1413859e-11 1.3897872e-09 1.1761396e-08 3.0212430e-07 1.0832342e-08 -5.4875213e-09
5.3658333e+00 2.9949141e-10 7.8081621e-09 -3.0763636e-10 3.6362084e-10 1.1661659e-08 3.0383921e-07 1.0800674e-08 -5.2797978e-09
5.3697222e+00 -1.1543858e-09 7.5371638e-09 3.6189844e-11 1.4168655e-09 1.1552673e-08 3.0531060e-07 1.0603519e-08 -5.2820035e-09
5.3733333e+00 1.4836690e-10 6.6418662e-09 -1.8560769e-09 -1.4372258e-09 1.1482388e-08 3.0673938e-07 1.0443002e-08 -5.4628469e-09
5.3769444e+00 -7.9715671e-10 7.1266268e-09 3.7438465e-10 -2.3209788e-10 1.1422586e-08 3.0895610e-07 1.0715282e-08 -5.5942318e-09
5.3825000e+00 4.3834564e-10 6.7583331e-09 1.2592893e-09 -5.5621132e-10 1.1451526e-08 3.1054124e-07 1.0819753e-08 -5.6100470e-09
5.3861111e+00 -1.7120382e-10 8.5168543e-09 -2.9493808e-10 4.1022461e-10 1.1441171e-08 3.1239826e-07 1.0661838e-08 -5.5224849e-09
5.3900000e+00 8.2441816e-11 8.1001655e-09 -1.0586180e-09 3.4030808e-10 1.1505041e-08 3.1403400e-07 1.0569411e-08 -5.4085385e-09
5.3936111e+00 5.0713159e-10 7.6626453e-09 2.0544085e-10 7.1150516e-10 1.1575323e-08 3.1576723e-07 1.0618576e-08 -5.1881573e-09
5.3972222e+00 1.4162504e-10 9.0397090e-09 2.4839224e-10 1.3227828e-09 1.1606783e-08 3.1744752e-07 1.0606439e-08 -5.1953300e-09
5.4008333e+00 1.4877497e-10 7.1523605e-09 -3.6042870e-10 -1.3889928e-09 1.1545515e-08 3.1916799e-07 1.0606604e-08 -5.3183959e-09
5.4047222e+00 -6.7393282e-10 8.2427767e-09 3.6184621e-10 3.3414259e-10 1.1539455e-08 3.2073033e-07 1.0703867e-08 -5.2861517e-09
5.4083333e+00 6.1799707e-10 6.8127352e-09 5.3596838e-10 -3.6503625e-11 1.1602821e-08 3.2220158e-07 1.0783496e-08 -5.2325181e-09
5.4119444e+00 -3.3083366e-11 7.3649832e-09 1.9906786e-10 5.3158283e-10 1.1660332e-08 3.2373077e-07 1.0694020e-08 -5.0366865e-09
5.4155556e+00 5.6395714e-10 7.3710343e-09 -1.0250021e-09 1.2760938e-09 1.1836565e-08 3.2563488e-07 1.0524347e-08 -4.9423041e-09
5.4194444e+00 9.4661012e-10 9.6673188e-09 -4.2933366e-10 -4.6710166e-10 1.1754134e-08 3.2753841e-07 1.0459773e-08 -4.9533986e-09
5.4230556e+00 -1.7075127e-09 8.6761542e-09 -1.6673815e-10 3.6469078e-10 1.1639708e-08 3.2933334e-07 1.0426705e-08 -4.9141665e-09
5.4266667e+00 6.5127721e-10 8.6206680e-09 -1.3850087e-10 -2.5480050e-12 1.1716766e-08 3.3103814e-07 1.0385708e-08 -4.7461951e-09
5.4302778e+00 6.0025575e-11 7.8076721e-09 -2.3993231e-10 1.5530532e-09 1.1841590e-08 3.3287403e-07 1.0426604e-08 -4.5695149e-09
5.4341667e+00 1.0098971e-09 8.6202544e-09 5.9046223e-10 -3.8652297e-11 1.1840127e-08 3.3496228e-07 1.0448588e-08 -4.5275728e-09
5.4377778e+00 -1.0234039e-09 1.1503192e-08 -3.8753259e-10 4.2581005e-10 1.1679820e-08 3.3795553e-07 1.0355161e-08 -4.5768200e-09
5.4433333e+00 6.1561923e-11 7.2457550e-09 -1.7302794e-10 -7.2129294e-10 1.1674199e-08 3.3957751e-07 1.0438974e-08 -4.5804627e-09
5.4469444e+00 -1.1344364e-10 8.3844225e-09 9.4668883e-10 6.8766828e-10 1.1668238e-08 3.4126804e-07 1.0543517e-08 -4.6458580e-09
5.4505556e+00 5.8416967e-11 7.9064330e-09 1.8317623e-11 -1.2913177e-09 1.1798238e-08 3.4326782e-07 1.0583162e-08 -4.6155467e-09
5.4544444e+00 1.0558682e-09 9.9879562e-09 3.2149888e-10 1.5511292e-09 1.1824731e-08 3.4499431e-07 1.0604104e-08 -4.5360337e-09
5.4580556e+00 -8.1132143e-10 6.6494167e-09 -1.2818659e-10 -8.1716340e-10 1.1678504e-08 3.4652720e-07 1.0591215e-08 -4.7281519e-09
5.4616667e+00 -5.3846795e-10 8.1223176e-09 9.2080653e-12 -9.5623533e-10 1.1509124e-08 3.4842038e-07 1.0532505e-08 -4.9357127e-09
5.4652778e+00 -1.0250363e-09 1.0121384e-08 -5.5114460e-10 -9.5971011e-10 1.1447442e-08 3.5063726e-07 1.0547809e-08 -5.0357892e-09
5.4691667e+00 4.9633632e-10 9.7156294e-09 6.8232280e-10 1.0191127e-10 1.1500853e-08 3.5243826e-07 1.0640342e-08 -5.1957092e-09
5.4727778e+00 -3.3164745e-12 7.6397932e-09 1.7182737e-10 -1.5780952e-09 1.1512791e-08 3.5401188e-07 1.0629617e-08 -5.3472954e-09
5.4763889e+00 1.1351632e-10 7.5244159e-09 -2.7082586e-10 1.7883779e-10 1.1511658e-08 3.5563132e-07 1.0627804e-08 -5.3062158e-09
5.4800000e+00 -1.2397388e-10 8.0813048e-09 2.5408690e-10 2.0035862e-10 1.1297774e-08 3.5753099e-07 1.0711631e-08 -5.1321367e-09
5.4838889e+00 -1.7093199e-09 8.9173599e-09 4.6443427e-10 1.2917480e-09 1.1048333e-08 3.5936649e-07 1.0734485e-08 -4.8214381e-09
5.4875000e+00 -5.9321449e-10 8.7704761e-09 -2.5347484e-10 1.5762396e-09 1.1021035e-08 3.6116096e-07 1.0742828e-08 -4.6093684e-09
5.4911111e+00 3.4123217e-10 8.5219578e-09 3.3049009e-10 3.8132629e-10 1.1170847e-08 3.6313345e-07 1.0730659e-08 -4.5256500e-09
5.4947222e+00 1.0416467e-09 1.0485901e-08 -4.4282308e-10 3.9145972e-10 1.1420149e-08 3.6631052e-07 1.0993342e-08 -4.3656083e-09
5.5005556e+00 3.8293805e-10 8.4668055e-09 1.9438660e-09 5.2306360e-10 1.1500785e-08 3.6798327e-07 1.1143832e-08 -4.2370928e-09
5.5041667e+00 3.6139693e-10 7.6527040e-09 -5.5472769e-10 6.6323314e-10 1.1573966e-08 3.6959374e-07 1.1010371e-08 -4.2579894e-09
5.5077778e+00 3.1411514e-10 7.8666195e-09 -6.7721226e-10 -8.5612411e-10 1.1659664e-08 3.7131841e-07 1.0825204e-08 -4.1719898e-09
5.5113889e+00 4.7694852e-10 8.7531732e-09 -1.0320286e-09 1.6499658e-09 1.1725659e-08 3.7311197e-07 1.0690075e-08 -4.2135514e-09
5.5150000e+00 1.3223666e-10 8.5305391e-09 -2.1531401e-10 -2.0336111e-09 1.1700542e-08 3.7507321e-07 1.0655282e-08 -4.3683640e-09
5.5188889e+00 -3.4753161e-10 9.0190161e-09 -8.2911866e-11 7.0664576e-10 1.1679028e-08 3.7671180e-07 1.0787337e-08 -4.4200476e-09
5.5225000e+00 1.4894390e-10 6.7712430e-09 1.3018825e-09 -1.1837257e-09 1.1725275e-08 3.7838312e-07 1.0769233e-08 -4.3637349e-09
5.5261111e+00 2.7795606e-10 9.3345132e-09 -1.4689977e-09 1.7035356e-09 1.1718312e-08 3.8023582e-07 1.0598325e-08 -4.2255299e-09
5.5297222e+00 -3.4223495e-10 8.5190581e-09 -1.0861734e-10 -4.2779676e-10 1.1664443e-08 3.8185072e-07 1.0467937e-08 -4.4342117e-09
5.5336111e+00 -1.1949801e-10 5.9313824e-09 -1.0089927e-09 -1.3609044e-09 1.1481640e-08 3.8352899e-07 1.0308718e-08 -4.5164946e-09
5.5372222e+00 -1.5679118e-09 1.0241217e-08 -4.6071475e-10 6.0137017e-10 1.1287399e-08 3.8554671e-07 1.0125014e-08 -4.6222068e-09
5.5408333e+00 -2.2508133e-10 9.2025917e-09 -1.2350183e-09 -1.5771751e-09 1.1276993e-08 3.8740828e-07 1.0020421e-08 -4.9085876e-09
5.5444444e+00 1.2902633e-10 8.7364544e-09 2.6954826e-10 -1.0663399e-09 1.1305927e-08 3.8943898e-07 1.0229916e-08 -5.1078783e-09
5.5483333e+00 1.1897560e-10 9.4346793e-09 1.5261208e-09 -6.4186534e-10 1.1313894e-08 3.9135762e-07 1.0517738e-08 -5.1902759e-09
5.5519444e+00 -4.5436863e-11 9.0543451e-09 1.1306970e-09 -1.1872819e-10 1.1384953e-08 3.9323653e-07 1.0649705e-08 -5.0298584e-09
5.5555556e+00 7.0136886e-10 9.0517893e-09 8.7460009e-11 1.5995050e-09 1.1506103e-08 3.9620678e-07 1.0661084e-08 -5.0162413e-09
5.5611111e+00 2.5531851e-11 9.5530856e-09 -1.9186412e-11 -1.5178022e-09 1.1554936e-08 3.9813335e-07 1.0617988e-08 -5.0381415e-09
5.5647222e+00 4.2523531e-10 9.0123646e-09 -3.7862406e-10 1.3156463e-09 1.1620471e-08 3.9996372e-07 1.0461337e-08 -4.8648910e-09
5.5683333e+00 1.7969968e-10 8.6259413e-09 -1.0673871e-09 2.8358954e-10 1.1624545e-08 4.0203230e-07 1.0333208e-08 -4.6618641e-09
5.5722222e+00 -1.4477883e-10 9.8841272e-09 -3.0861176e-11 1.4566407e-09 1.1534591e-08 4.0404143e-07 1.0413852e-08 -4.5777025e-09
5.5758333e+00 -6.8556210e-10 9.4768984e-09 7.7526751e-10 -6.7976457e-10 1.1336554e-08 4.0605250e-07 1.0465229e-08 -4.7434469e-09
5.5794444e+00 -1.1424772e-09 9.9028194e-09 -3.0101702e-10 -8.5018367e-10 1.1200822e-08 4.0796978e-07 1.0377469e-08 -4.6593577e-09
5.5830556e+00 -1.1042871e-10 8.5730845e-09 -5.0907118e-10 1.6263912e-09 1.1128884e-08 4.0999342e-07 1.0445535e-08 -4.5509004e-09
5.5869444e+00 -5.0618718e-10 9.5348578e-09 1.0924948e-09 -6.9675652e-10 1.0985487e-08 4.1203065e-07 1.0486099e-08 -4.4342004e-09
5.5905556e+00 -8.1747398e-10 1.0096907e-08 -7.1806514e-10 1.7739875e-09 1.0933026e-08 4.1400669e-07 1.0312945e-08 -4.2740630e-09
5.5941667e+00 3.3321946e-10 8.9452639e-09 -8.8027218e-10 -2.9579592e-10 1.0904483e-08 4.1611349e-07 1.0255416e-08 -4.2189961e-09
5.5980556e+00 -5.7787795e-10 9.9067604e-09 3.8716516e-10 7.6779736e-10 1.0941717e-08 4.1794598e-07 1.0357098e-08 -4.1255213e-09
5.6016667e+00 9.2157582e-10 7.7520915e-09 5.5143905e-10 9.5046694e-11 1.0974449e-08 4.1984517e-07 1.0432226e-08 -4.1292334e-09
5.6052778e+00 -6.1943315e-10 1.0549469e-08 1.4204598e-10 -1.2931211e-10 1.0980762e-08 4.2189159e-07 1.0401194e-08 -3.9161228e-09
5.6088889e+00 6.7770832e-10 9.1708722e-09 -4.2848944e-10 2.0964867e-09 1.1158253e-08 4.2388150e-07 1.0332363e-08 -3.4632442e-09
5.6127778e+00 8.4364037e-10 8.6352862e-09 -1.6149640e-10 1.7853288e-09 1.1311790e-08 4.2563911e-07 1.0230055e-08 -3.2629357e-09
5.6163889e+00 5.7363100e-10 8.3019303e-09 -7.8288277e-10 6.3673472e-11 1.1386888e-08 4.2867628e-07 1.0104623e-08 -2.9904904e-09
5.6219444e+00 -1.2304601e-10 1.0722117e-08 3.0288034e-11 1.5709986e-09 1.1453882e-08 4.3101509e-07 1.0098121e-08 -2.8351611e-09
5.6255556e+00 7.4145340e-10 1.1815834e-08 -9.0305273e-11 -1.3718906e-10 1.1587715e-08 4.3336207e-07 1.0134040e-08 -2.6552772e-09
5.6291667e+00 4.9393114e-10 1.0800863e-08 4.2186792e-10 1.7976551e-09 1.1698232e-08 4.3582744e-07 1.0310494e-08 -2.3765219e-09
5.6330556e+00 4.5335299e-10 1.1259743e-08 1.0905983e-09 5.9167555e-10 1.1712773e-08 4.3788700e-07 1.0310878e-08 -2.3925302e-09
5.6366667e+00 -3.1912442e-10 8.5872246e-09 -1.0870538e-09 -7.3944400e-10 1.1603188e-08 4.3976680e-07 1.0262343e-08 -2.5065406e-09
5.6402778e+00 -6.9243320e-10 9.5275737e-09 6.3903249e-10 -3.1296006e-10 1.1580279e-08 4.4185261e-07 1.0343874e-08 -2.4029230e-09
5.6438889e+00 4.8096577e-10 1.0572379e-08 1.1356402e-10 1.2694298e-09 1.1702491e-08 4.4377019e-07 1.0473677e-08 -2.0591064e-09
5.6477778e+00 5.6656286e-10 6.5864333e-09 9.9902784e-10 1.6775688e-09 1.1736225e-08 4.4556923e-07 1.0786208e-08 -1.8326916e-09
5.6513889e+00 -2.5516362e-10 1.0750055e-08 1.8858826e-09 4.1241465e-10 1.1747156e-08 4.4753628e-07 1.0901800e-08 -1.7025027e-09
5.6550000e+00 3.5605781e-10 8.2055236e-09 -8.1888748e-10 7.8932821e-10 1.1878904e-08 4.4929579e-07 1.0737954e-08 -1.6323872e-09
5.6586111e+00 8.6008532e-10 8.7499799e-09 -6.9353133e-10 -1.4210784e-10 1.1904629e-08 4.5136073e-07 1.0663100e-08 -1.6758573e-09
5.6625000e+00 -6.3958660e-10 9.7274963e-09 5.1927231e-11 -2.3049343e-10 1.1889244e-08 4.5338948e-07 1.0665595e-08 -1.8508603e-09
5.6661111e+00 4.9756569e-10 9.8226419e-09 -2.8904548e-11 -1.3849186e-09 1.1887953e-08 4.5553344e-07 1.0864559e-08 -2.0802590e-09
5.6697222e+00 -5.0947958e-10 1.0837597e-08 1.8654967e-09 -7.3260809e-10 1.1857729e-08 4.5754780e-07 1.1003691e-08 -2.1284992e-09
5.6733333e+00 2.3049052e-10 8.5738424e-09 -5.8119743e-10 2.8731401e-10 1.1832146e-08 4.6064199e-07 1.0932809e-08 -2.2587009e-09
5.6791667e+00 -3.7667915e-10 9.8844453e-09 1.7615370e-10 -1.0313235e-09 1.1815529e-08 4.6259333e-07 1.1011271e-08 -2.3661619e-09
5.6827778e+00 2.2328681e-10 8.9197051e-09 5.4811169e-10 3.9374870e-11 1.1902922e-08 4.6442815e-07 1.0962645e-08 -2.2814912e-09
5.6863889e+00 5.8341765e-10 8.7615382e-09 -9.9696497e-10 7.4220029e-10 1.2045652e-08 4.6631945e-07 1.0829888e-08 -2.1576038e-09
5.6900000e+00 7.3409346e-10 9.4640270e-09 -2.2847783e-10 4.0137548e-10 1.2252493e-08 4.6839082e-07 1.0820919e-08 -2.0936180e-09
5.6936111e+00 1.1752108e-09 1.0496725e-08 1.4568065e-10 1.8926284e-10 1.2372682e-08 4.7055314e-07 1.0928385e-08 -2.0056614e-09
5.6972222e+00 -6.5782499e-11 1.0340479e-08 8.4631690e-10 6.2264443e-10 1.2321971e-08 4.7283091e-07 1.0965275e-08 -1.7876884e-09
5.7011111e+00 -3.6888087e-10 1.0041453e-08 -5.3011533e-10 1.2456960e-09 1.2284619e-08 4.7499056e-07 1.1011317e-08 -1.5211369e-09
5.7047222e+00 2.4099065e-11 1.0770098e-08 9.5511297e-10 1.2147802e-09 1.2310547e-08 4.7709530e-07 1.1158999e-08 -1.2049091e-09
5.7083333e+00 2.1522765e-10 9.5122914e-09 4.0810376e-10 1.7042455e-09 1.2454413e-08 4.7929209e-07 1.1312896e-08 -9.7980340e-10
5.7119444e+00 1.1127687e-09 1.1657060e-08 1.0124905e-09 3.7365307e-10 1.2516453e-08 4.8197364e-07 1.1540007e-08 -8.6402721e-10
5.7158333e+00 -5.8099180e-10 1.2338008e-08 9.3416912e-10 6.1871397e-10 1.2537357e-08 4.8434489e-07 1.1618232e-08 -7.7478992e-10
5.7194444e+00 7.7394935e-10 1.0512585e-08 -2.1209080e-10 2.0501483e-10 1.2676331e-08 4.8671006e-07 1.1537365e-08 -6.2134251e-10
5.7230556e+00 5.0888794e-10 1.2279373e-08 -5.3437427e-10 1.2114228e-09 1.2812366e-08 4.8940334e-07 1.1672479e-08 -4.4749211e-10
5.7269444e+00 6.5712099e-10 1.1820653e-08 1.6924942e-09 2.7872405e-10 1.2952619e-08 4.9177999e-07 1.1850133e-08 -1.8582427e-10
5.7305556e+00 6.3752863e-10 1.1082002e-08 -5.2608125e-11 2.1366714e-09 1.3147340e-08 4.9388997e-07 1.1928732e-08 -1.5035180e-11
5.7341667e+00 1.1598967e-09 9.2508318e-09 7.7813617e-10 -5.6015670e-10 1.3216780e-08 4.9677906e-07 1.2127318e-08 3.8550654e-10
5.7397222e+00 -7.4326130e-10 8.8456648e-09 4.1337940e-10 2.9634067e-09 1.3004761e-08 4.9869286e-07 1.2070303e-08 7.8979096e-10
5.7433333e+00 -1.2138364e-09 9.5967248e-09 -9.3966644e-10 7.6844948e-10 1.2836175e-08 5.0057063e-07 1.2090537e-08 7.2294391e-10
5.7469444e+00 -3.4233958e-10 8.4984233e-09 1.1264373e-09 -1.3854991e-09 1.2722321e-08 5.0277863e-07 1.2281833e-08 5.2651028e-10
5.7508333e+00 -6.3354998e-10 1.1259139e-08 5.1324079e-10 -2.9821717e-10 1.2644168e-08 5.0489718e-07 1.2229109e-08 3.4193636e-10
5.7544444e+00 -8.7867591e-11 9.1563049e-09 -9.9991751e-10 -1.4055421e-09 1.2537968e-08 5.0675414e-07 1.2019046e-08 1.6123960e-10
5.7580556e+00 -8.9243628e-10 8.7383383e-09 -9.3912560e-10 -2.6242801e-10 1.2400063e-08 5.0861473e-07 1.1728206e-08 4.0873356e-10
5.7616667e+00 -3.8052963e-10 9.1912610e-09 -1.7455578e-09 2.5469877e-09 1.2367079e-08 5.1078005e-07 1.1453194e-08 8.4693039e-10
5.7655556e+00 9.7808568e-11 1.0184522e-08 -6.1168920e-10 1.2089865e-09 1.2383958e-08 5.1278243e-07 1.1333118e-08 9.2079653e-10
5.7691667e+00 5.7992161e-11 9.1114316e-09 -4.9670478e-10 -5.2714523e-10 1.2394304e-08 5.1475975e-07 1.1250985e-08 8.7865067e-10
5.7727778e+00 3.7515559e-11 9.9429958e-09 -2.6143909e-10 1.3810649e-10 1.2461180e-08 5.1716810e-07 1.1181028e-08 8.9664281e-10
5.7766667e+00 5.3570789e-10 1.1607386e-08 -3.3819963e-10 1.6111865e-11 1.2470498e-08 5.1929346e-07 1.1161088e-08 7.7252005e-10
5.7802778e+00 -4.4969687e-10 8.8737150e-09 1.5413931e-10 -1.1618605e-09 1.2411838e-08 5.2126921e-07 1.1174827e-08 6.4719474e-10
5.7838889e+00 -9.1786087e-11 1.0165615e-08 -2.7312582e-11 5.0114523e-12 1.2468471e-08 5.2340012e-07 1.1170289e-08 8.0267884e-10
5.7875000e+00 6.1455735e-10 1.0368914e-08 -1.4575037e-11 1.4302265e-09 1.2488896e-08 5.2549165e-07 1.1170861e-08 7.6337128e-10
5.7911111e+00 -4.2601549e-10 9.7861743e-09 1.9849070e-11 -1.7930655e-09 1.2534813e-08 5.2754919e-07 1.1045059e-08 7.5824038e-10
5.7950000e+00 8.1958507e-10 8.6250801e-09 -1.0981483e-09 1.7490863e-09 1.2749883e-08 5.3065157e-07 1.1003945e-08 1.2147294e-09
5.8005556e+00 4.7083328e-10 1.0807434e-08 8.5146141e-10 9.8984778e-10 1.2819486e-08 5.3298685e-07 1.1046837e-08 1.2064387e-09
5.8041667e+00 1.7166136e-10 1.1696482e-08 -4.5553602e-10 -1.0663781e-09 1.2884686e-08 5.3528148e-07 1.1070259e-08 1.0403176e-09
5.8077778e+00 4.3018690e-10 1.0415801e-08 6.7174687e-10 -4.6704687e-10 1.3108368e-08 5.3747342e-07 1.1015246e-08 1.0177542e-09
5.8113889e+00 1.6345634e-09 1.0706822e-08 -1.1795598e-09 2.5876912e-10 1.3365232e-08 5.3998033e-07 1.0876859e-08 1.1206658e-09
5.8152778e+00 5.6713045e-10 1.1725560e-08 -6.6192556e-12 6.2333035e-10 1.3463157e-08 5.4230640e-07 1.0830967e-08 1.1299240e-09
5.8188889e+00 3.3679196e-10 1.0689663e-08 -4.1700100e-10 -5.3787065e-10 1.3452311e-08 5.4441487e-07 1.0695086e-08 1.0609360e-09
5.8225000e+00 -4.3690963e-10 9.6286087e-09 -8.3728284e-10 -9.8941446e-11 1.3451186e-08 5.4631502e-07 1.0698015e-08 9.4285697e-10
5.8261111e+00 4.2652262e-10 8.6822247e-09 8.6431983e-10 -9.9101886e-10 1.3458218e-08 5.4844119e-07 1.0745428e-08 8.6777656e-10
5.8300000e+00 -3.6624966e-10 1.0343195e-08 -4.5792200e-10 3.4747221e-10 1.3404961e-08 5.5059554e-07 1.0646258e-08 7.3278292e-10
5.8336111e+00 -1.2535254e-10 1.0417218e-08 -4.5749318e-10 -1.5935674e-09 1.3412694e-08 5.5286583e-07 1.0645955e-08 4.9878276e-10
5.8372222e+00 1.9674106e-10 1.1460444e-08 4.5470092e-10 -5.6643413e-10 1.3456189e-08 5.5514956e-07 1.0685581e-08 3.3173336e-10
5.8408333e+00 2.0474998e-10 1.0546739e-08 -8.8924249e-11 -9.7556031e-10 1.3437950e-08 5.5731314e-07 1.0580777e-08 2.9912061e-10
5.8447222e+00 -3.6108921e-10 8.8133928e-09 -8.0939876e-10 6.9602253e-10 1.3432479e-08 5.5936481e-07 1.0469202e-08 3.9788615e-10
5.8483333e+00 3.1058736e-10 1.0957613e-08 -2.2051999e-10 2.1565940e-10 1.3575639e-08 5.6158699e-07 1.0552504e-08 4.0604332e-10
5.8519444e+00 1.0108896e-09 1.0456469e-08 9.8946182e-10 -1.4036249e-10 1.3686343e-08 5.6487198e-07 1.0677608e-08 2.0508448e-10
5.8575000e+00 -3.4666150e-10 1.0119788e-08 -2.3883885e-10 -1.0653904e-09 1.3705044e-08 5.6696447e-07 1.0574320e-08 5.0742263e-11
5.8611111e+00 5.1927878e-10 1.0044534e-08 -7.1459385e-10 -3.5930700e-10 1.3661015e-08 5.6932595e-07 1.0588504e-08 1.2515149e-11
5.8647222e+00 -9.2569356e-10 1.2711930e-08 8.4552746e-10 6.4413279e-12 1.3495759e-08 5.7195485e-07 1.0547757e-08 1.3363939e-10
5.8686111e+00 -4.9078766e-10 1.0811983e-08 -1.1947850e-09 1.0317669e-09 1.3451052e-08 5.7423106e-07 1.0462578e-08 2.2676065e-10
5.8722222e+00 7.8103147e-11 1.1122765e-08 4.0850861e-10 -1.7218596e-10 1.3455251e-08 5.7658989e-07 1.0482738e-08 3.0206032e-10
5.8758333e+00 -3.9338550e-11 1.1608150e-08 -2.2241093e-10 8.6725988e-10 1.3460394e-08 5.7902916e-07 1.0447580e-08 5.4253901e-10
5.8794444e+00 8.6808995e-11 1.1897951e-08 -1.0212916e-10 1.3525434e-09 1.3445823e-08 5.8106734e-07 1.0522253e-08 5.6654408e-10
5.8830556e+00 -2.2130837e-10 7.7429817e-09 7.9141847e-10 -1.1309581e-09 1.3468465e-08 5.8310606e-07 1.0603796e-08 4.9138243e-10
5.8869444e+00 4.1538299e-10 1.0499884e-08 -9.2473917e-11 4.8671563e-10 1.3570308e-08 5.8537226e-07 1.0665153e-08 4.8675667e-10
5.8905556e+00 5.2470638e-10 1.1338391e-08 6.5884634e-10 -5.2941503e-10 1.3611990e-08 5.8774343e-07 1.0706249e-08 6.3988367e-10
5.8941667e+00 -1.3994687e-10 1.1511399e-08 -2.7949765e-10 1.9428950e-09 1.3691007e-08 5.9005301e-07 1.0658842e-08 8.0180497e-10
5.8977778e+00 8.6932579e-10 1.0744884e-08 -1.5810665e-10 -4.4823680e-10 1.3817111e-08 5.9253741e-07 1.0684227e-08 7.9180575e-10
5.9016667e+00 2.1157299e-10 1.1486079e-08 3.7569061e-10 3.6252917e-10 1.3916317e-08 5.9511300e-07 1.0622630e-08 7.9569778e-10
5.9052778e+00 7.0417604e-10 1.3333650e-08 -9.4427444e-10 -3.2660274e-10 1.3967284e-08 5.9770336e-07 1.0544656e-08 8.9571932e-10
5.9088889e+00 -2.3371881e-10 1.1628324e-08 2.2451499e-10 1.2498784e-09 1.3955475e-08 5.9987184e-07 1.0605363e-08 1.0365267e-09
5.9125000e+00 1.2471813e-10 9.2683096e-09 3.3585079e-10 4.9882398e-11 1.3912441e-08 6.0346666e-07 1.0725521e-08 1.2576933e-09
5.9183333e+00 -3.7062967e-10 1.2176447e-08 3.5076723e-10 1.2139262e-09 1.3872776e-08 6.0569296e-07 1.0723746e-08 1.3941848e-09
5.9216667e+00 -2.6019731e-11 1.1065116e-08 -3.6851918e-10 1.5098893e-10 1.3800031e-08 6.0826780e-07 1.0613540e-08 1.2561884e-09
5.9255556e+00 -5.9750524e-10 1.1975056e-08 -5.7610048e-10 -1.3338143e-09 1.3718085e-08 6.1047023e-07 1.0574650e-08 1.1380343e-09
5.9291667e+00 -1.5892403e-10 9.2487570e-09 2.1711860e-10 2.4316059e-10 1.3645187e-08 6.1259892e-07 1.0698195e-08 1.1441701e-09
5.9327778e+00 -5.1397740e-10 1.1264342e-08 9.2329375e-10 -1.8652233e-10 1.3564173e-08 6.1505798e-07 1.0756118e-08 1.1087554e-09
5.9366667e+00 -1.8043233e-10 1.0739868e-08 -4.2681188e-10 -1.1703254e-10 1.3520232e-08 6.1718834e-07 1.0668368e-08 1.1232748e-09
5.9402778e+00 -2.2517052e-10 9.7893343e-09 -3.8319060e-10 2.5105816e-10 1.3558115e-08 6.1938447e-07 1.0680177e-08 1.3127486e-09
5.9438889e+00 5.7486135e-10 1.1373716e-08 4.9220167e-10 1.4979307e-09 1.3558032e-08 6.2189108e-07 1.0730299e-08 1.4262650e-09
5.9475000e+00 -5.7563563e-10 1.2781260e-08 -2.9539166e-11 -4.5008712e-10 1.3591540e-08 6.2460470e-07 1.0634693e-08 1.2040646e-09
5.9511111e+00 8.8494426e-10 1.3368639e-08 -8.5297721e-10 -1.6009931e-09 1.3658717e-08 6.2738563e-07 1.0417874e-08 1.2855287e-09
5.9550000e+00 -3.0913994e-10 1.1515609e-08 -1.0054735e-09 2.2992565e-09 1.3691297e-08 6.2982671e-07 1.0215493e-08 1.6511043e-09
5.9586111e+00 6.0988053e-10 1.2007952e-08 -8.6265346e-10 1.0752874e-09 1.3728222e-08 6.3232856e-07 1.0282407e-08 1.8116739e-09
5.9622222e+00 -2.6903819e-10 1.2101146e-08 1.4803150e-09 4.0689338e-10 1.3637348e-08 6.3500893e-07 1.0510289e-08 2.0133780e-09
5.9661111e+00 -5.0988436e-10 1.1883332e-08 4.7296096e-10 1.3219985e-09 1.3502566e-08 6.3744903e-07 1.0583072e-08 2.2003038e-09
5.9697222e+00 -7.3425803e-10 1.1630717e-08 1.9887990e-10 4.0347053e-10 1.3476525e-08 6.3989345e-07 1.0643754e-08 2.3409288e-09
5.9733333e+00 4.9388505e-10 1.1924968e-08 3.6126661e-10 8.9460681e-10 1.3484323e-08 6.4333886e-07 1.0849875e-08 2.8042421e-09
5.9788889e+00 -4.4709832e-10 9.6561933e-09 8.7546150e-10 1.8852740e-09 1.3462845e-08 6.4580616e-07 1.1022090e-08 3.0696580e-09
5.9825000e+00 2.4883596e-10 1.4119950e-08 7.1421032e-10 5.6471858e-10 1.3550130e-08 6.4869311e-07 1.1122313e-08 3.1956234e-09
5.9861111e+00 5.5687565e-10 1.3700247e-08 2.1092661e-10 5.9803927e-10 1.3701968e-08 6.5190231e-07 1.1190659e-08 3.3656847e-09
5.9900000e+00 7.4459144e-10 1.5016270e-08 3.7489340e-10 8.5962853e-10 1.3789721e-08 6.5473395e-07 1.1249300e-08 3.3064545e-09
5.9936111e+00 6.5441729e-11 1.2270845e-08 1.6641205e-10 -1.4063689e-09 1.3692007e-08 6.5723316e-07 1.1410012e-08 3.0822928e-09
5.9972222e+00 -9.6741957e-10 1.1812878e-08 1.3170791e-09 -6.6281634e-10 1.3661943e-08 6.6004782e-07 1.1642465e-08 3.0114364e-09
6.0008333e+00 6.8990251e-10 1.5310598e-08 8.2864136e-10 8.7574749e-12 1.3875926e-08 6.6315252e-07 1.1888936e-08 2.9949750e-09
6.0047222e+00 1.1442422e-09 1.2470851e-08 1.2839669e-09 -1.4985497e-10 1.4013512e-08 6.6568456e-07 1.2117443e-08 3.1739660e-09
6.0083333e+00 1.2577392e-10 1.1929212e-08 8.2533529e-10 1.8020790e-09 1.4141055e-08 6.6828191e-07 1.2259740e-08 3.3886915e-09
6.0119444e+00 1.0515498e-09 1.3100209e-08 4.8816869e-10 1.8000299e-10 1.4311378e-08 6.7107172e-07 1.2256816e-08 3.4298485e-09
6.0155556e+00 5.2066737e-10 1.3783869e-08 -5.1515484e-10 1.9990733e-10 1.4307855e-08 6.7405260e-07 1.2159027e-08 3.4107117e-09
6.0194444e+00 -5.5087137e-10 1.2889627e-08 -3.2304058e-10 -3.6393641e-10 1.4336926e-08 6.7667389e-07 1.2016054e-08 3.2396231e-09
6.0230556e+00 8.1922164e-10 1.2370520e-08 -9.9671207e-10 -1.2153433e-09 1.4450045e-08 6.7912439e-07 1.1915422e-08 3.2437855e-09
6.0266667e+00 2.2495285e-10 1.1243709e-08 6.7808408e-11 1.2537649e-09 1.4533716e-08 6.8199008e-07 1.1927501e-08 3.3195005e-09
6.0305556e+00 4.9223070e-10 1.4399069e-08 3.5721823e-11 -6.0477924e-10 1.4679942e-08 6.8614014e-07 1.1891098e-08 3.6591960e-09
6.0358333e+00 4.3129971e-10 1.2963977e-08 -2.6563662e-10 2.7502248e-09 1.4826453e-08 6.8913564e-07 1.1809012e-08 4.0520641e-09
6.0397222e+00 8.2451308e-10 1.3840315e-08 -4.3795332e-10 6.1721766e-10 1.4995506e-08 6.9203781e-07 1.1765893e-08 4.2799429e-09
6.0433333e+00 7.3597615e-10 1.4126525e-08 3.9932075e-11 1.4862787e-09 1.5148611e-08 6.9494250e-07 1.1812655e-08 4.4991017e-09
6.0469444e+00 6.7730085e-10 1.3864561e-08 3.9171079e-10 5.3672617e-10 1.5233506e-08 6.9774444e-07 1.2002023e-08 4.5753664e-09
6.0505556e+00 1.0633869e-10 1.3136326e-08 1.3563026e-09 1.6725559e-10 1.5307010e-08 7.0055022e-07 1.2180393e-08 4.7478970e-09
6.0544444e+00 5.2369456e-10 1.1970369e-08 1.7258759e-10 1.3115778e-09 1.5298666e-08 7.0281830e-07 1.2224721e-08 4.8426126e-09
6.0580556e+00 -6.0071350e-10 9.8859770e-09 2.3659235e-10 -4.3728056e-10 1.5270300e-08 7.0533049e-07 1.2301101e-08 5.0861093e-09
6.0616667e+00 3.3887828e-10 1.4322800e-08 4.6845154e-10 2.6849429e-09 1.5467579e-08 7.0813377e-07 1.2377014e-08 5.2736248e-09
6.0652778e+00 1.4821566e-09 1.2691080e-08 2.3228689e-10 -9.5403088e-10 1.5547070e-08 7.1073370e-07 1.2308484e-08 5.1273899e-09
6.0691667e+00 -8.0080362e-10 1.0573583e-08 -8.1968485e-10 -2.9941069e-10 1.5488296e-08 7.1325228e-07 1.2238658e-08 5.1615883e-09
6.0727778e+00 2.5827108e-10 1.3696808e-08 1.7513662e-10 6.1508848e-10 1.5468987e-08 7.1611671e-07 1.2259068e-08 5.4634860e-09
6.0763889e+00 -4.3650912e-10 1.3906263e-08 1.3258206e-11 2.1716595e-09 1.5345881e-08 7.1925363e-07 1.2323644e-08 5.6170799e-09
6.0802778e+00 -6.1868373e-10 1.4163521e-08 5.4024941e-10 -8.5514023e-10 1.5277380e-08 7.2200870e-07 1.2340666e-08 5.6832841e-09
6.0838889e+00 -1.3632194e-11 1.2385819e-08 -3.8312133e-10 1.4662563e-09 1.5310905e-08 7.2448316e-07 1.2361920e-08 5.8812215e-09
6.0875000e+00 3.2309181e-10 1.1459350e-08 5.7931432e-10 3.6085837e-10 1.5290308e-08 7.2844742e-07 1.2350210e-08 6.2312830e-09
6.0930556e+00 -4.4667141e-10 1.3371693e-08 -6.4957352e-10 1.7395101e-09 1.5249871e-08 7.3126384e-07 1.2204056e-08 6.4854952e-09
6.0966667e+00 7.3407153e-11 1.3768788e-08 -6.9954099e-10 6.0706476e-10 1.5404900e-08 7.3452850e-07 1.2105989e-08 6.5097841e-09
6.1005556e+00 1.2554099e-09 1.5444033e-08 -1.4103625e-10 -3.9887499e-10 1.5564491e-08 7.3738192e-07 1.2242178e-08 6.5237070e-09
6.1041667e+00 2.1773461e-10 1.2052977e-08 1.3981638e-09 5.2739419e-10 1.5632914e-08 7.4023068e-07 1.2323926e-08 6.5940006e-09
6.1077778e+00 4.1386088e-10 1.5399182e-08 -6.4356386e-10 1.2147033e-10 1.5608202e-08 7.4315150e-07 1.2204085e-08 6.5612361e-09
6.1113889e+00 -6.4196653e-10 1.2747307e-08 -4.6266376e-10 -4.2391243e-10 1.5507158e-08 7.4608791e-07 1.2121255e-08 6.7618291e-09
6.1152778e+00 -2.2412462e-10 1.3528261e-08 -2.4730502e-10 2.1432816e-09 1.5426789e-08 7.4872033e-07 1.2113390e-08 6.8944968e-09
6.1188889e+00 -5.1774499e-10 1.1839176e-08 1.7470139e-10 -9.1865647e-10 1.5315200e-08 7.5123711e-07 1.2155475e-08 6.8444887e-09
6.1225000e+00 -5.1231188e-10 1.2413830e-08 2.1378065e-10 4.5704385e-10 1.5287694e-08 7.5375394e-07 1.2165965e-08 6.8381649e-09
6.1261111e+00 2.5841540e-10 1.1839625e-08 -1.1695308e-10 -5.1541753e-10 1.5215976e-08 7.5648822e-07 1.1943978e-08 6.8583013e-09
6.1300000e+00 -8.7314096e-10 1.2627234e-08 -1.7857917e-09 6.8801497e-10 1.5103681e-08 7.5902716e-07 1.1851548e-08 6.9036708e-09
6.1336111e+00 -1.6342458e-10 1.1839335e-08 9.3259304e-10 -2.6921999e-10 1.5163387e-08 7.6139308e-07 1.1841490e-08 6.7869387e-09
6.1372222e+00 7.1454937e-10 1.0959848e-08 -1.0254382e-09 -8.0830684e-10 1.5244444e-08 7.6388934e-07 1.1733979e-08 6.7956171e-09
6.1408333e+00 3.3670247e-11 1.3095446e-08 3.3030199e-11 8.8841544e-10 1.5206231e-08 7.6674458e-07 1.1992825e-08 6.8301440e-09
6.1447222e+00 -3.6121054e-10 1.2453759e-08 2.1856545e-09 -5.9247050e-10 1.5129055e-08 7.6914022e-07 1.2270524e-08 6.6733690e-09
6.1483333e+00 -3.5117719e-10 1.0631895e-08 3.7771449e-10 -8.5468342e-10 1.5063470e-08 7.7325415e-07 1.2523933e-08 6.4736371e-09
6.1538889e+00 -4.2336591e-11 1.5136669e-08 1.1427443e-09 -3.4370769e-10 1.5098530e-08 7.7618928e-07 1.2702213e-08 6.6650939e-09
6.1575000e+00 3.6596890e-10 1.3147750e-08 5.0290894e-10 2.1110009e-09 1.5155851e-08 7.7903001e-07 1.2728029e-08 6.8312065e-09
6.1611111e+00 1.6314629e-10 1.4227029e-08 -2.6460114e-10 -5.7765392e-10 1.5119246e-08 7.8235427e-07 1.2677917e-08 6.8926390e-09
6.1650000e+00 -4.7689921e-10 1.5519073e-08 -1.6493328e-10 1.1042179e-09 1.5172388e-08 7.8522377e-07 1.2673964e-08 7.1773980e-09
6.1686111e+00 9.6744262e-10 1.2132894e-08 1.2844253e-10 1.5243275e-09 1.5171052e-08 7.8789384e-07 1.2801097e-08 7.7767025e-09
6.1722222e+00 -9.7978279e-10 1.3597326e-08 1.0450918e-09 4.0077140e-09 1.5043722e-08 7.9074030e-07 1.2965347e-08 8.3805376e-09
6.1758333e+00 -1.9556848e-10 1.3832645e-08 4.7106475e-10 1.5661479e-09 1.5018940e-08 7.9389298e-07 1.2925970e-08 8.4253292e-09
6.1797222e+00 -1.6845587e-11 1.4378120e-08 -8.0858284e-10 -1.1822193e-09 1.4970034e-08 7.9655613e-07 1.2833106e-08 8.1808854e-09
6.1833333e+00 -4.3459464e-10 1.1285341e-08 -4.8620253e-11 -1.0741852e-09 1.4981692e-08 7.9928127e-07 1.2835062e-08 8.2883134e-09
6.1869444e+00 5.4220841e-10 1.4975541e-08 6.6678925e-11 2.0658286e-09 1.4946402e-08 8.0259609e-07 1.2896664e-08 8.7184006e-09
6.1908333e+00 -8.4469646e-10 1.4686106e-08 4.6133602e-10 1.6206318e-09 1.4858954e-08 8.0543732e-07 1.3070606e-08 9.0642440e-09
6.1944444e+00 3.7483108e-11 1.2693469e-08 1.1442831e-09 1.5717690e-09 1.4923317e-08 8.0815719e-07 1.3031097e-08 9.0831973e-09
6.1980556e+00 5.5664007e-10 1.3516638e-08 -1.5089829e-09 -1.3968160e-09 1.4949158e-08 8.1101086e-07 1.2765022e-08 9.0620855e-09
6.2016667e+00 -3.1811346e-10 1.3982725e-08 -9.4709279e-10 1.2019377e-09 1.4879410e-08 8.1409377e-07 1.2879639e-08 9.3295983e-09
6.2055556e+00 -2.7972840e-10 1.3603838e-08 1.9295210e-09 1.0910304e-09 1.4839709e-08 8.1808178e-07 1.2926940e-08 9.6790066e-09
6.2108333e+00 2.8990706e-11 1.2690709e-08 -1.6307800e-09 1.1157583e-09 1.5017949e-08 8.2130768e-07 1.2815775e-08 9.9675015e-09
6.2147222e+00 1.4987778e-09 1.6175258e-08 6.7794416e-10 1.3570560e-09 1.5108342e-08 8.2465940e-07 1.2896057e-08 1.0026143e-08
6.2183333e+00 -6.6437742e-10 1.6123677e-08 6.3120555e-11 -8.1575212e-10 1.5105777e-08 8.2779000e-07 1.2810430e-08 1.0081349e-08
6.2219444e+00 6.4070075e-10 1.4044393e-08 -8.5353002e-10 1.3253486e-09 1.5167585e-08 8.3082489e-07 1.2665716e-08 1.0216973e-08
6.2255556e+00 -7.0168635e-11 1.5201367e-08 -4.8229411e-10 -7.3435812e-11 1.5246509e-08 8.3414071e-07 1.2551470e-08 1.0309660e-08
6.2294444e+00 7.4666184e-10 1.4469227e-08 -4.9695595e-10 8.6789654e-10 1.5306166e-08 8.3731784e-07 1.2450016e-08 1.0509672e-08
6.2330556e+00 -1.9598445e-10 1.6147225e-08 -4.3954319e-10 9.7837199e-10 1.5396477e-08 8.4032428e-07 1.2396435e-08 1.0753268e-08
6.2366667e+00 1.0296227e-09 1.2824428e-08 -5.5045246e-11 1.2702054e-09 1.5557302e-08 8.4314513e-07 1.2199492e-08 1.0841354e-08
6.2402778e+00 4.5491413e-10 1.4358713e-08 -1.7628939e-09 -4.5710870e-10 1.5733311e-08 8.4643491e-07 1.1903556e-08 1.0767868e-08
6.2441667e+00 1.0537389e-09 1.5078860e-08 -7.7369672e-10 -1.7277155e-10 1.5803020e-08 8.4952904e-07 1.1775595e-08 1.0630101e-08
6.2477778e+00 -4.1026727e-10 1.4737830e-08 -4.0748438e-10 -1.0989222e-09 1.5798387e-08 8.5284935e-07 1.1772173e-08 1.0672575e-08
6.2513889e+00 3.6749679e-10 1.7258361e-08 3.7589973e-10 1.4909888e-09 1.5762288e-08 8.5605699e-07 1.1786917e-08 1.1001234e-08
6.2550000e+00 -7.0071514e-10 1.3652114e-08 -2.3980490e-10 1.5427873e-09 1.5829103e-08 8.5912080e-07 1.1866837e-08 1.1382185e-08
6.2588889e+00 1.2734116e-09 1.3763463e-08 9.2483376e-10 1.7225067e-09 1.5951558e-08 8.6198882e-07 1.2028519e-08 1.1591850e-08
6.2625000e+00 -1.4305777e-10 1.3874238e-08 5.6761522e-10 2.1286068e-10 1.5825031e-08 8.6631079e-07 1.2192411e-08 1.1741892e-08
6.2680556e+00 -6.1610301e-10 1.3197455e-08 4.1573398e-10 6.8739120e-10 1.5766236e-08 8.6925540e-07 1.2320443e-08 1.1758967e-08
6.2716667e+00 7.3381395e-11 1.5178339e-08 7.6610611e-10 -5.2977631e-10 1.5887317e-08 8.7220033e-07 1.2304397e-08 1.1780397e-08
6.2752778e+00 1.0442902e-09 1.3200544e-08 -9.1422732e-10 7.2759112e-10 1.5885337e-08 8.7542358e-07 1.2334750e-08 1.1983132e-08
6.2791667e+00 -1.0612632e-09 1.5641707e-08 1.1744024e-09 1.0101368e-09 1.5924986e-08 8.7851735e-07 1.2321814e-08 1.2132847e-08
6.2827778e+00 1.4272490e-09 1.4171485e-08 -1.2938139e-09 3.7185509e-10 1.6095132e-08 8.8149306e-07 1.2217563e-08 1.2286492e-08
6.2863889e+00 1.4332915e-10 1.4503951e-08 3.3149263e-10 1.0464057e-09 1.6123498e-08 8.8440782e-07 1.2169837e-08 1.2486089e-08
6.2900000e+00 1.1850987e-10 1.3584202e-08 -7.7204070e-10 7.9602856e-10 1.6188823e-08 8.8759984e-07 1.1921721e-08 1.2492779e-08
6.2938889e+00 4.4142486e-10 1.4978583e-08 -1.3546641e-09 -7.3868933e-10 1.6268882e-08 8.9054682e-07 1.1813580e-08 1.2618550e-08
6.2975000e+00 2.9758096e-10 1.3420116e-08 3.5644169e-10 1.8996567e-09 1.6433415e-08 8.9353852e-07 1.1832839e-08 1.3054919e-08
6.3011111e+00 1.2211863e-09 1.5409433e-08 -1.7866851e-10 2.1283626e-09 1.6560617e-08 8.9659815e-07 1.1880724e-08 1.3280325e-08
6.3047222e+00 -4.7019018e-11 1.4074702e-08 6.2068490e-10 -4.7692399e-11 1.6635457e-08 8.9989936e-07 1.2019789e-08 1.3525817e-08
6.3086111e+00 6.8850902e-10 1.5465214e-08 5.7129969e-10 2.1519134e-09 1.6782804e-08 9.0334238e-07 1.2190780e-08 1.3992682e-08
6.3122222e+00 6.7161325e-10 1.7713550e-08 1.0070814e-09 2.1576034e-09 1.6825393e-08 9.0667426e-07 1.2333189e-08 1.4259536e-08
6.3158333e+00 -2.7848177e-10 1.4394081e-08 3.0745746e-10 3.0566824e-10 1.6918157e-08 9.0971784e-07 1.2342819e-08 1.4252092e-08
6.3194444e+00 1.1347610e-09 1.4935489e-08 -2.1856343e-10 -3.7438671e-10 1.7064170e-08 9.1307658e-07 1.2424380e-08 1.4202007e-08
6.3233333e+00 1.1678254e-10 1.5119160e-08 9.1765699e-10 -5.4908000e-11 1.7167143e-08 9.1801723e-07 1.2613009e-08 1.4162389e-08
6.3288889e+00 5.0105512e-10 1.5827762e-08 2.1411973e-10 -1.8280273e-10 1.7188683e-08 9.2123164e-07 1.2553532e-08 1.4285641e-08
6.3325000e+00 -3.0222381e-10 1.5147954e-08 -7.6314180e-10 1.3205137e-09 1.7261486e-08 9.2448994e-07 1.2478916e-08 1.4415820e-08
6.3361111e+00 9.7425034e-10 1.6250684e-08 7.4381196e-11 -1.1885846e-10 1.7370946e-08 9.2787717e-07 1.2561649e-08 1.4640639e-08
6.3397222e+00 3.6149553e-11 1.6390454e-08 6.8930420e-10 2.1941099e-09 1.7328464e-08 9.3141534e-07 1.2542962e-08 1.4988203e-08
6.3436111e+00 -4.0028043e-10 1.5269798e-08 -8.4947394e-10 7.8500786e-10 1.7331499e-08 9.3458632e-07 1.2630305e-08 1.4931937e-08
6.3472222e+00 4.2829924e-10 1.5287382e-08 1.6557102e-09 -1.3043864e-09 1.7392524e-08 9.3797907e-07 1.2749435e-08 1.4813372e-08
6.3508333e+00 1.3500707e-10 1.7406920e-08 -5.5604536e-10 2.0993879e-10 1.7373279e-08 9.4135603e-07 1.2668622e-08 1.4709356e-08
6.3544444e+00 -3.1265272e-10 1.5135245e-08 -1.8992476e-10 -1.1700839e-09 1.7334598e-08 9.4487850e-07 1.2639441e-08 1.4473865e-08
6.3583333e+00 -1.8903894e-11 1.6384439e-08 -6.0198360e-11 -8.4840711e-10 1.7372836e-08 9.4808370e-07 1.2663852e-08 1.4523055e-08
6.3619444e+00 3.7187684e-10 1.4502542e-08 2.8553890e-10 1.3024622e-09 1.7299707e-08 9.5142975e-07 1.2700883e-08 1.4652887e-08
6.3655556e+00 -1.0469170e-09 1.7741697e-08 5.6281373e-11 -1.0400462e-10 1.7144334e-08 9.5485932e-07 1.2704869e-08 1.4697007e-08
6.3691667e+00 -3.8729247e-10 1.5307443e-08 -1.9484373e-11 5.1125814e-10 1.7294331e-08 9.5830779e-07 1.2522053e-08 1.4858533e-08
6.3730556e+00 1.6729800e-09 1.5550118e-08 -1.5475149e-09 8.7325427e-10 1.7474015e-08 9.6151255e-07 1.2334495e-08 1.5013014e-08
6.3766667e+00 -1.4360080e-11 1.5332636e-08 -1.8378813e-10 5.5272634e-10 1.7474476e-08 9.6496230e-07 1.2376533e-08 1.5309540e-08
6.3802778e+00 1.8613198e-11 1.7910905e-08 5.7183205e-10 2.1844320e-09 1.7354074e-08 9.7018538e-07 1.2673363e-08 1.5828477e-08
6.3858333e+00 -7.4102599e-10 1.4805100e-08 1.2091522e-09 9.2919034e-10 1.7372331e-08 9.7342324e-07 1.2877999e-08 1.5863601e-08
6.3894444e+00 9.0955430e-10 1.6396610e-08 6.7978997e-10 -6.0496652e-10 1.7302020e-08 9.7703247e-07 1.2909341e-08 1.5690192e-08
6.3933333e+00 -1.5122220e-09 1.5899498e-08 -4.1114418e-10 -8.8139355e-10 1.7132369e-08 9.8034968e-07 1.2934814e-08 1.5502927e-08
6.3969444e+00 -5.3787914e-11 1.6066868e-08 6.4628283e-10 -8.4720776e-10 1.7172575e-08 9.8367654e-07 1.2944135e-08 1.5415963e-08
6.4005556e+00 4.2492122e-10 1.5992409e-08 -5.6024478e-10 4.4464116e-11 1.7296680e-08 9.8675254e-07 1.2918095e-08 1.5901987e-08
6.4041667e+00 7.2066568e-10 1.3649577e-08 3.1987135e-10 4.4419134e-09 1.7496720e-08 9.9013882e-07 1.2777374e-08 1.6405994e-08
6.4080556e+00 9.9396568e-10 1.6651523e-08 -1.5260514e-09 -1.2185377e-10 1.7606700e-08 9.9341530e-07 1.2614407e-08 1.6250956e-08
6.4116667e+00 2.1230567e-11 1.4922281e-08 2.1740820e-11 -1.3092712e-09 1.7628287e-08 9.9685341e-07 1.2618648e-08 1.6205362e-08
6.4152778e+00 1.7803221e-10 1.8209109e-08 1.7408287e-11 8.8840132e-10 1.7666281e-08 1.0005092e-06 1.2494935e-08 1.6246830e-08
6.4188889e+00 1.7267923e-10 1.7019934e-08 -1.1593714e-09 -5.0562121e-10 1.7670557e-08 1.0042148e-06 1.2328477e-08 1.6354852e-08
6.4227778e+00 -1.3602120e-10 1.6138646e-08 -2.6741611e-10 1.4315259e-09 1.7776988e-08 1.0076432e-06 1.2344335e-08 1.6677796e-08
6.4263889e+00 1.1184551e-09 1.6898753e-08 4.1379886e-10 1.5495007e-09 1.7861095e-08 1.0110782e-06 1.2407070e-08 1.7088986e-08
6.4300000e+00 -3.4208352e-10 1.6202757e-08 1.6529320e-10 2.2460978e-09 1.7936333e-08 1.0145919e-06 1.2370989e-08 1.7413036e-08
6.4336111e+00 1.0365892e-09 1.7657393e-08 -4.9834372e-10 7.4513246e-10 1.8028156e-08 1.0186262e-06 1.2493244e-08 1.7539425e-08
6.4375000e+00 -2.4952987e-10 1.8442596e-08 1.5462415e-09 3.3819721e-10 1.8000818e-08 1.0224683e-06 1.2649469e-08 1.7612756e-08
6.4411111e+00 -2.8221468e-12 1.8581576e-08 -1.0416213e-10 3.3870637e-10 1.8044787e-08 1.0282477e-06 1.2528440e-08 1.7934255e-08
6.4466667e+00 2.6663649e-10 1.7618845e-08 -6.2201668e-10 1.5902878e-09 1.8139117e-08 1.0317018e-06 1.2434623e-08 1.7916970e-08
6.4502778e+00 6.0409506e-10 1.5666804e-08 -2.4398552e-10 -1.7498426e-09 1.8274244e-08 1.0353768e-06 1.2524245e-08 1.7440570e-08
6.4538889e+00 6.4323219e-10 1.9747757e-08 1.0712641e-09 -2.6476865e-09 1.8256862e-08 1.0397136e-06 1.2608496e-08 1.7278095e-08
6.4577778e+00 -7.9222009e-10 1.9058986e-08 -3.4911054e-10 1.2550437e-09 1.8205971e-08 1.0435744e-06 1.2616352e-08 1.7411403e-08
6.4613889e+00 3.2246192e-10 1.8145017e-08 4.2162556e-10 -2.4514828e-11 1.8226426e-08 1.0473579e-06 1.2799063e-08 1.7409880e-08
6.4650000e+00 -1.3365032e-10 1.8314721e-08 1.2649407e-09 1.0464526e-11 1.8218746e-08 1.0510506e-06 1.2965182e-08 1.7494379e-08
6.4686111e+00 6.2754929e-11 1.7270015e-08 2.6846744e-10 7.6951794e-10 1.8145116e-08 1.0544363e-06 1.2991180e-08 1.7700232e-08
6.4722222e+00 -7.4241751e-10 1.5356189e-08 -2.8485601e-11 1.1306662e-09 1.8090289e-08 1.0579734e-06 1.2995810e-08 1.7851833e-08
6.4761111e+00 2.7247930e-10 1.6294663e-08 6.8170523e-11 1.6877576e-10 1.8138561e-08 1.0611863e-06 1.3015136e-08 1.7716835e-08
6.4797222e+00 1.7310192e-10 1.4666619e-08 1.1022691e-10 -1.4149114e-09 1.8166282e-08 1.0643294e-06 1.2907357e-08 1.7730672e-08
6.4833333e+00 8.2786359e-11 1.5622312e-08 -1.1051161e-09 1.5426324e-09 1.8243164e-08 1.0676379e-06 1.2924389e-08 1.7918400e-08
6.4872222e+00 5.7620024e-10 1.3982197e-08 1.2511083e-09 6.6462687e-11 1.8229853e-08 1.0707560e-06 1.2956965e-08 1.7844459e-08
6.4908333e+00 -6.9907030e-10 1.6066077e-08 -9.5040651e-10 -7.4898854e-10 1.8230649e-08 1.0738379e-06 1.2901058e-08 1.7913718e-08
6.4944444e+00 7.0642037e-10 1.3632149e-08 4.3433870e-10 1.3883042e-09 1.8189063e-08 1.0768079e-06 1.3103734e-08 1.8064306e-08
6.4980556e+00 -1.0902915e-09 1.4988334e-08 1.4365180e-09 1.7319246e-12 1.7943371e-08 1.0811690e-06 1.3508778e-08 1.7974304e-08
6.5036111e+00 -3.8385899e-10 1.2328606e-08 9.9374509e-10 -5.4174216e-10 1.7906913e-08 1.0837892e-06 1.3622348e-08 1.8177153e-08
6.5072222e+00 4.7320465e-11 1.2920759e-08 5.4594875e-11 2.4141951e-09 1.8001819e-08 1.0866594e-06 1.3775048e-08 1.8419625e-08
6.5111111e+00 7.6615794e-10 1.2762283e-08 1.2542649e-09 -3.3586480e-10 1.8205658e-08 1.0892800e-06 1.4078832e-08 1.8359252e-08
6.5147222e+00 1.1154346e-09 1.2491716e-08 1.5498954e-09 -2.2142376e-10 1.8324161e-08 1.0918778e-06 1.4254255e-08 1.8422104e-08
6.5183333e+00 -2.1560756e-11 1.2541436e-08 6.9393411e-11 8.0159585e-10 1.8335620e-08 1.0946338e-06 1.4246632e-08 1.8468611e-08
6.5219444e+00 1.2734066e-10 1.4016749e-08 -1.3976274e-10 -3.7229864e-10 1.8235872e-08 1.0976405e-06 1.4287980e-08 1.8214527e-08
6.5258333e+00 -9.8232659e-10 1.2888131e-08 4.9417563e-10 -1.8055632e-09 1.8354723e-08 1.1002652e-06 1.4347605e-08 1.8047485e-08
6.5294444e+00 2.0794082e-09 1.2404874e-08 5.6211490e-11 2.6363694e-10 1.8575641e-08 1.1027865e-06 1.4372893e-08 1.8101178e-08
6.5330556e+00 -4.0165050e-11 1.1891950e-08 1.7720854e-10 2.3198896e-10 1.8591627e-08 1.1052414e-06 1.4458821e-08 1.8179845e-08
6.5366667e+00 1.8773216e-10 1.1764738e-08 6.1597370e-10 4.9416676e-10 1.8865968e-08 1.1077198e-06 1.4511353e-08 1.8260567e-08
6.5405556e+00 2.1637634e-09 1.0411969e-08 -1.6569869e-10 1.9773339e-10 1.9186603e-08 1.1098865e-06 1.4517084e-08 1.8444555e-08
6.5441667e+00 7.9594116e-10 1.0468020e-08 2.1860217e-10 1.5006219e-09 1.9401746e-08 1.1121672e-06 1.4662176e-08 1.8640079e-08
6.5477778e+00 1.1899961e-09 1.1509474e-08 1.1207096e-09 3.0421546e-10 1.9592154e-08 1.1148202e-06 1.4855482e-08 1.8760928e-08
6.5516667e+00 4.4207350e-10 1.2230472e-08 5.3619804e-10 7.3162626e-10 1.9617720e-08 1.1170218e-06 1.4872115e-08 1.8605446e-08
6.5552778e+00 -2.0607636e-10 8.9850447e-09 -3.8266560e-10 -2.1668382e-09 1.9570899e-08 1.1190788e-06 1.4673891e-08 1.8445914e-08
6.5588889e+00 -2.2612430e-10 1.0837572e-08 -1.4470898e-09 6.9422962e-10 1.9668625e-08 1.1223034e-06 1.4190914e-08 1.8430916e-08
6.5644444e+00 8.1247963e-10 9.3602907e-09 -1.4507732e-09 -7.8421411e-10 1.9868710e-08 1.1243870e-06 1.4169769e-08 1.8457271e-08
6.5680556e+00 1.0344627e-09 1.0718023e-08 1.2555924e-09 1.0274874e-09 1.9903458e-08 1.1265536e-06 1.4200880e-08 1.8544131e-08
6.5716667e+00 -7.1370802e-10 1.0161062e-08 -9.6842039e-10 -2.2569923e-10 1.9917707e-08 1.1285270e-06 1.4080412e-08 1.8527191e-08
6.5752778e+00 8.4522896e-10 8.8556838e-09 -1.4358966e-10 6.9326138e-11 2.0026779e-08 1.1307452e-06 1.4125348e-08 1.8447315e-08
6.5791667e+00 8.9678747e-11 1.0992488e-08 5.2875788e-10 -7.5397557e-10 2.0151757e-08 1.1329308e-06 1.4273357e-08 1.8343380e-08
6.5827778e+00 1.0639585e-09 1.0069302e-08 8.3747272e-10 -2.0542609e-10 2.0200442e-08 1.1349227e-06 1.4448120e-08 1.8318754e-08
6.5863889e+00 -6.1455077e-10 9.1263443e-09 7.7572711e-10 -2.1888601e-11 2.0055334e-08 1.1368625e-06 1.4539975e-08 1.8482579e-08
6.5902778e+00 -6.2923365e-10 8.2306353e-09 1.1606989e-11 1.4261000e-09 1.9941791e-08 1.1386937e-06 1.4411899e-08 1.8344308e-08
6.5938889e+00 -4.1885747e-10 9.4156912e-09 -1.1938556e-09 -2.7024436e-09 2.0012490e-08 1.1407428e-06 1.4244092e-08 1.8347669e-08
6.5975000e+00 1.0714623e-09 1.0330593e-08 -3.5512938e-10 2.7334694e-09 2.0190098e-08 1.1430169e-06 1.4055079e-08 1.8614774e-08
6.6011111e+00 5.6800066e-10 1.1584283e-08 -1.3896028e-09 -2.6788626e-10 2.0124458e-08 1.1455148e-06 1.4073156e-08 1.8582486e-08
6.6050000e+00 -1.1306293e-09 1.0767172e-08 1.5445432e-09 -8.8688177e-12 2.0016915e-08 1.1474639e-06 1.4159928e-08 1.8620140e-08
6.6086111e+00 1.3792331e-10 8.0153190e-09 -7.4356283e-10 3.5644114e-10 2.0128298e-08 1.1494752e-06 1.4200064e-08 1.8806180e-08
6.6122222e+00 8.9022766e-10 1.1366418e-08 1.1140482e-09 1.3608578e-09 2.0245093e-08 1.1514656e-06 1.4377045e-08 1.8918837e-08
6.6158333e+00 1.8787406e-10 7.8144562e-09 5.1961702e-10 -3.2095368e-10 2.0256169e-08 1.1539701e-06 1.4438884e-08 1.8865960e-08
6.6213889e+00 -1.2141406e-10 7.8727839e-09 -1.4858242e-10 3.6945131e-12 2.0282863e-08 1.1557197e-06 1.4362002e-08 1.8990765e-08
6.6250000e+00 3.6781862e-10 8.9874871e-09 -5.6109178e-10 1.1483546e-09 2.0481217e-08 1.1576213e-06 1.4314934e-08 1.9102382e-08
6.6288889e+00 1.3323566e-09 8.0283071e-09 1.5765127e-10 -1.9164026e-10 2.0609727e-08 1.1590681e-06 1.4449808e-08 1.9187652e-08
6.6325000e+00 -1.4610651e-10 5.9143279e-09 1.0873354e-09 9.7874597e-10 2.0727307e-08 1.1607008e-06 1.4733128e-08 1.9310130e-08
6.6361111e+00 1.2314607e-09 9.8189648e-09 1.5279222e-09 1.5182166e-10 2.0822939e-08 1.1628485e-06 1.4957902e-08 1.9180258e-08
6.6397222e+00 -3.4870786e-10 1.0877355e-08 5.4691572e-10 -1.3506375e-09 2.0919496e-08 1.1652299e-06 1.5063429e-08 1.9218329e-08
6.6436111e+00 1.1763388e-09 1.0431989e-08 3.5760372e-10 1.6769596e-09 2.0963111e-08 1.1673643e-06 1.5165207e-08 1.9485369e-08
6.6472222e+00 -7.7374041e-10 1.0136498e-08 5.8188981e-10 7.8802078e-10 2.0822722e-08 1.1693348e-06 1.5254211e-08 1.9797281e-08
6.6508333e+00 -5.2215248e-10 8.8520084e-09 2.3967775e-10 2.0911662e-09 2.0765845e-08 1.1711142e-06 1.5406234e-08 1.9970982e-08
6.6544444e+00 -2.8718270e-12 8.2954938e-09 1.1636156e-09 -4.8776863e-10 2.0695429e-08 1.1728466e-06 1.5422452e-08 1.9724934e-08
6.6583333e+00 -6.0068773e-10 7.2058811e-09 -1.0246068e-09 -1.6212152e-09 2.0601475e-08 1.1743041e-06 1.5346377e-08 1.9580290e-08
6.6619444e+00 -2.6658742e-10 6.8390650e-09 3.2237799e-10 2.8603670e-10 2.0504190e-08 1.1757822e-06 1.5231112e-08 1.9699962e-08
6.6655556e+00 -6.3142241e-10 7.4055348e-09 -1.3863651e-09 8.1863402e-10 2.0428032e-08 1.1776302e-06 1.5073744e-08 1.9889377e-08
6.6694444e+00 -2.1360948e-11 9.1301249e-09 3.7502088e-11 8.0491912e-10 2.0494964e-08 1.1793581e-06 1.5049351e-08 2.0012622e-08
6.6730556e+00 6.3919320e-10 7.5209104e-09 -2.6267411e-10 3.3272896e-10 2.0588879e-08 1.1808090e-06 1.4959349e-08 1.9968074e-08
6.6766667e+00 2.2771460e-10 6.4611475e-09 -5.6810704e-10 -7.4393956e-10 2.0619561e-08 1.1830373e-06 1.4882652e-08 2.0066756e-08
6.6822222e+00 -4.3620680e-11 7.4963716e-09 1.0792338e-10 1.3360321e-09 2.0676212e-08 1.1844855e-06 1.4821164e-08 2.0405496e-08
6.6858333e+00 5.6655071e-10 6.4584805e-09 -6.7550253e-10 1.7907908e-09 2.0904461e-08 1.1858374e-06 1.4632616e-08 2.0662333e-08
6.6897222e+00 1.3898744e-09 5.6393468e-09 -9.4063019e-10 4.1067748e-10 2.1050785e-08 1.1873197e-06 1.4609959e-08 2.0594196e-08
6.6933333e+00 -3.9197206e-11 8.6448608e-09 7.3149193e-10 -1.0396380e-09 2.1094580e-08 1.1890327e-06 1.4610369e-08 2.0581427e-08
6.6969444e+00 4.4346043e-10 7.8619846e-09 -7.2770480e-10 9.2177341e-10 2.1038868e-08 1.1906311e-06 1.4451079e-08 2.0616835e-08
6.7005556e+00 -9.5772379e-10 7.5406177e-09 -7.4267027e-10 -5.9493891e-10 2.0966934e-08 1.1923068e-06 1.4488620e-08 2.0519333e-08
6.7044444e+00 3.4114191e-10 7.4542164e-09 1.0644555e-09 -2.4078886e-10 2.1119333e-08 1.1939443e-06 1.4466395e-08 2.0314511e-08
6.7080556e+00 1.0656182e-09 8.3257442e-09 -1.2696066e-09 -1.6498716e-09 2.1392403e-08 1.1958846e-06 1.4291946e-08 2.0032347e-08
6.7116667e+00 1.4550335e-09 1.0372374e-08 -3.4069298e-10 -9.5472641e-10 2.1606439e-08 1.1977179e-06 1.4147715e-08 2.0017412e-08
6.7152778e+00 5.2068009e-10 7.2941836e-09 -9.9067285e-10 8.1686883e-10 2.1644525e-08 1.1995043e-06 1.4000741e-08 2.0152277e-08
6.7191667e+00 -1.9422523e-10 8.6904158e-09 -2.6910638e-10 3.3911554e-10 2.1717240e-08 1.2011220e-06 1.3951926e-08 2.0199659e-08
6.7227778e+00 8.6543359e-10 6.8990487e-09 -1.8149030e-10 9.8261600e-11 2.1779139e-08 1.2027295e-06 1.3904010e-08 2.0210585e-08
6.7263889e+00 -2.9405160e-10 8.5908623e-09 -2.6081252e-10 2.5935172e-12 2.1887607e-08 1.2043780e-06 1.3856469e-08 2.0115432e-08
6.7300000e+00 1.2952890e-09 7.2952860e-09 -1.7802790e-10 -8.8093386e-10 2.1991400e-08 1.2059503e-06 1.3827240e-08 2.0096209e-08
6.7338889e+00 -4.0562955e-10 6.7737341e-09 -7.2510040e-11 7.1616760e-10 2.1860303e-08 1.2080947e-06 1.3910614e-08 2.0115498e-08
6.7394444e+00 -3.8095480e-10 6.6585547e-09 5.7275589e-10 -6.0043078e-10 2.1909852e-08 1.2094723e-06 1.4132038e-08 2.0143377e-08
6.7430556e+00 8.3832849e-10 6.6166115e-09 1.4711597e-09 8.5777284e-10 2.2024884e-08 1.2109691e-06 1.4194238e-08 2.0228076e-08
6.7466667e+00 2.2351061e-10 7.8071824e-09 -8.9700199e-10 -7.5933587e-11 2.2138321e-08 1.2125059e-06 1.4012242e-08 2.0151972e-08
6.7502778e+00 8.2359983e-10 7.0020881e-09 -7.8296344e-10 -6.2656805e-10 2.2242681e-08 1.2138983e-06 1.3919441e-08 2.0038651e-08
6.7541667e+00 7.0910560e-11 5.4577278e-09 -1.2475869e-11 -3.4475167e-10 2.2185829e-08 1.2152754e-06 1.3965824e-08 2.0088610e-08
6.7577778e+00 -5.9569749e-10 7.8123625e-09 4.4062889e-10 8.0591014e-10 2.2129262e-08 1.2168291e-06 1.3988021e-08 2.0438783e-08
6.7613889e+00 7.3545629e-11 7.1603907e-09 -2.3573141e-10 2.4264552e-09 2.2122860e-08 1.2182686e-06 1.4061076e-08 2.0925211e-08
6.7650000e+00 -1.3264473e-10 6.7111834e-09 9.1008261e-10 2.0636513e-09 2.2285613e-08 1.2195208e-06 1.4111385e-08 2.1071740e-08
6.7686111e+00 1.6349771e-09 5.3559175e-09 -4.4569112e-10 -7.1108215e-10 2.2414345e-08 1.2210510e-06 1.4105310e-08 2.0910686e-08
6.7725000e+00 -5.3155897e-10 8.3360228e-09 3.9361430e-10 -6.6937476e-10 2.2425030e-08 1.2225215e-06 1.3949510e-08 2.0682625e-08
6.7761111e+00 6.3019104e-10 5.8344923e-09 -1.8317670e-09 -1.4358064e-09 2.2357982e-08 1.2238877e-06 1.3896473e-08 2.0500701e-08
6.7797222e+00 -1.2490946e-09 7.3312029e-09 1.3421975e-09 -2.4349510e-10 2.2166817e-08 1.2252782e-06 1.4079707e-08 2.0538317e-08
6.7833333e+00 -5.1550607e-10 6.0682189e-09 3.4918981e-10 5.9072161e-10 2.2163787e-08 1.2266060e-06 1.4080172e-08 2.0626499e-08
6.7872222e+00 4.8953509e-10 5.8134769e-09 -3.4520061e-10 1.6512528e-10 2.2265829e-08 1.2278263e-06 1.4088519e-08 2.0650059e-08
6.7908333e+00 4.5239261e-10 5.9453695e-09 4.2225031e-10 5.2353354e-11 2.2260222e-08 1.2298521e-06 1.4179809e-08 2.0916534e-08
6.7963889e+00 -4.8603592e-10 6.7442138e-09 1.2549170e-10 1.5464927e-09 2.2226325e-08 1.2310841e-06 1.4269173e-08 2.1324914e-08
6.8000000e+00 1.7313930e-10 5.1275436e-09 6.9940624e-10 2.2231714e-09 2.2335966e-08 1.2323211e-06 1.4319521e-08 2.1455210e-08
6.8038889e+00 7.6663798e-10 5.9414436e-09 -2.6785723e-10 -1.1063450e-09 2.2270017e-08 1.2337674e-06 1.4324092e-08 2.1313634e-08
6.8075000e+00 -1.3753943e-09 7.9955541e-09 3.1004864e-10 -2.0051496e-10 2.2264982e-08 1.2352236e-06 1.4335923e-08 2.1410602e-08
6.8111111e+00 1.3289213e-09 6.0369622e-09 -2.0083278e-10 1.0956040e-09 2.2340843e-08 1.2365094e-06 1.4410992e-08 2.1502210e-08
6.8147222e+00 -6.2866606e-10 6.3536410e-09 8.9377454e-10 -2.4999434e-10 2.2258857e-08 1.2378523e-06 1.4618688e-08 2.1447506e-08
6.8186111e+00 -7.4072413e-11 5.6635258e-09 8.8648015e-10 -2.1888897e-10 2.2255271e-08 1.2391042e-06 1.4804733e-08 2.1237527e-08
6.8222222e+00 4.0969669e-11 6.3999049e-09 8.3085890e-10 -1.7193854e-09 2.2283549e-08 1.2404162e-06 1.5032994e-08 2.1138988e-08
6.8258333e+00 2.2006015e-10 6.2439539e-09 1.2761660e-09 8.0979875e-10 2.2237113e-08 1.2417499e-06 1.5187839e-08 2.1141497e-08
6.8294444e+00 -6.4870662e-10 6.6080735e-09 1.5316688e-10 -7.8663910e-10 2.2060633e-08 1.2430486e-06 1.5143947e-08 2.1140634e-08
6.8333333e+00 -8.6397338e-10 5.0130303e-09 -5.2938061e-10 7.7923927e-10 2.1968204e-08 1.2441214e-06 1.5095333e-08 2.1259369e-08
6.8369444e+00 1.0777719e-11 5.3243947e-09 8.0633392e-11 3.1678152e-10 2.1897525e-08 1.2452893e-06 1.5115485e-08 2.1205479e-08
6.8405556e+00 -6.6319240e-10 5.9304388e-09 1.0538216e-10 -8.1422733e-10 2.1803799e-08 1.2463978e-06 1.5104132e-08 2.1147788e-08
6.8441667e+00 -2.0197977e-10 4.7520238e-09 -2.1017724e-10 2.8168678e-10 2.1776024e-08 1.2474846e-06 1.5158180e-08 2.0949113e-08
6.8480556e+00 -3.6089385e-11 4.9728892e-09 6.7344615e-10 -1.9846123e-09 2.1725250e-08 1.2484883e-06 1.5177944e-08 2.0617149e-08
6.8516667e+00 -4.3259286e-10 4.6987759e-09 -4.9100995e-10 -1.0796728e-09 2.1547073e-08 1.2501764e-06 1.5059460e-08 2.0371043e-08
6.8572222e+00 -6.3646739e-10 5.8753230e-09 -2.1989563e-10 -3.9696233e-10 2.1494941e-08 1.2515123e-06 1.4978958e-08 2.0605609e-08
6.8608333e+00 1.5524861e-10 6.9974653e-09 -5.2319547e-10 2.5621858e-09 2.1652892e-08 1.2527118e-06 1.4904155e-08 2.0884865e-08
6.8644444e+00 1.3027565e-09 4.5622295e-09 -1.6729689e-10 1.5566675e-11 2.1674563e-08 1.2537155e-06 1.4999488e-08 2.0840054e-08
6.8683333e+00 -1.1170068e-09 4.4188741e-09 9.8443696e-10 -3.9966082e-10 2.1605024e-08 1.2546476e-06 1.4957805e-08 2.0857208e-08
6.8719444e+00 4.7511559e-10 4.5634533e-09 -1.3691995e-09 5.5799920e-10 2.1529344e-08 1.2556751e-06 1.4813671e-08 2.0992926e-08
6.8755556e+00 -1.1737029e-09 5.3372444e-09 3.8732271e-11 6.9478611e-10 2.1387830e-08 1.2568109e-06 1.4786678e-08 2.1259641e-08
6.8791667e+00 -1.3257976e-10 5.6080978e-09 -2.8789879e-10 1.7671957e-09 2.1520074e-08 1.2579847e-06 1.4531342e-08 2.1309236e-08
6.8830556e+00 1.2661005e-09 4.8957746e-09 -1.9006949e-09 -1.3420916e-09 2.1635126e-08 1.2588143e-06 1.4221426e-08 2.1044455e-08
6.8866667e+00 -2.0408799e-10 3.0985712e-09 -9.6006823e-10 -1.1020443e-09 2.1618021e-08 1.2596000e-06 1.4120336e-08 2.0821635e-08
6.8902778e+00 4.6196045e-11 4.4723824e-09 2.6933204e-11 -9.5475791e-10 2.1674748e-08 1.2609264e-06 1.4116148e-08 2.0608512e-08
6.8938889e+00 4.7743726e-10 8.3098959e-09 -6.5593182e-11 -1.0125276e-09 2.1712288e-08 1.2624367e-06 1.4102012e-08 2.0825345e-08
6.8977778e+00 -1.5565969e-10 5.2047607e-09 -5.5570762e-11 2.8710970e-09 2.1622992e-08 1.2636084e-06 1.4099878e-08 2.1073682e-08
6.9013889e+00 -6.6861322e-10 6.0859455e-09 3.5865360e-11 -5.7876133e-10 2.1517779e-08 1.2645582e-06 1.4046710e-08 2.0988584e-08
6.9050000e+00 -3.0258084e-10 3.0666366e-09 -5.2664577e-10 -2.0675497e-10 2.1425291e-08 1.2655917e-06 1.4071634e-08 2.0973628e-08
6.9088889e+00 -4.9017993e-10 6.1818276e-09 7.4028282e-10 7.8564868e-11 2.1378896e-08 1.2675338e-06 1.4109078e-08 2.0837941e-08
6.9141667e+00 1.9716041e-10 6.6229466e-09 -5.0379638e-10 -9.3553832e-10 2.1419830e-08 1.2685515e-06 1.4030860e-08 2.0603297e-08
6.9180556e+00 1.5370026e-10 2.4838943e-09 -1.6663819e-10 -1.0756912e-09 2.1301807e-08 1.2696520e-06 1.4071236e-08 2.0656927e-08
6.9216667e+00 -1.2431343e-09 8.1209354e-09 5.3933729e-10 1.5707361e-09 2.1190594e-08 1.2710535e-06 1.4077673e-08 2.0667880e-08
6.9252778e+00 2.1654991e-10 5.3848509e-09 -4.7992215e-10 -1.4696307e-09 2.1100555e-08 1.2720757e-06 1.4025509e-08 2.0320678e-08
6.9288889e+00 -1.0476788e-09 4.4651061e-09 -1.5916727e-12 -1.7353191e-09 2.1097243e-08 1.2731086e-06 1.3939119e-08 2.0401054e-08
6.9327778e+00 1.0192886e-09 4.7777406e-09 -7.3889047e-10 2.4242628e-09 2.1178752e-08 1.2740377e-06 1.3930184e-08 2.0583035e-08
6.9363889e+00 -2.6689463e-10 4.1755890e-09 6.5640740e-10 -7.4443969e-10 2.1100985e-08 1.2748290e-06 1.4037585e-08 2.0650094e-08
6.9400000e+00 -4.5095681e-10 3.4500560e-09 3.3498683e-10 1.3634472e-09 2.1043762e-08 1.2757175e-06 1.4124102e-08 2.0612839e-08
6.9436111e+00 -7.7258039e-11 5.1113556e-09 4.6363683e-10 -1.7073398e-09 2.0939683e-08 1.2768689e-06 1.4328829e-08 2.0427258e-08
6.9475000e+00 -8.1484751e-10 5.1916602e-09 1.2911594e-09 1.1664337e-10 2.0925494e-08 1.2779258e-06 1.4559471e-08 2.0453029e-08
6.9511111e+00 6.8387712e-10 4.9937667e-09 8.3784557e-10 1.2123978e-10 2.0946475e-08 1.2787515e-06 1.4572143e-08 2.0371356e-08
6.9547222e+00 -4.9020986e-10 2.9626362e-09 -7.2086992e-10 -8.7514226e-10 2.0922968e-08 1.2796330e-06 1.4617007e-08 2.0188348e-08
6.9586111e+00 2.8871800e-10 4.9256487e-09 1.1054161e-09 -6.9350092e-10 2.0949715e-08 1.2805863e-06 1.4696597e-08 2.0042361e-08
6.9622222e+00 -4.1823404e-11 4.2607211e-09 -3.7073267e-10 -6.5406260e-10 2.0935808e-08 1.2817651e-06 1.4663231e-08 1.9995681e-08
6.9658333e+00 -8.6540957e-11 7.0984839e-09 6.2736219e-11 2.2316314e-10 2.0960031e-08 1.2836334e-06 1.4596975e-08 2.0289516e-08
6.9713889e+00 2.3187397e-10 4.6041578e-09 -4.6027463e-10 1.5398460e-09 2.1051503e-08 1.2846083e-06 1.4646019e-08 2.0266726e-08
6.9750000e+00 6.1249063e-10 4.7907714e-09 9.1298784e-10 -1.7502103e-09 2.1209824e-08 1.2856944e-06 1.4586132e-08 1.9920172e-08
6.9786111e+00 8.4893190e-10 5.6748110e-09 -1.4657918e-09 -1.4487488e-09 2.1242752e-08 1.2869053e-06 1.4441466e-08 1.9471924e-08
6.9825000e+00 -5.6669328e-10 5.1612907e-09 2.2580206e-10 -2.3933808e-09 2.1229284e-08 1.2880305e-06 1.4366334e-08 1.9182075e-08
6.9861111e+00 4.4237200e-10 5.6810882e-09 -9.1932852e-10 -2.8214960e-10 2.1339993e-08 1.2890193e-06 1.4220440e-08 1.9093932e-08
6.9897222e+00 5.7955783e-10 3.8476659e-09 -4.2738478e-10 -5.3147769e-10 2.1530583e-08 1.2899400e-06 1.4108383e-08 1.8962860e-08
6.9936111e+00 1.0540734e-09 4.3911365e-09 -5.3310702e-10 -5.9199243e-10 2.1686645e-08 1.2910866e-06 1.4052898e-08 1.8589534e-08
6.9972222e+00 3.8650134e-10 6.6578995e-09 2.0942692e-11 -2.8540940e-09 2.1803169e-08 1.2921366e-06 1.3998655e-08 1.8209441e-08
7.0008333e+00 6.8910314e-10 3.4600703e-09 -5.2165038e-10 -6.5445361e-10 2.1945538e-08 1.2929740e-06 1.3933565e-08 1.8005311e-08
7.0044444e+00 6.2506995e-10 4.6099000e-09 -7.9177091e-11 -1.2298261e-09 2.1964309e-08 1.2940026e-06 1.4044827e-08 1.7552148e-08
7.0083333e+00 -4.6417334e-10 4.5938120e-09 1.0328482e-09 -2.6544261e-09 2.1943657e-08 1.2948845e-06 1.4144047e-08 1.7343311e-08
7.0119444e+00 2.7353865e-10 3.9050552e-09 -1.1696998e-10 7.2669431e-10 2.2011731e-08 1.2955362e-06 1.4235025e-08 1.7444953e-08
7.0155556e+00 3.5483693e-10 2.3751032e-09 9.5676936e-10 2.1154283e-10 2.1992694e-08 1.2964484e-06 1.4374996e-08 1.7626898e-08
7.0191667e+00 -5.3056112e-10 6.4150468e-09 3.3527113e-10 1.4679480e-09 2.2023895e-08 1.2975999e-06 1.4400093e-08 1.7691430e-08
7.0227778e+00 8.1856399e-10 4.6812021e-09 -1.0361010e-10 -8.7227048e-10 2.2020325e-08 1.2984876e-06 1.4366664e-08 1.7650131e-08
7.0266667e+00 -8.4916085e-10 3.2629462e-09 -1.8292851e-10 5.1828148e-10 2.1797811e-08 1.2995707e-06 1.4325147e-08 1.7651124e-08
7.0322222e+00 -4.8592368e-10 3.5211227e-09 -6.6169543e-11 -5.1232159e-10 2.1831790e-08 1.3003541e-06 1.4311312e-08 1.7626311e-08
7.0358333e+00 7.9957355e-10 4.0282145e-09 -6.1537638e-11 2.8327627e-10 2.1941125e-08 1.3011969e-06 1.4248427e-08 1.7449772e-08
7.0394444e+00 2.0967571e-10 4.0931980e-09 -5.1894130e-10 -1.9128663e-09 2.1974380e-08 1.3021347e-06 1.4093014e-08 1.7361887e-08
7.0430556e+00 9.7293716e-11 4.9438566e-09 -9.1564015e-10 1.1016220e-09 2.2073289e-08 1.3031102e-06 1.4047926e-08 1.7592250e-08
7.0469444e+00 7.5049699e-10 3.7851264e-09 5.2917314e-10 8.7291974e-10 2.2037481e-08 1.3037360e-06 1.4188830e-08 1.7508883e-08
7.0505556e+00 -1.0810336e-09 2.2453296e-09 7.7147521e-10 -1.6424655e-09 2.1941227e-08 1.3041297e-06 1.4302030e-08 1.7548685e-08
7.0541667e+00 1.9253636e-10 1.5489672e-09 2.7345168e-10 2.0098641e-09 2.2054604e-08 1.3045607e-06 1.4173764e-08 1.7740489e-08
7.0577778e+00 8.5402458e-10 2.6040771e-09 -1.4574512e-09 -2.3936017e-10 2.2107706e-08 1.3054379e-06 1.4019943e-08 1.7646586e-08
7.0616667e+00 -3.9886813e-10 5.2449190e-09 1.3898912e-10 -5.6552285e-10 2.1970278e-08 1.3061896e-06 1.4012647e-08 1.7198703e-08
7.0652778e+00 -8.6969859e-10 1.9987816e-09 -2.0634223e-10 -3.5687830e-09 2.1805179e-08 1.3068302e-06 1.3844939e-08 1.6926755e-08
7.0688889e+00 -6.5429290e-10 4.1750363e-09 -1.3417251e-09 1.0584931e-09 2.1583572e-08 1.3076898e-06 1.3721169e-08 1.7036918e-08
7.0727778e+00 -1.2451920e-09 3.5164518e-09 2.8083682e-10 -1.1423831e-10 2.1450175e-08 1.3084492e-06 1.3637941e-08 1.7045197e-08
7.0763889e+00 1.3833306e-11 3.8016348e-09 -1.0490931e-09 1.9066108e-10 2.1380348e-08 1.3093230e-06 1.3498034e-08 1.7099857e-08
7.0800000e+00 -6.5839149e-10 4.6189962e-09 -2.4235605e-10 3.1389320e-10 2.1360141e-08 1.3101467e-06 1.3341118e-08 1.7200146e-08
7.0836111e+00 4.7186269e-10 3.3183961e-09 -1.2061016e-09 6.1185018e-10 2.1550653e-08 1.3112371e-06 1.2957857e-08 1.7240488e-08
7.0891667e+00 6.7121202e-10 3.5117881e-09 -1.0934640e-09 -3.6979795e-10 2.1678794e-08 1.3121520e-06 1.2784324e-08 1.7044105e-08
7.0927778e+00 5.1162630e-10 5.3040606e-09 -5.0837853e-10 -1.4429646e-09 2.1744612e-08 1.3131893e-06 1.2637020e-08 1.6773064e-08
7.0963889e+00 9.5926088e-11 4.6926085e-09 -8.5134672e-10 -1.0589575e-09 2.1854415e-08 1.3141293e-06 1.2449907e-08 1.6507223e-08
7.1002778e+00 8.4524136e-10 3.7181495e-09 -7.5248516e-10 -1.2196816e-09 2.2023395e-08 1.3149698e-06 1.2294311e-08 1.6424534e-08
7.1038889e+00 7.1457339e-10 4.3814956e-09 -6.8378679e-10 4.5640058e-10 2.2037344e-08 1.3156697e-06 1.2115666e-08 1.6306782e-08
7.1075000e+00 -5.8581067e-10 2.3632017e-09 -9.6524027e-10 -1.5433426e-09 2.1962456e-08 1.3162241e-06 1.2011164e-08 1.6203580e-08
7.1113889e+00 -5.6089220e-11 2.5980024e-09 6.9505062e-11 6.5875769e-10 2.1858032e-08 1.3168377e-06 1.1938623e-08 1.6401029e-08
7.1150000e+00 -9.0782469e-10 3.3142064e-09 -7.3911298e-10 1.1638451e-09 2.1652900e-08 1.3173758e-06 1.1873779e-08 1.6406161e-08
7.1186111e+00 -9.8570132e-10 1.8718888e-09 1.4055147e-10 -1.1164762e-09 2.1371814e-08 1.3178966e-06 1.1889003e-08 1.6225249e-08
7.1222222e+00 -1.6089372e-09 3.1467455e-09 -2.1658231e-14 -5.5347889e-10 2.1191837e-08 1.3185429e-06 1.1929673e-08 1.6387520e-08
7.1261111e+00 6.6280528e-11 2.6361035e-09 3.4862304e-10 1.9443764e-09 2.1114493e-08 1.3192187e-06 1.2115521e-08 1.6576415e-08
7.1297222e+00 -7.8022974e-10 3.8768787e-09 1.3669007e-09 -2.0073652e-10 2.0970311e-08 1.3198200e-06 1.2184787e-08 1.6713239e-08
7.1333333e+00 -5.5068385e-10 1.9166967e-09 -7.2752965e-10 1.4637270e-09 2.0940757e-08 1.3203035e-06 1.2020184e-08 1.6570231e-08
7.1369444e+00 2.7788067e-10 2.7427679e-09 -7.9187893e-10 -2.7837987e-09 2.1002467e-08 1.3212079e-06 1.1831613e-08 1.6252456e-08
7.1408333e+00 2.5106537e-10 5.3503324e-09 -8.2444209e-10 6.0013184e-11 2.0980063e-08 1.3220828e-06 1.1872981e-08 1.6385628e-08
7.1444444e+00 -4.5786930e-10 3.0803904e-09 1.2063007e-09 1.1692669e-09 2.0724811e-08 1.3230190e-06 1.2177479e-08 1.6498744e-08
7.1500000e+00 -1.0736438e-09 2.7836448e-09 6.2068666e-10 -4.9057105e-10 2.0679291e-08 1.3236489e-06 1.2204928e-08 1.6437302e-08
7.1536111e+00 6.5345834e-10 3.2866181e-09 -3.6731192e-10 -7.6585307e-11 2.0715285e-08 1.3243600e-06 1.2158999e-08 1.6575568e-08
7.1572222e+00 -3.2120859e-10 3.5662915e-09 -5.6646270e-11 1.3528904e-09 2.0728830e-08 1.3253664e-06 1.2075079e-08 1.6696044e-08
7.1611111e+00 4.3730875e-10 5.4384996e-09 -6.6267279e-10 -3.2024221e-10 2.0855116e-08 1.3263037e-06 1.1980443e-08 1.6801900e-08
7.1647222e+00 7.2841236e-10 3.5944791e-09 -2.1088960e-10 1.2973760e-09 2.0885899e-08 1.3269037e-06 1.2009154e-08 1.7127296e-08
7.1683333e+00 -4.4426775e-10 2.1871822e-09 4.7591335e-10 1.7062753e-09 2.0766141e-08 1.3274675e-06 1.2133030e-08 1.7343604e-08
7.1719444e+00 -6.6118584e-10 3.2459219e-09 6.6755601e-10 2.9041624e-10 2.0657449e-08 1.3281368e-06 1.2207734e-08 1.7337524e-08
7.1758333e+00 -2.7046494e-10 2.7431906e-09 -2.7233971e-11 -3.4253451e-10 2.0657932e-08 1.3289012e-06 1.2072955e-08 1.7329425e-08
7.1794444e+00 2.7493044e-10 4.6227521e-09 -1.2168780e-09 2.6777668e-10 2.0698394e-08 1.3297284e-06 1.2056804e-08 1.7329998e-08
7.1830556e+00 9.8557752e-11 3.3483465e-09 1.0677913e-09 -2.6248633e-10 2.0714765e-08 1.3304942e-06 1.2120402e-08 1.7360515e-08
7.1866667e+00 5.2560189e-11 4.0319562e-09 -4.8073059e-10 5.4418164e-10 2.0798054e-08 1.3313874e-06 1.2117356e-08 1.7351070e-08
7.1905556e+00 6.6134635e-10 3.9602437e-09 4.5461891e-10 -6.2513345e-10 2.0849226e-08 1.3322261e-06 1.2227017e-08 1.7379189e-08
7.1941667e+00 -1.8898539e-10 4.1221170e-09 5.5763610e-10 8.8468505e-10 2.0849401e-08 1.3331656e-06 1.2176160e-08 1.7477077e-08
7.1977778e+00 1.9059698e-10 4.9308383e-09 -1.0270861e-09 1.8903826e-11 2.0961798e-08 1.3340154e-06 1.2047165e-08 1.7503009e-08
7.2013889e+00 8.4691050e-10 3.2586994e-09 -1.6363081e-10 2.2046182e-10 2.1080311e-08 1.3351642e-06 1.2034937e-08 1.7548639e-08
7.2072222e+00 -1.6969207e-10 3.5941099e-09 9.3753106e-11 4.0285701e-11 2.1174753e-08 1.3358734e-06 1.1972032e-08 1.7835444e-08
7.2108333e+00 1.0414648e-09 3.2404207e-09 -6.7441667e-10 2.6071377e-09 2.1330432e-08 1.3366310e-06 1.1913318e-08 1.7978822e-08
7.2144444e+00 3.9557106e-10 4.0599321e-09 1.3244666e-10 -1.2836448e-09 2.1450383e-08 1.3375543e-06 1.2173682e-08 1.7851865e-08
7.2180556e+00 7.1167195e-10 4.8375281e-09 2.2709135e-09 1.1173087e-10 2.1443730e-08 1.3383376e-06 1.2551130e-08 1.7902030e-08
7.2216667e+00 -7.7308189e-10 2.7107017e-09 1.2132186e-09 3.5133773e-10 2.1346643e-08 1.3389599e-06 1.2649709e-08 1.7798200e-08
7.2252778e+00 -1.2311029e-10 3.2860460e-09 -3.0326190e-10 -1.3097743e-09 2.1226822e-08 1.3396983e-06 1.2475713e-08 1.7888683e-08
7.2291667e+00 -9.0392556e-10 3.3216451e-09 -1.1881308e-09 2.0853407e-09 2.1112463e-08 1.3402770e-06 1.2384328e-08 1.8296945e-08
7.2327778e+00 -1.5169406e-10 2.2553633e-09 3.4458332e-10 1.6832359e-09 2.1197009e-08 1.3406547e-06 1.2446911e-08 1.8632734e-08
7.2363889e+00 9.3211623e-10 1.3842837e-09 2.3310316e-10 1.4163587e-09 2.1332489e-08 1.3412610e-06 1.2579777e-08 1.8762482e-08
7.2402778e+00 2.2914397e-10 4.0406953e-09 9.0574572e-10 -3.0424046e-10 2.1286034e-08 1.3420121e-06 1.2747097e-08 1.8592989e-08
7.2438889e+00 -6.5795948e-10 3.1974738e-09 6.3875046e-10 -1.2603049e-09 2.1287206e-08 1.3426304e-06 1.2806867e-08 1.8525926e-08
7.2475000e+00 6.6877388e-10 2.7604039e-09 -8.7030512e-11 6.4126380e-10 2.1379840e-08 1.3430400e-06 1.2738529e-08 1.8585269e-08
7.2511111e+00 1.8631539e-10 1.1869418e-09 -5.4377961e-10 -9.3482221e-11 2.1354552e-08 1.3435813e-06 1.2854128e-08 1.8525788e-08
7.2550000e+00 -4.0307288e-10 3.6567045e-09 1.5346260e-09 -4.1635980e-10 2.1359951e-08 1.3442023e-06 1.3052908e-08 1.8528612e-08
7.2586111e+00 4.5291321e-10 2.3275689e-09 3.0026551e-10 4.4242485e-10 2.1324755e-08 1.3446336e-06 1.3117696e-08 1.8292606e-08
7.2622222e+00 -7.7780662e-10 1.8290707e-09 2.9777779e-10 -2.6209348e-09 2.1245515e-08 1.3451185e-06 1.2959437e-08 1.7666549e-08
7.2677778e+00 3.0236915e-10 1.2081872e-09 -1.2473326e-09 -1.1354064e-09 2.1168181e-08 1.3454701e-06 1.2814669e-08 1.7650812e-08
7.2713889e+00 -1.0162205e-09 2.1793862e-09 -8.8985147e-11 9.9013546e-10 2.0985153e-08 1.3460830e-06 1.2673918e-08 1.7869139e-08
7.2752778e+00 -5.5259556e-10 3.3052617e-09 -1.1174498e-09 8.8124156e-10 2.0982983e-08 1.3466576e-06 1.2557210e-08 1.7889714e-08
7.2788889e+00 5.3256784e-10 2.2316656e-09 4.0144480e-11 -6.9131386e-10 2.1024852e-08 1.3471722e-06 1.2578546e-08 1.7890532e-08
7.2825000e+00 -1.4608431e-10 2.7273140e-09 1.5680701e-10 6.9885916e-10 2.1051302e-08 1.3478697e-06 1.2647962e-08 1.8001720e-08
7.2861111e+00 3.9024165e-10 3.9946707e-09 4.8395163e-10 3.2749304e-10 2.1118719e-08 1.3486778e-06 1.2644998e-08 1.7786146e-08
7.2900000e+00 1.8761225e-10 3.2358427e-09 -5.0935772e-10 -2.1752682e-09 2.1138275e-08 1.3491437e-06 1.2523035e-08 1.7689991e-08
7.2936111e+00 -7.0940926e-12 1.2543835e-09 -6.1645160e-10 1.2876838e-09 2.1124165e-08 1.3495504e-06 1.2525448e-08 1.7842688e-08
7.2972222e+00 -1.2314778e-10 2.6641953e-09 6.3871944e-10 1.2182365e-10 2.1097662e-08 1.3501185e-06 1.2604127e-08 1.8015539e-08
7.3008333e+00 -1.2150172e-10 2.8107862e-09 8.7547487e-11 1.4737299e-09 2.1068790e-08 1.3505911e-06 1.2733644e-08 1.8194624e-08
7.3047222e+00 -1.2596820e-10 1.4174842e-09 1.0226040e-09 6.1282308e-11 2.1069113e-08 1.3509752e-06 1.2739315e-08 1.8396036e-08
7.3083333e+00 1.2895285e-10 2.2841627e-09 -9.7025707e-10 1.7979002e-09 2.1033368e-08 1.3513652e-06 1.2641417e-08 1.8696896e-08
7.3119444e+00 -4.5891324e-10 1.4746637e-09 6.6584798e-11 9.7927727e-10 2.0931850e-08 1.3516830e-06 1.2667587e-08 1.8743092e-08
7.3158333e+00 -4.1123961e-10 1.3686361e-09 1.5772680e-10 -5.8331861e-10 2.0924786e-08 1.3522035e-06 1.2717215e-08 1.8733905e-08
7.3194444e+00 3.4603272e-10 3.6467384e-09 3.0038042e-10 4.9851944e-10 2.0831491e-08 1.3528411e-06 1.2675975e-08 1.8848066e-08
7.3230556e+00 -1.2072129e-09 2.4977762e-09 -6.8106345e-10 5.5527037e-10 2.0790206e-08 1.3535490e-06 1.2401625e-08 1.8802890e-08
7.3286111e+00 9.5950147e-10 1.9367555e-09 -9.6503194e-10 -8.2632552e-10 2.0918236e-08 1.3541017e-06 1.2288629e-08 1.8730329e-08
7.3322222e+00 2.2231283e-10 3.3893008e-09 -7.8010001e-11 1.5653636e-10 2.0975851e-08 1.3546800e-06 1.2209448e-08 1.8748114e-08
7.3358333e+00 3.0951885e-10 2.1830832e-09 -6.5289330e-10 7.6322698e-12 2.0996544e-08 1.3554006e-06 1.2168393e-08 1.8646702e-08
7.3397222e+00 -1.3215119e-10 4.2653207e-09 3.0099553e-10 -8.7688030e-10 2.1068392e-08 1.3560043e-06 1.2183768e-08 1.8556880e-08
7.3433333e+00 7.9536176e-10 1.5522637e-09 -1.5907173e-10 4.7757929e-11 2.1044533e-08 1.3563817e-06 1.2152678e-08 1.8450489e-08
7.3469444e+00 -1.0155933e-09 2.0838329e-09 -1.2791441e-10 -1.0298309e-09 2.0855049e-08 1.3569047e-06 1.2260477e-08 1.8288717e-08
7.3505556e+00 -7.3349140e-10 2.9563231e-09 1.1229832e-09 -4.6344930e-10 2.0776759e-08 1.3576969e-06 1.2393659e-08 1.8236894e-08
7.3544444e+00 6.2437017e-11 4.1326928e-09 1.8573897e-11 1.9254746e-11 2.0894721e-08 1.3584514e-06 1.2486142e-08 1.8230766e-08
7.3580556e+00 1.0264442e-09 3.1381810e-09 8.3511434e-10 -7.5823924e-11 2.1068855e-08 1.3591383e-06 1.2689130e-08 1.8318150e-08
7.3616667e+00 5.8094337e-10 3.4805143e-09 1.0386231e-09 8.8244809e-10 2.1225782e-08 1.3597765e-06 1.2713234e-08 1.8235343e-08
7.3652778e+00 8.6761629e-10 2.6693577e-09 -8.1612460e-10 -1.6468208e-09 2.1223528e-08 1.3604867e-06 1.2587661e-08 1.8199308e-08
7.3691667e+00 -8.8694413e-10 3.6861147e-09 -2.6021549e-10 1.3379438e-09 2.1178583e-08 1.3609322e-06 1.2622579e-08 1.8185778e-08
7.3727778e+00 4.7207109e-10 6.0655625e-10 5.8253117e-10 -1.4628377e-09 2.1168566e-08 1.3612262e-06 1.2643769e-08 1.8125882e-08
7.3763889e+00 -5.6453970e-10 2.2270282e-09 -3.8693178e-10 9.0995339e-10 2.1112041e-08 1.3618558e-06 1.2724378e-08 1.8322533e-08
7.3802778e+00 8.0043827e-11 3.4069955e-09 1.0778722e-09 7.7562856e-10 2.0924190e-08 1.3628563e-06 1.3016901e-08 1.8515608e-08
7.3855556e+00 -1.2664696e-09 3.1893862e-09 7.6964093e-10 4.4379150e-10 2.0879217e-08 1.3634685e-06 1.3160857e-08 1.8549857e-08
7.3894444e+00 8.8098648e-10 2.2891498e-09 4.6426550e-10 -1.5022370e-10 2.0883593e-08 1.3640451e-06 1.3241767e-08 1.8373974e-08
7.3930556e+00 -8.4059284e-10 3.2672477e-09 2.8259305e-10 -1.4733193e-09 2.0735382e-08 1.3646030e-06 1.3133627e-08 1.8134231e-08
7.3966667e+00 -5.2750720e-10 2.1083213e-09 -1.2808029e-09 -7.3968701e-10 2.0812333e-08 1.3651921e-06 1.3137930e-08 1.7997007e-08
7.4002778e+00 1.2378235e-09 3.5686173e-09 1.3205254e-09 -5.2699548e-10 2.0927856e-08 1.3658175e-06 1.3318139e-08 1.8220764e-08
7.4041667e+00 -2.4762478e-10 2.0276793e-09 2.2412307e-10 2.4449083e-09 2.1247757e-08 1.3663241e-06 1.3235461e-08 1.8524845e-08
7.4077778e+00 3.2005563e-09 2.8541458e-09 -9.8731246e-10 3.6199729e-10 2.1626473e-08 1.3668525e-06 1.3231343e-08 1.8388419e-08
7.4113889e+00 2.9527696e-10 2.2384005e-09 9.4930554e-10 -1.6213167e-09 2.1663858e-08 1.3673561e-06 1.3331465e-08 1.8382187e-08
7.4152778e+00 2.5169135e-11 2.2671473e-09 -9.1115523e-11 1.5678984e-09 2.1665192e-08 1.3679254e-06 1.3412058e-08 1.8551532e-08
7.4188889e+00 -1.2859812e-11 3.2197640e-09 8.3504437e-10 -4.7076969e-12 2.1684198e-08 1.3684914e-06 1.3412444e-08 1.8594757e-08
7.4225000e+00 1.8830801e-10 2.2343489e-09 -8.3147380e-10 4.0369988e-10 2.1746918e-08 1.3690289e-06 1.3360694e-08 1.8658282e-08
7.4261111e+00 3.9063945e-10 2.9445834e-09 3.5377720e-10 1.8268904e-10 2.1752530e-08 1.3695930e-06 1.3297663e-08 1.8581358e-08
7.4300000e+00 -3.4253687e-10 2.1032829e-09 -8.9404338e-10 -8.4203963e-10 2.1705856e-08 1.3700177e-06 1.3112876e-08 1.8465551e-08
7.4336111e+00 -8.8298239e-11 1.9898728e-09 -8.1168609e-10 -2.2694324e-10 2.1747680e-08 1.3702823e-06 1.3327054e-08 1.8517648e-08
7.4372222e+00 4.7436864e-10 5.5946531e-10 2.7887145e-09 7.0783611e-10 2.2045807e-08 1.3705888e-06 1.3908606e-08 1.8617600e-08
7.4427778e+00 1.3143922e-09 1.3601787e-09 7.0059796e-10 -1.0812183e-10 2.2203779e-08 1.3709584e-06 1.4074588e-08 1.8717538e-08
7.4463889e+00 1.4380956e-10 2.2022439e-09 8.3154675e-10 1.0306202e-09 2.2179640e-08 1.3713423e-06 1.4085752e-08 1.8703562e-08
7.4500000e+00 -3.6663049e-10 1.4964504e-09 -7.2849629e-10 -1.1596237e-09 2.2064348e-08 1.3718710e-06 1.4057151e-08 1.8460241e-08
7.4538889e+00 -6.2158873e-10 3.2351945e-09 4.8334178e-10 -9.2598485e-10 2.1979977e-08 1.3721183e-06 1.4033602e-08 1.8422968e-08
7.4575000e+00 -1.5721871e-10 -8.5261537e-10 -7.0071150e-10 5.8191895e-10 2.2072039e-08 1.3722823e-06 1.3919448e-08 1.8475457e-08
7.4611111e+00 1.0070256e-09 2.4329776e-09 -3.5301838e-10 -9.7403649e-11 2.2105341e-08 1.3726897e-06 1.3891676e-08 1.8454102e-08
7.4647222e+00 -6.9962730e-10 1.4932051e-09 9.6658817e-11 -9.9717397e-11 2.1982664e-08 1.3733012e-06 1.3929661e-08 1.8402473e-08
7.4686111e+00 -3.5188869e-10 3.9786831e-09 2.2892971e-10 -3.4281658e-10 2.1901899e-08 1.3738954e-06 1.3864981e-08 1.8359634e-08
7.4722222e+00 -3.9362906e-10 1.7472158e-09 -8.2597348e-10 -5.2618455e-11 2.1872056e-08 1.3740617e-06 1.3679789e-08 1.8437898e-08
7.4758333e+00 1.1815496e-10 -1.4423520e-10 -8.8349497e-10 7.7505774e-10 2.1968000e-08 1.3741500e-06 1.3559899e-08 1.8657127e-08
7.4794444e+00 7.6748115e-10 9.9459992e-10 -2.2317910e-10 1.2485872e-09 2.1925871e-08 1.3743741e-06 1.3556369e-08 1.8772300e-08
7.4833333e+00 -1.1285875e-09 1.0109715e-09 1.9292321e-10 -2.6138748e-10 2.1739184e-08 1.3745506e-06 1.3457862e-08 1.8580089e-08
7.4869444e+00 -5.9468089e-10 6.8949539e-10 -1.1022259e-09 -1.5128702e-09 2.1698025e-08 1.3748653e-06 1.3220413e-08 1.8486963e-08
7.4905556e+00 2.1475112e-10 2.3431175e-09 -1.0896085e-09 6.5324697e-10 2.1669807e-08 1.3754914e-06 1.3124073e-08 1.8434950e-08
7.4944444e+00 -4.5661609e-10 3.2599113e-09 2.6383638e-10 -1.0990733e-09 2.1562683e-08 1.3760307e-06 1.3048492e-08 1.8451918e-08
7.4980556e+00 -5.3222258e-10 1.9369484e-09 -9.6150230e-10 1.2557058e-09 2.1545821e-08 1.3766362e-06 1.2901669e-08 1.8656605e-08
7.5036111e+00 4.3104797e-10 1.8555744e-09 8.0562620e-11 -2.7583155e-11 2.1657933e-08 1.3771312e-06 1.2805057e-08 1.8734920e-08
7.5072222e+00 6.0383745e-10 2.9140348e-09 -9.7236609e-10 7.5048435e-10 2.1717675e-08 1.3777333e-06 1.2665794e-08 1.9017830e-08
7.5108333e+00 -5.2378489e-11 2.8882231e-09 -3.1314056e-10 1.8609940e-09 2.1768110e-08 1.3781006e-06 1.2620499e-08 1.9149957e-08
7.5144444e+00 5.1793421e-10 6.5149609e-10 -1.0496891e-10 -6.4135864e-10 2.1680944e-08 1.3783648e-06 1.2690828e-08 1.8893213e-08
7.5183333e+00 -1.2650686e-09 1.7124846e-09 7.0778802e-10 -1.5592999e-09 2.1541081e-08 1.3786526e-06 1.2652897e-08 1.8620589e-08
7.5219444e+00 -2.5974939e-11 1.0610417e-09 -1.0579143e-09 -9.5723197e-10 2.1552908e-08 1.3791074e-06 1.2581853e-08 1.8356450e-08
7.5255556e+00 1.3514928e-10 3.3219073e-09 4.0211849e-10 -1.4809737e-09 2.1639116e-08 1.3800116e-06 1.2559158e-08 1.8302089e-08
7.5291667e+00 6.6061916e-10 5.3910653e-09 -6.1161172e-10 9.7917363e-10 2.1769918e-08 1.3807950e-06 1.2520437e-08 1.8396719e-08
7.5330556e+00 4.6053553e-10 1.6190964e-09 2.7971946e-10 -1.6805171e-10 2.1787392e-08 1.3813349e-06 1.2523029e-08 1.8206471e-08
7.5366667e+00 -2.9923460e-10 3.5837027e-09 -2.5579545e-10 -1.5880875e-09 2.1848733e-08 1.3818095e-06 1.2463093e-08 1.7853671e-08
7.5402778e+00 8.6545675e-10 9.8969936e-10 -2.9745484e-10 -1.6685243e-09 2.1907054e-08 1.3822098e-06 1.2377906e-08 1.7855571e-08
7.5441667e+00 -3.6555985e-10 2.5919749e-09 -4.3272039e-10 1.6848059e-09 2.1965006e-08 1.3826636e-06 1.2303413e-08 1.8154096e-08
7.5477778e+00 9.0049837e-10 1.7819036e-09 -2.5490993e-10 1.0708068e-09 2.1995007e-08 1.3831974e-06 1.2258211e-08 1.8433143e-08
7.5513889e+00 -6.2356454e-10 3.3618704e-09 -1.6234009e-10 1.5050125e-09 2.1874247e-08 1.3837306e-06 1.2177175e-08 1.8610201e-08
7.5550000e+00 -4.9114663e-10 1.7759488e-09 -5.8568151e-10 1.2937603e-10 2.1656381e-08 1.3842344e-06 1.2088825e-08 1.9084123e-08
7.5605556e+00 -8.1604906e-10 1.3796971e-09 5.5581957e-11 2.7141503e-09 2.1517150e-08 1.3844601e-06 1.2041322e-08 1.9400082e-08
7.5641667e+00 -4.6915775e-10 7.9550701e-10 -4.9407377e-10 2.0240168e-10 2.1522947e-08 1.3845426e-06 1.1986801e-08 1.9375220e-08
7.5680556e+00 5.1884323e-10 -5.6939451e-11 2.6751091e-11 -4.1551151e-10 2.1574374e-08 1.3846382e-06 1.1988705e-08 1.9315811e-08
7.5716667e+00 -4.4132510e-11 9.7750940e-10 -9.1765302e-12 -1.3287173e-10 2.1581289e-08 1.3852020e-06 1.2006783e-08 1.9288217e-08
7.5752778e+00 1.0796841e-10 4.4553777e-09 1.7605535e-10 -1.2184975e-10 2.1520685e-08 1.3858292e-06 1.1992027e-08 1.9163686e-08
7.5788889e+00 -6.6739468e-10 1.5889612e-09 -3.1226556e-10 -1.0276599e-09 2.1522707e-08 1.3860672e-06 1.2008881e-08 1.8874996e-08
7.5827778e+00 6.8472655e-10 5.4095206e-10 4.5672747e-10 -1.4468284e-09 2.1640104e-08 1.3862790e-06 1.2171962e-08 1.8666742e-08
7.5863889e+00 3.9894254e-10 1.5002175e-09 1.0486337e-09 -4.7551844e-10 2.1758278e-08 1.3864071e-06 1.2346512e-08 1.8951256e-08
7.5900000e+00 6.9189247e-10 -2.6646480e-10 5.6259852e-10 3.1018064e-09 2.1982299e-08 1.3867529e-06 1.2432056e-08 1.9433216e-08
7.5936111e+00 1.3759980e-09 3.5995095e-09 2.2703813e-10 1.3470482e-09 2.1993403e-08 1.3872304e-06 1.2372870e-08 1.9872275e-08
7.5975000e+00 -1.2808252e-09 6.7300868e-10 -7.3434419e-10 2.4163126e-09 2.1862855e-08 1.3875495e-06 1.2280132e-08 2.0165217e-08
7.6011111e+00 7.5763536e-11 2.4015539e-09 -1.2169811e-10 2.8777585e-10 2.1794246e-08 1.3879605e-06 1.2340165e-08 2.0226124e-08
7.6047222e+00 -7.0907053e-10 1.5589324e-09 6.7584340e-10 2.7443431e-10 2.1721339e-08 1.3883683e-06 1.2419557e-08 2.0451148e-08
7.6083333e+00 3.6075710e-11 2.3713616e-09 5.7006344e-11 1.8027164e-09 2.1753940e-08 1.3887215e-06 1.2424463e-08 2.0725626e-08
7.6122222e+00 2.4336551e-10 7.8926818e-10 -1.4951483e-11 5.4995540e-10 2.1859375e-08 1.3887149e-06 1.2393957e-08 2.0796592e-08
7.6158333e+00 7.2988241e-10 -8.5316640e-10 -2.6664353e-10 1.0511191e-10 2.1898674e-08 1.3887562e-06 1.2397487e-08 2.0609533e-08
7.6213889e+00 -4.9409174e-10 1.1120578e-09 2.8782197e-10 -1.2274632e-09 2.1826192e-08 1.3891110e-06 1.2382424e-08 2.0533926e-08
7.6250000e+00 -1.7496611e-10 2.3068005e-09 -4.2685942e-10 5.2954499e-10 2.1721502e-08 1.3895634e-06 1.2401893e-08 2.0583146e-08
7.6286111e+00 -7.9140656e-10 2.0531620e-09 6.0656904e-10 -7.5205857e-11 2.1627910e-08 1.3899902e-06 1.2442400e-08 2.0544002e-08
7.6325000e+00 -1.0806985e-11 1.7652537e-09 -2.5936681e-10 -2.6031034e-10 2.1671345e-08 1.3902894e-06 1.2431320e-08 2.0606046e-08
7.6361111e+00 4.1174552e-10 1.1178985e-09 1.5708980e-10 8.3302457e-10 2.1647250e-08 1.3905391e-06 1.2555791e-08 2.0647444e-08
7.6397222e+00 -6.3416274e-10 1.2888425e-09 9.9187532e-10 -4.5089016e-10 2.1479069e-08 1.3907212e-06 1.2666485e-08 2.0742313e-08
7.6433333e+00 -9.1828315e-10 4.6562569e-10 2.9918799e-11 1.3266065e-09 2.1537311e-08 1.3910925e-06 1.2581530e-08 2.0796127e-08
7.6472222e+00 1.4175051e-09 2.8570767e-09 -7.5811063e-10 -8.6534291e-10 2.1609136e-08 1.3916619e-06 1.2387288e-08 2.0612945e-08
7.6508333e+00 -7.5450315e-10 2.6299904e-09 -1.0348914e-09 -8.2557003e-10 2.1571916e-08 1.3920712e-06 1.2162209e-08 2.0157179e-08
7.6544444e+00 4.1092906e-10 1.3143502e-09 -1.0427598e-09 -3.3815016e-09 2.1412521e-08 1.3922152e-06 1.2046342e-08 1.9593275e-08
7.6583333e+00 -1.7771729e-09 -2.5747119e-11 4.9613021e-11 -1.4519587e-09 2.1254881e-08 1.3922402e-06 1.2028811e-08 1.9235279e-08
7.6619444e+00 3.2204197e-10 2.6641459e-10 -2.1143562e-10 -1.8526195e-09 2.1178958e-08 1.3925762e-06 1.2005950e-08 1.9167711e-08
7.6655556e+00 -1.0228746e-09 2.9711100e-09 4.0673804e-13 1.2289146e-09 2.1082737e-08 1.3928739e-06 1.1961939e-08 1.9270824e-08
7.6691667e+00 1.3467887e-10 -1.0206420e-10 -4.0665578e-10 -2.7710493e-10 2.1016056e-08 1.3932176e-06 1.1887442e-08 1.9462574e-08
7.6730556e+00 -7.0622538e-10 3.1778568e-09 -2.3188995e-10 1.9206790e-09 2.0851459e-08 1.3935344e-06 1.1847617e-08 1.9617017e-08
7.6786111e+00 -2.8135525e-10 -1.1935673e-09 -7.0612895e-12 -9.9401922e-10 2.0856472e-08 1.3935974e-06 1.1884219e-08 1.9554600e-08
7.6822222e+00 3.2762812e-10 1.8002236e-09 3.4492821e-10 4.1786153e-10 2.0860632e-08 1.3939978e-06 1.1965342e-08 1.9661171e-08
7.6858333e+00 -2.8923583e-10 2.0585698e-09 4.0389714e-10 5.6586313e-10 2.0844920e-08 1.3943185e-06 1.1941722e-08 1.9709931e-08
7.6894444e+00 1.4420682e-10 1.0315905e-09 -6.2192766e-10 -1.1576467e-10 2.0890846e-08 1.3945020e-06 1.1908945e-08 1.9785264e-08
7.6930556e+00 2.7972577e-10 7.3712508e-10 3.1936532e-10 8.1114764e-10 2.1068583e-08 1.3948753e-06 1.1844741e-08 1.9813068e-08
7.6969444e+00 1.2437304e-09 2.6031350e-09 -8.6968062e-10 -5.7283224e-10 2.1241788e-08 1.3952316e-06 1.1900077e-08 1.9940925e-08
7.7005556e+00 3.5508883e-10 8.3061251e-10 1.3804770e-09 1.7530529e-09 2.1231516e-08 1.3953554e-06 1.1903993e-08 2.0078178e-08
7.7041667e+00 -4.4990646e-10 3.6195553e-10 -1.3443342e-09 -4.8610422e-10 2.1235353e-08 1.3955631e-06 1.1703791e-08 1.9836047e-08
7.7080556e+00 4.8279404e-10 1.4965048e-09 -3.7168114e-10 -1.5893051e-09 2.1250441e-08 1.3959530e-06 1.1675675e-08 1.9513838e-08
7.7116667e+00 -3.4351927e-10 2.2608299e-09 1.1215160e-10 -1.3849350e-09 2.1306555e-08 1.3963360e-06 1.1665947e-08 1.9437688e-08
7.7152778e+00 8.6149329e-10 1.4300258e-09 -2.0194811e-10 6.8201350e-10 2.1312172e-08 1.3965955e-06 1.1654237e-08 1.9510397e-08
7.7188889e+00 -8.0963988e-10 1.0704300e-09 9.3847811e-11 -1.0848340e-11 2.1032943e-08 1.3970161e-06 1.1690726e-08 1.9583868e-08
7.7227778e+00 -1.5837547e-09 2.6937753e-09 2.1891472e-10 6.4060076e-10 2.0823020e-08 1.3974109e-06 1.1655055e-08 1.9710290e-08
7.7263889e+00 -3.5399329e-10 1.1108143e-09 -5.4818496e-10 5.2637062e-10 2.0772813e-08 1.3979719e-06 1.1540425e-08 2.0063725e-08
7.7300000e+00 -1.0946011e-10 4.2948121e-09 -5.0993026e-10 2.7361050e-09 2.0749655e-08 1.3986515e-06 1.1553622e-08 2.0420429e-08
7.7355556e+00 -2.9484667e-11 -3.8280539e-11 5.8910903e-10 -5.9587942e-10 2.0672189e-08 1.3990034e-06 1.1602207e-08 2.0658732e-08
7.7391667e+00 -6.8559158e-10 3.4294853e-09 -1.4063371e-10 2.7955928e-09 2.0659874e-08 1.3994644e-06 1.1653133e-08 2.0980903e-08
7.7427778e+00 5.7192021e-10 1.0130635e-09 6.1072154e-10 1.7829746e-10 2.0518945e-08 1.3998338e-06 1.1702214e-08 2.1253523e-08
7.7466667e+00 -1.7798849e-09 2.2927311e-09 -1.9002587e-10 2.1584487e-09 2.0424468e-08 1.4002573e-06 1.1476574e-08 2.1405009e-08
7.7502778e+00 9.0778493e-10 1.7878485e-09 -1.8928095e-09 -7.6012183e-10 2.0388559e-08 1.4006089e-06 1.1281268e-08 2.1254178e-08
7.7538889e+00 -1.2392518e-09 1.6002999e-09 8.9986257e-11 -6.3216336e-10 2.0203131e-08 1.4008863e-06 1.1289533e-08 2.1152594e-08
7.7575000e+00 -4.7239232e-10 1.0734604e-09 -1.3693729e-11 -3.0553295e-10 2.0141365e-08 1.4010708e-06 1.1454777e-08 2.1130063e-08
7.7613889e+00 -5.7027605e-11 5.7717805e-10 1.4300711e-09 1.1240559e-10 2.0052299e-08 1.4012841e-06 1.1482248e-08 2.1242823e-08
7.7650000e+00 -7.6512425e-10 1.4780745e-09 -1.1764881e-09 9.2845983e-10 2.0011760e-08 1.4015590e-06 1.1379695e-08 2.1275739e-08
7.7686111e+00 3.9092294e-10 1.1714512e-09 2.2984651e-10 -6.2462070e-10 2.0087521e-08 1.4018858e-06 1.1429130e-08 2.1322085e-08
7.7722222e+00 3.0841202e-10 1.9772671e-09 2.2647039e-10 1.0524286e-09 2.0174712e-08 1.4022256e-06 1.1368341e-08 2.1595117e-08
7.7761111e+00 4.3893639e-10 1.0637098e-09 -7.4751398e-10 1.2878460e-09 2.0215405e-08 1.4023914e-06 1.1375360e-08 2.1668661e-08
7.7797222e+00 -6.3306627e-11 5.3387600e-10 8.1229853e-10 -6.0898024e-10 2.0220061e-08 1.4024898e-06 1.1461440e-08 2.1450878e-08
7.7833333e+00 1.0628058e-10 4.1483626e-10 -1.7709058e-11 -1.4013244e-09 2.0251957e-08 1.4025078e-06 1.1391152e-08 2.1371324e-08
7.7869444e+00 1.8814739e-10 -2.4130435e-10 -6.3110185e-10 6.6698725e-10 2.0215697e-08 1.4025008e-06 1.1342909e-08 2.1344244e-08
7.7908333e+00 -4.9894455e-10 1.7873777e-10 2.1758970e-10 -8.9910510e-10 2.0224430e-08 1.4027447e-06 1.1488035e-08 2.1186532e-08
7.7963889e+00 5.5134255e-10 1.3486031e-09 6.5316289e-10 -4.7167697e-11 2.0279013e-08 1.4031547e-06 1.1610156e-08 2.1296322e-08
7.8000000e+00 -4.7500861e-11 2.6022461e-09 4.7410640e-10 1.0606192e-09 2.0325554e-08 1.4029706e-06 1.1725935e-08 2.1204460e-08
7.8036111e+00 4.7710626e-10 -4.3757876e-09 5.9462989e-10 -1.9085789e-09 2.0379904e-08 1.4025893e-06 1.1774069e-08 2.0911390e-08
7.8072222e+00 2.4589243e-11 7.0146106e-10 -1.5032034e-10 -7.9667889e-10 2.0333055e-08 1.4028110e-06 1.1755259e-08 2.0828632e-08
7.8108333e+00 -4.5704616e-10 1.4350616e-09 -2.3306022e-11 3.2758015e-11 2.0356625e-08 1.4031670e-06 1.1726852e-08 2.0920269e-08
7.8147222e+00 6.5908108e-10 1.7504954e-09 -2.2018913e-10 7.5270237e-10 2.0508141e-08 1.4033096e-06 1.1626622e-08 2.0836134e-08
7.8183333e+00 7.3952444e-10 -3.7688238e-10 -7.0500790e-10 -1.5293325e-09 2.0652341e-08 1.4034133e-06 1.1535079e-08 2.0540698e-08
7.8219444e+00 5.9155615e-10 1.3766757e-09 -1.4000054e-10 -1.1977717e-09 2.0660256e-08 1.4036667e-06 1.1562075e-08 2.0254366e-08
7.8255556e+00 -5.1850270e-10 1.0645648e-09 3.8919009e-10 -1.4452938e-09 2.0563505e-08 1.4039221e-06 1.1682350e-08 1.9973933e-08
7.8294444e+00 -3.1078956e-10 1.2212119e-09 6.4173490e-10 -9.5841551e-10 2.0473887e-08 1.4042337e-06 1.1762671e-08 1.9697551e-08
7.8330556e+00 -5.1645546e-10 1.7818133e-09 9.9695136e-11 -1.5928037e-09 2.0376164e-08 1.4042641e-06 1.1766364e-08 1.9571003e-08
7.8366667e+00 -3.8559913e-10 -1.4891833e-09 -6.5609501e-11 4.2466755e-10 2.0360086e-08 1.4044091e-06 1.1746503e-08 1.9539162e-08
7.8405556e+00 2.4778497e-10 2.7860919e-09 -1.0462567e-10 -6.9759047e-10 2.0233955e-08 1.4048718e-06 1.1746902e-08 1.9710743e-08
7.8441667e+00 -1.4120662e-09 1.6728207e-09 1.0830961e-10 2.2814158e-09 2.0090312e-08 1.4050780e-06 1.1617275e-08 1.9882916e-08
7.8477778e+00 8.6125859e-11 3.1502331e-10 -1.3048679e-09 -6.9213258e-10 2.0013181e-08 1.4054017e-06 1.1237038e-08 2.0008727e-08
7.8533333e+00 -5.4891107e-10 1.7122918e-09 -9.7655487e-10 1.4470031e-09 1.9975536e-08 1.4056090e-06 1.1012116e-08 1.9999493e-08
7.8569444e+00 2.0142023e-10 2.8532786e-10 -1.0996441e-09 -1.5322416e-09 1.9878233e-08 1.4057247e-06 1.0834027e-08 1.9861705e-08
7.8605556e+00 -1.0996020e-09 8.2956539e-10 -5.4425689e-10 2.6035011e-10 1.9787830e-08 1.4058835e-06 1.0686174e-08 1.9917275e-08
7.8644444e+00 3.2472120e-10 5.9169288e-10 -7.2305147e-10 2.1596875e-10 1.9810889e-08 1.4060910e-06 1.0615805e-08 2.0008022e-08
7.8680556e+00 -1.1186973e-10 1.4077145e-09 7.3485668e-11 6.2168765e-10 1.9848173e-08 1.4062727e-06 1.0706633e-08 2.0088599e-08
7.8716667e+00 4.5603354e-10 3.4336030e-10 7.6493357e-10 1.2210771e-10 1.9997827e-08 1.4065045e-06 1.0814915e-08 1.9930680e-08
7.8752778e+00 9.2538617e-10 1.8903356e-09 2.3458823e-10 -1.5798256e-09 2.0043596e-08 1.4066835e-06 1.0844185e-08 1.9765012e-08
7.8791667e+00 -5.3308436e-10 -2.8894122e-10 1.6294597e-11 1.5981439e-10 2.0056007e-08 1.4068983e-06 1.0852315e-08 1.9739378e-08
7.8827778e+00 6.4765366e-10 2.3590003e-09 5.8756155e-11 -3.9643597e-10 2.0040804e-08 1.4072935e-06 1.0872399e-08 1.9469896e-08
7.8863889e+00 -7.8799735e-10 1.4498354e-09 1.2663133e-10 -2.0910920e-09 2.0108680e-08 1.4075310e-06 1.0886964e-08 1.9161424e-08
7.8902778e+00 1.3697965e-09 6.7492238e-10 -1.7867348e-12 -5.5295244e-10 2.0283701e-08 1.4077040e-06 1.0969912e-08 1.9113017e-08
7.8938889e+00 2.4578321e-10 9.9223565e-10 7.6745855e-10 1.0611612e-10 2.0269926e-08 1.4078204e-06 1.0868818e-08 1.9302175e-08
7.8975000e+00 -3.7294139e-10 1.2948535e-10 -1.7006337e-09 1.6399633e-09 2.0305665e-08 1.4077709e-06 1.0715724e-08 1.9007376e-08
7.9011111e+00 7.0284630e-10 -6.0641224e-10 2.8746067e-10 -4.3611909e-09 2.0420929e-08 1.4077718e-06 1.0632931e-08 1.8498633e-08
7.9050000e+00 2.8512283e-10 6.1410752e-10 -9.9711711e-10 5.4160245e-13 2.0285316e-08 1.4077560e-06 1.0629032e-08 1.8271125e-08
7.9086111e+00 -1.5369356e-09 -7.6588392e-10 9.6113123e-10 -2.1006171e-09 1.9923063e-08 1.4078455e-06 1.0603350e-08 1.7905484e-08
7.9141667e+00 -6.3658035e-10 1.3262868e-09 -1.1152218e-09 -9.3229304e-11 1.9834724e-08 1.4080937e-06 1.0457131e-08 1.7661443e-08
7.9177778e+00 -1.7885314e-10 1.0660552e-09 -2.3450024e-10 -2.1594602e-09 1.9728730e-08 1.4081974e-06 1.0303490e-08 1.7455201e-08
7.9213889e+00 -7.9955280e-10 -6.7236429e-11 -1.1837203e-09 2.5569111e-10 1.9637541e-08 1.4082784e-06 1.0075362e-08 1.7330249e-08
7.9252778e+00 1.7927076e-11 7.9248169e-10 -7.7166398e-10 -1.3267102e-09 1.9624092e-08 1.4084837e-06 1.0111314e-08 1.7408261e-08
7.9288889e+00 -1.4206904e-10 1.1856611e-09 1.1035287e-09 2.0468213e-09 1.9472413e-08 1.4088128e-06 1.0259579e-08 1.7769681e-08
7.9325000e+00 -1.2580447e-09 1.9858241e-09 2.6506854e-10 1.2893682e-09 1.9277380e-08 1.4092925e-06 1.0257014e-08 1.8035915e-08
7.9361111e+00 -5.4225726e-10 2.6363556e-09 -2.8874133e-10 1.1681724e-09 1.9168292e-08 1.4096223e-06 1.0180120e-08 1.8243884e-08
7.9397222e+00 -4.6471281e-10 5.4203835e-10 -4.2105244e-10 7.5154632e-10 1.9172728e-08 1.4097253e-06 1.0136230e-08 1.8280458e-08
7.9436111e+00 5.0273545e-10 3.7916774e-10 4.4855200e-11 -4.3805578e-10 1.9216871e-08 1.4097438e-06 1.0074137e-08 1.8045659e-08
7.9472222e+00 -9.5258625e-11 -2.0027731e-10 -6.1801664e-10 -1.7293238e-09 1.9173394e-08 1.4098076e-06 1.0115795e-08 1.7986646e-08
7.9508333e+00 -3.0606761e-10 8.1438276e-10 1.0025453e-09 1.1845875e-09 1.9180738e-08 1.4099619e-06 1.0205217e-08 1.8110837e-08
7.9544444e+00 3.7385299e-10 6.7335167e-10 -1.7710649e-10 -3.8210249e-11 1.9057287e-08 1.4102316e-06 1.0224712e-08 1.8027268e-08
7.9583333e+00 -1.4319973e-09 1.7395989e-09 3.4420047e-10 -6.7808991e-10 1.9020713e-08 1.4106215e-06 1.0138022e-08 1.7883960e-08
7.9619444e+00 1.0943882e-09 2.0175084e-09 -1.1444081e-09 -6.4475201e-10 1.9130335e-08 1.4110673e-06 1.0043449e-08 1.7739259e-08
7.9655556e+00 -8.2492642e-11 2.2790866e-09 2.7142606e-10 -6.9095256e-10 1.9007676e-08 1.4118393e-06 1.0017837e-08 1.7191756e-08
7.9711111e+00 -6.5346373e-10 2.5561623e-09 -4.2510151e-10 -2.5940651e-09 1.8976582e-08 1.4121722e-06 9.9970708e-09 1.6817506e-08
7.9747222e+00 3.6644499e-10 6.5225021e-10 2.3341575e-10 -8.6054711e-10 1.9063183e-08 1.4124174e-06 9.8833517e-09 1.6654582e-08
7.9786111e+00 3.7585197e-10 1.5415385e-09 -1.2081508e-09 -5.3594680e-10 1.9118779e-08 1.4126086e-06 9.7965812e-09 1.6709146e-08
7.9822222e+00 1.3734040e-10 3.0077973e-10 4.0719190e-10 1.0396134e-09 1.9152712e-08 1.4125246e-06 9.8967011e-09 1.6948452e-08
7.9858333e+00 1.7588651e-10 -1.1100147e-09 5.1699075e-10 1.1693673e-09 1.9285756e-08 1.4124014e-06 9.8690796e-09 1.6976764e-08
7.9894444e+00 1.0522067e-09 -7.6833384e-11 -7.7195864e-10 -9.0802399e-10 1.9279566e-08 1.4124912e-06 9.7065624e-09 1.7071404e-08
7.9933333e+00 -1.1052629e-09 8.8008433e-10 -6.2104577e-10 1.7192168e-09 1.9215872e-08 1.4126595e-06 9.6215074e-09 1.7474464e-08
7.9969444e+00 5.1732386e-10 7.4126058e-10 -1.6407797e-10 2.0013389e-09 1.9216255e-08 1.4128651e-06 9.5899190e-09 1.7711635e-08
8.0005556e+00 -5.1378816e-10 1.2404894e-09 -1.2750695e-10 1.8793779e-10 1.9155987e-08 1.4130909e-06 9.5423360e-09 1.7814925e-08
8.0044444e+00 -2.7931123e-12 7.7973861e-10 -2.8034683e-10 6.9740005e-10 1.9098934e-08 1.4131555e-06 9.5911370e-09 1.8083222e-08
8.0080556e+00 -5.2385321e-10 -1.5730008e-10 7.3081732e-10 1.7791907e-09 1.9017153e-08 1.4133992e-06 9.6691789e-09 1.8381223e-08
8.0116667e+00 -2.3105261e-10 2.5064633e-09 -1.0431060e-11 9.7158644e-10 1.8969710e-08 1.4138757e-06 9.5513253e-09 1.8467911e-08
8.0152778e+00 -2.0687798e-10 2.0847133e-09 -1.0774476e-09 -1.7138660e-10 1.8894122e-08 1.4140863e-06 9.2366514e-09 1.8349045e-08
8.0191667e+00 -4.4102454e-10 -2.0002406e-10 -1.6197589e-09 -8.4746684e-10 1.8848637e-08 1.4144093e-06 9.1317058e-09 1.8259016e-08
8.0227778e+00 2.1171461e-11 3.3123938e-09 6.5103014e-10 1.6426363e-11 1.8738955e-08 1.4150375e-06 8.9416951e-09 1.8082816e-08
8.0263889e+00 -1.0336254e-09 2.7415047e-09 -2.4049751e-09 -1.6428876e-09 1.8821580e-08 1.4154512e-06 8.4715849e-09 1.7404053e-08
8.0319444e+00 1.5293780e-09 -1.4991751e-10 -4.1568551e-10 -2.4296864e-09 1.8879658e-08 1.4153644e-06 8.4752175e-09 1.7306181e-08
8.0355556e+00 -9.9327773e-10 -6.8667540e-10 4.4921704e-10 1.5262517e-09 1.8663166e-08 1.4154890e-06 8.5607315e-09 1.7515552e-08
8.0394444e+00 -8.6236502e-10 1.8010726e-09 2.8375979e-10 2.6834975e-10 1.8560320e-08 1.4156958e-06 8.7104716e-09 1.7346915e-08
8.0430556e+00 -8.6980081e-11 1.9159714e-10 1.0984570e-09 -1.8249993e-09 1.8517468e-08 1.4157688e-06 8.8110602e-09 1.7310928e-08
8.0466667e+00 -3.0858442e-10 5.1208103e-10 -1.6994751e-10 1.4928158e-09 1.8472164e-08 1.4158272e-06 8.8459845e-09 1.7385298e-08
8.0502778e+00 -1.0960099e-10 5.1383338e-11 4.9232601e-10 -8.0632714e-10 1.8502622e-08 1.4159102e-06 8.9198540e-09 1.7389189e-08
8.0541667e+00 3.7066615e-10 6.9114804e-10 1.4084163e-10 8.3967821e-10 1.8514809e-08 1.4162463e-06 8.8850014e-09 1.7416496e-08
8.0577778e+00 -2.5816523e-10 2.5473934e-09 -4.6255798e-10 -5.8760614e-10 1.8429054e-08 1.4164697e-06 8.9019568e-09 1.7358520e-08
8.0613889e+00 -5.3342164e-10 -3.9437293e-10 6.1906888e-10 5.2439242e-11 1.8338271e-08 1.4163465e-06 9.0420876e-09 1.7691371e-08
8.0650000e+00 -3.0457682e-10 -7.9304810e-10 6.7444624e-10 3.0200358e-09 1.8330808e-08 1.4164775e-06 9.0533646e-09 1.7969689e-08
8.0686111e+00 2.3568580e-10 2.0552888e-09 -5.7035045e-10 -4.5094843e-10 1.8273359e-08 1.4168364e-06 8.8060639e-09 1.8195204e-08
8.0725000e+00 -7.2810781e-10 1.1559200e-09 -1.5493696e-09 2.3839287e-09 1.8230247e-08 1.4170728e-06 8.6970418e-09 1.8309079e-08
8.0761111e+00 3.3015746e-10 1.1221998e-09 5.4301185e-10 -1.3327692e-09 1.8149816e-08 1.4171064e-06 8.9231069e-09 1.8086929e-08
8.0797222e+00 -1.0726016e-09 -7.9812192e-10 1.5437430e-09 -7.1784915e-10 1.8001951e-08 1.4171901e-06 9.2534777e-09 1.7868881e-08
8.0836111e+00 -1.9481307e-10 1.5469995e-09 1.2880076e-09 -1.1511345e-09 1.7971699e-08 1.4173032e-06 9.4090978e-09 1.7659298e-08
8.0888889e+00 3.7502353e-12 -8.0103854e-10 -3.0514406e-10 -1.7254953e-10 1.7955711e-08 1.4172116e-06 9.4714259e-09 1.7661158e-08
8.0927778e+00 -1.4079193e-10 -1.9153553e-11 8.3938516e-10 1.8849405e-10 1.7915347e-08 1.4172254e-06 9.5993871e-09 1.7551383e-08
8.0963889e+00 -2.3180281e-10 1.5277266e-10 3.4179560e-10 -1.2018005e-09 1.7909182e-08 1.4171666e-06 9.6084460e-09 1.7448562e-08
8.1000000e+00 1.7489638e-10 -7.1984666e-10 -2.5817539e-10 2.5268090e-10 1.7928499e-08 1.4171349e-06 9.6658759e-09 1.7561029e-08
8.1036111e+00 3.4147272e-12 4.1426113e-10 7.8829748e-10 7.8547769e-10 1.7874168e-08 1.4171167e-06 9.8015191e-09 1.7624367e-08
8.1075000e+00 -4.6911115e-10 -5.7654101e-10 3.7435832e-10 -2.4257976e-10 1.7775159e-08 1.4171710e-06 9.8928522e-09 1.7532457e-08
8.1111111e+00 -4.4481174e-10 1.0995124e-09 4.6871614e-10 -6.0581724e-10 1.7769835e-08 1.4173560e-06 9.9308305e-09 1.7446068e-08
8.1147222e+00 3.9566694e-10 6.8354648e-10 -1.1814679e-10 -1.9161896e-10 1.7739127e-08 1.4173401e-06 9.8299017e-09 1.7493404e-08
8.1183333e+00 -6.7912744e-10 -8.3676045e-10 -8.1350349e-10 6.2856036e-10 1.7736759e-08 1.4173485e-06 9.6759956e-09 1.7607909e-08
8.1222222e+00 6.5883266e-10 9.1154663e-10 -5.0569232e-10 3.5291211e-10 1.7740168e-08 1.4174093e-06 9.5085554e-09 1.7498771e-08
8.1258333e+00 -6.2736652e-10 -3.2524471e-10 -1.0399094e-09 -1.3603399e-09 1.7663250e-08 1.4173593e-06 9.4457095e-09 1.7295542e-08
8.1294444e+00 -8.2645120e-11 -1.5655682e-10 4.5979329e-10 -5.1561600e-10 1.7602956e-08 1.4173728e-06 9.3961279e-09 1.7167013e-08
8.1330556e+00 -4.7391374e-10 2.8671796e-10 -9.1747004e-10 -6.7080272e-10 1.7564947e-08 1.4172285e-06 9.3191429e-09 1.7112574e-08
8.1369444e+00 1.4811970e-10 -1.5780349e-09 2.5759870e-10 2.0417781e-10 1.7617990e-08 1.4171048e-06 9.4982015e-09 1.7067412e-08
8.1405556e+00 3.4150415e-10 3.8611099e-10 1.3952502e-09 -6.2105936e-10 1.7741488e-08 1.4173602e-06 9.7120328e-09 1.6955052e-08
8.1461111e+00 3.9948568e-10 1.2132860e-09 -1.1226251e-10 -5.3097921e-11 1.7719986e-08 1.4176800e-06 9.7131994e-09 1.6786062e-08
8.1497222e+00 -5.9796102e-10 1.8690001e-09 1.2303118e-10 -1.5068084e-09 1.7656894e-08 1.4180156e-06 9.9044969e-09 1.6845784e-08
8.1533333e+00 1.5566465e-11 1.3642814e-09 1.6427920e-09 2.0580872e-09 1.7738836e-08 1.4182639e-06 1.0045509e-08 1.7004262e-08
8.1569444e+00 7.4082459e-10 1.0291540e-09 -3.4114033e-10 -5.9521486e-10 1.7818609e-08 1.4184750e-06 9.9390769e-09 1.6976382e-08
8.1608333e+00 -5.7055642e-11 8.5950336e-10 -5.7113661e-10 3.5624501e-10 1.7921503e-08 1.4185990e-06 9.8264996e-09 1.6941246e-08
8.1644444e+00 1.0068492e-09 3.3568318e-10 -4.6803858e-10 -6.8057732e-10 1.7934873e-08 1.4186641e-06 9.7551270e-09 1.6890859e-08
8.1680556e+00 -8.8343934e-10 2.9185860e-10 -1.9078492e-10 2.1546817e-10 1.7834776e-08 1.4187929e-06 9.7027316e-09 1.7018115e-08
8.1716667e+00 -4.0526511e-11 9.4931043e-10 -2.9286571e-10 9.5919791e-10 1.7877254e-08 1.4188530e-06 9.6373992e-09 1.7141043e-08
8.1755556e+00 4.0462340e-10 -4.1216343e-10 -2.6712537e-10 9.4471724e-11 1.7871885e-08 1.4186959e-06 9.7277778e-09 1.7215308e-08
8.1791667e+00 -4.5419003e-10 -1.1016304e-09 1.1013888e-09 5.9104700e-10 1.7888537e-08 1.4186083e-06 1.0061333e-08 1.7570887e-08
8.1827778e+00 6.0790037e-10 2.5715731e-10 1.9775814e-09 2.6912215e-09 1.7874166e-08 1.4186014e-06 1.0366630e-08 1.7922655e-08
8.1866667e+00 -7.3108040e-10 -3.1861832e-10 6.3925365e-10 3.2394106e-10 1.7859718e-08 1.4185350e-06 1.0488306e-08 1.8267287e-08
8.1902778e+00 5.9771377e-10 -3.2138588e-10 4.8390778e-10 2.8572757e-09 1.7959465e-08 1.4184644e-06 1.0609306e-08 1.8605617e-08
8.1938889e+00 3.2302753e-10 -3.5845797e-10 6.3301967e-10 2.6577181e-10 1.7891597e-08 1.4184859e-06 1.0669434e-08 1.8573714e-08
8.1975000e+00 -9.4949778e-10 5.6509272e-10 -7.7996268e-11 -5.6026866e-10 1.7795577e-08 1.4186469e-06 1.0717557e-08 1.8586110e-08
8.2013889e+00 1.2647384e-10 8.7616640e-10 4.9047485e-10 6.6652672e-10 1.7711505e-08 1.4188541e-06 1.0732153e-08 1.8767663e-08
8.2066667e+00 -6.5745866e-10 4.9002516e-10 -3.9828650e-10 4.8012183e-10 1.7629366e-08 1.4189909e-06 1.0688265e-08 1.8624979e-08
8.2105556e+00 -4.6586965e-11 7.3354820e-10 2.2100068e-11 -1.7031291e-09 1.7470460e-08 1.4190066e-06 1.0755973e-08 1.8447934e-08
8.2141667e+00 -1.4202372e-09 -5.8158963e-10 6.0289689e-10 6.8869734e-11 1.7372929e-08 1.4190282e-06 1.0696080e-08 1.8414665e-08
8.2177778e+00 5.1995107e-10 7.8943491e-10 -1.1557498e-09 -3.7596829e-10 1.7383341e-08 1.4190920e-06 1.0666402e-08 1.8353444e-08
8.2213889e+00 -4.2384489e-10 -1.7501313e-10 8.8179328e-10 -1.8914565e-10 1.7319879e-08 1.4189900e-06 1.0667526e-08 1.8290271e-08
8.2252778e+00 -1.2011139e-10 -7.3736809e-10 -8.7215092e-10 -3.5234276e-10 1.7247664e-08 1.4187918e-06 1.0544504e-08 1.8050162e-08
8.2288889e+00 -5.4649296e-10 -1.1727255e-09 -2.6343870e-10 -1.8640431e-09 1.7154771e-08 1.4188191e-06 1.0504587e-08 1.7870495e-08
8.2325000e+00 -3.1097887e-10 1.4362512e-09 -1.0503019e-10 2.0557978e-10 1.7087429e-08 1.4188738e-06 1.0614867e-08 1.7878465e-08
8.2363889e+00 -2.6624066e-10 -9.4748668e-10 1.0502901e-09 -1.3727278e-10 1.7000728e-08 1.4188175e-06 1.0681219e-08 1.7878721e-08
8.2400000e+00 -5.3406833e-10 4.0539852e-10 -4.3780737e-10 1.3964327e-10 1.6996122e-08 1.4186958e-06 1.0532637e-08 1.7836366e-08
8.2436111e+00 4.9154368e-10 -1.5786930e-09 -9.3372663e-10 -5.3061463e-10 1.6951768e-08 1.4185453e-06 1.0314669e-08 1.7639911e-08
8.2472222e+00 -9.0095873e-10 1.2897707e-10 -1.0782826e-09 -1.2828145e-09 1.6871484e-08 1.4185376e-06 1.0100671e-08 1.7517740e-08
8.2511111e+00 2.1280873e-10 -1.9835634e-10 -7.5598885e-10 2.3563280e-10 1.6870493e-08 1.4185076e-06 1.0040551e-08 1.7377305e-08
8.2547222e+00 -2.2196149e-10 -9.0263555e-11 2.0103878e-10 -1.5319564e-09 1.6867265e-08 1.4184267e-06 1.0044254e-08 1.7282832e-08
8.2583333e+00 1.9216354e-10 -6.8980409e-10 -1.6686103e-10 6.5989488e-10 1.7026530e-08 1.4184029e-06 1.0104363e-08 1.7427865e-08
8.2638889e+00 7.6343198e-10 5.4122825e-10 5.2751487e-10 2.1030571e-10 1.7065421e-08 1.4186711e-06 1.0169707e-08 1.7363914e-08
8.2675000e+00 -4.0444595e-10 2.0424789e-09 7.5662978e-11 -8.0062514e-10 1.7064816e-08 1.4189335e-06 1.0264095e-08 1.7405457e-08
8.2711111e+00 3.9886587e-10 4.8629833e-10 7.9560931e-10 1.1840985e-09 1.6948421e-08 1.4189404e-06 1.0394973e-08 1.7600626e-08
8.2750000e+00 -1.3965380e-09 -4.2438616e-10 3.2620637e-10 4.8877625e-10 1.6687221e-08 1.4189466e-06 1.0323288e-08 1.7476289e-08
8.2786111e+00 -1.0145372e-09 4.8378223e-10 -9.8791521e-10 -1.6364962e-09 1.6511774e-08 1.4190045e-06 1.0327801e-08 1.7404173e-08
8.2822222e+00 -6.0497176e-10 7.4701911e-11 1.0295722e-09 9.7081114e-10 1.6293012e-08 1.4188619e-06 1.0379344e-08 1.7519187e-08
8.2861111e+00 -1.2701386e-09 -1.3510012e-09 -5.8777767e-10 1.5022248e-11 1.6098837e-08 1.4188206e-06 1.0168498e-08 1.7346743e-08
8.2897222e+00 -5.2224346e-10 9.5329314e-10 -1.3584888e-09 -1.6068113e-09 1.5984317e-08 1.4191217e-06 1.0016048e-08 1.7337082e-08
8.2933333e+00 -5.3486168e-10 1.9477636e-09 -4.8739707e-11 1.5176342e-09 1.5919549e-08 1.4192476e-06 9.8926161e-09 1.7418664e-08
8.2969444e+00 -6.2995883e-11 -7.3449966e-10 -1.0906347e-09 -7.6457010e-10 1.5916768e-08 1.4191904e-06 9.7317195e-09 1.7432633e-08
8.3008333e+00 3.9159976e-11 2.2258557e-10 -2.8847872e-10 8.8429926e-10 1.5905986e-08 1.4191791e-06 9.6528072e-09 1.7438958e-08
8.3044444e+00 -1.3868818e-10 -3.3111857e-10 -4.3994249e-10 -8.2591692e-10 1.5896216e-08 1.4193555e-06 9.6381687e-09 1.7406401e-08
8.3080556e+00 4.8499553e-11 2.0310277e-09 3.0481813e-10 5.2539542e-10 1.5936866e-08 1.4195118e-06 9.6674138e-09 1.7528408e-08
8.3116667e+00 3.2673578e-10 -5.2444660e-10 -3.4863943e-11 6.0081847e-10 1.5995970e-08 1.4193736e-06 9.6309188e-09 1.7572169e-08
8.3155556e+00 1.7986419e-10 -7.1267355e-10 -2.7795020e-10 -2.2572420e-10 1.5983290e-08 1.4193161e-06 9.5042614e-09 1.7573293e-08
8.3191667e+00 -2.9690788e-10 1.5838458e-10 -8.9119480e-10 2.3610573e-10 1.5848655e-08 1.4194265e-06 9.3623138e-09 1.7556470e-08
8.3247222e+00 -5.1090210e-10 5.3329143e-10 3.9508563e-11 -3.3704792e-10 1.5740619e-08 1.4194311e-06 9.3147489e-09 1.7464138e-08
8.3283333e+00 -4.8635567e-10 -4.8865565e-10 -4.7856906e-10 -5.1524558e-10 1.5671740e-08 1.4196473e-06 9.2764181e-09 1.7622852e-08
8.3319444e+00 -1.4944271e-10 2.5720847e-09 1.2474689e-10 1.9802966e-09 1.5812054e-08 1.4202204e-06 9.3307631e-09 1.7809608e-08
8.3358333e+00 1.3521316e-09 2.5560311e-09 3.4106674e-10 -3.7952542e-10 1.5807662e-08 1.4205333e-06 9.4233269e-09 1.7686225e-08
8.3394444e+00 -1.3926737e-09 4.5907774e-10 5.1336830e-10 -7.5939873e-10 1.5814636e-08 1.4205567e-06 9.5750828e-09 1.7627999e-08
8.3430556e+00 1.4570459e-09 -2.3312860e-10 8.8745531e-10 2.2193204e-10 1.5897908e-08 1.4208169e-06 9.9144472e-09 1.7504623e-08
8.3466667e+00 -6.8838150e-10 2.7406007e-09 2.2451397e-09 -1.3607886e-09 1.5764168e-08 1.4211098e-06 1.0244999e-08 1.7407705e-08
8.3505556e+00 -4.5795685e-10 -1.1977368e-10 5.8815966e-10 5.3006306e-10 1.5778022e-08 1.4213420e-06 1.0492402e-08 1.7575059e-08
8.3541667e+00 5.8583992e-10 2.3567424e-09 1.6955613e-09 1.0147400e-09 1.5789349e-08 1.4215266e-06 1.0890118e-08 1.7695186e-08
8.3577778e+00 -4.8128099e-10 -5.7761302e-10 1.9756613e-09 9.4128974e-11 1.5757557e-08 1.4215176e-06 1.1053964e-08 1.8001330e-08
8.3613889e+00 1.8780995e-10 4.9110249e-10 -4.6323292e-10 2.7318101e-09 1.5795772e-08 1.4217315e-06 1.1036828e-08 1.8275025e-08
8.3652778e+00 1.3974666e-10 1.4229727e-09 3.1635345e-10 -3.8585109e-10 1.5848578e-08 1.4219102e-06 1.1045466e-08 1.8275528e-08
8.3688889e+00 3.4769669e-10 2.9868425e-10 -2.3662098e-10 3.9049474e-10 1.5911787e-08 1.4220550e-06 1.1098013e-08 1.8313185e-08
8.3725000e+00 2.3576822e-10 1.0964461e-09 7.2167466e-10 -4.2893276e-11 1.5961024e-08 1.4222953e-06 1.1210356e-08 1.8248341e-08
8.3761111e+00 2.1872753e-10 1.2196145e-09 3.1533661e-10 -5.5566586e-10 1.5919671e-08 1.4229108e-06 1.1435764e-08 1.7799571e-08
8.3819444e+00 -4.5503182e-10 2.4522461e-09 9.7270508e-10 -2.0087318e-09 1.5941152e-08 1.4231062e-06 1.1465236e-08 1.7737279e-08
8.3855556e+00 6.5332618e-10 -5.6985956e-10 -7.0065137e-10 1.4337248e-09 1.5979054e-08 1.4231859e-06 1.1413781e-08 1.8057662e-08
8.3891667e+00 -3.0346137e-10 1.3380659e-09 2.2567991e-10 1.5236573e-09 1.5927231e-08 1.4236475e-06 1.1368108e-08 1.8332849e-08
8.3927778e+00 -1.7491203e-10 3.1107379e-09 -6.4727859e-10 1.0165310e-09 1.5961299e-08 1.4240143e-06 1.1381582e-08 1.8348472e-08
8.3963889e+00 4.8938837e-10 4.2406537e-10 7.7165635e-10 -8.7231754e-10 1.6039752e-08 1.4241665e-06 1.1452613e-08 1.8221637e-08
8.4000000e+00 2.3479243e-10 1.0424884e-09 -1.1598170e-10 -2.9846806e-10 1.6186492e-08 1.4243137e-06 1.1447333e-08 1.8276647e-08
8.4038889e+00 1.0229821e-09 2.7465065e-10 7.0718975e-11 7.6998253e-10 1.6296304e-08 1.4242951e-06 1.1643941e-08 1.8230739e-08
8.4075000e+00 -9.3345533e-12 -4.5381152e-10 1.7441274e-09 -1.1937483e-09 1.6265284e-08 1.4242042e-06 1.1791348e-08 1.8238878e-08
8.4111111e+00 -2.7699924e-10 -4.2290908e-10 -3.8344531e-10 1.2688827e-09 1.6266948e-08 1.4242233e-06 1.1797241e-08 1.8288551e-08
8.4147222e+00 2.9235336e-10 6.0692799e-10 4.3784317e-10 -8.1036354e-10 1.6177734e-08 1.4244179e-06 1.1674187e-08 1.8091944e-08
8.4186111e+00 -1.0570440e-09 1.1346825e-09 -1.4925978e-09 -8.7484600e-10 1.6002908e-08 1.4246188e-06 1.1524810e-08 1.8093687e-08
8.4222222e+00 -5.5673651e-10 8.0115325e-10 1.1373370e-10 8.9094292e-10 1.5858069e-08 1.4248073e-06 1.1467647e-08 1.8211263e-08
8.4258333e+00 -7.8023316e-10 1.0151380e-09 -6.4139208e-10 1.9436950e-10 1.5730834e-08 1.4251029e-06 1.1407457e-08 1.8235948e-08
8.4294444e+00 -3.9425087e-10 1.8339012e-09 8.5795813e-11 3.3496466e-11 1.5682693e-08 1.4254656e-06 1.1401932e-08 1.8160204e-08
8.4333333e+00 -1.8383047e-11 1.4115225e-09 -1.3315551e-10 -6.8273044e-10 1.5775952e-08 1.4255849e-06 1.1466927e-08 1.8028286e-08
8.4369444e+00 8.7923321e-10 -2.6155098e-10 7.3310800e-10 -5.3497845e-10 1.5742485e-08 1.4257877e-06 1.1651980e-08 1.7874345e-08
8.4425000e+00 -1.0800315e-09 1.5315246e-09 3.7720933e-10 -3.8866712e-10 1.5625007e-08 1.4259063e-06 1.1666338e-08 1.7921331e-08
8.4461111e+00 -4.3863909e-12 -3.8869311e-10 -2.4467237e-10 8.2238535e-10 1.5663272e-08 1.4258690e-06 1.1580819e-08 1.8048730e-08
8.4497222e+00 3.5760173e-10 2.9567414e-11 -5.4472966e-10 3.5360152e-10 1.5657332e-08 1.4260018e-06 1.1533037e-08 1.8291669e-08
8.4536111e+00 -4.0851203e-10 1.1584638e-09 1.3517083e-10 1.7287360e-09 1.5715346e-08 1.4261992e-06 1.1569464e-08 1.8689823e-08
8.4572222e+00 9.4402656e-10 7.4397963e-10 2.0107559e-10 1.9465269e-09 1.5870324e-08 1.4264233e-06 1.1661046e-08 1.8880787e-08
8.4608333e+00 4.8653469e-10 1.4158039e-09 6.4429250e-10 -1.8378253e-10 1.5986097e-08 1.4266873e-06 1.1942048e-08 1.8972087e-08
8.4647222e+00 5.0580759e-10 9.4635656e-10 1.7643035e-09 9.6635541e-10 1.6035821e-08 1.4266954e-06 1.2244415e-08 1.8892895e-08
8.4683333e+00 -4.6816659e-11 -8.6820001e-10 1.0267719e-09 -1.6973580e-09 1.6022634e-08 1.4268216e-06 1.2428376e-08 1.8499229e-08
8.4719444e+00 -7.4907853e-11 2.0839115e-09 6.7132801e-10 -1.9364825e-09 1.6009524e-08 1.4272283e-06 1.2630031e-08 1.8253517e-08
8.4755556e+00 -4.6108398e-11 1.8359359e-09 1.1901042e-09 -3.3162284e-10 1.6018733e-08 1.4273755e-06 1.2758971e-08 1.8216103e-08
8.4794444e+00 1.2503990e-10 -5.1933715e-10 -8.4903256e-11 1.0930721e-11 1.6050984e-08 1.4272830e-06 1.2732893e-08 1.8242814e-08
8.4830556e+00 1.7266818e-10 -3.7212014e-10 -1.5581649e-10 2.3562989e-10 1.6011148e-08 1.4271586e-06 1.2626099e-08 1.8345230e-08
8.4866667e+00 -5.4038883e-10 -8.2674856e-10 -8.2997228e-10 7.0974576e-10 1.5945105e-08 1.4269631e-06 1.2613264e-08 1.8562085e-08
8.4902778e+00 -6.9236663e-11 -1.0566327e-09 7.1149301e-10 1.2919941e-09 1.5914122e-08 1.4270084e-06 1.2587167e-08 1.8776350e-08
8.4938889e+00 -2.1675838e-10 1.4931042e-09 -9.5238346e-10 6.8583778e-10 1.5908639e-08 1.4270542e-06 1.2450034e-08 1.8885294e-08
8.4977778e+00 1.6975465e-10 -1.0837463e-09 -2.2304507e-10 2.4797009e-10 1.5891363e-08 1.4268587e-06 1.2516871e-08 1.8690850e-08
8.5033333e+00 -2.7340812e-10 -1.4063911e-10 6.2406607e-10 -1.4146374e-09 1.5896421e-08 1.4270896e-06 1.2545118e-08 1.8709292e-08
8.5069444e+00 3.2009475e-10 2.3657907e-09 -3.6332478e-10 1.5848742e-09 1.5927292e-08 1.4272912e-06 1.2440603e-08 1.8869802e-08
8.5105556e+00 -3.5128578e-11 -4.2309136e-10 -6.0143038e-10 -1.0324723e-10 1.5969835e-08 1.4273365e-06 1.2315359e-08 1.8985036e-08
8.5141667e+00 4.2783004e-10 8.5969432e-10 -5.5466608e-10 1.1669506e-09 1.5980375e-08 1.4274675e-06 1.2284705e-08 1.9078210e-08
8.5180556e+00 -3.3748375e-10 3.1259622e-10 2.9192087e-10 -3.6831531e-10 1.5921058e-08 1.4275117e-06 1.2431427e-08 1.8833733e-08
8.5216667e+00 -2.1005895e-10 1.1292980e-10 1.0624364e-09 -1.8883960e-09 1.5848838e-08 1.4276482e-06 1.2422453e-08 1.8751004e-08
8.5252778e+00 -4.5658877e-10 1.2032210e-09 -1.1452745e-09 1.1247471e-09 1.5914216e-08 1.4277129e-06 1.2258621e-08 1.8585974e-08
8.5288889e+00 1.0600800e-09 -5.8056741e-10 -3.6702148e-10 -2.6481096e-09 1.5982138e-08 1.4276111e-06 1.2101707e-08 1.8339691e-08
8.5327778e+00 -4.7789308e-10 -3.3023660e-10 -9.7795459e-10 5.3711902e-10 1.5950653e-08 1.4275369e-06 1.1973972e-08 1.8384175e-08
8.5363889e+00 1.8726272e-10 -3.8412085e-10 -2.0114506e-10 -1.2650592e-10 1.6045265e-08 1.4276923e-06 1.1863208e-08 1.8457350e-08
8.5400000e+00 6.8607971e-10 1.8814243e-09 -8.2128428e-10 8.0196987e-10 1.6143801e-08 1.4280469e-06 1.1781290e-08 1.8481442e-08
8.5438889e+00 1.5851390e-10 1.2912390e-09 1.1912250e-10 -5.9546561e-10 1.6102269e-08 1.4283922e-06 1.1914122e-08 1.8373216e-08
8.5475000e+00 -5.4188851e-10 2.0369328e-09 1.1070213e-09 -4.0354486e-10 1.6058554e-08 1.4284162e-06 1.2142252e-08 1.8223457e-08
8.5511111e+00 1.3836559e-10 -1.8062487e-09 9.9879295e-10 -9.7884849e-10 1.6098849e-08 1.4283100e-06 1.2210335e-08 1.8005554e-08
8.5547222e+00 2.3359001e-10 7.8262468e-10 -3.7033045e-10 -1.0325590e-09 1.6139258e-08 1.4283337e-06 1.2218961e-08 1.7743306e-08
8.5602778e+00 8.8613130e-12 -6.3372859e-10 4.2208581e-10 -5.4092676e-10 1.6056561e-08 1.4283795e-06 1.2452365e-08 1.7757239e-08
8.5638889e+00 -7.7221169e-10 1.0748933e-09 1.7324090e-09 6.6953776e-10 1.5877761e-08 1.4285544e-06 1.2636055e-08 1.7893784e-08
8.5677778e+00 -7.6036612e-10 4.8958637e-10 -1.5792142e-10 5.0084772e-10 1.5730351e-08 1.4287260e-06 1.2591423e-08 1.7980233e-08
8.5713889e+00 -6.0033514e-10 1.1643673e-09 -2.5406509e-10 2.9714236e-10 1.5713513e-08 1.4289394e-06 1.2551624e-08 1.8061698e-08
8.5750000e+00 4.4490704e-10 8.9237396e-10 -1.1331307e-10 4.5483846e-10 1.5751190e-08 1.4288279e-06 1.2459170e-08 1.8394339e-08
8.5786111e+00 -9.7121293e-11 -1.9665661e-09 -7.4010920e-10 2.6156963e-09 1.5732094e-08 1.4284350e-06 1.2381230e-08 1.8728225e-08
8.5825000e+00 -6.6560336e-11 -1.5492229e-09 7.2057071e-11 2.4618181e-10 1.5617645e-08 1.4281610e-06 1.2513036e-08 1.8707679e-08
8.5861111e+00 -9.8989347e-10 -1.0911262e-09 1.1446125e-09 -4.3583593e-10 1.5455114e-08 1.4279278e-06 1.2687819e-08 1.8586044e-08
8.5897222e+00 -5.1038491e-10 -1.1565010e-09 4.6877208e-10 -6.8694730e-10 1.5409870e-08 1.4280182e-06 1.2627500e-08 1.8537974e-08
8.5933333e+00 9.2742683e-11 2.0276165e-09 -1.0255620e-09 2.4321927e-10 1.5363060e-08 1.4281699e-06 1.2353896e-08 1.8598992e-08
8.5972222e+00 -4.9396773e-10 -6.7027601e-10 -1.3196195e-09 2.7979877e-10 1.5246793e-08 1.4281979e-06 1.2290911e-08 1.8502521e-08
8.6008333e+00 -5.7927088e-10 9.4021904e-10 7.3822250e-10 -1.1703065e-09 1.5219231e-08 1.4283264e-06 1.2258925e-08 1.8365679e-08
8.6044444e+00 3.2485498e-10 2.9783070e-10 -1.0334824e-09 -9.2850408e-11 1.5225108e-08 1.4283661e-06 1.2187381e-08 1.8137523e-08
8.6080556e+00 -2.7060810e-10 8.4680972e-11 3.7307294e-10 -2.0131977e-09 1.5268177e-08 1.4282058e-06 1.2177632e-08 1.7855867e-08
8.6119444e+00 6.3976858e-10 -1.5190492e-09 -4.5663270e-10 -4.0099951e-10 1.5349811e-08 1.4279247e-06 1.2187767e-08 1.7780614e-08
8.6155556e+00 1.1377659e-10 -1.1892163e-09 5.5018593e-10 -2.9364552e-10 1.5412042e-08 1.4279421e-06 1.2126295e-08 1.7863577e-08
8.6211111e+00 2.5961321e-10 1.2979888e-09 -9.1901555e-10 7.9142282e-10 1.5368937e-08 1.4281013e-06 1.2044226e-08 1.7979445e-08
8.6247222e+00 -6.5750764e-10 2.3605111e-10 1.6145488e-10 2.7812725e-10 1.5176767e-08 1.4279547e-06 1.2053613e-08 1.7849565e-08
8.6283333e+00 -1.1163725e-09 -1.6489128e-09 -7.4807031e-11 -1.4770177e-09 1.5057127e-08 1.4277006e-06 1.2000363e-08 1.7641560e-08
8.6322222e+00 9.0887690e-11 -6.2452084e-10 -3.8161737e-10 -3.0587832e-10 1.5174216e-08 1.4275559e-06 1.1966224e-08 1.7540994e-08
8.6358333e+00 9.8993922e-10 -7.6971966e-10 6.6485620e-11 -6.2242408e-10 1.5255298e-08 1.4274170e-06 1.1846346e-08 1.7527835e-08
8.6394444e+00 -2.4149592e-10 -5.6904030e-10 -1.1730563e-09 5.0095377e-10 1.5204158e-08 1.4275070e-06 1.1698516e-08 1.7570240e-08
8.6430556e+00 -2.3056406e-10 1.4366742e-09 -1.9152694e-10 -1.0952368e-10 1.5145852e-08 1.4278368e-06 1.1625874e-08 1.7621570e-08
8.6466667e+00 -3.0764845e-10 1.7406707e-09 -4.7901631e-10 5.8333922e-10 1.5135587e-08 1.4282748e-06 1.1619073e-08 1.7448582e-08
8.6505556e+00 2.1966620e-10 2.1786085e-09 4.2072545e-10 -2.0660954e-09 1.5073890e-08 1.4286722e-06 1.1829065e-08 1.7238979e-08
8.6541667e+00 -7.8917638e-10 1.6515837e-09 1.5176598e-09 1.3130048e-10 1.5002129e-08 1.4288658e-06 1.1956923e-08 1.7250780e-08
8.6577778e+00 1.2676295e-10 2.1409067e-10 -3.3742659e-10 -2.2362924e-11 1.5069669e-08 1.4289635e-06 1.1852814e-08 1.7375511e-08
8.6616667e+00 4.5215437e-10 6.5975166e-10 -5.5493951e-10 1.0914833e-09 1.5076014e-08 1.4288194e-06 1.1851813e-08 1.7420744e-08
8.6652778e+00 -3.9358165e-10 -2.0479575e-09 5.4569537e-10 -6.7395441e-10 1.5007804e-08 1.4289864e-06 1.1924322e-08 1.7417165e-08
8.6688889e+00 -2.3605371e-10 3.6570602e-09 1.2362667e-10 6.4092068e-10 1.4878283e-08 1.4293535e-06 1.1936203e-08 1.7370573e-08
8.6725000e+00 -9.5952064e-10 -1.1935764e-10 -1.3960235e-11 -1.0710002e-09 1.4722398e-08 1.4296469e-06 1.1867921e-08 1.6999995e-08
8.6783333e+00 6.8749681e-11 1.8694683e-09 -3.7621970e-10 -1.0465877e-09 1.4651907e-08 1.4298616e-06 1.1836203e-08 1.6723833e-08
8.6819444e+00 -7.1943881e-10 1.9926812e-10 8.3432889e-11 -1.5026001e-09 1.4509169e-08 1.4297750e-06 1.1982089e-08 1.6479063e-08
8.6855556e+00 -5.9814500e-10 -1.0332966e-09 1.2632099e-09 -7.5681926e-10 1.4327089e-08 1.4296662e-06 1.2188351e-08 1.6480403e-08
8.6891667e+00 -1.0825893e-09 -1.5034678e-11 6.4074499e-10 7.6919235e-10 1.4140786e-08 1.4295704e-06 1.2319574e-08 1.6556424e-08
8.6927778e+00 -6.3713324e-10 -9.0876823e-10 5.7054775e-10 -6.7460460e-11 1.4120119e-08 1.4294045e-06 1.2254222e-08 1.6354885e-08
8.6963889e+00 4.4636411e-10 -6.8938227e-10 -1.1738033e-09 -1.7928987e-09 1.4140681e-08 1.4291994e-06 1.1995238e-08 1.6107272e-08
8.7002778e+00 -2.7011938e-10 -1.1459649e-09 -1.0460593e-09 -3.2949700e-10 1.4089362e-08 1.4293186e-06 1.1819273e-08 1.6103493e-08
8.7038889e+00 -2.0359585e-10 2.2945645e-09 -5.7823299e-10 2.9460781e-10 1.4099349e-08 1.4296543e-06 1.1752761e-08 1.6244025e-08
8.7075000e+00 2.9577916e-10 9.4042900e-10 -3.5724092e-11 1.0026167e-09 1.4132478e-08 1.4298820e-06 1.1723387e-08 1.6658215e-08
8.7113889e+00 -1.1815250e-11 1.0968601e-09 -2.1605320e-10 2.5475831e-09 1.4123144e-08 1.4299384e-06 1.1713741e-08 1.6918752e-08
8.7150000e+00 -7.4339169e-11 -5.5275674e-10 1.2701929e-10 -1.4262622e-10 1.4121300e-08 1.4298037e-06 1.1797086e-08 1.6881833e-08
8.7186111e+00 5.7312600e-11 -7.4621545e-10 6.4231165e-10 -1.9816899e-10 1.4115420e-08 1.4298244e-06 1.1830099e-08 1.6845906e-08
8.7222222e+00 -1.1158529e-10 9.4600121e-10 -3.3757237e-10 -1.3346534e-10 1.4079670e-08 1.4299777e-06 1.1961331e-08 1.6561932e-08
8.7261111e+00 -1.9484457e-10 4.2598750e-10 1.4624218e-09 -2.3005955e-09 1.4098410e-08 1.4299759e-06 1.2191690e-08 1.6445126e-08
8.7297222e+00 3.6782832e-10 -4.4296158e-10 6.6396302e-10 1.2223820e-09 1.4101360e-08 1.4301289e-06 1.2130575e-08 1.6502918e-08
8.7333333e+00 -3.4060198e-10 1.9166533e-09 -1.2280969e-09 -6.8891657e-10 1.4052757e-08 1.4304572e-06 1.1896721e-08 1.6335728e-08
8.7388889e+00 4.8983807e-11 1.3966522e-10 -1.7502976e-10 -3.1422113e-10 1.3894663e-08 1.4306191e-06 1.2013031e-08 1.6270573e-08
8.7425000e+00 -1.5083130e-09 1.4205227e-09 1.2486609e-09 -2.8721363e-10 1.3697843e-08 1.4306868e-06 1.2158688e-08 1.6138496e-08
8.7463889e+00 -1.7871002e-10 -8.1429103e-10 -1.7596415e-13 -8.4487010e-10 1.3636203e-08 1.4303997e-06 1.2224816e-08 1.5990545e-08
8.7500000e+00 -3.9027627e-10 -1.9529941e-09 6.1059137e-10 -5.2083659e-10 1.3528806e-08 1.4301467e-06 1.2196908e-08 1.6076488e-08
8.7536111e+00 -6.0108330e-10 -4.8435799e-10 -8.6820186e-10 1.3141635e-09 1.3441377e-08 1.4302165e-06 1.1977099e-08 1.6134299e-08
8.7572222e+00 -2.0594895e-10 1.1567676e-09 -1.1608044e-09 -7.8052195e-10 1.3322017e-08 1.4303732e-06 1.1732155e-08 1.5837532e-08
8.7611111e+00 -8.1713514e-10 2.4528363e-10 -9.3871295e-10 -1.7631955e-09 1.3267360e-08 1.4304619e-06 1.1569559e-08 1.5953963e-08
8.7647222e+00 3.1260646e-10 6.1010163e-10 -5.6217518e-10 2.8379401e-09 1.3171520e-08 1.4305141e-06 1.1520654e-08 1.6314798e-08
8.7683333e+00 -1.1972798e-09 -1.0718854e-10 1.1074431e-10 4.9284659e-10 1.2914415e-08 1.4304751e-06 1.1543374e-08 1.6569508e-08
8.7722222e+00 -1.0064820e-09 -2.4222038e-10 8.3998008e-11 1.6903797e-09 1.2729858e-08 1.4304576e-06 1.1435195e-08 1.6711964e-08
8.7758333e+00 -6.9712428e-10 7.3831126e-11 -1.0825729e-09 -3.7539856e-10 1.2684259e-08 1.4306533e-06 1.1374294e-08 1.6772724e-08
8.7794444e+00 2.7621420e-10 1.8118907e-09 5.2040703e-10 9.3625608e-10 1.2669163e-08 1.4306704e-06 1.1291287e-08 1.6779929e-08
8.7830556e+00 -4.1555887e-10 -1.6471407e-09 -1.2866194e-09 -8.6974757e-10 1.2444355e-08 1.4304224e-06 1.1090946e-08 1.6545358e-08
8.7869444e+00 -1.5113720e-09 -5.7238581e-10 -4.3059338e-10 -1.1408614e-09 1.2306157e-08 1.4305424e-06 1.1050000e-08 1.6561222e-08
8.7905556e+00 2.3569788e-10 1.7289119e-09 5.2626831e-11 1.2873058e-09 1.2443962e-08 1.4313930e-06 1.0812547e-08 1.7025138e-08
8.7961111e+00 5.9113607e-10 3.5993594e-09 -1.4773442e-09 1.4961853e-09 1.2446274e-08 1.4318854e-06 1.0566027e-08 1.7128463e-08
8.7997222e+00 -5.6979739e-10 1.1458017e-09 -7.9821918e-10 -5.4241689e-10 1.2398842e-08 1.4319252e-06 1.0454175e-08 1.7160168e-08
8.8033333e+00 1.3196413e-10 -7.6241983e-10 -2.3426602e-10 8.3507864e-10 1.2435320e-08 1.4318453e-06 1.0399074e-08 1.7178311e-08
8.8069444e+00 2.0475333e-10 -7.6100718e-12 -2.7435895e-10 -6.6760403e-10 1.2335627e-08 1.4316881e-06 1.0429876e-08 1.6975983e-08
8.8108333e+00 -1.0592664e-09 -1.3988016e-09 5.3837860e-10 -1.0666361e-09 1.2090483e-08 1.4317160e-06 1.0426377e-08 1.6824360e-08
8.8144444e+00 -1.2035956e-09 1.6675409e-09 -5.7067974e-10 -3.3296267e-10 1.1992996e-08 1.4320306e-06 1.0344448e-08 1.6670566e-08
8.8180556e+00 3.0370977e-10 1.3642394e-09 -1.8558176e-10 -1.0866692e-09 1.1922221e-08 1.4323695e-06 1.0253134e-08 1.6445190e-08
8.8216667e+00 -9.5701736e-10 1.9011570e-09 -6.5731695e-10 -9.9372690e-10 1.1693876e-08 1.4326209e-06 1.0217704e-08 1.6508769e-08
8.8255556e+00 -1.0002180e-09 3.4823430e-10 3.5362827e-10 1.5386937e-09 1.1550785e-08 1.4326275e-06 1.0345465e-08 1.6584194e-08
8.8291667e+00 -3.2062262e-10 -2.8421324e-10 8.2570575e-10 -8.4246973e-10 1.1434085e-08 1.4324575e-06 1.0487859e-08 1.6686206e-08
8.8327778e+00 -7.5661020e-10 -1.3538905e-09 4.8869802e-10 1.7841185e-09 1.1412759e-08 1.4323603e-06 1.0572900e-08 1.6681441e-08
8.8366667e+00 5.7381538e-10 4.8401519e-10 2.4022855e-10 -1.8249590e-09 1.1369241e-08 1.4324681e-06 1.0574304e-08 1.6569546e-08
8.8402778e+00 -9.7552548e-10 5.5421665e-10 -2.2727113e-10 7.9208611e-10 1.1238112e-08 1.4324833e-06 1.0465689e-08 1.6479938e-08
8.8438889e+00 -2.3489624e-10 -4.0765312e-10 -7.7532690e-10 -1.6192360e-09 1.1093119e-08 1.4323987e-06 1.0357776e-08 1.6059439e-08
8.8475000e+00 -1.1035008e-09 -4.0694020e-10 -2.2079373e-10 -2.2623000e-09 1.0935274e-08 1.4320071e-06 1.0332811e-08 1.5636617e-08
8.8533333e+00 2.0153313e-10 -1.9291634e-09 7.8137432e-11 -1.5382572e-10 1.0965226e-08 1.4319100e-06 1.0384166e-08 1.5600400e-08
8.8566667e+00 9.7983005e-11 9.1555693e-10 4.3541257e-10 -2.0834385e-10 1.1073781e-08 1.4319540e-06 1.0462178e-08 1.5494167e-08
8.8605556e+00 8.3249420e-10 -5.2249697e-10 2.3326136e-10 -7.0221877e-10 1.1203904e-08 1.4319766e-06 1.0563279e-08 1.5249212e-08
8.8641667e+00 3.6863425e-10 7.4020049e-10 6.9997395e-10 -1.5589056e-09 1.1262149e-08 1.4321413e-06 1.0716479e-08 1.5401941e-08
8.8677778e+00 1.6901384e-10 8.4717208e-10 7.1417950e-10 2.9687112e-09 1.1245752e-08 1.4320846e-06 1.0799817e-08 1.5663298e-08
8.8713889e+00 -3.2036637e-10 -1.3935658e-09 5.5097362e-11 -5.5618784e-10 1.1168914e-08 1.4319121e-06 1.0791486e-08 1.5615092e-08
8.8752778e+00 -3.3824551e-10 -1.4981245e-10 -1.2650506e-10 1.4299315e-10 1.1116397e-08 1.4319049e-06 1.0775391e-08 1.5541294e-08
8.8788889e+00 -1.4653278e-10 8.0298464e-11 -2.2060902e-11 -8.2420567e-10 1.1124021e-08 1.4318905e-06 1.0748619e-08 1.5348780e-08
8.8825000e+00 2.1690894e-10 -2.1907287e-10 -2.2506492e-10 -9.5284542e-10 1.1181563e-08 1.4319549e-06 1.0723163e-08 1.5494980e-08
8.8861111e+00 3.1425298e-10 8.3976387e-10 -9.9162874e-12 2.3023856e-09 1.1236508e-08 1.4321642e-06 1.0649602e-08 1.5725882e-08
8.8900000e+00 1.5670500e-10 1.0328369e-09 -6.2060721e-10 -3.2322562e-10 1.1330556e-08 1.4325618e-06 1.0651090e-08 1.5863189e-08
8.8936111e+00 7.1142961e-10 2.7985618e-09 6.3434013e-10 1.5906729e-09 1.1336800e-08 1.4330666e-06 1.0706360e-08 1.6040025e-08
8.8972222e+00 -6.5379276e-10 2.0666276e-09 -1.2415211e-10 4.1661764e-11 1.1250631e-08 1.4334695e-06 1.0720845e-08 1.6173199e-08
8.9011111e+00 -8.4799664e-11 1.5378717e-09 2.4830533e-10 1.0998294e-09 1.1194773e-08 1.4337436e-06 1.0718551e-08 1.6435739e-08
8.9047222e+00 -4.3081196e-10 1.1036648e-09 -2.6947436e-10 1.3236127e-09 1.1164519e-08 1.4339811e-06 1.0478255e-08 1.6556138e-08
8.9083333e+00 1.5153671e-10 1.1850807e-09 -1.9486462e-09 -2.1223047e-10 1.1088043e-08 1.4342803e-06 1.0136535e-08 1.6283361e-08
8.9138889e+00 -6.1038681e-10 6.8912686e-10 -1.0167146e-10 -1.4244327e-09 1.0896422e-08 1.4342259e-06 1.0080754e-08 1.6219540e-08
8.9175000e+00 -1.1584297e-09 -1.2135852e-09 -4.1323386e-10 8.3531524e-10 1.0776120e-08 1.4339796e-06 9.9964215e-09 1.6319166e-08
8.9211111e+00 4.7955216e-11 -1.1600632e-09 -3.6521952e-10 8.4311437e-11 1.0863971e-08 1.4340770e-06 9.8012969e-09 1.6382048e-08
8.9250000e+00 7.0504639e-10 2.0321721e-09 -1.3072760e-09 4.5467274e-10 1.0786016e-08 1.4343238e-06 9.6847008e-09 1.6542004e-08
8.9286111e+00 -1.4246263e-09 3.4570213e-10 2.3100390e-10 1.0218497e-09 1.0703853e-08 1.4343993e-06 9.6328551e-09 1.6657195e-08
8.9322222e+00 6.6620218e-10 3.8180176e-10 -7.0958004e-10 4.1449247e-11 1.0673225e-08 1.4344466e-06 9.5389688e-09 1.6603730e-08
8.9358333e+00 -9.4892837e-10 7.4602353e-11 -1.5706239e-10 -5.3497278e-10 1.0584150e-08 1.4346689e-06 9.6254969e-09 1.6757048e-08
8.9397222e+00 1.8543459e-10 1.9146160e-09 8.9873258e-10 1.8491233e-09 1.0666045e-08 1.4347762e-06 9.7102892e-09 1.7016728e-08
8.9433333e+00 5.7051575e-10 -8.8101052e-10 -1.1603504e-10 5.4792376e-10 1.0689760e-08 1.4345561e-06 9.7837123e-09 1.7196421e-08
8.9469444e+00 -3.5160938e-10 -1.2396402e-09 7.9378678e-10 1.1107798e-09 1.0641937e-08 1.4345591e-06 9.8889313e-09 1.7203461e-08
8.9505556e+00 -8.9834394e-11 1.2686089e-09 1.7746599e-10 -1.0457937e-09 1.0620328e-08 1.4348131e-06 9.7451764e-09 1.7335467e-08
8.9544444e+00 -9.5381134e-11 1.0041717e-09 -1.4096511e-09 2.1772771e-09 1.0605582e-08 1.4350487e-06 9.4888810e-09 1.7510008e-08
8.9580556e+00 -4.0741016e-11 1.2661078e-09 -9.5615262e-10 -5.6613293e-10 1.0494165e-08 1.4352585e-06 9.4888559e-09 1.7401962e-08
8.9616667e+00 -9.8771814e-10 7.5582690e-10 9.5592118e-10 -4.3121451e-10 1.0319463e-08 1.4354772e-06 9.6970636e-09 1.7269091e-08
8.9655556e+00 -5.0973121e-10 1.2011152e-09 8.2871744e-10 -7.0767693e-10 1.0019237e-08 1.4358090e-06 9.7089280e-09 1.6869604e-08
8.9708333e+00 -1.3864308e-09 9.8610793e-10 -7.5378447e-10 -1.8154012e-09 9.7974883e-09 1.4359045e-06 9.6530520e-09 1.6561195e-08
8.9747222e+00 -5.1427526e-10 -1.3142602e-10 2.7484712e-10 -8.2810513e-10 9.7088120e-09 1.4358785e-06 9.7892715e-09 1.6535542e-08
8.9783333e+00 -3.0427548e-10 -1.1895525e-10 9.8256317e-10 5.9130825e-10 9.6680386e-09 1.4358014e-06 9.9069397e-09 1.6607571e-08
8.9819444e+00 -7.2094590e-11 -6.2358744e-10 1.0360480e-10 7.3576484e-11 9.6833736e-09 1.4358309e-06 9.9564917e-09 1.6684704e-08
8.9855556e+00 2.1364872e-10 9.0797850e-10 3.5379838e-10 6.3842263e-10 9.6483226e-09 1.4361562e-06 9.9518125e-09 1.6752424e-08
8.9891667e+00 -5.3719695e-10 2.2260394e-09 -3.9699051e-10 -1.3313778e-11 9.7199437e-09 1.4363396e-06 9.8803364e-09 1.6689328e-08
8.9930556e+00 1.1510925e-09 -5.8503933e-10 -2.1566187e-10 -5.2751291e-10 9.9002915e-09 1.4362241e-06 9.8859851e-09 1.6583202e-08
8.9966667e+00 5.1365614e-10 -5.2714453e-10 2.6780326e-10 -4.5211228e-10 9.9930251e-09 1.4360105e-06 9.8025644e-09 1.6588169e-08
9.0002778e+00 3.4234682e-10 -1.5313743e-09 -1.0378400e-09 4.9796701e-10 1.0001810e-08 1.4357370e-06 9.7323121e-09 1.6585186e-08
9.0038889e+00 -2.6125903e-10 -1.1044565e-09 3.8935664e-10 -5.2550252e-10 9.8729071e-09 1.4355829e-06 9.7593787e-09 1.6661777e-08
9.0077778e+00 -8.4362053e-10 -2.7475654e-10 -1.5735643e-10 1.1819935e-09 9.8675074e-09 1.4355624e-06 9.7068926e-09 1.6747557e-08
9.0113889e+00 7.9377745e-10 7.7309672e-11 -3.2713132e-10 -3.9017317e-10 9.9515966e-09 1.4356067e-06 9.7947158e-09 1.6536439e-08
9.0150000e+00 -1.7570070e-11 3.4927327e-10 1.1378070e-09 -1.5586129e-09 9.9375505e-09 1.4357174e-06 9.8335990e-09 1.6341174e-08
9.0188889e+00 -1.0282491e-10 6.4208500e-10 -8.0452186e-10 -1.1508810e-10 9.8903988e-09 1.4357611e-06 9.6919670e-09 1.6550725e-08
9.0225000e+00 -3.3242105e-10 -2.2143732e-10 -5.0285114e-10 2.0494105e-09 9.7322104e-09 1.4359749e-06 9.6282053e-09 1.7097588e-08
9.0280556e+00 -6.1670935e-10 1.5604411e-09 1.2028126e-10 1.2317622e-09 9.6406396e-09 1.4361773e-06 9.5444992e-09 1.7395343e-08
9.0316667e+00 -2.2855928e-10 3.8997332e-10 -8.9295292e-10 1.5167458e-09 9.6744289e-09 1.4361157e-06 9.3684932e-09 1.7825252e-08
9.0352778e+00 5.4045976e-10 -9.8365627e-10 -7.3171842e-10 2.4516535e-09 9.7702438e-09 1.4358709e-06 9.2120340e-09 1.7925955e-08
9.0388889e+00 3.4398627e-10 -1.3744802e-09 -7.1251999e-10 -1.5220924e-09 9.7113208e-09 1.4357486e-06 9.1325088e-09 1.7791401e-08
9.0427778e+00 -8.4904095e-10 2.8009242e-10 3.0875401e-11 3.6877100e-10 9.7448016e-09 1.4357501e-06 9.1449867e-09 1.7960586e-08
9.0463889e+00 1.1580938e-09 -2.6561624e-10 8.4304775e-11 1.1929397e-09 9.8704959e-09 1.4358363e-06 9.1541336e-09 1.8133378e-08
9.0500000e+00 2.1613391e-12 1.0954839e-09 1.2824427e-13 4.0206562e-10 9.7141444e-09 1.4360738e-06 9.2157307e-09 1.8473362e-08
9.0538889e+00 -1.3423165e-09 1.0304482e-09 5.2784701e-10 2.5120759e-09 9.5332801e-09 1.4360374e-06 9.3310536e-09 1.8790945e-08
9.0575000e+00 -3.2719962e-10 -1.3817090e-09 5.3667186e-10 4.1945989e-10 9.4872940e-09 1.4360311e-06 9.3657981e-09 1.8797446e-08
9.0611111e+00 -9.7287696e-11 1.3207033e-09 -2.1595315e-10 -3.5944823e-10 9.5264861e-09 1.4363189e-06 9.2629445e-09 1.8671889e-08
9.0647222e+00 4.5906044e-10 1.4533878e-09 -7.3346466e-10 -7.9953973e-10 9.4326235e-09 1.4364606e-06 9.2728253e-09 1.8613348e-08
9.0686111e+00 -1.2635965e-09 -1.8539057e-10 8.1815648e-10 2.9776469e-10 9.2754545e-09 1.4365699e-06 9.4065642e-09 1.8537259e-08
9.0722222e+00 -1.8719455e-10 1.2380772e-09 4.1635683e-10 -1.0001326e-09 9.2947848e-09 1.4366710e-06 9.5800210e-09 1.8517412e-08
9.0758333e+00 3.6562882e-10 -2.6374337e-10 1.1847831e-09 8.1693705e-10 9.2794488e-09 1.4365477e-06 9.6798877e-09 1.8605812e-08
9.0794444e+00 -5.0719237e-10 -9.2430731e-10 -2.6293663e-10 -9.4567703e-13 9.0818683e-09 1.4363709e-06 9.7668940e-09 1.8586569e-08
9.0852778e+00 -6.2183939e-10 -1.3027272e-10 7.6011526e-10 -1.0901314e-10 8.9789435e-09 1.4363330e-06 9.7836010e-09 1.8543824e-08
9.0886111e+00 -4.0740888e-10 -2.6590396e-10 -5.9304462e-10 -3.1843742e-10 8.8460677e-09 1.4362810e-06 9.8062586e-09 1.8381481e-08
9.0925000e+00 -7.3152565e-10 -1.9878105e-10 7.8725210e-10 -1.0730722e-09 8.7037345e-09 1.4363344e-06 9.8847059e-09 1.8337772e-08
9.0961111e+00 -5.8231964e-10 7.1310864e-10 -6.3122382e-11 6.6960592e-10 8.4961814e-09 1.4364176e-06 9.8175527e-09 1.8240600e-08
9.0997222e+00 -1.3335552e-09 8.8710805e-11 -5.5675325e-10 -1.5665747e-09 8.2195097e-09 1.4364806e-06 9.6731464e-09 1.8131953e-08
9.1036111e+00 -1.0379155e-09 4.7499641e-10 -6.8101499e-10 6.3531031e-10 8.0744605e-09 1.4362074e-06 9.6016621e-09 1.8193827e-08
9.1072222e+00 -3.0100101e-10 -3.1078409e-09 2.1158991e-11 -6.4163107e-11 7.8461771e-09 1.4357752e-06 9.5652513e-09 1.8177100e-08
9.1108333e+00 -1.8062286e-09 -1.0567288e-09 -3.5725791e-10 -9.0237948e-11 7.6269380e-09 1.4356039e-06 9.4734578e-09 1.8054914e-08
9.1144444e+00 -2.1751724e-10 -5.9387875e-10 -4.9006708e-10 -1.0376358e-09 7.6678762e-09 1.4353949e-06 9.2823063e-09 1.7880662e-08
9.1183333e+00 5.6841651e-10 -1.2769850e-09 -1.1483749e-09 -4.5595645e-10 7.6918279e-09 1.4350044e-06 9.0841800e-09 1.7921776e-08
9.1219444e+00 -3.4732440e-10 -2.4855799e-09 -6.8048328e-10 8.3547466e-10 7.7305713e-09 1.4347265e-06 8.8341843e-09 1.7769532e-08
9.1255556e+00 7.0495587e-10 -1.9283633e-10 -1.6271692e-09 -2.2408066e-09 7.7097111e-09 1.4346208e-06 8.5536862e-09 1.7417196e-08
[truncated: 5,601 more rows]
