# Supplementary material for: Oxidative decomposition mechanisms of lithium carbonate on carbon substrates in lithium battery chemistries
Source: Nat Commun. 2022 Aug 20;13:4908. doi: 10.1038/s41467-022-32557-w (PMC9392741; doi:10.1038/s41467-022-32557-w)
Supplement: Supplementary file 2 — Source Data [file 41467_2022_32557_MOESM2_ESM.zip › Fig2-EC1.csv]

0.0000000e+00 -4.3562803e-09 -5.0483068e-10
3.6111111e-03 -3.4103456e-09 -8.7416608e-10
6.9444459e-03 -2.7452416e-09 -1.1959581e-09
1.0555557e-02 -2.2054052e-09 -1.4576282e-09
1.4166668e-02 -1.8202885e-09 -1.6822743e-09
1.7777779e-02 -1.6358056e-09 -1.8786030e-09
2.1388890e-02 -1.3846364e-09 -2.0372482e-09
2.5000001e-02 -1.0560582e-09 -2.2188498e-09
3.0277778e-02 -8.5553784e-10 -2.3262918e-09
3.3888889e-02 -7.9741546e-10 -2.4277198e-09
3.7500001e-02 -7.6301660e-10 -2.5338661e-09
4.1388891e-02 -7.5335809e-10 -2.6280673e-09
4.5000002e-02 -6.9589094e-10 -2.7150941e-09
4.8611113e-02 -6.4298352e-10 -2.8033306e-09
5.2500000e-02 -6.1753850e-10 -2.8839825e-09
5.6111111e-02 -6.2325876e-10 -2.9655528e-09
5.9722222e-02 -6.3166947e-10 -3.0478559e-09
6.3333333e-02 -6.3453213e-10 -3.1294875e-09
6.6944445e-02 -6.2133918e-10 -3.2153508e-09
7.0833335e-02 -6.0527790e-10 -3.2935431e-09
7.4444446e-02 -5.9768161e-10 -3.3706460e-09
7.8055557e-02 -5.8851648e-10 -3.4464758e-09
8.1666668e-02 -5.7809530e-10 -3.5264286e-09
8.5555555e-02 -5.6408885e-10 -3.6328743e-09
9.0833335e-02 -5.5639170e-10 -3.7097375e-09
9.4722223e-02 -5.4165480e-10 -3.7794247e-09
9.8333334e-02 -5.3045466e-10 -3.8489772e-09
1.0194444e-01 -5.3958519e-10 -3.9193484e-09
1.0555556e-01 -5.4304818e-10 -3.9953307e-09
1.0944445e-01 -5.4241241e-10 -4.0654361e-09
1.1305556e-01 -5.3613280e-10 -4.1349548e-09
1.1666667e-01 -5.3338610e-10 -4.2040803e-09
1.2027778e-01 -5.3008248e-10 -4.2772303e-09
1.2416667e-01 -5.1491757e-10 -4.3442606e-09
1.2777778e-01 -5.1631802e-10 -4.4117898e-09
1.3138889e-01 -5.2259241e-10 -4.4795451e-09
1.3500000e-01 -5.1979811e-10 -4.5509974e-09
1.3888889e-01 -5.0094870e-10 -4.6147777e-09
1.4250000e-01 -4.8028545e-10 -4.7113122e-09
1.4805556e-01 -4.8505950e-10 -4.7742655e-09
1.5166667e-01 -4.8345353e-10 -4.8365519e-09
1.5527778e-01 -4.7479862e-10 -4.8975112e-09
1.5888889e-01 -4.6303606e-10 -4.9623368e-09
1.6277778e-01 -4.6304512e-10 -5.0220723e-09
1.6638889e-01 -4.5596239e-10 -5.0806420e-09
1.7000000e-01 -4.4510912e-10 -5.1381191e-09
1.7361111e-01 -4.3915536e-10 -5.1994435e-09
1.7750000e-01 -4.3690684e-10 -5.2562474e-09
1.8111111e-01 -4.3699923e-10 -5.3126610e-09
1.8472222e-01 -4.3090237e-10 -5.3727674e-09
1.8861111e-01 -4.2776120e-10 -5.4282682e-09
1.9222222e-01 -4.2609547e-10 -5.4828675e-09
1.9583334e-01 -4.1389462e-10 -5.5365577e-09
1.9944445e-01 -4.1210759e-10 -5.5946857e-09
2.0333333e-01 -4.1829249e-10 -5.6775157e-09
2.0888889e-01 -4.1000754e-10 -5.7298515e-09
2.1250000e-01 -3.9515970e-10 -5.7807748e-09
2.1611111e-01 -3.8827523e-10 -5.8312193e-09
2.1972222e-01 -3.8779364e-10 -5.8813216e-09
2.2333333e-01 -3.8301203e-10 -5.9341480e-09
2.2722222e-01 -3.7165057e-10 -5.9814297e-09
2.3083333e-01 -3.5576059e-10 -6.0272239e-09
2.3444444e-01 -3.4876446e-10 -6.0753235e-09
2.3833333e-01 -3.3837282e-10 -6.1185280e-09
2.4194445e-01 -3.2631271e-10 -6.1605818e-09
2.4555556e-01 -3.2066784e-10 -6.2021471e-09
2.4916667e-01 -3.1879926e-10 -6.2469399e-09
2.5305556e-01 -3.2109675e-10 -6.2882351e-09
2.5666667e-01 -3.1421400e-10 -6.3286256e-09
2.6027778e-01 -3.0717905e-10 -6.3894158e-09
2.6583333e-01 -3.0072265e-10 -6.4286699e-09
2.6944444e-01 -3.0318739e-10 -6.4686368e-09
2.7305556e-01 -3.1168810e-10 -6.5122669e-09
2.7694445e-01 -3.1159846e-10 -6.5520414e-09
2.8055556e-01 -3.0031618e-10 -6.5903180e-09
2.8416667e-01 -2.8855568e-10 -6.6300203e-09
2.8805556e-01 -2.7861999e-10 -6.6658488e-09
2.9166667e-01 -2.7258789e-10 -6.7011510e-09
2.9527778e-01 -2.7052268e-10 -6.7359287e-09
2.9888889e-01 -2.6451826e-10 -6.7720419e-09
3.0277778e-01 -2.5138510e-10 -6.8041811e-09
3.0638889e-01 -2.4306392e-10 -6.8353043e-09
3.1000000e-01 -2.3575466e-10 -6.8655515e-09
3.1361111e-01 -2.2958721e-10 -6.8966758e-09
3.1750000e-01 -2.1504490e-10 -6.9240566e-09
3.2111111e-01 -2.0619897e-10 -6.9651362e-09
3.2666667e-01 -2.0459654e-10 -6.9915610e-09
3.3027778e-01 -2.0193903e-10 -7.0171546e-09
3.3388889e-01 -1.9180891e-10 -7.0434770e-09
3.3777778e-01 -1.8422528e-10 -7.0674237e-09
3.4138889e-01 -1.8418477e-10 -7.0910030e-09
3.4500000e-01 -1.7857498e-10 -7.1136344e-09
3.4861111e-01 -1.6960056e-10 -7.1363163e-09
3.5250000e-01 -1.5442589e-10 -7.1559735e-09
3.5611111e-01 -1.4799248e-10 -7.1748784e-09
3.5972222e-01 -1.4285217e-10 -7.1931326e-09
3.6333334e-01 -1.3798139e-10 -7.2123134e-09
3.6722222e-01 -1.3603078e-10 -7.2297841e-09
3.7083333e-01 -1.3274813e-10 -7.2465386e-09
3.7444444e-01 -1.2501377e-10 -7.2615996e-09
3.7805556e-01 -1.0669389e-10 -7.2824702e-09
3.8388889e-01 -9.2074138e-11 -7.2943795e-09
3.8750000e-01 -9.1144787e-11 -7.3058822e-09
3.9111111e-01 -8.5821098e-11 -7.3170179e-09
3.9472222e-01 -8.5496570e-11 -7.3281612e-09
3.9833334e-01 -8.5938755e-11 -7.3392616e-09
4.0194445e-01 -8.4837495e-11 -7.3500700e-09
4.0583333e-01 -6.9567607e-11 -7.3580222e-09
4.0944444e-01 -5.2773887e-11 -7.3641737e-09
4.1305556e-01 -4.1865224e-11 -7.3689941e-09
4.1666667e-01 -3.2294370e-11 -7.3728066e-09
4.2055556e-01 -2.2170094e-11 -7.3750042e-09
4.2416667e-01 -1.1639331e-11 -7.3761762e-09
4.2777778e-01 -6.3906851e-12 -7.3767855e-09
4.3166667e-01 -2.3143823e-12 -7.3767167e-09
4.3527778e-01 3.3735052e-12 -7.3759107e-09
4.3888889e-01 9.0266320e-12 -7.3734735e-09
4.4444444e-01 1.5344961e-11 -7.3712514e-09
4.4805556e-01 1.8841902e-11 -7.3682443e-09
4.5166667e-01 2.7421447e-11 -7.3644890e-09
4.5527778e-01 3.0352224e-11 -7.3600370e-09
4.5916667e-01 3.3248080e-11 -7.3546237e-09
4.6277778e-01 5.0032192e-11 -7.3476014e-09
4.6638889e-01 5.8004353e-11 -7.3392691e-09
4.7027778e-01 6.1028484e-11 -7.3312500e-09
4.7388889e-01 6.2341198e-11 -7.3224707e-09
4.7750000e-01 7.2725755e-11 -7.3121315e-09
4.8111111e-01 8.6338056e-11 -7.3001205e-09
4.8500000e-01 8.5248102e-11 -7.2890266e-09
4.8861111e-01 8.5426560e-11 -7.2777661e-09
4.9222222e-01 8.7812596e-11 -7.2653600e-09
4.9583333e-01 1.0305052e-10 -7.2506400e-09
4.9972222e-01 1.0723565e-10 -7.2303355e-09
5.0500000e-01 1.0649578e-10 -7.2150243e-09
5.0888889e-01 1.1223553e-10 -7.1995676e-09
5.1250000e-01 1.2556024e-10 -7.1826573e-09
5.1611111e-01 1.3459797e-10 -7.1647560e-09
5.1972222e-01 1.4080570e-10 -7.1437033e-09
5.2361111e-01 1.5994833e-10 -7.1225131e-09
5.2722222e-01 1.6605434e-10 -7.1011025e-09
5.3083333e-01 1.6333854e-10 -7.0801873e-09
5.3444445e-01 1.5843398e-10 -7.0580505e-09
5.3833333e-01 1.5780693e-10 -7.0373156e-09
5.4194444e-01 1.6119089e-10 -7.0158563e-09
5.4555556e-01 1.6895214e-10 -6.9915352e-09
5.4944445e-01 1.7849300e-10 -6.9677091e-09
5.5305556e-01 1.8806152e-10 -6.9431004e-09
5.5666667e-01 1.9053468e-10 -6.9044393e-09
5.6222222e-01 1.9607626e-10 -6.8782550e-09
5.6583333e-01 2.0675865e-10 -6.8480302e-09
5.6972222e-01 2.2502375e-10 -6.8182936e-09
5.7333333e-01 2.3246241e-10 -6.7875505e-09
5.7694444e-01 2.4050960e-10 -6.7557212e-09
5.8055556e-01 2.4917058e-10 -6.7197783e-09
5.8444445e-01 2.6429964e-10 -6.6848598e-09
5.8805556e-01 2.7290890e-10 -6.6491913e-09
5.9166667e-01 2.7583652e-10 -6.6131232e-09
5.9527778e-01 2.7905810e-10 -6.5735510e-09
5.9916667e-01 2.8625782e-10 -6.5356433e-09
6.0277778e-01 2.9693735e-10 -6.4968099e-09
6.0638889e-01 3.0049983e-10 -6.4574350e-09
6.1000000e-01 3.0526875e-10 -6.4141842e-09
6.1388889e-01 3.1259932e-10 -6.3730844e-09
6.1750000e-01 3.1970515e-10 -6.3088996e-09
6.2305556e-01 3.2214306e-10 -6.2674910e-09
6.2666667e-01 3.1491263e-10 -6.2275079e-09
6.3027778e-01 3.0021118e-10 -6.1883494e-09
6.3388889e-01 3.0222752e-10 -6.1454404e-09
6.3777778e-01 3.1075893e-10 -6.1041522e-09
6.4138889e-01 3.2444413e-10 -6.0611480e-09
6.4500000e-01 3.3715958e-10 -6.0130364e-09
6.4888889e-01 3.5014847e-10 -5.9667859e-09
6.5250000e-01 3.6139748e-10 -5.9186153e-09
6.5611111e-01 3.7968852e-10 -5.8681296e-09
6.5972222e-01 3.9701416e-10 -5.8115027e-09
6.6361111e-01 4.1194189e-10 -5.7573818e-09
6.6722222e-01 4.2068661e-10 -5.7022195e-09
6.7083334e-01 4.2796526e-10 -5.6462100e-09
6.7444445e-01 4.3371853e-10 -5.5604534e-09
6.8000000e-01 4.2384799e-10 -5.5049803e-09
6.8361111e-01 4.2958490e-10 -5.4441747e-09
6.8750000e-01 4.3906609e-10 -5.3865420e-09
6.9111111e-01 4.4759066e-10 -5.3280802e-09
6.9472222e-01 4.5182200e-10 -5.2691260e-09
6.9833333e-01 4.5516554e-10 -5.2051308e-09
7.0222222e-01 4.5905135e-10 -5.1446714e-09
7.0583334e-01 4.7109212e-10 -5.0826697e-09
7.0944445e-01 4.8278058e-10 -5.0146522e-09
7.1333333e-01 4.8889889e-10 -4.9503754e-09
7.1694444e-01 4.9997526e-10 -4.8846530e-09
7.2055556e-01 5.1113811e-10 -4.8176743e-09
7.2416667e-01 5.1930332e-10 -4.7494570e-09
7.2777778e-01 5.3019311e-10 -4.6743314e-09
7.3166667e-01 5.4302937e-10 -4.6029511e-09
7.3527778e-01 5.5512997e-10 -4.4912169e-09
7.4083334e-01 5.6221194e-10 -4.4174582e-09
7.4444445e-01 5.7253731e-10 -4.3423156e-09
7.4805556e-01 5.8350177e-10 -4.2603746e-09
7.5194445e-01 5.8708501e-10 -4.1836535e-09
7.5555556e-01 5.9323883e-10 -4.1059405e-09
7.5916667e-01 6.0234577e-10 -4.0265397e-09
7.6277778e-01 6.1920544e-10 -3.9396931e-09
7.6666667e-01 6.2145955e-10 -3.8591559e-09
7.7027778e-01 6.1757425e-10 -3.7789371e-09
7.7388889e-01 6.1656231e-10 -3.6980111e-09
7.7750000e-01 6.2845189e-10 -3.6088022e-09
7.8138889e-01 6.4596187e-10 -3.5243713e-09
7.8500000e-01 6.5297524e-10 -3.4389258e-09
7.8861111e-01 6.6157157e-10 -3.3523039e-09
7.9222222e-01 6.7107212e-10 -3.2165539e-09
7.9777778e-01 6.8642840e-10 -3.1268526e-09
8.0138889e-01 6.9359109e-10 -3.0281378e-09
8.0527778e-01 7.1662017e-10 -2.9332917e-09
8.0888889e-01 7.4254971e-10 -2.8369471e-09
8.1250000e-01 7.3967487e-10 -2.7407026e-09
8.1611111e-01 7.4101017e-10 -2.6366441e-09
8.2000000e-01 7.4554073e-10 -2.5394771e-09
8.2361111e-01 7.4933605e-10 -2.4419933e-09
8.2722222e-01 7.5041401e-10 -2.3368705e-09
8.3111111e-01 7.5134065e-10 -2.2383468e-09
8.3472222e-01 7.6440761e-10 -2.1386570e-09
8.3833333e-01 7.6928306e-10 -2.0386839e-09
8.4194445e-01 7.6876323e-10 -1.9307367e-09
8.4583333e-01 7.7334037e-10 -1.8292337e-09
8.4944444e-01 7.8824424e-10 -1.7253830e-09
8.5305556e-01 8.0945922e-10 -1.5629932e-09
8.5861111e-01 8.1443850e-10 -1.4566056e-09
8.6222222e-01 8.2229481e-10 -1.3405803e-09
8.6611111e-01 8.3520859e-10 -1.2310325e-09
8.6972222e-01 8.5014239e-10 -1.1200266e-09
8.7333333e-01 8.5764005e-10 -9.9736081e-10
8.7722222e-01 8.9472928e-10 -8.7763917e-10
8.8083333e-01 9.4714207e-10 -7.5547048e-10
8.8444444e-01 9.3237623e-10 -6.3495191e-10
8.8805556e-01 9.2175569e-10 -5.0637890e-10
8.9194445e-01 9.1500093e-10 -3.8726718e-10
8.9555556e-01 9.1748710e-10 -2.6771564e-10
8.9916667e-01 9.2176737e-10 -1.4749924e-10
9.0277778e-01 9.2771577e-10 -1.7051107e-11
9.0666667e-01 9.3582969e-10 1.0474429e-10
9.1027778e-01 9.3794420e-10 2.9221924e-10
9.1583333e-01 9.3680605e-10 4.1423645e-10
9.1944444e-01 9.4038185e-10 5.3779324e-10
9.2305556e-01 9.6049184e-10 6.7323638e-10
9.2694445e-01 9.7440958e-10 8.0022715e-10
9.3055556e-01 9.7929446e-10 9.2787228e-10
9.3416667e-01 9.8447678e-10 1.0565346e-09
9.3777778e-01 9.9494408e-10 1.1971147e-09
9.4166667e-01 1.0133441e-09 1.3295308e-09
9.4527778e-01 1.0238254e-09 1.4634054e-09
9.4888889e-01 1.0357850e-09 1.5989645e-09
9.5250000e-01 1.0497395e-09 1.7466652e-09
9.5638889e-01 1.0602693e-09 1.8848156e-09
9.6000000e-01 1.0651217e-09 2.0232300e-09
9.6361111e-01 1.0643306e-09 2.1619983e-09
9.6722222e-01 1.0705669e-09 2.3775507e-09
9.7277778e-01 1.0849566e-09 2.5191194e-09
9.7638889e-01 1.0930229e-09 2.6723702e-09
9.8027778e-01 1.0962761e-09 2.8148582e-09
9.8388889e-01 1.0958459e-09 2.9575363e-09
9.8750000e-01 1.0992021e-09 3.1011085e-09
9.9111111e-01 1.1096016e-09 3.2462026e-09
9.9472222e-01 1.1226140e-09 3.4042285e-09
9.9861111e-01 1.1348988e-09 3.5522426e-09
1.0022222e+00 1.1422413e-09 3.7010848e-09
1.0058333e+00 1.1476382e-09 3.8623737e-09
1.0097222e+00 1.1564885e-09 4.0136481e-09
1.0133333e+00 1.1708103e-09 4.1664134e-09
1.0169444e+00 1.1794244e-09 4.3202696e-09
1.0205556e+00 1.1875944e-09 4.4872743e-09
1.0244444e+00 1.1981881e-09 4.6440393e-09
1.0280556e+00 1.2135811e-09 4.8879816e-09
1.0336111e+00 1.2258415e-09 5.0475184e-09
1.0372222e+00 1.2285719e-09 5.2077131e-09
1.0408333e+00 1.2359610e-09 5.3818305e-09
1.0447222e+00 1.2514320e-09 5.5453040e-09
1.0483333e+00 1.2635419e-09 5.7096931e-09
1.0519444e+00 1.2655221e-09 5.8741683e-09
1.0555556e+00 1.2648661e-09 6.0515422e-09
1.0594444e+00 1.2690477e-09 6.2176861e-09
1.0630556e+00 1.2870114e-09 6.3857102e-09
1.0666667e+00 1.2979751e-09 6.5550114e-09
1.0702778e+00 1.3066582e-09 6.7385813e-09
1.0741667e+00 1.3157683e-09 6.9103000e-09
1.0777778e+00 1.3260576e-09 7.0833872e-09
1.0813889e+00 1.3368234e-09 7.2713274e-09
1.0852778e+00 1.3480368e-09 7.5305096e-09
1.0905556e+00 1.3801978e-09 7.7242855e-09
1.0944444e+00 1.3880282e-09 7.9049183e-09
1.0980556e+00 1.3909383e-09 8.0865381e-09
1.1016667e+00 1.4032121e-09 8.2692947e-09
1.1052778e+00 1.4084280e-09 8.4667037e-09
1.1091667e+00 1.4116998e-09 8.6506867e-09
1.1127778e+00 1.4188071e-09 8.8359039e-09
1.1163889e+00 1.4306891e-09 9.0226524e-09
1.1200000e+00 1.4423641e-09 9.2244206e-09
1.1238889e+00 1.4400403e-09 9.4116678e-09
1.1275000e+00 1.4406858e-09 9.5992197e-09
1.1311111e+00 1.4447289e-09 9.7880875e-09
1.1347222e+00 1.4609285e-09 9.9934837e-09
1.1386111e+00 1.4733029e-09 1.0185615e-08
1.1422222e+00 1.4825639e-09 1.0484010e-08
1.1477778e+00 1.5013849e-09 1.0680257e-08
1.1513889e+00 1.5177921e-09 1.0878318e-08
1.1550000e+00 1.5293125e-09 1.1093140e-08
1.1588889e+00 1.5395668e-09 1.1294348e-08
1.1625000e+00 1.5559406e-09 1.1497244e-08
1.1661111e+00 1.5655344e-09 1.1701142e-08
1.1697222e+00 1.5713634e-09 1.1922078e-08
1.1736111e+00 1.5848614e-09 1.2128819e-08
1.1772222e+00 1.5957763e-09 1.2336880e-08
1.1808333e+00 1.6051549e-09 1.2545746e-08
1.1844444e+00 1.6081684e-09 1.2771723e-08
1.1883333e+00 1.6200760e-09 1.2983367e-08
1.1919444e+00 1.6359845e-09 1.3196098e-08
1.1955556e+00 1.6368029e-09 1.3425489e-08
1.1994444e+00 1.6402184e-09 1.3639136e-08
1.2030556e+00 1.6466561e-09 1.3972104e-08
1.2086111e+00 1.6830219e-09 1.4191241e-08
1.2122222e+00 1.6883114e-09 1.4411103e-08
1.2158333e+00 1.6941851e-09 1.4631762e-08
1.2194444e+00 1.7005609e-09 1.4871024e-08
1.2233333e+00 1.7174723e-09 1.5095003e-08
1.2269444e+00 1.7283655e-09 1.5320132e-08
1.2305556e+00 1.7351593e-09 1.5565158e-08
1.2344444e+00 1.7651993e-09 1.5795601e-08
1.2380556e+00 1.7800790e-09 1.6027256e-08
1.2416667e+00 1.7838569e-09 1.6259530e-08
1.2452778e+00 1.7895783e-09 1.6510685e-08
1.2491667e+00 1.7983537e-09 1.6745157e-08
1.2527778e+00 1.8089082e-09 1.6980851e-08
1.2563889e+00 1.8171486e-09 1.7217804e-08
1.2600000e+00 1.8282899e-09 1.7584915e-08
1.2655556e+00 1.8428186e-09 1.7824336e-08
1.2691667e+00 1.8405883e-09 1.8082680e-08
1.2730556e+00 1.8500386e-09 1.8324145e-08
1.2766667e+00 1.8648024e-09 1.8567916e-08
1.2802778e+00 1.8855232e-09 1.8813647e-08
1.2838889e+00 1.8949464e-09 1.9079658e-08
1.2877778e+00 1.9052116e-09 1.9328040e-08
1.2913889e+00 1.9160535e-09 1.9578318e-08
1.2950000e+00 1.9343740e-09 1.9830714e-08
1.2986111e+00 1.9486435e-09 2.0104052e-08
1.3025000e+00 1.9561922e-09 2.0359336e-08
1.3061111e+00 1.9712487e-09 2.0616730e-08
1.3097222e+00 1.9886629e-09 2.0876565e-08
1.3133333e+00 2.0087906e-09 2.1158487e-08
1.3172222e+00 2.0186725e-09 2.1421413e-08
1.3208333e+00 2.0263399e-09 2.1828252e-08
1.3263889e+00 2.0420535e-09 2.2094799e-08
1.3300000e+00 2.0586648e-09 2.2363241e-08
1.3336111e+00 2.0712140e-09 2.2632969e-08
1.3372222e+00 2.0784512e-09 2.2923742e-08
1.3411111e+00 2.0754474e-09 2.3194167e-08
1.3447222e+00 2.0849353e-09 2.3465969e-08
1.3483333e+00 2.0966228e-09 2.3739303e-08
1.3519444e+00 2.1085260e-09 2.4013905e-08
1.3555556e+00 2.1161173e-09 2.4310760e-08
1.3594444e+00 2.1246644e-09 2.4587728e-08
1.3630556e+00 2.1363909e-09 2.4866724e-08
1.3666667e+00 2.1558463e-09 2.5170174e-08
1.3705556e+00 2.1791628e-09 2.5454872e-08
1.3741667e+00 2.2008036e-09 2.5741743e-08
1.3777778e+00 2.2125886e-09 2.6186143e-08
1.3833333e+00 2.2314153e-09 2.6476988e-08
1.3869444e+00 2.2431274e-09 2.6768603e-08
1.3905556e+00 2.2432532e-09 2.7083027e-08
1.3944444e+00 2.2485127e-09 2.7375935e-08
1.3980556e+00 2.2577760e-09 2.7670571e-08
1.4016667e+00 2.2750854e-09 2.7966814e-08
1.4052778e+00 2.2824944e-09 2.8286537e-08
1.4091667e+00 2.2849819e-09 2.8583526e-08
1.4127778e+00 2.2840779e-09 2.8881340e-08
1.4163889e+00 2.2976692e-09 2.9181261e-08
1.4200000e+00 2.3165018e-09 2.9506676e-08
1.4238889e+00 2.3322876e-09 2.9810836e-08
1.4275000e+00 2.3470867e-09 3.0116925e-08
1.4311111e+00 2.3619808e-09 3.0424962e-08
1.4347222e+00 2.3770545e-09 3.0758964e-08
1.4386111e+00 2.3943934e-09 3.1241339e-08
1.4441667e+00 2.4293587e-09 3.1558916e-08
1.4477778e+00 2.4564367e-09 3.1879106e-08
1.4513889e+00 2.4695767e-09 3.2201236e-08
1.4550000e+00 2.4862699e-09 3.2525620e-08
1.4586111e+00 2.5042476e-09 3.2876975e-08
1.4625000e+00 2.5151036e-09 3.3204467e-08
1.4661111e+00 2.5232414e-09 3.3533041e-08
1.4697222e+00 2.5317446e-09 3.3889234e-08
1.4736111e+00 2.5567228e-09 3.4222398e-08
1.4772222e+00 2.5688860e-09 3.4556758e-08
1.4808333e+00 2.5751123e-09 3.4892242e-08
1.4844444e+00 2.5861682e-09 3.5255875e-08
1.4883333e+00 2.6085930e-09 3.5596704e-08
1.4919444e+00 2.6349273e-09 3.5940107e-08
1.4955556e+00 2.6482025e-09 3.6472087e-08
1.5011111e+00 2.6715988e-09 3.6820508e-08
1.5047222e+00 2.6887133e-09 3.7171209e-08
1.5083333e+00 2.7066907e-09 3.7551370e-08
1.5122222e+00 2.7241772e-09 3.7907304e-08
1.5158333e+00 2.7517429e-09 3.8267373e-08
1.5194444e+00 2.7877713e-09 3.8630302e-08
1.5230556e+00 2.7957484e-09 3.9022637e-08
1.5269444e+00 2.8090384e-09 3.9388871e-08
1.5305556e+00 2.8253276e-09 3.9756858e-08
1.5341667e+00 2.8360122e-09 4.0126221e-08
1.5377778e+00 2.8464995e-09 4.0525522e-08
1.5416667e+00 2.8578110e-09 4.0898490e-08
1.5452778e+00 2.8801579e-09 4.1273900e-08
1.5488889e+00 2.8953783e-09 4.1650792e-08
1.5525000e+00 2.9029483e-09 4.2058145e-08
1.5563889e+00 2.9163904e-09 4.2644766e-08
1.5619444e+00 2.9498177e-09 4.3029556e-08
1.5655556e+00 2.9700199e-09 4.3416550e-08
1.5691667e+00 2.9837337e-09 4.3805326e-08
1.5727778e+00 2.9974447e-09 4.4226373e-08
1.5766667e+00 3.0175057e-09 4.4620251e-08
1.5802778e+00 3.0421568e-09 4.5016674e-08
1.5838889e+00 3.0566678e-09 4.5446050e-08
1.5877778e+00 3.0772710e-09 4.5847752e-08
1.5913889e+00 3.1027559e-09 4.6252432e-08
1.5950000e+00 3.1230959e-09 4.6659580e-08
1.5986111e+00 3.1407209e-09 4.7100345e-08
1.6025000e+00 3.1559203e-09 4.7511827e-08
1.6061111e+00 3.1745667e-09 4.7925775e-08
1.6097222e+00 3.1938730e-09 4.8342272e-08
1.6133333e+00 3.2137684e-09 4.9020391e-08
1.6191667e+00 3.2445048e-09 4.9442995e-08
1.6227778e+00 3.2570957e-09 4.9867326e-08
1.6263889e+00 3.2710810e-09 5.0293639e-08
1.6300000e+00 3.2875687e-09 5.0722635e-08
1.6336111e+00 3.3123828e-09 5.1188019e-08
1.6375000e+00 3.3359630e-09 5.1622682e-08
1.6411111e+00 3.3511510e-09 5.2059446e-08
1.6447222e+00 3.3682989e-09 5.2498828e-08
1.6483333e+00 3.3914171e-09 5.2976221e-08
1.6522222e+00 3.4284810e-09 5.3423563e-08
1.6558333e+00 3.4537073e-09 5.5315326e-08
1.6708333e+00 3.5528228e-09 5.5778143e-08
1.6744444e+00 3.5674318e-09 5.6494722e-08
1.6800000e+00 3.5983594e-09 5.6964112e-08
1.6836111e+00 3.6230223e-09 5.7436612e-08
1.6872222e+00 3.6462146e-09 5.7948526e-08
1.6911111e+00 3.6668486e-09 5.8426157e-08
1.6947222e+00 3.6813158e-09 5.8905843e-08
1.6983333e+00 3.6984654e-09 5.9388184e-08
1.7019444e+00 3.7221738e-09 5.9873761e-08
1.7055556e+00 3.7482417e-09 6.0400398e-08
1.7094444e+00 3.7751386e-09 6.0892551e-08
1.7130556e+00 3.7964437e-09 6.1387527e-08
1.7166667e+00 3.8185741e-09 6.1885488e-08
1.7202778e+00 3.8423710e-09 6.2425524e-08
1.7241667e+00 3.8724223e-09 6.2930737e-08
1.7277778e+00 3.9000870e-09 6.3439470e-08
1.7313889e+00 3.9265658e-09 6.4268263e-08
1.7372222e+00 3.9667091e-09 6.4745962e-08
1.7405556e+00 3.9949308e-09 6.5306896e-08
1.7444444e+00 4.0184164e-09 6.5830629e-08
1.7480556e+00 4.0390195e-09 6.6357367e-08
1.7516667e+00 4.0646288e-09 6.6887718e-08
1.7552778e+00 4.0946190e-09 6.7463085e-08
1.7591667e+00 4.1249140e-09 6.8000452e-08
1.7627778e+00 4.1422722e-09 6.8540114e-08
1.7663889e+00 4.1602169e-09 6.9082251e-08
1.7700000e+00 4.1803540e-09 6.9669658e-08
1.7738889e+00 4.2111765e-09 7.0218648e-08
1.7775000e+00 4.2348276e-09 7.0770680e-08
1.7811111e+00 4.2579663e-09 7.1368976e-08
1.7850000e+00 4.2891121e-09 7.1928226e-08
1.7886111e+00 4.3147433e-09 7.2490744e-08
1.7922222e+00 4.3393839e-09 7.3362894e-08
1.7977778e+00 4.3821132e-09 7.3935350e-08
1.8013889e+00 4.4248998e-09 7.4556992e-08
1.8052778e+00 4.4557042e-09 7.5137732e-08
1.8088889e+00 4.4787620e-09 7.5721806e-08
1.8125000e+00 4.5069783e-09 7.6309114e-08
1.8161111e+00 4.5285305e-09 7.6944500e-08
1.8200000e+00 4.5484097e-09 7.7537128e-08
1.8236111e+00 4.5689442e-09 7.8132835e-08
1.8272222e+00 4.5957778e-09 7.8732134e-08
1.8308333e+00 4.6242071e-09 7.9380660e-08
1.8347222e+00 4.6404579e-09 7.9984990e-08
1.8383333e+00 4.6569330e-09 8.0591654e-08
1.8419444e+00 4.6763528e-09 8.1201936e-08
1.8455556e+00 4.7126025e-09 8.1864071e-08
1.8494444e+00 4.7464705e-09 8.2817653e-08
1.8550000e+00 4.7893437e-09 8.3442053e-08
1.8586111e+00 4.8168218e-09 8.4070158e-08
1.8622222e+00 4.8463287e-09 8.4702010e-08
1.8658333e+00 4.8744727e-09 8.5386528e-08
1.8697222e+00 4.9043598e-09 8.6026215e-08
1.8733333e+00 4.9369780e-09 8.6669639e-08
1.8769444e+00 4.9618483e-09 8.7315962e-08
1.8805556e+00 4.9815863e-09 8.7965570e-08
1.8841667e+00 5.0123773e-09 8.8669470e-08
1.8880556e+00 5.0433339e-09 8.9326830e-08
1.8916667e+00 5.0698958e-09 8.9987005e-08
1.8952778e+00 5.0866483e-09 9.0649860e-08
1.8988889e+00 5.1111191e-09 9.1367811e-08
1.9027778e+00 5.1453300e-09 9.2038318e-08
1.9063889e+00 5.1701591e-09 9.3075931e-08
1.9119444e+00 5.2059738e-09 9.3754589e-08
1.9155556e+00 5.2349147e-09 9.4437416e-08
1.9191667e+00 5.2701159e-09 9.5123859e-08
1.9227778e+00 5.2905452e-09 9.5866130e-08
1.9266667e+00 5.3133151e-09 9.6558324e-08
1.9302778e+00 5.3358279e-09 9.7254122e-08
1.9338889e+00 5.3687655e-09 9.7953909e-08
1.9375000e+00 5.3971848e-09 9.8711171e-08
1.9413889e+00 5.4208442e-09 9.9419006e-08
1.9450000e+00 5.4689199e-09 1.0013245e-07
1.9486111e+00 5.5071740e-09 1.0084995e-07
1.9522222e+00 5.5313224e-09 1.0162608e-07
1.9561111e+00 5.5561888e-09 1.0234997e-07
1.9597222e+00 5.5806388e-09 1.0307717e-07
1.9633333e+00 5.6070369e-09 1.0380720e-07
1.9669444e+00 5.6241962e-09 1.0493539e-07
1.9725000e+00 5.6577189e-09 1.0567223e-07
1.9761111e+00 5.6782329e-09 1.0646799e-07
1.9800000e+00 5.6897461e-09 1.0720885e-07
1.9836111e+00 5.7080667e-09 1.0795242e-07
1.9872222e+00 5.7315226e-09 1.0869954e-07
1.9908333e+00 5.7626321e-09 1.0950793e-07
1.9947222e+00 5.7857522e-09 1.1026131e-07
1.9983333e+00 5.8046924e-09 1.1101708e-07
2.0019444e+00 5.8226092e-09 1.1177554e-07
2.0055556e+00 5.8460110e-09 1.1259573e-07
2.0094444e+00 5.8710102e-09 1.1336029e-07
2.0130556e+00 5.8914004e-09 1.1412768e-07
2.0166667e+00 5.9145924e-09 1.1495728e-07
2.0205556e+00 5.9367820e-09 1.1572998e-07
2.0241667e+00 5.9509557e-09 1.1650438e-07
2.0277778e+00 5.9628723e-09 1.1769936e-07
2.0333333e+00 5.9869904e-09 1.1847904e-07
2.0369444e+00 6.0081068e-09 1.1926175e-07
2.0405556e+00 6.0335834e-09 1.2010816e-07
2.0444444e+00 6.0578945e-09 1.2089685e-07
2.0480556e+00 6.0757985e-09 1.2168725e-07
2.0516667e+00 6.0841602e-09 1.2247930e-07
2.0552778e+00 6.1013169e-09 1.2333505e-07
2.0591667e+00 6.1237236e-09 1.2413261e-07
2.0627778e+00 6.1463118e-09 1.2493316e-07
2.0663889e+00 6.1698247e-09 1.2573667e-07
2.0700000e+00 6.1918968e-09 1.2660469e-07
2.0738889e+00 6.2084427e-09 1.2741351e-07
2.0775000e+00 6.2349821e-09 1.2822613e-07
2.0811111e+00 6.2668516e-09 1.2904327e-07
2.0847222e+00 6.3045443e-09 1.2992753e-07
2.0886111e+00 6.3276908e-09 1.3119539e-07
2.0941667e+00 6.3509047e-09 1.3202181e-07
2.0977778e+00 6.3632962e-09 1.3284899e-07
2.1013889e+00 6.3624902e-09 1.3367676e-07
2.1050000e+00 6.3725217e-09 1.3450630e-07
2.1086111e+00 6.3895167e-09 1.3540292e-07
2.1125000e+00 6.4194191e-09 1.3623904e-07
2.1161111e+00 6.4438746e-09 1.3707820e-07
2.1197222e+00 6.4663005e-09 1.3798497e-07
2.1236111e+00 6.4875743e-09 1.3883020e-07
2.1272222e+00 6.5159778e-09 1.3967925e-07
2.1308333e+00 6.5463463e-09 1.4053131e-07
2.1344444e+00 6.5622479e-09 1.4145121e-07
2.1383333e+00 6.5792088e-09 1.4230757e-07
2.1419444e+00 6.5954556e-09 1.4316628e-07
2.1455556e+00 6.6154701e-09 1.4449337e-07
2.1511111e+00 6.6554317e-09 1.4536042e-07
2.1547222e+00 6.6839285e-09 1.4623112e-07
2.1583333e+00 6.7113423e-09 1.4717115e-07
2.1622222e+00 6.7176631e-09 1.4804550e-07
2.1658333e+00 6.7338552e-09 1.4892231e-07
2.1694444e+00 6.7556107e-09 1.4980055e-07
2.1730556e+00 6.7558072e-09 1.5074634e-07
2.1769444e+00 6.7554063e-09 1.5162458e-07
2.1805556e+00 6.7560469e-09 1.5250439e-07
2.1841667e+00 6.7794070e-09 1.5338665e-07
2.1877778e+00 6.7938049e-09 1.5433829e-07
2.1916667e+00 6.8011424e-09 1.5522353e-07
2.1952778e+00 6.8179723e-09 1.5611124e-07
2.1988889e+00 6.8389881e-09 1.5700192e-07
2.2025000e+00 6.8638180e-09 1.5796329e-07
2.2063889e+00 6.8700241e-09 1.5933885e-07
2.2119444e+00 6.8855607e-09 1.6023480e-07
2.2155556e+00 6.8983616e-09 1.6113246e-07
2.2191667e+00 6.9117427e-09 1.6203179e-07
2.2227778e+00 6.9241735e-09 1.6293361e-07
2.2263889e+00 6.9499345e-09 1.6390978e-07
2.2302778e+00 6.9953793e-09 1.6481950e-07
2.2338889e+00 7.0002745e-09 1.6573029e-07
2.2375000e+00 7.0118472e-09 1.6664315e-07
2.2411111e+00 7.0322315e-09 1.6762858e-07
2.2450000e+00 7.0453307e-09 1.6854514e-07
2.2486111e+00 7.0554926e-09 1.6946291e-07
2.2522222e+00 7.0641137e-09 1.7038236e-07
2.2558333e+00 7.0812157e-09 1.7137463e-07
2.2597222e+00 7.0941251e-09 1.7229711e-07
2.2633333e+00 7.0978432e-09 1.7371777e-07
2.2688889e+00 7.1088099e-09 1.7464326e-07
2.2725000e+00 7.1294626e-09 1.7557112e-07
2.2761111e+00 7.1453049e-09 1.7657189e-07
2.2800000e+00 7.1514044e-09 1.7750217e-07
2.2836111e+00 7.1606101e-09 1.7843405e-07
2.2872222e+00 7.1760024e-09 1.7944059e-07
2.2911111e+00 7.2030803e-09 1.8037748e-07
2.2947222e+00 7.2105936e-09 1.8131560e-07
2.2983333e+00 7.2220829e-09 1.8225583e-07
2.3019444e+00 7.2429453e-09 1.8327119e-07
2.3058333e+00 7.2622122e-09 1.8421636e-07
2.3094444e+00 7.2788508e-09 1.8516361e-07
2.3130556e+00 7.2942894e-09 1.8611257e-07
2.3166667e+00 7.3051460e-09 1.8713576e-07
2.3205556e+00 7.3117356e-09 1.8808621e-07
2.3241667e+00 7.3107029e-09 1.8955009e-07
2.3297222e+00 7.3280811e-09 1.9050296e-07
2.3333333e+00 7.3314089e-09 1.9145640e-07
2.3369444e+00 7.3369053e-09 1.9248468e-07
2.3408333e+00 7.3527477e-09 1.9344199e-07
2.3444444e+00 7.3752332e-09 1.9440214e-07
2.3480556e+00 7.3961932e-09 1.9536455e-07
2.3516667e+00 7.4102000e-09 1.9632881e-07
2.3552778e+00 7.4244986e-09 1.9736944e-07
2.3591667e+00 7.4416317e-09 1.9833814e-07
2.3627778e+00 7.4614323e-09 1.9930947e-07
2.3663889e+00 7.4821021e-09 2.0035857e-07
2.3702778e+00 7.5050263e-09 2.0133566e-07
2.3738889e+00 7.5272041e-09 2.0231497e-07
2.3775000e+00 7.5390996e-09 2.0329545e-07
2.3811111e+00 7.5451949e-09 2.0480427e-07
2.3866667e+00 7.5429685e-09 2.0578530e-07
2.3902778e+00 7.5499403e-09 2.0684265e-07
2.3941667e+00 7.5550285e-09 2.0782512e-07
2.3977778e+00 7.5598048e-09 2.0880841e-07
2.4013889e+00 7.5678393e-09 2.0979243e-07
2.4050000e+00 7.5708980e-09 2.1085264e-07
2.4088889e+00 7.5749138e-09 2.1183832e-07
2.4125000e+00 7.5894183e-09 2.1282611e-07
2.4161111e+00 7.6073520e-09 2.1381625e-07
2.4197222e+00 7.6256052e-09 2.1488470e-07
2.4236111e+00 7.6379854e-09 2.1587834e-07
2.4272222e+00 7.6488078e-09 2.1687344e-07
2.4308333e+00 7.6604266e-09 2.1787045e-07
2.4344444e+00 7.6781074e-09 2.1894661e-07
2.4383333e+00 7.6956021e-09 2.1994798e-07
2.4419444e+00 7.7101368e-09 2.2149169e-07
2.4475000e+00 7.7268920e-09 2.2249769e-07
2.4511111e+00 7.7500480e-09 2.2350602e-07
2.4547222e+00 7.7628187e-09 2.2459327e-07
2.4586111e+00 7.7693051e-09 2.2560356e-07
2.4622222e+00 7.7736738e-09 2.2661497e-07
2.4658333e+00 7.7863726e-09 2.2762832e-07
2.4694444e+00 7.8037274e-09 2.2872170e-07
2.4733333e+00 7.8158981e-09 2.2973803e-07
2.4769444e+00 7.8199890e-09 2.3075469e-07
2.4805556e+00 7.8208505e-09 2.3177238e-07
2.4841667e+00 7.8360275e-09 2.3287063e-07
2.4880556e+00 7.8531719e-09 2.3389259e-07
2.4916667e+00 7.8692607e-09 2.3491635e-07
2.4952778e+00 7.8809676e-09 2.3602025e-07
2.4991667e+00 7.8890046e-09 2.3752001e-07
2.5044444e+00 7.8979468e-09 2.3862654e-07
2.5083333e+00 7.9096419e-09 2.3965685e-07
2.5119444e+00 7.9413406e-09 2.4069052e-07
2.5155556e+00 7.9612778e-09 2.4172614e-07
2.5191667e+00 7.9713433e-09 2.4276338e-07
2.5227778e+00 7.9861852e-09 2.4388215e-07
2.5266667e+00 7.9962333e-09 2.4492192e-07
2.5302778e+00 8.0001756e-09 2.4596237e-07
2.5338889e+00 8.0068428e-09 2.4708418e-07
2.5377778e+00 8.0188924e-09 2.4812764e-07
2.5413889e+00 8.0343755e-09 2.4917182e-07
2.5450000e+00 8.0299966e-09 2.5021586e-07
2.5486111e+00 8.0321392e-09 2.5134109e-07
2.5525000e+00 8.0425556e-09 2.5238848e-07
2.5561111e+00 8.0710944e-09 2.5400595e-07
2.5616667e+00 8.1036183e-09 2.5506025e-07
2.5652778e+00 8.1163586e-09 2.5611587e-07
2.5688889e+00 8.1240099e-09 2.5725416e-07
2.5727778e+00 8.1372954e-09 2.5831280e-07
2.5763889e+00 8.1494738e-09 2.5937299e-07
2.5800000e+00 8.1611134e-09 2.6043593e-07
2.5836111e+00 8.1917742e-09 2.6150227e-07
2.5872222e+00 8.2134868e-09 2.6265260e-07
2.5911111e+00 8.2197259e-09 2.6372184e-07
2.5947222e+00 8.2301427e-09 2.6479245e-07
2.5983333e+00 8.2408072e-09 2.6594696e-07
2.6022222e+00 8.2521489e-09 2.6702017e-07
2.6058333e+00 8.2588693e-09 2.6809473e-07
2.6094444e+00 8.2727806e-09 2.6917184e-07
2.6130556e+00 8.2981161e-09 2.7033390e-07
2.6169444e+00 8.3028061e-09 2.7191212e-07
2.6222222e+00 8.3100338e-09 2.7307654e-07
2.6261111e+00 8.3244545e-09 2.7416023e-07
2.6297222e+00 8.3477528e-09 2.7524613e-07
2.6333333e+00 8.3583932e-09 2.7633326e-07
2.6369444e+00 8.3666993e-09 2.7750519e-07
2.6408333e+00 8.3750935e-09 2.7859486e-07
2.6444444e+00 8.3891088e-09 2.7968625e-07
2.6480556e+00 8.4015706e-09 2.8077891e-07
2.6516667e+00 8.4085748e-09 2.8195777e-07
2.6555556e+00 8.4322264e-09 2.8305524e-07
2.6591667e+00 8.4520155e-09 2.8415448e-07
2.6627778e+00 8.4592242e-09 2.8533928e-07
2.6666667e+00 8.4665653e-09 2.8644043e-07
2.6702778e+00 8.4742035e-09 2.8754270e-07
2.6738889e+00 8.4837787e-09 2.8924174e-07
2.6794444e+00 8.5065903e-09 2.9034902e-07
2.6830556e+00 8.5285618e-09 2.9154417e-07
2.6869444e+00 8.5449341e-09 2.9265471e-07
2.6905556e+00 8.5403118e-09 2.9376505e-07
2.6941667e+00 8.5419626e-09 2.9487602e-07
2.6977778e+00 8.5498086e-09 2.9598889e-07
2.7013889e+00 8.5713122e-09 2.9718989e-07
2.7052778e+00 8.5858223e-09 2.9830670e-07
2.7088889e+00 8.5958153e-09 2.9942470e-07
2.7125000e+00 8.6042758e-09 3.0054460e-07
2.7161111e+00 8.6249531e-09 3.0175367e-07
2.7200000e+00 8.6474723e-09 3.0287817e-07
2.7236111e+00 8.6524670e-09 3.0400380e-07
2.7272222e+00 8.6649623e-09 3.0521808e-07
2.7311111e+00 8.6818240e-09 3.0686977e-07
2.7363889e+00 8.7044087e-09 3.0808925e-07
2.7402778e+00 8.7167092e-09 3.0922301e-07
2.7438889e+00 8.7257653e-09 3.1035802e-07
2.7475000e+00 8.7359469e-09 3.1149500e-07
2.7511111e+00 8.7560945e-09 3.1272235e-07
2.7550000e+00 8.7774826e-09 3.1386446e-07
2.7586111e+00 8.7934519e-09 3.1500749e-07
2.7622222e+00 8.7916209e-09 3.1623905e-07
2.7661111e+00 8.8019887e-09 3.1738431e-07
2.7697222e+00 8.8175088e-09 3.1853161e-07
2.7733333e+00 8.8331963e-09 3.1968058e-07
2.7769444e+00 8.8432870e-09 3.2091928e-07
2.7808333e+00 8.8524208e-09 3.2207118e-07
2.7844444e+00 8.8690820e-09 3.2322527e-07
2.7880556e+00 8.8861841e-09 3.2500524e-07
2.7936111e+00 8.9135411e-09 3.2616513e-07
2.7972222e+00 8.9309280e-09 3.2732669e-07
2.8008333e+00 8.9392344e-09 3.2857895e-07
2.8047222e+00 8.9500744e-09 3.2974310e-07
2.8083333e+00 8.9600362e-09 3.3090779e-07
2.8119444e+00 8.9581714e-09 3.3216246e-07
2.8158333e+00 8.9656854e-09 3.3332886e-07
2.8194444e+00 8.9790058e-09 3.3449716e-07
2.8230556e+00 8.9948205e-09 3.3566697e-07
2.8266667e+00 9.0023248e-09 3.3692740e-07
2.8305556e+00 9.0037739e-09 3.3809817e-07
2.8341667e+00 9.0080351e-09 3.3926990e-07
2.8377778e+00 9.0186755e-09 3.4044333e-07
2.8413889e+00 9.0340422e-09 3.4170861e-07
2.8452778e+00 9.0414086e-09 3.4288449e-07
2.8488889e+00 9.0490772e-09 3.4469596e-07
2.8544444e+00 9.0655840e-09 3.4587546e-07
2.8580556e+00 9.0805109e-09 3.4705694e-07
2.8616667e+00 9.0961566e-09 3.4833187e-07
2.8655556e+00 9.1170711e-09 3.4951854e-07
2.8691667e+00 9.1394916e-09 3.5070715e-07
2.8727778e+00 9.1467213e-09 3.5189700e-07
2.8763889e+00 9.1586732e-09 3.5318046e-07
2.8802778e+00 9.1765098e-09 3.5437367e-07
2.8838889e+00 9.1805982e-09 3.5556747e-07
2.8875000e+00 9.1855334e-09 3.5676197e-07
2.8911111e+00 9.1913518e-09 3.5805009e-07
2.8950000e+00 9.2104484e-09 3.5924823e-07
2.8986111e+00 9.2224119e-09 3.6044749e-07
2.9022222e+00 9.2277887e-09 3.6164692e-07
2.9058333e+00 9.2249517e-09 3.6358525e-07
2.9116667e+00 9.2353451e-09 3.6478660e-07
2.9152778e+00 9.2469924e-09 3.6598945e-07
2.9188889e+00 9.2583279e-09 3.6719390e-07
2.9225000e+00 9.2717173e-09 3.6840009e-07
2.9261111e+00 9.2849887e-09 3.6970096e-07
2.9300000e+00 9.2989488e-09 3.7091057e-07
2.9336111e+00 9.3103319e-09 3.7212221e-07
2.9372222e+00 9.3303740e-09 3.7333726e-07
2.9408333e+00 9.3626952e-09 3.7464829e-07
2.9447222e+00 9.3662505e-09 3.7586604e-07
2.9483333e+00 9.3683719e-09 3.7708430e-07
2.9519444e+00 9.3740553e-09 3.7839700e-07
2.9558333e+00 9.3787770e-09 3.7961645e-07
2.9594444e+00 9.3820529e-09 3.8083624e-07
2.9630556e+00 9.3840110e-09 3.8205691e-07
2.9666667e+00 9.3955328e-09 3.8393721e-07
2.9722222e+00 9.4074575e-09 3.8516041e-07
2.9758333e+00 9.4109873e-09 3.8647816e-07
2.9797222e+00 9.4139413e-09 3.8770307e-07
2.9833333e+00 9.4308634e-09 3.8893006e-07
2.9869444e+00 9.4458699e-09 3.9025305e-07
2.9908333e+00 9.4540528e-09 3.9148270e-07
2.9944444e+00 9.4635251e-09 3.9271371e-07
2.9980556e+00 9.4750903e-09 3.9394645e-07
3.0016667e+00 9.4901844e-09 3.9527564e-07
3.0055556e+00 9.4982222e-09 3.9651106e-07
3.0091667e+00 9.5083645e-09 3.9774835e-07
3.0127778e+00 9.5268703e-09 3.9898757e-07
3.0163889e+00 9.5380108e-09 4.0032352e-07
3.0202778e+00 9.5469201e-09 4.0156500e-07
3.0238889e+00 9.5528802e-09 4.0280759e-07
3.0275000e+00 9.5638221e-09 4.0472147e-07
3.0330556e+00 9.5749762e-09 4.0596661e-07
3.0366667e+00 9.5810180e-09 4.0730907e-07
3.0405556e+00 9.5970330e-09 4.0855717e-07
3.0441667e+00 9.6043994e-09 4.0980611e-07
3.0477778e+00 9.6101380e-09 4.1115200e-07
3.0516667e+00 9.6168093e-09 4.1240314e-07
3.0552778e+00 9.6315564e-09 4.1365611e-07
3.0588889e+00 9.6448348e-09 4.1491018e-07
3.0625000e+00 9.6486093e-09 4.1616484e-07
3.0661111e+00 9.6538345e-09 4.1751701e-07
3.0700000e+00 9.6629005e-09 4.1877425e-07
3.0736111e+00 9.6792629e-09 4.2003316e-07
3.0772222e+00 9.6886118e-09 4.2129329e-07
3.0808333e+00 9.6979904e-09 4.2265253e-07
3.0847222e+00 9.7197121e-09 4.2459813e-07
3.0902778e+00 9.7362452e-09 4.2586370e-07
3.0938889e+00 9.7341086e-09 4.2712898e-07
3.0975000e+00 9.7316848e-09 4.2839493e-07
3.1011111e+00 9.7444556e-09 4.2976006e-07
3.1050000e+00 9.7574190e-09 4.3102928e-07
3.1086111e+00 9.7691135e-09 4.3230003e-07
3.1122222e+00 9.7808073e-09 4.3366943e-07
3.1161111e+00 9.7821582e-09 4.3494110e-07
3.1197222e+00 9.7819480e-09 4.3621365e-07
3.1233333e+00 9.7956576e-09 4.3748811e-07
3.1269444e+00 9.8115540e-09 4.3886292e-07
3.1308333e+00 9.8285430e-09 4.4014129e-07
3.1344444e+00 9.8387119e-09 4.4142048e-07
3.1380556e+00 9.8410325e-09 4.4269986e-07
3.1416667e+00 9.8418588e-09 4.4476989e-07
3.1475000e+00 9.8727006e-09 4.4605440e-07
3.1511111e+00 9.8889330e-09 4.4734071e-07
3.1547222e+00 9.9004596e-09 4.4862841e-07
3.1583333e+00 9.9103497e-09 4.4991777e-07
3.1619444e+00 9.9259137e-09 4.5130789e-07
3.1658333e+00 9.9329838e-09 4.5259930e-07
3.1694444e+00 9.9348404e-09 4.5389140e-07
3.1730556e+00 9.9435719e-09 4.5518483e-07
3.1766667e+00 9.9553934e-09 4.5657953e-07
3.1805556e+00 9.9688515e-09 4.5787552e-07
3.1841667e+00 9.9695764e-09 4.5917165e-07
3.1877778e+00 9.9707843e-09 4.6046800e-07
3.1913889e+00 9.9730169e-09 4.6186543e-07
3.1952778e+00 9.9903104e-09 4.6316501e-07
3.1988889e+00 1.0003283e-08 4.6446617e-07
3.2025000e+00 1.0014495e-08 4.6647200e-07
3.2080556e+00 1.0043880e-08 4.6777795e-07
3.2116667e+00 1.0047668e-08 4.6908472e-07
3.2152778e+00 1.0056337e-08 4.7049363e-07
3.2191667e+00 1.0071077e-08 4.7180421e-07
3.2227778e+00 1.0091618e-08 4.7311704e-07
3.2263889e+00 1.0105742e-08 4.7443130e-07
3.2300000e+00 1.0113715e-08 4.7584819e-07
3.2338889e+00 1.0127480e-08 4.7716528e-07
3.2375000e+00 1.0135542e-08 4.7848313e-07
3.2411111e+00 1.0138973e-08 4.7980114e-07
3.2447222e+00 1.0138222e-08 4.8122124e-07
3.2486111e+00 1.0148915e-08 4.8254202e-07
3.2522222e+00 1.0170754e-08 4.8386440e-07
3.2558333e+00 1.0173459e-08 4.8528900e-07
3.2597222e+00 1.0177982e-08 4.8661255e-07
3.2633333e+00 1.0184388e-08 4.8865195e-07
3.2688889e+00 1.0209626e-08 4.8998029e-07
3.2725000e+00 1.0226334e-08 4.9131093e-07
3.2761111e+00 1.0245114e-08 4.9264419e-07
3.2797222e+00 1.0266560e-08 4.9408210e-07
3.2836111e+00 1.0275026e-08 4.9541825e-07
3.2872222e+00 1.0281035e-08 4.9675514e-07
3.2908333e+00 1.0286477e-08 4.9809291e-07
3.2944444e+00 1.0294636e-08 4.9953486e-07
3.2983333e+00 1.0304719e-08 5.0087517e-07
3.3019444e+00 1.0315394e-08 5.0221701e-07
3.3055556e+00 1.0328348e-08 5.0366382e-07
3.3094444e+00 1.0340254e-08 5.0500856e-07
3.3130556e+00 1.0348184e-08 5.0635481e-07
3.3166667e+00 1.0363244e-08 5.0770334e-07
3.3202778e+00 1.0383473e-08 5.0978363e-07
3.3258333e+00 1.0419397e-08 5.1113871e-07
3.3294444e+00 1.0427925e-08 5.1249456e-07
3.3330556e+00 1.0431402e-08 5.1395582e-07
3.3369444e+00 1.0443719e-08 5.1531540e-07
3.3405556e+00 1.0472864e-08 5.1667754e-07
3.3441667e+00 1.0483217e-08 5.1814573e-07
3.3480556e+00 1.0490874e-08 5.1951010e-07
3.3516667e+00 1.0499405e-08 5.2087628e-07
3.3552778e+00 1.0518762e-08 5.2224492e-07
3.3588889e+00 1.0537258e-08 5.2372095e-07
3.3627778e+00 1.0548843e-08 5.2509411e-07
3.3663889e+00 1.0576770e-08 5.2647070e-07
3.3700000e+00 1.0601427e-08 5.2795548e-07
3.3738889e+00 1.0609803e-08 5.2933535e-07
3.3775000e+00 1.0618967e-08 5.3071655e-07
3.3811111e+00 1.0630257e-08 5.3284486e-07
3.3866667e+00 1.0652820e-08 5.3423036e-07
3.3902778e+00 1.0662628e-08 5.3561782e-07
3.3938889e+00 1.0682908e-08 5.3711482e-07
3.3977778e+00 1.0702718e-08 5.3850643e-07
3.4013889e+00 1.0706660e-08 5.3989911e-07
3.4050000e+00 1.0719289e-08 5.4140119e-07
3.4088889e+00 1.0738950e-08 5.4279893e-07
3.4125000e+00 1.0764681e-08 5.4419941e-07
3.4161111e+00 1.0781170e-08 5.4560184e-07
3.4197222e+00 1.0794740e-08 5.4711416e-07
3.4236111e+00 1.0809784e-08 5.4852094e-07
3.4272222e+00 1.0833044e-08 5.4993077e-07
3.4308333e+00 1.0856564e-08 5.5134299e-07
3.4344444e+00 1.0870014e-08 5.5275727e-07
3.4380556e+00 1.0888098e-08 5.5493794e-07
3.4436111e+00 1.0918640e-08 5.5635855e-07
3.4472222e+00 1.0936863e-08 5.5789059e-07
3.4511111e+00 1.0949368e-08 5.5931499e-07
3.4547222e+00 1.0964588e-08 5.6074151e-07
3.4583333e+00 1.0981795e-08 5.6217037e-07
3.4619444e+00 1.1000709e-08 5.6371162e-07
3.4658333e+00 1.1017067e-08 5.6514462e-07
3.4694444e+00 1.1029091e-08 5.6657879e-07
3.4730556e+00 1.1035131e-08 5.6801433e-07
3.4766667e+00 1.1050087e-08 5.6956290e-07
3.4805556e+00 1.1072345e-08 5.7100358e-07
3.4841667e+00 1.1092009e-08 5.7244702e-07
3.4877778e+00 1.1114654e-08 5.7389349e-07
3.4913889e+00 1.1138792e-08 5.7545425e-07
3.4952778e+00 1.1157737e-08 5.7690632e-07
3.4988889e+00 1.1181796e-08 5.7914697e-07
3.5044444e+00 1.1224694e-08 5.8060792e-07
3.5080556e+00 1.1251513e-08 5.8207196e-07
3.5116667e+00 1.1272136e-08 5.8365175e-07
3.5155556e+00 1.1296315e-08 5.8512175e-07
3.5191667e+00 1.1319062e-08 5.8659369e-07
3.5227778e+00 1.1326235e-08 5.8806703e-07
3.5263889e+00 1.1340537e-08 5.8965631e-07
3.5302778e+00 1.1363371e-08 5.9113546e-07
3.5338889e+00 1.1392897e-08 5.9261799e-07
3.5375000e+00 1.1415221e-08 5.9410301e-07
3.5411111e+00 1.1431163e-08 5.9570400e-07
3.5450000e+00 1.1440116e-08 5.9719237e-07
3.5486111e+00 1.1458019e-08 5.9868363e-07
3.5522222e+00 1.1484447e-08 6.0029330e-07
3.5561111e+00 1.1510695e-08 6.0248331e-07
3.5613889e+00 1.1542114e-08 6.0410085e-07
3.5652778e+00 1.1565523e-08 6.0560588e-07
3.5688889e+00 1.1588890e-08 6.0711420e-07
3.5725000e+00 1.1615939e-08 6.0862625e-07
3.5761111e+00 1.1646380e-08 6.1014252e-07
3.5797222e+00 1.1680845e-08 6.1177868e-07
3.5836111e+00 1.1692851e-08 6.1329986e-07
3.5872222e+00 1.1710044e-08 6.1482390e-07
3.5908333e+00 1.1736739e-08 6.1635081e-07
3.5944444e+00 1.1754096e-08 6.1799781e-07
3.5983333e+00 1.1774442e-08 6.1952992e-07
3.6019444e+00 1.1796547e-08 6.2106581e-07
3.6055556e+00 1.1832473e-08 6.2272423e-07
3.6094444e+00 1.1859298e-08 6.2426648e-07
3.6130556e+00 1.1867660e-08 6.2664248e-07
3.6186111e+00 1.1892269e-08 6.2819077e-07
3.6222222e+00 1.1927563e-08 6.2974336e-07
3.6258333e+00 1.1958447e-08 6.3141913e-07
3.6297222e+00 1.1981157e-08 6.3297860e-07
3.6333333e+00 1.2010710e-08 6.3454185e-07
3.6369444e+00 1.2039321e-08 6.3610865e-07
3.6405556e+00 1.2065238e-08 6.3779927e-07
3.6444444e+00 1.2086555e-08 6.3937242e-07
3.6480556e+00 1.2115716e-08 6.4095045e-07
3.6516667e+00 1.2161614e-08 6.4253307e-07
3.6552778e+00 1.2186346e-08 6.4424077e-07
3.6591667e+00 1.2209500e-08 6.4582948e-07
3.6627778e+00 1.2232163e-08 6.4742089e-07
3.6663889e+00 1.2250981e-08 6.4913757e-07
3.6702778e+00 1.2272977e-08 6.5073465e-07
3.6738889e+00 1.2297555e-08 6.5319987e-07
3.6794444e+00 1.2354674e-08 6.5480693e-07
3.6830556e+00 1.2369297e-08 6.5641589e-07
3.6866667e+00 1.2383900e-08 6.5802737e-07
3.6902778e+00 1.2408127e-08 6.5976721e-07
3.6941667e+00 1.2446757e-08 6.6138755e-07
3.6977778e+00 1.2481499e-08 6.6301178e-07
3.7013889e+00 1.2506693e-08 6.6463926e-07
3.7050000e+00 1.2531383e-08 6.6639576e-07
3.7088889e+00 1.2561571e-08 6.6803115e-07
3.7125000e+00 1.2598232e-08 6.6967025e-07
3.7161111e+00 1.2618732e-08 6.7131211e-07
3.7197222e+00 1.2640643e-08 6.7308498e-07
3.7236111e+00 1.2686033e-08 6.7473615e-07
3.7272222e+00 1.2716669e-08 6.7639109e-07
3.7308333e+00 1.2743829e-08 6.7894396e-07
3.7363889e+00 1.2784852e-08 6.8060765e-07
3.7400000e+00 1.2810418e-08 6.8240324e-07
3.7438889e+00 1.2840914e-08 6.8407448e-07
3.7475000e+00 1.2870517e-08 6.8574962e-07
3.7511111e+00 1.2900794e-08 6.8742827e-07
3.7547222e+00 1.2924600e-08 6.8923939e-07
3.7586111e+00 1.2948487e-08 6.9092440e-07
3.7622222e+00 1.2974855e-08 6.9261362e-07
3.7658333e+00 1.3013132e-08 6.9443854e-07
3.7697222e+00 1.3057050e-08 6.9613799e-07
3.7733333e+00 1.3088469e-08 6.9784046e-07
3.7769444e+00 1.3103313e-08 6.9954476e-07
3.7805556e+00 1.3116709e-08 7.0138435e-07
3.7844444e+00 1.3163095e-08 7.0309861e-07
3.7880556e+00 1.3210213e-08 7.0481907e-07
3.7916667e+00 1.3258367e-08 7.0747733e-07
3.7972222e+00 1.3324250e-08 7.0921133e-07
3.8008333e+00 1.3352720e-08 7.1108229e-07
3.8047222e+00 1.3375261e-08 7.1282229e-07
3.8083333e+00 1.3393840e-08 7.1456526e-07
3.8119444e+00 1.3421151e-08 7.1631195e-07
3.8155556e+00 1.3450958e-08 7.1819744e-07
3.8194444e+00 1.3484625e-08 7.1995245e-07
3.8230556e+00 1.3515637e-08 7.2171143e-07
3.8266667e+00 1.3545554e-08 7.2347432e-07
3.8302778e+00 1.3575863e-08 7.2537806e-07
3.8341667e+00 1.3620336e-08 7.2715127e-07
3.8377778e+00 1.3659885e-08 7.2892949e-07
3.8413889e+00 1.3697232e-08 7.3071177e-07
3.8450000e+00 1.3722553e-08 7.3263498e-07
3.8488889e+00 1.3751930e-08 7.3525247e-07
3.8541667e+00 1.3800563e-08 7.3718762e-07
3.8580556e+00 1.3844380e-08 7.3898989e-07
3.8616667e+00 1.3882926e-08 7.4079680e-07
3.8652778e+00 1.3915721e-08 7.4260769e-07
3.8688889e+00 1.3944007e-08 7.4456306e-07
3.8727778e+00 1.3989925e-08 7.4638380e-07
3.8763889e+00 1.4021367e-08 7.4820803e-07
3.8800000e+00 1.4043770e-08 7.5017623e-07
3.8838889e+00 1.4073377e-08 7.5200804e-07
3.8875000e+00 1.4108377e-08 7.5384479e-07
3.8911111e+00 1.4149240e-08 7.5568580e-07
3.8947222e+00 1.4174060e-08 7.5767217e-07
3.8986111e+00 1.4202570e-08 7.5952034e-07
3.9022222e+00 1.4230873e-08 7.6137334e-07
3.9058333e+00 1.4276710e-08 7.6423435e-07
3.9113889e+00 1.4333413e-08 7.6609972e-07
3.9150000e+00 1.4364663e-08 7.6811306e-07
3.9188889e+00 1.4397251e-08 7.6998702e-07
3.9225000e+00 1.4432911e-08 7.7186579e-07
3.9261111e+00 1.4471259e-08 7.7374973e-07
3.9297222e+00 1.4512548e-08 7.7578542e-07
3.9336111e+00 1.4568661e-08 7.7768192e-07
3.9372222e+00 1.4608276e-08 7.7958264e-07
3.9408333e+00 1.4633569e-08 7.8148778e-07
3.9444444e+00 1.4676280e-08 7.8354535e-07
3.9483333e+00 1.4717567e-08 7.8546068e-07
3.9519444e+00 1.4749062e-08 7.8738011e-07
3.9555556e+00 1.4780585e-08 7.8930360e-07
3.9591667e+00 1.4811639e-08 7.9137952e-07
3.9630556e+00 1.4844328e-08 7.9331109e-07
3.9666667e+00 1.4872132e-08 7.9628968e-07
3.9722222e+00 1.4913759e-08 7.9823065e-07
3.9758333e+00 1.4947294e-08 8.0017663e-07
3.9794444e+00 1.4990939e-08 8.0212751e-07
3.9830556e+00 1.5022582e-08 8.0423313e-07
3.9869444e+00 1.5057709e-08 8.0619306e-07
3.9905556e+00 1.5095040e-08 8.0815814e-07
3.9941667e+00 1.5136902e-08 8.1028033e-07
3.9980556e+00 1.5180169e-08 8.1225611e-07
4.0016667e+00 1.5216394e-08 8.1423716e-07
4.0052778e+00 1.5261379e-08 8.1622370e-07
4.0088889e+00 1.5300644e-08 8.1836766e-07
4.0127778e+00 1.5327419e-08 8.2036287e-07
4.0163889e+00 1.5368128e-08 8.2236338e-07
4.0200000e+00 1.5408960e-08 8.2436890e-07
4.0236111e+00 1.5445134e-08 8.2746312e-07
4.0291667e+00 1.5497099e-08 8.2948045e-07
4.0327778e+00 1.5538798e-08 8.3165888e-07
4.0366667e+00 1.5581615e-08 8.3368647e-07
4.0402778e+00 1.5612074e-08 8.3571823e-07
4.0438889e+00 1.5645680e-08 8.3791170e-07
4.0477778e+00 1.5689717e-08 8.3995497e-07
4.0513889e+00 1.5745143e-08 8.4200432e-07
4.0550000e+00 1.5783261e-08 8.4405846e-07
4.0586111e+00 1.5818915e-08 8.4611762e-07
4.0622222e+00 1.5860540e-08 8.4834154e-07
4.0661111e+00 1.5909761e-08 8.5041271e-07
4.0697222e+00 1.5954302e-08 8.5248917e-07
4.0733333e+00 1.5991229e-08 8.5473190e-07
4.0772222e+00 1.6047830e-08 8.5682154e-07
4.0808333e+00 1.6100414e-08 8.5891697e-07
4.0844444e+00 1.6136995e-08 8.6214907e-07
4.0900000e+00 1.6184003e-08 8.6425529e-07
4.0936111e+00 1.6219426e-08 8.6636641e-07
4.0972222e+00 1.6259292e-08 8.6864640e-07
4.1011111e+00 1.6312042e-08 8.7076974e-07
4.1047222e+00 1.6354640e-08 8.7289824e-07
4.1083333e+00 1.6391637e-08 8.7519480e-07
4.1122222e+00 1.6416346e-08 8.7733149e-07
4.1158333e+00 1.6455694e-08 8.7947376e-07
4.1194444e+00 1.6502399e-08 8.8162240e-07
4.1230556e+00 1.6553537e-08 8.8394337e-07
4.1269444e+00 1.6603204e-08 8.8610456e-07
4.1305556e+00 1.6645901e-08 8.8827103e-07
4.1341667e+00 1.6684377e-08 8.9044323e-07
4.1377778e+00 1.6734113e-08 8.9278994e-07
4.1416667e+00 1.6790293e-08 8.9615348e-07
4.1472222e+00 1.6845150e-08 8.9834657e-07
4.1508333e+00 1.6894609e-08 9.0054577e-07
4.1544444e+00 1.6939336e-08 9.0292031e-07
4.1583333e+00 1.6982621e-08 9.0513006e-07
4.1619444e+00 1.7013445e-08 9.0734379e-07
4.1655556e+00 1.7044072e-08 9.0956161e-07
4.1691667e+00 1.7076212e-08 9.1195571e-07
4.1730556e+00 1.7125181e-08 9.1418459e-07
4.1766667e+00 1.7165348e-08 9.1641845e-07
4.1802778e+00 1.7201594e-08 9.1865646e-07
4.1838889e+00 1.7229423e-08 9.2107152e-07
4.1877778e+00 1.7271437e-08 9.2331975e-07
4.1913889e+00 1.7316626e-08 9.2557319e-07
4.1950000e+00 1.7351824e-08 9.2783135e-07
4.1986111e+00 1.7388956e-08 9.3148941e-07
4.2044444e+00 1.7449778e-08 9.3376039e-07
4.2080556e+00 1.7488379e-08 9.3603761e-07
4.2116667e+00 1.7545723e-08 9.3832203e-07
4.2152778e+00 1.7599123e-08 9.4061321e-07
4.2188889e+00 1.7649922e-08 9.4308875e-07
4.2227778e+00 1.7714960e-08 9.4539479e-07
4.2263889e+00 1.7762460e-08 9.4770635e-07
4.2300000e+00 1.7800095e-08 9.5002233e-07
4.2336111e+00 1.7830291e-08 9.5252092e-07
4.2375000e+00 1.7863806e-08 9.5484533e-07
4.2411111e+00 1.7896460e-08 9.5717525e-07
4.2447222e+00 1.7948493e-08 9.5969145e-07
4.2486111e+00 1.7997113e-08 9.6203360e-07
4.2522222e+00 1.8036051e-08 9.6438048e-07
4.2558333e+00 1.8069845e-08 9.6673241e-07
4.2594444e+00 1.8113624e-08 9.7036301e-07
4.2650000e+00 1.8192396e-08 9.7273100e-07
4.2686111e+00 1.8238135e-08 9.7528747e-07
4.2725000e+00 1.8282870e-08 9.7766717e-07
4.2761111e+00 1.8327918e-08 9.8005297e-07
4.2797222e+00 1.8376642e-08 9.8244456e-07
4.2833333e+00 1.8417131e-08 9.8502682e-07
4.2872222e+00 1.8472316e-08 9.8743238e-07
4.2908333e+00 1.8536335e-08 9.8984452e-07
4.2944444e+00 1.8573526e-08 9.9226159e-07
4.2980556e+00 1.8612032e-08 9.9487042e-07
4.3019444e+00 1.8656972e-08 9.9729834e-07
4.3055556e+00 1.8695684e-08 9.9973153e-07
4.3091667e+00 1.8738067e-08 1.0021706e-06
4.3127778e+00 1.8785584e-08 1.0048046e-06
4.3166667e+00 1.8843958e-08 1.0072573e-06
4.3202778e+00 1.8888557e-08 1.0110397e-06
4.3258333e+00 1.8936056e-08 1.0135035e-06
4.3294444e+00 1.8967748e-08 1.0159723e-06
4.3330556e+00 1.9014278e-08 1.0186377e-06
4.3369444e+00 1.9063058e-08 1.0211185e-06
4.3405556e+00 1.9103605e-08 1.0236048e-06
4.3441667e+00 1.9146985e-08 1.0260969e-06
4.3477778e+00 1.9192877e-08 1.0287877e-06
4.3516667e+00 1.9246607e-08 1.0312931e-06
4.3552778e+00 1.9298938e-08 1.0338055e-06
4.3588889e+00 1.9352540e-08 1.0365190e-06
4.3627778e+00 1.9412190e-08 1.0390455e-06
4.3663889e+00 1.9457294e-08 1.0415779e-06
4.3700000e+00 1.9501840e-08 1.0441161e-06
4.3736111e+00 1.9547712e-08 1.0468552e-06
4.3775000e+00 1.9581860e-08 1.0505809e-06
4.3827778e+00 1.9636827e-08 1.0533336e-06
4.3866667e+00 1.9687314e-08 1.0558963e-06
4.3902778e+00 1.9738747e-08 1.0584647e-06
4.3938889e+00 1.9775167e-08 1.0610378e-06
4.3975000e+00 1.9809959e-08 1.0638141e-06
4.4013889e+00 1.9852474e-08 1.0663986e-06
4.4050000e+00 1.9908283e-08 1.0689901e-06
4.4086111e+00 1.9960861e-08 1.0715872e-06
4.4122222e+00 1.9995357e-08 1.0743905e-06
4.4161111e+00 2.0051247e-08 1.0770007e-06
4.4197222e+00 2.0106059e-08 1.0796176e-06
4.4233333e+00 2.0153984e-08 1.0824423e-06
4.4272222e+00 2.0198799e-08 1.0850710e-06
4.4308333e+00 2.0242062e-08 1.0877059e-06
4.4344444e+00 2.0294802e-08 1.0917717e-06
4.4400000e+00 2.0363497e-08 1.0944215e-06
4.4436111e+00 2.0403145e-08 1.0970766e-06
4.4472222e+00 2.0443317e-08 1.0999421e-06
4.4511111e+00 2.0493780e-08 1.1026094e-06
4.4547222e+00 2.0541056e-08 1.1052829e-06
4.4583333e+00 2.0589501e-08 1.1081694e-06
4.4622222e+00 2.0645993e-08 1.1108557e-06
4.4658333e+00 2.0681324e-08 1.1135463e-06
4.4694444e+00 2.0712885e-08 1.1162416e-06
4.4730556e+00 2.0752952e-08 1.1191509e-06
4.4769444e+00 2.0809510e-08 1.1218598e-06
4.4805556e+00 2.0865310e-08 1.1245753e-06
4.4841667e+00 2.0912106e-08 1.1272966e-06
4.4877778e+00 2.0953930e-08 1.1302333e-06
4.4916667e+00 2.0999127e-08 1.1329667e-06
4.4952778e+00 2.1052251e-08 1.1371853e-06
4.5008333e+00 2.1134260e-08 1.1399362e-06
4.5044444e+00 2.1187333e-08 1.1426939e-06
4.5080556e+00 2.1238943e-08 1.1454578e-06
4.5116667e+00 2.1281675e-08 1.1484404e-06
4.5155556e+00 2.1327640e-08 1.1512157e-06
4.5191667e+00 2.1369302e-08 1.1539960e-06
4.5227778e+00 2.1404375e-08 1.1567815e-06
4.5263889e+00 2.1449742e-08 1.1597884e-06
4.5302778e+00 2.1505217e-08 1.1625870e-06
4.5338889e+00 2.1549903e-08 1.1653912e-06
4.5375000e+00 2.1592562e-08 1.1684174e-06
4.5413889e+00 2.1638548e-08 1.1712339e-06
4.5450000e+00 2.1691562e-08 1.1740568e-06
4.5486111e+00 2.1738871e-08 1.1768857e-06
4.5522222e+00 2.1782628e-08 1.1812499e-06
4.5577778e+00 2.1858739e-08 1.1840942e-06
4.5613889e+00 2.1899323e-08 1.1871637e-06
4.5652778e+00 2.1951048e-08 1.1900208e-06
4.5688889e+00 2.2004832e-08 1.1928846e-06
4.5725000e+00 2.2053773e-08 1.1957545e-06
4.5761111e+00 2.2098293e-08 1.1986299e-06
4.5797222e+00 2.2138704e-08 1.2017339e-06
4.5836111e+00 2.2203687e-08 1.2046231e-06
4.5872222e+00 2.2246356e-08 1.2075168e-06
4.5908333e+00 2.2272306e-08 1.2106386e-06
4.5947222e+00 2.2324117e-08 1.2135439e-06
4.5983333e+00 2.2373195e-08 1.2164557e-06
4.6019444e+00 2.2422798e-08 1.2193731e-06
4.6055556e+00 2.2461720e-08 1.2225203e-06
4.6094444e+00 2.2497633e-08 1.2254468e-06
4.6130556e+00 2.2525235e-08 1.2299600e-06
4.6186111e+00 2.2606783e-08 1.2329018e-06
4.6222222e+00 2.2651899e-08 1.2358496e-06
4.6258333e+00 2.2699504e-08 1.2390314e-06
4.6297222e+00 2.2754316e-08 1.2419923e-06
4.6333333e+00 2.2797989e-08 1.2449591e-06
4.6369444e+00 2.2845260e-08 1.2479324e-06
4.6405556e+00 2.2897165e-08 1.2511422e-06
4.6444444e+00 2.2957155e-08 1.2541300e-06
4.6480556e+00 2.3008728e-08 1.2571241e-06
4.6516667e+00 2.3054725e-08 1.2601245e-06
4.6552778e+00 2.3105284e-08 1.2633625e-06
4.6591667e+00 2.3152286e-08 1.2663745e-06
4.6627778e+00 2.3185523e-08 1.2693924e-06
4.6663889e+00 2.3243446e-08 1.2726508e-06
4.6702778e+00 2.3305517e-08 1.2770857e-06
4.6755556e+00 2.3377884e-08 1.2803614e-06
4.6794444e+00 2.3417832e-08 1.2834083e-06
4.6830556e+00 2.3457144e-08 1.2864608e-06
4.6866667e+00 2.3504654e-08 1.2895204e-06
4.6902778e+00 2.3565662e-08 1.2928221e-06
4.6941667e+00 2.3602505e-08 1.2958928e-06
4.6977778e+00 2.3638808e-08 1.2989690e-06
4.7013889e+00 2.3686915e-08 1.3020518e-06
4.7050000e+00 2.3740752e-08 1.3053793e-06
4.7088889e+00 2.3794248e-08 1.3084751e-06
4.7125000e+00 2.3833909e-08 1.3115774e-06
4.7161111e+00 2.3894162e-08 1.3146874e-06
4.7197222e+00 2.3951428e-08 1.3180436e-06
4.7236111e+00 2.3995062e-08 1.3211660e-06
4.7272222e+00 2.4041119e-08 1.3259812e-06
4.7327778e+00 2.4111291e-08 1.3291183e-06
4.7363889e+00 2.4151866e-08 1.3322601e-06
4.7400000e+00 2.4183605e-08 1.3356499e-06
4.7438889e+00 2.4242293e-08 1.3388052e-06
4.7475000e+00 2.4299880e-08 1.3419674e-06
4.7511111e+00 2.4349351e-08 1.3451356e-06
4.7547222e+00 2.4392527e-08 1.3483095e-06
4.7583333e+00 2.4436863e-08 1.3517348e-06
4.7622222e+00 2.4496475e-08 1.3549223e-06
4.7658333e+00 2.4540991e-08 1.3581154e-06
4.7694444e+00 2.4583170e-08 1.3613141e-06
4.7730556e+00 2.4629070e-08 1.3647663e-06
4.7769444e+00 2.4687868e-08 1.3679793e-06
4.7805556e+00 2.4743016e-08 1.3711988e-06
4.7841667e+00 2.4787568e-08 1.3744251e-06
4.7877778e+00 2.4847508e-08 1.3796520e-06
4.7936111e+00 2.4932416e-08 1.3828955e-06
4.7972222e+00 2.4967874e-08 1.3861434e-06
4.8008333e+00 2.5000009e-08 1.3893962e-06
4.8044444e+00 2.5042583e-08 1.3926548e-06
4.8080556e+00 2.5089733e-08 1.3961708e-06
4.8119444e+00 2.5139323e-08 1.3994423e-06
4.8155556e+00 2.5191237e-08 1.4027206e-06
4.8191667e+00 2.5243641e-08 1.4060049e-06
4.8227778e+00 2.5283601e-08 1.4092945e-06
4.8263889e+00 2.5326147e-08 1.4128435e-06
4.8302778e+00 2.5374197e-08 1.4161452e-06
4.8338889e+00 2.5421457e-08 1.4194527e-06
4.8375000e+00 2.5462058e-08 1.4230204e-06
4.8413889e+00 2.5505008e-08 1.4263400e-06
4.8450000e+00 2.5566512e-08 1.4296676e-06
4.8486111e+00 2.5627128e-08 1.4348013e-06
4.8541667e+00 2.5710020e-08 1.4381466e-06
4.8577778e+00 2.5755934e-08 1.4414990e-06
4.8613889e+00 2.5818782e-08 1.4451179e-06
4.8652778e+00 2.5880549e-08 1.4484857e-06
4.8688889e+00 2.5932077e-08 1.4518589e-06
4.8725000e+00 2.5963007e-08 1.4554963e-06
4.8763889e+00 2.6000311e-08 1.4588788e-06
4.8800000e+00 2.6037999e-08 1.4622664e-06
4.8836111e+00 2.6078769e-08 1.4656590e-06
4.8872222e+00 2.6115401e-08 1.4693178e-06
4.8911111e+00 2.6151865e-08 1.4727204e-06
4.8947222e+00 2.6195927e-08 1.4761292e-06
4.8983333e+00 2.6248327e-08 1.4795454e-06
4.9019444e+00 2.6307864e-08 1.4829681e-06
4.9055556e+00 2.6348537e-08 1.4866595e-06
4.9094444e+00 2.6386677e-08 1.4919423e-06
4.9150000e+00 2.6441389e-08 1.4953827e-06
4.9186111e+00 2.6486938e-08 1.4988292e-06
4.9222222e+00 2.6536815e-08 1.5022827e-06
4.9258333e+00 2.6593113e-08 1.5057439e-06
4.9294444e+00 2.6656847e-08 1.5094783e-06
4.9333333e+00 2.6691616e-08 1.5129510e-06
4.9369444e+00 2.6734086e-08 1.5164301e-06
4.9405556e+00 2.6791028e-08 1.5201848e-06
4.9444444e+00 2.6847040e-08 1.5236780e-06
4.9480556e+00 2.6894590e-08 1.5271770e-06
4.9516667e+00 2.6937422e-08 1.5306817e-06
4.9552778e+00 2.6980038e-08 1.5344620e-06
4.9591667e+00 2.7024590e-08 1.5379778e-06
4.9627778e+00 2.7064347e-08 1.5414986e-06
4.9663889e+00 2.7101499e-08 1.5469254e-06
4.9719444e+00 2.7166386e-08 1.5504599e-06
4.9755556e+00 2.7211018e-08 1.5540001e-06
4.9791667e+00 2.7254105e-08 1.5578191e-06
4.9830556e+00 2.7303457e-08 1.5613718e-06
4.9866667e+00 2.7352765e-08 1.5649312e-06
4.9902778e+00 2.7406824e-08 1.5684973e-06
4.9938889e+00 2.7456769e-08 1.5723444e-06
4.9977778e+00 2.7502225e-08 1.5759217e-06
5.0013889e+00 2.7532113e-08 1.5795037e-06
5.0050000e+00 2.7575551e-08 1.5833679e-06
5.0088889e+00 2.7628375e-08 1.5869632e-06
5.0125000e+00 2.7683160e-08 1.5905648e-06
5.0161111e+00 2.7726190e-08 1.5941719e-06
5.0197222e+00 2.7767141e-08 1.5977843e-06
5.0233333e+00 2.7807961e-08 1.6016804e-06
5.0272222e+00 2.7851422e-08 1.6072561e-06
5.0327778e+00 2.7905484e-08 1.6108858e-06
5.0363889e+00 2.7935425e-08 1.6145192e-06
5.0400000e+00 2.7962947e-08 1.6181578e-06
5.0436111e+00 2.8016391e-08 1.6220846e-06
5.0475000e+00 2.8080350e-08 1.6257387e-06
5.0511111e+00 2.8136302e-08 1.6293991e-06
5.0547222e+00 2.8178735e-08 1.6330653e-06
5.0583333e+00 2.8223208e-08 1.6370213e-06
5.0622222e+00 2.8291033e-08 1.6407017e-06
5.0658333e+00 2.8330799e-08 1.6443872e-06
5.0694444e+00 2.8368925e-08 1.6480786e-06
5.0730556e+00 2.8422479e-08 1.6520605e-06
5.0769444e+00 2.8462308e-08 1.6557629e-06
5.0805556e+00 2.8496849e-08 1.6594705e-06
5.0841667e+00 2.8543433e-08 1.6651863e-06
5.0897222e+00 2.8614494e-08 1.6689085e-06
5.0933333e+00 2.8649548e-08 1.6729220e-06
5.0972222e+00 2.8686128e-08 1.6766542e-06
5.1008333e+00 2.8732233e-08 1.6803923e-06
5.1044444e+00 2.8777026e-08 1.6841361e-06
5.1080556e+00 2.8820943e-08 1.6881742e-06
5.1119444e+00 2.8866471e-08 1.6919297e-06
5.1155556e+00 2.8909690e-08 1.6956907e-06
5.1191667e+00 2.8952397e-08 1.6994570e-06
5.1227778e+00 2.8990622e-08 1.7035188e-06
5.1266667e+00 2.9034718e-08 1.7072963e-06
5.1302778e+00 2.9081067e-08 1.7110811e-06
5.1338889e+00 2.9147036e-08 1.7151653e-06
5.1377778e+00 2.9198618e-08 1.7189638e-06
5.1413889e+00 2.9239228e-08 1.7227682e-06
5.1450000e+00 2.9290407e-08 1.7286318e-06
5.1505556e+00 2.9345275e-08 1.7324492e-06
5.1541667e+00 2.9383370e-08 1.7362718e-06
5.1577778e+00 2.9426066e-08 1.7403949e-06
5.1616667e+00 2.9475475e-08 1.7442297e-06
5.1652778e+00 2.9522287e-08 1.7480707e-06
5.1688889e+00 2.9569525e-08 1.7519177e-06
5.1725000e+00 2.9615639e-08 1.7560668e-06
5.1763889e+00 2.9657011e-08 1.7599244e-06
5.1800000e+00 2.9690328e-08 1.7637865e-06
5.1836111e+00 2.9726509e-08 1.7679514e-06
5.1875000e+00 2.9771753e-08 1.7718246e-06
5.1911111e+00 2.9816893e-08 1.7757032e-06
5.1947222e+00 2.9853017e-08 1.7795871e-06
5.1983333e+00 2.9900121e-08 1.7834778e-06
5.2019444e+00 2.9955883e-08 1.7894771e-06
5.2075000e+00 3.0036911e-08 1.7933858e-06
5.2111111e+00 3.0098117e-08 1.7976041e-06
5.2150000e+00 3.0162876e-08 1.8015291e-06
5.2186111e+00 3.0221966e-08 1.8054617e-06
5.2222222e+00 3.0278797e-08 1.8094005e-06
5.2258333e+00 3.0319359e-08 1.8136470e-06
5.2297222e+00 3.0344605e-08 1.8175945e-06
5.2333333e+00 3.0386012e-08 1.8215473e-06
5.2369444e+00 3.0426144e-08 1.8255052e-06
5.2405556e+00 3.0464909e-08 1.8297731e-06
5.2444444e+00 3.0504311e-08 1.8337410e-06
5.2480556e+00 3.0540473e-08 1.8377136e-06
5.2516667e+00 3.0576307e-08 1.8419970e-06
5.2555556e+00 3.0616268e-08 1.8459797e-06
5.2591667e+00 3.0655419e-08 1.8499676e-06
5.2627778e+00 3.0696674e-08 1.8561145e-06
5.2683333e+00 3.0772183e-08 1.8601169e-06
5.2719444e+00 3.0803364e-08 1.8641239e-06
5.2755556e+00 3.0842857e-08 1.8684459e-06
5.2794444e+00 3.0899958e-08 1.8724650e-06
5.2830556e+00 3.0933008e-08 1.8764888e-06
5.2866667e+00 3.0970958e-08 1.8808282e-06
5.2905556e+00 3.1021185e-08 1.8848646e-06
5.2941667e+00 3.1075905e-08 1.8889076e-06
5.2977778e+00 3.1124881e-08 1.8929564e-06
5.3013889e+00 3.1164942e-08 1.8973228e-06
5.3052778e+00 3.1211065e-08 1.9013833e-06
5.3088889e+00 3.1258879e-08 1.9054505e-06
5.3125000e+00 3.1313314e-08 1.9095231e-06
5.3161111e+00 3.1341746e-08 1.9139132e-06
5.3200000e+00 3.1374770e-08 1.9201941e-06
5.3255556e+00 3.1433478e-08 1.9242825e-06
5.3291667e+00 3.1465390e-08 1.9283768e-06
5.3327778e+00 3.1523969e-08 1.9324783e-06
5.3363889e+00 3.1576770e-08 1.9369016e-06
5.3402778e+00 3.1613047e-08 1.9410153e-06
5.3438889e+00 3.1673780e-08 1.9451365e-06
5.3475000e+00 3.1729865e-08 1.9492639e-06
5.3511111e+00 3.1769057e-08 1.9537156e-06
5.3550000e+00 3.1826177e-08 1.9578564e-06
5.3586111e+00 3.1877935e-08 1.9620033e-06
5.3622222e+00 3.1920861e-08 1.9661559e-06
5.3658333e+00 3.1965802e-08 1.9706343e-06
5.3697222e+00 3.2010953e-08 1.9747980e-06
5.3733333e+00 3.2045157e-08 1.9789672e-06
5.3769444e+00 3.2097411e-08 1.9853945e-06
5.3825000e+00 3.2175210e-08 1.9895798e-06
5.3861111e+00 3.2214974e-08 1.9940919e-06
5.3900000e+00 3.2242411e-08 1.9982860e-06
5.3936111e+00 3.2282079e-08 2.0024857e-06
5.3972222e+00 3.2328820e-08 2.0066921e-06
5.4008333e+00 3.2385499e-08 2.0112291e-06
5.4047222e+00 3.2429071e-08 2.0154474e-06
5.4083333e+00 3.2467542e-08 2.0196713e-06
5.4119444e+00 3.2516104e-08 2.0239014e-06
5.4155556e+00 3.2562354e-08 2.0284637e-06
5.4194444e+00 3.2612873e-08 2.0327067e-06
5.4230556e+00 3.2664532e-08 2.0369584e-06
5.4266667e+00 3.2745120e-08 2.0412204e-06
5.4302778e+00 3.2824163e-08 2.0458176e-06
5.4341667e+00 3.2850896e-08 2.0500906e-06
5.4377778e+00 3.2887885e-08 2.0566747e-06
5.4433333e+00 3.2952684e-08 2.0609613e-06
5.4469444e+00 3.2994534e-08 2.0652530e-06
5.4505556e+00 3.3032614e-08 2.0698808e-06
5.4544444e+00 3.3078463e-08 2.0741837e-06
5.4580556e+00 3.3119915e-08 2.0784911e-06
5.4616667e+00 3.3147271e-08 2.0828027e-06
5.4652778e+00 3.3185085e-08 2.0874523e-06
5.4691667e+00 3.3237698e-08 2.0917780e-06
5.4727778e+00 3.3311968e-08 2.0961115e-06
5.4763889e+00 3.3357200e-08 2.1004499e-06
5.4800000e+00 3.3387739e-08 2.1051270e-06
5.4838889e+00 3.3427636e-08 2.1094755e-06
5.4875000e+00 3.3472863e-08 2.1138302e-06
5.4911111e+00 3.3523031e-08 2.1181918e-06
5.4947222e+00 3.3577700e-08 2.1252551e-06
5.5005556e+00 3.3691542e-08 2.1296387e-06
5.5041667e+00 3.3749381e-08 2.1340293e-06
5.5077778e+00 3.3797230e-08 2.1384259e-06
5.5113889e+00 3.3842773e-08 2.1428286e-06
5.5150000e+00 3.3892355e-08 2.1475775e-06
5.5188889e+00 3.3949235e-08 2.1519945e-06
5.5225000e+00 3.4004335e-08 2.1564192e-06
5.5261111e+00 3.4067442e-08 2.1608523e-06
5.5297222e+00 3.4134178e-08 2.1656321e-06
5.5336111e+00 3.4148102e-08 2.1700734e-06
5.5372222e+00 3.4180328e-08 2.1745199e-06
5.5408333e+00 3.4227128e-08 2.1789733e-06
5.5444444e+00 3.4286146e-08 2.1837771e-06
5.5483333e+00 3.4339830e-08 2.1882439e-06
5.5519444e+00 3.4381275e-08 2.1927154e-06
5.5555556e+00 3.4410506e-08 2.1996067e-06
5.5611111e+00 3.4502377e-08 2.2040962e-06
5.5647222e+00 3.4567444e-08 2.2085936e-06
5.5683333e+00 3.4623433e-08 2.2134440e-06
5.5722222e+00 3.4666816e-08 2.2179534e-06
5.5758333e+00 3.4708966e-08 2.2224684e-06
5.5794444e+00 3.4753471e-08 2.2269888e-06
5.5830556e+00 3.4790514e-08 2.2318623e-06
5.5869444e+00 3.4830845e-08 2.2363928e-06
5.5905556e+00 3.4869057e-08 2.2409300e-06
5.5941667e+00 3.4933761e-08 2.2458251e-06
5.5980556e+00 3.4997015e-08 2.2503781e-06
5.6016667e+00 3.5047963e-08 2.2549357e-06
5.6052778e+00 3.5068921e-08 2.2594973e-06
5.6088889e+00 3.5110107e-08 2.2644179e-06
5.6127778e+00 3.5184882e-08 2.2689963e-06
5.6163889e+00 3.5251966e-08 2.2760529e-06
5.6219444e+00 3.5313932e-08 2.2806456e-06
5.6255556e+00 3.5342724e-08 2.2852424e-06
5.6291667e+00 3.5377147e-08 2.2902005e-06
5.6330556e+00 3.5452515e-08 2.2948136e-06
5.6366667e+00 3.5519183e-08 2.2994348e-06
5.6402778e+00 3.5576242e-08 2.3040638e-06
5.6438889e+00 3.5638339e-08 2.3090577e-06
5.6477778e+00 3.5703773e-08 2.3137030e-06
5.6513889e+00 3.5761627e-08 2.3183544e-06
5.6550000e+00 3.5798616e-08 2.3230106e-06
5.6586111e+00 3.5835828e-08 2.3280308e-06
5.6625000e+00 3.5881198e-08 2.3326997e-06
5.6661111e+00 3.5947906e-08 2.3373775e-06
5.6697222e+00 3.6017631e-08 2.3420643e-06
5.6733333e+00 3.6087556e-08 2.3496483e-06
5.6791667e+00 3.6140536e-08 2.3543491e-06
5.6827778e+00 3.6179440e-08 2.3590547e-06
5.6863889e+00 3.6215000e-08 2.3637644e-06
5.6900000e+00 3.6242260e-08 2.3684791e-06
5.6936111e+00 3.6291571e-08 2.3732001e-06
5.6972222e+00 3.6339309e-08 2.3782900e-06
5.7011111e+00 3.6372951e-08 2.3830227e-06
5.7047222e+00 3.6438095e-08 2.3877641e-06
5.7083333e+00 3.6506971e-08 2.3925139e-06
5.7119444e+00 3.6566340e-08 2.3976372e-06
5.7158333e+00 3.6624102e-08 2.4024020e-06
5.7194444e+00 3.6680223e-08 2.4071748e-06
5.7230556e+00 3.6747218e-08 2.4123232e-06
5.7269444e+00 3.6801083e-08 2.4171105e-06
5.7305556e+00 3.6850632e-08 2.4219051e-06
5.7341667e+00 3.6912401e-08 2.4292960e-06
5.7397222e+00 3.6996571e-08 2.4341085e-06
5.7433333e+00 3.7041270e-08 2.4389268e-06
5.7469444e+00 3.7085815e-08 2.4441229e-06
5.7508333e+00 3.7145292e-08 2.4489556e-06
5.7544444e+00 3.7202938e-08 2.4537956e-06
5.7580556e+00 3.7259173e-08 2.4586424e-06
5.7616667e+00 3.7306890e-08 2.4638688e-06
5.7655556e+00 3.7355643e-08 2.4687280e-06
5.7691667e+00 3.7401932e-08 2.4735938e-06
5.7727778e+00 3.7456197e-08 2.4788422e-06
5.7766667e+00 3.7520614e-08 2.4837243e-06
5.7802778e+00 3.7588848e-08 2.4886167e-06
5.7838889e+00 3.7679656e-08 2.4935191e-06
5.7875000e+00 3.7741095e-08 2.4984285e-06
5.7911111e+00 3.7788110e-08 2.5037224e-06
5.7950000e+00 3.7838546e-08 2.5112977e-06
5.8005556e+00 3.7915170e-08 2.5162300e-06
5.8041667e+00 3.7965239e-08 2.5211688e-06
5.8077778e+00 3.8017719e-08 2.5261157e-06
5.8113889e+00 3.8087490e-08 2.5314527e-06
5.8152778e+00 3.8155759e-08 2.5364168e-06
5.8188889e+00 3.8214511e-08 2.5413881e-06
5.8225000e+00 3.8268053e-08 2.5463670e-06
5.8261111e+00 3.8329895e-08 2.5517381e-06
5.8300000e+00 3.8400458e-08 2.5567336e-06
5.8336111e+00 3.8452546e-08 2.5617362e-06
5.8372222e+00 3.8510901e-08 2.5667467e-06
5.8408333e+00 3.8574065e-08 2.5721526e-06
5.8447222e+00 3.8652101e-08 2.5771817e-06
5.8483333e+00 3.8719185e-08 2.5822194e-06
5.8519444e+00 3.8783366e-08 2.5899875e-06
5.8575000e+00 3.8898247e-08 2.5950481e-06
5.8611111e+00 3.8956393e-08 2.6001162e-06
5.8647222e+00 3.9014271e-08 2.6055825e-06
5.8686111e+00 3.9076788e-08 2.6106667e-06
5.8722222e+00 3.9141817e-08 2.6157596e-06
5.8758333e+00 3.9209596e-08 2.6208614e-06
5.8794444e+00 3.9279886e-08 2.6259720e-06
5.8830556e+00 3.9345237e-08 2.6314848e-06
5.8869444e+00 3.9408398e-08 2.6366112e-06
5.8905556e+00 3.9460044e-08 2.6417452e-06
5.8941667e+00 3.9524404e-08 2.6468878e-06
5.8977778e+00 3.9592255e-08 2.6524362e-06
5.9016667e+00 3.9669722e-08 2.6575969e-06
5.9052778e+00 3.9726285e-08 2.6627648e-06
5.9088889e+00 3.9780543e-08 2.6679397e-06
5.9125000e+00 3.9832229e-08 2.6763180e-06
5.9183333e+00 3.9961479e-08 2.6811174e-06
5.9216667e+00 4.0027893e-08 2.6867265e-06
5.9255556e+00 4.0102387e-08 2.6919441e-06
5.9291667e+00 4.0167872e-08 2.6971696e-06
5.9327778e+00 4.0225841e-08 2.7028062e-06
5.9366667e+00 4.0296660e-08 2.7080498e-06
5.9402778e+00 4.0374311e-08 2.7133019e-06
5.9438889e+00 4.0427212e-08 2.7185615e-06
5.9475000e+00 4.0489640e-08 2.7238305e-06
5.9511111e+00 4.0572081e-08 2.7295167e-06
5.9550000e+00 4.0658207e-08 2.7348073e-06
5.9586111e+00 4.0736393e-08 2.7401080e-06
5.9622222e+00 4.0812329e-08 2.7458281e-06
5.9661111e+00 4.0903825e-08 2.7511508e-06
5.9697222e+00 4.0983851e-08 2.7564832e-06
5.9733333e+00 4.1052946e-08 2.7647028e-06
5.9788889e+00 4.1143518e-08 2.7700562e-06
5.9825000e+00 4.1216435e-08 2.7754197e-06
5.9861111e+00 4.1298269e-08 2.7812087e-06
5.9900000e+00 4.1401418e-08 2.7865958e-06
5.9936111e+00 4.1477586e-08 2.7919926e-06
5.9972222e+00 4.1549266e-08 2.7973985e-06
6.0008333e+00 4.1619332e-08 2.8032311e-06
6.0047222e+00 4.1703955e-08 2.8086578e-06
6.0083333e+00 4.1783117e-08 2.8140945e-06
6.0119444e+00 4.1858001e-08 2.8195411e-06
6.0155556e+00 4.1936677e-08 2.8254186e-06
6.0194444e+00 4.2026984e-08 2.8308882e-06
6.0230556e+00 4.2121143e-08 2.8363694e-06
6.0266667e+00 4.2204807e-08 2.8422839e-06
6.0305556e+00 4.2287891e-08 2.8503286e-06
6.0358333e+00 4.2393366e-08 2.8562705e-06
6.0397222e+00 4.2491057e-08 2.8618006e-06
6.0433333e+00 4.2586725e-08 2.8673431e-06
6.0469444e+00 4.2682966e-08 2.8728979e-06
6.0505556e+00 4.2775931e-08 2.8788927e-06
6.0544444e+00 4.2863674e-08 2.8844701e-06
6.0580556e+00 4.2941907e-08 2.8900579e-06
6.0616667e+00 4.3025088e-08 2.8956573e-06
6.0652778e+00 4.3119609e-08 2.9017013e-06
6.0691667e+00 4.3222751e-08 2.9073255e-06
6.0727778e+00 4.3304025e-08 2.9129606e-06
6.0763889e+00 4.3389894e-08 2.9190419e-06
6.0802778e+00 4.3485235e-08 2.9247009e-06
6.0838889e+00 4.3575959e-08 2.9303716e-06
6.0875000e+00 4.3665908e-08 2.9391193e-06
6.0930556e+00 4.3811577e-08 2.9448210e-06
6.0966667e+00 4.3906901e-08 2.9509728e-06
6.1005556e+00 4.3975890e-08 2.9566950e-06
6.1041667e+00 4.4057438e-08 2.9624284e-06
6.1077778e+00 4.4147802e-08 2.9681738e-06
6.1113889e+00 4.4243669e-08 2.9743746e-06
6.1152778e+00 4.4339485e-08 2.9801445e-06
6.1188889e+00 4.4428618e-08 2.9859275e-06
6.1225000e+00 4.4539826e-08 2.9917243e-06
6.1261111e+00 4.4641545e-08 2.9979812e-06
6.1300000e+00 4.4743006e-08 3.0038033e-06
6.1336111e+00 4.4827795e-08 3.0096371e-06
6.1372222e+00 4.4922463e-08 3.0154835e-06
6.1408333e+00 4.5023226e-08 3.0217943e-06
6.1447222e+00 4.5130977e-08 3.0276683e-06
6.1483333e+00 4.5238038e-08 3.0367325e-06
6.1538889e+00 4.5403475e-08 3.0426414e-06
6.1575000e+00 4.5503712e-08 3.0485623e-06
6.1611111e+00 4.5586455e-08 3.0549518e-06
6.1650000e+00 4.5692125e-08 3.0608988e-06
6.1686111e+00 4.5799540e-08 3.0668581e-06
6.1722222e+00 4.5882314e-08 3.0728286e-06
6.1758333e+00 4.5971911e-08 3.0792721e-06
6.1797222e+00 4.6077372e-08 3.0852705e-06
6.1833333e+00 4.6206964e-08 3.0912839e-06
6.1869444e+00 4.6306514e-08 3.0977727e-06
6.1908333e+00 4.6389742e-08 3.1038108e-06
6.1944444e+00 4.6504999e-08 3.1098639e-06
6.1980556e+00 4.6619643e-08 3.1159319e-06
6.2016667e+00 4.6733645e-08 3.1224812e-06
6.2055556e+00 4.6828081e-08 3.1313944e-06
6.2108333e+00 4.6994794e-08 3.1379822e-06
6.2147222e+00 4.7117074e-08 3.1441140e-06
6.2183333e+00 4.7218425e-08 3.1502595e-06
6.2219444e+00 4.7327170e-08 3.1564185e-06
6.2255556e+00 4.7427818e-08 3.1630654e-06
6.2294444e+00 4.7526611e-08 3.1692529e-06
6.2330556e+00 4.7667051e-08 3.1754573e-06
6.2366667e+00 4.7784480e-08 3.1816752e-06
6.2402778e+00 4.7875804e-08 3.1883856e-06
6.2441667e+00 4.7986598e-08 3.1946307e-06
6.2477778e+00 4.8091786e-08 3.2008896e-06
6.2513889e+00 4.8198681e-08 3.2071618e-06
6.2550000e+00 4.8298117e-08 3.2139318e-06
6.2588889e+00 4.8415709e-08 3.2202338e-06
6.2625000e+00 4.8538221e-08 3.2299622e-06
6.2680556e+00 4.8745560e-08 3.2363057e-06
6.2716667e+00 4.8846563e-08 3.2426623e-06
6.2752778e+00 4.8947710e-08 3.2495229e-06
6.2791667e+00 4.9061016e-08 3.2559101e-06
6.2827778e+00 4.9203710e-08 3.2623155e-06
6.2863889e+00 4.9339730e-08 3.2687375e-06
6.2900000e+00 4.9461373e-08 3.2756709e-06
6.2938889e+00 4.9587253e-08 3.2821255e-06
6.2975000e+00 4.9714580e-08 3.2885978e-06
6.3011111e+00 4.9858982e-08 3.2950867e-06
6.3047222e+00 4.9969292e-08 3.3020905e-06
6.3086111e+00 5.0086152e-08 3.3086092e-06
6.3122222e+00 5.0201330e-08 3.3151432e-06
6.3158333e+00 5.0320746e-08 3.3216931e-06
6.3194444e+00 5.0447772e-08 3.3287665e-06
6.3233333e+00 5.0600387e-08 3.3389066e-06
6.3288889e+00 5.0800249e-08 3.3455183e-06
6.3325000e+00 5.0919455e-08 3.3521457e-06
6.3361111e+00 5.1039597e-08 3.3587890e-06
6.3397222e+00 5.1165021e-08 3.3659612e-06
6.3436111e+00 5.1296015e-08 3.3726382e-06
6.3472222e+00 5.1425738e-08 3.3793332e-06
6.3508333e+00 5.1574536e-08 3.3860465e-06
6.3544444e+00 5.1707809e-08 3.3932956e-06
6.3583333e+00 5.1850694e-08 3.4000454e-06
6.3619444e+00 5.1992026e-08 3.4068124e-06
6.3655556e+00 5.2115138e-08 3.4135951e-06
6.3691667e+00 5.2234394e-08 3.4209172e-06
6.3730556e+00 5.2366640e-08 3.4277342e-06
6.3766667e+00 5.2510459e-08 3.4345699e-06
6.3802778e+00 5.2655114e-08 3.4451205e-06
6.3858333e+00 5.2850943e-08 3.4519986e-06
6.3894444e+00 5.2965987e-08 3.4594243e-06
6.3933333e+00 5.3114273e-08 3.4663384e-06
6.3969444e+00 5.3257471e-08 3.4732706e-06
6.4005556e+00 5.3391921e-08 3.4802219e-06
6.4041667e+00 5.3550329e-08 3.4877313e-06
6.4080556e+00 5.3726749e-08 3.4947255e-06
6.4116667e+00 5.3875926e-08 3.5017362e-06
6.4152778e+00 5.3981117e-08 3.5087601e-06
6.4188889e+00 5.4078779e-08 3.5163422e-06
6.4227778e+00 5.4237795e-08 3.5234027e-06
6.4263889e+00 5.4385106e-08 3.5304822e-06
6.4300000e+00 5.4529904e-08 3.5375797e-06
6.4336111e+00 5.4663360e-08 3.5452441e-06
6.4375000e+00 5.4827450e-08 3.5523873e-06
6.4411111e+00 5.5067305e-08 NaN
6.4466667e+00 NaN NaN
6.4502778e+00 NaN NaN
6.4538889e+00 NaN NaN
6.4577778e+00 NaN NaN
6.4613889e+00 NaN NaN
6.4650000e+00 NaN NaN
6.4686111e+00 NaN NaN
6.4722222e+00 NaN NaN
6.4761111e+00 NaN NaN
6.4797222e+00 NaN NaN
6.4833333e+00 NaN NaN
6.4872222e+00 NaN NaN
6.4908333e+00 NaN NaN
6.4944444e+00 NaN NaN
6.4980556e+00 NaN NaN
6.5036111e+00 NaN NaN
6.5072222e+00 NaN NaN
6.5111111e+00 NaN NaN
6.5147222e+00 NaN NaN
6.5183333e+00 NaN NaN
6.5219444e+00 NaN NaN
6.5258333e+00 NaN NaN
6.5294444e+00 NaN NaN
6.5330556e+00 NaN NaN
6.5366667e+00 NaN NaN
6.5405556e+00 NaN NaN
6.5441667e+00 NaN NaN
6.5477778e+00 NaN NaN
6.5516667e+00 NaN NaN
6.5552778e+00 NaN NaN
6.5588889e+00 NaN NaN
6.5644444e+00 NaN NaN
6.5680556e+00 NaN NaN
6.5716667e+00 NaN NaN
6.5752778e+00 NaN NaN
6.5791667e+00 NaN NaN
6.5827778e+00 NaN NaN
6.5863889e+00 NaN NaN
6.5902778e+00 NaN NaN
6.5938889e+00 NaN NaN
6.5975000e+00 NaN NaN
6.6011111e+00 NaN NaN
6.6050000e+00 NaN NaN
6.6086111e+00 NaN NaN
6.6122222e+00 NaN NaN
6.6158333e+00 NaN NaN
6.6213889e+00 NaN NaN
6.6250000e+00 NaN NaN
6.6288889e+00 NaN NaN
6.6325000e+00 NaN NaN
6.6361111e+00 NaN NaN
6.6397222e+00 NaN NaN
6.6436111e+00 NaN NaN
6.6472222e+00 NaN NaN
6.6508333e+00 NaN NaN
6.6544444e+00 NaN NaN
6.6583333e+00 NaN NaN
6.6619444e+00 NaN NaN
6.6655556e+00 NaN NaN
6.6694444e+00 NaN NaN
6.6730556e+00 NaN NaN
6.6766667e+00 NaN NaN
6.6822222e+00 NaN NaN
6.6858333e+00 NaN NaN
6.6897222e+00 NaN NaN
6.6933333e+00 NaN NaN
6.6969444e+00 NaN NaN
6.7005556e+00 NaN NaN
6.7044444e+00 NaN NaN
6.7080556e+00 NaN NaN
6.7116667e+00 NaN NaN
6.7152778e+00 NaN NaN
6.7191667e+00 NaN NaN
6.7227778e+00 NaN NaN
6.7263889e+00 NaN NaN
6.7300000e+00 NaN NaN
6.7338889e+00 NaN NaN
6.7394444e+00 NaN NaN
6.7430556e+00 NaN NaN
6.7466667e+00 NaN NaN
6.7502778e+00 NaN NaN
6.7541667e+00 NaN NaN
6.7577778e+00 NaN NaN
6.7613889e+00 NaN NaN
6.7650000e+00 NaN NaN
6.7686111e+00 NaN NaN
6.7725000e+00 NaN NaN
6.7761111e+00 NaN NaN
6.7797222e+00 NaN NaN
6.7833333e+00 NaN NaN
6.7872222e+00 NaN NaN
6.7908333e+00 NaN NaN
6.7963889e+00 NaN NaN
6.8000000e+00 NaN NaN
6.8038889e+00 NaN NaN
6.8075000e+00 NaN NaN
6.8111111e+00 NaN NaN
6.8147222e+00 NaN NaN
6.8186111e+00 NaN NaN
6.8222222e+00 NaN NaN
6.8258333e+00 NaN NaN
6.8294444e+00 NaN NaN
6.8333333e+00 NaN NaN
6.8369444e+00 NaN NaN
6.8405556e+00 NaN NaN
6.8441667e+00 NaN NaN
6.8480556e+00 NaN NaN
6.8516667e+00 NaN NaN
6.8572222e+00 NaN NaN
6.8608333e+00 NaN NaN
6.8644444e+00 NaN NaN
6.8683333e+00 NaN NaN
6.8719444e+00 NaN NaN
6.8755556e+00 NaN NaN
6.8791667e+00 NaN NaN
6.8830556e+00 NaN NaN
6.8866667e+00 NaN NaN
6.8902778e+00 NaN NaN
6.8938889e+00 NaN NaN
6.8977778e+00 NaN NaN
6.9013889e+00 NaN NaN
6.9050000e+00 NaN NaN
6.9088889e+00 NaN NaN
6.9141667e+00 NaN NaN
6.9180556e+00 NaN NaN
6.9216667e+00 NaN NaN
6.9252778e+00 NaN NaN
6.9288889e+00 NaN NaN
6.9327778e+00 NaN NaN
6.9363889e+00 NaN NaN
6.9400000e+00 NaN NaN
6.9436111e+00 NaN NaN
6.9475000e+00 NaN NaN
6.9511111e+00 NaN NaN
6.9547222e+00 NaN NaN
6.9586111e+00 NaN NaN
6.9622222e+00 NaN NaN
6.9658333e+00 NaN NaN
6.9713889e+00 NaN NaN
6.9750000e+00 NaN NaN
6.9786111e+00 NaN NaN
6.9825000e+00 NaN NaN
6.9861111e+00 NaN NaN
6.9897222e+00 NaN NaN
6.9936111e+00 NaN NaN
6.9972222e+00 NaN NaN
7.0008333e+00 NaN NaN
7.0044444e+00 NaN NaN
7.0083333e+00 NaN NaN
7.0119444e+00 NaN NaN
7.0155556e+00 NaN NaN
7.0191667e+00 NaN NaN
7.0227778e+00 NaN NaN
7.0266667e+00 NaN NaN
7.0322222e+00 NaN NaN
7.0358333e+00 NaN NaN
7.0394444e+00 NaN NaN
7.0430556e+00 NaN NaN
7.0469444e+00 NaN NaN
7.0505556e+00 NaN NaN
7.0541667e+00 NaN NaN
7.0577778e+00 NaN NaN
7.0616667e+00 NaN NaN
7.0652778e+00 NaN NaN
7.0688889e+00 NaN NaN
7.0727778e+00 NaN NaN
7.0763889e+00 NaN NaN
7.0800000e+00 NaN NaN
7.0836111e+00 NaN NaN
7.0891667e+00 NaN NaN
7.0927778e+00 NaN NaN
7.0963889e+00 NaN NaN
7.1002778e+00 NaN NaN
7.1038889e+00 NaN NaN
7.1075000e+00 NaN NaN
7.1113889e+00 NaN NaN
7.1150000e+00 NaN NaN
7.1186111e+00 NaN NaN
7.1222222e+00 NaN NaN
7.1261111e+00 NaN NaN
7.1297222e+00 NaN NaN
7.1333333e+00 NaN NaN
7.1369444e+00 NaN NaN
7.1408333e+00 NaN NaN
7.1444444e+00 NaN NaN
7.1500000e+00 NaN NaN
7.1536111e+00 NaN NaN
7.1572222e+00 NaN NaN
7.1611111e+00 NaN NaN
7.1647222e+00 NaN NaN
7.1683333e+00 NaN NaN
7.1719444e+00 NaN NaN
7.1758333e+00 NaN NaN
7.1794444e+00 NaN NaN
7.1830556e+00 NaN NaN
7.1866667e+00 NaN NaN
7.1905556e+00 NaN NaN
7.1941667e+00 NaN NaN
7.1977778e+00 NaN NaN
7.2013889e+00 NaN NaN
7.2072222e+00 NaN NaN
7.2108333e+00 NaN NaN
7.2144444e+00 NaN NaN
7.2180556e+00 NaN NaN
7.2216667e+00 NaN NaN
7.2252778e+00 NaN NaN
7.2291667e+00 NaN NaN
7.2327778e+00 NaN NaN
7.2363889e+00 NaN NaN
7.2402778e+00 NaN NaN
7.2438889e+00 NaN NaN
7.2475000e+00 NaN NaN
7.2511111e+00 NaN NaN
7.2550000e+00 NaN NaN
7.2586111e+00 NaN NaN
7.2622222e+00 NaN NaN
7.2677778e+00 NaN NaN
7.2713889e+00 NaN NaN
7.2752778e+00 NaN NaN
7.2788889e+00 NaN NaN
7.2825000e+00 NaN NaN
7.2861111e+00 NaN NaN
7.2900000e+00 NaN NaN
7.2936111e+00 NaN NaN
7.2972222e+00 NaN NaN
7.3008333e+00 NaN NaN
7.3047222e+00 NaN NaN
7.3083333e+00 NaN NaN
7.3119444e+00 NaN NaN
7.3158333e+00 NaN NaN
7.3194444e+00 NaN NaN
7.3230556e+00 NaN NaN
7.3286111e+00 NaN NaN
7.3322222e+00 NaN NaN
7.3358333e+00 NaN NaN
7.3397222e+00 NaN NaN
7.3433333e+00 NaN NaN
7.3469444e+00 NaN NaN
7.3505556e+00 NaN NaN
7.3544444e+00 NaN NaN
7.3580556e+00 NaN NaN
7.3616667e+00 NaN NaN
7.3652778e+00 NaN NaN
7.3691667e+00 NaN NaN
7.3727778e+00 NaN NaN
7.3763889e+00 NaN NaN
7.3802778e+00 NaN NaN
7.3855556e+00 NaN NaN
7.3894444e+00 NaN NaN
7.3930556e+00 NaN NaN
7.3966667e+00 NaN NaN
7.4002778e+00 NaN NaN
7.4041667e+00 NaN NaN
7.4077778e+00 NaN NaN
7.4113889e+00 NaN NaN
7.4152778e+00 NaN NaN
7.4188889e+00 NaN NaN
7.4225000e+00 NaN NaN
7.4261111e+00 NaN NaN
7.4300000e+00 NaN NaN
7.4336111e+00 NaN NaN
7.4372222e+00 NaN NaN
7.4427778e+00 NaN NaN
7.4463889e+00 NaN NaN
7.4500000e+00 NaN NaN
7.4538889e+00 NaN NaN
7.4575000e+00 NaN NaN
7.4611111e+00 NaN NaN
7.4647222e+00 NaN NaN
7.4686111e+00 NaN NaN
7.4722222e+00 NaN NaN
7.4758333e+00 NaN NaN
7.4794444e+00 NaN NaN
7.4833333e+00 NaN NaN
7.4869444e+00 NaN NaN
7.4905556e+00 NaN NaN
7.4944444e+00 NaN NaN
7.4980556e+00 NaN NaN
7.5036111e+00 NaN NaN
7.5072222e+00 NaN NaN
7.5108333e+00 NaN NaN
7.5144444e+00 NaN NaN
7.5183333e+00 NaN NaN
7.5219444e+00 NaN NaN
7.5255556e+00 NaN NaN
7.5291667e+00 NaN NaN
7.5330556e+00 NaN NaN
7.5366667e+00 NaN NaN
7.5402778e+00 NaN NaN
7.5441667e+00 NaN NaN
7.5477778e+00 NaN NaN
7.5513889e+00 NaN NaN
7.5550000e+00 NaN NaN
7.5605556e+00 NaN NaN
7.5641667e+00 NaN NaN
7.5680556e+00 NaN NaN
7.5716667e+00 NaN NaN
7.5752778e+00 NaN NaN
7.5788889e+00 NaN NaN
7.5827778e+00 NaN NaN
7.5863889e+00 NaN NaN
7.5900000e+00 NaN NaN
7.5936111e+00 NaN NaN
7.5975000e+00 NaN NaN
7.6011111e+00 NaN NaN
7.6047222e+00 NaN NaN
7.6083333e+00 NaN NaN
