# Supplementary material for: Oxidative decomposition mechanisms of lithium carbonate on carbon substrates in lithium battery chemistries
Source: Nat Commun. 2022 Aug 20;13:4908. doi: 10.1038/s41467-022-32557-w (PMC9392741; doi:10.1038/s41467-022-32557-w)
Supplement: Supplementary file 2 — Source Data [file 41467_2022_32557_MOESM2_ESM.zip › Fig2-EC4.csv]

0.0000000e+00 1.3235389e-06 2.3162629e-07
3.6111111e-03 8.5818436e-07 3.7975778e-07
6.9444459e-03 6.5336081e-07 5.0200355e-07
1.0555557e-02 4.9809073e-07 5.9733490e-07
1.4166668e-02 3.9984976e-07 6.7683606e-07
1.7777779e-02 3.4898377e-07 7.4665791e-07
2.1388890e-02 3.0867887e-07 8.0922344e-07
2.5000001e-02 2.8063546e-07 8.9255816e-07
3.0277778e-02 2.5643048e-07 9.4587975e-07
3.3888889e-02 2.4581363e-07 9.9716521e-07
3.7500001e-02 2.3725199e-07 1.0506649e-06
4.1388891e-02 2.3067525e-07 1.0991614e-06
4.5000002e-02 2.2612094e-07 1.1467608e-06
4.8611113e-02 2.2222476e-07 1.1972006e-06
5.2500000e-02 2.1893993e-07 1.2434224e-06
5.6111111e-02 2.1642976e-07 1.2891417e-06
5.9722222e-02 2.1420800e-07 1.3344346e-06
6.3333333e-02 2.1241261e-07 1.3793760e-06
6.6944445e-02 2.1089676e-07 1.4274314e-06
7.0833335e-02 2.0941314e-07 1.4717652e-06
7.4444446e-02 2.0817334e-07 1.5158604e-06
7.8055557e-02 2.0716575e-07 1.5597529e-06
8.1666668e-02 2.0626444e-07 1.6068230e-06
8.5555555e-02 2.0542800e-07 1.6704036e-06
9.0833335e-02 2.0432871e-07 1.7170481e-06
9.4722223e-02 2.0364074e-07 1.7602282e-06
9.8333334e-02 2.0307918e-07 1.8033010e-06
1.0194444e-01 2.0262999e-07 1.8462686e-06
1.0555556e-01 2.0208804e-07 1.8924127e-06
1.0944445e-01 2.0150498e-07 1.9351566e-06
1.1305556e-01 2.0110663e-07 1.9778188e-06
1.1666667e-01 2.0073497e-07 2.0204050e-06
1.2027778e-01 2.0039068e-07 2.0661954e-06
1.2416667e-01 2.0010885e-07 2.1086532e-06
1.2777778e-01 1.9980736e-07 2.1510481e-06
1.3138889e-01 1.9951710e-07 2.1933970e-06
1.3500000e-01 1.9937301e-07 2.2389650e-06
1.3888889e-01 1.9918114e-07 2.2812368e-06
1.4250000e-01 1.9898281e-07 2.3461889e-06
1.4805556e-01 1.9868356e-07 2.3883676e-06
1.5166667e-01 1.9860332e-07 2.4305277e-06
1.5527778e-01 1.9850907e-07 2.4726666e-06
1.5888889e-01 1.9840440e-07 2.5180196e-06
1.6277778e-01 1.9826892e-07 2.5601121e-06
1.6638889e-01 1.9820723e-07 2.6021950e-06
1.7000000e-01 1.9817776e-07 2.6442648e-06
1.7361111e-01 1.9808424e-07 2.6895498e-06
1.7750000e-01 1.9799406e-07 2.7315833e-06
1.8111111e-01 1.9792554e-07 2.7736112e-06
1.8472222e-01 1.9794151e-07 2.8188717e-06
1.8861111e-01 1.9792346e-07 2.8608938e-06
1.9222222e-01 1.9788862e-07 2.9029143e-06
1.9583334e-01 1.9790894e-07 2.9449420e-06
1.9944445e-01 1.9795679e-07 2.9902160e-06
2.0333333e-01 1.9802565e-07 3.0549029e-06
2.0888889e-01 1.9801646e-07 3.0969479e-06
2.1250000e-01 1.9801226e-07 3.1389930e-06
2.1611111e-01 1.9801654e-07 3.1810396e-06
2.1972222e-01 1.9802700e-07 3.2230830e-06
2.2333333e-01 1.9798590e-07 3.2683591e-06
2.2722222e-01 1.9801497e-07 3.3104140e-06
2.3083333e-01 1.9810677e-07 3.3524897e-06
2.3444444e-01 1.9821040e-07 3.3978210e-06
2.3833333e-01 1.9827342e-07 3.4399229e-06
2.4194445e-01 1.9829074e-07 3.4820388e-06
2.4555556e-01 1.9840563e-07 3.5241812e-06
2.4916667e-01 1.9854004e-07 3.5695998e-06
2.5305556e-01 1.9870671e-07 3.6118010e-06
2.5666667e-01 1.9879279e-07 3.6540199e-06
2.6027778e-01 1.9887375e-07 3.7190046e-06
2.6583333e-01 1.9899193e-07 3.7612657e-06
2.6944444e-01 1.9907195e-07 3.8035333e-06
2.7305556e-01 1.9905268e-07 3.8490649e-06
2.7694445e-01 1.9918328e-07 3.8913906e-06
2.8055556e-01 1.9948806e-07 3.9337840e-06
2.8416667e-01 1.9982225e-07 3.9795054e-06
2.8805556e-01 2.0007319e-07 4.0219987e-06
2.9166667e-01 2.0017786e-07 4.0645293e-06
2.9527778e-01 2.0042426e-07 4.1071102e-06
2.9888889e-01 2.0065152e-07 4.1530154e-06
3.0277778e-01 2.0085169e-07 4.1956853e-06
3.0638889e-01 2.0106281e-07 4.2384006e-06
3.1000000e-01 2.0127895e-07 4.2811623e-06
3.1361111e-01 2.0150023e-07 4.3272532e-06
3.1750000e-01 2.0162691e-07 4.3700787e-06
3.2111111e-01 2.0175357e-07 4.4360271e-06
3.2666667e-01 2.0201207e-07 4.4789408e-06
3.3027778e-01 2.0219790e-07 4.5218973e-06
3.3388889e-01 2.0241609e-07 4.5682111e-06
3.3777778e-01 2.0266127e-07 4.6112678e-06
3.4138889e-01 2.0289641e-07 4.6543703e-06
3.4500000e-01 2.0309263e-07 4.6975157e-06
3.4861111e-01 2.0329999e-07 4.7440334e-06
3.5250000e-01 2.0356072e-07 4.7872810e-06
3.5611111e-01 2.0379521e-07 4.8305814e-06
3.5972222e-01 2.0405774e-07 4.8739438e-06
3.6333334e-01 2.0437951e-07 4.9207097e-06
3.6722222e-01 2.0465181e-07 4.9641929e-06
3.7083333e-01 2.0492251e-07 5.0077409e-06
3.7444444e-01 2.0526269e-07 5.0513615e-06
3.7805556e-01 2.0560664e-07 5.1219741e-06
3.8388889e-01 2.0612855e-07 5.1657725e-06
3.8750000e-01 2.0641552e-07 5.2096282e-06
3.9111111e-01 2.0666748e-07 5.2535329e-06
3.9472222e-01 2.0687807e-07 5.2974859e-06
3.9833334e-01 2.0712194e-07 5.3415043e-06
4.0194445e-01 2.0749393e-07 5.3889854e-06
4.0583333e-01 2.0779237e-07 5.4331328e-06
4.0944444e-01 2.0803894e-07 5.4773335e-06
4.1305556e-01 2.0829474e-07 5.5215926e-06
4.1666667e-01 2.0858844e-07 5.5693297e-06
4.2055556e-01 2.0893657e-07 5.6137332e-06
4.2416667e-01 2.0930672e-07 5.6582197e-06
4.2777778e-01 2.0971812e-07 5.7062248e-06
4.3166667e-01 2.1015236e-07 5.7508818e-06
4.3527778e-01 2.1047839e-07 5.7956061e-06
4.3888889e-01 2.1078714e-07 5.8645371e-06
4.4444444e-01 2.1123895e-07 5.9094206e-06
4.4805556e-01 2.1152560e-07 5.9543661e-06
4.5166667e-01 2.1182334e-07 5.9993755e-06
4.5527778e-01 2.1212712e-07 6.0479187e-06
4.5916667e-01 2.1244838e-07 6.0930557e-06
4.6277778e-01 2.1270362e-07 6.1382445e-06
4.6638889e-01 2.1293745e-07 6.1869655e-06
4.7027778e-01 2.1319379e-07 6.2322672e-06
4.7388889e-01 2.1350980e-07 6.2776415e-06
4.7750000e-01 2.1387710e-07 6.3230965e-06
4.8111111e-01 2.1427061e-07 6.3721394e-06
4.8500000e-01 2.1467631e-07 6.4177521e-06
4.8861111e-01 2.1495639e-07 6.4634197e-06
4.9222222e-01 2.1519400e-07 6.5091471e-06
4.9583333e-01 2.1551858e-07 6.5584756e-06
4.9972222e-01 2.1592686e-07 6.6255742e-06
5.0500000e-01 2.1650226e-07 6.6751255e-06
5.0888889e-01 2.1689084e-07 6.7212180e-06
5.1250000e-01 2.1726149e-07 6.7673921e-06
5.1611111e-01 2.1765934e-07 6.8136528e-06
5.1972222e-01 2.1807701e-07 6.8635688e-06
5.2361111e-01 2.1850593e-07 6.9099994e-06
5.2722222e-01 2.1883110e-07 6.9564939e-06
5.3083333e-01 2.1910772e-07 7.0030665e-06
5.3444445e-01 2.1956698e-07 7.0533278e-06
5.3833333e-01 2.2003612e-07 7.1000930e-06
5.4194444e-01 2.2045225e-07 7.1469506e-06
5.4555556e-01 2.2090703e-07 7.1975233e-06
5.4944445e-01 2.2141969e-07 7.2445887e-06
5.5305556e-01 2.2189596e-07 NaN
5.5666667e-01 NaN NaN
5.6222222e-01 NaN NaN
5.6583333e-01 NaN NaN
5.6972222e-01 NaN NaN
5.7333333e-01 NaN NaN
5.7694444e-01 NaN NaN
5.8055556e-01 NaN NaN
5.8444445e-01 NaN NaN
5.8805556e-01 NaN NaN
5.9166667e-01 NaN NaN
5.9527778e-01 NaN NaN
5.9916667e-01 NaN NaN
6.0277778e-01 NaN NaN
6.0638889e-01 NaN NaN
6.1000000e-01 NaN NaN
6.1388889e-01 NaN NaN
6.1750000e-01 NaN NaN
6.2305556e-01 NaN NaN
6.2666667e-01 NaN NaN
6.3027778e-01 NaN NaN
6.3388889e-01 NaN NaN
6.3777778e-01 NaN NaN
6.4138889e-01 NaN NaN
6.4500000e-01 NaN NaN
6.4888889e-01 NaN NaN
6.5250000e-01 NaN NaN
6.5611111e-01 NaN NaN
6.5972222e-01 NaN NaN
6.6361111e-01 NaN NaN
6.6722222e-01 NaN NaN
6.7083334e-01 NaN NaN
6.7444445e-01 NaN NaN
6.8000000e-01 NaN NaN
6.8361111e-01 NaN NaN
6.8750000e-01 NaN NaN
6.9111111e-01 NaN NaN
6.9472222e-01 NaN NaN
6.9833333e-01 NaN NaN
7.0222222e-01 NaN NaN
7.0583334e-01 NaN NaN
7.0944445e-01 NaN NaN
7.1333333e-01 NaN NaN
7.1694444e-01 NaN NaN
7.2055556e-01 NaN NaN
7.2416667e-01 NaN NaN
7.2777778e-01 NaN NaN
7.3166667e-01 NaN NaN
7.3527778e-01 NaN NaN
7.4083334e-01 NaN NaN
7.4444445e-01 NaN NaN
7.4805556e-01 NaN NaN
7.5194445e-01 NaN NaN
7.5555556e-01 NaN NaN
7.5916667e-01 NaN NaN
7.6277778e-01 NaN NaN
7.6666667e-01 NaN NaN
7.7027778e-01 NaN NaN
7.7388889e-01 NaN NaN
7.7750000e-01 NaN NaN
7.8138889e-01 NaN NaN
7.8500000e-01 NaN NaN
7.8861111e-01 NaN NaN
7.9222222e-01 NaN NaN
7.9777778e-01 NaN NaN
8.0138889e-01 NaN NaN
8.0527778e-01 NaN NaN
8.0888889e-01 NaN NaN
8.1250000e-01 NaN NaN
8.1611111e-01 NaN NaN
8.2000000e-01 NaN NaN
8.2361111e-01 NaN NaN
8.2722222e-01 NaN NaN
8.3111111e-01 NaN NaN
8.3472222e-01 NaN NaN
8.3833333e-01 NaN NaN
8.4194445e-01 NaN NaN
8.4583333e-01 NaN NaN
8.4944444e-01 NaN NaN
8.5305556e-01 NaN NaN
8.5861111e-01 NaN NaN
8.6222222e-01 NaN NaN
8.6611111e-01 NaN NaN
8.6972222e-01 NaN NaN
8.7333333e-01 NaN NaN
8.7722222e-01 NaN NaN
8.8083333e-01 NaN NaN
8.8444444e-01 NaN NaN
8.8805556e-01 NaN NaN
8.9194445e-01 NaN NaN
8.9555556e-01 NaN NaN
8.9916667e-01 NaN NaN
9.0277778e-01 NaN NaN
9.0666667e-01 NaN NaN
9.1027778e-01 NaN NaN
9.1583333e-01 NaN NaN
9.1944444e-01 NaN NaN
9.2305556e-01 NaN NaN
9.2694445e-01 NaN NaN
9.3055556e-01 NaN NaN
9.3416667e-01 NaN NaN
9.3777778e-01 NaN NaN
9.4166667e-01 NaN NaN
9.4527778e-01 NaN NaN
9.4888889e-01 NaN NaN
9.5250000e-01 NaN NaN
9.5638889e-01 NaN NaN
9.6000000e-01 NaN NaN
9.6361111e-01 NaN NaN
9.6722222e-01 NaN NaN
9.7277778e-01 NaN NaN
9.7638889e-01 NaN NaN
9.8027778e-01 NaN NaN
9.8388889e-01 NaN NaN
9.8750000e-01 NaN NaN
9.9111111e-01 NaN NaN
9.9472222e-01 NaN NaN
9.9861111e-01 NaN NaN
1.0022222e+00 NaN NaN
1.0058333e+00 NaN NaN
1.0097222e+00 NaN NaN
1.0133333e+00 NaN NaN
1.0169444e+00 NaN NaN
1.0205556e+00 NaN NaN
1.0244444e+00 NaN NaN
1.0280556e+00 NaN NaN
1.0336111e+00 NaN NaN
1.0372222e+00 NaN NaN
1.0408333e+00 NaN NaN
1.0447222e+00 NaN NaN
1.0483333e+00 NaN NaN
1.0519444e+00 NaN NaN
1.0555556e+00 NaN NaN
1.0594444e+00 NaN NaN
1.0630556e+00 NaN NaN
1.0666667e+00 NaN NaN
1.0702778e+00 NaN NaN
1.0741667e+00 NaN NaN
1.0777778e+00 NaN NaN
1.0813889e+00 NaN NaN
1.0852778e+00 NaN NaN
1.0905556e+00 NaN NaN
1.0944444e+00 NaN NaN
1.0980556e+00 NaN NaN
1.1016667e+00 NaN NaN
1.1052778e+00 NaN NaN
1.1091667e+00 NaN NaN
1.1127778e+00 NaN NaN
1.1163889e+00 NaN NaN
1.1200000e+00 NaN NaN
1.1238889e+00 NaN NaN
1.1275000e+00 NaN NaN
1.1311111e+00 NaN NaN
1.1347222e+00 NaN NaN
1.1386111e+00 NaN NaN
1.1422222e+00 NaN NaN
1.1477778e+00 NaN NaN
1.1513889e+00 NaN NaN
1.1550000e+00 NaN NaN
1.1588889e+00 NaN NaN
1.1625000e+00 NaN NaN
1.1661111e+00 NaN NaN
1.1697222e+00 NaN NaN
1.1736111e+00 NaN NaN
1.1772222e+00 NaN NaN
1.1808333e+00 NaN NaN
1.1844444e+00 NaN NaN
1.1883333e+00 NaN NaN
1.1919444e+00 NaN NaN
1.1955556e+00 NaN NaN
1.1994444e+00 NaN NaN
1.2030556e+00 NaN NaN
1.2086111e+00 NaN NaN
1.2122222e+00 NaN NaN
1.2158333e+00 NaN NaN
1.2194444e+00 NaN NaN
1.2233333e+00 NaN NaN
1.2269444e+00 NaN NaN
1.2305556e+00 NaN NaN
1.2344444e+00 NaN NaN
1.2380556e+00 NaN NaN
1.2416667e+00 NaN NaN
1.2452778e+00 NaN NaN
1.2491667e+00 NaN NaN
1.2527778e+00 NaN NaN
1.2563889e+00 NaN NaN
1.2600000e+00 NaN NaN
1.2655556e+00 NaN NaN
1.2691667e+00 NaN NaN
1.2730556e+00 NaN NaN
1.2766667e+00 NaN NaN
1.2802778e+00 NaN NaN
1.2838889e+00 NaN NaN
1.2877778e+00 NaN NaN
1.2913889e+00 NaN NaN
1.2950000e+00 NaN NaN
1.2986111e+00 NaN NaN
1.3025000e+00 NaN NaN
1.3061111e+00 NaN NaN
1.3097222e+00 NaN NaN
1.3133333e+00 NaN NaN
1.3172222e+00 NaN NaN
1.3208333e+00 NaN NaN
1.3263889e+00 NaN NaN
1.3300000e+00 NaN NaN
1.3336111e+00 NaN NaN
1.3372222e+00 NaN NaN
1.3411111e+00 NaN NaN
1.3447222e+00 NaN NaN
1.3483333e+00 NaN NaN
1.3519444e+00 NaN NaN
1.3555556e+00 NaN NaN
1.3594444e+00 NaN NaN
1.3630556e+00 NaN NaN
1.3666667e+00 NaN NaN
1.3705556e+00 NaN NaN
1.3741667e+00 NaN NaN
1.3777778e+00 NaN NaN
1.3833333e+00 NaN NaN
1.3869444e+00 NaN NaN
1.3905556e+00 NaN NaN
1.3944444e+00 NaN NaN
1.3980556e+00 NaN NaN
1.4016667e+00 NaN NaN
1.4052778e+00 NaN NaN
1.4091667e+00 NaN NaN
1.4127778e+00 NaN NaN
1.4163889e+00 NaN NaN
1.4200000e+00 NaN NaN
1.4238889e+00 NaN NaN
1.4275000e+00 NaN NaN
1.4311111e+00 NaN NaN
1.4347222e+00 NaN NaN
1.4386111e+00 NaN NaN
1.4441667e+00 NaN NaN
1.4477778e+00 NaN NaN
1.4513889e+00 NaN NaN
1.4550000e+00 NaN NaN
1.4586111e+00 NaN NaN
1.4625000e+00 NaN NaN
1.4661111e+00 NaN NaN
1.4697222e+00 NaN NaN
1.4736111e+00 NaN NaN
1.4772222e+00 NaN NaN
1.4808333e+00 NaN NaN
1.4844444e+00 NaN NaN
1.4883333e+00 NaN NaN
1.4919444e+00 NaN NaN
1.4955556e+00 NaN NaN
1.5011111e+00 NaN NaN
1.5047222e+00 NaN NaN
1.5083333e+00 NaN NaN
1.5122222e+00 NaN NaN
1.5158333e+00 NaN NaN
1.5194444e+00 NaN NaN
1.5230556e+00 NaN NaN
1.5269444e+00 NaN NaN
1.5305556e+00 NaN NaN
1.5341667e+00 NaN NaN
1.5377778e+00 NaN NaN
1.5416667e+00 NaN NaN
1.5452778e+00 NaN NaN
1.5488889e+00 NaN NaN
1.5525000e+00 NaN NaN
1.5563889e+00 NaN NaN
1.5619444e+00 NaN NaN
1.5655556e+00 NaN NaN
1.5691667e+00 NaN NaN
1.5727778e+00 NaN NaN
1.5766667e+00 NaN NaN
1.5802778e+00 NaN NaN
1.5838889e+00 NaN NaN
1.5877778e+00 NaN NaN
1.5913889e+00 NaN NaN
1.5950000e+00 NaN NaN
1.5986111e+00 NaN NaN
1.6025000e+00 NaN NaN
1.6061111e+00 NaN NaN
1.6097222e+00 NaN NaN
1.6133333e+00 NaN NaN
1.6191667e+00 NaN NaN
1.6227778e+00 NaN NaN
1.6263889e+00 NaN NaN
1.6300000e+00 NaN NaN
1.6336111e+00 NaN NaN
1.6375000e+00 NaN NaN
1.6411111e+00 NaN NaN
1.6447222e+00 NaN NaN
1.6483333e+00 NaN NaN
1.6522222e+00 NaN NaN
1.6558333e+00 NaN NaN
1.6708333e+00 NaN NaN
1.6744444e+00 NaN NaN
1.6800000e+00 NaN NaN
1.6836111e+00 NaN NaN
1.6872222e+00 NaN NaN
1.6911111e+00 NaN NaN
1.6947222e+00 NaN NaN
1.6983333e+00 NaN NaN
1.7019444e+00 NaN NaN
1.7055556e+00 NaN NaN
1.7094444e+00 NaN NaN
1.7130556e+00 NaN NaN
1.7166667e+00 NaN NaN
1.7202778e+00 NaN NaN
1.7241667e+00 NaN NaN
1.7277778e+00 NaN NaN
1.7313889e+00 NaN NaN
1.7372222e+00 NaN NaN
1.7405556e+00 NaN NaN
1.7444444e+00 NaN NaN
1.7480556e+00 NaN NaN
1.7516667e+00 NaN NaN
1.7552778e+00 NaN NaN
1.7591667e+00 NaN NaN
1.7627778e+00 NaN NaN
1.7663889e+00 NaN NaN
1.7700000e+00 NaN NaN
1.7738889e+00 NaN NaN
1.7775000e+00 NaN NaN
1.7811111e+00 NaN NaN
1.7850000e+00 NaN NaN
1.7886111e+00 NaN NaN
1.7922222e+00 NaN NaN
1.7977778e+00 NaN NaN
1.8013889e+00 NaN NaN
1.8052778e+00 NaN NaN
1.8088889e+00 NaN NaN
1.8125000e+00 NaN NaN
1.8161111e+00 NaN NaN
1.8200000e+00 NaN NaN
1.8236111e+00 NaN NaN
1.8272222e+00 NaN NaN
1.8308333e+00 NaN NaN
1.8347222e+00 NaN NaN
1.8383333e+00 NaN NaN
1.8419444e+00 NaN NaN
1.8455556e+00 NaN NaN
1.8494444e+00 NaN NaN
1.8550000e+00 NaN NaN
1.8586111e+00 NaN NaN
1.8622222e+00 NaN NaN
1.8658333e+00 NaN NaN
1.8697222e+00 NaN NaN
1.8733333e+00 NaN NaN
1.8769444e+00 NaN NaN
1.8805556e+00 NaN NaN
1.8841667e+00 NaN NaN
1.8880556e+00 NaN NaN
1.8916667e+00 NaN NaN
1.8952778e+00 NaN NaN
1.8988889e+00 NaN NaN
1.9027778e+00 NaN NaN
1.9063889e+00 NaN NaN
1.9119444e+00 NaN NaN
1.9155556e+00 NaN NaN
1.9191667e+00 NaN NaN
1.9227778e+00 NaN NaN
1.9266667e+00 NaN NaN
1.9302778e+00 NaN NaN
1.9338889e+00 NaN NaN
1.9375000e+00 NaN NaN
1.9413889e+00 NaN NaN
1.9450000e+00 NaN NaN
1.9486111e+00 NaN NaN
1.9522222e+00 NaN NaN
1.9561111e+00 NaN NaN
1.9597222e+00 NaN NaN
1.9633333e+00 NaN NaN
1.9669444e+00 NaN NaN
1.9725000e+00 NaN NaN
1.9761111e+00 NaN NaN
1.9800000e+00 NaN NaN
1.9836111e+00 NaN NaN
1.9872222e+00 NaN NaN
1.9908333e+00 NaN NaN
1.9947222e+00 NaN NaN
1.9983333e+00 NaN NaN
2.0019444e+00 NaN NaN
2.0055556e+00 NaN NaN
2.0094444e+00 NaN NaN
2.0130556e+00 NaN NaN
2.0166667e+00 NaN NaN
2.0205556e+00 NaN NaN
2.0241667e+00 NaN NaN
2.0277778e+00 NaN NaN
2.0333333e+00 NaN NaN
2.0369444e+00 NaN NaN
2.0405556e+00 NaN NaN
2.0444444e+00 NaN NaN
2.0480556e+00 NaN NaN
2.0516667e+00 NaN NaN
2.0552778e+00 NaN NaN
2.0591667e+00 NaN NaN
2.0627778e+00 NaN NaN
2.0663889e+00 NaN NaN
2.0700000e+00 NaN NaN
2.0738889e+00 NaN NaN
2.0775000e+00 NaN NaN
2.0811111e+00 NaN NaN
2.0847222e+00 NaN NaN
2.0886111e+00 NaN NaN
2.0941667e+00 NaN NaN
2.0977778e+00 NaN NaN
2.1013889e+00 NaN NaN
2.1050000e+00 NaN NaN
2.1086111e+00 NaN NaN
2.1125000e+00 NaN NaN
2.1161111e+00 NaN NaN
2.1197222e+00 NaN NaN
2.1236111e+00 NaN NaN
2.1272222e+00 NaN NaN
2.1308333e+00 NaN NaN
2.1344444e+00 NaN NaN
2.1383333e+00 NaN NaN
2.1419444e+00 NaN NaN
2.1455556e+00 NaN NaN
2.1511111e+00 NaN NaN
2.1547222e+00 NaN NaN
2.1583333e+00 NaN NaN
2.1622222e+00 NaN NaN
2.1658333e+00 NaN NaN
2.1694444e+00 NaN NaN
2.1730556e+00 NaN NaN
2.1769444e+00 NaN NaN
2.1805556e+00 NaN NaN
2.1841667e+00 NaN NaN
2.1877778e+00 NaN NaN
2.1916667e+00 NaN NaN
2.1952778e+00 NaN NaN
2.1988889e+00 NaN NaN
2.2025000e+00 NaN NaN
2.2063889e+00 NaN NaN
2.2119444e+00 NaN NaN
2.2155556e+00 NaN NaN
2.2191667e+00 NaN NaN
2.2227778e+00 NaN NaN
2.2263889e+00 NaN NaN
2.2302778e+00 NaN NaN
2.2338889e+00 NaN NaN
2.2375000e+00 NaN NaN
2.2411111e+00 NaN NaN
2.2450000e+00 NaN NaN
2.2486111e+00 NaN NaN
2.2522222e+00 NaN NaN
2.2558333e+00 NaN NaN
2.2597222e+00 NaN NaN
2.2633333e+00 NaN NaN
2.2688889e+00 NaN NaN
2.2725000e+00 NaN NaN
2.2761111e+00 NaN NaN
2.2800000e+00 NaN NaN
2.2836111e+00 NaN NaN
2.2872222e+00 NaN NaN
2.2911111e+00 NaN NaN
2.2947222e+00 NaN NaN
2.2983333e+00 NaN NaN
2.3019444e+00 NaN NaN
2.3058333e+00 NaN NaN
2.3094444e+00 NaN NaN
2.3130556e+00 NaN NaN
2.3166667e+00 NaN NaN
2.3205556e+00 NaN NaN
2.3241667e+00 NaN NaN
2.3297222e+00 NaN NaN
2.3333333e+00 NaN NaN
2.3369444e+00 NaN NaN
2.3408333e+00 NaN NaN
2.3444444e+00 NaN NaN
2.3480556e+00 NaN NaN
2.3516667e+00 NaN NaN
2.3552778e+00 NaN NaN
2.3591667e+00 NaN NaN
2.3627778e+00 NaN NaN
2.3663889e+00 NaN NaN
2.3702778e+00 NaN NaN
2.3738889e+00 NaN NaN
2.3775000e+00 NaN NaN
2.3811111e+00 NaN NaN
2.3866667e+00 NaN NaN
2.3902778e+00 NaN NaN
2.3941667e+00 NaN NaN
2.3977778e+00 NaN NaN
2.4013889e+00 NaN NaN
2.4050000e+00 NaN NaN
2.4088889e+00 NaN NaN
2.4125000e+00 NaN NaN
2.4161111e+00 NaN NaN
2.4197222e+00 NaN NaN
2.4236111e+00 NaN NaN
2.4272222e+00 NaN NaN
2.4308333e+00 NaN NaN
2.4344444e+00 NaN NaN
2.4383333e+00 NaN NaN
2.4419444e+00 NaN NaN
2.4475000e+00 NaN NaN
2.4511111e+00 NaN NaN
2.4547222e+00 NaN NaN
2.4586111e+00 NaN NaN
2.4622222e+00 NaN NaN
2.4658333e+00 NaN NaN
2.4694444e+00 NaN NaN
2.4733333e+00 NaN NaN
2.4769444e+00 NaN NaN
2.4805556e+00 NaN NaN
2.4841667e+00 NaN NaN
2.4880556e+00 NaN NaN
2.4916667e+00 NaN NaN
2.4952778e+00 NaN NaN
2.4991667e+00 NaN NaN
2.5044444e+00 NaN NaN
2.5083333e+00 NaN NaN
2.5119444e+00 NaN NaN
2.5155556e+00 NaN NaN
2.5191667e+00 NaN NaN
2.5227778e+00 NaN NaN
2.5266667e+00 NaN NaN
2.5302778e+00 NaN NaN
2.5338889e+00 NaN NaN
2.5377778e+00 NaN NaN
2.5413889e+00 NaN NaN
2.5450000e+00 NaN NaN
2.5486111e+00 NaN NaN
2.5525000e+00 NaN NaN
2.5561111e+00 NaN NaN
2.5616667e+00 NaN NaN
2.5652778e+00 NaN NaN
2.5688889e+00 NaN NaN
2.5727778e+00 NaN NaN
2.5763889e+00 NaN NaN
2.5800000e+00 NaN NaN
2.5836111e+00 NaN NaN
2.5872222e+00 NaN NaN
2.5911111e+00 NaN NaN
2.5947222e+00 NaN NaN
2.5983333e+00 NaN NaN
2.6022222e+00 NaN NaN
2.6058333e+00 NaN NaN
2.6094444e+00 NaN NaN
2.6130556e+00 NaN NaN
2.6169444e+00 NaN NaN
2.6222222e+00 NaN NaN
2.6261111e+00 NaN NaN
2.6297222e+00 NaN NaN
2.6333333e+00 NaN NaN
2.6369444e+00 NaN NaN
2.6408333e+00 NaN NaN
2.6444444e+00 NaN NaN
2.6480556e+00 NaN NaN
2.6516667e+00 NaN NaN
2.6555556e+00 NaN NaN
2.6591667e+00 NaN NaN
2.6627778e+00 NaN NaN
2.6666667e+00 NaN NaN
2.6702778e+00 NaN NaN
2.6738889e+00 NaN NaN
2.6794444e+00 NaN NaN
2.6830556e+00 NaN NaN
2.6869444e+00 NaN NaN
2.6905556e+00 NaN NaN
2.6941667e+00 NaN NaN
2.6977778e+00 NaN NaN
2.7013889e+00 NaN NaN
2.7052778e+00 NaN NaN
2.7088889e+00 NaN NaN
2.7125000e+00 NaN NaN
2.7161111e+00 NaN NaN
2.7200000e+00 NaN NaN
2.7236111e+00 NaN NaN
2.7272222e+00 NaN NaN
2.7311111e+00 NaN NaN
2.7363889e+00 NaN NaN
2.7402778e+00 NaN NaN
2.7438889e+00 NaN NaN
2.7475000e+00 NaN NaN
2.7511111e+00 NaN NaN
2.7550000e+00 NaN NaN
2.7586111e+00 NaN NaN
2.7622222e+00 NaN NaN
2.7661111e+00 NaN NaN
2.7697222e+00 NaN NaN
2.7733333e+00 NaN NaN
2.7769444e+00 NaN NaN
2.7808333e+00 NaN NaN
2.7844444e+00 NaN NaN
2.7880556e+00 NaN NaN
2.7936111e+00 NaN NaN
2.7972222e+00 NaN NaN
2.8008333e+00 NaN NaN
2.8047222e+00 NaN NaN
2.8083333e+00 NaN NaN
2.8119444e+00 NaN NaN
2.8158333e+00 NaN NaN
2.8194444e+00 NaN NaN
2.8230556e+00 NaN NaN
2.8266667e+00 NaN NaN
2.8305556e+00 NaN NaN
2.8341667e+00 NaN NaN
2.8377778e+00 NaN NaN
2.8413889e+00 NaN NaN
2.8452778e+00 NaN NaN
2.8488889e+00 NaN NaN
2.8544444e+00 NaN NaN
2.8580556e+00 NaN NaN
2.8616667e+00 NaN NaN
2.8655556e+00 NaN NaN
2.8691667e+00 NaN NaN
2.8727778e+00 NaN NaN
2.8763889e+00 NaN NaN
2.8802778e+00 NaN NaN
2.8838889e+00 NaN NaN
2.8875000e+00 NaN NaN
2.8911111e+00 NaN NaN
2.8950000e+00 NaN NaN
2.8986111e+00 NaN NaN
2.9022222e+00 NaN NaN
2.9058333e+00 NaN NaN
2.9116667e+00 NaN NaN
2.9152778e+00 NaN NaN
2.9188889e+00 NaN NaN
2.9225000e+00 NaN NaN
2.9261111e+00 NaN NaN
2.9300000e+00 NaN NaN
2.9336111e+00 NaN NaN
2.9372222e+00 NaN NaN
2.9408333e+00 NaN NaN
2.9447222e+00 NaN NaN
2.9483333e+00 NaN NaN
2.9519444e+00 NaN NaN
2.9558333e+00 NaN NaN
2.9594444e+00 NaN NaN
2.9630556e+00 NaN NaN
2.9666667e+00 NaN NaN
2.9722222e+00 NaN NaN
2.9758333e+00 NaN NaN
2.9797222e+00 NaN NaN
2.9833333e+00 NaN NaN
2.9869444e+00 NaN NaN
2.9908333e+00 NaN NaN
2.9944444e+00 NaN NaN
2.9980556e+00 NaN NaN
3.0016667e+00 NaN NaN
3.0055556e+00 NaN NaN
3.0091667e+00 NaN NaN
3.0127778e+00 NaN NaN
3.0163889e+00 NaN NaN
3.0202778e+00 NaN NaN
3.0238889e+00 NaN NaN
3.0275000e+00 NaN NaN
3.0330556e+00 NaN NaN
3.0366667e+00 NaN NaN
3.0405556e+00 NaN NaN
3.0441667e+00 NaN NaN
3.0477778e+00 NaN NaN
3.0516667e+00 NaN NaN
3.0552778e+00 NaN NaN
3.0588889e+00 NaN NaN
3.0625000e+00 NaN NaN
3.0661111e+00 NaN NaN
3.0700000e+00 NaN NaN
3.0736111e+00 NaN NaN
3.0772222e+00 NaN NaN
3.0808333e+00 NaN NaN
3.0847222e+00 NaN NaN
3.0902778e+00 NaN NaN
3.0938889e+00 NaN NaN
3.0975000e+00 NaN NaN
3.1011111e+00 NaN NaN
3.1050000e+00 NaN NaN
3.1086111e+00 NaN NaN
3.1122222e+00 NaN NaN
3.1161111e+00 NaN NaN
3.1197222e+00 NaN NaN
3.1233333e+00 NaN NaN
3.1269444e+00 NaN NaN
3.1308333e+00 NaN NaN
3.1344444e+00 NaN NaN
3.1380556e+00 NaN NaN
3.1416667e+00 NaN NaN
3.1475000e+00 NaN NaN
3.1511111e+00 NaN NaN
3.1547222e+00 NaN NaN
3.1583333e+00 NaN NaN
3.1619444e+00 NaN NaN
3.1658333e+00 NaN NaN
3.1694444e+00 NaN NaN
3.1730556e+00 NaN NaN
3.1766667e+00 NaN NaN
3.1805556e+00 NaN NaN
3.1841667e+00 NaN NaN
3.1877778e+00 NaN NaN
3.1913889e+00 NaN NaN
3.1952778e+00 NaN NaN
3.1988889e+00 NaN NaN
3.2025000e+00 NaN NaN
3.2080556e+00 NaN NaN
3.2116667e+00 NaN NaN
3.2152778e+00 NaN NaN
3.2191667e+00 NaN NaN
3.2227778e+00 NaN NaN
3.2263889e+00 NaN NaN
3.2300000e+00 NaN NaN
3.2338889e+00 NaN NaN
3.2375000e+00 NaN NaN
3.2411111e+00 NaN NaN
3.2447222e+00 NaN NaN
3.2486111e+00 NaN NaN
3.2522222e+00 NaN NaN
3.2558333e+00 NaN NaN
3.2597222e+00 NaN NaN
3.2633333e+00 NaN NaN
3.2688889e+00 NaN NaN
3.2725000e+00 NaN NaN
3.2761111e+00 NaN NaN
3.2797222e+00 NaN NaN
3.2836111e+00 NaN NaN
3.2872222e+00 NaN NaN
3.2908333e+00 NaN NaN
3.2944444e+00 NaN NaN
3.2983333e+00 NaN NaN
3.3019444e+00 NaN NaN
3.3055556e+00 NaN NaN
3.3094444e+00 NaN NaN
3.3130556e+00 NaN NaN
3.3166667e+00 NaN NaN
3.3202778e+00 NaN NaN
3.3258333e+00 NaN NaN
3.3294444e+00 NaN NaN
3.3330556e+00 NaN NaN
3.3369444e+00 NaN NaN
3.3405556e+00 NaN NaN
3.3441667e+00 NaN NaN
3.3480556e+00 NaN NaN
3.3516667e+00 NaN NaN
3.3552778e+00 NaN NaN
3.3588889e+00 NaN NaN
3.3627778e+00 NaN NaN
3.3663889e+00 NaN NaN
3.3700000e+00 NaN NaN
3.3738889e+00 NaN NaN
3.3775000e+00 NaN NaN
3.3811111e+00 NaN NaN
3.3866667e+00 NaN NaN
3.3902778e+00 NaN NaN
3.3938889e+00 NaN NaN
3.3977778e+00 NaN NaN
3.4013889e+00 NaN NaN
3.4050000e+00 NaN NaN
3.4088889e+00 NaN NaN
3.4125000e+00 NaN NaN
3.4161111e+00 NaN NaN
3.4197222e+00 NaN NaN
3.4236111e+00 NaN NaN
3.4272222e+00 NaN NaN
3.4308333e+00 NaN NaN
3.4344444e+00 NaN NaN
3.4380556e+00 NaN NaN
3.4436111e+00 NaN NaN
3.4472222e+00 NaN NaN
3.4511111e+00 NaN NaN
3.4547222e+00 NaN NaN
3.4583333e+00 NaN NaN
3.4619444e+00 NaN NaN
3.4658333e+00 NaN NaN
3.4694444e+00 NaN NaN
3.4730556e+00 NaN NaN
3.4766667e+00 NaN NaN
3.4805556e+00 NaN NaN
3.4841667e+00 NaN NaN
3.4877778e+00 NaN NaN
3.4913889e+00 NaN NaN
3.4952778e+00 NaN NaN
3.4988889e+00 NaN NaN
3.5044444e+00 NaN NaN
3.5080556e+00 NaN NaN
3.5116667e+00 NaN NaN
3.5155556e+00 NaN NaN
3.5191667e+00 NaN NaN
3.5227778e+00 NaN NaN
3.5263889e+00 NaN NaN
3.5302778e+00 NaN NaN
3.5338889e+00 NaN NaN
3.5375000e+00 NaN NaN
3.5411111e+00 NaN NaN
3.5450000e+00 NaN NaN
3.5486111e+00 NaN NaN
3.5522222e+00 NaN NaN
3.5561111e+00 NaN NaN
3.5613889e+00 NaN NaN
3.5652778e+00 NaN NaN
3.5688889e+00 NaN NaN
3.5725000e+00 NaN NaN
3.5761111e+00 NaN NaN
3.5797222e+00 NaN NaN
3.5836111e+00 NaN NaN
3.5872222e+00 NaN NaN
3.5908333e+00 NaN NaN
3.5944444e+00 NaN NaN
3.5983333e+00 NaN NaN
3.6019444e+00 NaN NaN
3.6055556e+00 NaN NaN
3.6094444e+00 NaN NaN
3.6130556e+00 NaN NaN
3.6186111e+00 NaN NaN
3.6222222e+00 NaN NaN
3.6258333e+00 NaN NaN
3.6297222e+00 NaN NaN
3.6333333e+00 NaN NaN
3.6369444e+00 NaN NaN
3.6405556e+00 NaN NaN
3.6444444e+00 NaN NaN
3.6480556e+00 NaN NaN
3.6516667e+00 NaN NaN
3.6552778e+00 NaN NaN
3.6591667e+00 NaN NaN
3.6627778e+00 NaN NaN
3.6663889e+00 NaN NaN
3.6702778e+00 NaN NaN
3.6738889e+00 NaN NaN
3.6794444e+00 NaN NaN
3.6830556e+00 NaN NaN
3.6866667e+00 NaN NaN
3.6902778e+00 NaN NaN
3.6941667e+00 NaN NaN
3.6977778e+00 NaN NaN
3.7013889e+00 NaN NaN
3.7050000e+00 NaN NaN
3.7088889e+00 NaN NaN
3.7125000e+00 NaN NaN
3.7161111e+00 NaN NaN
3.7197222e+00 NaN NaN
3.7236111e+00 NaN NaN
3.7272222e+00 NaN NaN
3.7308333e+00 NaN NaN
3.7363889e+00 NaN NaN
3.7400000e+00 NaN NaN
3.7438889e+00 NaN NaN
3.7475000e+00 NaN NaN
3.7511111e+00 NaN NaN
3.7547222e+00 NaN NaN
3.7586111e+00 NaN NaN
3.7622222e+00 NaN NaN
3.7658333e+00 NaN NaN
3.7697222e+00 NaN NaN
3.7733333e+00 NaN NaN
3.7769444e+00 NaN NaN
3.7805556e+00 NaN NaN
3.7844444e+00 NaN NaN
3.7880556e+00 NaN NaN
3.7916667e+00 NaN NaN
3.7972222e+00 NaN NaN
3.8008333e+00 NaN NaN
3.8047222e+00 NaN NaN
3.8083333e+00 NaN NaN
3.8119444e+00 NaN NaN
3.8155556e+00 NaN NaN
3.8194444e+00 NaN NaN
3.8230556e+00 NaN NaN
3.8266667e+00 NaN NaN
3.8302778e+00 NaN NaN
3.8341667e+00 NaN NaN
3.8377778e+00 NaN NaN
3.8413889e+00 NaN NaN
3.8450000e+00 NaN NaN
3.8488889e+00 NaN NaN
3.8541667e+00 NaN NaN
3.8580556e+00 NaN NaN
3.8616667e+00 NaN NaN
3.8652778e+00 NaN NaN
3.8688889e+00 NaN NaN
3.8727778e+00 NaN NaN
3.8763889e+00 NaN NaN
3.8800000e+00 NaN NaN
3.8838889e+00 NaN NaN
3.8875000e+00 NaN NaN
3.8911111e+00 NaN NaN
3.8947222e+00 NaN NaN
3.8986111e+00 NaN NaN
3.9022222e+00 NaN NaN
3.9058333e+00 NaN NaN
3.9113889e+00 NaN NaN
3.9150000e+00 NaN NaN
3.9188889e+00 NaN NaN
3.9225000e+00 NaN NaN
3.9261111e+00 NaN NaN
3.9297222e+00 NaN NaN
3.9336111e+00 NaN NaN
3.9372222e+00 NaN NaN
3.9408333e+00 NaN NaN
3.9444444e+00 NaN NaN
3.9483333e+00 NaN NaN
3.9519444e+00 NaN NaN
3.9555556e+00 NaN NaN
3.9591667e+00 NaN NaN
3.9630556e+00 NaN NaN
3.9666667e+00 NaN NaN
3.9722222e+00 NaN NaN
3.9758333e+00 NaN NaN
3.9794444e+00 NaN NaN
3.9830556e+00 NaN NaN
3.9869444e+00 NaN NaN
3.9905556e+00 NaN NaN
3.9941667e+00 NaN NaN
3.9980556e+00 NaN NaN
4.0016667e+00 NaN NaN
4.0052778e+00 NaN NaN
4.0088889e+00 NaN NaN
4.0127778e+00 NaN NaN
4.0163889e+00 NaN NaN
4.0200000e+00 NaN NaN
4.0236111e+00 NaN NaN
4.0291667e+00 NaN NaN
4.0327778e+00 NaN NaN
4.0366667e+00 NaN NaN
4.0402778e+00 NaN NaN
4.0438889e+00 NaN NaN
4.0477778e+00 NaN NaN
4.0513889e+00 NaN NaN
4.0550000e+00 NaN NaN
4.0586111e+00 NaN NaN
4.0622222e+00 NaN NaN
4.0661111e+00 NaN NaN
4.0697222e+00 NaN NaN
4.0733333e+00 NaN NaN
4.0772222e+00 NaN NaN
4.0808333e+00 NaN NaN
4.0844444e+00 NaN NaN
4.0900000e+00 NaN NaN
4.0936111e+00 NaN NaN
4.0972222e+00 NaN NaN
4.1011111e+00 NaN NaN
4.1047222e+00 NaN NaN
4.1083333e+00 NaN NaN
4.1122222e+00 NaN NaN
4.1158333e+00 NaN NaN
4.1194444e+00 NaN NaN
4.1230556e+00 NaN NaN
4.1269444e+00 NaN NaN
4.1305556e+00 NaN NaN
4.1341667e+00 NaN NaN
4.1377778e+00 NaN NaN
4.1416667e+00 NaN NaN
4.1472222e+00 NaN NaN
4.1508333e+00 NaN NaN
4.1544444e+00 NaN NaN
4.1583333e+00 NaN NaN
4.1619444e+00 NaN NaN
4.1655556e+00 NaN NaN
4.1691667e+00 NaN NaN
4.1730556e+00 NaN NaN
4.1766667e+00 NaN NaN
4.1802778e+00 NaN NaN
4.1838889e+00 NaN NaN
4.1877778e+00 NaN NaN
4.1913889e+00 NaN NaN
4.1950000e+00 NaN NaN
4.1986111e+00 NaN NaN
4.2044444e+00 NaN NaN
4.2080556e+00 NaN NaN
4.2116667e+00 NaN NaN
4.2152778e+00 NaN NaN
4.2188889e+00 NaN NaN
4.2227778e+00 NaN NaN
4.2263889e+00 NaN NaN
4.2300000e+00 NaN NaN
4.2336111e+00 NaN NaN
4.2375000e+00 NaN NaN
4.2411111e+00 NaN NaN
4.2447222e+00 NaN NaN
4.2486111e+00 NaN NaN
4.2522222e+00 NaN NaN
4.2558333e+00 NaN NaN
4.2594444e+00 NaN NaN
4.2650000e+00 NaN NaN
4.2686111e+00 NaN NaN
4.2725000e+00 NaN NaN
4.2761111e+00 NaN NaN
4.2797222e+00 NaN NaN
4.2833333e+00 NaN NaN
4.2872222e+00 NaN NaN
4.2908333e+00 NaN NaN
4.2944444e+00 NaN NaN
4.2980556e+00 NaN NaN
4.3019444e+00 NaN NaN
4.3055556e+00 NaN NaN
4.3091667e+00 NaN NaN
4.3127778e+00 NaN NaN
4.3166667e+00 NaN NaN
4.3202778e+00 NaN NaN
4.3258333e+00 NaN NaN
4.3294444e+00 NaN NaN
4.3330556e+00 NaN NaN
4.3369444e+00 NaN NaN
4.3405556e+00 NaN NaN
4.3441667e+00 NaN NaN
4.3477778e+00 NaN NaN
4.3516667e+00 NaN NaN
4.3552778e+00 NaN NaN
4.3588889e+00 NaN NaN
4.3627778e+00 NaN NaN
4.3663889e+00 NaN NaN
4.3700000e+00 NaN NaN
4.3736111e+00 NaN NaN
4.3775000e+00 NaN NaN
4.3827778e+00 NaN NaN
4.3866667e+00 NaN NaN
4.3902778e+00 NaN NaN
4.3938889e+00 NaN NaN
4.3975000e+00 NaN NaN
4.4013889e+00 NaN NaN
4.4050000e+00 NaN NaN
4.4086111e+00 NaN NaN
4.4122222e+00 NaN NaN
4.4161111e+00 NaN NaN
4.4197222e+00 NaN NaN
4.4233333e+00 NaN NaN
4.4272222e+00 NaN NaN
4.4308333e+00 NaN NaN
4.4344444e+00 NaN NaN
4.4400000e+00 NaN NaN
4.4436111e+00 NaN NaN
4.4472222e+00 NaN NaN
4.4511111e+00 NaN NaN
4.4547222e+00 NaN NaN
4.4583333e+00 NaN NaN
4.4622222e+00 NaN NaN
4.4658333e+00 NaN NaN
4.4694444e+00 NaN NaN
4.4730556e+00 NaN NaN
4.4769444e+00 NaN NaN
4.4805556e+00 NaN NaN
4.4841667e+00 NaN NaN
4.4877778e+00 NaN NaN
4.4916667e+00 NaN NaN
4.4952778e+00 NaN NaN
4.5008333e+00 NaN NaN
4.5044444e+00 NaN NaN
4.5080556e+00 NaN NaN
4.5116667e+00 NaN NaN
4.5155556e+00 NaN NaN
4.5191667e+00 NaN NaN
4.5227778e+00 NaN NaN
4.5263889e+00 NaN NaN
4.5302778e+00 NaN NaN
4.5338889e+00 NaN NaN
4.5375000e+00 NaN NaN
4.5413889e+00 NaN NaN
4.5450000e+00 NaN NaN
4.5486111e+00 NaN NaN
4.5522222e+00 NaN NaN
4.5577778e+00 NaN NaN
4.5613889e+00 NaN NaN
4.5652778e+00 NaN NaN
4.5688889e+00 NaN NaN
4.5725000e+00 NaN NaN
4.5761111e+00 NaN NaN
4.5797222e+00 NaN NaN
4.5836111e+00 NaN NaN
4.5872222e+00 NaN NaN
4.5908333e+00 NaN NaN
4.5947222e+00 NaN NaN
4.5983333e+00 NaN NaN
4.6019444e+00 NaN NaN
4.6055556e+00 NaN NaN
4.6094444e+00 NaN NaN
4.6130556e+00 NaN NaN
4.6186111e+00 NaN NaN
4.6222222e+00 NaN NaN
4.6258333e+00 NaN NaN
4.6297222e+00 NaN NaN
4.6333333e+00 NaN NaN
4.6369444e+00 NaN NaN
4.6405556e+00 NaN NaN
4.6444444e+00 NaN NaN
4.6480556e+00 NaN NaN
4.6516667e+00 NaN NaN
4.6552778e+00 NaN NaN
4.6591667e+00 NaN NaN
4.6627778e+00 NaN NaN
4.6663889e+00 NaN NaN
4.6702778e+00 NaN NaN
4.6755556e+00 NaN NaN
4.6794444e+00 NaN NaN
4.6830556e+00 NaN NaN
4.6866667e+00 NaN NaN
4.6902778e+00 NaN NaN
4.6941667e+00 NaN NaN
4.6977778e+00 NaN NaN
4.7013889e+00 NaN NaN
4.7050000e+00 NaN NaN
4.7088889e+00 NaN NaN
4.7125000e+00 NaN NaN
4.7161111e+00 NaN NaN
4.7197222e+00 NaN NaN
4.7236111e+00 NaN NaN
4.7272222e+00 NaN NaN
4.7327778e+00 NaN NaN
4.7363889e+00 NaN NaN
4.7400000e+00 NaN NaN
4.7438889e+00 NaN NaN
4.7475000e+00 NaN NaN
4.7511111e+00 NaN NaN
4.7547222e+00 NaN NaN
4.7583333e+00 NaN NaN
4.7622222e+00 NaN NaN
4.7658333e+00 NaN NaN
4.7694444e+00 NaN NaN
4.7730556e+00 NaN NaN
4.7769444e+00 NaN NaN
4.7805556e+00 NaN NaN
4.7841667e+00 NaN NaN
4.7877778e+00 NaN NaN
4.7936111e+00 NaN NaN
4.7972222e+00 NaN NaN
4.8008333e+00 NaN NaN
4.8044444e+00 NaN NaN
4.8080556e+00 NaN NaN
4.8119444e+00 NaN NaN
4.8155556e+00 NaN NaN
4.8191667e+00 NaN NaN
4.8227778e+00 NaN NaN
4.8263889e+00 NaN NaN
4.8302778e+00 NaN NaN
4.8338889e+00 NaN NaN
4.8375000e+00 NaN NaN
4.8413889e+00 NaN NaN
4.8450000e+00 NaN NaN
4.8486111e+00 NaN NaN
4.8541667e+00 NaN NaN
4.8577778e+00 NaN NaN
4.8613889e+00 NaN NaN
4.8652778e+00 NaN NaN
4.8688889e+00 NaN NaN
4.8725000e+00 NaN NaN
4.8763889e+00 NaN NaN
4.8800000e+00 NaN NaN
4.8836111e+00 NaN NaN
4.8872222e+00 NaN NaN
4.8911111e+00 NaN NaN
4.8947222e+00 NaN NaN
4.8983333e+00 NaN NaN
4.9019444e+00 NaN NaN
4.9055556e+00 NaN NaN
4.9094444e+00 NaN NaN
4.9150000e+00 NaN NaN
4.9186111e+00 NaN NaN
4.9222222e+00 NaN NaN
4.9258333e+00 NaN NaN
4.9294444e+00 NaN NaN
4.9333333e+00 NaN NaN
4.9369444e+00 NaN NaN
4.9405556e+00 NaN NaN
4.9444444e+00 NaN NaN
4.9480556e+00 NaN NaN
4.9516667e+00 NaN NaN
4.9552778e+00 NaN NaN
4.9591667e+00 NaN NaN
4.9627778e+00 NaN NaN
4.9663889e+00 NaN NaN
4.9719444e+00 NaN NaN
4.9755556e+00 NaN NaN
4.9791667e+00 NaN NaN
4.9830556e+00 NaN NaN
4.9866667e+00 NaN NaN
4.9902778e+00 NaN NaN
4.9938889e+00 NaN NaN
4.9977778e+00 NaN NaN
5.0013889e+00 NaN NaN
5.0050000e+00 NaN NaN
5.0088889e+00 NaN NaN
5.0125000e+00 NaN NaN
5.0161111e+00 NaN NaN
5.0197222e+00 NaN NaN
5.0233333e+00 NaN NaN
5.0272222e+00 NaN NaN
5.0327778e+00 NaN NaN
5.0363889e+00 NaN NaN
5.0400000e+00 NaN NaN
5.0436111e+00 NaN NaN
5.0475000e+00 NaN NaN
5.0511111e+00 NaN NaN
5.0547222e+00 NaN NaN
5.0583333e+00 NaN NaN
5.0622222e+00 NaN NaN
5.0658333e+00 NaN NaN
5.0694444e+00 NaN NaN
5.0730556e+00 NaN NaN
5.0769444e+00 NaN NaN
5.0805556e+00 NaN NaN
5.0841667e+00 NaN NaN
5.0897222e+00 NaN NaN
5.0933333e+00 NaN NaN
5.0972222e+00 NaN NaN
5.1008333e+00 NaN NaN
5.1044444e+00 NaN NaN
5.1080556e+00 NaN NaN
5.1119444e+00 NaN NaN
5.1155556e+00 NaN NaN
5.1191667e+00 NaN NaN
5.1227778e+00 NaN NaN
5.1266667e+00 NaN NaN
5.1302778e+00 NaN NaN
5.1338889e+00 NaN NaN
5.1377778e+00 NaN NaN
5.1413889e+00 NaN NaN
5.1450000e+00 NaN NaN
5.1505556e+00 NaN NaN
5.1541667e+00 NaN NaN
5.1577778e+00 NaN NaN
5.1616667e+00 NaN NaN
5.1652778e+00 NaN NaN
5.1688889e+00 NaN NaN
5.1725000e+00 NaN NaN
5.1763889e+00 NaN NaN
5.1800000e+00 NaN NaN
5.1836111e+00 NaN NaN
5.1875000e+00 NaN NaN
5.1911111e+00 NaN NaN
5.1947222e+00 NaN NaN
5.1983333e+00 NaN NaN
5.2019444e+00 NaN NaN
5.2075000e+00 NaN NaN
5.2111111e+00 NaN NaN
5.2150000e+00 NaN NaN
5.2186111e+00 NaN NaN
5.2222222e+00 NaN NaN
5.2258333e+00 NaN NaN
5.2297222e+00 NaN NaN
5.2333333e+00 NaN NaN
5.2369444e+00 NaN NaN
5.2405556e+00 NaN NaN
5.2444444e+00 NaN NaN
5.2480556e+00 NaN NaN
5.2516667e+00 NaN NaN
5.2555556e+00 NaN NaN
5.2591667e+00 NaN NaN
5.2627778e+00 NaN NaN
5.2683333e+00 NaN NaN
5.2719444e+00 NaN NaN
5.2755556e+00 NaN NaN
5.2794444e+00 NaN NaN
5.2830556e+00 NaN NaN
5.2866667e+00 NaN NaN
5.2905556e+00 NaN NaN
5.2941667e+00 NaN NaN
5.2977778e+00 NaN NaN
5.3013889e+00 NaN NaN
5.3052778e+00 NaN NaN
5.3088889e+00 NaN NaN
5.3125000e+00 NaN NaN
5.3161111e+00 NaN NaN
5.3200000e+00 NaN NaN
5.3255556e+00 NaN NaN
5.3291667e+00 NaN NaN
5.3327778e+00 NaN NaN
5.3363889e+00 NaN NaN
5.3402778e+00 NaN NaN
5.3438889e+00 NaN NaN
5.3475000e+00 NaN NaN
5.3511111e+00 NaN NaN
5.3550000e+00 NaN NaN
5.3586111e+00 NaN NaN
5.3622222e+00 NaN NaN
5.3658333e+00 NaN NaN
5.3697222e+00 NaN NaN
5.3733333e+00 NaN NaN
5.3769444e+00 NaN NaN
5.3825000e+00 NaN NaN
5.3861111e+00 NaN NaN
5.3900000e+00 NaN NaN
5.3936111e+00 NaN NaN
5.3972222e+00 NaN NaN
5.4008333e+00 NaN NaN
5.4047222e+00 NaN NaN
5.4083333e+00 NaN NaN
5.4119444e+00 NaN NaN
5.4155556e+00 NaN NaN
5.4194444e+00 NaN NaN
5.4230556e+00 NaN NaN
5.4266667e+00 NaN NaN
5.4302778e+00 NaN NaN
5.4341667e+00 NaN NaN
5.4377778e+00 NaN NaN
5.4433333e+00 NaN NaN
5.4469444e+00 NaN NaN
5.4505556e+00 NaN NaN
5.4544444e+00 NaN NaN
5.4580556e+00 NaN NaN
5.4616667e+00 NaN NaN
5.4652778e+00 NaN NaN
5.4691667e+00 NaN NaN
5.4727778e+00 NaN NaN
5.4763889e+00 NaN NaN
5.4800000e+00 NaN NaN
5.4838889e+00 NaN NaN
5.4875000e+00 NaN NaN
5.4911111e+00 NaN NaN
5.4947222e+00 NaN NaN
5.5005556e+00 NaN NaN
5.5041667e+00 NaN NaN
5.5077778e+00 NaN NaN
5.5113889e+00 NaN NaN
5.5150000e+00 NaN NaN
5.5188889e+00 NaN NaN
5.5225000e+00 NaN NaN
5.5261111e+00 NaN NaN
5.5297222e+00 NaN NaN
5.5336111e+00 NaN NaN
5.5372222e+00 NaN NaN
5.5408333e+00 NaN NaN
5.5444444e+00 NaN NaN
5.5483333e+00 NaN NaN
5.5519444e+00 NaN NaN
5.5555556e+00 NaN NaN
5.5611111e+00 NaN NaN
5.5647222e+00 NaN NaN
5.5683333e+00 NaN NaN
5.5722222e+00 NaN NaN
5.5758333e+00 NaN NaN
5.5794444e+00 NaN NaN
5.5830556e+00 NaN NaN
5.5869444e+00 NaN NaN
5.5905556e+00 NaN NaN
5.5941667e+00 NaN NaN
5.5980556e+00 NaN NaN
5.6016667e+00 NaN NaN
5.6052778e+00 NaN NaN
5.6088889e+00 NaN NaN
5.6127778e+00 NaN NaN
5.6163889e+00 NaN NaN
5.6219444e+00 NaN NaN
5.6255556e+00 NaN NaN
5.6291667e+00 NaN NaN
5.6330556e+00 NaN NaN
5.6366667e+00 NaN NaN
5.6402778e+00 NaN NaN
5.6438889e+00 NaN NaN
5.6477778e+00 NaN NaN
5.6513889e+00 NaN NaN
5.6550000e+00 NaN NaN
5.6586111e+00 NaN NaN
5.6625000e+00 NaN NaN
5.6661111e+00 NaN NaN
5.6697222e+00 NaN NaN
5.6733333e+00 NaN NaN
5.6791667e+00 NaN NaN
5.6827778e+00 NaN NaN
5.6863889e+00 NaN NaN
5.6900000e+00 NaN NaN
5.6936111e+00 NaN NaN
5.6972222e+00 NaN NaN
5.7011111e+00 NaN NaN
5.7047222e+00 NaN NaN
5.7083333e+00 NaN NaN
5.7119444e+00 NaN NaN
5.7158333e+00 NaN NaN
5.7194444e+00 NaN NaN
5.7230556e+00 NaN NaN
5.7269444e+00 NaN NaN
5.7305556e+00 NaN NaN
5.7341667e+00 NaN NaN
5.7397222e+00 NaN NaN
5.7433333e+00 NaN NaN
5.7469444e+00 NaN NaN
5.7508333e+00 NaN NaN
5.7544444e+00 NaN NaN
5.7580556e+00 NaN NaN
5.7616667e+00 NaN NaN
5.7655556e+00 NaN NaN
5.7691667e+00 NaN NaN
5.7727778e+00 NaN NaN
5.7766667e+00 NaN NaN
5.7802778e+00 NaN NaN
5.7838889e+00 NaN NaN
5.7875000e+00 NaN NaN
5.7911111e+00 NaN NaN
5.7950000e+00 NaN NaN
5.8005556e+00 NaN NaN
5.8041667e+00 NaN NaN
5.8077778e+00 NaN NaN
5.8113889e+00 NaN NaN
5.8152778e+00 NaN NaN
5.8188889e+00 NaN NaN
5.8225000e+00 NaN NaN
5.8261111e+00 NaN NaN
5.8300000e+00 NaN NaN
5.8336111e+00 NaN NaN
5.8372222e+00 NaN NaN
5.8408333e+00 NaN NaN
5.8447222e+00 NaN NaN
5.8483333e+00 NaN NaN
5.8519444e+00 NaN NaN
5.8575000e+00 NaN NaN
5.8611111e+00 NaN NaN
5.8647222e+00 NaN NaN
5.8686111e+00 NaN NaN
5.8722222e+00 NaN NaN
5.8758333e+00 NaN NaN
5.8794444e+00 NaN NaN
5.8830556e+00 NaN NaN
5.8869444e+00 NaN NaN
5.8905556e+00 NaN NaN
5.8941667e+00 NaN NaN
5.8977778e+00 NaN NaN
5.9016667e+00 NaN NaN
5.9052778e+00 NaN NaN
5.9088889e+00 NaN NaN
5.9125000e+00 NaN NaN
5.9183333e+00 NaN NaN
5.9216667e+00 NaN NaN
5.9255556e+00 NaN NaN
5.9291667e+00 NaN NaN
5.9327778e+00 NaN NaN
5.9366667e+00 NaN NaN
5.9402778e+00 NaN NaN
5.9438889e+00 NaN NaN
5.9475000e+00 NaN NaN
5.9511111e+00 NaN NaN
5.9550000e+00 NaN NaN
5.9586111e+00 NaN NaN
5.9622222e+00 NaN NaN
5.9661111e+00 NaN NaN
5.9697222e+00 NaN NaN
5.9733333e+00 NaN NaN
5.9788889e+00 NaN NaN
5.9825000e+00 NaN NaN
5.9861111e+00 NaN NaN
5.9900000e+00 NaN NaN
5.9936111e+00 NaN NaN
5.9972222e+00 NaN NaN
6.0008333e+00 NaN NaN
6.0047222e+00 NaN NaN
6.0083333e+00 NaN NaN
6.0119444e+00 NaN NaN
6.0155556e+00 NaN NaN
6.0194444e+00 NaN NaN
6.0230556e+00 NaN NaN
6.0266667e+00 NaN NaN
6.0305556e+00 NaN NaN
6.0358333e+00 NaN NaN
6.0397222e+00 NaN NaN
6.0433333e+00 NaN NaN
6.0469444e+00 NaN NaN
6.0505556e+00 NaN NaN
6.0544444e+00 NaN NaN
6.0580556e+00 NaN NaN
6.0616667e+00 NaN NaN
6.0652778e+00 NaN NaN
6.0691667e+00 NaN NaN
6.0727778e+00 NaN NaN
6.0763889e+00 NaN NaN
6.0802778e+00 NaN NaN
6.0838889e+00 NaN NaN
6.0875000e+00 NaN NaN
6.0930556e+00 NaN NaN
6.0966667e+00 NaN NaN
6.1005556e+00 NaN NaN
6.1041667e+00 NaN NaN
6.1077778e+00 NaN NaN
6.1113889e+00 NaN NaN
6.1152778e+00 NaN NaN
6.1188889e+00 NaN NaN
6.1225000e+00 NaN NaN
6.1261111e+00 NaN NaN
6.1300000e+00 NaN NaN
6.1336111e+00 NaN NaN
6.1372222e+00 NaN NaN
6.1408333e+00 NaN NaN
6.1447222e+00 NaN NaN
6.1483333e+00 NaN NaN
6.1538889e+00 NaN NaN
6.1575000e+00 NaN NaN
6.1611111e+00 NaN NaN
6.1650000e+00 NaN NaN
6.1686111e+00 NaN NaN
6.1722222e+00 NaN NaN
6.1758333e+00 NaN NaN
6.1797222e+00 NaN NaN
6.1833333e+00 NaN NaN
6.1869444e+00 NaN NaN
6.1908333e+00 NaN NaN
6.1944444e+00 NaN NaN
6.1980556e+00 NaN NaN
6.2016667e+00 NaN NaN
6.2055556e+00 NaN NaN
6.2108333e+00 NaN NaN
6.2147222e+00 NaN NaN
6.2183333e+00 NaN NaN
6.2219444e+00 NaN NaN
6.2255556e+00 NaN NaN
6.2294444e+00 NaN NaN
6.2330556e+00 NaN NaN
6.2366667e+00 NaN NaN
6.2402778e+00 NaN NaN
6.2441667e+00 NaN NaN
6.2477778e+00 NaN NaN
6.2513889e+00 NaN NaN
6.2550000e+00 NaN NaN
6.2588889e+00 NaN NaN
6.2625000e+00 NaN NaN
6.2680556e+00 NaN NaN
6.2716667e+00 NaN NaN
6.2752778e+00 NaN NaN
6.2791667e+00 NaN NaN
6.2827778e+00 NaN NaN
6.2863889e+00 NaN NaN
6.2900000e+00 NaN NaN
6.2938889e+00 NaN NaN
6.2975000e+00 NaN NaN
6.3011111e+00 NaN NaN
6.3047222e+00 NaN NaN
6.3086111e+00 NaN NaN
6.3122222e+00 NaN NaN
6.3158333e+00 NaN NaN
6.3194444e+00 NaN NaN
6.3233333e+00 NaN NaN
6.3288889e+00 NaN NaN
6.3325000e+00 NaN NaN
6.3361111e+00 NaN NaN
6.3397222e+00 NaN NaN
6.3436111e+00 NaN NaN
6.3472222e+00 NaN NaN
6.3508333e+00 NaN NaN
6.3544444e+00 NaN NaN
6.3583333e+00 NaN NaN
6.3619444e+00 NaN NaN
6.3655556e+00 NaN NaN
6.3691667e+00 NaN NaN
6.3730556e+00 NaN NaN
6.3766667e+00 NaN NaN
6.3802778e+00 NaN NaN
6.3858333e+00 NaN NaN
6.3894444e+00 NaN NaN
6.3933333e+00 NaN NaN
6.3969444e+00 NaN NaN
6.4005556e+00 NaN NaN
6.4041667e+00 NaN NaN
6.4080556e+00 NaN NaN
6.4116667e+00 NaN NaN
6.4152778e+00 NaN NaN
6.4188889e+00 NaN NaN
6.4227778e+00 NaN NaN
6.4263889e+00 NaN NaN
6.4300000e+00 NaN NaN
6.4336111e+00 NaN NaN
6.4375000e+00 NaN NaN
6.4411111e+00 NaN NaN
6.4466667e+00 NaN NaN
6.4502778e+00 NaN NaN
6.4538889e+00 NaN NaN
6.4577778e+00 NaN NaN
6.4613889e+00 NaN NaN
6.4650000e+00 NaN NaN
6.4686111e+00 NaN NaN
6.4722222e+00 NaN NaN
6.4761111e+00 NaN NaN
6.4797222e+00 NaN NaN
6.4833333e+00 NaN NaN
6.4872222e+00 NaN NaN
6.4908333e+00 NaN NaN
6.4944444e+00 NaN NaN
6.4980556e+00 NaN NaN
6.5036111e+00 NaN NaN
6.5072222e+00 NaN NaN
6.5111111e+00 NaN NaN
6.5147222e+00 NaN NaN
6.5183333e+00 NaN NaN
6.5219444e+00 NaN NaN
6.5258333e+00 NaN NaN
6.5294444e+00 NaN NaN
6.5330556e+00 NaN NaN
6.5366667e+00 NaN NaN
6.5405556e+00 NaN NaN
6.5441667e+00 NaN NaN
6.5477778e+00 NaN NaN
6.5516667e+00 NaN NaN
6.5552778e+00 NaN NaN
6.5588889e+00 NaN NaN
6.5644444e+00 NaN NaN
6.5680556e+00 NaN NaN
6.5716667e+00 NaN NaN
6.5752778e+00 NaN NaN
6.5791667e+00 NaN NaN
6.5827778e+00 NaN NaN
6.5863889e+00 NaN NaN
6.5902778e+00 NaN NaN
6.5938889e+00 NaN NaN
6.5975000e+00 NaN NaN
6.6011111e+00 NaN NaN
6.6050000e+00 NaN NaN
6.6086111e+00 NaN NaN
6.6122222e+00 NaN NaN
6.6158333e+00 NaN NaN
6.6213889e+00 NaN NaN
6.6250000e+00 NaN NaN
6.6288889e+00 NaN NaN
6.6325000e+00 NaN NaN
6.6361111e+00 NaN NaN
6.6397222e+00 NaN NaN
6.6436111e+00 NaN NaN
6.6472222e+00 NaN NaN
6.6508333e+00 NaN NaN
6.6544444e+00 NaN NaN
6.6583333e+00 NaN NaN
6.6619444e+00 NaN NaN
6.6655556e+00 NaN NaN
6.6694444e+00 NaN NaN
6.6730556e+00 NaN NaN
6.6766667e+00 NaN NaN
6.6822222e+00 NaN NaN
6.6858333e+00 NaN NaN
6.6897222e+00 NaN NaN
6.6933333e+00 NaN NaN
6.6969444e+00 NaN NaN
6.7005556e+00 NaN NaN
6.7044444e+00 NaN NaN
6.7080556e+00 NaN NaN
6.7116667e+00 NaN NaN
6.7152778e+00 NaN NaN
6.7191667e+00 NaN NaN
6.7227778e+00 NaN NaN
6.7263889e+00 NaN NaN
6.7300000e+00 NaN NaN
6.7338889e+00 NaN NaN
6.7394444e+00 NaN NaN
6.7430556e+00 NaN NaN
6.7466667e+00 NaN NaN
6.7502778e+00 NaN NaN
6.7541667e+00 NaN NaN
6.7577778e+00 NaN NaN
6.7613889e+00 NaN NaN
6.7650000e+00 NaN NaN
6.7686111e+00 NaN NaN
6.7725000e+00 NaN NaN
6.7761111e+00 NaN NaN
6.7797222e+00 NaN NaN
6.7833333e+00 NaN NaN
6.7872222e+00 NaN NaN
6.7908333e+00 NaN NaN
6.7963889e+00 NaN NaN
6.8000000e+00 NaN NaN
6.8038889e+00 NaN NaN
6.8075000e+00 NaN NaN
6.8111111e+00 NaN NaN
6.8147222e+00 NaN NaN
6.8186111e+00 NaN NaN
6.8222222e+00 NaN NaN
6.8258333e+00 NaN NaN
6.8294444e+00 NaN NaN
6.8333333e+00 NaN NaN
6.8369444e+00 NaN NaN
6.8405556e+00 NaN NaN
6.8441667e+00 NaN NaN
6.8480556e+00 NaN NaN
6.8516667e+00 NaN NaN
6.8572222e+00 NaN NaN
6.8608333e+00 NaN NaN
6.8644444e+00 NaN NaN
6.8683333e+00 NaN NaN
6.8719444e+00 NaN NaN
6.8755556e+00 NaN NaN
6.8791667e+00 NaN NaN
6.8830556e+00 NaN NaN
6.8866667e+00 NaN NaN
6.8902778e+00 NaN NaN
6.8938889e+00 NaN NaN
6.8977778e+00 NaN NaN
6.9013889e+00 NaN NaN
6.9050000e+00 NaN NaN
6.9088889e+00 NaN NaN
6.9141667e+00 NaN NaN
6.9180556e+00 NaN NaN
6.9216667e+00 NaN NaN
6.9252778e+00 NaN NaN
6.9288889e+00 NaN NaN
6.9327778e+00 NaN NaN
6.9363889e+00 NaN NaN
6.9400000e+00 NaN NaN
6.9436111e+00 NaN NaN
6.9475000e+00 NaN NaN
6.9511111e+00 NaN NaN
6.9547222e+00 NaN NaN
6.9586111e+00 NaN NaN
6.9622222e+00 NaN NaN
6.9658333e+00 NaN NaN
6.9713889e+00 NaN NaN
6.9750000e+00 NaN NaN
6.9786111e+00 NaN NaN
6.9825000e+00 NaN NaN
6.9861111e+00 NaN NaN
6.9897222e+00 NaN NaN
6.9936111e+00 NaN NaN
6.9972222e+00 NaN NaN
7.0008333e+00 NaN NaN
7.0044444e+00 NaN NaN
7.0083333e+00 NaN NaN
7.0119444e+00 NaN NaN
7.0155556e+00 NaN NaN
7.0191667e+00 NaN NaN
7.0227778e+00 NaN NaN
7.0266667e+00 NaN NaN
7.0322222e+00 NaN NaN
7.0358333e+00 NaN NaN
7.0394444e+00 NaN NaN
7.0430556e+00 NaN NaN
7.0469444e+00 NaN NaN
7.0505556e+00 NaN NaN
7.0541667e+00 NaN NaN
7.0577778e+00 NaN NaN
7.0616667e+00 NaN NaN
7.0652778e+00 NaN NaN
7.0688889e+00 NaN NaN
7.0727778e+00 NaN NaN
7.0763889e+00 NaN NaN
7.0800000e+00 NaN NaN
7.0836111e+00 NaN NaN
7.0891667e+00 NaN NaN
7.0927778e+00 NaN NaN
7.0963889e+00 NaN NaN
7.1002778e+00 NaN NaN
7.1038889e+00 NaN NaN
7.1075000e+00 NaN NaN
7.1113889e+00 NaN NaN
7.1150000e+00 NaN NaN
7.1186111e+00 NaN NaN
7.1222222e+00 NaN NaN
7.1261111e+00 NaN NaN
7.1297222e+00 NaN NaN
7.1333333e+00 NaN NaN
7.1369444e+00 NaN NaN
7.1408333e+00 NaN NaN
7.1444444e+00 NaN NaN
7.1500000e+00 NaN NaN
7.1536111e+00 NaN NaN
7.1572222e+00 NaN NaN
7.1611111e+00 NaN NaN
7.1647222e+00 NaN NaN
7.1683333e+00 NaN NaN
7.1719444e+00 NaN NaN
7.1758333e+00 NaN NaN
7.1794444e+00 NaN NaN
7.1830556e+00 NaN NaN
7.1866667e+00 NaN NaN
7.1905556e+00 NaN NaN
7.1941667e+00 NaN NaN
7.1977778e+00 NaN NaN
7.2013889e+00 NaN NaN
7.2072222e+00 NaN NaN
7.2108333e+00 NaN NaN
7.2144444e+00 NaN NaN
7.2180556e+00 NaN NaN
7.2216667e+00 NaN NaN
7.2252778e+00 NaN NaN
7.2291667e+00 NaN NaN
7.2327778e+00 NaN NaN
7.2363889e+00 NaN NaN
7.2402778e+00 NaN NaN
7.2438889e+00 NaN NaN
7.2475000e+00 NaN NaN
7.2511111e+00 NaN NaN
7.2550000e+00 NaN NaN
7.2586111e+00 NaN NaN
7.2622222e+00 NaN NaN
7.2677778e+00 NaN NaN
7.2713889e+00 NaN NaN
7.2752778e+00 NaN NaN
7.2788889e+00 NaN NaN
7.2825000e+00 NaN NaN
7.2861111e+00 NaN NaN
7.2900000e+00 NaN NaN
7.2936111e+00 NaN NaN
7.2972222e+00 NaN NaN
7.3008333e+00 NaN NaN
7.3047222e+00 NaN NaN
7.3083333e+00 NaN NaN
7.3119444e+00 NaN NaN
7.3158333e+00 NaN NaN
7.3194444e+00 NaN NaN
7.3230556e+00 NaN NaN
7.3286111e+00 NaN NaN
7.3322222e+00 NaN NaN
7.3358333e+00 NaN NaN
7.3397222e+00 NaN NaN
7.3433333e+00 NaN NaN
7.3469444e+00 NaN NaN
7.3505556e+00 NaN NaN
7.3544444e+00 NaN NaN
7.3580556e+00 NaN NaN
7.3616667e+00 NaN NaN
7.3652778e+00 NaN NaN
7.3691667e+00 NaN NaN
7.3727778e+00 NaN NaN
7.3763889e+00 NaN NaN
7.3802778e+00 NaN NaN
7.3855556e+00 NaN NaN
7.3894444e+00 NaN NaN
7.3930556e+00 NaN NaN
7.3966667e+00 NaN NaN
7.4002778e+00 NaN NaN
7.4041667e+00 NaN NaN
7.4077778e+00 NaN NaN
7.4113889e+00 NaN NaN
7.4152778e+00 NaN NaN
7.4188889e+00 NaN NaN
7.4225000e+00 NaN NaN
7.4261111e+00 NaN NaN
7.4300000e+00 NaN NaN
7.4336111e+00 NaN NaN
7.4372222e+00 NaN NaN
7.4427778e+00 NaN NaN
7.4463889e+00 NaN NaN
7.4500000e+00 NaN NaN
7.4538889e+00 NaN NaN
7.4575000e+00 NaN NaN
7.4611111e+00 NaN NaN
7.4647222e+00 NaN NaN
7.4686111e+00 NaN NaN
7.4722222e+00 NaN NaN
7.4758333e+00 NaN NaN
7.4794444e+00 NaN NaN
7.4833333e+00 NaN NaN
7.4869444e+00 NaN NaN
7.4905556e+00 NaN NaN
7.4944444e+00 NaN NaN
7.4980556e+00 NaN NaN
7.5036111e+00 NaN NaN
7.5072222e+00 NaN NaN
7.5108333e+00 NaN NaN
7.5144444e+00 NaN NaN
7.5183333e+00 NaN NaN
7.5219444e+00 NaN NaN
7.5255556e+00 NaN NaN
7.5291667e+00 NaN NaN
7.5330556e+00 NaN NaN
7.5366667e+00 NaN NaN
7.5402778e+00 NaN NaN
7.5441667e+00 NaN NaN
7.5477778e+00 NaN NaN
7.5513889e+00 NaN NaN
7.5550000e+00 NaN NaN
7.5605556e+00 NaN NaN
7.5641667e+00 NaN NaN
7.5680556e+00 NaN NaN
7.5716667e+00 NaN NaN
7.5752778e+00 NaN NaN
7.5788889e+00 NaN NaN
7.5827778e+00 NaN NaN
7.5863889e+00 NaN NaN
7.5900000e+00 NaN NaN
7.5936111e+00 NaN NaN
7.5975000e+00 NaN NaN
7.6011111e+00 NaN NaN
7.6047222e+00 NaN NaN
7.6083333e+00 NaN NaN
