# Supplementary material for: Oxidative decomposition mechanisms of lithium carbonate on carbon substrates in lithium battery chemistries
Source: Nat Commun. 2022 Aug 20;13:4908. doi: 10.1038/s41467-022-32557-w (PMC9392741; doi:10.1038/s41467-022-32557-w)
Supplement: Supplementary file 2 — Source Data [file 41467_2022_32557_MOESM2_ESM.zip › Fig3a.csv]

2.9247222e+00 -1.1490774e-09 -9.9999892e-11 1.0490250e-16 1.0000009e-10 -4.8499991e-10 1.0000000e-16 -2.4251957e-10 -7.9686577e-12 9.7367701e-11 -5.2437914e-12 -1.0460705e-10 -3.3760209e-10
2.9280556e+00 -1.1388421e-09 1.9912916e-11 9.7367647e-10 -1.5243799e-10 -2.7792334e-10 -3.3760195e-09 -5.0258999e-10 1.3755503e-10 3.0700939e-10 2.4850774e-10 -2.5699089e-11 -7.9982111e-10
2.9316667e+00 -1.1259221e-09 1.3301329e-09 9.6147763e-10 2.4947598e-09 8.0914870e-10 -8.9061766e-10 -7.5969314e-10 3.6431165e-10 4.6168157e-10 4.3642105e-10 1.3157564e-10 -8.8594766e-10
2.9352778e+00 -1.1130022e-09 7.7352345e-10 4.6626555e-10 -7.6017533e-10 2.4965862e-10 9.5603320e-11 -1.0138290e-09 5.2728351e-10 5.1954532e-10 3.4177197e-10 -4.7640577e-11 -8.2817672e-10
2.9388889e+00 -1.1000823e-09 7.3839179e-10 6.7861394e-11 -1.1350855e-10 -1.4561808e-09 4.3766696e-10 -1.2649976e-09 6.4756945e-10 4.6144440e-10 3.6022841e-10 -2.0648132e-10 -7.9720689e-10
2.9425000e+00 -1.0871624e-09 3.7751954e-10 -6.0417756e-10 2.8387569e-10 3.8683069e-10 -1.5179164e-10 -1.5135939e-09 7.5720749e-10 3.0152155e-10 4.7593987e-10 -1.9881762e-10 -7.2860371e-10
2.9461111e+00 -1.0776821e-09 6.3960954e-10 -8.7203339e-10 7.8423011e-10 -3.3523696e-10 7.8505177e-10 -1.7411532e-09 8.5103520e-10 2.0918819e-10 5.1555189e-10 -1.7057772e-10 -7.1505809e-10
2.9494444e+00 -1.0691042e-09 3.0338286e-10 -5.1300580e-11 -3.8810976e-10 5.4119722e-10 -6.4959548e-10 -2.1163777e-09 9.7103782e-10 7.7321576e-11 4.1602380e-10 -7.8434627e-11 -5.4859880e-10
2.9550000e+00 -1.0548077e-09 4.2025095e-10 -7.3989903e-10 -2.0905873e-10 -1.3798465e-10 1.6483511e-09 -2.3575647e-09 1.0788373e-09 1.0485501e-10 4.1137361e-10 -1.1405181e-10 -3.7576903e-10
2.9586111e+00 -1.0455150e-09 5.7982139e-10 9.9405380e-10 1.6613393e-10 -1.0179792e-10 -5.2999379e-11 -2.5782973e-09 1.0635089e-09 2.4788967e-10 3.9011966e-10 -8.9164936e-12 -2.5795096e-10
2.9619444e+00 -1.0368665e-09 -7.3387537e-10 4.3629214e-10 -3.7867330e-10 8.6857397e-10 1.2311795e-09 -2.8153525e-09 1.1128627e-09 3.2214447e-10 3.5336832e-10 8.7490042e-11 -5.6554425e-11
2.9655556e+00 -1.0274753e-09 1.1917378e-09 2.4913680e-10 3.9430169e-11 -2.1954442e-10 6.2786539e-10 -3.0502509e-09 1.2650250e-09 4.6857005e-10 2.6530327e-10 5.8315206e-11 1.4570137e-10
2.9691667e+00 -1.0180842e-09 2.1989626e-10 1.1024839e-09 -8.5233840e-10 2.3133139e-11 1.2391112e-09 -3.2829925e-09 1.2918210e-09 6.5972453e-10 1.5768001e-10 3.7444987e-11 2.0132096e-10
2.9727778e+00 -1.0086930e-09 2.8693978e-11 6.6201900e-10 -1.4110701e-10 -1.6363594e-10 -7.2569959e-10 -3.5135929e-09 1.3756766e-09 7.6105296e-10 -6.4978286e-11 5.7080860e-11 -3.8182709e-11
2.9763889e+00 -9.9943790e-10 7.4924740e-10 2.7332038e-10 -1.9142004e-09 2.9582886e-10 -1.4851036e-09 -3.7422059e-09 1.4921085e-09 6.6148980e-10 -2.4783515e-10 1.8163360e-10 -2.0247106e-10
2.9800000e+00 -9.9138675e-10 3.3090909e-10 -1.1923650e-09 2.2629082e-10 5.4268701e-10 -3.1404256e-11 -3.9689699e-09 1.6948524e-09 6.0991240e-10 -2.1905573e-10 3.3408264e-10 -2.3824624e-10
2.9836111e+00 -9.8333560e-10 1.5499777e-09 7.1626598e-10 3.9365427e-11 4.8363268e-10 -2.9882823e-10 -4.1766492e-09 1.9134755e-09 7.4659015e-10 -5.2289093e-11 4.3628633e-10 -1.7718649e-10
2.9869444e+00 -9.7590377e-10 6.4724014e-10 6.5051202e-10 1.6283016e-09 2.6176295e-10 9.0942597e-10 -4.3998572e-09 1.9482620e-09 7.4136125e-10 1.7633788e-10 4.2733082e-10 -8.8246913e-12
2.9905556e+00 -9.6785262e-10 -3.2451997e-10 -6.9877882e-10 4.8210124e-10 -3.2205332e-10 6.4468297e-10 -4.6211820e-09 1.9388373e-09 6.4749275e-10 3.1950646e-10 3.7908729e-10 2.4262687e-10
2.9941667e+00 -9.5950448e-10 2.3708498e-10 -1.6769965e-10 8.3945492e-10 -2.7325414e-12 1.6764084e-09 -4.8405403e-09 2.0645318e-09 7.3147561e-10 5.3339470e-10 3.3033113e-10 3.4895646e-10
2.9977778e+00 -9.5072686e-10 9.2900314e-10 9.4292612e-10 1.1348981e-09 -3.2550445e-10 -6.9490455e-10 -5.0578826e-09 2.2002577e-09 8.8447606e-10 7.7906602e-10 2.0218563e-10 4.0979774e-10
3.0013889e+00 -9.4194923e-10 3.3014707e-10 4.6938575e-10 1.1328373e-09 -5.3719863e-10 1.2565163e-09 -5.2567170e-09 2.2819494e-09 9.0793587e-10 9.0180581e-10 3.8790337e-11 6.9462401e-10
3.0047222e+00 -9.3384680e-10 4.9087403e-10 -2.3478784e-10 9.4560073e-11 -6.5448076e-10 1.5917451e-09 -5.4701825e-09 2.4784721e-09 9.3970684e-10 8.2477547e-10 -2.9409702e-10 8.1984511e-10
3.0083333e+00 -9.2506917e-10 1.3322976e-09 5.2805835e-10 -8.0560940e-10 -1.5865886e-09 -4.3585807e-10 -5.7940128e-09 2.6159614e-09 1.0161711e-09 6.4984799e-10 -7.1640812e-10 8.7082855e-10
3.0138889e+00 -9.0793306e-10 -5.0321577e-10 -6.9272319e-11 -2.4395586e-10 -2.6142009e-10 7.4175887e-10 -6.0011944e-09 2.5807176e-09 1.0058938e-09 5.9597063e-10 -7.0942951e-10 9.2160473e-10
3.0175000e+00 -8.9626076e-10 1.7625345e-10 -2.5595811e-11 -2.5337369e-10 3.0840160e-10 -2.7305566e-10 -6.2056954e-09 2.5584856e-09 9.5038899e-10 6.1690408e-10 -9.4404569e-10 6.1521305e-10
3.0211111e+00 -8.8458846e-10 -3.8250336e-10 -4.8675559e-10 4.4660544e-10 -1.8878870e-09 -2.5551730e-09 -6.3920860e-09 2.5073761e-09 8.8263001e-10 6.9693783e-10 -1.3053215e-09 4.4326920e-10
3.0244444e+00 -8.7381403e-10 -1.3116012e-10 -1.9083449e-10 3.5373234e-10 -7.4698295e-10 8.3573385e-10 -6.5919707e-09 2.5390682e-09 7.3461676e-10 7.4466981e-10 -1.2119598e-09 7.7169447e-10
3.0280556e+00 -8.6683692e-10 4.2517304e-10 -1.1754416e-09 8.6870569e-11 1.3755140e-09 2.1958840e-09 -6.7906729e-09 2.5920039e-09 4.6563644e-10 7.5160253e-10 -1.2306923e-09 9.2599531e-10
3.0316667e+00 -8.6351573e-10 6.5919411e-11 -1.3074537e-09 -2.2876200e-11 -1.5016249e-09 -7.7156852e-10 -6.9886123e-09 2.6788021e-09 3.1130753e-10 6.7811675e-10 -1.3635093e-09 8.7105138e-10
3.0352778e+00 -8.6019455e-10 7.3932091e-10 -1.1712085e-10 -6.5545406e-10 6.0747213e-10 2.6439379e-10 -7.1857889e-09 2.7250080e-09 2.9752857e-10 7.5563098e-10 -1.2653038e-09 7.5283457e-10
3.0388889e+00 -8.5687337e-10 -3.1066140e-10 -1.0069568e-11 1.3709700e-09 5.3668629e-11 -1.3556259e-09 -7.3822028e-09 2.7761053e-09 2.1404069e-10 9.2176733e-10 -1.3720423e-09 4.0517465e-10
3.0425000e+00 -8.5355218e-10 7.8469862e-10 -7.6058775e-10 1.6259623e-10 -7.7225540e-10 -1.8535427e-09 -7.5623788e-09 2.9392424e-09 1.4775948e-10 9.3740107e-10 -1.5445150e-09 2.3809637e-10
3.0458333e+00 -8.4622241e-10 8.5487102e-10 9.7775375e-11 -6.2587280e-12 -4.8562864e-10 1.8275922e-10 -7.7557834e-09 3.0641067e-09 2.0448929e-10 8.8304448e-10 -1.9103525e-09 1.6773470e-10
3.0494444e+00 -8.3799727e-10 3.0351402e-10 4.2588437e-10 -4.9549440e-10 -1.9772684e-09 -8.3225161e-10 -7.9472991e-09 2.9730458e-09 2.0107733e-10 7.2997290e-10 -2.3457402e-09 1.3914982e-11
3.0530556e+00 -8.2977212e-10 -1.1482992e-09 -4.5737930e-10 -9.1747300e-10 -9.5385301e-10 -5.8762158e-10 -8.1369254e-09 2.9288985e-09 1.9832785e-10 5.3987509e-10 -2.4506587e-09 8.9892642e-11
3.0566667e+00 -8.2154699e-10 7.3873817e-10 4.3199944e-10 -8.3727735e-10 2.4751849e-10 1.2889544e-09 -8.3247952e-09 3.0442264e-09 3.6279926e-10 3.2432012e-10 -2.5149608e-09 4.9821377e-10
3.0602778e+00 -8.1447300e-10 3.3117573e-10 1.0861971e-09 -1.1524593e-09 -6.8041324e-10 2.4801608e-09 -8.5114286e-09 3.1051332e-09 5.0910888e-10 1.0119062e-10 -2.6264667e-09 7.1430111e-10
3.0638889e+00 -8.1078164e-10 2.3386547e-10 2.6435327e-10 -9.0719765e-10 -7.0268931e-11 -4.8550840e-10 -8.6829530e-09 3.2048076e-09 4.9137134e-10 -1.4599113e-10 -2.5147915e-09 6.0896161e-10
3.0672222e+00 -8.0737424e-10 7.6788785e-10 -4.4172873e-10 -1.5646208e-09 8.8474258e-10 -5.6788704e-10 -8.9672220e-09 3.3020467e-09 4.2469043e-10 -3.8197583e-10 -2.2532746e-09 3.0725562e-10
3.0727778e+00 -8.0169522e-10 -1.8152166e-10 4.1643291e-11 1.4871271e-10 2.5963958e-10 -1.2423487e-09 -9.1509146e-09 3.2568553e-09 4.4064682e-10 -3.8465381e-10 -2.3565081e-09 1.4001372e-10
3.0763889e+00 -7.9795058e-10 -2.3772566e-10 1.0564649e-10 -1.7343254e-10 -9.5462954e-10 -3.0142271e-10 -9.3196667e-09 3.2715151e-09 3.8811516e-10 -3.9082340e-10 -2.2660308e-09 1.8069610e-10
3.0797222e+00 -7.9405052e-10 3.8506030e-10 -6.3096330e-10 1.1173663e-10 1.6145020e-09 7.0824671e-10 -9.5015484e-09 3.4306587e-09 2.6957904e-10 -4.3479751e-10 -2.0636458e-09 5.3734519e-10
3.0833333e+00 -7.8982545e-10 1.0913398e-09 -4.6321623e-10 -5.1765152e-10 -2.5200309e-10 2.5838988e-09 -9.6824598e-09 3.5898757e-09 1.8682581e-10 -2.8607628e-10 -2.1162908e-09 1.0256390e-09
3.0869444e+00 -7.8560037e-10 3.8574131e-10 -3.0065980e-10 1.8904629e-09 -1.0241402e-10 1.9234291e-09 -9.8624009e-09 3.7298721e-09 1.7820943e-10 1.2090591e-11 -2.2109698e-09 1.3413792e-09
3.0905556e+00 -7.8137530e-10 9.1302639e-10 2.2112400e-10 8.6184663e-10 -5.3498538e-10 9.9109540e-10 -1.0027517e-08 3.9908340e-09 2.9747685e-10 -1.9880302e-11 -2.2297429e-09 1.4447898e-09
3.0938889e+00 -7.7632643e-10 1.7097057e-09 9.7154966e-10 -1.1815554e-09 3.9806873e-10 4.3010294e-11 -1.0204929e-08 4.2300569e-09 4.3082433e-10 -1.1143073e-10 -2.0785449e-09 1.5296419e-09
3.0975000e+00 -7.6862232e-10 5.0960184e-10 2.5935019e-10 3.3647456e-10 6.1982870e-10 7.4023962e-10 -1.0380571e-08 4.3869021e-09 6.0164743e-10 1.0990449e-11 -2.0653513e-09 1.5427183e-09
3.1011111e+00 -7.6091822e-10 9.4547523e-10 1.3174785e-09 7.9356708e-10 -5.3100662e-10 -6.1953393e-10 -1.0554444e-08 4.6114383e-09 8.2055533e-10 3.1202258e-11 -2.0825279e-09 1.4171170e-09
3.1047222e+00 -7.5321411e-10 1.1375822e-09 7.0320985e-10 -6.0699653e-10 4.1537041e-10 -5.3986309e-10 -1.0726548e-08 4.8155577e-09 1.0665117e-09 -6.4140108e-11 -1.9394768e-09 1.5675483e-09
3.1083333e+00 -7.4551000e-10 7.5606500e-10 1.5671563e-09 -2.7308685e-10 5.4768017e-10 1.9284603e-09 -1.0897504e-08 4.9940150e-09 1.2235540e-09 -4.9249538e-11 -1.8572448e-09 1.9136145e-09
3.1119444e+00 -7.4322806e-10 8.9951061e-10 -1.1753480e-10 4.1053827e-10 5.9235694e-12 1.2659964e-09 -1.1055057e-08 5.1377071e-09 1.2288378e-09 -1.0842845e-10 -1.4239568e-09 2.0835624e-09
3.1152778e+00 -7.4312054e-10 5.4463239e-10 1.7037315e-10 -1.0023276e-09 3.1541479e-09 4.3348355e-10 -1.1225714e-08 5.4321264e-09 1.2430264e-09 -2.1142942e-10 -8.5076327e-10 2.1832936e-09
3.1188889e+00 -7.4300405e-10 2.1867406e-09 -3.9402127e-11 5.1549461e-11 7.0471409e-10 4.8711226e-10 -1.1396344e-08 5.7370752e-09 1.2101825e-09 -3.2506331e-10 -6.5962553e-10 2.1703886e-09
3.1225000e+00 -7.4288756e-10 6.4231706e-10 -2.6377190e-10 -1.1004776e-09 5.8206637e-10 -6.0623584e-10 -1.1566940e-08 5.8189760e-09 1.1912682e-09 -5.9732353e-10 -3.3042982e-10 2.2409777e-09
3.1261111e+00 -7.4271306e-10 1.1748971e-10 8.9178507e-11 -1.4126937e-09 1.6341500e-09 1.2578283e-09 -1.1828619e-08 5.7899722e-09 1.1439746e-09 -7.2193899e-10 1.1350398e-10 2.4762890e-09
3.1316667e+00 -7.3848998e-10 -2.9238756e-10 -3.7293991e-10 6.6500095e-10 3.0847742e-10 1.5403895e-10 -1.1984911e-08 5.6555120e-09 1.1223228e-09 -6.6028040e-10 5.3226390e-12 2.7024442e-09
3.1350000e+00 -7.3595612e-10 -1.0589699e-09 1.5642110e-10 -4.8415337e-11 -1.0974688e-09 2.1075121e-09 -1.2153620e-08 5.5205099e-09 1.0551306e-09 -5.6850338e-10 7.5371870e-11 2.8107437e-09
3.1386111e+00 -7.3321112e-10 -1.9346615e-10 -7.7665683e-10 8.9558783e-10 1.5690553e-09 -1.1078239e-09 -1.2321699e-08 5.3975654e-09 9.1205130e-10 -4.0710019e-10 3.4778651e-10 2.9019921e-09
3.1422222e+00 -7.3046612e-10 -9.4710847e-10 -5.4407477e-10 5.9428779e-10 2.6489869e-10 1.9501163e-09 -1.2475869e-08 5.3509882e-09 9.8281194e-10 -4.3050412e-10 4.7590416e-10 3.2244202e-09
3.1455556e+00 -7.2396787e-10 4.7899503e-10 1.2516815e-09 -8.2832723e-10 6.6949353e-10 1.2741660e-09 -1.2641249e-08 5.4599218e-09 1.1790014e-09 -4.8493040e-10 4.3635542e-10 3.4738522e-09
3.1491667e+00 -7.1621025e-10 5.3159955e-10 5.5929833e-10 3.2593082e-10 -9.3574412e-10 1.0282830e-09 -1.2804848e-08 5.6700112e-09 1.2534311e-09 -4.6674751e-10 4.3013153e-10 3.6138282e-09
3.1527778e+00 -7.0845263e-10 1.4174319e-09 1.2774525e-10 -1.5808874e-10 8.9384351e-10 2.6380377e-10 -1.2966665e-08 5.9081503e-09 1.3082545e-09 -3.7500153e-10 8.4890191e-10 3.5241928e-09
3.1563889e+00 -7.0069500e-10 7.9182137e-10 3.7831668e-10 1.0049747e-09 1.9254088e-09 -1.0912076e-09 -1.3126814e-08 6.0737813e-09 1.3423767e-09 -2.2247835e-10 1.1707375e-09 3.4991160e-09
3.1600000e+00 -6.9392143e-10 7.4476315e-10 -6.3342751e-11 4.0293156e-10 2.4125789e-10 8.5972922e-10 -1.3285939e-08 6.2485436e-09 1.3039135e-09 -2.5555000e-10 1.5491795e-09 3.5104485e-09
3.1636111e+00 -6.9178376e-10 8.7653430e-10 -2.9170235e-10 -7.0820839e-10 2.3064948e-09 -7.5512134e-10 -1.3432388e-08 6.4826357e-09 1.3056512e-09 -3.4235478e-10 2.0566174e-09 3.6152830e-09
3.1669444e+00 -6.8981052e-10 1.4761484e-09 3.0908016e-10 -1.5983900e-10 1.3943666e-09 1.8034664e-09 -1.3590569e-08 6.7121590e-09 1.4847288e-09 -4.8157164e-10 2.5107207e-09 4.0238043e-09
3.1705556e+00 -6.8767284e-10 6.5317503e-10 1.3439432e-09 -1.1252397e-09 1.6627543e-09 1.9674995e-09 -1.3748259e-08 6.8394296e-09 1.6568093e-09 -6.3980810e-10 2.7192739e-09 4.1565839e-09
3.1741667e+00 -6.8553516e-10 5.2753384e-10 2.4449227e-10 -3.3540459e-10 -2.5872931e-10 -7.4184209e-10 -1.3905337e-08 7.2016408e-09 1.6222940e-09 -7.0344766e-10 2.4896372e-09 3.9865365e-09
3.1777778e+00 -6.8234321e-10 2.8327558e-09 -5.6309490e-10 -2.5203743e-10 -1.2872346e-09 -8.2782591e-10 -1.4061552e-08 7.4549146e-09 1.6113224e-09 -9.3549527e-10 2.5407933e-09 3.8072297e-09
3.1813889e+00 -6.7802085e-10 -4.8309523e-10 4.6181879e-10 -1.8899405e-09 1.6316290e-09 -8.2731354e-10 -1.4204870e-08 7.3754028e-09 1.6458037e-09 -1.0608831e-09 2.7081185e-09 3.9218137e-09
3.1847222e+00 -6.7403098e-10 -3.1601873e-10 -1.1700575e-10 6.3606188e-10 -4.1128680e-10 1.9731533e-09 -1.4441853e-08 7.3149995e-09 1.5829278e-09 -8.8540562e-10 2.6757294e-09 4.3410856e-09
3.1902778e+00 -6.6738119e-10 -4.8222184e-11 -2.6024955e-10 4.1680275e-10 2.6955390e-10 5.4247812e-10 -1.4594588e-08 7.3338953e-09 1.5539241e-09 -8.4976790e-10 2.6101246e-09 4.3769632e-09
3.1938889e+00 -6.6267917e-10 2.2352185e-10 -7.4768147e-12 -8.7839128e-11 -7.1121978e-10 -2.1130071e-10 -1.4734540e-08 7.3580103e-09 1.5460347e-09 -8.5235066e-10 2.6610585e-09 4.2325802e-09
3.1972222e+00 -6.5762252e-10 1.8839903e-11 -7.1417637e-11 6.2011519e-11 1.0826933e-09 -1.2325302e-09 -1.4884945e-08 7.5344153e-09 1.4573467e-09 -6.6354803e-10 2.9136064e-09 4.2322820e-09
3.2008333e+00 -6.5214447e-10 1.6176968e-09 -7.4724078e-10 1.6807820e-09 6.1751312e-10 1.2297781e-09 -1.5034091e-08 7.6216714e-09 1.4479970e-09 -4.3046837e-10 3.1342731e-09 4.4431183e-09
3.2044444e+00 -6.4666642e-10 -8.0820868e-10 6.6093546e-10 4.7072270e-10 8.6806249e-10 7.1640306e-10 -1.5181980e-08 7.5219795e-09 1.5712873e-09 -2.4534651e-10 3.3183802e-09 4.3874488e-09
3.2080556e+00 -6.4118838e-10 -1.1664840e-10 4.7712971e-10 1.2380945e-09 3.7138630e-10 -1.2302757e-09 -1.5328889e-08 7.5171633e-09 1.6149272e-09 -1.8399677e-10 3.5146716e-09 4.2692155e-09
3.2116667e+00 -6.3813643e-10 7.1967130e-11 -7.4299844e-11 -6.7178916e-10 9.5008949e-10 1.3889156e-10 -1.5475257e-08 7.6301530e-09 1.7537597e-09 -2.6932647e-10 3.9063818e-09 4.4008667e-09
3.2152778e+00 -6.3647416e-10 9.7625646e-10 1.3558305e-09 -1.1586964e-10 1.6869885e-09 1.0763502e-09 -1.5610027e-08 7.7869553e-09 1.8648389e-09 -3.0569309e-10 4.2685306e-09 4.5650686e-09
3.2186111e+00 -6.3493976e-10 5.9964463e-10 -2.4503960e-10 -2.4779635e-10 9.5424542e-10 5.6566794e-10 -1.5755661e-08 7.9096994e-09 1.8441072e-09 -3.8702199e-10 4.6364141e-09 4.5139930e-09
3.2222222e+00 -6.3327749e-10 5.3907186e-10 5.3669935e-11 -5.0293204e-10 1.5224254e-09 -1.0371349e-09 -1.5900912e-08 7.9845156e-09 1.9142562e-09 -4.2063537e-10 4.7402979e-09 4.4358969e-09
3.2258333e+00 -6.3161522e-10 1.5500914e-10 5.9385937e-10 1.9265472e-10 -8.2305701e-10 3.1624770e-10 -1.6045349e-08 8.0651742e-09 1.9221731e-09 -3.7241905e-10 4.6757734e-09 4.2935643e-09
3.2294444e+00 -6.2617936e-10 5.9327381e-10 -5.2077985e-10 2.5241898e-10 3.8866383e-10 -1.6300869e-09 -1.6188511e-08 8.1462305e-09 1.7698152e-09 -2.4139985e-10 4.7426328e-09 4.2517112e-09
3.2330556e+00 -6.2051656e-10 1.5869796e-10 -8.8560113e-10 9.5698909e-10 6.1448559e-11 1.2437506e-09 -1.6319507e-08 8.1638880e-09 1.6983049e-09 -4.1744739e-11 4.9548429e-09 4.4927076e-09
3.2363889e+00 -6.1528935e-10 1.8764458e-11 1.7049795e-10 1.0395628e-09 1.4862497e-09 1.1662148e-09 -1.6460168e-08 8.3156808e-09 1.7112028e-09 1.4801133e-10 5.3007172e-09 4.4611140e-09
3.2400000e+00 -6.0962655e-10 1.3894407e-09 -5.1440401e-11 7.1203172e-10 8.4225057e-10 -1.4578487e-09 -1.6599643e-08 8.5468507e-09 1.6962987e-09 3.2859293e-10 5.3798852e-09 4.2737161e-09
3.2436111e+00 -6.0496296e-10 7.5515884e-10 -8.6135688e-11 9.5487533e-10 -3.0927450e-10 -2.7197767e-10 -1.6812941e-08 8.8553351e-09 1.7497017e-09 5.7296896e-10 5.0665058e-09 4.1276889e-09
3.2491667e+00 -6.0238210e-10 1.1050481e-09 4.0655336e-10 5.1138073e-10 -1.0620551e-09 -6.0418538e-10 -1.6951095e-08 9.0614554e-09 1.7713023e-09 4.1264498e-10 5.0419397e-09 4.0151875e-09
3.2527778e+00 -6.0070455e-10 8.0716189e-10 -2.0716264e-10 -1.9912945e-09 8.9667090e-10 -4.3428880e-10 -1.7078281e-08 9.2541768e-09 1.7182751e-09 1.7690904e-10 5.3297848e-09 3.7927924e-09
3.2561111e+00 -5.9915603e-10 1.1297358e-09 -3.2310964e-10 -3.6606380e-10 1.2026496e-09 -1.7896621e-09 -1.7215671e-08 9.4780761e-09 1.7250769e-09 -6.3987694e-11 5.5502460e-09 3.6437230e-09
3.2597222e+00 -5.9727893e-10 9.4741280e-10 3.8589589e-10 -1.8575984e-09 2.8154274e-10 4.1363692e-10 -1.7352416e-08 9.6112767e-09 1.8715335e-09 -2.2327804e-10 5.6999282e-09 3.5327938e-09
3.2633333e+00 -5.9353331e-10 2.8831019e-10 9.6601123e-10 3.8722600e-10 7.2614964e-10 -1.4375988e-09 -1.7488301e-08 9.8161393e-09 1.9858144e-09 -1.2162795e-11 5.8983249e-09 3.4331390e-09
3.2669444e+00 -5.8978768e-10 1.6122317e-09 8.8889687e-11 1.5615301e-09 6.0949996e-10 5.1770913e-10 -1.7623325e-08 1.0071253e-08 2.0903592e-09 1.4238139e-10 5.9524135e-09 3.5814782e-09
3.2705556e+00 -5.8604205e-10 7.5449304e-10 8.7613927e-10 -1.3496838e-10 -2.4536407e-10 8.5157527e-10 -1.7757490e-08 1.0138337e-08 1.9256997e-09 -1.9316097e-11 6.1892119e-09 3.6094463e-09
3.2741667e+00 -5.8229642e-10 -1.3213549e-10 -2.3960737e-09 -1.3576238e-09 1.8395419e-09 -5.9340807e-10 -1.7880651e-08 1.0287806e-08 1.6165568e-09 -2.3548620e-10 6.2742886e-09 3.3897209e-09
3.2775000e+00 -5.7960315e-10 1.6343335e-09 -6.9535654e-10 -8.0407803e-10 -1.2190572e-09 -1.6038470e-09 -1.8013553e-08 1.0378068e-08 1.5165117e-09 -2.6656840e-10 6.1917021e-09 3.3471067e-09
3.2811111e+00 -5.7774942e-10 -7.9696147e-10 -2.2813699e-10 5.1716544e-10 6.6306692e-10 1.2104851e-09 -1.8146030e-08 1.0418453e-08 1.4587682e-09 -1.6219529e-10 6.2005550e-09 3.4148409e-09
3.2847222e+00 -5.7589568e-10 1.1716213e-09 -3.0487941e-10 4.4627862e-10 -6.0346713e-10 -5.8524585e-10 -1.8278082e-08 1.0486177e-08 1.4336008e-09 -1.3034942e-10 5.9104313e-09 3.2518094e-09
3.2883333e+00 -5.7404195e-10 -5.4333126e-10 7.2565336e-11 -1.5231675e-10 -1.3497082e-09 -9.1966051e-10 -1.8409707e-08 1.0540089e-08 1.3812024e-09 -2.8900401e-11 5.5249234e-09 3.1171258e-09
3.2919444e+00 -5.7218822e-10 1.0434785e-09 -5.5624371e-10 1.0887693e-09 -1.2456143e-09 -3.2357266e-10 -1.8540828e-08 1.0446724e-08 1.3176419e-09 6.1442299e-11 5.3593839e-09 2.9183132e-09
3.2955556e+00 -5.6964834e-10 -1.9096447e-09 -3.0467867e-11 -2.5483663e-10 1.3116679e-10 -1.5116209e-09 -1.8661327e-08 1.0272134e-08 1.1902043e-09 8.0271813e-11 5.1671933e-09 2.5484422e-09
3.2988889e+00 -5.6713358e-10 1.5497441e-10 -1.2439078e-09 4.4313168e-10 -1.5328567e-09 -2.1870876e-09 -1.8791266e-08 1.0252729e-08 1.1459081e-09 2.2958456e-10 4.7857370e-09 2.5728227e-09
3.3025000e+00 -5.6440927e-10 -3.3499751e-10 8.3501952e-10 9.3513982e-10 -1.0351894e-09 2.4121383e-09 -1.8989950e-08 1.0236252e-08 1.3122675e-09 1.8536348e-10 4.3775880e-09 3.0640237e-09
3.3080556e+00 -5.6021801e-10 2.3564188e-10 1.6313657e-10 -1.2004663e-09 -7.5084598e-10 5.3506744e-10 -1.9108189e-08 1.0221849e-08 1.2503121e-09 4.7991512e-11 4.2248051e-09 3.1043727e-09
3.3113889e+00 -5.5524193e-10 -3.8039875e-10 -7.8269088e-10 -1.7325390e-10 -3.6343544e-10 -1.3157697e-10 -1.9234889e-08 1.0155146e-08 1.1621862e-09 -3.7607091e-11 4.1573925e-09 3.0475890e-09
3.3150000e+00 -5.4810001e-10 -2.3841421e-10 -3.0778486e-11 -6.1688706e-10 -9.0400956e-11 -3.9258062e-10 -1.9359949e-08 1.0232684e-08 1.2711129e-09 -1.7476920e-10 4.1452275e-09 2.8801054e-09
3.3186111e+00 -5.4095809e-10 9.5774231e-10 1.0362558e-09 -6.4922474e-10 8.5034103e-12 -1.1534212e-09 -1.9483369e-08 1.0276157e-08 1.3144695e-09 -3.0657849e-10 4.5180806e-09 2.9153342e-09
3.3222222e+00 -5.3381616e-10 -5.5443921e-10 -6.3604134e-10 -5.6747637e-10 2.5016244e-09 1.4786102e-09 -1.9605149e-08 1.0105749e-08 1.0806395e-09 -3.5434650e-10 4.9869640e-09 2.9790734e-09
3.3258333e+00 -5.2667424e-10 -1.0264552e-09 -1.5223898e-09 1.2654085e-10 6.5499897e-10 -8.9024899e-10 -1.9726258e-08 1.0036729e-08 9.5979822e-10 -4.2745189e-10 5.0815010e-09 2.5939960e-09
3.3294444e+00 -5.2797766e-10 3.8614360e-10 4.0693219e-10 -8.0135981e-10 -1.8555170e-11 -2.6643112e-09 -1.9847727e-08 9.9526377e-09 1.0355256e-09 -5.1890735e-10 5.0642172e-09 2.2005907e-09
3.3330556e+00 -5.2980716e-10 -1.1662729e-09 2.9209025e-10 -4.2844500e-11 -9.7803066e-11 -9.6712233e-10 -1.9960225e-08 9.7373877e-09 1.0483199e-09 -5.6856334e-10 5.1802257e-09 2.0762464e-09
3.3363889e+00 -5.3149592e-10 -9.9704228e-10 -1.6414827e-10 -4.5371514e-10 9.4387996e-10 -2.7632046e-10 -2.0082502e-08 9.6635602e-09 1.0696569e-09 -5.5331583e-10 5.2335505e-09 1.9888462e-09
3.3400000e+00 -5.3332541e-10 3.1213354e-10 3.6110544e-10 5.9446140e-10 -5.8488604e-10 -5.3045092e-10 -2.0205069e-08 9.9020530e-09 1.1944870e-09 -5.0574076e-10 5.1895552e-09 2.0108884e-09
3.3436111e+00 -5.3402093e-10 1.9004003e-09 7.9117275e-10 -1.5530687e-10 2.8869979e-10 7.3391768e-10 -2.0327403e-08 1.0062767e-08 1.3160834e-09 -6.8279582e-10 5.3291597e-09 1.9767547e-09
3.3472222e+00 -5.3129309e-10 -4.0943302e-10 3.3125517e-10 -1.4790476e-09 6.5114786e-10 -1.0489981e-09 -2.0449110e-08 9.9861894e-09 1.4688031e-09 -8.1617019e-10 5.3680259e-09 1.9612806e-09
3.3508333e+00 -5.2856526e-10 -3.0098741e-10 1.0784651e-09 2.4789955e-10 -3.8949201e-10 9.0616072e-10 -2.0570190e-08 1.0012998e-08 1.5603884e-09 -8.8604678e-10 5.1950447e-09 2.2044096e-09
3.3544444e+00 -5.2583742e-10 5.4969713e-10 -2.3306201e-10 -8.9291430e-10 -7.7505481e-10 1.3381072e-09 -2.0681401e-08 1.0242970e-08 1.6352556e-09 -9.6060576e-10 5.0482915e-09 2.3194818e-09
3.3577778e+00 -5.2331942e-10 1.7615756e-09 9.8173394e-10 1.4732424e-10 -2.9525063e-10 -1.8738498e-10 -2.0800949e-08 1.0425370e-08 1.6955826e-09 -1.1072011e-09 5.0989945e-09 2.3525420e-09
3.3613889e+00 -5.1774298e-10 -6.9420493e-11 -4.2486897e-10 -1.5005124e-09 6.3659383e-10 4.9255553e-10 -2.0981752e-08 1.0502031e-08 1.6338926e-09 -1.5156924e-09 5.1367152e-09 2.3896984e-09
3.3669444e+00 -5.0566843e-10 5.3169975e-10 5.4729113e-11 -9.5043486e-10 -4.7153041e-10 -2.6961686e-10 -2.1088186e-08 1.0547401e-08 1.7043550e-09 -1.6529084e-09 5.0787836e-09 2.3776499e-09
3.3702778e+00 -4.9842370e-10 -7.5727853e-11 6.4989544e-10 -4.2172550e-10 4.9021737e-11 1.4913144e-10 -2.1201756e-08 1.0577289e-08 1.7471360e-09 -1.8212508e-09 5.2015160e-09 2.4197552e-09
3.3738889e+00 -4.9057524e-10 3.5301261e-10 -2.5499438e-10 -1.1322040e-09 7.7723948e-10 2.3953347e-10 -2.1313851e-08 1.0600841e-08 1.7408305e-09 -2.0013077e-09 5.4898123e-09 2.5457832e-09
3.3775000e+00 -4.8557699e-10 -1.3452033e-10 1.9679025e-10 -5.2986011e-10 1.1636333e-09 9.2380190e-10 -2.1425284e-08 1.0444898e-08 1.7479056e-09 -2.2084859e-09 5.8623622e-09 2.5160210e-09
3.3811111e+00 -4.8481764e-10 -1.3121865e-09 -1.3148236e-10 -1.3825541e-09 1.3444524e-09 -1.1985305e-09 -2.1536544e-08 1.0377365e-08 1.7241934e-09 -2.4488956e-09 6.2127672e-09 2.2754354e-09
3.3847222e+00 -4.8405830e-10 6.8566898e-10 -8.7399494e-11 -8.3661184e-10 1.0145499e-09 -1.0222594e-09 -2.1647628e-08 1.0434908e-08 1.7242997e-09 -2.5835631e-09 6.3529627e-09 2.1181803e-09
3.3883333e+00 -4.8329895e-10 -1.5183338e-10 8.8381118e-11 -4.0647366e-10 -7.0723606e-11 -4.2932641e-10 -2.1750014e-08 1.0385203e-08 1.7277915e-09 -2.5509352e-09 6.3004708e-09 2.0246600e-09
3.3916667e+00 -4.8259802e-10 -3.4771655e-10 -5.3463584e-11 7.3275297e-10 -3.1211200e-10 -5.0587545e-10 -2.1860569e-08 1.0433486e-08 1.6889388e-09 -2.4535776e-09 6.1655102e-09 2.1090094e-09
3.3952778e+00 -4.8014790e-10 7.9564902e-10 -3.0517653e-10 1.6593271e-10 -5.9647159e-10 1.2844853e-09 -2.1970482e-08 1.0575764e-08 1.6218033e-09 -2.4964883e-09 6.4624839e-09 1.9278919e-09
3.3988889e+00 -4.7700556e-10 5.2428819e-10 -3.1453530e-10 -5.6203151e-10 2.5957623e-09 -2.9563392e-09 -2.2079673e-08 1.0703898e-08 1.4612736e-09 -2.5097084e-09 6.6527136e-09 1.5255666e-09
3.4025000e+00 -4.7386322e-10 6.6443262e-10 -1.1672777e-09 4.3999936e-10 -1.3150953e-09 -7.5743346e-10 -2.2188143e-08 1.0711630e-08 1.3009629e-09 -2.5171635e-09 6.3563582e-09 1.2340543e-09
3.4061111e+00 -4.7072087e-10 -5.9270235e-10 -3.1251332e-10 -5.0881557e-10 -6.8003325e-10 -1.9334494e-09 -2.2287623e-08 1.0751857e-08 1.2787341e-09 -2.6138786e-09 6.3139811e-09 1.1696432e-09
3.4094444e+00 -4.6776656e-10 9.9699333e-10 9.0224833e-11 -4.5833583e-10 3.7096752e-10 1.2893385e-09 -2.2394329e-08 1.0956925e-08 1.2587620e-09 -2.6231686e-09 6.4132153e-09 1.3482301e-09
3.4130556e+00 -4.6146191e-10 9.0545246e-10 -2.7458234e-10 3.7258249e-10 2.9709824e-10 3.5915563e-10 -2.2499588e-08 1.1121692e-08 1.2096109e-09 -2.6385499e-09 6.6367497e-09 1.4445782e-09
3.4166667e+00 -4.5515725e-10 6.2311896e-10 -1.7912034e-10 -5.1456367e-10 1.2077838e-09 5.3021154e-10 -2.2603398e-08 1.1346603e-08 1.1327499e-09 -2.6117628e-09 6.8370592e-09 1.4311845e-09
3.4202778e+00 -4.4885259e-10 1.4634089e-09 -5.3036544e-10 7.6182884e-10 1.4074274e-10 -6.5384509e-10 -2.2760279e-08 1.1653011e-08 1.1985191e-09 -2.3775122e-09 7.0629827e-09 1.1614448e-09
3.4258333e+00 -4.3915312e-10 3.8427953e-10 9.2498070e-10 6.4367487e-10 8.4788470e-10 -9.6459319e-10 -2.2853207e-08 1.1708707e-08 1.2624678e-09 -2.3756021e-09 7.1216249e-09 1.0087601e-09
3.4291667e+00 -4.3752583e-10 1.7547544e-10 -2.8549473e-10 -6.2457419e-10 -4.2019387e-10 -5.6225340e-10 -2.2953526e-08 1.1721617e-08 1.2494732e-09 -2.4354200e-09 6.9562589e-09 1.1444033e-09
3.4327778e+00 -4.3608061e-10 -5.5699790e-11 1.6554480e-10 7.2408541e-11 -6.9308533e-10 1.8143446e-09 -2.3053514e-08 1.1687770e-08 1.1971340e-09 -2.4660832e-09 6.6836046e-09 1.4270208e-09
3.4363889e+00 -4.3463540e-10 -2.5830913e-10 -6.4867554e-10 -3.5545281e-10 -1.1424824e-09 7.9443270e-10 -2.3153169e-08 1.1722968e-08 1.0451348e-09 -2.7105755e-09 6.4839876e-09 1.5815644e-09
3.4400000e+00 -4.3319018e-10 5.8485150e-10 -7.5439422e-10 -1.9013994e-09 -2.0138206e-10 6.3212336e-10 -2.3244675e-08 1.1780766e-08 1.0009352e-09 -2.7784810e-09 6.6189393e-09 1.8359684e-09
3.4433333e+00 -4.3007829e-10 -3.9735675e-12 3.1239801e-10 1.2223443e-09 1.1856172e-09 1.9119175e-09 -2.3342083e-08 1.1880359e-08 9.6543107e-10 -2.6813263e-09 6.8698250e-09 2.0108214e-09
3.4469444e+00 -4.1817567e-10 9.2791180e-10 -6.4012830e-10 -3.2553195e-10 5.0339905e-10 -2.9788976e-10 -2.3436757e-08 1.1898677e-08 1.0078414e-09 -2.8797357e-09 6.9938588e-09 1.9184486e-09
3.4505556e+00 -4.0627306e-10 -7.5797238e-10 1.0316087e-09 -1.5059394e-09 3.3162339e-10 -5.5478217e-10 -2.3528698e-08 1.1938483e-08 1.0210925e-09 -3.0714491e-09 7.0878976e-09 1.8097174e-09
3.4541667e+00 -3.9437044e-10 1.1272588e-09 -9.0929131e-10 -2.6372319e-10 3.0146615e-10 -4.4889034e-10 -2.3617905e-08 1.2068632e-08 8.5557662e-10 -3.0859854e-09 7.2697605e-09 1.7760780e-09
3.4577778e+00 -3.8246782e-10 8.0152221e-11 -6.1854763e-10 1.2954256e-10 9.2287384e-10 1.3837265e-10 -2.3705051e-08 1.2054112e-08 6.8475424e-10 -3.0811403e-09 7.3986317e-09 1.9153464e-09
3.4613889e+00 -3.7642844e-10 -2.1485495e-10 -9.5827434e-10 -8.4819098e-11 -5.5284993e-11 1.1471822e-09 -2.3784724e-08 1.2030644e-08 4.9549461e-10 -3.1179749e-09 7.2840392e-09 2.1371238e-09
3.4647222e+00 -3.7520384e-10 -2.1002016e-11 -9.3432112e-10 -2.8352637e-10 -7.8046444e-10 1.0705907e-09 -2.3870744e-08 1.1924183e-08 4.0762067e-10 -3.2765568e-09 7.1399997e-09 2.0016055e-09
3.4683333e+00 -3.7387720e-10 -9.6665679e-10 1.2317706e-10 -1.1803067e-09 -1.8924067e-10 -2.3215291e-09 -2.3956459e-08 1.1753405e-08 4.1803258e-10 -3.2352718e-09 7.1933008e-09 1.7204301e-09
3.4719444e+00 -3.7255055e-10 -6.1767683e-10 -2.7067112e-11 1.5613990e-09 5.4807501e-10 -2.7393631e-10 -2.4041869e-08 1.1738506e-08 2.5986851e-10 -3.0073600e-09 7.4895632e-09 1.5960041e-09
3.4755556e+00 -3.7122390e-10 4.7946111e-10 -1.4329089e-09 5.4240209e-10 1.4464272e-09 -8.7461074e-10 -2.4126894e-08 1.1852208e-08 6.4207557e-11 -2.9165748e-09 7.4474414e-09 1.3334653e-09
3.4791667e+00 -3.6920089e-10 5.7537212e-10 -3.7319227e-10 2.9561578e-10 -1.7300005e-09 -1.5488242e-09 -2.4250299e-08 1.2013231e-08 -3.9194037e-12 -2.8133834e-09 6.9083196e-09 7.7714560e-10
3.4844444e+00 -3.6608106e-10 4.4672162e-10 -5.7083326e-11 3.5611901e-10 -7.5333081e-10 -1.9647746e-09 -2.4334130e-08 1.2097466e-08 -1.2838229e-11 -2.8726603e-09 7.0657279e-09 5.5361682e-10
3.4880556e+00 -3.6394645e-10 3.3473951e-10 -2.5244292e-11 -9.0328964e-10 1.8130377e-09 -9.8568047e-11 -2.4417472e-08 1.2142903e-08 -1.0324886e-11 -2.9166074e-09 7.4462172e-09 7.2649250e-10
3.4916667e+00 -3.6181183e-10 8.6785432e-11 4.8444383e-11 4.9762375e-10 7.4849772e-10 1.6943436e-09 -2.4500130e-08 1.2211045e-08 6.9145493e-11 -2.8777028e-09 7.5036672e-09 1.0196400e-09
3.4952778e+00 -3.5799616e-10 5.4538341e-10 6.8512835e-10 -1.3850407e-10 -3.6173210e-10 1.0116333e-09 -2.4575584e-08 1.2384507e-08 2.0512236e-10 -2.8985165e-09 7.4505732e-09 1.2818309e-09
3.4986111e+00 -3.5383281e-10 1.1979547e-09 6.7464085e-10 -6.9632852e-11 -2.5494818e-11 1.6102764e-09 -2.4656329e-08 1.2577047e-08 4.1294853e-10 -2.9114714e-09 7.5002465e-09 1.4479701e-09
3.5022222e+00 -3.4932251e-10 5.8826795e-10 1.2437531e-09 -4.9950742e-11 3.5990591e-10 -7.6684716e-11 -2.4736039e-08 1.2650684e-08 5.3831803e-10 -2.8539235e-09 7.6037642e-09 1.4951125e-09
3.5058333e+00 -3.4481222e-10 9.4869171e-11 -8.6495248e-11 5.8116227e-10 3.3699827e-10 5.1184534e-10 -2.4814714e-08 1.2773972e-08 5.5920936e-10 -2.7082806e-09 7.8850738e-09 1.5335734e-09
3.5094444e+00 -3.4031391e-10 1.0488994e-09 2.7933815e-10 7.6323255e-10 1.5568372e-09 -1.5682145e-10 -2.4892447e-08 1.2955818e-08 6.9727596e-10 -2.5028175e-09 8.2300785e-09 1.6737306e-09
3.5130556e+00 -3.3659925e-10 6.3810730e-10 9.9512373e-10 1.1333511e-09 7.6581005e-10 1.4505809e-09 -2.4969326e-08 1.2964748e-08 6.9631793e-10 -2.3634490e-09 8.2436368e-09 2.0974454e-09
3.5166667e+00 -3.3288457e-10 -5.5525971e-10 -1.0039671e-09 1.5312650e-10 -6.7453239e-10 2.4606297e-09 -2.5045352e-08 1.2983674e-08 6.4061768e-10 -2.3531915e-09 8.2381215e-09 2.2549916e-09
3.5202778e+00 -3.2916991e-10 7.3084345e-10 4.8981087e-10 -5.8441899e-11 6.3740175e-10 -1.0063564e-09 -2.5114772e-08 1.3078040e-08 8.0249004e-10 -2.2823662e-09 8.3537907e-09 2.2161544e-09
3.5236111e+00 -3.2574098e-10 2.1755710e-10 1.1289133e-09 7.6669543e-10 2.0620146e-10 6.1798347e-10 -2.5189070e-08 1.3282261e-08 9.6177070e-10 -2.0887121e-09 8.4801522e-09 2.3127757e-09
3.5272222e+00 -3.2126470e-10 1.6770340e-09 3.4136968e-10 1.0208804e-09 6.4449142e-10 2.7390574e-10 -2.5262156e-08 1.3541281e-08 9.0486951e-10 -1.9419033e-09 8.8190776e-09 2.2993528e-09
3.5308333e+00 -3.1518879e-10 7.2593192e-10 -8.6661142e-10 3.3427840e-10 1.6372274e-09 -3.9780914e-10 -2.5333847e-08 1.3636100e-08 8.0896416e-10 -1.9291451e-09 9.2628819e-09 2.2225873e-09
3.5344444e+00 -3.0911288e-10 1.5371817e-10 -1.8668721e-11 -2.1651033e-10 1.3505581e-09 -3.1079603e-10 -2.5404142e-08 1.3546420e-08 7.6053376e-10 -1.9770760e-09 9.6381258e-09 1.9517480e-09
3.5380556e+00 -3.0303697e-10 -9.8568956e-10 -4.2838113e-10 -2.2592918e-10 1.1756648e-09 -2.1892590e-09 -2.5504488e-08 1.3235134e-08 7.4801300e-10 -2.1757212e-09 1.0116502e-08 1.6246297e-09
3.5433333e+00 -2.9485755e-10 -9.9020624e-10 3.4930264e-10 -1.0286724e-09 1.0278560e-09 1.2324863e-10 -2.5571988e-08 1.3193460e-08 8.4767348e-10 -2.2749759e-09 1.0353983e-08 1.7148356e-09
3.5469444e+00 -2.9294534e-10 6.0358729e-10 5.7064024e-10 1.1247573e-10 5.7091772e-10 7.0942144e-10 -2.5639048e-08 1.3167281e-08 8.4984781e-10 -2.3120622e-09 1.0571134e-08 1.5843664e-09
3.5505556e+00 -2.9103313e-10 -8.4645895e-10 -5.5056946e-10 -4.5481126e-10 8.9099253e-10 -1.9137533e-09 -2.5705669e-08 1.3144361e-08 7.3186187e-10 -2.5491990e-09 1.0628782e-08 1.4349887e-09
3.5541667e+00 -2.8912092e-10 6.3382912e-10 -5.3853156e-10 -1.7341433e-09 -5.0289801e-10 5.3488246e-10 -2.5771851e-08 1.3340252e-08 6.4826678e-10 -2.7700766e-09 1.0743910e-08 1.3592773e-09
3.5577778e+00 -2.8720872e-10 1.1834873e-09 -2.3311545e-10 -3.0472700e-10 1.2779663e-09 -1.2337570e-09 -2.5832326e-08 1.3540831e-08 6.7634151e-10 -2.7179525e-09 1.1009253e-08 1.3334663e-09
3.5611111e+00 -2.8330685e-10 8.3238109e-10 5.1386263e-10 8.2596771e-10 6.5724007e-10 9.7564738e-10 -2.5896656e-08 1.3657965e-08 6.9887738e-10 -2.7918638e-09 1.1323445e-08 1.4613686e-09
3.5647222e+00 -2.7690349e-10 2.5428547e-10 -3.0583922e-10 -1.5082262e-09 1.4579678e-09 2.0498962e-10 -2.5959517e-08 1.3797375e-08 6.3034820e-10 -3.0466258e-09 1.1442073e-08 1.6357852e-09
3.5683333e+00 -2.7050014e-10 1.0390402e-09 -3.2673784e-10 -8.4342297e-10 -6.5933948e-10 1.4050091e-09 -2.6020906e-08 1.3996252e-08 6.3394392e-10 -3.0992930e-09 1.1285032e-08 1.6647857e-09
3.5719444e+00 -2.6409679e-10 8.0597107e-10 3.5992909e-10 3.5726472e-10 -3.9788880e-10 -1.1373124e-09 -2.6080825e-08 1.4065740e-08 7.5316493e-10 -2.9960963e-09 1.1396554e-08 1.6759345e-09
3.5755556e+00 -2.5769343e-10 -1.6131721e-10 7.4057259e-10 5.9531972e-10 1.1486780e-09 1.2402251e-09 -2.6138927e-08 1.4239646e-08 6.6673978e-10 -2.9652351e-09 1.1857777e-08 1.9634251e-09
3.5791667e+00 -2.4827157e-10 1.7746680e-09 -1.5383432e-09 -3.1044709e-10 1.9563732e-09 1.4135343e-09 -2.6190590e-08 1.4541159e-08 4.4902086e-10 -3.0108177e-09 1.2082074e-08 2.4153156e-09
3.5825000e+00 -2.3912077e-10 1.2556133e-09 -6.3884687e-10 -1.4537874e-10 -3.2052226e-10 3.1053721e-09 -2.6244370e-08 1.4803374e-08 4.4221546e-10 -2.8799642e-09 1.2270478e-08 2.8975677e-09
3.5861111e+00 -2.2920740e-10 1.1769964e-09 5.7602775e-10 1.3532569e-09 1.5889011e-09 1.3461857e-09 -2.6295873e-08 1.5013405e-08 5.2078077e-10 -2.8913845e-09 1.2587819e-08 3.0679933e-09
3.5897222e+00 -2.1929403e-10 7.7149921e-10 1.4919053e-10 -1.4586750e-09 5.4750680e-10 2.2697360e-10 -2.6345201e-08 1.5207102e-08 5.8223894e-10 -3.0640568e-09 1.2710148e-08 3.0812213e-09
3.5933333e+00 -2.1027044e-10 1.0254576e-09 4.1811566e-10 -1.3522339e-10 2.7603219e-10 -1.0486863e-10 -2.6392965e-08 1.5366523e-08 5.8823622e-10 -3.1373913e-09 1.2849498e-08 3.1231442e-09
3.5969444e+00 -2.0567083e-10 4.5351630e-10 -3.6275613e-10 -5.4171045e-10 6.6210299e-10 4.9184924e-10 -2.6460874e-08 1.5323536e-08 3.8201444e-10 -2.9917331e-09 1.3494214e-08 3.2119132e-09
3.6022222e+00 -1.9894832e-10 -7.2638171e-10 -9.3969674e-10 1.4616567e-09 2.3076227e-09 6.8796646e-11 -2.6506037e-08 1.5243935e-08 2.7921110e-10 -2.9221118e-09 1.3858911e-08 3.2360290e-09
3.6058333e+00 -1.9434872e-10 -1.2086024e-11 -9.2571028e-12 -8.1899822e-10 1.4759776e-10 1.5381120e-10 -2.6550144e-08 1.5229676e-08 1.9353728e-10 -2.9803720e-09 1.3896399e-08 3.0866595e-09
3.6094444e+00 -1.8974416e-10 -1.2019994e-10 -7.8157817e-10 2.8121119e-10 1.0477955e-10 -1.5326067e-09 -2.6593151e-08 1.5119000e-08 -4.1788891e-11 -2.8621107e-09 1.4088557e-08 2.5707290e-09
3.6130556e+00 -1.8476921e-10 -9.0655406e-10 -1.3906635e-09 8.1043182e-10 1.1888690e-09 -3.2298289e-09 -2.6631835e-08 1.5011318e-08 -3.4256536e-10 -2.7885661e-09 1.4327020e-08 2.1615323e-09
3.6163889e+00 -1.8017696e-10 -1.7567423e-10 -1.6171024e-09 -7.4985475e-11 5.5029883e-10 -8.6213960e-10 -2.6672644e-08 1.4966636e-08 -5.6995560e-10 -2.7112176e-09 1.4309818e-08 2.2139818e-09
3.6200000e+00 -1.7520201e-10 -2.3884783e-10 -4.8188453e-10 7.8897207e-10 -6.6610760e-10 1.3462887e-09 -2.6712311e-08 1.4952580e-08 -6.4166031e-10 -2.6750366e-09 1.4220177e-08 2.1935871e-09
3.6236111e+00 -1.7022706e-10 1.0844371e-10 -1.8000512e-10 -4.5499416e-10 6.2625427e-11 -1.5345472e-09 -2.6750654e-08 1.4874943e-08 -6.3100673e-10 -2.6266426e-09 1.4306350e-08 1.9350693e-09
3.6272222e+00 -1.6367046e-10 -8.2869243e-10 2.7834590e-10 9.0170867e-10 5.1750508e-10 -8.5177084e-10 -2.6787105e-08 1.4720137e-08 -8.0915017e-10 -2.5942023e-09 1.4447103e-08 1.8977891e-09
3.6308333e+00 -1.5376292e-10 -6.0747048e-10 -1.9227469e-09 -6.0225970e-10 4.3007806e-10 5.0764596e-10 -2.6818734e-08 1.4630244e-08 -1.0497494e-09 -2.7527980e-09 1.4453557e-08 2.0336328e-09
3.6341667e+00 -1.4461749e-10 -2.9597586e-10 -4.8324433e-10 -9.8369720e-10 -3.8301219e-10 8.5079048e-10 -2.6850810e-08 1.4586374e-08 -1.2280707e-09 -2.8827661e-09 1.4355038e-08 2.1443308e-09
3.6377778e+00 -1.3470995e-10 -1.1101132e-10 -1.1627984e-09 -2.1600785e-10 -2.8023618e-10 1.7103672e-10 -2.6880611e-08 1.4527222e-08 -1.4293041e-09 -3.0472095e-09 1.4342926e-08 2.1081217e-09
3.6413889e+00 -1.2480241e-10 -4.3775107e-10 -6.9474096e-10 -1.3019315e-09 1.9869815e-10 -5.0527430e-10 -2.6908429e-08 1.4533415e-08 -1.5225187e-09 -3.2376520e-09 1.4152531e-08 1.7883312e-09
3.6450000e+00 -1.1744431e-10 4.9520638e-10 -1.6570184e-10 -4.5599961e-10 -1.4804788e-09 -2.4466384e-09 -2.6934730e-08 1.4711831e-08 -1.4634029e-09 -3.5469358e-09 1.4002944e-08 1.2771932e-09
3.6486111e+00 -1.1159554e-10 1.1599856e-09 7.1138701e-10 -2.3989275e-09 4.7342366e-10 -2.2715581e-09 -2.6959688e-08 1.4965111e-08 -1.3742375e-09 -3.9961043e-09 1.3903730e-08 9.0444753e-10
3.6522222e+00 -1.0574676e-10 1.1897366e-09 1.1167817e-10 -1.7472431e-09 -1.1413535e-09 -1.1691715e-09 -2.6981534e-08 1.5134813e-08 -1.2960774e-09 -4.2827126e-09 1.3741962e-08 5.0126357e-10
3.6555556e+00 -1.0034790e-10 5.1581190e-10 6.6992249e-10 -1.1188417e-09 -3.8457739e-11 -2.8626697e-09 -2.7015089e-08 1.5273459e-08 -1.1572202e-09 -4.4359220e-09 1.3545061e-08 1.8419664e-10
3.6611111e+00 -8.9583978e-11 3.2024164e-10 1.6322062e-10 1.9958568e-10 -8.2316806e-10 9.6026839e-10 -2.7034564e-08 1.5212828e-08 -1.0172676e-09 -4.4296857e-09 1.3291938e-08 3.1871170e-10
3.6647222e+00 -8.0008866e-11 -8.8272519e-10 1.1286502e-09 -1.4201985e-10 -8.8091209e-10 2.8140905e-10 -2.7050589e-08 1.5091510e-08 -9.1410230e-10 -4.5507815e-09 1.3095291e-08 4.2572955e-10
3.6680556e+00 -7.1170305e-11 -3.3655526e-10 -9.6997233e-11 -1.0689388e-09 -5.5328338e-10 7.8876992e-10 -2.7065835e-08 1.5168913e-08 -8.0392910e-10 -4.6658420e-09 1.3228390e-08 5.5309154e-10
3.6716667e+00 -6.1595193e-11 1.0546392e-09 1.1139806e-09 6.8416375e-12 1.4493354e-09 3.8687916e-10 -2.7078881e-08 1.5284658e-08 -6.2474864e-10 -4.6714600e-09 1.3477970e-08 5.4414327e-10
3.6752778e+00 -5.2020082e-11 1.9141973e-11 5.3999293e-10 -5.8699917e-11 2.3089608e-10 -4.6947852e-10 -2.7089751e-08 1.5354263e-08 -5.8859171e-10 -4.7962620e-09 1.3690022e-08 7.0874230e-10
3.6788889e+00 -4.2638499e-11 6.2659562e-10 -2.0623665e-10 -1.0933190e-09 1.1966796e-09 1.9888542e-09 -2.7098473e-08 1.5388653e-08 -6.3479065e-10 -5.0111385e-09 1.3678246e-08 1.0660108e-09
3.6825000e+00 -3.3311079e-11 -3.0755408e-10 -2.2021505e-10 -8.9015574e-10 -1.2759549e-09 1.3090088e-09 -2.7105052e-08 1.5433882e-08 -6.6898519e-10 -5.0950152e-09 1.3480648e-08 1.1579706e-09
3.6861111e+00 -2.3983659e-11 7.2715100e-10 -9.5426921e-11 1.1590912e-10 -5.4322361e-11 -4.6014913e-10 -2.7109224e-08 1.5683173e-08 -6.8920538e-10 -5.1358602e-09 1.3725582e-08 1.1844856e-09
3.6894444e+00 -1.5373729e-11 1.7782852e-09 -1.0677488e-10 -5.2435936e-10 1.8406818e-09 7.2529934e-10 -2.7111729e-08 1.5887015e-08 -6.4047728e-10 -5.0649376e-09 1.4264031e-08 1.1770845e-09
3.6930556e+00 -6.4410169e-12 1.1279193e-10 5.5657271e-10 1.1790298e-09 1.7842778e-09 -7.9361771e-10 -2.7112648e-08 1.5783450e-08 -6.6063932e-10 -4.8990729e-09 1.4540111e-08 1.1982286e-09
3.6966667e+00 -1.5580381e-12 -1.0735809e-09 -7.4268386e-10 3.5202912e-10 7.4349875e-11 9.8879442e-10 -2.7112445e-08 1.5886413e-08 -6.3312656e-10 -5.0181210e-09 1.4464168e-08 1.3481554e-09
3.7002778e+00 3.3249408e-12 2.0287830e-09 9.9664781e-10 -1.4509353e-09 -5.8561639e-10 3.9514525e-10 -2.7111120e-08 1.5989066e-08 -4.5664634e-10 -5.3181834e-09 1.4439188e-08 1.4245270e-09
3.7038889e+00 8.2079196e-12 -1.0764524e-09 6.3240042e-10 -1.3188713e-09 4.1745106e-10 3.0982338e-10 -2.7108675e-08 1.5961220e-08 -3.3929441e-10 -5.3581851e-09 1.4574145e-08 1.3551197e-09
3.7075000e+00 1.3090898e-11 8.1812035e-10 4.5084819e-10 9.4962505e-10 4.9110707e-10 -9.5050644e-10 -2.7105270e-08 1.6088829e-08 -2.2280193e-10 -5.2148798e-09 1.4786231e-08 1.3089935e-09
3.7108333e+00 1.9031086e-11 4.6437481e-10 7.1407704e-10 4.8342808e-10 1.0556848e-09 4.8924428e-10 -2.7099923e-08 1.6172054e-08 -2.2897239e-10 -5.2287959e-09 1.4949678e-08 1.2978809e-09
3.7144444e+00 2.7531384e-11 3.0771874e-10 -7.7103516e-10 -6.1188424e-10 4.4674950e-11 -5.9182166e-10 -2.7087885e-08 1.6275938e-08 -2.5403915e-10 -5.4004973e-09 1.4601556e-08 1.3223430e-09
3.7200000e+00 4.0608767e-11 3.1871648e-10 6.2063467e-10 -4.1832364e-10 -1.5680371e-09 7.3859384e-10 -2.7078444e-08 1.6389464e-08 -2.2217991e-10 -5.5316154e-09 1.4284928e-08 1.5985828e-09
3.7233333e+00 4.8455199e-11 8.2225357e-10 -3.0204249e-10 -8.9285690e-10 -7.4120034e-10 2.0238039e-09 -2.7066308e-08 1.6609489e-08 -2.7215275e-10 -5.5356684e-09 1.4425306e-08 1.8812680e-09
3.7269444e+00 5.7226314e-11 1.2189529e-09 -1.5924523e-10 8.5544419e-10 1.6862546e-09 5.8559761e-10 -2.7052060e-08 1.6871800e-08 -1.1829219e-10 -5.4645636e-09 1.5052154e-08 2.1018074e-09
3.7305556e+00 6.6846431e-11 1.2145463e-09 1.5794965e-09 -1.9909161e-10 2.5338187e-09 1.4501502e-09 -2.7035603e-08 1.7020926e-08 9.2920457e-11 -5.4572560e-09 1.5641153e-08 2.4885045e-09
3.7341667e+00 7.6466548e-11 1.6891634e-10 3.7015873e-10 2.6654635e-10 1.4314545e-09 2.1193619e-09 -2.7016937e-08 1.7038642e-08 2.0917510e-10 -5.4340532e-09 1.5686324e-08 2.8379175e-09
3.7377778e+00 8.6086664e-11 -4.5641175e-12 7.0296109e-10 -5.2367488e-11 -1.1273550e-09 1.1059890e-09 -2.6996061e-08 1.7119090e-08 3.8177799e-10 -5.4635178e-09 1.5567650e-08 2.9669798e-09
3.7413889e+00 9.5706781e-11 7.5089721e-10 8.9029630e-10 -2.1961324e-10 3.2841356e-10 8.5355323e-11 -2.6974968e-08 1.7255882e-08 4.5921877e-10 -5.4759017e-09 1.5867242e-08 2.9670442e-09
3.7447222e+00 1.0328749e-10 6.2389385e-10 -1.1588822e-10 9.5774895e-11 1.8565820e-09 -8.4711635e-11 -2.6950413e-08 1.7267820e-08 4.7465065e-10 -5.5618611e-09 1.6030883e-08 2.8309176e-09
3.7483333e+00 1.1054206e-10 -5.1314024e-10 2.5833635e-10 -8.8924637e-10 -7.5491467e-10 -1.1718418e-09 -2.6924192e-08 1.7235834e-08 5.4154855e-10 -5.6114165e-09 1.5729351e-08 2.6321054e-09
3.7519444e+00 1.1779664e-10 2.1639890e-10 3.5918277e-10 4.3181154e-10 -1.2750609e-09 -6.6334745e-10 -2.6896305e-08 1.7228320e-08 6.2120732e-10 -5.7369019e-09 1.5766941e-08 2.5701612e-09
3.7555556e+00 1.2505121e-10 -2.8610951e-10 3.7612901e-10 -1.5901385e-09 1.5281226e-09 9.1555166e-11 -2.6866752e-08 1.7194029e-08 4.9090263e-10 -6.0047708e-09 1.6052772e-08 2.6356918e-09
3.7591667e+00 1.3230579e-10 -3.2015117e-11 -1.5789416e-09 -8.8249722e-10 3.9615093e-10 5.1334214e-10 -2.6835734e-08 1.7155562e-08 3.2369831e-10 -6.0151724e-09 1.6325426e-08 2.5369338e-09
3.7627778e+00 1.3780723e-10 -3.2484420e-10 3.5517060e-11 7.8648228e-10 1.4394192e-09 -1.4249539e-09 -2.6805992e-08 1.7124201e-08 3.6598025e-10 -5.9076011e-09 1.6537100e-08 2.3194366e-09
3.7661111e+00 1.4277058e-10 9.6577414e-12 3.8730215e-10 2.8922998e-10 1.0436322e-10 -7.5001768e-10 -2.6772585e-08 1.7101566e-08 3.5869015e-10 -6.0006120e-09 1.6590359e-08 2.1844557e-09
3.7697222e+00 1.4814754e-10 -2.1965099e-10 -4.5459539e-10 -1.1477914e-09 2.5419057e-10 -4.9595924e-10 -2.6737943e-08 1.7104215e-08 4.5948830e-11 -6.1372001e-09 1.6673549e-08 2.0789345e-09
3.7733333e+00 1.5352450e-10 2.4423450e-10 -2.4322476e-09 -1.1302209e-10 3.0585866e-10 -4.7808333e-10 -2.6681738e-08 1.7216649e-08 -2.1098696e-10 -6.2269598e-09 1.6747326e-08 1.9045216e-09
3.7788889e+00 1.6461940e-10 4.3375511e-10 8.9063304e-10 -4.2553595e-10 1.6987450e-11 -5.6839376e-10 -2.6645958e-08 1.7358215e-08 -3.5663682e-10 -6.3277827e-09 1.6698563e-08 1.8244325e-09
3.7822222e+00 1.7292557e-10 9.8901928e-10 -2.3471323e-09 -5.8269401e-10 -3.7262836e-10 -2.3249751e-10 -2.6605210e-08 1.7472749e-08 -6.9236189e-10 -6.4493285e-09 1.6731612e-08 1.7647795e-09
3.7858333e+00 1.8192393e-10 7.3528926e-11 -7.5186838e-10 -5.3926671e-10 5.9512298e-10 -3.1814568e-10 -2.6562394e-08 1.7597063e-08 -8.3853716e-10 -6.4295950e-09 1.6713791e-08 1.5235403e-09
3.7894444e+00 1.9092228e-10 1.0797527e-09 -5.9744181e-10 7.2142205e-10 -7.1509953e-10 -1.9086777e-09 -2.6517491e-08 1.7735288e-08 -9.6644015e-10 -6.2830826e-09 1.6658312e-08 1.2287242e-09
3.7930556e+00 2.0011154e-10 2.0258637e-10 -5.8320115e-10 6.3100020e-10 3.4160083e-10 -8.1270181e-10 -2.6470246e-08 1.7767438e-08 -1.1077591e-09 -6.1485935e-09 1.6674966e-08 1.1167241e-09
3.7966667e+00 2.1130670e-10 9.5671984e-11 -7.2128138e-10 6.1043768e-10 -2.2947799e-10 -2.2114540e-10 -2.6420431e-08 1.7917670e-08 -1.0722706e-09 -6.0851896e-09 1.6691182e-08 1.0510952e-09
3.8002778e+00 2.2250185e-10 1.2980577e-09 1.0488672e-09 -2.5171185e-11 3.3864316e-10 -3.8465911e-10 -2.6372165e-08 1.8162639e-08 -8.7311439e-10 -6.1535192e-09 1.6514150e-08 7.5359081e-10
3.8036111e+00 2.3283584e-10 1.1639416e-09 9.4269419e-10 -6.5812492e-10 -1.6297752e-09 -2.5903839e-09 -2.6317404e-08 1.8341824e-08 -8.1236862e-10 -6.1759857e-09 1.6457954e-08 6.2493331e-10
3.8072222e+00 2.4403099e-10 4.9838136e-10 -3.8196407e-10 4.5074189e-10 1.2514498e-09 1.4027762e-09 -2.6260197e-08 1.8396936e-08 -8.3982189e-10 -6.1149823e-09 1.6604486e-08 6.0737264e-10
3.8108333e+00 2.5414463e-10 1.2903253e-11 1.2854931e-10 1.1236662e-10 -2.6496448e-10 -1.5648747e-09 -2.6200858e-08 1.8488182e-08 -9.7630194e-10 -6.2059428e-09 1.6689113e-08 2.4154177e-10
3.8144444e+00 2.6259747e-10 8.3360263e-10 -1.3883652e-09 -9.5200220e-10 8.3469493e-10 -1.8120256e-09 -2.6139578e-08 1.8513307e-08 -1.1302881e-09 -6.2053455e-09 1.6652301e-08 1.0558196e-10
3.8180556e+00 2.7105031e-10 -6.0051799e-10 -3.3045364e-11 9.5751580e-10 -1.0825263e-09 5.5701191e-10 -2.6076356e-08 1.8486162e-08 -1.0003283e-09 -6.1353610e-09 1.6555358e-08 1.9950154e-10
3.8216667e+00 2.7950314e-10 3.4869184e-10 1.2326740e-09 -3.1150504e-10 4.2988573e-10 3.0993810e-10 -2.6016274e-08 1.8532752e-08 -9.6414978e-10 -6.3015335e-09 1.6589017e-08 2.4395460e-10
3.8250000e+00 2.8730576e-10 1.1954682e-10 -8.7088851e-10 -1.3502203e-09 -1.8440026e-10 1.3459266e-10 -2.5949470e-08 1.8606296e-08 -1.0081386e-09 -6.4808149e-09 1.6610138e-08 3.3001622e-10
3.8286111e+00 2.9443790e-10 5.6273002e-10 4.6483808e-10 -3.0468518e-10 3.2659305e-10 6.5982229e-10 -2.5881093e-08 1.8595854e-08 -9.5851736e-10 -6.6453152e-09 1.6808177e-08 2.2455547e-10
3.8322222e+00 3.0100849e-10 -6.5959771e-10 -6.7960882e-12 -1.2137788e-09 1.0066436e-09 -1.6333061e-09 -2.5772951e-08 1.8680123e-08 -9.7704236e-10 -6.7396132e-09 1.7023269e-08 -1.9115781e-10
3.8377778e+00 3.1111709e-10 1.1677514e-09 -1.0435386e-10 6.4799090e-10 -6.5412475e-11 -8.6097329e-10 -2.5706351e-08 1.8775952e-08 -9.4946556e-10 -6.5925698e-09 1.7027420e-08 -9.0944825e-11
3.8411111e+00 3.1718225e-10 -2.0464249e-10 3.8012198e-10 8.2244284e-10 9.5686544e-11 1.8631036e-09 -2.5632305e-08 1.8560533e-08 -7.3148967e-10 -6.4945045e-09 1.7125694e-08 1.5465544e-10
3.8447222e+00 3.2763107e-10 -1.7938354e-09 1.6319631e-09 8.2776030e-11 5.6591476e-10 4.0397582e-10 -2.5555492e-08 1.8463915e-08 -5.6428812e-10 -6.4980671e-09 1.7215557e-08 3.0807908e-10
3.8483333e+00 3.4128416e-10 8.9749169e-10 -8.8564212e-11 -1.1566211e-10 3.9060403e-11 1.0122424e-09 -2.5475542e-08 1.8603029e-08 -4.9689151e-10 -6.4640965e-09 1.7144551e-08 5.4541744e-10
3.8519444e+00 3.5493725e-10 3.9309404e-10 7.1068676e-10 4.2923668e-10 -5.1708628e-10 1.1785732e-09 -2.5392457e-08 1.8520803e-08 -4.7653821e-10 -6.3833369e-09 1.6990584e-08 8.7451407e-10
3.8555556e+00 3.6859034e-10 -1.1559220e-09 -5.2281006e-10 3.1623688e-10 -5.1945501e-10 1.8592418e-09 -2.5306236e-08 1.8511513e-08 -6.0382604e-10 -6.4132573e-09 1.6826660e-08 9.1068469e-10
3.8591667e+00 3.8224343e-10 1.0697368e-09 -6.5215453e-10 -5.9242495e-10 -5.8411312e-10 -1.5253592e-09 -2.5224041e-08 1.8643257e-08 -7.0868613e-10 -6.4392820e-09 1.6661757e-08 7.4085058e-10
3.8625000e+00 3.9318057e-10 2.5432521e-10 -3.9644596e-10 3.3217770e-10 -6.1856552e-10 -1.7298106e-10 -2.5132397e-08 1.8869378e-08 -7.6412721e-10 -6.3655871e-09 1.6563714e-08 8.1472707e-10
3.8661111e+00 4.0488557e-10 1.8434406e-09 -1.1531787e-10 3.4808266e-10 -4.1478443e-11 8.5491789e-10 -2.5038064e-08 1.9196957e-08 -7.1596080e-10 -6.2971694e-09 1.6485965e-08 8.6306417e-10
3.8697222e+00 4.1659058e-10 1.1955564e-09 5.5993088e-10 2.8346542e-10 -4.8194563e-10 -4.0872935e-10 -2.4941043e-08 1.9362951e-08 -5.5733294e-10 -6.3557046e-09 1.6474826e-08 6.4573493e-10
3.8733333e+00 4.2829558e-10 3.4439716e-10 9.0432632e-10 -8.2379038e-10 4.0695576e-10 -1.5973867e-09 -2.4841468e-08 1.9576407e-08 -4.8562816e-10 -6.5521719e-09 1.6630053e-08 4.7390597e-10
3.8769444e+00 4.3882849e-10 1.6358679e-09 -2.4243605e-10 -9.8975326e-10 6.3806753e-10 1.1273254e-11 -2.4747770e-08 1.9886776e-08 -5.2880720e-10 -6.6312047e-09 1.6792006e-08 3.4972953e-10
3.8802778e+00 4.4511131e-10 1.4834209e-09 -1.8935448e-10 1.9942421e-10 5.4309484e-10 -1.2530381e-09 -2.4644762e-08 2.0217121e-08 -5.9445158e-10 -6.5437532e-09 1.7054293e-08 5.1023524e-10
3.8838889e+00 4.5191771e-10 1.5812346e-09 -4.1659367e-10 6.0782105e-10 1.2226762e-09 2.7346293e-09 -2.4540190e-08 2.0466286e-08 -6.3473367e-10 -6.4262597e-09 1.7291771e-08 8.2776952e-10
3.8875000e+00 4.5872411e-10 7.3030785e-10 4.4759033e-11 4.7673375e-10 3.7607448e-10 1.9645641e-10 -2.4434054e-08 2.0566737e-08 -6.9463643e-10 -6.4514075e-09 1.7507776e-08 8.6077450e-10
3.8911111e+00 4.6553050e-10 2.0159511e-10 -5.9770758e-10 -7.0886689e-10 1.0781201e-09 1.0820494e-10 -2.4266734e-08 2.0713392e-08 -8.8882053e-10 -6.4391197e-09 1.7847570e-08 1.1378815e-09
3.8966667e+00 4.8156626e-10 6.8275592e-10 -5.6739690e-10 7.8259364e-10 4.0879708e-10 1.5544370e-09 -2.4163474e-08 2.0791642e-08 -9.6987140e-10 -6.3277750e-09 1.7910559e-08 1.3295302e-09
3.9000000e+00 4.9258301e-10 1.0367980e-10 -2.4311144e-10 3.3085261e-10 5.0599193e-11 3.6204863e-10 -2.4048974e-08 2.0832163e-08 -9.3859272e-10 -6.3162685e-09 1.8006128e-08 1.4084598e-09
3.9036111e+00 5.0451781e-10 2.7223686e-10 5.3183769e-10 -2.2463878e-10 5.9279246e-10 3.6653233e-10 -2.3931732e-08 2.0982636e-08 -8.8952850e-10 -6.4212395e-09 1.8200056e-08 1.5794633e-09
3.9072222e+00 5.1645262e-10 1.1237221e-09 -7.8937218e-11 -7.4432429e-10 7.1276677e-10 1.2119619e-09 -2.3811979e-08 2.1170995e-08 -9.5339820e-10 -6.3662214e-09 1.8332904e-08 1.9365177e-09
3.9108333e+00 5.2639312e-10 6.2371087e-10 -5.1062922e-10 1.2521843e-09 1.8160001e-10 2.0839249e-09 -2.3690297e-08 2.1290102e-08 -1.0471892e-09 -6.2938867e-09 1.8201363e-08 2.0103302e-09
3.9144444e+00 5.3324652e-10 4.8126414e-10 -3.5513355e-10 -5.8447968e-10 -1.0671661e-09 -1.4025791e-09 -2.3576578e-08 2.1456490e-08 -1.0446042e-09 -6.4367187e-09 1.8006432e-08 1.9761627e-09
3.9177778e+00 5.3957274e-10 1.1909816e-09 3.8098302e-10 -8.4384116e-10 -3.5451090e-10 1.0609042e-09 -2.3451869e-08 2.1691596e-08 -1.0068555e-09 -6.5283346e-09 1.7963700e-08 2.0685607e-09
3.9213889e+00 5.4642614e-10 9.9012902e-10 -3.2533215e-11 -1.8441663e-12 6.6830540e-11 -2.0799950e-10 -2.3325586e-08 2.1910658e-08 -1.0277201e-09 -6.5807193e-09 1.7899655e-08 2.2068057e-09
3.9250000e+00 5.5327954e-10 1.0421433e-09 -1.6006292e-10 -4.8170705e-10 -4.9799330e-10 1.4841073e-09 -2.3197634e-08 2.2101101e-08 -1.1014938e-09 -6.6210937e-09 1.7876685e-08 2.4464153e-09
3.9286111e+00 5.6095934e-10 7.2462584e-10 -5.2092576e-10 1.0902081e-10 3.4335332e-10 7.2767338e-10 -2.3067878e-08 2.2239934e-08 -1.1386659e-09 -6.8343415e-09 1.7830074e-08 2.5947824e-09
3.9322222e+00 5.6899339e-10 5.6335434e-10 1.7779891e-10 -2.0774623e-09 -6.5714850e-10 6.4186944e-10 -2.2936277e-08 2.2329686e-08 -1.1428122e-09 -7.0841151e-09 1.8027438e-08 2.6892185e-09
3.9358333e+00 5.7702745e-10 2.6928537e-10 -2.1607204e-10 -2.2814042e-10 1.9858461e-09 2.2984820e-10 -2.2813161e-08 2.2487031e-08 -1.2990797e-09 -7.2344041e-09 1.8268353e-08 2.7185901e-09
3.9391667e+00 5.8444350e-10 1.3120761e-09 -1.3466029e-09 -1.2747487e-09 -2.2879790e-10 6.3867164e-11 -2.2678008e-08 2.2658572e-08 -1.3955120e-09 -7.4468508e-09 1.8329564e-08 2.8333994e-09
3.9427778e+00 5.9250765e-10 2.7933799e-10 4.5645933e-10 -6.8629741e-10 6.4087950e-10 9.9591162e-10 -2.2540528e-08 2.2672343e-08 -1.2508415e-09 -7.4877019e-09 1.8597196e-08 2.9842943e-09
3.9463889e+00 6.0470683e-10 -1.5158249e-10 8.7896045e-10 3.0921025e-10 1.1608772e-09 3.9696375e-10 -2.2400246e-08 2.2650465e-08 -1.2180338e-09 -7.3172768e-09 1.8867157e-08 2.8961609e-09
3.9500000e+00 6.1690601e-10 -5.1386343e-11 -5.7612020e-10 1.2639442e-09 6.5656167e-10 -1.2105023e-09 -2.2190179e-08 2.3021932e-08 -1.6023513e-09 -7.2508999e-09 1.8909173e-08 2.5539641e-09
3.9552778e+00 6.3473558e-10 2.4092814e-09 -1.8511489e-09 -8.4472141e-10 -4.6302719e-10 -9.5074097e-10 -2.2043000e-08 2.3453100e-08 -1.7187720e-09 -7.3889929e-09 1.8808991e-08 2.5683109e-09
3.9588889e+00 6.4693476e-10 1.5907350e-09 7.7649659e-10 -4.2998350e-10 -2.1142083e-10 1.0831727e-09 -2.1893472e-08 2.3713532e-08 -1.7344238e-09 -7.5594416e-09 1.8738213e-08 2.6564229e-09
3.9625000e+00 6.5519251e-10 8.2532926e-10 -9.2097426e-10 -1.1433885e-09 -2.6506894e-10 -2.6983058e-10 -2.1742126e-08 2.3867956e-08 -1.8576168e-09 -7.5732979e-09 1.8810416e-08 2.6176570e-09
3.9661111e+00 6.6277183e-10 6.0728549e-10 -2.1619179e-10 1.0154837e-09 7.5115331e-10 -8.8008655e-11 -2.1600877e-08 2.3989516e-08 -1.8761967e-09 -7.6732629e-09 1.9016743e-08 2.6158036e-09
3.9694444e+00 6.6976812e-10 6.1442337e-10 3.0392114e-11 -2.0151334e-09 7.5363672e-10 6.9474046e-11 -2.1446183e-08 2.4085573e-08 -1.8620798e-09 -7.7036372e-09 1.9357491e-08 2.5497932e-09
3.9730556e+00 6.7734744e-10 2.7671583e-10 9.9917895e-11 1.7347554e-09 1.5403552e-09 -6.7880078e-10 -2.1289762e-08 2.4103980e-08 -1.9101460e-09 -7.5703374e-09 1.9482893e-08 2.4391235e-09
3.9766667e+00 6.8480929e-10 -1.0594971e-10 -5.4360545e-10 -5.0429545e-10 -6.9612171e-10 -3.4276572e-10 -2.1131698e-08 2.4121667e-08 -1.9690176e-09 -7.7045205e-09 1.9504247e-08 2.2736370e-09
3.9802778e+00 6.9165733e-10 2.7003617e-10 1.7533174e-13 -7.3431756e-10 8.3987967e-10 -1.1848016e-09 -2.0972061e-08 2.4113314e-08 -2.0418015e-09 -7.8351915e-09 1.9689403e-08 2.1375657e-09
3.9838889e+00 6.9850536e-10 -3.4753567e-10 -6.7202712e-10 -4.7187675e-10 4.0662884e-10 -7.1240844e-11 -2.0823308e-08 2.4133883e-08 -2.1032346e-09 -7.9357239e-09 2.0053182e-08 2.2840277e-09
3.9872222e+00 7.0482662e-10 5.5426223e-10 5.7695397e-11 -5.3344724e-10 2.2464989e-09 1.5358607e-09 -2.0660646e-08 2.4262163e-08 -1.9741302e-09 -7.8956159e-09 2.0613251e-08 2.4437790e-09
3.9908333e+00 7.1167465e-10 6.3580873e-10 1.1340384e-09 9.0367424e-10 1.5240068e-09 -6.1233184e-11 -2.0496113e-08 2.4466733e-08 -1.8066894e-09 -7.7386724e-09 2.1098571e-08 2.6787205e-09
3.9944444e+00 7.2112269e-10 1.2620174e-09 4.1156883e-10 5.4503534e-10 1.7432687e-09 2.2299243e-09 -2.0329071e-08 2.4700210e-08 -1.7090876e-09 -7.6755759e-09 2.1466997e-08 3.1698741e-09
3.9980556e+00 7.3352747e-10 9.0398894e-10 4.8937114e-10 3.7393649e-11 7.3705815e-10 2.3038011e-09 -2.0159180e-08 2.4909410e-08 -1.5324633e-09 -7.8263244e-09 2.1488489e-08 3.6142952e-09
4.0016667e+00 7.4593225e-10 1.0367969e-09 1.1410063e-09 -1.4289177e-09 -5.9237355e-10 1.7985474e-09 -1.9986439e-08 2.5059545e-08 -1.3658614e-09 -7.9317472e-09 2.1454025e-08 3.6849692e-09
4.0052778e+00 7.5833702e-10 3.5602881e-10 3.9685781e-10 4.5578382e-10 3.6035647e-10 -1.1461721e-09 -1.9810850e-08 2.5027206e-08 -1.2088898e-09 -7.9820204e-09 2.1675606e-08 3.6459671e-09
4.0088889e+00 7.7074180e-10 -6.5604469e-10 1.0521110e-09 -9.1984410e-10 1.1313756e-09 7.8615353e-10 -1.9550089e-08 2.4997086e-08 -1.1041400e-09 -8.3323985e-09 2.1953389e-08 3.5596836e-09
4.0141667e+00 7.8294853e-10 4.6485403e-10 -3.9053337e-10 -1.2930704e-09 1.4816367e-10 -1.3311024e-09 -1.9369365e-08 2.5040143e-08 -1.1022422e-09 -8.3571733e-09 2.2000463e-08 3.4008792e-09
4.0177778e+00 7.9084485e-10 -6.5405630e-11 4.0805154e-10 1.0643798e-09 1.6874897e-10 -1.3478411e-10 -1.9186828e-08 2.5059460e-08 -1.1547321e-09 -8.2347047e-09 2.1926752e-08 3.2056124e-09
4.0213889e+00 7.9874117e-10 2.4460834e-10 -8.9257443e-10 6.6099501e-11 -6.6498630e-10 -1.6676788e-09 -1.9002477e-08 2.5048018e-08 -1.2821549e-09 -8.1617258e-09 2.1772781e-08 3.1199902e-09
4.0250000e+00 8.0663749e-10 -3.5075536e-10 -2.8363599e-10 6.0755178e-10 -3.7158457e-10 8.7732015e-10 -1.8830612e-08 2.5002652e-08 -1.3105601e-09 -8.1514967e-09 2.1782628e-08 2.9822067e-09
4.0283333e+00 8.1473103e-10 -1.0518234e-10 -4.1587034e-13 -5.0526073e-10 4.4340230e-10 -2.2551542e-09 -1.8642440e-08 2.5118566e-08 -1.3594529e-09 -8.2402753e-09 2.2008683e-08 2.6058440e-09
4.0319444e+00 8.2392279e-10 1.1805333e-09 -4.5090185e-10 -3.1423436e-10 1.0784512e-09 -1.2189635e-09 -1.8452156e-08 2.5244484e-08 -1.4687889e-09 -8.3598021e-09 2.2510150e-08 2.4688305e-09
4.0355556e+00 8.3311456e-10 -1.2367102e-11 -5.5835340e-10 -7.8908915e-10 2.2975343e-09 -4.5776253e-11 -1.8259762e-08 2.5252848e-08 -1.5097987e-09 -8.3292414e-09 2.2817311e-08 2.3860802e-09
4.0391667e+00 8.4230632e-10 8.9953671e-11 1.7980095e-10 1.0711878e-09 -2.2966459e-10 -7.1807262e-10 -1.8065257e-08 2.5206291e-08 -1.4553465e-09 -8.3383756e-09 2.2997176e-08 2.2033976e-09
4.0427778e+00 8.5150162e-10 -5.2186663e-10 3.2283504e-10 -1.1555038e-09 1.4405577e-09 -9.6822898e-10 -1.7868566e-08 2.5095918e-08 -1.3995430e-09 -8.5117280e-09 2.3327692e-08 2.0856677e-09
4.0463889e+00 8.6133338e-10 -5.0207650e-10 1.9227451e-10 -4.4467225e-10 7.8454468e-10 -1.1850813e-10 -1.7685002e-08 2.5045057e-08 -1.5883204e-09 -8.5224470e-09 2.3426080e-08 2.1727217e-09
4.0497222e+00 8.7040885e-10 -9.0969956e-12 -2.0800493e-09 3.3748244e-10 -6.6978803e-11 9.8904824e-10 -1.7483969e-08 2.5002139e-08 -1.7992401e-09 -8.4446787e-09 2.3569490e-08 2.3046159e-09
4.0533333e+00 8.8024061e-10 -3.8905891e-10 1.3309739e-10 3.8037865e-10 1.0324491e-09 2.2843663e-10 -1.7280678e-08 2.4895563e-08 -1.9731261e-09 -8.3860622e-09 2.3916056e-08 2.3629011e-09
4.0569444e+00 8.9007237e-10 -5.9966556e-10 -1.7381981e-09 1.6069657e-10 1.3007078e-09 3.0958054e-10 -1.7075113e-08 2.4781933e-08 -2.0730683e-09 -8.3674574e-09 2.3999053e-08 2.4298647e-09
4.0605556e+00 9.0004519e-10 -4.5449606e-10 8.1565405e-10 1.1039833e-11 -7.4195394e-10 3.0854573e-10 -1.6867221e-08 2.4781402e-08 -2.0087630e-09 -8.4222709e-09 2.3973165e-08 2.6349839e-09
4.0641667e+00 9.1032789e-10 4.4957055e-10 -2.2206646e-10 -5.1701026e-10 5.6766697e-10 1.5848617e-09 -1.6673226e-08 2.4869667e-08 -2.0545365e-09 -8.6175706e-09 2.4075765e-08 2.8002511e-09
4.0675000e+00 9.1981962e-10 4.3751474e-10 -2.3566785e-10 -1.4359862e-09 1.8061650e-10 6.7809335e-11 -1.6345428e-08 2.5002791e-08 -1.8551539e-09 -8.9602129e-09 2.4073371e-08 3.0193288e-09
4.0730556e+00 9.3563916e-10 3.6524539e-10 1.4319629e-09 -6.1986759e-10 -1.9109115e-10 1.2466572e-09 -1.6129339e-08 2.5010134e-08 -1.7433355e-09 -9.1425789e-09 2.4155766e-08 3.2071230e-09
4.0766667e+00 9.4612522e-10 -2.9712522e-10 -3.9979233e-10 -1.0635109e-09 7.4579129e-10 4.8682690e-10 -1.5910717e-08 2.4884971e-08 -1.8130383e-09 -9.2832406e-09 2.4154802e-08 2.9735480e-09
4.0802778e+00 9.5768922e-10 -8.6403079e-10 -2.4361849e-10 -2.3490487e-10 -7.5227639e-10 -2.6429038e-09 -1.5706556e-08 2.4883584e-08 -1.8172402e-09 -9.3567026e-09 2.4036777e-08 2.5980353e-09
4.0836111e+00 9.6836367e-10 8.5008760e-10 2.0159913e-10 -4.9971524e-10 -1.0850845e-10 -1.1122240e-09 -1.5482827e-08 2.5038122e-08 -1.8686615e-09 -9.3629323e-09 2.4099211e-08 2.3768817e-09
4.0872222e+00 9.7992767e-10 5.8359061e-10 -6.7625660e-10 4.4221042e-10 5.2882663e-10 -9.2919392e-10 -1.5256442e-08 2.5089536e-08 -2.0021032e-09 -9.3658823e-09 2.4341163e-08 2.5511395e-09
4.0908333e+00 9.9149166e-10 -1.0661923e-10 -5.5551344e-10 -4.6944120e-10 1.1000444e-09 2.5377269e-09 -1.5027684e-08 2.5092039e-08 -2.0048258e-09 -9.3307495e-09 2.4754741e-08 2.7532576e-09
4.0944444e+00 1.0005977e-09 1.2984490e-10 5.3038146e-10 7.9374383e-10 1.6842516e-09 -6.7202119e-10 -1.4797158e-08 2.5151606e-08 -1.8533153e-09 -9.1906736e-09 2.5095370e-08 2.9659144e-09
4.0980556e+00 1.0068894e-09 4.2276115e-10 8.6817780e-10 4.9926428e-10 6.0893950e-10 2.6350069e-09 -1.4583081e-08 2.5293880e-08 -1.8831575e-09 -9.1066081e-09 2.5197836e-08 3.3651732e-09
4.1013889e+00 1.0126971e-09 1.0071299e-09 -1.1665998e-09 3.4139073e-10 1.3836531e-10 1.3575797e-09 -1.4349776e-08 2.5436919e-08 -2.0606410e-09 -9.1349182e-09 2.5161057e-08 3.5033502e-09
4.1050000e+00 1.0189888e-09 3.1986775e-10 -4.7170944e-10 -6.0271457e-10 -3.8597175e-10 -8.2099403e-11 -1.4115026e-08 2.5440053e-08 -2.0600885e-09 -9.2011894e-09 2.5012251e-08 3.7790616e-09
4.1086111e+00 1.0252804e-09 -2.9079607e-10 4.7680921e-10 -9.0196928e-12 -6.1582248e-10 2.6271277e-09 -1.3878221e-08 2.5336563e-08 -1.9958471e-09 -9.2332964e-09 2.5056251e-08 4.1755983e-09
4.1122222e+00 1.0368805e-09 -6.6929723e-10 1.1618837e-10 -2.8735288e-10 9.1204235e-10 1.0332109e-09 -1.3638574e-08 2.5277533e-08 -2.0366426e-09 -9.3988484e-09 2.5074989e-08 4.2424894e-09
4.1158333e+00 1.0500352e-09 1.2166955e-10 -4.9276275e-10 -1.2408195e-09 -7.8589287e-10 -4.1575464e-10 -1.3395905e-08 2.5317507e-08 -2.0937702e-09 -9.4590900e-09 2.5006456e-08 4.4010379e-09
4.1194444e+00 1.0631899e-09 2.4917097e-10 -3.4568599e-11 6.8474376e-10 3.2451458e-10 1.8792798e-09 -1.3150215e-08 2.5431261e-08 -2.0381233e-09 -9.4214420e-09 2.4927220e-08 4.6059572e-09
4.1230556e+00 1.0763446e-09 8.0614306e-10 5.4823226e-10 -3.3722416e-10 -8.5795152e-10 1.2282600e-11 -1.2920794e-08 2.5620927e-08 -2.0153387e-09 -9.5436032e-09 2.4655897e-08 4.7189370e-09
4.1263889e+00 1.0880029e-09 1.1000533e-09 -3.2038605e-10 -8.8438789e-10 -1.1208686e-09 1.1175154e-09 -1.2534418e-08 2.5864145e-08 -2.0539836e-09 -9.7640521e-09 2.4521394e-08 5.3633122e-09
4.1319444e+00 1.0990325e-09 3.6658807e-10 8.8516924e-11 -4.3830568e-10 5.3228987e-10 2.7487358e-09 -1.2300722e-08 2.5822269e-08 -2.0967954e-09 -9.7353666e-09 2.4497186e-08 5.8270245e-09
4.1352778e+00 1.1056503e-09 -7.8745260e-10 -5.1663576e-10 7.2516113e-10 -7.0884208e-10 1.8883891e-09 -1.2045967e-08 2.5766502e-08 -2.0921942e-09 -9.8462585e-09 2.4430058e-08 6.2093870e-09
4.1388889e+00 1.1128195e-09 2.7009182e-10 5.5910907e-10 -1.7487788e-09 2.5692199e-10 1.6411111e-09 -1.1789567e-08 2.5861841e-08 -2.1108520e-09 -1.0042703e-08 2.4550221e-08 6.4549264e-09
4.1425000e+00 1.1199888e-09 6.1438693e-10 -7.3133571e-10 -6.4552596e-11 5.5204006e-10 6.2540631e-10 -1.1531387e-08 2.6072720e-08 -2.0466716e-09 -9.9921088e-09 2.4710401e-08 6.6927608e-09
4.1461111e+00 1.1283045e-09 1.3419599e-09 1.3237698e-09 5.3157285e-10 5.2632311e-10 1.5699865e-09 -1.1271288e-08 2.6462483e-08 -1.8694199e-09 -9.8521317e-09 2.4801298e-08 6.8219725e-09
4.1497222e+00 1.1367108e-09 2.2739359e-09 3.1240146e-10 7.6052455e-10 8.5616279e-11 -3.7726241e-10 -1.1009258e-08 2.6754836e-08 -1.7294887e-09 -9.8704301e-09 2.4969531e-08 6.9782546e-09
4.1533333e+00 1.1451170e-09 4.3826859e-10 9.7926968e-10 -9.2943257e-10 1.0469679e-09 1.8198648e-09 -1.0745298e-08 2.6837336e-08 -1.7316476e-09 -9.8828048e-09 2.5223315e-08 7.2268530e-09
4.1569444e+00 1.1535232e-09 3.2710080e-10 -9.9919733e-10 8.1520455e-10 6.6155730e-10 4.7488966e-10 -1.0479227e-08 2.6861114e-08 -1.9455880e-09 -9.9083267e-09 2.5285719e-08 7.2276403e-09
4.1605556e+00 1.1634926e-09 -1.0651560e-10 -9.7563701e-10 -1.0507917e-09 -2.4143763e-10 -4.6762200e-10 -1.0231253e-08 2.6942527e-08 -2.0929209e-09 -1.0043670e-08 2.5350197e-08 7.2108549e-09
4.1638889e+00 1.1758908e-09 9.2474557e-10 -4.9769320e-10 -3.0264627e-10 7.1169125e-10 2.9976845e-10 -9.9596472e-09 2.7074744e-08 -2.3100860e-09 -1.0054220e-08 2.5616684e-08 7.3670750e-09
4.1675000e+00 1.1893222e-09 3.0185123e-10 -1.5069078e-09 2.0526680e-10 1.0823560e-09 1.1422626e-09 -9.6849572e-09 2.7026949e-08 -2.5074203e-09 -1.0096673e-08 2.5860797e-08 7.5430258e-09
4.1711111e+00 1.2027537e-09 -7.4525360e-10 -3.1463930e-10 -5.9713987e-10 5.6106307e-10 4.8189880e-10 -9.4071824e-09 2.7007470e-08 -2.5189153e-09 -9.9871075e-09 2.6252178e-08 7.7218858e-09
4.1747222e+00 1.2161851e-09 5.6454149e-10 2.0853155e-10 1.6085124e-09 2.0738027e-09 1.1691165e-09 -9.1269561e-09 2.7160639e-08 -2.4794527e-09 -9.8741879e-09 2.6788498e-08 7.8930441e-09
4.1783333e+00 1.2241022e-09 8.5643240e-10 1.5573879e-10 -5.6617786e-10 1.5368180e-09 4.1080650e-10 -8.8453023e-09 2.7233331e-08 -2.4166162e-09 -1.0059237e-08 2.6944722e-08 7.9155699e-09
4.1819444e+00 1.2286159e-09 -1.8205908e-10 4.2429046e-10 -1.1419697e-09 -4.8508736e-10 -2.0287557e-10 -8.5843939e-09 2.7232905e-08 -2.3149328e-09 -1.0189601e-08 2.6904582e-08 8.0128927e-09
4.1852778e+00 1.2327824e-09 1.7777820e-10 5.9254312e-10 -1.6167087e-10 1.9233446e-10 1.1761031e-09 -8.1475842e-09 2.7288451e-08 -2.0759968e-09 -1.0410397e-08 2.7629390e-08 8.2214256e-09
4.1908333e+00 1.2397266e-09 1.5717250e-10 8.4107352e-10 -1.1631052e-09 2.9793865e-09 7.5094851e-11 -7.8621509e-09 2.7325834e-08 -2.0106077e-09 -1.0568091e-08 2.8250948e-08 8.1176099e-09
4.1944444e+00 1.2459042e-09 1.8963371e-10 -2.3748232e-10 -2.9252557e-10 1.2050730e-09 -1.0333936e-09 -7.5750784e-09 2.7416481e-08 -2.0748948e-09 -1.0688151e-08 2.8450818e-08 7.9391049e-09
4.1980556e+00 1.2540018e-09 6.5131245e-10 -3.5593747e-10 -8.1572335e-10 1.4049229e-10 -6.1434518e-10 -7.3084376e-09 2.7549506e-08 -2.1093500e-09 -1.0659148e-08 2.8348423e-08 7.6643953e-09
4.2013889e+00 1.2614764e-09 6.8562688e-10 1.1386491e-11 1.1057556e-09 -8.8728134e-10 -2.1327499e-09 -7.0177886e-09 2.7524870e-08 -2.0962143e-09 -1.0544230e-08 2.8310741e-08 7.3967353e-09
4.2050000e+00 1.2695740e-09 -9.1418338e-10 1.0986553e-10 -4.4975318e-11 6.3360210e-10 -3.3795758e-10 -6.7252799e-09 2.7534826e-08 -2.1603651e-09 -1.0567147e-08 2.8469030e-08 7.2776529e-09
4.2086111e+00 1.2776715e-09 1.0065443e-09 -7.0202660e-10 -1.6656940e-10 4.3203324e-10 -7.6126509e-10 -6.4303478e-09 2.7758621e-08 -2.0484769e-09 -1.0634121e-08 2.8550974e-08 7.0482659e-09
4.2122222e+00 1.2906784e-09 1.0696448e-09 1.7348410e-09 -4.5165342e-10 1.1963208e-10 -1.3561532e-09 -6.1322616e-09 2.7721008e-08 -1.7590587e-09 -1.0789599e-08 2.8828048e-08 6.9384996e-09
4.2158333e+00 1.3051372e-09 -1.4185952e-09 9.3671101e-10 -9.8352346e-10 1.7456899e-09 3.4292576e-10 -5.8541579e-09 2.7578827e-08 -1.7757353e-09 -1.0833101e-08 2.9092141e-08 6.8707654e-09
4.2191667e+00 1.3184837e-09 -1.0351447e-11 -1.1034768e-09 5.4849667e-10 1.8039767e-10 -1.0202674e-09 -5.5496858e-09 2.7600599e-08 -1.7847126e-09 -1.0755447e-08 2.9387806e-08 6.7888576e-09
4.2227778e+00 1.3329425e-09 2.1233269e-10 1.0206094e-09 1.6831242e-10 1.8100822e-09 2.6419490e-10 -5.2419443e-09 2.7672447e-08 -1.4349359e-09 -1.0765361e-08 2.9598728e-08 6.9012352e-09
4.2263889e+00 1.3469544e-09 4.5421343e-10 2.2080991e-09 -2.5982428e-10 -3.9010886e-10 7.7313670e-10 -4.9315826e-09 2.7788465e-08 -1.1228875e-09 -1.0901364e-08 2.9668806e-08 7.1331800e-09
4.2300000e+00 1.3557603e-09 6.2209945e-10 6.7234762e-10 -9.9559200e-10 8.6188732e-10 1.3678925e-09 -4.6191984e-09 2.7914723e-08 -9.7199776e-10 -1.1122702e-08 2.9852068e-08 7.3566343e-09
4.2336111e+00 1.3645662e-09 5.4921585e-10 7.2048044e-10 -1.0475265e-09 3.7187701e-10 6.9476251e-10 -4.3047919e-09 2.7982856e-08 -9.5679320e-10 -1.1293663e-08 3.0035536e-08 7.4345845e-09
4.2372222e+00 1.3733721e-09 8.2868865e-11 -5.8013058e-10 -5.3057311e-10 8.6326699e-10 2.4777892e-11 -4.0127752e-09 2.8104884e-08 -9.1085537e-10 -1.1455160e-08 3.0347247e-08 7.2778148e-09
4.2405556e+00 1.3815006e-09 1.1435332e-09 1.0395086e-09 -1.0843971e-09 1.4101130e-09 -1.5924743e-09 -3.6943273e-09 2.8258210e-08 -8.4214828e-10 -1.1561243e-08 3.0582186e-08 7.1625088e-09
4.2441667e+00 1.3916313e-09 2.7889825e-10 -4.0528927e-10 1.0516533e-10 1.7154912e-10 5.2811166e-10 -3.1992926e-09 2.8282526e-08 -7.8925538e-10 -1.1603685e-08 3.0927013e-08 6.7035301e-09
4.2497222e+00 1.4104518e-09 -1.3226534e-10 7.2264668e-10 -3.5981347e-10 1.3373909e-09 -3.2819838e-09 -2.8990799e-09 2.8300241e-08 -8.5345665e-10 -1.1422988e-08 3.1063687e-08 6.5149402e-09
4.2530556e+00 1.4217441e-09 3.1029895e-10 -1.3646596e-09 2.1667804e-09 -3.4059364e-10 1.3960844e-09 -2.5711479e-09 2.8251003e-08 -1.0080865e-09 -1.1209161e-08 3.1037932e-08 6.8070483e-09
4.2566667e+00 1.4339774e-09 -7.6708974e-10 -6.2693139e-11 -1.9299056e-10 1.6720756e-10 1.3002976e-09 -2.2404549e-09 2.8144002e-08 -1.0607926e-09 -1.1277428e-08 3.0979888e-08 7.1342015e-09
4.2602778e+00 1.4457877e-09 -2.2557415e-10 -4.2382417e-10 -4.3716673e-10 -5.5797504e-10 1.7195786e-09 -1.9072098e-09 2.8128562e-08 -1.0975283e-09 -1.1311836e-08 3.0797329e-08 7.3514894e-09
4.2638889e+00 1.4562012e-09 8.2335413e-11 8.4724979e-11 1.1955900e-10 -6.7104843e-10 2.8615590e-10 -1.5715731e-09 2.8045726e-08 -1.1005183e-09 -1.1428543e-08 3.0714543e-08 7.3869619e-09
4.2675000e+00 1.4666147e-09 -8.5081898e-10 -1.1232528e-10 -1.1968542e-09 1.1371447e-10 4.1282274e-11 -1.2596317e-09 2.7980189e-08 -1.0047396e-09 -1.1671181e-08 3.0588196e-08 7.2847794e-09
4.2708333e+00 1.4762272e-09 1.9215700e-10 1.0701121e-09 -1.2295323e-09 -1.0351946e-09 -1.0631069e-09 -9.1939573e-10 2.7930602e-08 -9.0058900e-10 -1.1684452e-08 3.0536695e-08 7.2221386e-09
4.2744444e+00 1.4866407e-09 -6.5218221e-10 -1.0872176e-10 1.1070324e-09 6.8848045e-10 4.8488446e-10 -5.7682067e-10 2.7941947e-08 -9.1789820e-10 -1.1580203e-08 3.0797979e-08 7.2700432e-09
4.2780556e+00 1.4965964e-09 7.5743259e-10 -5.1055464e-11 -1.4473028e-10 1.0705376e-09 -4.2688100e-11 -2.3200397e-10 2.8044161e-08 -9.2132110e-10 -1.1721428e-08 3.0958556e-08 7.1874196e-09
4.2816667e+00 1.5061616e-09 1.9082678e-10 1.9459498e-11 -1.1588861e-09 1.0500475e-11 -7.1999155e-10 1.1500954e-10 2.7960368e-08 -9.5752877e-10 -1.1768938e-08 3.1076501e-08 7.1804112e-09
4.2852778e+00 1.5157268e-09 -9.6819518e-10 -3.5368418e-10 7.2033420e-10 7.8352978e-10 6.5529838e-10 4.6421985e-10 2.7901475e-08 -9.2227011e-10 -1.1817404e-08 3.1080462e-08 7.2293612e-09
4.2888889e+00 1.5252920e-09 4.2184112e-10 6.7914873e-10 -1.1677138e-09 -7.5686099e-10 -2.0345226e-10 8.1562697e-10 2.7980642e-08 -8.1003477e-10 -1.2018207e-08 3.0989756e-08 7.2306208e-09
4.2925000e+00 1.5348572e-09 3.1260616e-10 3.5686986e-10 -6.8585539e-10 1.4621148e-10 2.1507959e-10 1.1428788e-09 2.7942566e-08 -7.9016132e-10 -1.2140663e-08 3.1271586e-08 7.2912235e-09
4.2958333e+00 1.5524256e-09 -6.9528462e-10 -1.5813535e-10 -5.3870546e-10 1.9092349e-09 3.9094740e-10 1.5017022e-09 2.7887513e-08 -8.6749927e-10 -1.2258853e-08 3.1745598e-08 7.3397884e-09
4.2994444e+00 1.5723061e-09 1.8454982e-10 -5.5575338e-10 -5.5227784e-10 1.2819204e-09 5.7344305e-11 1.8650914e-09 2.7893179e-08 -9.7470773e-10 -1.2341845e-08 3.1759006e-08 7.1415648e-09
4.3030556e+00 1.5921866e-09 -1.3198038e-10 -4.3386318e-10 -2.1380035e-10 -1.1916551e-09 -1.8871011e-09 2.4330675e-09 2.7801014e-08 -9.7598357e-10 -1.2472543e-08 3.1615207e-08 6.7379507e-09
4.3086111e+00 1.6227719e-09 -4.2379171e-10 4.2620810e-10 -5.7038675e-10 5.6240042e-10 -5.3458312e-10 2.7780510e-09 2.7773831e-08 -9.4759088e-10 -1.2502277e-08 3.1468499e-08 6.9189966e-09
4.3119444e+00 1.6317903e-09 1.5059585e-10 -1.4228105e-10 2.7304623e-10 -1.6323830e-09 2.3450425e-09 3.1535555e-09 2.7940667e-08 -9.6740348e-10 -1.2365048e-08 3.1130868e-08 7.3552691e-09
4.3155556e+00 1.6382061e-09 1.3971726e-09 -4.0604470e-11 9.9367795e-10 -6.4061588e-10 1.6820882e-09 3.5305336e-09 2.8160292e-08 -9.5484638e-10 -1.2280858e-08 3.1017504e-08 7.6292646e-09
4.3191667e+00 1.6446219e-09 6.4031377e-10 1.5651614e-10 -2.1653600e-10 -1.2257834e-10 8.4710111e-10 3.9089852e-09 2.8297745e-08 -8.7566784e-10 -1.2242306e-08 3.0963787e-08 7.8314135e-09
4.3227778e+00 1.6510377e-09 6.3486505e-10 5.7436265e-10 5.7239608e-10 -2.3905634e-10 1.0188887e-09 4.2596333e-09 2.8392291e-08 -8.3629505e-10 -1.2022183e-08 3.1026710e-08 8.1032790e-09
4.3261111e+00 1.6569620e-09 3.1534627e-10 -1.8063487e-10 1.6288351e-09 6.9796695e-10 1.6997660e-09 4.6414907e-09 2.8376883e-08 -7.5816507e-10 -1.2088294e-08 3.1192242e-08 8.4702089e-09
4.3297222e+00 1.6683563e-09 -4.5829243e-10 9.0183465e-10 -2.2390929e-09 4.1643222e-10 1.6872788e-09 5.0259649e-09 2.8363572e-08 -7.4278792e-10 -1.2300610e-08 3.1325147e-08 8.6984389e-09
4.3333333e+00 1.6797506e-09 3.3480344e-10 -7.5989169e-10 2.7925272e-10 4.7831251e-10 4.1946001e-10 5.4130561e-09 2.8426203e-08 -8.2294514e-10 -1.2138211e-08 3.1268299e-08 8.9014338e-09
4.3369444e+00 1.6911449e-09 2.4623632e-10 1.9978930e-11 1.2198174e-09 -8.6102674e-10 1.4543390e-09 5.8027641e-09 2.8601160e-08 -6.9908332e-10 -1.1896936e-08 3.1295569e-08 8.9231630e-09
4.3405556e+00 1.7025392e-09 1.3768644e-09 1.1233610e-09 1.0073389e-09 1.0446191e-09 -1.2537622e-09 6.1647776e-09 2.8810264e-08 -4.2263513e-10 -1.1904994e-08 3.1569198e-08 8.9428641e-09
4.3438889e+00 1.7126837e-09 7.2469051e-10 1.6411220e-09 -1.0879223e-09 9.5102079e-10 1.4507731e-09 6.5592931e-09 2.8958224e-08 -7.6379222e-11 -1.1849447e-08 3.1980486e-08 9.1380045e-09
4.3475000e+00 1.7228648e-09 6.4795347e-10 1.5550864e-09 1.6006692e-09 1.8178575e-09 3.5052362e-10 6.9561468e-09 2.9024093e-08 9.2381306e-11 -1.1655398e-08 3.2575795e-08 9.2515249e-09
4.3511111e+00 1.7330459e-09 -3.6874350e-11 2.7031280e-12 1.9054515e-10 2.1898910e-09 6.9735645e-10 7.3553388e-09 2.9021897e-08 1.7081593e-10 -1.1685371e-08 3.3060846e-08 9.4020331e-09
4.3547222e+00 1.7432270e-09 1.6495796e-11 7.2130881e-10 -4.6721784e-10 1.0755775e-09 6.9195052e-10 7.7568691e-09 2.9063950e-08 2.9289806e-10 -1.1661185e-08 3.3173263e-08 9.5429409e-09
4.3583333e+00 1.7534080e-09 3.7363683e-10 4.0560318e-10 6.9047309e-10 -3.1876441e-10 6.0873639e-10 8.1607405e-09 2.9153467e-08 2.5919766e-10 -1.1590936e-08 3.3199649e-08 9.4640814e-09
4.3619444e+00 1.7636144e-09 4.5682549e-10 -7.1668379e-10 -4.2013740e-11 4.9639777e-10 -1.3366696e-09 8.7552336e-09 2.9232400e-08 1.3590467e-10 -1.1563339e-08 3.3227423e-08 9.0007186e-09
4.3672222e+00 1.7785479e-09 4.4205753e-11 -6.2008510e-11 2.1630634e-10 -3.6846289e-10 -1.5898317e-09 9.1648801e-09 2.9135972e-08 1.3816861e-10 -1.1501060e-08 3.3107382e-08 8.7951118e-09
4.3708333e+00 1.7887656e-09 -9.3878541e-10 8.2906487e-11 3.5857616e-10 -4.3967706e-10 -3.0807640e-10 9.5450981e-09 2.8991713e-08 2.1720970e-10 -1.1511166e-08 3.3140444e-08 8.9450974e-09
4.3741667e+00 1.7981973e-09 -5.1104726e-10 7.0750465e-10 -4.5963576e-10 6.8080681e-10 1.8079321e-09 9.9595678e-09 2.9018641e-08 2.7421880e-10 -1.1501835e-08 3.3140688e-08 9.1626955e-09
4.3777778e+00 1.8111180e-09 7.6085538e-10 -1.8126676e-10 5.4576770e-10 -6.7916687e-10 2.0066662e-10 1.0377368e-08 2.9143169e-08 2.8794638e-10 -1.1514080e-08 3.3095988e-08 9.1972605e-09
4.3813889e+00 1.8271977e-09 3.9441408e-10 3.0798292e-10 -6.5879407e-10 3.7824139e-10 1.1839447e-10 1.0798861e-08 2.9306541e-08 3.6245554e-10 -1.1651089e-08 3.3095052e-08 9.2679212e-09
4.3850000e+00 1.8432775e-09 1.1212132e-09 3.7979394e-10 -6.0590889e-10 -3.8454499e-10 5.3385823e-10 1.1224046e-08 2.9380314e-08 5.2790073e-10 -1.1780252e-08 3.3050701e-08 9.5592289e-09
4.3886111e+00 1.8593572e-09 -4.3680661e-10 1.1473924e-09 -5.8636213e-10 8.5962888e-11 2.1551357e-09 1.1652925e-08 2.9424753e-08 7.7623016e-10 -1.1878752e-08 3.2957353e-08 9.7526719e-09
4.3922222e+00 1.8754370e-09 8.4906741e-10 1.1448793e-09 -3.2286921e-10 -7.1439974e-10 -3.6950774e-10 1.2051511e-08 2.9597054e-08 9.5445295e-10 -1.1971825e-08 3.3195258e-08 9.7979319e-09
4.3955556e+00 1.8848034e-09 8.8260427e-10 6.3734781e-10 -6.0785544e-10 2.4494948e-09 8.2210721e-10 1.2485416e-08 2.9705919e-08 1.0918733e-09 -1.1901488e-08 3.3831085e-08 9.8927080e-09
4.3991667e+00 1.8937558e-09 1.2734950e-10 6.3114806e-10 1.2571166e-09 1.8310265e-09 5.2749426e-11 1.2921376e-08 2.9793537e-08 1.1164866e-09 -1.1688649e-08 3.4169302e-08 1.0034044e-08
4.4027778e+00 1.9027083e-09 6.8550377e-10 -4.0394879e-10 7.0755124e-10 4.4592584e-10 1.2518904e-09 1.3359393e-08 2.9850983e-08 1.2107374e-09 -1.1485164e-08 3.4431701e-08 1.0176769e-08
4.4063889e+00 1.9116608e-09 -1.5257091e-10 1.2739567e-09 1.1707669e-09 1.3205975e-09 6.5574196e-11 1.3799516e-08 2.9813847e-08 1.3716780e-09 -1.1354202e-08 3.4796395e-08 1.0281815e-08
4.4100000e+00 1.9210505e-09 -1.9194384e-10 2.1164885e-10 3.8112473e-11 1.1346059e-09 9.0407980e-10 1.4242074e-08 2.9804027e-08 1.2649496e-09 -1.1389711e-08 3.5104283e-08 1.0627015e-08
4.4136111e+00 1.9328652e-09 1.0084222e-10 -1.1968343e-09 -3.6588471e-10 9.3815933e-10 2.2823762e-09 1.4652997e-08 2.9958188e-08 1.2088851e-09 -1.1439884e-08 3.5107830e-08 1.0922130e-08
4.4169444e+00 1.9437711e-09 1.4485114e-09 6.3618879e-10 -1.3583980e-10 -9.1228780e-10 6.6878232e-10 1.5100773e-08 3.0241942e-08 1.3916241e-09 -1.1504186e-08 3.4834438e-08 1.0984879e-08
4.4205556e+00 1.9555858e-09 1.1839227e-09 1.0506323e-09 -4.5771657e-10 -9.2824936e-10 -8.9566598e-11 1.5794958e-08 3.0654941e-08 1.5233234e-09 -1.1553536e-08 3.4269947e-08 1.1446878e-08
4.4261111e+00 1.9737622e-09 1.3065199e-09 -2.6043611e-10 1.6161372e-10 -1.5419288e-09 2.8615622e-09 1.6250243e-08 3.0874189e-08 1.4628655e-09 -1.1442167e-08 3.3909640e-08 1.1599879e-08
4.4297222e+00 1.9909824e-09 7.2747914e-10 -2.9763681e-10 8.6640848e-10 -8.8373432e-10 -1.4492437e-09 1.6674017e-08 3.1007879e-08 1.5570175e-09 -1.1466751e-08 3.3814775e-08 1.1529690e-08
4.4330556e+00 2.0068844e-09 6.1613664e-10 1.2391556e-09 -1.1122457e-09 1.9186232e-10 7.4735482e-10 1.7136910e-08 3.1094504e-08 1.7864787e-09 -1.1627223e-08 3.4130558e-08 1.1591313e-08
4.4366667e+00 2.0241116e-09 1.8749494e-10 8.7894784e-10 -3.6903488e-10 1.9340571e-09 -1.7853337e-10 1.7603759e-08 3.1192192e-08 1.9427441e-09 -1.1664609e-08 3.4541009e-08 1.1637111e-08
4.4402778e+00 2.0413387e-09 7.1877997e-10 5.6350219e-10 2.3927157e-11 8.2918575e-10 6.0128834e-10 1.8074364e-08 3.1249347e-08 2.1609397e-09 -1.1692741e-08 3.4971394e-08 1.1610166e-08
4.4438889e+00 2.0568174e-09 -1.8854947e-10 1.4506113e-09 -2.8360737e-10 2.0682595e-09 -8.5001251e-10 1.8548068e-08 3.1185246e-08 2.5406940e-09 -1.1661761e-08 3.5427371e-08 1.1465509e-08
4.4475000e+00 2.0683301e-09 -4.0612808e-10 2.0548131e-09 5.6957749e-10 1.0014798e-09 -4.8527922e-10 1.8987681e-08 3.1180145e-08 2.9417230e-09 -1.1621391e-08 3.5810501e-08 1.1264739e-08
4.4508333e+00 2.0789573e-09 3.5486347e-10 1.9554785e-09 -1.6587638e-10 1.7927750e-09 -1.5224215e-09 1.9466470e-08 3.1283095e-08 3.2822768e-09 -1.1664239e-08 3.6122259e-08 1.1266690e-08
4.4544444e+00 2.0904700e-09 6.0022337e-10 1.1880943e-09 -2.2963863e-10 3.0604882e-10 1.5404277e-09 1.9947903e-08 3.1413991e-08 3.5124992e-09 -1.1665096e-08 3.6325132e-08 1.1628489e-08
4.4580556e+00 2.1019827e-09 6.1412018e-10 9.3703621e-10 2.2172677e-10 1.0597341e-09 1.7992543e-09 2.0432085e-08 3.1518395e-08 3.6659165e-09 -1.1631876e-08 3.6629421e-08 1.1843255e-08
4.4616667e+00 2.1144046e-09 3.5445038e-10 4.7912342e-10 8.4914354e-11 9.8880256e-10 1.8320163e-10 2.0919185e-08 3.1541037e-08 3.6615557e-09 -1.1686963e-08 3.7018709e-08 1.2038970e-08
4.4652778e+00 2.1273994e-09 -1.4439613e-10 -5.1937711e-10 -5.9340761e-10 1.6319705e-09 1.6233947e-09 2.1409270e-08 3.1636048e-08 3.7725140e-09 -1.1630081e-08 3.7399511e-08 1.1979429e-08
4.4688889e+00 2.1403941e-09 1.0258301e-09 1.5436079e-09 1.1184704e-09 9.3167317e-10 -2.1730000e-09 2.1902340e-08 3.1768479e-08 3.9550129e-09 -1.1484520e-08 3.7504322e-08 1.1709301e-08
4.4725000e+00 2.1533889e-09 2.0275206e-10 1.4099655e-10 2.2517120e-10 -2.2606570e-10 -3.2049073e-10 2.2360130e-08 3.1731276e-08 3.9552868e-09 -1.1393567e-08 3.7546658e-08 1.1705196e-08
4.4758333e+00 2.1653841e-09 -5.7665609e-10 -1.3825759e-10 6.8435643e-10 5.3483367e-10 2.7944248e-10 2.2859218e-08 3.1758450e-08 3.9582255e-09 -1.1412151e-08 3.7667691e-08 1.1856984e-08
4.4794444e+00 2.1808075e-09 8.2875242e-10 1.6538407e-10 -8.5590021e-10 2.7998375e-10 1.1216762e-09 2.3634018e-08 3.1834218e-08 4.1340465e-09 -1.1850576e-08 3.7995039e-08 1.1850085e-08
4.4850000e+00 2.2048574e-09 -3.7186059e-10 8.8954249e-10 -1.7746515e-09 1.1524707e-09 -1.1630685e-09 2.4102978e-08 3.1768615e-08 4.1550687e-09 -1.2094304e-08 3.8118773e-08 1.1820696e-08
4.4883333e+00 2.2192874e-09 -2.8745813e-10 -6.7932087e-10 -6.6262083e-10 -2.5004403e-10 8.6917913e-10 2.4614469e-08 3.1702567e-08 4.0100515e-09 -1.2344562e-08 3.8155469e-08 1.1917238e-08
4.4919444e+00 2.2349199e-09 -3.2528304e-10 -6.5929915e-10 -1.6474592e-09 4.9708596e-10 2.1978770e-11 2.5129207e-08 3.1806274e-08 4.0664018e-09 -1.2442055e-08 3.8151638e-08 1.1896206e-08
4.4955556e+00 2.2475536e-09 1.2873900e-09 1.1794558e-09 7.4752664e-10 -5.2287882e-10 -2.1612711e-10 2.5646741e-08 3.2033950e-08 4.1626864e-09 -1.2380093e-08 3.8154485e-08 1.1885071e-08
4.4991667e+00 2.2592747e-09 8.2479111e-10 -2.9067494e-10 -1.7556533e-10 5.4204665e-10 1.1334968e-10 2.6166967e-08 3.2143338e-08 4.1252244e-09 -1.2415746e-08 3.8386489e-08 1.1689688e-08
4.5027778e+00 2.2709958e-09 1.9001791e-10 -5.5127803e-11 -1.5353833e-10 1.0198563e-09 -1.9168903e-09 2.6689885e-08 3.2286022e-08 4.1453867e-09 -1.2496793e-08 3.8420043e-08 1.1485674e-08
4.5063889e+00 2.2827169e-09 1.1336902e-09 2.4124102e-10 -5.9459256e-10 -7.9396212e-10 3.3685013e-11 2.7175007e-08 3.2441436e-08 4.2342528e-09 -1.2600354e-08 3.8322672e-08 1.1348704e-08
4.5097222e+00 2.2939127e-09 4.2826054e-10 6.4742076e-10 -4.4101769e-10 8.3808258e-11 -1.4033887e-09 2.7703773e-08 3.2409875e-08 4.1462812e-09 -1.2479870e-08 3.8472960e-08 1.1274493e-08
4.5133333e+00 2.3107239e-09 -7.2106451e-10 -1.4594668e-09 1.5531791e-09 9.2796486e-10 7.1836522e-10 2.8236400e-08 3.2314684e-08 3.9486127e-09 -1.2183134e-08 3.8849835e-08 1.1457955e-08
4.5169444e+00 2.3275351e-09 -1.6203313e-10 -3.6516543e-10 1.1859183e-09 1.6092372e-09 9.7512928e-10 2.8772887e-08 3.2518346e-08 4.0131071e-09 -1.1951283e-08 3.9124778e-08 1.1542320e-08
4.5205556e+00 2.3443462e-09 2.0514374e-09 9.6049878e-10 9.5425056e-10 2.4173721e-10 -1.9637398e-10 2.9313236e-08 3.2763032e-08 4.1334980e-09 -1.1935271e-08 3.9388431e-08 1.1618335e-08
4.5241667e+00 2.3611574e-09 2.1855162e-10 1.5080200e-10 -8.0645400e-10 1.5332348e-09 8.9805743e-10 2.9857308e-08 3.2845241e-08 4.1061076e-09 -1.1894953e-08 3.9774509e-08 1.1860123e-08
4.5277778e+00 2.3767694e-09 5.4411165e-10 -4.0363654e-10 1.1786242e-09 1.0659265e-09 1.3338279e-09 3.0404803e-08 3.2931510e-08 3.9731097e-09 -1.1814388e-08 3.9802925e-08 1.1992388e-08
4.5313889e+00 2.3909633e-09 2.5622406e-10 -8.2403672e-10 -4.3494877e-10 -8.7462855e-10 -1.1291738e-10 3.0913076e-08 3.2913303e-08 3.9577884e-09 -1.1783733e-08 3.9755986e-08 1.1937829e-08
4.5347222e+00 2.4040655e-09 -4.3920828e-10 6.7082351e-10 7.4150098e-10 5.3229560e-10 -4.3267069e-10 3.1466840e-08 3.2885843e-08 3.8554836e-09 -1.1662137e-08 4.0016710e-08 1.1760410e-08
4.5383333e+00 2.4182595e-09 1.8445917e-10 -1.6151752e-09 3.8092252e-10 1.2229517e-09 -1.2050511e-09 3.2325095e-08 3.3110377e-08 3.6285562e-09 -1.1594282e-08 4.0310470e-08 1.1910346e-08
4.5438889e+00 2.4397890e-09 1.1695094e-09 2.5361072e-10 2.6206863e-11 6.2523972e-11 2.1046696e-09 3.2843620e-08 3.3196542e-08 3.7348159e-09 -1.1620297e-08 4.0411674e-08 1.2254396e-08
4.5472222e+00 2.4519583e-09 -3.0352266e-10 8.0898716e-10 -2.8635389e-10 6.7558594e-10 1.3358345e-09 3.3408267e-08 3.3240740e-08 4.0450532e-09 -1.1493545e-08 4.0430485e-08 1.2627915e-08
4.5508333e+00 2.4651417e-09 7.1354947e-10 2.0547419e-09 1.4563743e-09 -5.4894606e-10 2.1120264e-09 3.3975942e-08 3.3340900e-08 4.4439794e-09 -1.1423413e-08 4.0313568e-08 1.2838439e-08
4.5544444e+00 2.4783251e-09 2.1565686e-10 1.6276541e-09 -8.0900932e-10 -2.3816577e-10 -1.6872139e-10 3.4546644e-08 3.3484699e-08 4.6779447e-09 -1.1428935e-08 4.0357346e-08 1.2929915e-08
4.5580556e+00 2.4915086e-09 1.1183896e-09 5.3202564e-10 7.5803783e-10 5.3288366e-10 1.0131122e-09 3.5120550e-08 3.3556284e-08 4.7452576e-09 -1.1311513e-08 4.0593757e-08 1.3048693e-08
4.5616667e+00 2.5062201e-09 -4.5428984e-10 8.9323958e-11 3.2585844e-10 1.0586885e-09 8.3297910e-11 3.5697946e-08 3.3601026e-08 4.7099585e-09 -1.1246413e-08 4.0776453e-08 1.3011143e-08
4.5652778e+00 2.5219028e-09 8.6937294e-10 -4.1516203e-10 2.7506466e-10 1.7125924e-10 -4.2991282e-10 3.6278944e-08 3.3671088e-08 4.6490351e-09 -1.1150486e-08 4.0910257e-08 1.2964201e-08
4.5688889e+00 2.5375856e-09 -2.1939944e-10 -1.4720756e-10 6.1041464e-10 7.2953753e-10 -3.3992148e-12 3.6818447e-08 3.3629279e-08 4.6400253e-09 -1.1202921e-08 4.0966784e-08 1.3031789e-08
4.5722222e+00 2.5520620e-09 -2.0078866e-10 5.7109302e-11 -1.1347576e-09 -3.1727149e-10 6.7928469e-10 3.7406371e-08 3.3665477e-08 4.6057401e-09 -1.1300854e-08 4.0995145e-08 1.3169927e-08
4.5758333e+00 2.5677447e-09 5.3660026e-10 -3.7358779e-10 2.3075795e-10 5.0820319e-10 5.9583296e-10 3.7997847e-08 3.3767248e-08 4.3895701e-09 -1.1248444e-08 4.1132891e-08 1.3271772e-08
4.5794444e+00 2.5829891e-09 4.0754508e-10 -1.6218276e-09 2.5302275e-10 4.1913246e-10 3.4427380e-10 3.8592820e-08 3.3806070e-08 4.1882243e-09 -1.1347361e-08 4.1186830e-08 1.3511404e-08
4.5830556e+00 2.5981946e-09 -4.7383543e-11 -2.3674976e-10 -1.1661001e-09 -5.6004722e-11 1.8677118e-09 3.9191285e-08 3.3664556e-08 4.1091269e-09 -1.1498645e-08 4.1085462e-08 1.3980517e-08
4.5866667e+00 2.6134002e-09 -1.2654647e-09 -4.9338011e-10 -2.3036876e-10 -6.2642403e-10 2.4625628e-09 3.9746813e-08 3.3539900e-08 4.1019592e-09 -1.1533680e-08 4.0975505e-08 1.4431661e-08
4.5900000e+00 2.6274362e-09 1.2633657e-11 4.2170314e-10 -1.1998398e-10 -1.7551500e-10 2.0488775e-09 4.0352037e-08 3.3593776e-08 4.0720204e-09 -1.1626093e-08 4.0771250e-08 1.4534744e-08
4.5936111e+00 2.6430186e-09 4.8718637e-10 -6.9806055e-10 -7.3305169e-10 -1.1995751e-09 -1.0973383e-09 4.0960988e-08 3.3669445e-08 4.0199194e-09 -1.1746530e-08 4.0493418e-08 1.4325392e-08
4.5972222e+00 2.6598903e-09 2.1480529e-10 2.1712789e-10 -3.7867709e-10 -6.7085054e-10 -8.3514079e-10 4.1905401e-08 3.3798606e-08 4.1441842e-09 -1.2162715e-08 4.0492043e-08 1.4147377e-08
4.6027778e+00 2.6858466e-09 5.6405629e-10 5.2846083e-10 -2.1184333e-09 6.6483484e-10 -2.3294862e-10 4.2476451e-08 3.3878806e-08 4.2215200e-09 -1.2427210e-08 4.0720596e-08 1.4084761e-08
4.6061111e+00 2.7014204e-09 2.4196742e-10 2.4489775e-10 -5.2651287e-10 1.0020526e-09 -3.9321178e-10 4.3098779e-08 3.4072584e-08 4.2223507e-09 -1.2575312e-08 4.0909691e-08 1.4071772e-08
4.6097222e+00 2.7179748e-09 1.5557456e-09 -2.3723008e-10 -8.4058966e-10 2.7097353e-10 2.7330879e-10 4.3724439e-08 3.4257161e-08 4.0449618e-09 -1.2738534e-08 4.0865418e-08 1.4094240e-08
4.6133333e+00 2.7304422e-09 1.5659820e-10 -1.4002057e-09 -6.6607255e-10 -5.6902510e-10 -6.5913047e-11 4.4352962e-08 3.4274567e-08 3.6891350e-09 -1.2910566e-08 4.0615270e-08 1.4144104e-08
4.6169444e+00 2.7429095e-09 4.8862463e-12 -1.8843497e-09 -9.2191374e-10 -1.1150241e-09 5.2619644e-10 4.4984349e-08 3.4278234e-08 3.4486004e-09 -1.2993932e-08 4.0406166e-08 1.4067197e-08
4.6205556e+00 2.7553769e-09 2.9135182e-11 -3.3597004e-10 1.5238515e-10 -2.9271052e-10 -1.2360997e-09 4.5618599e-08 3.4300294e-08 3.3728920e-09 -1.2890844e-08 4.0438820e-08 1.3918318e-08
4.6241667e+00 2.7678442e-09 1.7551607e-10 -3.6287614e-10 7.9919088e-10 5.1254629e-10 -1.3817460e-10 4.6206715e-08 3.4354148e-08 3.2695483e-09 -1.2844913e-08 4.0575923e-08 1.4086682e-08
4.6275000e+00 2.7804216e-09 3.6573152e-10 -6.7056127e-10 -3.3987396e-10 4.8737774e-10 1.8218212e-09 4.6847040e-08 3.4365532e-08 3.2353524e-09 -1.2981453e-08 4.0551456e-08 1.4287891e-08
4.6311111e+00 2.7957065e-09 -2.6011888e-10 3.5490624e-10 -9.2049812e-10 -6.5209719e-10 3.5491555e-11 4.7490876e-08 3.4349353e-08 3.2143741e-09 -1.2940664e-08 4.0545204e-08 1.4387963e-08
4.6347222e+00 2.8109914e-09 1.1001628e-10 -5.4855152e-10 1.2970081e-09 6.1000909e-10 8.8825065e-10 4.8138222e-08 3.4300731e-08 3.2345176e-09 -1.2743954e-08 4.0752082e-08 1.4451708e-08
4.6383333e+00 2.8262763e-09 -5.6108435e-10 7.3449122e-10 5.1877824e-10 7.8273866e-10 -2.9983609e-10 4.8789079e-08 3.4242337e-08 3.2873316e-09 -1.2660646e-08 4.0800406e-08 1.4607647e-08
4.6419444e+00 2.8415612e-09 1.9354977e-11 -2.4697713e-10 2.5022135e-10 -4.5741444e-10 1.7392723e-09 4.9393371e-08 3.4363614e-08 3.3015527e-09 -1.2604187e-08 4.0840548e-08 1.4880294e-08
4.6452778e+00 2.8593079e-09 1.1995013e-09 3.8918821e-10 3.1436540e-10 7.5017791e-10 9.8720062e-10 5.0052422e-08 3.4638190e-08 3.3508114e-09 -1.2696386e-08 4.1092628e-08 1.4993068e-08
4.6488889e+00 2.8798892e-09 1.3477898e-09 6.5507546e-11 -1.1654347e-09 9.4688061e-10 5.3784986e-11 5.0716200e-08 3.4762201e-08 3.4919299e-09 -1.2968755e-08 4.1228306e-08 1.5132608e-08
4.6525000e+00 2.9004705e-09 -1.9732338e-10 1.2371246e-09 -1.3487384e-09 -3.3467635e-11 1.2342738e-09 5.1384705e-08 3.4794902e-08 3.6893209e-09 -1.3075273e-08 4.1421026e-08 1.5072155e-08
4.6561111e+00 2.9210517e-09 5.0069072e-10 5.8494642e-10 3.6549219e-10 1.3309023e-09 -1.7922938e-09 5.2369611e-08 3.4827446e-08 3.7383492e-09 -1.2804065e-08 4.1966808e-08 1.4717608e-08
4.6613889e+00 2.9473060e-09 -2.9411067e-10 -2.7529428e-10 1.3474049e-09 1.1831084e-09 -4.4695191e-10 5.3048047e-08 3.4747929e-08 3.8018736e-09 -1.2750642e-08 4.2166932e-08 1.4731084e-08
4.6650000e+00 2.9607051e-09 -4.4358631e-10 8.6167327e-10 -8.5427019e-10 1.6416813e-10 5.7134838e-10 5.3729561e-08 3.4698207e-08 3.8289892e-09 -1.2918721e-08 4.1935388e-08 1.4873319e-08
4.6686111e+00 2.9741042e-09 -1.7688931e-11 -6.1137565e-10 -6.9722879e-10 -1.7229752e-09 7.4158575e-10 5.4414153e-08 3.4805244e-08 3.7445894e-09 -1.2942183e-08 4.1681327e-08 1.5064781e-08
4.6722222e+00 2.9875033e-09 1.0106813e-09 -1.6769858e-10 4.8065473e-10 1.2581952e-11 1.0257551e-09 5.5048814e-08 3.4957089e-08 3.7339647e-09 -1.2819772e-08 4.1791285e-08 1.5175566e-08
4.6755556e+00 2.9998718e-09 5.1539967e-10 6.1450730e-11 7.4345315e-10 7.8936888e-10 8.2093698e-11 5.5739582e-08 3.5065617e-08 3.7021942e-09 -1.2751794e-08 4.2040210e-08 1.5146468e-08
4.6791667e+00 3.0155198e-09 4.9143651e-10 -3.5471666e-10 -1.1596429e-10 8.8645064e-10 -3.5068839e-10 5.6433992e-08 3.5113644e-08 3.6391433e-09 -1.2789115e-08 4.2291106e-08 1.5226749e-08
4.6827778e+00 3.0315960e-09 -4.5880088e-11 -2.2729112e-10 -2.2853650e-10 8.0263136e-10 1.0917466e-09 5.7132095e-08 3.5196651e-08 3.7103987e-09 -1.2693797e-08 4.2406484e-08 1.5316549e-08
4.6863889e+00 3.0476722e-09 8.1594653e-10 8.8503303e-10 1.1083979e-09 -2.5877553e-11 -2.6282480e-10 5.7833890e-08 3.5195333e-08 3.7261713e-09 -1.2595875e-08 4.2637357e-08 1.5498840e-08
4.6900000e+00 3.0637484e-09 -8.2817655e-10 -7.3944033e-10 -2.0450658e-10 1.5801644e-09 1.9455092e-09 5.8485052e-08 3.5109537e-08 3.7330912e-09 -1.2742304e-08 4.3217768e-08 1.5879667e-08
4.6933333e+00 3.0792867e-09 -3.4090350e-11 8.0864001e-10 -1.2597816e-09 2.6529066e-09 1.8627573e-09 5.9194651e-08 3.5199391e-08 3.9552941e-09 -1.2939434e-08 4.3807335e-08 1.6394231e-08
4.6969444e+00 3.1001011e-09 8.6767653e-10 1.2424631e-09 -5.5987819e-10 1.3161815e-09 2.8870695e-09 5.9909031e-08 3.5315800e-08 4.1766656e-09 -1.2967223e-08 4.4224430e-08 1.6726338e-08
4.7005556e+00 3.1209155e-09 2.1227030e-10 8.0096612e-10 3.0336096e-10 1.4917929e-09 1.7852665e-10 6.0628192e-08 3.5416787e-08 4.3302943e-09 -1.3052909e-08 4.4696537e-08 1.6774369e-08
4.7041667e+00 3.1417299e-09 7.2460122e-10 6.1714546e-10 -1.0943016e-09 1.6865305e-09 2.6483704e-10 6.1352133e-08 3.5553592e-08 4.4884079e-09 -1.3102845e-08 4.5094684e-08 1.6813705e-08
4.7077778e+00 3.1625443e-09 5.4455572e-10 8.4236493e-10 6.3335197e-10 9.9388579e-10 9.8271145e-11 6.2080709e-08 3.5723764e-08 4.6712540e-09 -1.3213692e-08 4.5320101e-08 1.6843801e-08
4.7113889e+00 3.1821000e-09 1.0341562e-09 8.4544452e-10 -1.6565526e-09 5.2366840e-10 1.7953894e-10 6.2757119e-08 3.5858508e-08 4.7240995e-09 -1.3404562e-08 4.5573178e-08 1.6956570e-08
4.7147222e+00 3.1991283e-09 3.2006242e-10 -3.1698942e-10 -2.5214999e-10 1.3220776e-09 9.4814928e-10 6.3892492e-08 3.5747047e-08 4.7145432e-09 -1.3447958e-08 4.5907844e-08 1.7202891e-08
4.7202778e+00 3.2275090e-09 -9.9218933e-10 2.5965165e-10 -8.2248350e-12 1.4240086e-10 5.2977559e-10 6.4635861e-08 3.5771733e-08 4.6840017e-09 -1.3545005e-08 4.5907899e-08 1.7417927e-08
4.7238889e+00 3.2459564e-09 1.2212065e-09 -5.4157290e-10 -8.8759346e-10 -1.4202921e-10 1.4551668e-09 6.5383560e-08 3.5873370e-08 4.7214490e-09 -1.3633988e-08 4.6247982e-08 1.7827503e-08
4.7275000e+00 3.2652075e-09 -2.7830455e-10 8.8724033e-10 6.6211425e-11 2.4315422e-09 2.3255398e-09 6.6077798e-08 3.5782162e-08 4.8818858e-09 -1.3711534e-08 4.6907781e-08 1.8183118e-08
4.7308333e+00 3.2842004e-09 -6.3836539e-10 7.1712711e-10 -8.4167124e-10 2.3805201e-09 1.2306041e-09 6.6834432e-08 3.5675791e-08 4.9991880e-09 -1.3718804e-08 4.7354089e-08 1.8292401e-08
4.7344444e+00 3.3047761e-09 -3.4844963e-10 3.6566278e-10 7.7455792e-10 6.2412493e-10 -2.2183838e-10 6.7595791e-08 3.5729519e-08 5.0258449e-09 -1.3643554e-08 4.7620568e-08 1.8410303e-08
4.7380556e+00 3.3253518e-09 8.4688824e-10 -1.1959985e-10 -7.9938868e-11 1.1698691e-09 1.3101648e-09 6.8361877e-08 3.5887648e-08 4.9445569e-09 -1.3706500e-08 4.8094956e-08 1.8629956e-08
4.7416667e+00 3.3459274e-09 6.2009915e-10 -6.3075062e-10 -5.0110315e-10 2.0238142e-09 7.1740251e-10 6.9132392e-08 3.5887166e-08 4.9524151e-09 -1.3807196e-08 4.8586152e-08 1.8821971e-08
4.7452778e+00 3.3639302e-09 -6.2456921e-10 7.0328800e-10 -4.2839616e-10 1.2830202e-09 1.0550474e-09 6.9906906e-08 3.5864376e-08 5.1317512e-09 -1.3833564e-08 4.8927958e-08 1.8996045e-08
4.7488889e+00 3.3807502e-09 4.1314665e-10 9.5212219e-10 1.8499556e-10 1.0180900e-09 5.5178977e-10 7.0625271e-08 3.5885946e-08 5.2196112e-09 -1.3693933e-08 4.9325796e-08 1.9047201e-08
4.7522222e+00 3.3962763e-09 -1.9636304e-10 -7.3521977e-11 1.2113186e-09 1.8834359e-09 -4.0228950e-11 7.1407214e-08 3.5911883e-08 5.1712847e-09 -1.3656803e-08 4.9868021e-08 1.9029534e-08
4.7558333e+00 3.4130963e-09 4.3698232e-10 -3.7256862e-10 -8.6858398e-10 1.7669422e-09 -1.2285275e-10 7.2193020e-08 3.5979247e-08 5.1992098e-09 -1.3803475e-08 5.0115045e-08 1.9158980e-08
4.7594444e+00 3.4299163e-09 1.8796121e-10 6.3033822e-10 -4.8530997e-10 -1.0392256e-10 1.3177392e-09 7.2982479e-08 3.5991329e-08 5.3056131e-09 -1.3755919e-08 5.0181126e-08 1.9197055e-08
4.7630556e+00 3.4449104e-09 -7.5870161e-11 3.5184688e-10 9.2428806e-10 5.4879281e-10 -9.6628148e-10 7.3775380e-08 3.6082044e-08 5.3973968e-09 -1.3768560e-08 5.0569707e-08 1.9264167e-08
4.7666667e+00 3.4598906e-09 9.1744092e-10 4.9538688e-10 -1.0409772e-09 2.0672215e-09 1.5857801e-09 7.4571722e-08 3.6200923e-08 5.3344279e-09 -1.4039723e-08 5.1208623e-08 1.9579587e-08
4.7702778e+00 3.4748708e-09 1.8542500e-10 -1.0766386e-09 -1.4620575e-09 2.2340983e-09 1.3257902e-09 7.5371504e-08 3.6344876e-08 5.2724251e-09 -1.4159001e-08 5.1708353e-08 1.9747919e-08
4.7738889e+00 3.4898510e-09 1.1500469e-09 5.0430533e-10 3.6102151e-10 1.1301880e-09 2.2803951e-10 7.6547234e-08 3.6667940e-08 5.5418426e-09 -1.4195700e-08 5.2264842e-08 1.9905855e-08
4.7791667e+00 3.5154924e-09 9.0061337e-10 1.1972792e-09 -5.9280383e-10 1.4331406e-09 7.6945161e-10 7.7356859e-08 3.6763483e-08 5.9351683e-09 -1.4296091e-08 5.2607976e-08 1.9972573e-08
4.7827778e+00 3.5349427e-09 -1.4245833e-11 2.4334199e-09 -3.3387923e-10 8.7691286e-10 -1.5359142e-10 7.8170951e-08 3.6834130e-08 6.3156519e-09 -1.4301832e-08 5.3012689e-08 1.9765069e-08
4.7863889e+00 3.5543930e-09 6.6964909e-10 1.0787357e-09 2.8088211e-10 1.8477035e-09 -1.7618295e-09 7.8989511e-08 3.7088085e-08 6.4988316e-09 -1.4110983e-08 5.3454736e-08 1.9695848e-08
4.7900000e+00 3.5738433e-09 1.6863214e-09 6.1215335e-10 1.4808011e-09 1.1282486e-09 1.1228673e-09 7.9749073e-08 3.7252468e-08 6.6184342e-09 -1.3973527e-08 5.3791507e-08 1.9861820e-08
4.7933333e+00 3.5918357e-09 -3.4224751e-11 5.8387259e-10 -1.0623470e-10 1.3279023e-09 5.3685052e-10 8.0576261e-08 3.7245400e-08 6.6346684e-09 -1.3789150e-08 5.4192491e-08 1.9878041e-08
4.7969444e+00 3.6115484e-09 -3.1352572e-11 -4.3401831e-10 1.8081712e-09 1.3716084e-09 -3.8711467e-10 8.1407977e-08 3.7356554e-08 6.6679191e-09 -1.3577549e-08 5.4358646e-08 1.9894223e-08
4.8005556e+00 3.6312611e-09 1.0625507e-09 7.4094767e-10 1.4507280e-10 -2.5301759e-10 5.3648727e-10 8.2244220e-08 3.7538516e-08 6.8279985e-09 -1.3568471e-08 5.4590572e-08 2.0047940e-08
4.8041667e+00 3.6509738e-09 6.2553565e-10 7.3670874e-10 -6.1282480e-11 1.8143939e-09 8.8243552e-10 8.3084991e-08 3.7652333e-08 6.8811638e-09 -1.3630914e-08 5.4940404e-08 1.9871149e-08
4.8077778e+00 3.6706865e-09 4.3036267e-10 -2.4595243e-10 -5.1511288e-10 5.4075199e-10 -2.5143526e-09 8.3930077e-08 3.7718171e-08 6.9453799e-09 -1.3638765e-08 5.5103552e-08 1.9519795e-08
4.8113889e+00 3.6885562e-09 1.8042621e-10 8.3871637e-10 4.4264116e-10 5.5759363e-10 -7.2891517e-10 8.4713640e-08 3.7778634e-08 7.0915929e-09 -1.3458737e-08 5.5294385e-08 1.9418077e-08
4.8147222e+00 3.7035427e-09 4.2724756e-10 6.2341311e-10 1.3576424e-09 8.3419481e-10 -2.8825825e-10 8.5566084e-08 3.7924094e-08 7.2306466e-09 -1.3435529e-08 5.5522589e-08 1.9410763e-08
4.8183333e+00 3.7197780e-09 9.2220310e-10 6.6016011e-10 -1.1434127e-09 7.0212479e-10 2.2073930e-10 8.6422258e-08 3.8070512e-08 7.3416174e-09 -1.3493232e-08 5.5752973e-08 1.9458193e-08
4.8219444e+00 3.7360133e-09 4.3614540e-10 3.6418578e-10 6.1077074e-10 8.4887172e-10 2.1707696e-10 8.7282160e-08 3.8200205e-08 7.5005268e-09 -1.3274241e-08 5.6108234e-08 1.9313398e-08
4.8255556e+00 3.7522486e-09 7.6703601e-10 1.1026708e-09 1.4106872e-09 1.5428227e-09 -1.5536443e-09 8.8145636e-08 3.8189239e-08 7.6286877e-09 -1.3051271e-08 5.6256694e-08 1.8883923e-08
4.8291667e+00 3.7671305e-09 -8.6877162e-10 8.0352066e-11 6.4749278e-10 -5.4336016e-10 -2.4107356e-09 8.8945697e-08 3.8181456e-08 7.5220004e-09 -1.3004915e-08 5.6370489e-08 1.8648799e-08
4.8325000e+00 3.7806250e-09 7.9054517e-10 -1.1472253e-09 -1.8393766e-10 1.3732935e-09 5.9489871e-11 9.0285492e-08 3.8307396e-08 7.3858838e-09 -1.2920112e-08 5.6821618e-08 1.8653401e-08
4.8380556e+00 3.8031160e-09 -3.1105055e-11 3.3052584e-10 6.9275607e-10 6.0081850e-10 -3.1878720e-11 9.1160620e-08 3.8265071e-08 7.3487418e-09 -1.2864360e-08 5.6997454e-08 1.8508684e-08
4.8416667e+00 3.8177351e-09 -3.6155330e-10 -6.7337567e-10 -1.7812281e-10 5.8295098e-10 -1.3039692e-09 9.2039643e-08 3.8227557e-08 7.2780369e-09 -1.2830032e-08 5.7225643e-08 1.8336971e-08
4.8452778e+00 3.8370372e-09 1.3532447e-11 2.0715264e-11 4.9499969e-10 9.5326611e-10 -2.8107581e-10 9.2923348e-08 3.8286594e-08 7.4488224e-09 -1.2908305e-08 5.7425651e-08 1.8074478e-08
4.8488889e+00 3.8585109e-09 5.3416265e-10 1.5557664e-09 -1.2175239e-09 3.9322764e-10 -2.1419323e-09 9.3743453e-08 3.8362868e-08 7.7287702e-09 -1.2968281e-08 5.7408842e-08 1.7857950e-08
4.8522222e+00 3.8783327e-09 2.3240776e-10 1.2437127e-09 6.1776595e-10 -5.1581877e-10 -2.3347622e-11 9.4636643e-08 3.8388124e-08 7.8653766e-09 -1.2872519e-08 5.7327442e-08 1.7825295e-08
4.8558333e+00 3.8998064e-09 1.8955496e-12 1.7269378e-11 2.6619702e-10 -3.2183783e-11 -2.7808853e-10 9.5534764e-08 3.8346411e-08 8.0226693e-09 -1.2780415e-08 5.7318153e-08 1.7563922e-08
4.8594444e+00 3.9212801e-09 -3.8887221e-10 1.4346630e-09 5.8399387e-10 -3.0348908e-11 -2.1345817e-09 9.6437800e-08 3.8287638e-08 8.2503208e-09 -1.2583863e-08 5.7302877e-08 1.7147674e-08
4.8630556e+00 3.9425996e-09 -1.5637403e-10 6.6673530e-10 1.2303291e-09 -7.2494747e-11 -1.7077129e-09 9.7345731e-08 3.8219678e-08 8.3581273e-09 -1.2488451e-08 5.7323740e-08 1.6759297e-08
4.8666667e+00 3.9639177e-09 -4.7409596e-10 3.2840218e-10 -3.4960790e-10 2.1294921e-10 -1.8772990e-09 9.8258559e-08 3.8119458e-08 8.4090160e-09 -1.2510837e-08 5.7279239e-08 1.6435775e-08
4.8702778e+00 3.9852357e-09 -4.5565939e-10 1.4133996e-10 1.4297197e-10 -5.1253677e-10 -1.1090580e-09 9.9105515e-08 3.8020220e-08 8.4615900e-09 -1.2499861e-08 5.7241482e-08 1.6291464e-08
4.8736111e+00 4.0049140e-09 -5.4171287e-10 3.8439888e-10 -3.3211233e-11 2.3716390e-10 -3.3405718e-10 1.0002771e-07 3.8023246e-08 8.4923431e-09 -1.2532684e-08 5.7241997e-08 1.6264594e-08
4.8772222e+00 4.0257841e-09 5.6978527e-10 -1.0052337e-10 -2.6977380e-10 -2.3369551e-10 8.6024801e-11 1.0095457e-07 3.8137014e-08 8.6628130e-09 -1.2586531e-08 5.7562026e-08 1.6110150e-08
4.8808333e+00 4.0455992e-09 4.8566056e-10 1.6740911e-09 -2.2727624e-10 2.3881942e-09 -1.5116590e-09 1.0188599e-07 3.8173535e-08 8.8561248e-09 -1.2676147e-08 5.7991432e-08 1.5928798e-08
4.8844444e+00 4.0654143e-09 -1.4684765e-10 1.1032617e-10 -5.9994520e-10 5.0266028e-10 -1.6235793e-10 1.0282195e-07 3.8379149e-08 8.7559508e-09 -1.2512134e-08 5.8247172e-08 1.5629626e-08
4.8880556e+00 4.0852294e-09 2.0543577e-09 -1.0350100e-09 2.1139137e-09 1.2190387e-09 -2.5992316e-09 1.0376247e-07 3.8705545e-08 8.7666639e-09 -1.2145698e-08 5.8428859e-08 1.5266635e-08
4.8916667e+00 4.1050445e-09 9.7367137e-10 1.1339006e-09 1.2685698e-09 4.1204953e-12 -7.5144945e-10 1.0514449e-07 3.8860138e-08 8.9900834e-09 -1.1769767e-08 5.8282434e-08 1.5203359e-08
4.8969444e+00 4.1294430e-09 7.6098227e-12 2.7716991e-10 1.1057300e-09 -6.7859350e-10 3.5181125e-10 1.0609470e-07 3.8896355e-08 9.0375508e-09 -1.1488011e-08 5.8230967e-08 1.5061018e-08
4.9005556e+00 4.1452698e-09 3.2838318e-10 1.6099110e-10 1.4950938e-09 3.3210612e-10 -1.6657336e-09 1.0704855e-07 3.8928789e-08 9.0612443e-09 -1.1430099e-08 5.8614474e-08 1.4809643e-08
4.9041667e+00 4.1610967e-09 -2.7487038e-11 5.7718307e-11 -9.6051446e-10 2.2497450e-09 -6.5464570e-10 1.0800603e-07 3.8920178e-08 9.0093599e-09 -1.1528014e-08 5.9054536e-08 1.4686465e-08
4.9077778e+00 4.1769236e-09 -5.2402736e-11 -5.3665155e-10 5.6683818e-11 7.1285050e-10 -4.8238650e-10 1.0889346e-07 3.8970317e-08 8.9595202e-09 -1.1460762e-08 5.9256204e-08 1.4818998e-08
4.9111111e+00 4.1950570e-09 5.5631335e-10 3.8255208e-11 6.1583351e-10 7.5795922e-10 1.8077172e-09 1.0985964e-07 3.9141688e-08 9.1683818e-09 -1.1553893e-08 5.9373045e-08 1.5064542e-08
4.9147222e+00 4.2186920e-09 1.0335196e-09 1.8896977e-09 -1.4755022e-09 2.8640802e-11 4.5884419e-10 1.1083125e-07 3.9312407e-08 9.3792523e-09 -1.1777044e-08 5.9526908e-08 1.5126290e-08
4.9183333e+00 4.2423269e-09 5.5027306e-10 5.6799095e-11 -5.8435540e-10 1.0071933e-09 1.1113413e-10 1.1180828e-07 3.9518668e-08 9.3764166e-09 -1.1835659e-08 5.9953368e-08 1.4886625e-08
4.9219444e+00 4.2659618e-09 1.3632430e-09 -8.2975126e-11 4.3291242e-11 1.8638307e-09 -2.3234229e-09 1.1279075e-07 3.9740263e-08 9.3960582e-09 -1.1793486e-08 6.0512717e-08 1.4657438e-08
4.9255556e+00 4.2895967e-09 6.9252735e-10 2.6428307e-10 3.4599828e-10 1.9018269e-09 2.0784719e-10 1.1377832e-07 3.9868303e-08 9.5648780e-09 -1.1732622e-08 6.1387674e-08 1.4648215e-08
4.9291667e+00 4.3104185e-09 4.9531188e-10 1.2940531e-09 2.1582270e-10 3.9885690e-09 -2.9298131e-10 1.1469411e-07 3.9907790e-08 9.8128707e-09 -1.1671358e-08 6.2096177e-08 1.4461675e-08
4.9325000e+00 4.3291275e-09 -9.8449154e-11 1.1858753e-09 3.9682129e-10 1.1787138e-09 -1.5724161e-09 1.1569069e-07 3.9968799e-08 9.9583569e-09 -1.1633440e-08 6.2592500e-08 1.3975209e-08
4.9361111e+00 4.3493956e-09 6.6444022e-10 1.5707359e-10 -4.6811035e-11 2.1626376e-09 -2.9180409e-09 1.1669193e-07 4.0144444e-08 1.0121032e-08 -1.1556968e-08 6.3333050e-08 1.3581756e-08
4.9397222e+00 4.3696637e-09 9.6504121e-10 1.3445473e-09 7.5271109e-10 2.8229026e-09 -7.1383411e-10 1.1769781e-07 4.0214485e-08 1.0455313e-08 -1.1531408e-08 6.4110941e-08 1.3647685e-08
4.9433333e+00 4.3898533e-09 -3.1526112e-10 1.7411207e-09 -5.1677327e-10 2.4140291e-09 1.3224115e-09 1.1870828e-07 4.0152199e-08 1.0637296e-08 -1.1550328e-08 6.4574609e-08 1.3769623e-08
4.9469444e+00 4.4095724e-09 -2.6257447e-10 -6.1279989e-11 3.4212035e-10 7.0748343e-10 -1.9683349e-10 1.1972328e-07 4.0102158e-08 1.0780749e-08 -1.1397679e-08 6.4966122e-08 1.3626442e-08
4.9505556e+00 4.4292915e-09 -2.0165924e-10 1.3854610e-09 1.0669526e-09 1.9282691e-09 -1.1248310e-09 1.2121488e-07 4.0175519e-08 1.1239542e-08 -1.1172754e-08 6.6108568e-08 1.3458794e-08
4.9558333e+00 4.4581118e-09 6.6731555e-10 1.5121809e-09 3.5362659e-10 3.3341237e-09 6.5997507e-11 1.2224102e-07 4.0244375e-08 1.1426008e-08 -1.1176246e-08 6.6915046e-08 1.3454190e-08
4.9594444e+00 4.4778309e-09 -2.8527499e-11 2.0903979e-10 -3.8586574e-10 2.0952640e-09 -1.0849222e-10 1.2327204e-07 4.0177480e-08 1.1544662e-08 -1.1122705e-08 6.7382440e-08 1.3449153e-08
4.9630556e+00 4.5005041e-09 -5.9206773e-10 8.8623126e-10 8.8009794e-10 1.0513306e-09 6.1996244e-11 1.2422836e-07 4.0129698e-08 1.1672305e-08 -1.1160834e-08 6.7961856e-08 1.3360690e-08
4.9663889e+00 4.5214641e-09 1.1184770e-10 3.9019451e-10 -1.2613879e-09 3.1744868e-09 -9.4662523e-10 1.2526940e-07 4.0199150e-08 1.1808384e-08 -1.1186910e-08 6.8713674e-08 1.3266111e-08
4.9700000e+00 4.5441707e-09 5.3246773e-10 8.6592644e-10 1.0206869e-09 1.8869141e-09 7.3583257e-11 1.2631565e-07 4.0270833e-08 1.2064433e-08 -1.0971531e-08 6.9159458e-08 1.3264033e-08
4.9736111e+00 4.5668773e-09 1.3254849e-10 1.4975945e-09 9.6742419e-10 1.1141969e-09 -9.2765891e-11 1.2736691e-07 4.0311297e-08 1.2408467e-08 -1.0845076e-08 6.9807251e-08 1.3161436e-08
4.9772222e+00 4.5877606e-09 2.4284591e-10 1.6781098e-09 1.9985419e-10 3.2468833e-09 -8.5427489e-10 1.2842247e-07 4.0366561e-08 1.2745657e-08 -1.0790460e-08 7.0738441e-08 1.3013678e-08
4.9808333e+00 4.6043125e-09 2.6984103e-10 1.4344133e-09 3.0429410e-10 3.0220893e-09 -5.0965207e-10 1.2948183e-07 4.0363413e-08 1.2949669e-08 -1.0705626e-08 7.1635558e-08 1.2950451e-08
4.9844444e+00 4.6208644e-09 -2.9903893e-10 4.4876893e-10 4.7878686e-10 3.0174966e-09 -7.3981261e-11 1.3054498e-07 4.0416055e-08 1.2991257e-08 -1.0689573e-08 7.2512289e-08 1.3034962e-08
4.9880556e+00 4.6374162e-09 7.8740474e-10 -6.4879552e-11 -3.3060874e-10 2.8848478e-09 8.5408301e-10 1.3152974e-07 4.0556050e-08 1.3027087e-08 -1.0674921e-08 7.3197676e-08 1.3079381e-08
4.9913889e+00 4.6526949e-09 6.1957614e-10 4.2318584e-10 4.7712707e-10 2.1138351e-09 -4.0989020e-10 1.3260049e-07 4.0535058e-08 1.3108622e-08 -1.0709751e-08 7.3916358e-08 1.3083057e-08
4.9950000e+00 4.6717376e-09 -8.1432161e-10 3.2944104e-10 -7.9863194e-10 2.7244873e-09 4.4382329e-10 1.3367581e-07 4.0464273e-08 1.3118232e-08 -1.0668572e-08 7.4543589e-08 1.3399575e-08
4.9986111e+00 4.6924161e-09 1.5763755e-10 -2.4073208e-10 1.1787480e-09 1.4981689e-09 2.4778791e-09 1.3475588e-07 4.0440528e-08 1.3132060e-08 -1.0538561e-08 7.5193708e-08 1.3652479e-08
5.0022222e+00 4.7130947e-09 -3.7792287e-10 3.6837664e-10 2.1353472e-11 2.8785659e-09 -1.4337735e-10 1.3584069e-07 4.0424332e-08 1.3222121e-08 -1.0403265e-08 7.6191918e-08 1.3740880e-08
5.0058333e+00 4.7337732e-09 2.2767551e-10 4.6295235e-10 1.2275314e-09 3.8416078e-09 9.5938448e-10 1.3684627e-07 4.0479669e-08 1.3214330e-08 -1.0336894e-08 7.6960838e-08 1.3965487e-08
5.0091667e+00 4.7528611e-09 3.2847130e-10 -5.4086272e-10 -5.6382215e-10 1.7663041e-09 1.2866785e-09 1.3853179e-07 4.0677900e-08 1.3367818e-08 -1.0776828e-08 7.7865185e-08 1.4157300e-08
5.0147222e+00 4.7877928e-09 8.6689208e-10 1.4617937e-09 -2.0757791e-09 2.1910630e-09 -1.3579720e-10 1.3963401e-07 4.0849893e-08 1.3567799e-08 -1.1053181e-08 7.8544910e-08 1.4439259e-08
5.0183333e+00 4.8106230e-09 7.2871008e-10 3.8418791e-10 -4.7517818e-10 2.3849903e-09 2.7384908e-09 1.4074147e-07 4.1042590e-08 1.3646419e-08 -1.0987435e-08 7.9497713e-08 1.4878092e-08
5.0219444e+00 4.8334531e-09 1.0589746e-09 3.4152883e-10 1.0820635e-09 4.0294819e-09 1.3122814e-09 1.4185417e-07 4.1270750e-08 1.3645348e-08 -1.0854906e-08 8.0503849e-08 1.5041926e-08
5.0255556e+00 4.8562833e-09 1.0576977e-09 -3.5140892e-10 1.4128583e-10 2.7440474e-09 2.0003194e-10 1.4288563e-07 4.1405824e-08 1.3711992e-08 -1.0824922e-08 8.1410748e-08 1.5118867e-08
5.0288889e+00 4.8744678e-09 2.9983318e-10 1.0178413e-09 1.5854923e-10 3.8701756e-09 5.6937371e-10 1.4400732e-07 4.1474775e-08 1.3816826e-08 -1.0777496e-08 8.2462535e-08 1.4853710e-08
5.0325000e+00 4.8934806e-09 3.3983479e-10 -5.0139783e-11 2.7923348e-10 3.2106801e-09 -3.0169738e-09 1.4513337e-07 4.1517701e-08 1.3897954e-08 -1.0613172e-08 8.3427173e-08 1.4854396e-08
5.0361111e+00 4.9124934e-09 5.8392415e-11 7.9901469e-10 1.2376064e-09 3.2834722e-09 3.0233034e-09 1.4626379e-07 4.1488274e-08 1.4085647e-08 -1.0498043e-08 8.4313734e-08 1.5232438e-08
5.0397222e+00 4.9315062e-09 -3.3138938e-10 9.3353258e-10 -1.7487811e-10 2.6850489e-09 4.6631662e-10 1.4739853e-07 4.1406828e-08 1.4238288e-08 -1.0454326e-08 8.5212778e-08 1.5260781e-08
5.0433333e+00 4.9501337e-09 -4.2419728e-10 4.7546674e-10 5.7841364e-10 3.3675046e-09 -2.0468534e-10 1.4844955e-07 4.1364873e-08 1.4266858e-08 -1.0286819e-08 8.6083098e-08 1.5211109e-08
5.0466667e+00 4.9651655e-09 2.5455197e-12 -1.8977304e-10 1.0966593e-09 2.9799423e-09 -2.9203841e-10 1.4959176e-07 4.1302870e-08 1.4364712e-08 -1.0368185e-08 8.6856523e-08 1.5543460e-08
5.0502778e+00 4.9814500e-09 -5.7776403e-10 1.0930454e-09 -1.8477294e-09 2.2269202e-09 3.3598968e-09 1.5073770e-07 4.1243348e-08 1.4488244e-08 -1.0548162e-08 8.7769280e-08 1.6235847e-08
5.0538889e+00 4.9977344e-09 2.5571197e-11 4.7248036e-11 1.8640248e-10 3.9179602e-09 3.0313634e-09 1.5188738e-07 4.1347508e-08 1.4813289e-08 -1.0621905e-08 8.8542147e-08 1.6708739e-08
5.0575000e+00 5.0140189e-09 9.4074007e-10 2.9531705e-09 -8.6711092e-10 1.2851432e-09 1.3337979e-09 1.5304123e-07 4.1376730e-08 1.5329658e-08 -1.0591586e-08 8.9124927e-08 1.6887795e-08
5.0611111e+00 5.0340031e-09 -6.6964097e-10 1.8133105e-09 1.1469830e-09 2.6382564e-09 3.1902408e-10 1.5411084e-07 4.1273789e-08 1.5579675e-08 -1.0563605e-08 8.9862370e-08 1.6943631e-08
5.0644444e+00 5.0566482e-09 -3.6494307e-10 6.8686085e-10 -8.6717139e-10 2.7400926e-09 2.3933290e-10 1.5527500e-07 4.1320726e-08 1.5740966e-08 -1.0644749e-08 9.0648674e-08 1.7069015e-08
5.0680556e+00 5.0811804e-09 8.0037813e-10 8.0198144e-10 1.1815204e-10 2.5534717e-09 9.1805979e-10 1.5707702e-07 4.1458167e-08 1.6022984e-08 -1.0581523e-08 9.1813594e-08 1.7304521e-08
5.0736111e+00 5.1189222e-09 2.8411289e-11 8.9012483e-10 2.6120334e-10 2.5441475e-09 4.9497879e-10 1.5816460e-07 4.1573722e-08 1.6166431e-08 -1.0535776e-08 9.2686137e-08 1.7379456e-08
5.0769444e+00 5.1412249e-09 1.1329516e-09 5.4434837e-10 1.9626162e-10 3.8195139e-09 2.5436547e-10 1.5934800e-07 4.1828640e-08 1.6224595e-08 -1.0476211e-08 9.3762656e-08 1.7461636e-08
5.0805556e+00 5.1641828e-09 1.2319558e-09 -7.4584510e-12 3.5356729e-10 3.4278398e-09 5.0422029e-10 1.6053668e-07 4.1908802e-08 1.6193438e-08 -1.0469933e-08 9.4725254e-08 1.7681592e-08
5.0841667e+00 5.1871407e-09 -4.8827904e-10 -2.8013595e-10 -2.9561270e-10 3.0525771e-09 1.5261464e-09 1.6173063e-07 4.1921989e-08 1.6316195e-08 -1.0443840e-08 9.5601768e-08 1.8011930e-08
5.0877778e+00 5.2100985e-09 6.1062093e-10 1.4132687e-09 5.3647201e-10 2.8483039e-09 1.5231299e-09 1.6292985e-07 4.1944990e-08 1.6628602e-08 -1.0221775e-08 9.6642055e-08 1.8379327e-08
5.0913889e+00 5.2330564e-09 -3.9724252e-10 1.4704887e-09 1.5133618e-09 4.1551330e-09 1.8682247e-09 1.6413422e-07 4.2021071e-08 1.6977184e-08 -1.0036570e-08 9.7983344e-08 1.8705123e-08
5.0950000e+00 5.2549687e-09 1.1030593e-09 1.7471907e-09 1.9621841e-10 4.8747141e-09 1.1391229e-09 1.6525035e-07 4.2108675e-08 1.7220600e-08 -9.9060064e-09 9.9329942e-08 1.8904590e-08
5.0983333e+00 5.2745567e-09 -2.2260875e-10 6.8697524e-10 1.1094180e-09 4.9463462e-09 8.5554750e-10 1.6646418e-07 4.2178701e-08 1.7360664e-08 -9.6972483e-09 1.0062954e-07 1.8924943e-08
5.1019444e+00 5.2957770e-09 8.7224405e-10 6.0591870e-10 8.1757999e-10 3.8028084e-09 -6.6767768e-10 1.6768288e-07 4.2382914e-08 1.7609790e-08 -9.6606528e-09 1.0155759e-07 1.8872292e-08
5.1055556e+00 5.3169973e-09 1.0222745e-09 1.6937138e-09 -4.7977550e-10 2.4450464e-09 1.8167235e-10 1.6890645e-07 4.2467276e-08 1.7898290e-08 -9.7472159e-09 1.0247158e-07 1.8938772e-08
5.1091667e+00 5.3382177e-09 -2.3963474e-10 9.6935705e-10 -3.1926797e-10 3.7081345e-09 4.3198612e-10 1.7013494e-07 4.2548380e-08 1.8153731e-08 -9.7987565e-09 1.0346333e-07 1.9437659e-08
5.1127778e+00 5.3597511e-09 9.9204438e-10 1.3885580e-09 -1.5649158e-10 2.9685169e-09 4.1731281e-09 1.7127331e-07 4.2736112e-08 1.8460328e-08 -9.6614490e-09 1.0418038e-07 1.9738577e-08
5.1161111e+00 5.3796570e-09 8.9471501e-10 1.6774187e-09 1.5295657e-09 2.2611001e-09 -1.1639474e-09 1.7251132e-07 4.3072297e-08 1.8802523e-08 -9.3620407e-09 1.0513833e-07 1.9689636e-08
5.1197222e+00 5.4012217e-09 2.2241192e-09 1.4813005e-09 1.2342038e-09 4.1880116e-09 7.1218509e-10 1.7375428e-07 4.3397418e-08 1.9107292e-08 -9.2012539e-09 1.0652029e-07 1.9981713e-08
5.1233333e+00 5.4227863e-09 7.9208396e-10 1.3319503e-09 2.4998158e-10 5.1156905e-09 1.9839048e-09 1.7500228e-07 4.3536780e-08 1.9350466e-08 -8.9350775e-09 1.0787375e-07 2.0156714e-08
5.1269444e+00 5.4451327e-09 5.0080024e-10 9.1273131e-10 2.2070312e-09 3.9960421e-09 -3.6850863e-10 1.7683620e-07 4.3669637e-08 1.9841043e-08 -8.3296164e-09 1.0959522e-07 2.0161293e-08
5.1322222e+00 5.4819239e-09 3.4251170e-10 2.1856501e-09 1.6169345e-09 3.9335181e-09 3.9742611e-10 1.7809811e-07 4.3645737e-08 2.0247430e-08 -8.0519039e-09 1.1065483e-07 2.0373709e-08
5.1358333e+00 5.5070969e-09 -5.6423487e-10 1.5656171e-09 9.4656592e-10 3.1999971e-09 1.5633409e-09 1.7936579e-07 4.3603027e-08 2.0598131e-08 -7.7503669e-09 1.1155715e-07 2.0713882e-08
5.1394444e+00 5.5322699e-09 1.6800935e-10 1.6716281e-09 1.8368525e-09 2.8746073e-09 1.5767170e-09 1.8063929e-07 4.3717204e-08 2.0909585e-08 -7.4759366e-09 1.1264154e-07 2.1029781e-08
5.1430556e+00 5.5577123e-09 8.9122741e-10 1.2033304e-09 6.9635044e-10 4.4257274e-09 1.3392715e-09 1.8182041e-07 4.3809823e-08 2.1045944e-08 -7.2237676e-09 1.1384756e-07 2.1296785e-08
5.1463889e+00 5.5849299e-09 3.9611799e-11 1.6026155e-10 1.8253399e-09 4.3700697e-09 1.3307692e-09 1.8310647e-07 4.3868800e-08 2.1270689e-08 -6.9698202e-09 1.1502425e-07 2.1649861e-08
5.1500000e+00 5.6144156e-09 5.0752824e-10 1.9143068e-09 5.1878976e-10 3.5516433e-09 1.9283969e-09 1.8439930e-07 4.3908265e-08 2.1683636e-08 -6.8959491e-09 1.1607597e-07 2.2093724e-08
5.1536111e+00 5.6439013e-09 -1.4140436e-10 1.8975102e-09 1.6309764e-10 3.5287735e-09 2.1687990e-09 1.8569890e-07 4.3959600e-08 2.2070617e-08 -6.8309404e-09 1.1721045e-07 2.2196731e-08
5.1572222e+00 5.6733870e-09 6.1764720e-10 1.6746250e-09 4.3698247e-10 4.1088041e-09 -1.2179678e-09 1.8700480e-07 4.4072142e-08 2.2382813e-08 -6.8553027e-09 1.1857322e-07 2.2236239e-08
5.1608333e+00 5.6987729e-09 4.2642094e-10 1.2071808e-09 -6.6186454e-10 5.0656459e-09 1.5826564e-09 1.8831574e-07 4.4256419e-08 2.2780746e-08 -6.8310002e-09 1.2000505e-07 2.2534356e-08
5.1644444e+00 5.7171733e-09 1.2831445e-09 2.4660426e-09 8.8619474e-10 4.5737126e-09 1.1691958e-09 1.8963089e-07 4.4527124e-08 2.3191609e-08 -6.7871241e-09 1.2130396e-07 2.2650421e-08
5.1680556e+00 5.7355737e-09 1.2282275e-09 1.3265404e-09 -4.8118439e-10 4.1708613e-09 -9.7828474e-11 1.9084864e-07 4.4785262e-08 2.3489263e-08 -6.7510636e-09 1.2233009e-07 2.2808919e-08
5.1713889e+00 5.7525587e-09 1.3661221e-09 1.6500049e-09 8.4178897e-10 3.3129619e-09 1.6828072e-09 1.9217192e-07 4.4985691e-08 2.3722357e-08 -6.6875104e-09 1.2351101e-07 2.2853071e-08
5.1750000e+00 5.7709591e-09 4.9329053e-10 5.0162980e-10 -2.5514426e-10 4.6371902e-09 -1.2752487e-09 1.9349991e-07 4.5220689e-08 2.4024471e-08 -6.7264266e-09 1.2486007e-07 2.3081405e-08
5.1786111e+00 5.7935393e-09 1.6868247e-09 2.2871169e-09 -1.0408144e-10 4.4450055e-09 3.3829516e-09 1.9483331e-07 4.5458660e-08 2.4479757e-08 -6.6990178e-09 1.2607496e-07 2.3484968e-08
5.1822222e+00 5.8181116e-09 5.2086811e-10 1.9155155e-09 3.5708585e-10 3.7338962e-09 3.4223874e-10 1.9617236e-07 4.5471644e-08 2.4819205e-08 -6.5279704e-09 1.2718570e-07 2.3659108e-08
5.1858333e+00 5.8426839e-09 -4.0041275e-10 1.2178511e-09 1.2218130e-09 3.7438404e-09 1.2652063e-09 1.9813958e-07 4.5428676e-08 2.5259237e-08 -6.3538594e-09 1.2858618e-07 2.3848136e-08
5.1911111e+00 5.8785973e-09 1.2767447e-10 1.5612979e-09 -1.2216431e-10 2.7071413e-09 -7.1340373e-11 1.9949236e-07 4.5478274e-08 2.5656415e-08 -6.3338126e-09 1.2940683e-07 2.3896228e-08
5.1947222e+00 5.9017185e-09 3.3245379e-10 2.1049659e-09 3.0721135e-10 2.8176295e-09 5.1526220e-10 2.0085029e-07 4.5509602e-08 2.6011389e-08 -6.3792192e-09 1.3018847e-07 2.4042910e-08
5.1983333e+00 5.9235169e-09 -4.1821132e-11 1.1717160e-09 -7.2634902e-10 2.4445016e-09 8.3873100e-10 2.0221323e-07 4.5519169e-08 2.6116332e-08 -6.6037694e-09 1.3102590e-07 2.4068985e-08
5.2019444e+00 5.9453153e-09 1.3057648e-10 -2.0301398e-10 -1.3464224e-09 3.1932772e-09 -5.9804029e-10 2.0358117e-07 4.5590958e-08 2.6153850e-08 -6.6504759e-09 1.3170455e-07 2.3746121e-08
5.2055556e+00 5.9671137e-09 5.3542074e-10 5.4933967e-10 9.1528525e-10 1.3755455e-09 -2.3822416e-09 2.0484833e-07 4.5711707e-08 2.6305917e-08 -6.5186314e-09 1.3229774e-07 2.3576272e-08
5.2088889e+00 5.9872353e-09 6.7813490e-10 9.7132845e-10 4.0315981e-10 2.9507588e-09 6.8375326e-10 2.0622611e-07 4.5787641e-08 2.6510934e-08 -6.4858431e-09 1.3319794e-07 2.3604468e-08
5.2125000e+00 6.0108661e-09 2.6314495e-11 9.2113747e-10 -1.0049903e-10 3.1095573e-09 -4.2348737e-10 2.0760936e-07 4.5887651e-08 2.6673369e-08 -6.5174883e-09 1.3431193e-07 2.3486891e-08
5.2161111e+00 6.0348709e-09 9.0149746e-10 5.7826318e-10 -1.9161010e-10 4.3900381e-09 -6.6183674e-10 2.0899813e-07 4.6024455e-08 2.6877863e-08 -6.6215525e-09 1.3546543e-07 2.3325633e-08
5.2197222e+00 6.0588756e-09 3.6765126e-10 1.3093711e-09 -7.6898298e-10 3.3755661e-09 -8.2669610e-10 2.1039241e-07 4.6032266e-08 2.7024454e-08 -6.7973160e-09 1.3631757e-07 2.3072041e-08
5.2233333e+00 6.0828803e-09 -2.9518625e-10 4.3776466e-11 -8.5344908e-10 2.3612467e-09 -1.5141593e-09 2.1179232e-07 4.5946352e-08 2.7075327e-08 -6.8882515e-09 1.3713420e-07 2.2963657e-08
5.2269444e+00 6.1079446e-09 -5.0185453e-10 4.2581762e-10 1.4044223e-11 3.1364894e-09 5.1369136e-10 2.1319844e-07 4.5900467e-08 2.7252555e-08 -6.8442805e-09 1.3795432e-07 2.2976433e-08
5.2305556e+00 6.1368809e-09 7.6174151e-11 1.2101377e-09 3.9184206e-10 2.3847297e-09 -3.9575778e-10 2.1450228e-07 4.5993017e-08 2.7390181e-08 -6.7687623e-09 1.3854671e-07 2.2989672e-08
5.2338889e+00 6.1635914e-09 8.5397553e-10 1.6611572e-10 3.6334050e-10 1.9357409e-09 5.2815063e-10 2.1592118e-07 4.6066874e-08 2.7420692e-08 -6.8874303e-09 1.3925940e-07 2.2865438e-08
5.2375000e+00 6.1925278e-09 -1.6879039e-10 1.1552479e-10 -1.4587372e-09 2.8622015e-09 -1.6749233e-09 2.1734672e-07 4.5994227e-08 2.7478903e-08 -7.0288319e-09 1.3999679e-07 2.2806489e-08
5.2411111e+00 6.2214642e-09 -5.0516987e-10 4.2180907e-10 1.5349097e-10 2.1021064e-09 1.1307764e-09 2.1877834e-07 4.5964328e-08 2.7585415e-08 -6.8754576e-09 1.4048681e-07 2.3043775e-08
5.2447222e+00 6.2455027e-09 2.2779762e-10 5.6138023e-10 1.2622725e-09 1.1967737e-09 1.0595563e-09 2.2087955e-07 4.5974333e-08 2.7770000e-08 -6.7798397e-09 1.4138000e-07 2.3109066e-08
5.2500000e+00 6.2740858e-09 -1.6429277e-10 6.0441918e-10 -6.5837019e-10 2.9175041e-09 -6.4719115e-10 2.2232274e-07 4.6059700e-08 2.8005215e-08 -6.7200762e-09 1.4194911e-07 2.3292985e-08
5.2536111e+00 6.2936428e-09 9.5625304e-10 1.5667997e-09 1.2100329e-09 9.1386762e-10 2.3448963e-09 2.2377043e-07 4.6190884e-08 2.8334040e-08 -6.6160840e-09 1.4236539e-07 2.3679817e-08
5.2572222e+00 6.3131997e-09 2.6076990e-10 1.4685087e-09 -2.5010478e-10 1.8886168e-09 1.2258656e-09 2.2522275e-07 4.6314468e-08 2.8583560e-08 -6.8539118e-09 1.4298560e-07 2.3872685e-08
5.2608333e+00 6.3340250e-09 8.8573269e-10 8.3475024e-10 -1.9452286e-09 2.2867831e-09 5.5445374e-10 2.2668011e-07 4.6337518e-08 2.8760072e-08 -7.0816181e-09 1.4372037e-07 2.4047153e-08
5.2644444e+00 6.3570283e-09 -6.7189670e-10 7.9459092e-10 -1.5667555e-10 2.6598157e-09 1.0560234e-09 2.2814275e-07 4.6402972e-08 2.9020388e-08 -7.0501234e-09 1.4452884e-07 2.4038621e-08
5.2680556e+00 6.3800316e-09 1.2791225e-09 1.6083258e-09 4.4739595e-10 2.7829712e-09 -1.1347828e-09 2.2949756e-07 4.6494620e-08 2.9308718e-08 -6.7770131e-09 1.4530323e-07 2.3862879e-08
5.2713889e+00 6.4012654e-09 -3.5802788e-10 1.2749706e-09 2.2837081e-09 2.8648661e-09 -6.2263710e-10 2.3097036e-07 4.6470622e-08 2.9446017e-08 -6.3814833e-09 1.4595829e-07 2.3855889e-08
5.2750000e+00 6.4242687e-09 1.3538651e-10 -7.5900973e-12 1.3673355e-09 1.5451223e-09 5.5811414e-10 2.3244895e-07 4.6575698e-08 2.9565883e-08 -6.1999431e-09 1.4653357e-07 2.4051106e-08
5.2786111e+00 6.4516805e-09 8.3942214e-10 1.1140452e-09 3.0842076e-10 2.3277807e-09 1.2438850e-09 2.3393408e-07 4.6631822e-08 2.9833069e-08 -6.1329102e-09 1.4712642e-07 2.4348634e-08
5.2822222e+00 6.4812099e-09 -3.1874720e-10 1.3522873e-09 3.1034394e-10 1.6634587e-09 1.5025310e-09 2.3542599e-07 4.6568688e-08 3.0079288e-08 -6.1333701e-09 1.4758958e-07 2.4518594e-08
5.2858333e+00 6.5107394e-09 -2.6695428e-10 9.2050528e-10 -3.1458860e-10 1.4545999e-09 6.6327242e-11 2.3680915e-07 4.6630693e-08 3.0318108e-08 -6.0845317e-09 1.4824428e-07 2.4516412e-08
5.2891667e+00 6.5379973e-09 8.9011952e-10 1.4676885e-09 8.0297253e-10 3.3202783e-09 -8.8141307e-11 2.3831410e-07 4.6767828e-08 3.0725469e-08 -6.0164676e-09 1.4908967e-07 2.4551908e-08
5.2927778e+00 6.5675268e-09 3.8210328e-10 2.2925723e-09 -1.7468861e-10 2.3710645e-09 4.1579105e-10 2.3982513e-07 4.6874327e-08 3.1068082e-08 -6.1227651e-09 1.4980597e-07 2.4696492e-08
5.2963889e+00 6.5908752e-09 6.0589813e-10 8.7000733e-10 -8.0651921e-10 2.4512228e-09 9.1883121e-10 2.4134150e-07 4.6981781e-08 3.1466939e-08 -6.2553059e-09 1.5055535e-07 2.4850801e-08
5.3000000e+00 6.6141153e-09 3.9096877e-10 2.8117449e-09 -4.1693476e-10 2.5937746e-09 5.0555897e-10 2.4286321e-07 4.7045377e-08 3.1878780e-08 -6.2184334e-09 1.5120522e-07 2.5015544e-08
5.3036111e+00 6.6373554e-09 1.9902084e-10 9.8986254e-10 7.5729672e-10 1.7813112e-09 1.0151431e-09 2.4509685e-07 4.7143360e-08 3.2234027e-08 -5.9012452e-09 1.5159474e-07 2.5188092e-08
5.3088889e+00 6.6713218e-09 4.2293395e-10 1.2538071e-09 1.2459975e-09 1.2883058e-11 7.4636483e-11 2.4663210e-07 4.7233965e-08 3.2605389e-08 -5.7416047e-09 1.5191157e-07 2.5416064e-08
5.3125000e+00 6.6980909e-09 4.1762191e-10 2.1741481e-09 2.2760638e-10 2.1201211e-09 2.0297174e-09 2.4817359e-07 4.7284613e-08 3.2915340e-08 -5.7286060e-09 1.5244852e-07 2.5802133e-08
5.3161111e+00 6.7255895e-09 5.2240002e-11 6.8693757e-10 -1.0761795e-10 1.4947149e-09 1.5339967e-09 2.4972139e-07 4.7431903e-08 3.3239560e-08 -5.8164089e-09 1.5287629e-07 2.5931693e-08
5.3197222e+00 6.7530880e-09 1.3141953e-09 2.3058609e-09 -7.0287046e-10 1.3851398e-09 -3.3805089e-10 2.5115574e-07 4.7661626e-08 3.3646200e-08 -5.8984255e-09 1.5324763e-07 2.5855571e-08
5.3230556e+00 6.7784713e-09 9.9457694e-10 1.7605386e-09 -1.1729586e-10 1.3230917e-09 -4.2317109e-10 2.5271569e-07 4.7705761e-08 3.3985036e-08 -5.7879196e-09 1.5364727e-07 2.5711100e-08
5.3266667e+00 6.8060222e-09 -5.8513049e-10 1.3671795e-09 1.1373500e-09 1.3674182e-09 -9.1040722e-10 2.5428201e-07 4.7626977e-08 3.4142890e-08 -5.6438662e-09 1.5412163e-07 2.5612671e-08
5.3302778e+00 6.8339058e-09 -1.4576021e-10 8.9932712e-11 1.9237418e-10 1.8260603e-09 1.8255966e-12 2.5585473e-07 4.7604361e-08 3.4299025e-08 -5.5247551e-09 1.5474167e-07 2.5679235e-08
5.3338889e+00 6.8617894e-09 -6.4047909e-11 1.3513177e-09 9.0711256e-10 2.3481670e-09 6.1261699e-10 2.5743386e-07 4.7689438e-08 3.4617258e-08 -5.3717635e-09 1.5558617e-07 2.5831177e-08
5.3375000e+00 6.8896730e-09 8.5331642e-10 1.5862207e-09 5.0511794e-10 3.3372017e-09 7.8992047e-10 2.5889719e-07 4.7710003e-08 3.5032599e-08 -5.2365827e-09 1.5649396e-07 2.6192964e-08
5.3408333e+00 6.9154117e-09 -6.4663079e-10 2.5671795e-09 8.4668889e-10 3.2834962e-09 2.8279493e-09 2.6048855e-07 4.7676689e-08 3.5632213e-08 -5.0798734e-09 1.5710256e-07 2.6595733e-08
5.3444444e+00 6.9425867e-09 3.3757106e-10 2.9677232e-09 5.9985863e-10 8.1373973e-10 8.8992359e-10 2.6208605e-07 4.7827915e-08 3.6289584e-08 -4.8813668e-09 1.5761990e-07 2.6751120e-08
5.3480556e+00 6.9688727e-09 1.0653760e-09 3.1003173e-09 1.2325104e-09 2.6690918e-09 5.4441486e-10 2.6368959e-07 4.7932746e-08 3.6891162e-08 -4.7905583e-09 1.5859243e-07 2.6960797e-08
5.3516667e+00 6.9951586e-09 -9.2839107e-11 2.4527122e-09 -3.9427849e-10 3.8782420e-09 1.3910599e-09 2.6529916e-07 4.7901861e-08 3.7424598e-08 -4.8657296e-09 1.5938761e-07 2.7160413e-08
5.3552778e+00 7.0214445e-09 -1.9368795e-10 2.4713152e-09 -2.9961022e-10 1.4750507e-09 4.5155394e-10 2.6691477e-07 4.7971175e-08 3.7862627e-08 -4.8456727e-09 1.5989550e-07 2.7387816e-08
5.3588889e+00 7.0477304e-09 8.3672873e-10 1.5720255e-09 4.8475104e-10 1.9441821e-09 1.6475473e-09 2.6841226e-07 4.8134364e-08 3.8129024e-08 -4.7779625e-09 1.6053483e-07 2.7582142e-08
5.3622222e+00 7.0795102e-09 8.0336034e-10 1.0919463e-09 1.9235092e-10 2.7186352e-09 2.9571189e-10 2.7092355e-07 4.8265530e-08 3.8470027e-08 -4.6327481e-09 1.6140127e-07 2.7722891e-08
5.3677778e+00 7.1353480e-09 -1.2410450e-11 9.5407276e-10 6.7893531e-10 1.0728371e-09 5.4878393e-10 2.7256647e-07 4.8394935e-08 3.8751121e-08 -4.6056597e-09 1.6196191e-07 2.8209559e-08
5.3713889e+00 7.1716426e-09 1.2129165e-09 1.6406394e-09 -4.2888865e-10 2.7015228e-09 3.9435371e-09 2.7421773e-07 4.8352406e-08 3.9199174e-08 -4.5267553e-09 1.6263048e-07 2.8770071e-08
5.3750000e+00 7.2079372e-09 -1.6074605e-09 2.4952293e-09 1.1572376e-09 1.7994186e-09 1.2304199e-09 2.7574857e-07 4.8218685e-08 3.9660491e-08 -4.4863741e-09 1.6323274e-07 2.8948904e-08
5.3783333e+00 7.2339351e-09 2.6352642e-10 2.1179454e-09 -7.5342572e-10 2.5930007e-09 5.5790566e-10 2.7741268e-07 4.8299076e-08 4.0141283e-08 -4.4486281e-09 1.6386634e-07 2.9098692e-08
5.3819444e+00 7.2576524e-09 4.8228079e-10 2.3201351e-09 1.1018498e-09 1.6725461e-09 8.2475735e-10 2.7908225e-07 4.8401704e-08 4.0532065e-08 -4.3601968e-09 1.6458186e-07 2.9506596e-08
5.3855556e+00 7.2813698e-09 4.6981315e-10 1.2870771e-09 -2.8556065e-10 3.1444593e-09 2.9405104e-09 2.8075726e-07 4.8505960e-08 4.0888960e-08 -4.3128020e-09 1.6543212e-07 2.9987107e-08
5.3891667e+00 7.3050871e-09 4.9738561e-10 2.0073377e-09 7.2305148e-10 2.5797179e-09 1.4949771e-09 2.8243772e-07 4.8698395e-08 4.1400516e-08 -4.1145716e-09 1.6605961e-07 3.0211210e-08
5.3927778e+00 7.3288044e-09 1.2878628e-09 2.7147212e-09 1.1067667e-09 1.6446534e-09 5.7366731e-10 2.8412419e-07 4.8991355e-08 4.1913502e-08 -3.9851900e-09 1.6675333e-07 3.0345475e-08
5.3963889e+00 7.3574822e-09 1.4299772e-09 2.0205360e-09 8.7525361e-11 3.0256267e-09 6.6570028e-10 2.8568679e-07 4.9211377e-08 4.2285594e-08 -3.8986343e-09 1.6736693e-07 3.0689163e-08
5.3997222e+00 7.3840423e-09 7.8129099e-10 1.7003834e-09 7.7803161e-10 1.4494931e-09 2.7711786e-09 2.8738597e-07 4.9284726e-08 4.2638552e-08 -3.7641861e-09 1.6793726e-07 3.1190177e-08
5.4033333e+00 7.4128157e-09 -1.0081909e-10 1.5576913e-09 4.6302872e-10 2.3901100e-09 1.8535641e-09 2.8909175e-07 4.9450368e-08 4.2916488e-08 -3.6576902e-09 1.6854022e-07 3.1481209e-08
5.4069444e+00 7.4415891e-09 1.6375042e-09 1.0078742e-09 5.2001049e-10 1.6691283e-09 8.3288985e-10 2.9080403e-07 4.9629198e-08 4.3159026e-08 -3.6408045e-09 1.6926540e-07 3.1321499e-08
5.4105556e+00 7.4694022e-09 2.1529068e-11 1.2309349e-09 -3.6414185e-10 3.2129205e-09 -2.3071406e-09 2.9252242e-07 4.9668363e-08 4.3452757e-08 -3.6383099e-09 1.7020731e-07 3.1400955e-08
5.4141667e+00 7.4948465e-09 3.4181010e-10 1.4804252e-09 3.8716884e-10 3.1282571e-09 3.0405816e-09 2.9411382e-07 4.9623205e-08 4.3674828e-08 -3.5007526e-09 1.7089141e-07 3.1908180e-08
5.4175000e+00 7.5183337e-09 -7.9565803e-10 7.4028390e-10 9.8840349e-10 1.8609924e-09 2.0316627e-09 2.9584345e-07 4.9474757e-08 4.4054429e-08 -3.3991333e-09 1.7147551e-07 3.1980898e-08
5.4211111e+00 7.5437780e-09 -5.8151157e-10 2.7637271e-09 -5.0379144e-11 2.0713166e-09 -1.3604151e-09 2.9851587e-07 4.9359322e-08 4.5007242e-08 -3.5438182e-09 1.7262926e-07 3.1796106e-08
5.4266667e+00 7.5831197e-09 -1.1457861e-10 2.9531537e-09 -8.1773108e-10 2.9774403e-09 2.5166543e-10 3.0026055e-07 4.9387817e-08 4.5472351e-08 -3.5738958e-09 1.7322315e-07 3.2090494e-08
5.4302778e+00 7.6100273e-09 3.7893061e-10 1.3401636e-09 5.4009202e-10 1.0207436e-09 2.4657623e-09 3.0187651e-07 4.9410266e-08 4.5900512e-08 -3.6208536e-09 1.7353602e-07 3.2667640e-08
5.4336111e+00 7.6348651e-09 -1.5331508e-10 2.9414372e-09 -1.0096692e-09 1.2611040e-09 3.3056896e-09 3.0363307e-07 4.9511366e-08 4.6526363e-08 -3.6521545e-09 1.7403767e-07 3.3258627e-08
5.4372222e+00 7.6617726e-09 1.0912331e-09 2.8356523e-09 7.2073778e-10 2.1160840e-09 2.1495761e-09 3.0539582e-07 4.9706121e-08 4.7052906e-08 -3.5923867e-09 1.7460944e-07 3.3961183e-08
5.4408333e+00 7.6886802e-09 7.1554053e-10 2.0247421e-09 -1.6903551e-10 1.7332041e-09 4.3355517e-09 3.0716514e-07 4.9784954e-08 4.7668336e-08 -3.5376209e-09 1.7525581e-07 3.4708504e-08
5.4444444e+00 7.7190823e-09 1.5806769e-11 3.6561573e-09 6.7456587e-10 2.6182763e-09 2.5627969e-09 3.0894195e-07 4.9853920e-08 4.8438946e-08 -3.4206871e-09 1.7590419e-07 3.5237385e-08
5.4480556e+00 7.7539017e-09 6.2400048e-10 3.4571627e-09 4.0482351e-10 1.7467724e-09 2.3191895e-09 3.1072677e-07 4.9915869e-08 4.9091750e-08 -3.4218063e-09 1.7635316e-07 3.5471611e-08
5.4516667e+00 7.7887212e-09 -4.9289191e-11 2.5687218e-09 -4.1515516e-10 1.2757772e-09 -1.5711207e-10 3.1238138e-07 4.9962921e-08 4.9564270e-08 -3.3521338e-09 1.7692216e-07 3.5755495e-08
5.4550000e+00 7.8208622e-09 5.2216893e-10 2.1564779e-09 1.1118810e-09 2.8740581e-09 2.9959584e-09 3.1418157e-07 5.0119164e-08 5.0155460e-08 -3.0812980e-09 1.7790500e-07 3.6232553e-08
5.4586111e+00 7.8556817e-09 9.2732265e-10 3.3006582e-09 1.3881399e-09 3.7426833e-09 1.4076455e-09 3.1598905e-07 5.0271307e-08 5.0755516e-08 -2.7920042e-09 1.7890175e-07 3.6316509e-08
5.4622222e+00 7.8843483e-09 4.8413552e-10 2.2383262e-09 1.2822658e-09 2.9676227e-09 -6.3266025e-10 3.1780288e-07 5.0377080e-08 5.1241976e-08 -2.5711285e-09 1.7982824e-07 3.6342911e-08
5.4658333e+00 7.9109535e-09 4.9713851e-10 2.2520694e-09 7.5658550e-10 3.2696985e-09 8.7636460e-10 3.1962282e-07 5.0428821e-08 5.1610178e-08 -2.4788317e-09 1.8068907e-07 3.6358783e-08
5.4694444e+00 7.9375587e-09 -1.7130677e-11 1.1467133e-09 9.5384718e-11 2.5256241e-09 -7.2985199e-10 3.2144886e-07 5.0589538e-08 5.1943840e-08 -2.5543628e-09 1.8139959e-07 3.6339182e-08
5.4730556e+00 7.9641639e-09 1.5081240e-09 1.9332442e-09 -7.9259484e-10 2.2577626e-09 5.4892635e-10 3.2313987e-07 5.0864381e-08 5.2436154e-08 -2.4874530e-09 1.8198425e-07 3.6559599e-08
5.4763889e+00 7.9887093e-09 1.2541169e-09 2.9898986e-09 1.4616940e-09 2.0062931e-09 1.6552378e-09 3.2497764e-07 5.1050218e-08 5.2991703e-08 -2.1998386e-09 1.8263536e-07 3.6862659e-08
5.4800000e+00 8.0150795e-09 4.6992858e-10 2.1382492e-09 1.1932077e-09 2.3771182e-09 1.1422428e-09 3.2781680e-07 5.1533454e-08 5.3518996e-08 -2.1117664e-09 1.8355071e-07 3.6607100e-08
5.4855556e+00 8.0556490e-09 2.4440526e-09 1.0255065e-09 -6.6477446e-10 1.6283680e-09 -2.6755988e-09 3.2966994e-07 5.1815335e-08 5.3880357e-08 -2.1837632e-09 1.8406095e-07 3.6477881e-08
5.4891667e+00 8.0820192e-09 1.7100776e-10 2.3101325e-09 1.8879513e-13 1.8066942e-09 1.4828095e-09 3.3152914e-07 5.1742291e-08 5.4333394e-08 -2.1421529e-09 1.8473816e-07 3.6846370e-08
5.4927778e+00 8.1083894e-09 -8.4865617e-10 1.8717529e-09 3.8390593e-10 2.7524360e-09 1.9186254e-09 3.3325149e-07 5.1678240e-08 5.4790826e-08 -2.2224357e-09 1.8563562e-07 3.7238739e-08
5.4961111e+00 8.1402115e-09 2.0493439e-10 2.7025621e-09 -1.1867339e-09 3.7929391e-09 2.0050710e-09 3.3512501e-07 5.1767766e-08 5.5290679e-08 -2.2482335e-09 1.8660372e-07 3.7589869e-08
5.4997222e+00 8.1748715e-09 6.2561101e-10 1.9114714e-09 9.4859973e-10 2.7245531e-09 1.2361287e-09 3.3700648e-07 5.1704709e-08 5.5659040e-08 -1.9328412e-09 1.8732984e-07 3.7757090e-08
5.5033333e+00 8.2095316e-09 -1.2105976e-09 1.4887857e-09 1.9627138e-09 2.1638511e-09 3.0744819e-10 3.3889592e-07 5.1588641e-08 5.5946296e-08 -1.7016852e-09 1.8778714e-07 3.7724152e-08
5.5069444e+00 8.2441916e-09 1.3381377e-10 1.1628064e-09 1.7103365e-10 9.1476095e-10 -6.1148808e-10 3.4079311e-07 5.1545206e-08 5.6225212e-08 -1.3740968e-09 1.8828054e-07 3.7499236e-08
5.5105556e+00 8.2770496e-09 -5.3677224e-10 1.4118030e-09 2.8528592e-09 2.4068882e-09 -1.4646627e-09 3.4269733e-07 5.1473006e-08 5.6586739e-08 -9.0210102e-10 1.8896959e-07 3.7246322e-08
5.5141667e+00 8.3054228e-09 -1.3303070e-10 1.9253698e-09 1.5040254e-09 2.2319457e-09 -8.6992597e-10 3.4446085e-07 5.1519945e-08 5.7124555e-08 -7.9650486e-10 1.8942746e-07 3.7242170e-08
5.5175000e+00 8.3316134e-09 6.0477866e-10 3.4527832e-09 -4.4806425e-10 1.1074081e-09 8.2840720e-10 3.4637761e-07 5.1558845e-08 5.7841026e-08 -7.3576879e-10 1.8981957e-07 3.7294359e-08
5.5211111e+00 8.3599866e-09 -2.4389717e-10 3.1607998e-09 1.0087049e-09 1.5323698e-09 -3.4666998e-10 3.4830087e-07 5.1585372e-08 5.8339526e-08 -5.7297859e-10 1.9067995e-07 3.7099651e-08
5.5247222e+00 8.3883598e-09 4.8999329e-10 1.4407387e-09 4.9397393e-10 4.2598891e-09 -1.4506271e-09 3.5023080e-07 5.1710134e-08 5.8743615e-08 -6.2624708e-10 1.9173449e-07 3.6950930e-08
5.5283333e+00 8.4179362e-09 6.6743458e-10 2.2893076e-09 -9.8568313e-10 2.8395455e-09 7.7810805e-11 3.5216761e-07 5.1854335e-08 5.9258922e-08 -8.2388083e-10 1.9262475e-07 3.7178865e-08
5.5319444e+00 8.4483349e-09 6.7034621e-10 2.4673752e-09 -8.3862837e-10 3.1538599e-09 2.0262036e-09 3.5411140e-07 5.1902485e-08 5.9725268e-08 -8.3009901e-10 1.9351563e-07 3.7370568e-08
5.5355556e+00 8.4787336e-09 -2.2365347e-10 1.8373613e-09 7.8122972e-10 2.8437040e-09 -2.5663127e-10 3.5591186e-07 5.1985002e-08 6.0121432e-08 -8.3974773e-10 1.9438891e-07 3.7667565e-08
5.5388889e+00 8.5067940e-09 1.0529760e-09 2.1242789e-09 -8.7771696e-10 3.5253782e-09 3.2265970e-09 3.5892612e-07 5.2206978e-08 6.0671263e-08 -1.0412085e-09 1.9536628e-07 3.8627824e-08
5.5444444e+00 8.5550367e-09 2.8557168e-10 1.1747042e-09 -3.3104758e-10 7.5150989e-10 2.5349601e-09 3.6074309e-07 5.2240993e-08 6.1145516e-08 -1.0343974e-09 1.9575713e-07 3.9017529e-08
5.5477778e+00 8.5861933e-09 5.6281232e-11 3.5678262e-09 3.9915853e-10 2.0990430e-09 1.3620819e-09 3.6271893e-07 5.2146346e-08 6.1679647e-08 -7.3448845e-10 1.9659219e-07 3.9313175e-08
5.5513889e+00 8.6199462e-09 -9.3433079e-10 1.3626155e-09 2.3692320e-09 3.5227615e-09 1.3669577e-09 3.6470252e-07 5.2045487e-08 6.2077579e-08 -7.3533185e-10 1.9772582e-07 3.9517804e-08
5.5550000e+00 8.6536992e-09 -1.3529967e-12 2.3105972e-09 -2.3770173e-09 4.1091096e-09 5.2193073e-10 3.6669386e-07 5.2172550e-08 6.2572412e-08 -9.2269559e-10 1.9863425e-07 3.9603112e-08
5.5586111e+00 8.6874521e-09 1.1801302e-09 2.2570984e-09 6.4750579e-10 2.0065942e-09 2.6552740e-10 3.6869241e-07 5.2475371e-08 6.3077176e-08 -7.0749023e-10 1.9951215e-07 3.9809085e-08
5.5622222e+00 8.7164362e-09 1.6291880e-09 2.4022613e-09 1.3390053e-09 3.9036815e-09 1.6357617e-09 3.7069743e-07 5.2647031e-08 6.3668375e-08 -5.8223749e-10 2.0041039e-07 4.0024963e-08
5.5658333e+00 8.7438082e-09 -3.6668324e-11 3.0549586e-09 -1.8282609e-10 2.1434160e-09 3.5695434e-10 3.7270873e-07 5.2711686e-08 6.4243835e-08 -6.0750893e-10 2.0131553e-07 4.0168746e-08
5.5694444e+00 8.7711801e-09 6.3648071e-10 2.2569773e-09 -5.0448764e-11 3.9501775e-09 9.7027825e-10 3.7472632e-07 5.2953779e-08 6.4661726e-08 -6.8168299e-10 2.0244259e-07 4.0111432e-08
5.5730556e+00 8.7985520e-09 1.6094565e-09 1.6004805e-09 -6.3423490e-10 3.6374842e-09 -1.4993329e-09 3.7659436e-07 5.3215827e-08 6.5055355e-08 -5.9472629e-10 2.0330843e-07 4.0083572e-08
5.5763889e+00 8.8244575e-09 1.0241867e-09 2.3358116e-09 1.5038022e-09 2.6772840e-09 1.2207305e-09 3.7862553e-07 5.3278262e-08 6.5479117e-08 -4.6257254e-10 2.0400148e-07 4.0246136e-08
5.5800000e+00 8.8635118e-09 -4.4496476e-10 1.5758391e-09 -2.8392140e-10 1.9884461e-09 2.7985978e-10 3.8066567e-07 5.3228925e-08 6.5918984e-08 -5.3733425e-10 2.0452476e-07 4.0472573e-08
5.5836111e+00 8.9025660e-09 -1.2744340e-11 2.4844723e-09 -4.0618670e-10 1.5344132e-09 1.8103340e-09 3.8271478e-07 5.3182502e-08 6.6410605e-08 -4.6398892e-10 2.0495980e-07 4.0462432e-08
5.5872222e+00 8.9416203e-09 -4.1792171e-10 2.0535609e-09 1.0832205e-09 1.3943190e-09 -1.9039420e-09 3.8477285e-07 5.3066444e-08 6.6935844e-08 -4.2506068e-10 2.0550468e-07 4.0554314e-08
5.5908333e+00 8.9806746e-09 -6.5876718e-10 2.7948066e-09 -7.2388296e-10 2.2739327e-09 2.7520788e-09 3.8683937e-07 5.3029795e-08 6.7428543e-08 -5.4682270e-10 2.0627183e-07 4.0902288e-08
5.5944444e+00 9.0150929e-09 3.1876819e-10 1.7531789e-09 -4.0007411e-10 2.8907403e-09 4.5998818e-10 3.8875335e-07 5.3101768e-08 6.7934419e-08 -3.7485701e-10 2.0689253e-07 4.1181952e-08
5.5977778e+00 9.0413952e-09 4.0457074e-10 3.3055812e-09 2.1197302e-09 1.6361358e-09 2.3366545e-09 3.9195572e-07 5.3207813e-08 6.8857086e-08 1.3503517e-10 2.0784564e-07 4.1960789e-08
5.6033333e+00 9.0852324e-09 2.3490117e-10 2.2304225e-09 9.3962410e-10 2.5346213e-09 2.3363690e-09 3.9404557e-07 5.3259453e-08 6.9230758e-08 3.0457877e-10 2.0861188e-07 4.2376830e-08
5.6069444e+00 9.1137266e-09 2.4417267e-10 1.2188529e-09 6.2539375e-10 2.6238663e-09 1.5040035e-09 3.9598051e-07 5.3314587e-08 6.9604454e-08 3.7276936e-10 2.0929552e-07 4.2617037e-08
5.6102778e+00 9.1403684e-09 3.0993646e-10 2.5181071e-09 5.6511866e-11 2.3620647e-09 8.9807103e-10 3.9808320e-07 5.3443591e-08 7.0030016e-08 4.6873595e-10 2.0998489e-07 4.3005972e-08
5.6138889e+00 9.1704955e-09 8.8685497e-10 1.4101632e-09 8.2933357e-10 2.2789403e-09 2.6920964e-09 4.0019282e-07 5.3525716e-08 7.0418833e-08 5.2679744e-10 2.1075209e-07 4.3551525e-08
5.6175000e+00 9.2006225e-09 -1.2497561e-10 2.1789159e-09 -2.9338129e-10 2.8860366e-09 2.3437807e-09 4.0230936e-07 5.3632284e-08 7.0904984e-08 5.7569603e-10 2.1163403e-07 4.4042557e-08
5.6211111e+00 9.2307496e-09 1.1136269e-09 2.3086272e-09 7.4475280e-10 3.0513490e-09 2.1888197e-09 4.0443281e-07 5.3767810e-08 7.1324988e-08 6.4841912e-10 2.1244929e-07 4.4396963e-08
5.6247222e+00 9.2608766e-09 1.4367216e-10 1.5683353e-09 -7.3462737e-11 2.4371870e-09 1.0826184e-09 4.0656343e-07 5.3926433e-08 7.1798316e-08 7.8836961e-10 2.1330794e-07 4.4715118e-08
5.6283333e+00 9.2931478e-09 1.3278906e-09 2.8008441e-09 1.3653135e-09 3.3434284e-09 1.8542010e-09 4.0853688e-07 5.4085560e-08 7.2278148e-08 9.5459879e-10 2.1407260e-07 4.4932468e-08
5.6316667e+00 9.3242993e-09 2.7138339e-10 1.9974847e-09 2.9697903e-10 2.2333814e-09 3.1929889e-10 4.1068224e-07 5.4141732e-08 7.2812457e-08 1.0786078e-09 2.1481506e-07 4.5250633e-08
5.6352778e+00 9.3580468e-09 2.4972860e-10 2.9345907e-09 8.4771942e-10 2.7649965e-09 2.6176104e-09 4.1283534e-07 5.4189813e-08 7.3425910e-08 1.1419180e-09 2.1553206e-07 4.5634930e-08
5.6388889e+00 9.3917943e-09 1.9632332e-10 2.7280573e-09 -2.6331750e-10 2.0620572e-09 9.2974841e-10 4.1499620e-07 5.4282981e-08 7.3904596e-08 1.1703586e-09 2.1623632e-07 4.5900347e-08
5.6425000e+00 9.4255418e-09 6.6801374e-10 1.6905835e-09 5.2584584e-10 2.6791662e-09 1.5202543e-09 4.1716453e-07 5.4349803e-08 7.4336451e-08 1.2603898e-09 2.1700647e-07 4.6322933e-08
5.6461111e+00 9.4568483e-09 -4.8093472e-11 2.2957636e-09 3.0521102e-10 2.5056125e-09 2.3805362e-09 4.1934002e-07 5.4311718e-08 7.4924769e-08 1.2301088e-09 2.1774084e-07 4.6598659e-08
5.6497222e+00 9.4878826e-09 -3.0522695e-10 3.1348680e-09 -5.8472836e-10 2.4383672e-09 1.6462825e-10 4.2135448e-07 5.4406259e-08 7.5394766e-08 1.1660011e-09 2.1842342e-07 4.6793538e-08
5.6530556e+00 9.5165297e-09 1.2553894e-09 1.5651068e-09 -5.6347671e-11 2.5397959e-09 1.7841593e-09 4.2354368e-07 5.4558922e-08 7.5859533e-08 1.3220411e-09 2.1914894e-07 4.7078081e-08
5.6566667e+00 9.5475641e-09 1.6088446e-10 2.7250501e-09 1.4967167e-09 2.3445547e-09 8.4239177e-10 4.2692586e-07 5.4721833e-08 7.6828278e-08 1.9849148e-09 2.2030404e-07 4.7012476e-08
5.6622222e+00 9.5968419e-09 8.2149160e-10 3.0874146e-09 2.4805251e-09 2.7101207e-09 -1.2360238e-09 4.2896362e-07 5.4725967e-08 7.7514671e-08 2.4520164e-09 2.2092087e-07 4.6956924e-08
5.6655556e+00 9.6273869e-09 -7.7994360e-10 3.7765262e-09 2.1904925e-09 1.7885761e-09 6.8050969e-10 4.3117851e-07 5.4681684e-08 7.8239438e-08 2.7030800e-09 2.2145265e-07 4.7040629e-08
5.6691667e+00 9.6604773e-09 3.6912326e-10 2.9136256e-09 1.2701719e-10 1.7914707e-09 9.2151495e-11 4.3340100e-07 5.4785293e-08 7.8811475e-08 2.6622830e-09 2.2208070e-07 4.7245867e-08
5.6727778e+00 9.6935677e-09 5.9207316e-10 2.3667132e-09 -5.0360449e-10 2.4366752e-09 1.8023464e-09 4.3563106e-07 5.4945569e-08 7.9429859e-08 2.6711459e-09 2.2288865e-07 4.7479612e-08
5.6763889e+00 9.7263614e-09 8.9483495e-10 3.3414460e-09 5.8541588e-10 3.0026535e-09 3.5530490e-10 4.3786803e-07 5.5122883e-08 8.0111793e-08 2.8180255e-09 2.2399402e-07 4.7576189e-08
5.6800000e+00 9.7538425e-09 7.5013402e-10 2.9533367e-09 7.7039585e-10 4.4389365e-09 5.3616878e-10 4.4011132e-07 5.5338641e-08 8.0792194e-08 2.9103717e-09 2.2510201e-07 4.7792925e-08
5.6836111e+00 9.7813237e-09 1.2514910e-09 3.3272805e-09 8.2030436e-11 3.0202479e-09 1.4644762e-09 4.4218765e-07 5.5616708e-08 8.1302462e-08 2.8360641e-09 2.2597762e-07 4.8009486e-08
5.6869444e+00 9.8066909e-09 1.5431485e-09 1.7753995e-09 -8.2510606e-10 3.3657573e-09 7.0113300e-10 4.4444308e-07 5.5954876e-08 8.1809199e-08 2.7147018e-09 2.2674778e-07 4.8161925e-08
5.6905556e+00 9.8341720e-09 1.5940866e-09 2.9021795e-09 -2.9516120e-10 1.8191868e-09 7.0599592e-10 4.4670492e-07 5.6146442e-08 8.2395287e-08 2.6757313e-09 2.2753646e-07 4.8508112e-08
5.6941667e+00 9.8625193e-09 1.8310262e-10 2.5078610e-09 -6.4566096e-11 3.4903173e-09 2.4895769e-09 4.4897344e-07 5.6012467e-08 8.2980469e-08 2.7387699e-09 2.2839812e-07 4.8965236e-08
5.6977778e+00 9.8924046e-09 -1.4260079e-09 2.8938218e-09 6.4646066e-10 2.3105803e-09 1.7300280e-09 4.5124883e-07 5.6062846e-08 8.3567780e-08 2.8396700e-09 2.2905433e-07 4.9231221e-08
5.7013889e+00 9.9222899e-09 1.8933780e-09 2.5275107e-09 2.8492432e-10 2.1071462e-09 7.2521990e-10 4.5353108e-07 5.6279954e-08 8.4141316e-08 2.9761648e-09 2.2988214e-07 4.9369334e-08
5.7050000e+00 9.9521751e-09 1.2076306e-10 2.7666655e-09 9.7502758e-10 3.4658610e-09 5.4966554e-10 4.5564386e-07 5.6364287e-08 8.4618076e-08 3.1657759e-09 2.3072709e-07 4.9488233e-08
5.7083333e+00 9.9797615e-09 7.2681449e-10 2.0009362e-09 9.2108434e-10 2.6965479e-09 6.3932998e-10 4.5793988e-07 5.6553577e-08 8.5211951e-08 3.3621299e-09 2.3158747e-07 4.9709152e-08
5.7119444e+00 1.0014578e-08 1.0292495e-09 3.4809847e-09 8.9141475e-10 3.0957232e-09 1.3999237e-09 4.6024417e-07 5.6915762e-08 8.5832376e-08 3.4965421e-09 2.3247994e-07 4.9709013e-08
5.7155556e+00 1.0051848e-08 2.3307969e-09 2.2460182e-09 3.4931301e-10 2.9125979e-09 -1.4012090e-09 4.6380596e-07 5.7415612e-08 8.6781672e-08 3.5851597e-09 2.3368740e-07 4.9949481e-08
5.7211111e+00 1.0109188e-08 6.8337781e-10 3.4497584e-09 1.8239235e-10 2.3711776e-09 2.8440137e-09 4.6595275e-07 5.7495722e-08 8.7329311e-08 3.6146337e-09 2.3448721e-07 5.0214573e-08
5.7244444e+00 1.0143591e-08 1.2174742e-10 2.0266206e-09 1.1234807e-10 3.4619892e-09 -1.9309481e-10 4.6828635e-07 5.7416311e-08 8.7865068e-08 3.5137358e-09 2.3542151e-07 5.0318390e-08
5.7280556e+00 1.0177977e-08 -8.5845452e-10 2.9188287e-09 -1.0437132e-09 2.8279252e-09 1.1514102e-09 4.7062752e-07 5.7387475e-08 8.8521774e-08 3.3067006e-09 2.3642921e-07 5.0402664e-08
5.7316667e+00 1.0209631e-08 5.9093733e-10 3.1430790e-09 -8.6738183e-10 3.9561649e-09 -3.7350134e-10 4.7297597e-07 5.7442549e-08 8.9175816e-08 3.2021944e-09 2.3737530e-07 5.0515294e-08
5.7352778e+00 1.0241285e-08 -8.0006713e-11 2.8942277e-09 -9.7290684e-11 2.4131160e-09 1.4131689e-09 4.7533169e-07 5.7465594e-08 8.9893737e-08 3.2654512e-09 2.3825352e-07 5.0757289e-08
5.7388889e+00 1.0272939e-08 2.9379407e-10 3.7327362e-09 6.8119980e-10 3.4991995e-09 8.2063050e-10 4.7769467e-07 5.7587324e-08 9.0631754e-08 3.2854537e-09 2.3931406e-07 5.0907983e-08
5.7425000e+00 1.0304593e-08 8.3552059e-10 3.0797284e-09 -4.9656159e-10 3.6406415e-09 5.7038547e-10 4.7988229e-07 5.7730934e-08 9.1259531e-08 3.3133656e-09 2.4031162e-07 5.1133291e-08
5.7458333e+00 1.0333322e-08 6.0779102e-10 3.1980466e-09 7.7568139e-10 3.6347490e-09 1.6826965e-09 4.8225908e-07 5.7789357e-08 9.1895343e-08 3.4706831e-09 2.4128648e-07 5.1488853e-08
5.7494444e+00 1.0364379e-08 -6.5787315e-11 2.6709880e-09 6.7648031e-10 2.9282318e-09 1.5994189e-09 4.8464300e-07 5.7869249e-08 9.2524294e-08 3.7127105e-09 2.4199206e-07 5.1844876e-08
5.7530556e+00 1.0395436e-08 8.0695581e-10 3.1347074e-09 1.5576188e-09 1.8218657e-09 1.6869501e-09 4.8703405e-07 5.8041806e-08 9.3212359e-08 3.9119480e-09 2.4300262e-07 5.2147697e-08
5.7566667e+00 1.0426493e-08 7.9388379e-10 3.2166683e-09 2.8149592e-10 4.9814820e-09 1.1083197e-09 4.8943232e-07 5.8189246e-08 9.3971032e-08 4.0725659e-09 2.4402414e-07 5.2415564e-08
5.7602778e+00 1.0458353e-08 5.7393200e-10 3.7864641e-09 1.2011310e-09 1.8955987e-09 1.3642918e-09 4.9165292e-07 5.8239654e-08 9.4703487e-08 4.3753915e-09 2.4484894e-07 5.2781737e-08
5.7636111e+00 1.0490631e-08 -6.7318765e-11 3.5380814e-09 1.8271232e-09 4.1198216e-09 2.2974450e-09 4.9406628e-07 5.8482077e-08 9.5545875e-08 4.5466845e-09 2.4590086e-07 5.3124055e-08
5.7672222e+00 1.0525598e-08 2.3163168e-09 4.2378078e-09 -2.4595693e-10 2.9619871e-09 8.6241276e-10 4.9648768e-07 5.8654620e-08 9.6363083e-08 4.5816669e-09 2.4679532e-07 5.3446998e-08
5.7708333e+00 1.0560566e-08 -7.1561085e-10 3.3056498e-09 5.6887139e-10 3.0596526e-09 2.1185990e-09 4.9891710e-07 5.8693321e-08 9.7136268e-08 4.6480976e-09 2.4758015e-07 5.3870121e-08
5.7744444e+00 1.0595533e-08 1.0746511e-09 3.8314483e-09 4.4334957e-11 2.2239971e-09 1.7871523e-09 5.0248159e-07 5.9023909e-08 9.8308474e-08 4.8919916e-09 2.4858835e-07 5.4586869e-08
5.7797222e+00 1.0642716e-08 1.0237630e-09 3.5719585e-09 1.4960487e-09 2.4200298e-09 2.7396777e-09 5.0492942e-07 5.9088407e-08 9.9051186e-08 5.1813106e-09 2.4948776e-07 5.5049942e-08
5.7833333e+00 1.0673656e-08 -4.2540006e-10 3.2838426e-09 1.1745885e-09 3.6350436e-09 1.5348373e-09 5.0738435e-07 5.8998610e-08 9.9806493e-08 5.4770396e-09 2.5030903e-07 5.5631118e-08
5.7869444e+00 1.0704596e-08 -4.0766303e-10 3.6882263e-09 1.5552170e-09 1.8938738e-09 3.8298680e-09 5.0984639e-07 5.8991475e-08 1.0060268e-07 5.6940970e-09 2.5071297e-07 5.6294982e-08
5.7905556e+00 1.0735536e-08 3.4146673e-10 3.6612000e-09 4.4838982e-10 8.2557365e-10 2.2981029e-09 5.1212544e-07 5.8974042e-08 1.0138338e-07 5.9605074e-09 2.5115875e-07 5.6670625e-08
5.7938889e+00 1.0764913e-08 -5.1666612e-10 4.1457835e-09 2.2157155e-09 2.4255818e-09 1.4583308e-09 5.1460167e-07 5.9034782e-08 1.0228702e-07 6.2020835e-09 2.5196887e-07 5.7124411e-08
5.7975000e+00 1.0798751e-08 1.0801601e-09 4.1954903e-09 1.4217582e-11 3.0283106e-09 2.7304632e-09 5.1708567e-07 5.9202662e-08 1.0308899e-07 6.2935143e-09 2.5261014e-07 5.7662293e-08
5.8011111e+00 1.0832590e-08 4.7728707e-10 3.2073074e-09 8.2975926e-10 1.2888718e-09 2.2346015e-09 5.1957744e-07 5.9309065e-08 1.0383574e-07 6.4033388e-09 2.5312309e-07 5.7999337e-08
5.8047222e+00 1.0866428e-08 5.0983408e-10 3.6857877e-09 1.8400560e-10 2.1644347e-09 8.7657680e-10 5.2207698e-07 5.9381630e-08 1.0465003e-07 6.5223295e-09 2.5400611e-07 5.8308238e-08
5.8083333e+00 1.0900267e-08 1.6335426e-10 3.8307371e-09 9.1436977e-10 3.7802327e-09 1.9748136e-09 5.2458439e-07 5.9444266e-08 1.0537297e-07 6.6798855e-09 2.5499167e-07 5.8552624e-08
5.8119444e+00 1.0934976e-08 4.1773279e-10 2.8425743e-09 5.3999320e-10 2.8547428e-09 2.8105782e-10 5.2709983e-07 5.9605510e-08 1.0603737e-07 6.8486929e-09 2.5567741e-07 5.8641709e-08
5.8155556e+00 1.0970123e-08 1.0781553e-09 3.2903312e-09 1.0182296e-09 1.7618254e-09 5.4126224e-10 5.2942894e-07 5.9705175e-08 1.0658750e-07 6.8868634e-09 2.5633888e-07 5.8757562e-08
5.8188889e+00 1.1002566e-08 -7.6497787e-11 2.2109383e-09 -6.3652485e-10 3.0624176e-09 6.1727378e-10 5.3195989e-07 5.9707842e-08 1.0717368e-07 6.9204776e-09 2.5721417e-07 5.8883057e-08
5.8225000e+00 1.1037713e-08 1.0123513e-10 3.1999843e-09 9.4680912e-10 2.8302584e-09 5.4113588e-10 5.3449892e-07 5.9729180e-08 1.0779506e-07 6.8558477e-09 2.5796898e-07 5.9037344e-08
5.8261111e+00 1.1072860e-08 9.6722238e-11 2.5357890e-09 -1.5433922e-09 2.2512365e-09 8.8305123e-10 5.3704561e-07 5.9812388e-08 1.0843315e-07 6.6718442e-09 2.5885912e-07 5.9072812e-08
5.8297222e+00 1.1104364e-08 6.7521220e-10 3.3542801e-09 -1.5510213e-10 3.7414160e-09 -5.5565020e-10 5.3959952e-07 5.9877227e-08 1.0916532e-07 6.5628624e-09 2.5979923e-07 5.9052867e-08
5.8333333e+00 1.1135769e-08 -7.3685892e-11 3.4042789e-09 -8.5088327e-10 2.5876115e-09 3.7154158e-10 5.4354269e-07 5.9916786e-08 1.1024803e-07 6.3275019e-09 2.6063154e-07 5.9545070e-08
5.8388889e+00 1.1184084e-08 3.1222846e-10 3.0919360e-09 -5.6127945e-10 1.0545166e-09 2.5816744e-09 5.4591679e-07 5.9957103e-08 1.1088174e-07 6.3791941e-09 2.6122610e-07 6.0004457e-08
5.8422222e+00 1.1213073e-08 9.2968741e-11 3.2452159e-09 1.0782011e-09 3.2817525e-09 2.0122038e-09 5.4849583e-07 6.0050332e-08 1.1170141e-07 6.4684521e-09 2.6193420e-07 6.0384099e-08
5.8458333e+00 1.1245895e-08 7.7193045e-10 4.3209922e-09 -2.5428086e-10 1.4853555e-09 1.4921831e-09 5.5108244e-07 6.0279497e-08 1.1265795e-07 6.5562947e-09 2.6242092e-07 6.0708025e-08
5.8494444e+00 1.1279030e-08 1.3540704e-09 4.5085700e-09 1.0651351e-09 1.7913086e-09 1.4978989e-09 5.5367666e-07 6.0470911e-08 1.1356498e-07 6.7344322e-09 2.6320262e-07 6.1041429e-08
5.8530556e+00 1.1312165e-08 4.2170671e-10 3.8640184e-09 5.7921123e-10 3.4713048e-09 1.5796826e-09 5.5607809e-07 6.0629423e-08 1.1419767e-07 6.7758294e-09 2.6424713e-07 6.1273220e-08
5.8563889e+00 1.1342752e-08 1.1713828e-09 2.4629046e-09 -1.6523880e-10 4.1465206e-09 7.3822310e-10 5.5868694e-07 6.0809875e-08 1.1484422e-07 6.9484479e-09 2.6536865e-07 6.1405993e-08
5.8600000e+00 1.1375900e-08 5.0269269e-10 3.5051861e-09 1.7586399e-09 3.4037595e-09 4.8737632e-10 5.6130343e-07 6.0857906e-08 1.1569473e-07 7.1072843e-09 2.6611443e-07 6.1642463e-08
5.8636111e+00 1.1409139e-08 -5.7099613e-11 4.3456728e-09 -2.9245755e-10 1.6170293e-09 1.6954238e-09 5.6392754e-07 6.0978122e-08 1.1664960e-07 7.0812119e-09 2.6666225e-07 6.1889276e-08
5.8672222e+00 1.1442379e-08 1.1723614e-09 4.4685938e-09 5.1789695e-11 2.0710267e-09 5.8284785e-10 5.6655929e-07 6.1273613e-08 1.1745609e-07 7.1915875e-09 2.6725297e-07 6.2162879e-08
5.8708333e+00 1.1475618e-08 1.5689541e-09 2.9758642e-09 9.6706169e-10 1.9057931e-09 1.9427177e-09 5.6919868e-07 6.1340971e-08 1.1816863e-07 7.3778821e-09 2.6778755e-07 6.2555522e-08
5.8744444e+00 1.1508857e-08 -9.4405987e-10 3.6014299e-09 7.5258090e-10 1.6931536e-09 1.6816748e-09 5.7164173e-07 6.1241352e-08 1.1874237e-07 7.5786300e-09 2.6840727e-07 6.2755858e-08
5.8777778e+00 1.1538795e-08 -5.7143513e-11 2.1360135e-09 1.2548990e-09 2.8265742e-09 3.2168767e-10 5.7429542e-07 6.1299494e-08 1.1947735e-07 7.6326444e-09 2.6906011e-07 6.2844763e-08
5.8813889e+00 1.1570318e-08 5.9653546e-10 4.6483698e-09 -7.5630455e-10 1.5685029e-09 4.9897994e-10 5.7695636e-07 6.1304898e-08 1.2032265e-07 7.4468502e-09 2.6985623e-07 6.2879373e-08
5.8850000e+00 1.1601842e-08 -5.4639553e-10 3.1544523e-09 -9.5871890e-10 3.7911356e-09 -1.7950317e-10 5.7962453e-07 6.1320526e-08 1.2099088e-07 7.4684915e-09 2.7083905e-07 6.3008174e-08
5.8886111e+00 1.1633365e-08 6.9138173e-10 3.0137840e-09 1.1584849e-09 2.8253991e-09 1.3684283e-09 5.8229995e-07 6.1441852e-08 1.2160207e-07 7.5842797e-09 2.7164211e-07 6.3110031e-08
5.8922222e+00 1.1664889e-08 4.3417742e-10 2.6279901e-09 -8.9671042e-11 2.5809830e-09 -4.2820405e-10 5.8622261e-07 6.1385564e-08 1.2270474e-07 7.6275817e-09 2.7257880e-07 6.3282926e-08
5.8975000e+00 1.1707431e-08 -7.9146830e-10 4.3362338e-09 3.6315739e-10 1.7336421e-09 1.5201719e-09 5.8891472e-07 6.1413598e-08 1.2363028e-07 7.6060480e-09 2.7338177e-07 6.3641670e-08
5.9011111e+00 1.1736195e-08 1.0515465e-09 4.2072313e-09 -5.6193025e-10 3.6721486e-09 1.7913125e-09 5.9161343e-07 6.1659541e-08 1.2454155e-07 7.5544481e-09 2.7434837e-07 6.4047964e-08
5.9047222e+00 1.1764959e-08 1.2300989e-09 4.2044814e-09 8.5623422e-11 2.8351925e-09 1.9590873e-09 5.9431875e-07 6.1803504e-08 1.2539730e-07 7.5653462e-09 2.7505940e-07 6.4260933e-08
5.9083333e+00 1.1793723e-08 1.0547143e-10 3.6947375e-09 1.4974765e-11 1.9515924e-09 6.7830826e-12 5.9682224e-07 6.1777831e-08 1.2613161e-07 7.7451442e-09 2.7597666e-07 6.4347953e-08
5.9116667e+00 1.1824053e-08 -3.6349587e-10 3.6484304e-09 1.7830057e-09 4.7382593e-09 8.6342100e-10 5.9954187e-07 6.1840423e-08 1.2686597e-07 8.0307543e-09 2.7718239e-07 6.4681664e-08
5.9152778e+00 1.1859253e-08 9.4417135e-10 3.1302024e-09 8.5339518e-10 3.3789218e-09 2.2169823e-09 6.0226959e-07 6.2009788e-08 1.2757924e-07 8.1075353e-09 2.7780668e-07 6.4776669e-08
5.9188889e+00 1.1894453e-08 6.2706099e-10 3.4538145e-09 -1.4464717e-10 8.2393844e-10 -1.3400082e-09 6.0500539e-07 6.2167561e-08 1.2837108e-07 7.9050392e-09 2.7834270e-07 6.4531875e-08
5.9225000e+00 1.1929652e-08 8.3662015e-10 3.8555191e-09 -1.7245476e-09 2.7846802e-09 -9.1963499e-10 6.0774927e-07 6.2211383e-08 1.2907938e-07 7.8323546e-09 2.7914080e-07 6.4609065e-08
5.9261111e+00 1.1964852e-08 -4.3008024e-10 2.6826315e-09 1.0536121e-09 2.5882995e-09 1.6321593e-09 6.1050121e-07 6.2323731e-08 1.2964597e-07 7.7381785e-09 2.7975436e-07 6.4502722e-08
5.9297222e+00 1.1999756e-08 1.4723504e-09 2.5474307e-09 -1.9229297e-09 1.5423123e-09 -2.6137794e-09 6.1304857e-07 6.2484392e-08 1.3020460e-07 7.5264293e-09 2.8009287e-07 6.4404088e-08
5.9330556e+00 1.2031966e-08 1.4233531e-10 3.0389064e-09 -1.9456097e-10 9.2650289e-10 1.6274323e-09 6.1581592e-07 6.2486467e-08 1.3085002e-07 7.4728630e-09 2.8049119e-07 6.4729267e-08
5.9366667e+00 1.2066861e-08 -1.2308660e-10 2.9188035e-09 -2.9989748e-10 1.7551209e-09 1.3742272e-09 6.1859129e-07 6.2567551e-08 1.3142982e-07 7.3015097e-09 2.8132359e-07 6.4614337e-08
5.9402778e+00 1.2101756e-08 8.7531563e-10 2.4331825e-09 -1.2818252e-09 3.8487661e-09 -2.4351229e-09 6.2137461e-07 6.2594980e-08 1.3207868e-07 7.2280622e-09 2.8219871e-07 6.4206746e-08
5.9438889e+00 1.2136235e-08 -6.2084681e-10 3.5563019e-09 6.0384776e-10 2.0427481e-09 -1.3272529e-09 6.2416574e-07 6.2480174e-08 1.3284024e-07 7.3938838e-09 2.8279408e-07 6.4121417e-08
5.9475000e+00 1.2169637e-08 -4.4423005e-10 3.4734316e-09 9.2681398e-10 1.9654166e-09 5.3959772e-10 6.2696453e-07 6.2400354e-08 1.3364548e-07 7.4154375e-09 2.8330335e-07 6.4201574e-08
5.9511111e+00 1.2203040e-08 -2.9627428e-10 3.9595667e-09 -7.2785756e-10 1.4630916e-09 2.0031121e-10 6.3106888e-07 6.2237740e-08 1.3498241e-07 7.5388468e-09 2.8399235e-07 6.4592282e-08
5.9563889e+00 1.2251858e-08 -7.3592357e-10 4.4842112e-09 1.5072850e-09 1.7106213e-09 2.2673198e-09 6.3388651e-07 6.2189248e-08 1.3579807e-07 7.6025521e-09 2.8457224e-07 6.4805851e-08
5.9600000e+00 1.2284787e-08 2.8606254e-10 3.0449619e-09 -9.1923561e-10 2.1933027e-09 -2.9591818e-10 6.3671131e-07 6.2261815e-08 1.3648513e-07 7.4595108e-09 2.8502680e-07 6.4806693e-08
5.9636111e+00 1.2314387e-08 3.8714758e-10 3.2971661e-09 -4.0114627e-10 8.6685549e-10 3.0369018e-10 6.3954291e-07 6.2293019e-08 1.3730415e-07 7.4804072e-09 2.8576255e-07 6.4918810e-08
5.9672222e+00 1.2343988e-08 -9.7663502e-11 4.2630186e-09 5.9403594e-10 4.0863761e-09 7.3124295e-10 6.4216274e-07 6.2408499e-08 1.3819408e-07 7.4618414e-09 2.8679179e-07 6.5064939e-08
5.9705556e+00 1.2371311e-08 1.2582637e-09 4.6363054e-09 -7.7969407e-10 3.4201052e-09 7.3004661e-10 6.4500741e-07 6.2571789e-08 1.3918496e-07 7.4492925e-09 2.8779522e-07 6.5278866e-08
5.9741667e+00 1.2400912e-08 2.5660413e-10 4.5102269e-09 6.6385838e-10 3.3352014e-09 1.2446637e-09 6.4785924e-07 6.2623968e-08 1.4002915e-07 7.5034799e-09 2.8867646e-07 6.5236763e-08
5.9777778e+00 1.2433590e-08 2.2746797e-10 3.2822979e-09 -1.6366700e-10 2.5974934e-09 -1.6333044e-09 6.5071904e-07 6.2647255e-08 1.4078432e-07 7.4364945e-09 2.8927072e-07 6.4964267e-08
5.9813889e+00 1.2470313e-08 -1.1428346e-11 3.6884831e-09 -4.5465962e-10 1.4032300e-09 -8.8204577e-10 6.5358727e-07 6.2670622e-08 1.4161447e-07 7.4710109e-09 2.8979519e-07 6.5012937e-08
5.9850000e+00 1.2507035e-08 2.2820756e-10 3.9744581e-09 7.7327284e-10 2.1276249e-09 1.3313106e-09 6.5624236e-07 6.2659957e-08 1.4226092e-07 7.5931278e-09 2.9040296e-07 6.5330279e-08
5.9883333e+00 1.2540933e-08 -3.3539264e-10 2.4900404e-09 4.4789490e-10 2.3049356e-09 1.8421008e-09 6.5912681e-07 6.2758028e-08 1.4298548e-07 7.6488667e-09 2.9108653e-07 6.5427240e-08
5.9919444e+00 1.2577656e-08 1.2452171e-09 4.1982081e-09 6.6618511e-11 2.2970308e-09 -9.4707536e-10 6.6201963e-07 6.2864959e-08 1.4390660e-07 7.8165716e-09 2.9186707e-07 6.5563258e-08
5.9955556e+00 1.2613820e-08 -2.5320211e-10 4.3044289e-09 1.4814267e-09 2.9577510e-09 2.2026284e-09 6.6492073e-07 6.2736667e-08 1.4478449e-07 8.0045850e-09 2.9309245e-07 6.6131618e-08
5.9991667e+00 1.2649787e-08 -9.3698996e-10 3.7991486e-09 2.5408184e-10 5.2917276e-09 3.0437663e-09 6.6783010e-07 6.2555719e-08 1.4573375e-07 8.1322238e-09 2.9423915e-07 6.6828421e-08
6.0027778e+00 1.2685755e-08 -7.4168918e-10 4.9633328e-09 9.2412240e-10 2.4281012e-09 3.3882672e-09 6.7074772e-07 6.2564906e-08 1.4691498e-07 8.3635888e-09 2.9495188e-07 6.7315316e-08
6.0063889e+00 1.2721722e-08 8.2691521e-10 5.9402583e-09 1.2115540e-09 2.3701562e-09 1.1061444e-09 6.7367357e-07 6.2733437e-08 1.4801737e-07 8.6843971e-09 2.9562133e-07 6.7702054e-08
6.0100000e+00 1.2757336e-08 7.3657894e-10 4.2356903e-09 1.7497538e-09 2.1367522e-09 2.4637446e-09 6.7796390e-07 6.3030892e-08 1.4945188e-07 9.1476896e-09 2.9645428e-07 6.8268036e-08
6.0152778e+00 1.2805737e-08 1.1515230e-09 4.8243506e-09 1.1763046e-09 1.7000069e-09 1.1108796e-09 6.8090876e-07 6.3294697e-08 1.5048368e-07 9.3902407e-09 2.9719396e-07 6.8748004e-08
6.0188889e+00 1.2838853e-08 1.2958389e-09 4.6999806e-09 1.0626286e-09 3.2797033e-09 3.3195947e-09 6.8363384e-07 6.3384289e-08 1.5137891e-07 9.4295458e-09 2.9768053e-07 6.9139835e-08
6.0222222e+00 1.2869422e-08 -3.9541620e-10 4.2523012e-09 -6.6957851e-10 2.6895276e-10 5.9871306e-10 6.8659332e-07 6.3520642e-08 1.5237688e-07 9.4577593e-09 2.9799573e-07 6.9105042e-08
6.0258333e+00 1.2902539e-08 1.6603835e-09 4.9597466e-09 9.3001167e-10 1.8530525e-09 -9.1987583e-10 6.8956040e-07 6.3808566e-08 1.5343652e-07 9.6321502e-09 2.9878080e-07 6.9328254e-08
6.0294444e+00 1.2935636e-08 1.0107282e-09 4.8215163e-09 6.7975016e-10 3.4321834e-09 2.9802945e-09 6.9253508e-07 6.3962729e-08 1.5431392e-07 9.6391813e-09 2.9948439e-07 6.9523522e-08
6.0330556e+00 1.2968732e-08 4.1946869e-10 3.2775781e-09 -6.1484780e-10 1.3045556e-09 -1.1778255e-09 6.9551737e-07 6.4100884e-08 1.5519088e-07 9.5760022e-09 3.0008937e-07 6.9516400e-08
6.0366667e+00 1.3001827e-08 8.6221232e-10 4.8174288e-09 3.1656617e-11 2.7683015e-09 1.1120903e-09 6.9850726e-07 6.4194635e-08 1.5602752e-07 9.5831639e-09 3.0100211e-07 6.9665877e-08
6.0402778e+00 1.3034923e-08 7.5351066e-12 2.9053873e-09 3.4450735e-11 3.3764602e-09 2.6769692e-10 7.0150463e-07 6.4324284e-08 1.5670703e-07 9.4977405e-09 3.0186853e-07 6.9632301e-08
6.0438889e+00 1.3066981e-08 1.1952343e-09 3.3670471e-09 -8.2297436e-10 2.4564735e-09 -5.7763273e-10 7.0427770e-07 6.4442954e-08 1.5746798e-07 9.4464735e-09 3.0260064e-07 6.9610118e-08
6.0472222e+00 1.3094077e-08 -2.5680635e-12 4.2424321e-09 3.1030470e-10 2.8830038e-09 3.5580801e-10 7.0728834e-07 6.4427189e-08 1.5823192e-07 9.5652015e-09 3.0330835e-07 6.9659205e-08
6.0508333e+00 1.3123431e-08 -1.4368316e-10 2.8093202e-09 7.8564571e-10 1.8814392e-09 9.7299908e-11 7.1030573e-07 6.4385968e-08 1.5890094e-07 9.8007696e-09 3.0409651e-07 6.9856093e-08
6.0544444e+00 1.3152785e-08 -2.3872898e-10 3.3663066e-09 1.3888287e-09 3.4246161e-09 1.7201296e-09 7.1332985e-07 6.4315234e-08 1.5975539e-07 9.9611693e-09 3.0490991e-07 7.0081667e-08
6.0580556e+00 1.3182139e-08 -4.1748319e-10 4.5208679e-09 9.1784402e-11 2.0513736e-09 3.6208541e-10 7.1636099e-07 6.4223279e-08 1.6081761e-07 9.9904813e-09 3.0551681e-07 7.0161928e-08
6.0616667e+00 1.3213865e-08 -4.3559709e-10 5.2842781e-09 1.7878788e-10 2.0344002e-09 3.7878616e-10 7.1939962e-07 6.4107904e-08 1.6182320e-07 9.8860331e-09 3.0600720e-07 7.0205192e-08
6.0652778e+00 1.3247279e-08 -6.3476039e-10 3.9980370e-09 -1.1429248e-09 1.2670081e-09 2.0572853e-11 7.2221131e-07 6.4028526e-08 1.6260348e-07 9.6824605e-09 3.0614147e-07 7.0361777e-08
6.0686111e+00 1.3278122e-08 -1.6300042e-10 3.8047452e-09 -8.9280117e-10 -2.8773266e-10 1.5452829e-09 7.2691199e-07 6.3881212e-08 1.6397158e-07 9.7199284e-09 3.0652386e-07 7.0483134e-08
6.0741667e+00 1.3329527e-08 -7.2532582e-10 4.4038759e-09 1.1176089e-09 1.9610173e-09 -8.1714287e-10 7.2997726e-07 6.3788205e-08 1.6481816e-07 9.8254556e-09 3.0706929e-07 7.0526525e-08
6.0777778e+00 1.3363641e-08 -1.3751966e-10 3.4107592e-09 -1.4351277e-10 1.7109891e-09 1.2176742e-09 7.3305046e-07 6.3804766e-08 1.6560562e-07 9.8819580e-09 3.0760178e-07 7.0590771e-08
6.0813889e+00 1.3398682e-08 2.9116012e-10 3.8580816e-09 6.6507431e-10 1.8738559e-09 -6.2462756e-10 7.3589441e-07 6.3846666e-08 1.6639256e-07 9.9772252e-09 3.0805629e-07 7.0617479e-08
6.0847222e+00 1.3431027e-08 1.2994165e-10 4.0113000e-09 2.8759716e-10 1.4409797e-09 8.9169813e-10 7.3898310e-07 6.3947861e-08 1.6726155e-07 1.0094068e-08 3.0866672e-07 7.0655093e-08
6.0883333e+00 1.3466068e-08 8.0886627e-10 4.0101531e-09 7.9094734e-10 2.6685724e-09 -5.4448505e-10 7.4207983e-07 6.3934227e-08 1.6817870e-07 1.0160214e-08 3.0930017e-07 7.0968786e-08
6.0919444e+00 1.3501109e-08 -9.3535590e-10 4.4558061e-09 -1.8036558e-10 1.5959286e-09 3.4401116e-09 7.4518415e-07 6.3773701e-08 1.6919738e-07 1.0342814e-08 3.0986307e-07 7.1283133e-08
6.0955556e+00 1.3532210e-08 -5.5386129e-10 4.9473953e-09 1.8659090e-09 2.1936172e-09 -5.3845114e-10 7.4829546e-07 6.3643748e-08 1.7019090e-07 1.0672051e-08 3.1060960e-07 7.1332361e-08
6.0991667e+00 1.3561911e-08 -6.5174004e-10 4.2235725e-09 1.1731950e-09 2.8321743e-09 9.9287041e-10 7.5117350e-07 6.3675873e-08 1.7108890e-07 1.0741299e-08 3.1122820e-07 7.1514498e-08
6.1025000e+00 1.3589327e-08 9.7460733e-10 4.7564655e-09 -4.8070731e-10 1.6794762e-09 8.2849352e-10 7.5429792e-07 6.3843056e-08 1.7210374e-07 1.0830069e-08 3.1175971e-07 7.1739458e-08
6.1061111e+00 1.3619027e-08 5.7638035e-10 4.6113113e-09 1.3001230e-09 1.8987261e-09 1.2480659e-09 7.5742916e-07 6.3976441e-08 1.7305071e-07 1.0822982e-08 3.1241737e-07 7.1761738e-08
6.1097222e+00 1.3648639e-08 6.6104363e-10 4.1298888e-09 -1.3655450e-09 2.5287787e-09 -1.0424091e-09 7.6056698e-07 6.4151436e-08 1.7415514e-07 1.0516264e-08 3.1319114e-07 7.1766416e-08
6.1133333e+00 1.3676368e-08 9.6241668e-10 6.0648973e-09 -1.4657015e-09 2.6804138e-09 1.0855908e-09 7.6371117e-07 6.4355300e-08 1.7543207e-07 1.0244797e-08 3.1395395e-07 7.2194829e-08
6.1169444e+00 1.3704098e-08 9.2886233e-10 5.7221235e-09 -1.0401416e-09 2.4549957e-09 2.8689938e-09 7.6686173e-07 6.4548643e-08 1.7651290e-07 1.0057748e-08 3.1473267e-07 7.2844379e-08
6.1205556e+00 1.3731827e-08 8.6481182e-10 4.2547432e-09 -6.8646544e-10 2.7875009e-09 3.1268547e-09 7.6977559e-07 6.4690518e-08 1.7745482e-07 9.9877949e-09 3.1557784e-07 7.3274897e-08
6.1238889e+00 1.3757423e-08 5.6106827e-10 5.1644975e-09 -1.3068874e-11 3.3765335e-09 1.1783257e-09 7.7293875e-07 6.4833684e-08 1.7852234e-07 9.8562789e-09 3.1667341e-07 7.3328703e-08
6.1275000e+00 1.3788233e-08 7.6710110e-10 4.6895520e-09 -1.2009243e-09 3.9990742e-09 -6.8165510e-10 7.7782050e-07 6.5118837e-08 1.7992872e-07 9.9847079e-09 3.1827780e-07 7.3595561e-08
6.1330556e+00 1.3844339e-08 9.5241726e-10 3.7486813e-09 1.9714978e-09 3.0216547e-09 2.2827993e-09 7.8075907e-07 6.5238401e-08 1.8080219e-07 1.0160528e-08 3.1928352e-07 7.3875411e-08
6.1363889e+00 1.3878003e-08 2.4922719e-10 4.9861126e-09 -2.1329997e-10 4.3132727e-09 5.1570797e-10 7.8395057e-07 6.5285068e-08 1.8191951e-07 1.0167785e-08 3.2030311e-07 7.4216103e-08
6.1400000e+00 1.3914472e-08 1.8370997e-10 5.3275810e-09 2.8029376e-10 2.5508587e-09 2.6291381e-09 7.8715028e-07 6.5360492e-08 1.8301890e-07 1.0366006e-08 3.2098171e-07 7.4879376e-08
6.1436111e+00 1.3949451e-08 5.1600685e-10 4.8206213e-09 1.5494395e-09 2.0175598e-09 3.4933839e-09 7.9035733e-07 6.5462943e-08 1.8411187e-07 1.0538992e-08 3.2184663e-07 7.5369573e-08
6.1472222e+00 1.3978410e-08 4.3444827e-10 5.2683705e-09 4.7353187e-11 3.8052822e-09 1.0315119e-09 7.9357103e-07 6.5571619e-08 1.8523383e-07 1.0637731e-08 3.2284168e-07 7.5730466e-08
6.1508333e+00 1.4007369e-08 5.7375514e-10 5.0881375e-09 8.6408535e-10 2.8936157e-09 2.2998028e-09 7.9679138e-07 6.5764187e-08 1.8638539e-07 1.0741616e-08 3.2358753e-07 7.6090748e-08
6.1544444e+00 1.4036328e-08 1.2127289e-09 5.5416849e-09 9.4851495e-11 2.1275970e-09 1.0258832e-09 8.0001838e-07 6.5976166e-08 1.8764069e-07 1.0728917e-08 3.2420199e-07 7.6230015e-08
6.1580556e+00 1.4065287e-08 7.5383102e-10 6.0456790e-09 -2.1207811e-10 2.0091323e-09 2.5965871e-10 8.0300320e-07 6.6025943e-08 1.8886993e-07 1.0614274e-08 3.2497931e-07 7.6434976e-08
6.1613889e+00 1.4093325e-08 -2.5355947e-10 6.2467188e-09 -9.3434912e-10 3.6599874e-09 1.7899428e-09 8.0624359e-07 6.5895236e-08 1.8995673e-07 1.0451395e-08 3.2600062e-07 7.6602251e-08
6.1650000e+00 1.4124867e-08 -9.5902631e-10 3.7852466e-09 -5.6915258e-10 3.2157335e-09 -2.4586678e-10 8.0949122e-07 6.5774499e-08 1.9078022e-07 1.0335920e-08 3.2682199e-07 7.6622821e-08
6.1686111e+00 1.4156409e-08 -1.6107104e-10 3.8162671e-09 -4.9676590e-10 2.3138885e-09 4.3575127e-10 8.1274610e-07 6.5656603e-08 1.9168100e-07 1.0449674e-08 3.2754585e-07 7.6670771e-08
6.1722222e+00 1.4187951e-08 -9.3267083e-10 4.4985813e-09 1.5468036e-09 2.5592916e-09 6.8586580e-12 8.1600822e-07 6.5583674e-08 1.9267067e-07 1.0649429e-08 3.2822492e-07 7.6682671e-08
6.1758333e+00 1.4219493e-08 2.5610251e-10 4.6368544e-09 2.9709054e-10 2.0123692e-09 1.0298958e-10 8.1927767e-07 6.5602685e-08 1.9359529e-07 1.0416497e-08 3.2892003e-07 7.6475662e-08
6.1794444e+00 1.4251812e-08 -7.9735018e-11 3.8980760e-09 -2.4472359e-09 2.6672233e-09 -2.0138462e-09 8.2230223e-07 6.5577124e-08 1.9441006e-07 1.0188426e-08 3.2966641e-07 7.6521959e-08
6.1827778e+00 1.4281734e-08 -1.7715586e-10 4.2495983e-09 1.6652277e-10 2.7763524e-09 2.4768166e-09 8.2558599e-07 6.5509396e-08 1.9540288e-07 1.0394638e-08 3.3069372e-07 7.6867741e-08
6.1863889e+00 1.4314149e-08 -4.5116997e-10 4.9149391e-09 1.7369785e-09 4.1396640e-09 7.1502550e-10 8.3065246e-07 6.5537422e-08 1.9705419e-07 1.0532002e-08 3.3213805e-07 7.7189308e-08
6.1919444e+00 1.4364019e-08 6.2016938e-10 4.9929309e-09 -9.1279428e-10 2.1806554e-09 1.2143729e-09 8.3395529e-07 6.5635973e-08 1.9803406e-07 1.0567604e-08 3.3277769e-07 7.7397668e-08
6.1955556e+00 1.4397871e-08 2.9410306e-10 4.0519813e-09 1.2414215e-09 2.1255392e-09 7.0895162e-10 8.3701100e-07 6.5591788e-08 1.9897535e-07 1.0675953e-08 3.3354513e-07 7.7472206e-08
6.1988889e+00 1.4429596e-08 -7.3817273e-10 5.3608962e-09 -1.5792832e-10 3.4715697e-09 3.6431726e-11 8.4032894e-07 6.5558397e-08 2.0006572e-07 1.0608649e-08 3.3460839e-07 7.7590818e-08
6.2025000e+00 1.4463964e-08 4.2840460e-10 4.7040371e-09 -4.6333733e-10 3.6865124e-09 1.0584471e-09 8.4365478e-07 6.5634672e-08 2.0096150e-07 1.0605433e-08 3.3553915e-07 7.7718771e-08
6.2061111e+00 1.4498333e-08 2.7920239e-10 3.5647371e-09 4.3364491e-10 2.5795615e-09 1.2265211e-10 8.4698851e-07 6.5725548e-08 2.0184768e-07 1.0729251e-08 3.3625817e-07 7.7699344e-08
6.2097222e+00 1.4532691e-08 5.6386916e-10 4.6154260e-09 7.0929161e-10 2.2610264e-09 -3.0197831e-10 8.5033011e-07 6.5664238e-08 2.0294693e-07 1.0889239e-08 3.3705828e-07 7.7855046e-08
6.2133333e+00 1.4566843e-08 -1.1326484e-09 5.5314873e-09 7.6752061e-10 3.1255418e-09 1.7392318e-09 8.5342162e-07 6.5555208e-08 2.0387398e-07 1.1037581e-08 3.3804467e-07 7.8026038e-08
6.2166667e+00 1.4598367e-08 3.6873134e-11 3.7389564e-09 7.1590611e-10 4.0683798e-09 -2.9311905e-11 8.5677830e-07 6.5516095e-08 2.0474110e-07 1.1181812e-08 3.3911336e-07 7.7973491e-08
6.2202778e+00 1.4632519e-08 -3.9973754e-10 4.2652953e-09 6.1545039e-10 3.1262762e-09 -4.5573649e-10 8.6014282e-07 6.5475866e-08 2.0564824e-07 1.1149219e-08 3.4013418e-07 7.7664705e-08
6.2238889e+00 1.4666671e-08 2.6525672e-11 4.1083115e-09 -9.1630132e-10 3.7461139e-09 -2.3945995e-09 8.6351507e-07 6.5467586e-08 2.0669262e-07 1.1077785e-08 3.4105892e-07 7.7475422e-08
6.2275000e+00 1.4699802e-08 -1.0333762e-10 5.5321005e-09 2.5691076e-10 2.4794706e-09 6.4737441e-10 8.6689471e-07 6.5466935e-08 2.0786218e-07 1.1241642e-08 3.4188804e-07 7.7829452e-08
6.2311111e+00 1.4731046e-08 9.7299513e-11 5.2638347e-09 1.2556079e-09 3.1023420e-09 2.6205959e-09 8.7028153e-07 6.5573146e-08 2.0904027e-07 1.1423109e-08 3.4289328e-07 7.8167898e-08
6.2347222e+00 1.4762290e-08 8.8803835e-10 5.6108040e-09 4.1947660e-10 3.6651306e-09 5.0351938e-10 8.7341420e-07 6.5658109e-08 2.1019478e-07 1.1499148e-08 3.4373476e-07 7.8318245e-08
6.2380556e+00 1.4791130e-08 -3.4139068e-11 5.9342708e-09 3.4091555e-10 2.4719406e-09 9.9994802e-10 8.7681481e-07 6.5496605e-08 2.1133784e-07 1.1657155e-08 3.4457715e-07 7.8590234e-08
6.2416667e+00 1.4822374e-08 -1.4641593e-09 4.6170734e-09 1.1176068e-09 3.1992563e-09 1.5107256e-09 8.8022301e-07 6.5389369e-08 2.1238916e-07 1.1788011e-08 3.4556348e-07 7.9037550e-08
6.2452778e+00 1.4857119e-08 4.6931207e-10 5.0874030e-09 9.0294167e-11 3.4409098e-09 2.6183390e-09 8.8548246e-07 6.5592204e-08 2.1404029e-07 1.1576251e-08 3.4691530e-07 7.9782106e-08
6.2508333e+00 1.4913370e-08 7.5381730e-10 4.8194129e-09 -1.3608519e-09 2.4745573e-09 1.8490006e-09 8.8864767e-07 6.5695410e-08 2.1492827e-07 1.1365512e-08 3.4772287e-07 8.0008166e-08
6.2541667e+00 1.4947121e-08 2.8341941e-10 4.0603370e-09 -7.4653677e-10 3.4152849e-09 4.1160054e-10 8.9208473e-07 6.5626264e-08 2.1592980e-07 1.1324909e-08 3.4876703e-07 8.0237010e-08
6.2577778e+00 1.4983685e-08 -9.2489689e-10 5.1845996e-09 3.7173648e-10 3.6142207e-09 1.7008034e-09 8.9552978e-07 6.5587073e-08 2.1699413e-07 1.1472538e-08 3.4976494e-07 8.0465905e-08
6.2613889e+00 1.5016796e-08 5.6132392e-10 4.6399988e-09 9.9099108e-10 3.1039303e-09 4.1207256e-10 8.9898205e-07 6.5680680e-08 2.1806895e-07 1.1595601e-08 3.5095386e-07 8.0464460e-08
6.2650000e+00 1.5046510e-08 3.0707656e-10 5.2814182e-09 1.4497343e-10 4.9001434e-09 -4.2541044e-10 9.0244115e-07 6.5688148e-08 2.1902882e-07 1.1781158e-08 3.5227788e-07 8.0777083e-08
6.2686111e+00 1.5076223e-08 -2.3779621e-10 3.5788721e-09 1.5678677e-09 4.0134437e-09 3.3111596e-09 9.0564021e-07 6.5703477e-08 2.1987000e-07 1.1973522e-08 3.5337742e-07 8.0904397e-08
6.2719444e+00 1.5103651e-08 3.9186428e-10 4.8329267e-09 3.5576656e-10 4.0057399e-09 -2.0380182e-09 9.0911243e-07 6.5707450e-08 2.2092344e-07 1.2061304e-08 3.5442403e-07 8.0950484e-08
6.2755556e+00 1.5133365e-08 -3.5501262e-10 4.8911458e-09 4.5452770e-10 3.0402481e-09 2.4634369e-09 9.1259178e-07 6.5758516e-08 2.2186857e-07 1.2195094e-08 3.5548240e-07 8.1447832e-08
6.2791667e+00 1.5165801e-08 8.2876350e-10 3.8331640e-09 7.8045807e-10 4.0849170e-09 2.1274671e-09 9.1607866e-07 6.5879378e-08 2.2285521e-07 1.2398708e-08 3.5651059e-07 8.2018550e-08
6.2827778e+00 1.5198870e-08 2.9248804e-10 5.2742718e-09 1.0990563e-09 2.8370783e-09 3.1407028e-09 9.1957313e-07 6.5924632e-08 2.2402462e-07 1.2622860e-08 3.5733134e-07 8.2709977e-08
6.2863889e+00 1.5231940e-08 1.2733939e-10 5.5202892e-09 9.7004496e-10 2.6883898e-09 3.2416960e-09 9.2307520e-07 6.5866066e-08 2.2527225e-07 1.2817360e-08 3.5829920e-07 8.3037196e-08
6.2900000e+00 1.5265009e-08 -6.7066379e-10 5.9962732e-09 8.2533106e-10 3.8274464e-09 -2.2121333e-10 9.2631467e-07 6.5883744e-08 2.2646032e-07 1.2883180e-08 3.5913537e-07 8.3246376e-08
6.2933333e+00 1.5296080e-08 8.4833348e-10 5.8843968e-09 -1.6712603e-10 2.2709794e-09 2.3130193e-09 9.2983200e-07 6.5984901e-08 2.2757166e-07 1.2673037e-08 3.6015709e-07 8.3573723e-08
6.2969444e+00 1.5333738e-08 9.0115111e-11 4.3741596e-09 -1.7726528e-09 4.6074392e-09 7.0863958e-10 9.3335797e-07 6.6099102e-08 2.2857062e-07 1.2611258e-08 3.6126707e-07 8.3716711e-08
6.3005556e+00 1.5371397e-08 9.6934407e-10 4.8469952e-09 1.2023782e-09 2.8651745e-09 6.1125420e-10 9.3689259e-07 6.6247448e-08 2.2985762e-07 1.2696322e-08 3.6215446e-07 8.4107335e-08
6.3041667e+00 1.5409055e-08 4.0688414e-10 7.0329966e-09 -4.1716636e-10 3.1089659e-09 2.9945070e-09 9.4234730e-07 6.6392862e-08 2.3171106e-07 1.2456324e-08 3.6372867e-07 8.4696081e-08
6.3097222e+00 1.5466667e-08 4.6998507e-10 4.0876740e-09 -1.0228210e-09 3.7796806e-09 5.3796416e-10 9.4562916e-07 6.6516197e-08 2.3255993e-07 1.2381668e-08 3.6472587e-07 8.4888368e-08
6.3130556e+00 1.5494210e-08 7.6956561e-10 4.4010325e-09 2.7625389e-10 3.4930918e-09 1.3849092e-09 9.4919109e-07 6.6633137e-08 2.3354613e-07 1.2502386e-08 3.6585887e-07 8.4987347e-08
6.3166667e+00 1.5524049e-08 3.1530870e-10 4.7022739e-09 8.3806542e-10 4.1344978e-09 -4.7125358e-10 9.5275987e-07 6.6678332e-08 2.3465712e-07 1.2702751e-08 3.6695590e-07 8.5095870e-08
6.3202778e+00 1.5553887e-08 1.0396954e-10 5.5530785e-09 1.0114636e-09 3.2509863e-09 1.4729980e-09 9.5633551e-07 6.6545516e-08 2.3585210e-07 1.2864445e-08 3.6801127e-07 8.5379322e-08
6.3238889e+00 1.5583726e-08 -1.3361289e-09 5.4774531e-09 4.8109730e-10 3.8539749e-09 1.1434817e-09 9.5964225e-07 6.6455360e-08 2.3699247e-07 1.2934758e-08 3.6915649e-07 8.5380148e-08
6.3272222e+00 1.5611941e-08 4.3004062e-10 5.9262887e-09 2.2203029e-10 4.4983830e-09 -1.1352194e-09 9.6323150e-07 6.6512088e-08 2.3802840e-07 1.3047904e-08 3.7054866e-07 8.5372977e-08
6.3308333e+00 1.5644251e-08 9.6239328e-11 3.6361627e-09 8.2239180e-10 4.8739670e-09 1.0690232e-09 9.6682817e-07 6.6543915e-08 2.3900552e-07 1.3262906e-08 3.7165464e-07 8.5716200e-08
6.3344444e+00 1.5676561e-08 1.9902160e-10 5.3834169e-09 1.1622451e-09 2.5717919e-09 2.0991907e-09 9.7043227e-07 6.6647874e-08 2.4019052e-07 1.3480262e-08 3.7273164e-07 8.6243326e-08
6.3380556e+00 1.5708870e-08 7.6541896e-10 5.5550078e-09 8.4411336e-10 4.6787990e-09 2.7665925e-09 9.7404378e-07 6.6689825e-08 2.4142967e-07 1.3672312e-08 3.7401961e-07 8.6658911e-08
6.3416667e+00 1.5741180e-08 -3.7622785e-10 5.8832674e-09 9.2866168e-10 3.9920468e-09 1.0695715e-09 9.7766301e-07 6.6582869e-08 2.4256747e-07 1.3845859e-08 3.7524224e-07 8.7037818e-08
6.3452778e+00 1.5776069e-08 -6.1601812e-10 4.6195440e-09 6.7330819e-10 4.2390054e-09 2.4280305e-09 9.8101108e-07 6.6544497e-08 2.4351174e-07 1.3853548e-08 3.7620308e-07 8.7582992e-08
6.3486111e+00 1.5809521e-08 2.3036444e-10 4.8231928e-09 -5.9642422e-10 2.7686063e-09 3.0237165e-09 9.8464616e-07 6.6710001e-08 2.4460368e-07 1.3678981e-08 3.7719315e-07 8.7797943e-08
6.3522222e+00 1.5845761e-08 1.3050438e-09 5.2562376e-09 -1.0149571e-09 3.8967726e-09 -1.0395544e-09 9.8828957e-07 6.6817026e-08 2.4580225e-07 1.3615884e-08 3.7834552e-07 8.7647162e-08
6.3558333e+00 1.5882001e-08 -3.1215419e-10 5.8074791e-09 4.3251761e-10 3.8611798e-09 -3.5226836e-10 9.9194130e-07 6.6808679e-08 2.4700279e-07 1.3676507e-08 3.7936490e-07 8.7846689e-08
6.3594444e+00 1.5918241e-08 2.3471846e-10 5.2744107e-09 1.2708057e-10 3.0015351e-09 2.1940575e-09 9.9560084e-07 6.6972972e-08 2.4818753e-07 1.3804086e-08 3.8044912e-07 8.8240732e-08
6.3630556e+00 1.5950095e-08 1.2894516e-09 5.6616923e-09 1.0505721e-09 4.2976713e-09 1.4432635e-09 1.0009625e-06 6.7348826e-08 2.5012242e-07 1.4105078e-08 3.8222742e-07 8.8803221e-08
6.3683333e+00 1.5996411e-08 1.0962875e-09 6.5586591e-09 8.5043016e-10 3.8936003e-09 2.1092979e-09 1.0046400e-06 6.7441542e-08 2.5136030e-07 1.4261689e-08 3.8338429e-07 8.8956514e-08
6.3719444e+00 1.6028100e-08 -2.3614302e-10 4.8678561e-09 5.9521325e-10 3.8947163e-09 -6.9428838e-10 1.0083248e-06 6.7393179e-08 2.5258280e-07 1.4304267e-08 3.8441989e-07 8.8778850e-08
6.3755556e+00 1.6059790e-08 -2.1252981e-10 6.4168291e-09 -2.0218788e-10 3.0771754e-09 -9.4568744e-10 1.0120171e-06 6.7370647e-08 2.5397210e-07 1.4397990e-08 3.8537074e-07 8.9006268e-08
6.3791667e+00 1.6094236e-08 3.4980869e-12 6.4074072e-09 1.0673196e-09 3.3241703e-09 3.0449261e-09 1.0154325e-06 6.7403371e-08 2.5524584e-07 1.4600365e-08 3.8617252e-07 8.9514565e-08
6.3825000e+00 1.6126631e-08 3.2538653e-10 6.3300632e-09 9.5643412e-10 2.5233848e-09 2.0380482e-09 1.0191403e-06 6.7426817e-08 2.5649458e-07 1.4746757e-08 3.8695514e-07 9.0001182e-08
6.3861111e+00 1.6161725e-08 -1.0787846e-10 5.1967246e-09 3.9487720e-10 2.7453501e-09 2.4537994e-09 1.0228562e-06 6.7426786e-08 2.5774128e-07 1.4895568e-08 3.8771175e-07 9.0680123e-08
6.3897222e+00 1.6196820e-08 1.0759823e-10 6.3112767e-09 9.7876577e-10 2.3483599e-09 3.8133489e-09 1.0265801e-06 6.7491463e-08 2.5920821e-07 1.4998849e-08 3.8852431e-07 9.1313478e-08
6.3933333e+00 1.6232081e-08 4.9242019e-10 7.2295849e-09 -2.5409612e-11 3.1219783e-09 2.0330086e-09 1.0303122e-06 6.7525587e-08 2.6058140e-07 1.5130887e-08 3.8951723e-07 9.1874737e-08
6.3969444e+00 1.6268605e-08 -1.7585028e-10 5.4460809e-09 1.2442230e-09 3.5625169e-09 3.1478453e-09 1.0340528e-06 6.7583511e-08 2.6176935e-07 1.5218002e-08 3.9042903e-07 9.2124706e-08
6.4005556e+00 1.6305129e-08 7.1322173e-10 5.5195799e-09 -4.4007985e-10 2.5759674e-09 -8.4043773e-10 1.0375131e-06 6.7833445e-08 2.6290011e-07 1.5164938e-08 3.9133719e-07 9.1999873e-08
6.4038889e+00 1.6338843e-08 1.7986746e-09 5.7880044e-09 -9.0562339e-11 4.0474389e-09 -4.0789531e-10 1.0412697e-06 6.8102216e-08 2.6409315e-07 1.5190531e-08 3.9256603e-07 9.2075977e-08
6.4075000e+00 1.6375367e-08 6.9476139e-10 5.2246854e-09 3.2680873e-10 4.2253472e-09 1.1103938e-09 1.0450348e-06 6.8287154e-08 2.6524533e-07 1.5323645e-08 3.9363868e-07 9.2400528e-08
6.4111111e+00 1.6411505e-08 1.0209326e-09 5.4108081e-09 9.0193683e-10 2.9960019e-09 1.8854564e-09 1.0488080e-06 6.8390025e-08 2.6655987e-07 1.5383592e-08 3.9473651e-07 9.2505377e-08
6.4147222e+00 1.6447120e-08 -6.6584577e-11 6.7234066e-09 -3.4858597e-10 4.3948220e-09 -9.1761340e-10 1.0525895e-06 6.8462016e-08 2.6792341e-07 1.5285211e-08 3.9578283e-07 9.2582351e-08
6.4183333e+00 1.6482735e-08 7.3446012e-10 5.8631477e-09 -5.5954622e-10 2.6492041e-09 1.6281378e-09 1.0563791e-06 6.8636001e-08 2.6915868e-07 1.5249304e-08 3.9671713e-07 9.2880154e-08
6.4219444e+00 1.6518351e-08 8.7962298e-10 5.5393520e-09 2.2809868e-10 3.6406883e-09 1.1208159e-09 1.0619326e-06 6.8940243e-08 2.7099757e-07 1.5280604e-08 3.9818582e-07 9.3289342e-08
6.4272222e+00 1.6571170e-08 1.0515617e-09 6.0746729e-09 -3.0416375e-11 3.1244762e-09 1.4635307e-09 1.0657429e-06 6.9107745e-08 2.7247115e-07 1.5166576e-08 3.9906685e-07 9.3432342e-08
6.4308333e+00 1.6609622e-08 5.0238356e-10 7.5275827e-09 -1.0221477e-09 2.8068142e-09 -1.4353122e-10 1.0695620e-06 6.9212123e-08 2.7391031e-07 1.5154309e-08 3.9994683e-07 9.3382365e-08
6.4344444e+00 1.6648075e-08 4.6594734e-10 5.7570347e-09 9.0891481e-10 3.1173855e-09 -3.1779793e-10 1.0733899e-06 6.9402262e-08 2.7514901e-07 1.5340320e-08 4.0088996e-07 9.3379378e-08
6.4380556e+00 1.6686527e-08 1.2979962e-09 5.6771225e-09 8.0811326e-10 3.2319976e-09 2.9023207e-10 1.0769312e-06 6.9587457e-08 2.7636285e-07 1.5426942e-08 4.0194430e-07 9.3676147e-08
6.4413889e+00 1.6722021e-08 5.6326497e-10 6.4612298e-09 5.8107971e-11 4.4575495e-09 2.6774505e-09 1.0807757e-06 6.9664785e-08 2.7774598e-07 1.5459650e-08 4.0320371e-07 9.4172053e-08
6.4450000e+00 1.6757162e-08 1.5412170e-10 6.3061073e-09 2.4381176e-10 4.0210428e-09 1.9001470e-09 1.0846280e-06 6.9775003e-08 2.7906399e-07 1.5439208e-08 4.0437877e-07 9.4354477e-08
6.4486111e+00 1.6789879e-08 8.6838006e-10 5.8601412e-09 -4.3250909e-10 3.8897243e-09 -2.1623332e-10 1.0884879e-06 6.9958828e-08 2.8038491e-07 1.5415282e-08 4.0559372e-07 9.4465197e-08
6.4522222e+00 1.6822596e-08 8.3699956e-10 6.3330022e-09 2.1164778e-10 4.2896261e-09 1.2382612e-09 1.0923552e-06 7.0104380e-08 2.8165311e-07 1.5632717e-08 4.0666416e-07 9.4797268e-08
6.4558333e+00 1.6855314e-08 5.1330401e-10 5.3734478e-09 1.7954466e-09 2.9168019e-09 1.8270118e-09 1.0959318e-06 7.0171960e-08 2.8275954e-07 1.5845191e-08 4.0755016e-07 9.5076556e-08
6.4591667e+00 1.6885514e-08 1.6588979e-10 5.6908096e-09 3.2929207e-10 3.5449670e-09 9.6586721e-10 1.0998138e-06 7.0254058e-08 2.8400293e-07 1.5872046e-08 4.0848678e-07 9.5233019e-08
6.4627778e+00 1.6920462e-08 5.9574981e-10 5.7866350e-09 -8.1396904e-11 2.7605746e-09 4.7840979e-10 1.1037039e-06 7.0436899e-08 2.8531367e-07 1.5784636e-08 4.0932605e-07 9.5464548e-08
6.4663889e+00 1.6955700e-08 1.1004943e-09 6.3124999e-09 -7.2546127e-10 2.8895280e-09 1.6587767e-09 1.1076021e-06 7.0581539e-08 2.8663637e-07 1.5673926e-08 4.1029794e-07 9.5668507e-08
6.4700000e+00 1.6990938e-08 2.4135774e-10 5.8970945e-09 -2.9647737e-10 3.6535074e-09 2.2392337e-10 1.1115084e-06 7.0606979e-08 2.8796575e-07 1.5693698e-08 4.1132147e-07 9.5774079e-08
6.4736111e+00 1.7026175e-08 -5.3492367e-12 6.3740712e-09 4.7898043e-10 3.2370565e-09 7.5058477e-10 1.1154228e-06 7.0742830e-08 2.8924885e-07 1.5692618e-08 4.1220288e-07 9.6237823e-08
6.4772222e+00 1.7061594e-08 1.2656552e-09 5.4699712e-09 -4.8894393e-10 2.6968268e-09 3.5301351e-09 1.1190434e-06 7.0924238e-08 2.9041245e-07 1.5400940e-08 4.1294013e-07 9.6681341e-08
6.4805556e+00 1.7094739e-08 5.5754776e-10 6.1659925e-09 -2.4278385e-09 2.6801343e-09 9.0504746e-10 1.1250933e-06 7.1014049e-08 2.9253627e-07 1.5050139e-08 4.1428408e-07 9.7209857e-08
6.4861111e+00 1.7149982e-08 -1.5975964e-11 6.5769376e-09 3.2303232e-10 3.2008769e-09 2.2660434e-09 1.1290362e-06 7.0936236e-08 2.9394409e-07 1.5192544e-08 4.1524625e-07 9.7508018e-08
6.4897222e+00 1.7185890e-08 -7.0590293e-10 6.4183010e-09 9.9147517e-10 3.2767073e-09 4.8621618e-10 1.1326831e-06 7.0900863e-08 2.9520170e-07 1.5365009e-08 4.1618404e-07 9.7623452e-08
6.4930556e+00 1.7218906e-08 3.5038880e-10 6.1578050e-09 7.3316925e-10 3.5627711e-09 6.6812649e-10 1.1366415e-06 7.0869702e-08 2.9649703e-07 1.5506020e-08 4.1724420e-07 9.7776857e-08
6.4966667e+00 1.7251422e-08 -6.3947149e-10 5.7991188e-09 5.6847204e-10 3.5744501e-09 7.4791905e-10 1.1406073e-06 7.0856639e-08 2.9779195e-07 1.5622409e-08 4.1810874e-07 9.7921101e-08
6.5002778e+00 1.7283938e-08 5.1828047e-10 6.1539481e-09 5.0589357e-10 2.2458277e-09 5.8356252e-10 1.1445806e-06 7.1038654e-08 2.9918919e-07 1.5860667e-08 4.1908664e-07 9.7983998e-08
6.5038889e+00 1.7316454e-08 1.1703024e-09 6.7436568e-09 1.6934079e-09 4.3376041e-09 -2.9752465e-12 1.1485613e-06 7.1210486e-08 3.0068186e-07 1.5790639e-08 4.2017070e-07 9.8165755e-08
6.5075000e+00 1.7348971e-08 4.2381167e-10 7.0348729e-09 -2.3398187e-09 2.9605481e-09 1.6807295e-09 1.1525497e-06 7.1221355e-08 3.0199898e-07 1.5636689e-08 4.2112482e-07 9.8292963e-08
6.5111111e+00 1.7383073e-08 -3.2298041e-10 5.1231843e-09 9.1874121e-10 3.4627806e-09 -5.0650049e-10 1.1565462e-06 7.1388115e-08 3.0329590e-07 1.5766693e-08 4.2201594e-07 9.8375458e-08
6.5147222e+00 1.7419343e-08 1.8700394e-09 6.8483038e-09 2.8129694e-10 2.5363915e-09 1.2679965e-09 1.1605510e-06 7.1618036e-08 3.0471718e-07 1.5954362e-08 4.2276029e-07 9.8577082e-08
6.5183333e+00 1.7455614e-08 2.6297943e-10 6.2712244e-09 1.4510270e-09 2.4747389e-09 5.9314887e-10 1.1642551e-06 7.1738510e-08 3.0584394e-07 1.6044235e-08 4.2351208e-07 9.8815405e-08
6.5216667e+00 1.7489094e-08 9.4780555e-10 4.9964388e-09 -5.5229052e-10 3.0082993e-09 1.7900803e-09 1.1682759e-06 7.1941250e-08 3.0687983e-07 1.6000502e-08 4.2438328e-07 9.8955614e-08
6.5252778e+00 1.7525365e-08 9.3305276e-10 4.5656285e-09 1.4860297e-10 2.8567616e-09 -4.9584329e-10 1.1723045e-06 7.2125299e-08 3.0813146e-07 1.6015528e-08 4.2522388e-07 9.9068752e-08
6.5288889e+00 1.7556409e-08 7.7439113e-10 6.9878370e-09 -9.9038492e-12 2.8023652e-09 1.5401950e-09 1.1763400e-06 7.2259387e-08 3.0951489e-07 1.6210779e-08 4.2588035e-07 9.9210075e-08
6.5325000e+00 1.7585518e-08 4.6956973e-10 5.7823226e-09 1.8122233e-09 1.6171065e-09 -2.3567514e-10 1.1803821e-06 7.2339377e-08 3.1074197e-07 1.6483987e-08 4.2640121e-07 9.9177308e-08
6.5361111e+00 1.7614628e-08 2.7251044e-10 5.5445246e-09 7.0969050e-10 1.8894464e-09 -6.6792714e-11 1.1841193e-06 7.2374071e-08 3.1193805e-07 1.6541009e-08 4.2699391e-07 9.9274603e-08
6.5394444e+00 1.7641498e-08 7.6174372e-11 6.4162363e-09 -1.3946942e-10 2.4332603e-09 1.0397387e-09 1.1903608e-06 7.2172115e-08 3.1401718e-07 1.6677861e-08 4.2823531e-07 9.9323778e-08
6.5450000e+00 1.7688021e-08 -1.2940025e-09 6.0585395e-09 9.6058079e-10 2.9990214e-09 -7.4468834e-10 1.1944269e-06 7.2143220e-08 3.1518491e-07 1.6697298e-08 4.2913013e-07 9.9474797e-08
6.5486111e+00 1.7720151e-08 1.0259396e-09 4.7205115e-09 -7.8115552e-10 3.0251358e-09 2.1387152e-09 1.1981867e-06 7.2179874e-08 3.1630534e-07 1.6634493e-08 4.2984093e-07 9.9648152e-08
6.5519444e+00 1.7749809e-08 -6.5755756e-10 6.4838088e-09 1.5310249e-10 2.1588416e-09 -4.0516704e-10 1.2022669e-06 7.2037295e-08 3.1776081e-07 1.6709402e-08 4.3056509e-07 9.9873272e-08
6.5555556e+00 1.7781939e-08 -6.6516629e-10 6.9512984e-09 5.3836649e-10 2.7163484e-09 2.4831984e-09 1.2063545e-06 7.2050246e-08 3.1911462e-07 1.6748682e-08 4.3158008e-07 1.0030109e-07
6.5591667e+00 1.7814069e-08 7.8531354e-10 5.5454151e-09 -1.7578409e-10 4.1167843e-09 1.4658459e-09 1.2104502e-06 7.2207683e-08 3.2041704e-07 1.6797301e-08 4.3267319e-07 1.0070215e-07
6.5627778e+00 1.7852550e-08 6.7524726e-10 6.4769525e-09 6.2457562e-10 3.2423214e-09 2.2363319e-09 1.2145549e-06 7.2234064e-08 3.2182056e-07 1.6934647e-08 4.3363617e-07 1.0116840e-07
6.5663889e+00 1.7891871e-08 -4.3050584e-10 6.4786400e-09 6.4322769e-10 3.2406350e-09 2.0674360e-09 1.2186686e-06 7.2219561e-08 3.2317126e-07 1.7115348e-08 4.3441745e-07 1.0136818e-07
6.5700000e+00 1.7931193e-08 2.9596243e-10 5.9892901e-09 1.0247894e-09 2.0191367e-09 -2.2328701e-10 1.2227913e-06 7.2329654e-08 3.2434603e-07 1.7347203e-08 4.3509064e-07 1.0142185e-07
6.5736111e+00 1.7970514e-08 7.2538843e-10 4.8547954e-09 1.1154025e-09 2.5129145e-09 7.1867889e-10 1.2266048e-06 7.2388866e-08 3.2544281e-07 1.7559694e-08 4.3564500e-07 1.0160771e-07
6.5769444e+00 1.8005901e-08 -1.3029259e-10 6.1129957e-09 1.0095078e-09 1.5301787e-09 1.1399751e-09 1.2307441e-06 7.2453216e-08 3.2668040e-07 1.7611251e-08 4.3608340e-07 1.0184495e-07
6.5805556e+00 1.8040445e-08 7.2727831e-10 5.3109318e-09 -5.3359535e-10 1.4212207e-09 1.0499343e-09 1.2348913e-06 7.2545415e-08 3.2796639e-07 1.7439947e-08 4.3670415e-07 1.0194458e-07
6.5841667e+00 1.8074990e-08 1.2806233e-10 6.5597367e-09 -1.0476744e-09 2.7577561e-09 -1.3032613e-10 1.2390465e-06 7.2557109e-08 3.2932909e-07 1.7244094e-08 4.3745578e-07 1.0225639e-07
6.5877778e+00 1.8109534e-08 -1.9568923e-11 6.0189616e-09 -7.6019727e-10 2.3023754e-09 3.0085971e-09 1.2432097e-06 7.2768340e-08 3.3075912e-07 1.7136504e-08 4.3793426e-07 1.0280802e-07
6.5913889e+00 1.8144078e-08 1.9791843e-09 7.1813216e-09 -2.3294008e-10 9.1886554e-10 2.0833909e-09 1.2473806e-06 7.3048648e-08 3.3218107e-07 1.7195062e-08 4.3853460e-07 1.0313167e-07
6.5950000e+00 1.8177587e-08 6.2127819e-10 5.9443712e-09 7.7347799e-10 3.1227818e-09 9.0412386e-10 1.2512374e-06 7.3132323e-08 3.3341488e-07 1.7419528e-08 4.3907875e-07 1.0322680e-07
6.5983333e+00 1.8207811e-08 2.1968087e-10 6.3937880e-09 1.4711757e-09 8.4585438e-10 4.7172263e-11 1.2576798e-06 7.3262806e-08 3.3595992e-07 1.7722899e-08 4.3993621e-07 1.0365687e-07
6.6038889e+00 1.8258184e-08 5.6714680e-10 8.8764256e-09 3.4905470e-10 2.9063191e-09 2.5332388e-09 1.2618768e-06 7.3430195e-08 3.3765608e-07 1.7771999e-08 4.4073835e-07 1.0395564e-07
6.6075000e+00 1.8290927e-08 9.8574992e-10 6.7804394e-09 1.0417524e-10 2.4938814e-09 2.2465715e-10 1.2657579e-06 7.3519653e-08 3.3910558e-07 1.7852706e-08 4.4133109e-07 1.0432534e-07
6.6108333e+00 1.8322493e-08 -8.6674622e-11 7.7145676e-09 7.0288893e-10 1.8290940e-09 3.4723576e-09 1.2699701e-06 7.3565144e-08 3.4078656e-07 1.7927823e-08 4.4200702e-07 1.0493937e-07
6.6144444e+00 1.8359141e-08 5.0870285e-10 7.8022280e-09 -9.5003306e-12 2.7213871e-09 2.1956002e-09 1.2741908e-06 7.3618816e-08 3.4230206e-07 1.7935180e-08 4.4307212e-07 1.0524961e-07
6.6180556e+00 1.8395789e-08 -1.0774574e-11 6.1869398e-09 7.7418360e-11 4.4491123e-09 6.6812618e-10 1.2784199e-06 7.3618230e-08 3.4379346e-07 1.7926885e-08 4.4406347e-07 1.0555910e-07
6.6216667e+00 1.8432436e-08 5.3314162e-12 7.5798448e-09 -1.5399037e-10 2.2248828e-09 2.1887802e-09 1.2826574e-06 7.3695766e-08 3.4534089e-07 1.7967321e-08 4.4480183e-07 1.0593189e-07
6.6252778e+00 1.8469084e-08 7.1398128e-10 6.7041263e-09 5.2724391e-10 2.7459007e-09 1.2523044e-09 1.2865762e-06 7.3799568e-08 3.4663874e-07 1.7975715e-08 4.4540524e-07 1.0600569e-07
6.6286111e+00 1.8500564e-08 3.2926137e-10 6.2743372e-09 -4.4330718e-10 1.6549166e-09 -5.1425868e-10 1.2908290e-06 7.3946731e-08 3.4811307e-07 1.7910417e-08 4.4579877e-07 1.0594847e-07
6.6322222e+00 1.8533605e-08 1.0359923e-09 7.3348693e-09 -1.5943985e-10 9.9440456e-10 -1.3922165e-11 1.2950893e-06 7.4143259e-08 3.4965271e-07 1.7932765e-08 4.4636835e-07 1.0609345e-07
6.6358333e+00 1.8566647e-08 7.8722468e-10 6.8772035e-09 3.6572647e-10 2.8401464e-09 1.3521851e-09 1.2993573e-06 7.4322787e-08 3.5114322e-07 1.7926669e-08 4.4717938e-07 1.0615813e-07
6.6394444e+00 1.8599688e-08 8.7828478e-10 6.8813364e-09 -4.2199079e-10 2.6198751e-09 -7.5516546e-10 1.3036328e-06 7.4553990e-08 3.5267419e-07 1.7901860e-08 4.4812430e-07 1.0603153e-07
6.6430556e+00 1.8632906e-08 1.2666248e-09 7.2506877e-09 1.9297837e-10 3.7415178e-09 -4.1340712e-10 1.3079165e-06 7.4646080e-08 3.5425286e-07 1.7959915e-08 4.4917182e-07 1.0595047e-07
6.6466667e+00 1.8670946e-08 -4.1229518e-10 7.3217172e-09 3.4291650e-10 3.3106448e-09 -3.3484096e-10 1.3122090e-06 7.4765524e-08 3.5570998e-07 1.8067196e-08 4.5017808e-07 1.0586010e-07
6.6502778e+00 1.8708986e-08 1.5203967e-09 6.1285868e-09 6.4736815e-10 3.4636810e-09 -4.9933156e-10 1.3165102e-06 7.5073616e-08 3.5717223e-07 1.8117195e-08 4.5112636e-07 1.0590861e-07
6.6538889e+00 1.8747026e-08 1.3378229e-09 7.3691519e-09 -1.8583818e-10 2.9203239e-09 9.4712107e-10 1.3204883e-06 7.5309023e-08 3.5861622e-07 1.8103362e-08 4.5195995e-07 1.0602935e-07
6.6572222e+00 1.8782140e-08 1.0280766e-09 7.0706982e-09 4.7511695e-11 3.1592367e-09 2.6018410e-10 1.3271342e-06 7.5450103e-08 3.6088814e-07 1.8623472e-08 4.5316391e-07 1.0631644e-07
6.6627778e+00 1.8836060e-08 -1.7734446e-10 6.5608522e-09 3.0731486e-09 2.1092381e-09 1.4623814e-09 1.3314640e-06 7.5471289e-08 3.6242306e-07 1.8945320e-08 4.5391022e-07 1.0681700e-07
6.6663889e+00 1.8868879e-08 3.7388848e-10 7.6075930e-09 -1.0225052e-10 2.9150533e-09 3.1581635e-09 1.3354674e-06 7.5701815e-08 3.6392427e-07 1.8849970e-08 4.5493641e-07 1.0735515e-07
6.6697222e+00 1.8899173e-08 1.9429614e-09 7.4045087e-09 -8.5125052e-10 4.5692465e-09 2.2233733e-09 1.3398116e-06 7.5991286e-08 3.6552472e-07 1.8744678e-08 4.5605846e-07 1.0764351e-07
6.6733333e+00 1.8931991e-08 7.4250052e-10 7.3688707e-09 -1.2066796e-10 2.9845960e-09 4.3838560e-10 1.3441635e-06 7.6092213e-08 3.6702685e-07 1.8871918e-08 4.5672190e-07 1.0802444e-07
6.6769444e+00 1.8964979e-08 1.9381461e-10 6.4969263e-09 1.2951863e-09 1.4818243e-09 3.0779153e-09 1.3485230e-06 7.6151415e-08 3.6859253e-07 1.9057217e-08 4.5722393e-07 1.0854459e-07
6.6805556e+00 1.8998698e-08 3.5541456e-10 7.9555489e-09 4.1526289e-10 1.8979869e-09 1.7234308e-09 1.3528902e-06 7.6175680e-08 3.7026421e-07 1.9180428e-08 4.5782665e-07 1.0885346e-07
6.6841667e+00 1.9032416e-08 -1.3030243e-10 7.4753627e-09 7.2207704e-10 2.1596011e-09 1.1276480e-09 1.3572652e-06 7.6200852e-08 3.7171667e-07 1.9211262e-08 4.5856804e-07 1.0893229e-07
6.6877778e+00 1.9066134e-08 3.6382509e-10 5.9319250e-09 -4.3746225e-10 2.8316137e-09 -3.9990446e-10 1.3616479e-06 7.6362745e-08 3.7322238e-07 1.9125119e-08 4.5941721e-07 1.0896570e-07
6.6913889e+00 1.9099853e-08 1.1380756e-09 7.9669300e-09 -3.5769740e-10 2.8852215e-09 7.0824007e-10 1.3657004e-06 7.6507933e-08 3.7472755e-07 1.9090740e-08 4.6010347e-07 1.0906559e-07
6.6947222e+00 1.9131316e-08 3.2110749e-10 7.0847685e-09 1.3906752e-11 2.1197778e-09 2.9073316e-10 1.3700982e-06 7.6515194e-08 3.7631988e-07 1.9196917e-08 4.6084728e-07 1.0904574e-07
6.6983333e+00 1.9165717e-08 -2.5374834e-10 7.6136376e-09 9.6618693e-10 2.8877673e-09 -4.7404339e-10 1.3745039e-06 7.6556609e-08 3.7782508e-07 1.9337003e-08 4.6161278e-07 1.0933926e-07
6.7019444e+00 1.9200119e-08 6.3796460e-10 6.2805920e-09 3.2691549e-10 2.2657059e-09 3.1834920e-09 1.3789175e-06 7.6731014e-08 3.7925668e-07 1.9589018e-08 4.6218237e-07 1.0983786e-07
6.7055556e+00 1.9234520e-08 9.8001361e-10 6.9341172e-09 1.9993779e-09 1.5688699e-09 1.4190168e-09 1.3833389e-06 7.6796519e-08 3.8076097e-07 1.9832336e-08 4.6269753e-07 1.1008915e-07
6.7091667e+00 1.9268921e-08 -3.7231224e-10 6.9516943e-09 2.4663089e-10 1.8993629e-09 9.0058265e-10 1.3874274e-06 7.6811569e-08 3.8208479e-07 1.9933335e-08 4.6340294e-07 1.1032874e-07
6.7125000e+00 1.9301315e-08 5.2356777e-10 6.2864346e-09 7.6336142e-10 3.2453564e-09 1.4952719e-09 1.3918643e-06 7.6973355e-08 3.8365574e-07 1.9905437e-08 4.6405858e-07 1.1043183e-07
6.7161111e+00 1.9336511e-08 9.7734469e-10 8.2146835e-09 -1.0208879e-09 1.1685133e-09 -5.4368025e-10 1.3987061e-06 7.7121708e-08 3.8617009e-07 1.9847165e-08 4.6498173e-07 1.1044876e-07
6.7216667e+00 1.9390659e-08 -8.2754521e-11 6.8714109e-09 6.7125795e-10 2.8711335e-09 6.4525169e-10 1.4028204e-06 7.7068194e-08 3.8753159e-07 1.9810287e-08 4.6565889e-07 1.1057721e-07
6.7250000e+00 1.9423148e-08 -4.5506687e-10 6.7436184e-09 -1.0400361e-09 2.0675641e-09 6.3931065e-10 1.4072854e-06 7.7061998e-08 3.8903409e-07 1.9743907e-08 4.6624465e-07 1.1050590e-07
6.7286111e+00 1.9459954e-08 3.9758473e-10 7.1255853e-09 4.2730096e-10 1.8758838e-09 -1.2975831e-09 1.4117591e-06 7.7178763e-08 3.9053021e-07 1.9812271e-08 4.6704839e-07 1.1026095e-07
6.7322222e+00 1.9497629e-08 6.8565992e-10 6.6847487e-09 2.0374363e-10 3.5350524e-09 -9.6347165e-10 1.4162413e-06 7.7179081e-08 3.9197255e-07 1.9707277e-08 4.6810097e-07 1.1005194e-07
6.7358333e+00 1.9535304e-08 -6.8270952e-10 6.6291283e-09 -1.1729120e-09 3.5511581e-09 -9.6589913e-10 1.4207323e-06 7.7042065e-08 3.9333854e-07 1.9574443e-08 4.6897896e-07 1.0982547e-07
6.7394444e+00 1.9572979e-08 -5.8841142e-10 5.9800577e-09 -5.3253149e-11 2.3596581e-09 -1.1245353e-09 1.4252319e-06 7.7019840e-08 3.9472848e-07 1.9640308e-08 4.6957178e-07 1.0957235e-07
6.7430556e+00 1.9610512e-08 3.8223104e-10 6.8501428e-09 6.6124087e-10 1.6313773e-09 -1.2119607e-09 1.4297396e-06 7.7079937e-08 3.9622140e-07 1.9787386e-08 4.7005737e-07 1.0929222e-07
6.7466667e+00 1.9643973e-08 1.7529733e-10 6.9306718e-09 6.9640019e-10 1.6376678e-09 -1.3738835e-09 1.4339074e-06 7.7038693e-08 3.9749791e-07 1.9686397e-08 4.7056598e-07 1.0933113e-07
6.7500000e+00 1.9674860e-08 -5.8981623e-10 5.8344369e-09 -1.7062892e-09 2.0717599e-09 1.7629860e-09 1.4384299e-06 7.6943458e-08 3.9890911e-07 1.9573664e-08 4.7110231e-07 1.0954778e-07
6.7536111e+00 1.9708321e-08 -2.9368777e-10 7.1919576e-09 6.6567635e-10 1.5389625e-09 2.3687220e-10 1.4429601e-06 7.6970318e-08 4.0047838e-07 1.9711432e-08 4.7168275e-07 1.0980185e-07
6.7572222e+00 1.9741782e-08 5.4286875e-10 7.2936413e-09 6.0603075e-10 2.3686554e-09 2.1083970e-09 1.4474980e-06 7.6927875e-08 4.0212627e-07 1.9744901e-08 4.7222655e-07 1.1004867e-07
6.7608333e+00 1.9776110e-08 -9.3661895e-10 7.9176508e-09 -2.9708799e-10 1.2922923e-09 1.6995637e-10 1.4520441e-06 7.6890307e-08 4.0384271e-07 1.9745181e-08 4.7281409e-07 1.1021326e-07
6.7644444e+00 1.9812112e-08 5.8809568e-10 7.9264132e-09 2.9967643e-10 2.6631914e-09 1.3492739e-09 1.4562478e-06 7.7069342e-08 4.0537415e-07 1.9708613e-08 4.7339424e-07 1.1054302e-07
6.7677778e+00 1.9845345e-08 1.2112488e-09 7.3879548e-09 -6.6535784e-10 1.5679900e-09 1.9483323e-09 1.4608097e-06 7.7244981e-08 4.0701426e-07 1.9771099e-08 4.7392796e-07 1.1085597e-07
6.7713889e+00 1.9881348e-08 4.1818808e-10 7.7515618e-09 1.2421469e-09 2.0251030e-09 9.4047256e-10 1.4653799e-06 7.7399261e-08 4.0863851e-07 1.9963049e-08 4.7478063e-07 1.1085855e-07
6.7750000e+00 1.9917350e-08 1.0130910e-09 7.2414748e-09 5.2969941e-10 3.7152446e-09 -9.1663865e-10 1.4724283e-06 7.7565684e-08 4.1094393e-07 2.0285400e-08 4.7633360e-07 1.1065167e-07
6.7805556e+00 1.9978851e-08 -9.5387922e-12 6.5910627e-09 1.4044104e-09 3.0804731e-09 -3.2465442e-10 1.4766678e-06 7.7652968e-08 4.1231087e-07 2.0391606e-08 4.7711757e-07 1.1067014e-07
6.7838889e+00 2.0016838e-08 8.8676846e-10 7.0783619e-09 -3.4235071e-10 2.6372020e-09 5.0930933e-10 1.4812697e-06 7.7867522e-08 4.1373639e-07 2.0244865e-08 4.7771729e-07 1.1089118e-07
6.7875000e+00 2.0057991e-08 1.1036838e-09 6.0803210e-09 -1.0121814e-09 1.4002351e-09 1.5311129e-09 1.4858811e-06 7.7941275e-08 4.1511122e-07 2.0128287e-08 4.7818624e-07 1.1098408e-07
6.7911111e+00 2.0099143e-08 -4.1947165e-10 6.6103776e-09 -6.3923214e-11 1.7568261e-09 -6.7357177e-10 1.4905017e-06 7.7874402e-08 4.1670058e-07 2.0178199e-08 4.7882926e-07 1.1073780e-07
6.7947222e+00 2.0138262e-08 -2.0091493e-10 8.0606210e-09 5.2464892e-10 2.5721241e-09 -1.5998108e-09 1.4951310e-06 7.7874605e-08 4.1836393e-07 2.0337358e-08 4.7956263e-07 1.1051976e-07
6.7983333e+00 2.0175300e-08 2.0279456e-10 7.2934185e-09 9.4450623e-10 2.3651101e-09 -4.1287726e-10 1.4994118e-06 7.7857600e-08 4.1972631e-07 2.0434534e-08 4.8024778e-07 1.1064216e-07
6.8016667e+00 2.0209489e-08 -3.7369360e-10 6.3303966e-09 2.7254659e-11 2.6318509e-09 1.6368452e-09 1.5040575e-06 7.7891124e-08 4.2113433e-07 2.0607228e-08 4.8097260e-07 1.1090456e-07
6.8052778e+00 2.0246527e-08 6.8469803e-10 6.6666838e-09 1.5668437e-09 2.2477487e-09 7.8531926e-10 1.5087117e-06 7.7977075e-08 4.2274947e-07 2.0820677e-08 4.8158285e-07 1.1103917e-07
6.8088889e+00 2.0283566e-08 1.1268594e-10 8.2423162e-09 4.0345738e-10 1.8605818e-09 4.5722895e-10 1.5133755e-06 7.7939968e-08 4.2451362e-07 2.0821512e-08 4.8231979e-07 1.1101833e-07
6.8125000e+00 2.0329880e-08 -4.5693752e-10 8.0421126e-09 -3.9574726e-10 3.1007093e-09 -6.4960997e-10 1.5180502e-06 7.7914620e-08 4.2625796e-07 2.0646145e-08 4.8274254e-07 1.1114379e-07
6.8161111e+00 2.0378489e-08 2.2177836e-10 8.0594495e-09 -1.2230246e-09 -2.5469112e-10 1.8077224e-09 1.5227360e-06 7.7881039e-08 4.2791132e-07 2.0542045e-08 4.8310038e-07 1.1168318e-07
6.8197222e+00 2.0427098e-08 -5.3331233e-10 7.2024216e-09 2.6209983e-10 2.6637659e-09 3.1712832e-09 1.5270713e-06 7.7915161e-08 4.2947586e-07 2.0550633e-08 4.8373430e-07 1.1205623e-07
6.8230556e+00 2.0471968e-08 8.7625074e-10 8.4429634e-09 -1.7622733e-10 1.9595179e-09 5.5919508e-10 1.5317785e-06 7.8140705e-08 4.3110414e-07 2.0561043e-08 4.8458579e-07 1.1209422e-07
6.8266667e+00 2.0519492e-08 1.2161547e-09 6.5873038e-09 2.7232405e-10 3.7729410e-09 -2.0847599e-10 1.5364956e-06 7.8292869e-08 4.3267269e-07 2.0641402e-08 4.8536149e-07 1.1203856e-07
6.8302778e+00 2.0558166e-08 1.9549181e-10 7.8916031e-09 4.6945360e-10 1.4492426e-09 -3.0536797e-10 1.5412216e-06 7.8408543e-08 4.3433260e-07 2.0595556e-08 4.8590995e-07 1.1209227e-07
6.8338889e+00 2.0596841e-08 8.7763434e-10 7.4306868e-09 -8.9265449e-10 2.2431020e-09 8.0116864e-10 1.5485096e-06 7.8556752e-08 4.3683901e-07 2.0554205e-08 4.8664627e-07 1.1235954e-07
6.8394444e+00 2.0656340e-08 1.6091137e-11 7.6077714e-09 6.4455287e-10 9.7897082e-10 8.0246629e-10 1.5528926e-06 7.8583102e-08 4.3840872e-07 2.0689850e-08 4.8699408e-07 1.1258119e-07
6.8427778e+00 2.0692039e-08 2.4873121e-10 8.0893212e-09 7.1189265e-10 1.5576656e-09 1.4140209e-09 1.5576493e-06 7.8692250e-08 4.4020662e-07 2.0954681e-08 4.8741316e-07 1.1281392e-07
6.8463889e+00 2.0731175e-08 7.6384681e-10 8.5066771e-09 1.7327024e-09 1.2637005e-09 7.3430679e-10 1.5624151e-06 7.8836377e-08 4.4207644e-07 2.1254392e-08 4.8778683e-07 1.1286274e-07
6.8500000e+00 2.0770332e-08 5.7324213e-10 8.7531714e-09 1.0338566e-09 1.2519605e-09 -2.8374858e-10 1.5671898e-06 7.8834769e-08 4.4381877e-07 2.1286466e-08 4.8830657e-07 1.1280039e-07
6.8536111e+00 2.0809490e-08 -5.8815450e-10 7.3298511e-09 -7.3778677e-10 2.2469909e-09 -2.9173953e-10 1.5716053e-06 7.8890958e-08 4.4535674e-07 2.1246616e-08 4.8897336e-07 1.1276852e-07
6.8569444e+00 2.0845635e-08 1.1528638e-09 8.0498569e-09 3.3929062e-10 2.6161193e-09 -2.6921178e-11 1.5763974e-06 7.9097101e-08 4.4702138e-07 2.1322828e-08 4.8962222e-07 1.1266176e-07
6.8605556e+00 2.0885395e-08 7.5955938e-10 7.3160893e-09 3.6420603e-10 1.7521431e-09 -9.5858992e-10 1.5811988e-06 7.9234648e-08 4.4869566e-07 2.1463106e-08 4.9022076e-07 1.1253717e-07
6.8641667e+00 2.0926848e-08 5.1648824e-10 8.1387946e-09 9.3066097e-10 2.2773432e-09 -1.9149697e-10 1.5860098e-06 7.9259910e-08 4.5037849e-07 2.1715136e-08 4.9068790e-07 1.1255256e-07
6.8677778e+00 2.0968302e-08 -2.8213355e-10 7.3949820e-09 1.3957712e-09 8.6754193e-10 3.3361040e-10 1.5908303e-06 7.9252845e-08 4.5199748e-07 2.1865253e-08 4.9088211e-07 1.1243089e-07
6.8713889e+00 2.1009755e-08 2.1659351e-10 7.5495280e-09 -1.0077481e-11 4.3993707e-10 -1.4567244e-09 1.5952884e-06 7.9209517e-08 4.5356250e-07 2.1936995e-08 4.9117522e-07 1.1225754e-07
6.8747222e+00 2.1048020e-08 -6.5205211e-10 8.1007063e-09 7.2749834e-10 1.6977703e-09 -2.7681646e-10 1.6001271e-06 7.9152133e-08 4.5518287e-07 2.2126451e-08 4.9178129e-07 1.1222752e-07
6.8783333e+00 2.1088593e-08 1.1968873e-10 6.8565771e-09 1.0213338e-09 2.3824125e-09 -3.1344033e-13 1.6049750e-06 7.9082487e-08 4.5667456e-07 2.2153241e-08 4.9227513e-07 1.1196716e-07
6.8819444e+00 2.1128503e-08 -7.6580384e-10 6.9128261e-09 -7.7404375e-10 9.4223200e-10 -2.4030113e-09 1.6098321e-06 7.9006537e-08 4.5828842e-07 2.1888381e-08 4.9248916e-07 1.1130096e-07
6.8855556e+00 2.1168412e-08 6.1208624e-11 7.9843314e-09 -1.6708222e-09 4.9865895e-10 -3.7465312e-09 1.6146984e-06 7.8941109e-08 4.6003887e-07 2.1733463e-08 4.9300083e-07 1.1095827e-07
6.8891667e+00 2.1208321e-08 -6.6819962e-10 8.1737078e-09 2.4080892e-10 2.9460012e-09 5.8331331e-10 1.6195738e-06 7.8988804e-08 4.6157894e-07 2.1611860e-08 4.9377692e-07 1.1103016e-07
6.8927778e+00 2.1248230e-08 1.1106740e-09 6.0423135e-09 -1.3632985e-09 2.2787938e-09 8.0243877e-11 1.6267162e-06 7.9306859e-08 4.6355714e-07 2.1413761e-08 4.9443337e-07 1.1114879e-07
6.8980556e+00 2.1308491e-08 9.0818760e-10 6.4515747e-09 1.1215263e-10 7.4499271e-10 6.6902133e-10 1.6316148e-06 7.9425244e-08 4.6504883e-07 2.1401871e-08 4.9481953e-07 1.1129426e-07
6.9016667e+00 2.1349764e-08 1.9009006e-10 7.3178352e-09 -2.2190684e-10 1.8547413e-09 6.7376316e-10 1.6365229e-06 7.9285596e-08 4.6670935e-07 2.1389595e-08 4.9520487e-07 1.1129349e-07
6.9052778e+00 2.1391038e-08 -1.4856208e-09 8.0100992e-09 1.0858552e-10 7.3940678e-10 -6.8087346e-10 1.6414404e-06 7.9157012e-08 4.6836821e-07 2.1507374e-08 4.9559094e-07 1.1119338e-07
6.9088889e+00 2.1432311e-08 2.9272146e-10 7.3024882e-09 9.7860203e-10 1.8597446e-09 -2.4324386e-10 1.6459882e-06 7.9117806e-08 4.6992350e-07 2.1627113e-08 4.9605931e-07 1.1127122e-07
6.9122222e+00 2.1471141e-08 -6.8675346e-10 8.2503905e-09 2.1879560e-10 1.5561305e-09 1.0216135e-09 1.6509243e-06 7.9035328e-08 4.7158320e-07 2.1470865e-08 4.9658360e-07 1.1127224e-07
6.9158333e+00 2.1513425e-08 -7.8403500e-11 7.0698643e-09 -1.6610922e-09 1.9735332e-09 -1.0121249e-09 1.6558700e-06 7.9019656e-08 4.7321649e-07 2.1318543e-08 4.9728086e-07 1.1100776e-07
6.9194444e+00 2.1555709e-08 -6.6990012e-11 8.0066889e-09 2.5505154e-10 2.7205637e-09 -1.4292696e-09 1.6608255e-06 7.8991635e-08 4.7488133e-07 2.1197668e-08 4.9796398e-07 1.1077159e-07
6.9230556e+00 2.1597994e-08 -1.9296699e-10 7.3610339e-09 -1.3708261e-09 1.8783285e-09 -7.5074002e-10 1.6657908e-06 7.9009505e-08 4.7650253e-07 2.0973250e-08 4.9856815e-07 1.1067367e-07
6.9266667e+00 2.1640707e-08 3.5875538e-10 7.6039102e-09 -7.0072733e-10 2.1890765e-09 -1.5310400e-10 1.6703831e-06 7.9011057e-08 4.7793241e-07 2.0744185e-08 4.9903093e-07 1.1073619e-07
6.9300000e+00 2.1683432e-08 -3.4316092e-10 6.6949191e-09 -1.5899182e-09 1.1860719e-09 7.7830392e-10 1.6753684e-06 7.9050366e-08 4.7951159e-07 2.0588678e-08 4.9936132e-07 1.1083333e-07
6.9336111e+00 2.1729717e-08 7.0784117e-10 7.8821112e-09 1.5447029e-10 1.0382460e-09 1.1835145e-10 1.6803643e-06 7.9042390e-08 4.8129923e-07 2.0635702e-08 4.9976098e-07 1.1062076e-07
6.9372222e+00 2.1776002e-08 -7.8183913e-10 8.6191886e-09 2.7959629e-10 1.6523047e-09 -2.0805970e-09 1.6853708e-06 7.8943253e-08 4.8309085e-07 2.0672245e-08 5.0023143e-07 1.1044433e-07
6.9408333e+00 2.1822288e-08 -1.3786788e-10 7.9188279e-09 5.7724501e-11 1.5148642e-09 4.5201760e-10 1.6903879e-06 7.8921378e-08 4.8486335e-07 2.0764288e-08 5.0062506e-07 1.1050522e-07
6.9444444e+00 2.1867257e-08 -6.5071376e-11 8.4427030e-09 7.9190246e-10 1.1351706e-09 1.1009845e-10 1.6954150e-06 7.8975536e-08 4.8661252e-07 2.0793842e-08 5.0100612e-07 1.1045516e-07
6.9480556e+00 2.1910371e-08 5.6750205e-10 7.7034758e-09 -5.1909304e-10 1.4301657e-09 -5.7224649e-10 1.7004520e-06 7.9023946e-08 4.8829405e-07 2.0847359e-08 5.0145577e-07 1.1031470e-07
6.9516667e+00 2.1953485e-08 -1.1839163e-10 7.8183534e-09 1.0130899e-09 1.5970067e-09 -7.2427161e-10 1.7078317e-06 7.9037121e-08 4.9060070e-07 2.0968575e-08 5.0225828e-07 1.1009989e-07
6.9569444e+00 2.2016497e-08 2.0202066e-10 6.7499358e-09 -2.4751064e-10 2.0995628e-09 -6.3243379e-10 1.7128930e-06 7.9280617e-08 4.9220209e-07 2.0984544e-08 5.0283317e-07 1.1020173e-07
6.9605556e+00 2.2058781e-08 2.0569224e-09 8.0321380e-09 3.9491782e-10 1.7706833e-09 1.5724882e-09 1.7179637e-06 7.9531348e-08 4.9395911e-07 2.0884997e-08 5.0347243e-07 1.1024030e-07
6.9641667e+00 2.2098710e-08 2.6915554e-10 8.1865395e-09 -1.3138182e-09 2.5329918e-09 -1.2164462e-09 1.7226526e-06 7.9584690e-08 4.9558761e-07 2.0751065e-08 5.0436516e-07 1.1014855e-07
6.9675000e+00 2.2135568e-08 2.6694054e-10 8.0985032e-09 -2.5500542e-11 3.9778604e-09 2.9893257e-10 1.7277409e-06 7.9669997e-08 4.9740042e-07 2.0752261e-08 5.0532437e-07 1.1030591e-07
6.9711111e+00 2.2175497e-08 5.2446919e-10 8.6350896e-09 3.6544372e-11 2.4797537e-09 1.1536688e-09 1.7328385e-06 7.9873810e-08 4.9929282e-07 2.0777931e-08 5.0595963e-07 1.1028031e-07
6.9747222e+00 2.2215426e-08 1.3663322e-09 8.8332490e-09 2.0040513e-10 1.7969428e-09 -1.3899630e-09 1.7379455e-06 8.0202040e-08 5.0125260e-07 2.0722747e-08 5.0668980e-07 1.1027392e-07
6.9783333e+00 2.2257951e-08 1.6787121e-09 9.2569936e-09 -7.0979665e-10 3.1187247e-09 1.3309393e-09 1.7430625e-06 8.0380987e-08 5.0321147e-07 2.0815451e-08 5.0742170e-07 1.1025115e-07
6.9819444e+00 2.2302451e-08 -1.8599084e-11 8.8248952e-09 1.5655254e-09 1.8085783e-09 -1.5411328e-09 1.7477950e-06 8.0517882e-08 5.0488048e-07 2.0952587e-08 5.0776858e-07 1.1028077e-07
6.9852778e+00 2.2343527e-08 1.3944292e-09 7.8651587e-09 -1.9416158e-10 7.2131916e-10 1.8373872e-09 1.7529317e-06 8.0888104e-08 5.0665139e-07 2.0801303e-08 5.0811362e-07 1.1055064e-07
6.9888889e+00 2.2388027e-08 2.0401787e-09 8.4817317e-09 -1.2023083e-09 1.6015542e-09 6.5364861e-10 1.7580786e-06 8.1097288e-08 5.0851100e-07 2.0674589e-08 5.0862435e-07 1.1069337e-07
6.9925000e+00 2.2432526e-08 -9.9543501e-11 8.6838732e-09 3.2637600e-11 1.8368135e-09 6.6385118e-10 1.7632360e-06 8.1210104e-08 5.1025600e-07 2.0760300e-08 5.0920412e-07 1.1064490e-07
6.9961111e+00 2.2479998e-08 1.1461499e-09 7.4238627e-09 7.5854796e-10 2.0662862e-09 -1.1112609e-09 1.7684044e-06 8.1476769e-08 5.1194885e-07 2.1010584e-08 5.0997859e-07 1.1025699e-07
6.9997222e+00 2.2527893e-08 1.3277425e-09 8.2024153e-09 1.5517659e-09 3.1476642e-09 -2.4694339e-09 1.7735839e-06 8.1663544e-08 5.1375396e-07 2.1170850e-08 5.1080793e-07 1.1006245e-07
7.0033333e+00 2.2575788e-08 4.0500363e-10 8.4601738e-09 -7.2391817e-11 2.4356109e-09 6.7368514e-10 1.7783746e-06 8.1808375e-08 5.1554024e-07 2.1181089e-08 5.1145752e-07 1.1009618e-07
7.0066667e+00 2.2619998e-08 1.0505832e-09 9.4025531e-09 1.7478819e-10 2.3019915e-09 -3.3633744e-10 1.7835752e-06 8.1861382e-08 5.1751142e-07 2.1131196e-08 5.1209808e-07 1.1003199e-07
7.0102778e+00 2.2667951e-08 -5.5883562e-10 8.7930232e-09 -6.3534431e-10 2.0103801e-09 -2.5625381e-10 1.7915976e-06 8.1807463e-08 5.2028822e-07 2.1181751e-08 5.1321880e-07 1.1006233e-07
7.0158333e+00 2.2742124e-08 2.3369959e-10 7.8677774e-09 9.3867728e-10 2.8938118e-09 4.3830254e-10 1.7964237e-06 8.1766940e-08 5.2196090e-07 2.1273838e-08 5.1377504e-07 1.1016482e-07
7.0191667e+00 2.2786628e-08 -6.4097249e-10 8.8589928e-09 -1.7810672e-11 1.1630168e-09 5.8663246e-10 1.8016625e-06 8.1674606e-08 5.2380338e-07 2.1500999e-08 5.1405098e-07 1.1034786e-07
7.0227778e+00 2.2834840e-08 -2.1562151e-10 8.1484770e-09 2.1146785e-09 6.9465805e-10 1.1029814e-09 1.8069125e-06 8.1794066e-08 5.2575621e-07 2.1691897e-08 5.1433258e-07 1.1050448e-07
7.0263889e+00 2.2883141e-08 1.3238683e-09 9.8776897e-09 -3.5253940e-10 1.2011711e-09 3.4274326e-10 1.8121739e-06 8.1916354e-08 5.2783057e-07 2.1649057e-08 5.1480268e-07 1.1062425e-07
7.0300000e+00 2.2934431e-08 -1.8938322e-10 9.2702090e-09 -4.2912003e-11 1.9636082e-09 7.6279851e-10 1.8174470e-06 8.1816791e-08 5.2975193e-07 2.1564133e-08 5.1534437e-07 1.1042234e-07
7.0336111e+00 2.2985721e-08 -7.3427296e-10 8.4655073e-09 -7.4100146e-10 1.6831675e-09 -2.6265993e-09 1.8223250e-06 8.1925135e-08 5.3145300e-07 2.1436535e-08 5.1576570e-07 1.1023807e-07
7.0369444e+00 2.3033065e-08 1.8231543e-09 8.5451533e-09 -5.3497024e-10 1.3896972e-09 7.8393175e-10 1.8276208e-06 8.2168784e-08 5.3325411e-07 2.1479791e-08 5.1630816e-07 1.1010335e-07
7.0405556e+00 2.3084355e-08 4.3721923e-10 8.0804864e-09 9.3425198e-10 2.2622549e-09 -2.0274795e-09 1.8329283e-06 8.2195109e-08 5.3506257e-07 2.1638000e-08 5.1713792e-07 1.1005046e-07
7.0441667e+00 2.3134807e-08 -1.9300033e-10 8.6130012e-09 5.2614282e-10 3.3239015e-09 1.5392561e-09 1.8382472e-06 8.2202911e-08 5.3694892e-07 2.1567765e-08 5.1790952e-07 1.1038481e-07
7.0477778e+00 2.3183605e-08 2.6538024e-10 8.7994349e-09 -1.1744652e-09 1.8706532e-09 1.5470049e-09 1.8435773e-06 8.2237257e-08 5.3886001e-07 2.1428985e-08 5.1855664e-07 1.1038870e-07
7.0513889e+00 2.3232402e-08 5.3256964e-11 8.8413667e-09 -1.0658454e-10 2.4858909e-09 -1.5110865e-09 1.8489187e-06 8.2118013e-08 5.4070269e-07 2.1646084e-08 5.1906629e-07 1.1029129e-07
7.0550000e+00 2.3281200e-08 -1.1595027e-09 8.1679704e-09 2.1105800e-09 9.4518930e-10 6.1196994e-10 1.8538590e-06 8.2100071e-08 5.4226885e-07 2.1862391e-08 5.1944718e-07 1.1037147e-07
7.0583333e+00 2.3326244e-08 9.7917362e-10 7.4936937e-09 5.2483851e-11 1.8327437e-09 1.8978623e-10 1.8592218e-06 8.2239414e-08 5.4405487e-07 2.1886869e-08 5.1995560e-07 1.1030335e-07
7.0619444e+00 2.3374383e-08 3.1353220e-10 8.9926662e-09 1.7346549e-10 1.5900134e-09 -8.1859532e-10 1.8645956e-06 8.2317479e-08 5.4606869e-07 2.2022583e-08 5.2065446e-07 1.1009939e-07
7.0655556e+00 2.3422158e-08 4.1069101e-10 9.5963868e-09 1.0792839e-09 3.1148990e-09 -1.0641023e-09 1.8699804e-06 8.2335065e-08 5.4808632e-07 2.2293942e-08 5.2105673e-07 1.0984040e-07
7.0691667e+00 2.3469932e-08 -2.4753805e-10 9.0279102e-09 1.4255711e-09 -4.0675409e-10 -1.3265519e-09 1.8778702e-06 8.2269264e-08 5.5078839e-07 2.2709213e-08 5.2126904e-07 1.0958185e-07
7.0744444e+00 2.3539757e-08 -1.7014008e-10 8.0378180e-09 1.1971928e-09 1.3847329e-09 -3.0639492e-10 1.8832822e-06 8.2424311e-08 5.5269266e-07 2.2845765e-08 5.2178303e-07 1.0957210e-07
7.0780556e+00 2.3589645e-08 1.6085375e-09 9.5400115e-09 6.3288363e-11 2.0754997e-09 2.1640876e-10 1.8887060e-06 8.2616109e-08 5.5467103e-07 2.2852499e-08 5.2246565e-07 1.0965493e-07
7.0816667e+00 2.3641739e-08 1.7080389e-10 8.7219227e-09 -1.1365616e-12 2.5200410e-09 5.4816299e-10 1.8941417e-06 8.2704168e-08 5.5664046e-07 2.2996404e-08 5.2319443e-07 1.0986622e-07
7.0852778e+00 2.3693834e-08 6.4613505e-10 9.4574102e-09 1.3294947e-09 2.3863147e-09 1.4021893e-09 1.8995893e-06 8.2910354e-08 5.5873073e-07 2.3144918e-08 5.2362505e-07 1.0998787e-07
7.0888889e+00 2.3745929e-08 1.2666855e-09 9.8374114e-09 4.1400884e-11 5.1269348e-10 -2.7925699e-10 1.9046286e-06 8.3052162e-08 5.6066879e-07 2.3305099e-08 5.2399822e-07 1.0985473e-07
7.0922222e+00 2.3794016e-08 1.5851269e-10 9.5431243e-09 1.5604084e-09 2.2088872e-09 -1.0521820e-09 1.9100993e-06 8.3061029e-08 5.6265205e-07 2.3480289e-08 5.2459357e-07 1.0994875e-07
7.0958333e+00 2.3846467e-08 -7.6244850e-11 8.7639300e-09 5.6729662e-11 1.7991945e-09 1.9201002e-09 1.9155821e-06 8.3123628e-08 5.6456034e-07 2.3546570e-08 5.2509940e-07 1.1033654e-07
7.0994444e+00 2.3899008e-08 6.5697828e-10 8.8510361e-09 5.5509595e-10 1.6061147e-09 1.6595127e-09 1.9210769e-06 8.3165764e-08 5.6645737e-07 2.3723821e-08 5.2541823e-07 1.1038432e-07
7.1030556e+00 2.3951550e-08 -2.6607688e-10 8.6599604e-09 1.0810735e-09 5.4031971e-10 -1.2184598e-09 1.9265838e-06 8.3153543e-08 5.6831057e-07 2.3958942e-08 5.2580137e-07 1.1035941e-07
7.1066667e+00 2.4004091e-08 1.5270350e-10 8.4465025e-09 1.0892682e-09 2.0390644e-09 9.8846903e-10 1.9316778e-06 8.3158272e-08 5.6997257e-07 2.4213442e-08 5.2641003e-07 1.1052450e-07
7.1100000e+00 2.4052262e-08 -1.0517573e-10 8.1734940e-09 1.4557368e-09 2.4000400e-09 6.6243966e-10 1.9372074e-06 8.3187055e-08 5.7180389e-07 2.4393692e-08 5.2682351e-07 1.1051980e-07
7.1136111e+00 2.4101639e-08 3.7220384e-10 8.7310125e-09 2.0810899e-10 3.8358205e-10 -7.0580145e-10 1.9427485e-06 8.3325328e-08 5.7377577e-07 2.4466974e-08 5.2699156e-07 1.1029379e-07
7.1172222e+00 2.4151017e-08 9.1057248e-10 9.4710275e-09 4.6833569e-10 7.4777986e-10 -1.3804865e-09 1.9483008e-06 8.3468134e-08 5.7579482e-07 2.4468186e-08 5.2733256e-07 1.1001481e-07
7.1208333e+00 2.4200394e-08 4.1425726e-10 9.1663381e-09 -4.5714550e-10 1.5478948e-09 -1.1946911e-09 1.9538645e-06 8.3590323e-08 5.7776360e-07 2.4382117e-08 5.2790323e-07 1.0988451e-07
7.1244444e+00 2.4249771e-08 7.1931580e-10 9.0069994e-09 -3.3733895e-10 2.2939833e-09 -8.0687940e-12 1.9594398e-06 8.3721743e-08 5.7994526e-07 2.4392727e-08 5.2847785e-07 1.1000171e-07
7.1280556e+00 2.4301679e-08 4.9988144e-10 1.1131377e-08 4.3527646e-10 1.5744739e-09 1.0899418e-09 1.9676105e-06 8.3876677e-08 5.8317973e-07 2.4555742e-08 5.2913495e-07 1.0998666e-07
7.1333333e+00 2.4381418e-08 4.8356880e-10 9.2968770e-09 5.9429565e-10 1.4523256e-09 -1.1850069e-09 1.9732163e-06 8.4067969e-08 5.8525067e-07 2.4631793e-08 5.2951410e-07 1.1003279e-07
7.1369444e+00 2.4435976e-08 1.2910744e-09 9.8194661e-09 1.0771039e-10 1.1001623e-09 1.6108456e-09 1.9788347e-06 8.4279540e-08 5.8737846e-07 2.4829676e-08 5.2995034e-07 1.1036477e-07
7.1405556e+00 2.4490534e-08 6.7170759e-10 9.8216329e-09 1.7189003e-09 1.8367410e-09 1.4535778e-09 1.9844657e-06 8.4517110e-08 5.8937814e-07 2.5070891e-08 5.3054497e-07 1.1054212e-07
7.1441667e+00 2.4545249e-08 1.5322597e-09 8.6369686e-09 5.0769949e-10 2.1664319e-09 1.8349001e-10 1.9896747e-06 8.4643400e-08 5.9118887e-07 2.5136851e-08 5.3125278e-07 1.1062818e-07
7.1475000e+00 2.4596043e-08 -2.6301145e-10 9.4703271e-09 1.5190518e-10 2.9957447e-09 6.7709314e-10 1.9953299e-06 8.4855503e-08 5.9320412e-07 2.5176134e-08 5.3197591e-07 1.1105070e-07
7.1511111e+00 2.4651070e-08 2.2307230e-09 9.1320159e-09 2.1070226e-10 1.8725078e-09 3.2230944e-09 2.0009977e-06 8.5247085e-08 5.9528567e-07 2.5271764e-08 5.3253657e-07 1.1136457e-07
7.1547222e+00 2.4706096e-08 1.4020439e-09 1.0082255e-08 6.7204290e-10 1.9020242e-09 -3.2585263e-10 2.0066782e-06 8.5473923e-08 5.9738463e-07 2.5367903e-08 5.3309565e-07 1.1140353e-07
7.1583333e+00 2.4761123e-08 7.0236933e-10 9.2927598e-09 2.1538968e-10 1.8618180e-09 6.8550158e-10 2.0123711e-06 8.5591098e-08 5.9952973e-07 2.5609522e-08 5.3361264e-07 1.1165415e-07
7.1619444e+00 2.4814482e-08 3.8467922e-10 1.0508222e-08 2.0149359e-09 1.6186807e-09 1.6278849e-09 2.0180762e-06 8.5693334e-08 6.0165169e-07 2.5883153e-08 5.3397603e-07 1.1208993e-07
7.1655556e+00 2.4866909e-08 5.6378272e-10 9.0790612e-09 5.1089702e-10 8.2768375e-10 2.3946941e-09 2.0233531e-06 8.5855702e-08 6.0353581e-07 2.6000193e-08 5.3443143e-07 1.1230580e-07
7.1688889e+00 2.4915303e-08 1.0680536e-09 9.7621665e-09 6.5949319e-10 2.4936592e-09 -2.3595891e-10 2.0290814e-06 8.5904320e-08 6.0565608e-07 2.6111110e-08 5.3498894e-07 1.1222705e-07
7.1725000e+00 2.4967730e-08 -6.1700944e-10 9.8095031e-09 3.6436147e-10 1.2596159e-09 -4.9095395e-10 2.0348216e-06 8.5893395e-08 6.0771289e-07 2.6180128e-08 5.3543463e-07 1.1225107e-07
7.1761111e+00 2.5020157e-08 5.1565008e-10 9.1765190e-09 2.7272408e-10 1.7408709e-09 7.1265861e-10 2.0405739e-06 8.6017147e-08 6.0979776e-07 2.6316602e-08 5.3608612e-07 1.1238631e-07
7.1797222e+00 2.5071888e-08 6.3241399e-10 1.0068434e-08 9.8704082e-10 2.6451005e-09 5.3574247e-10 2.0463380e-06 8.6234398e-08 6.1187191e-07 2.6350106e-08 5.3694189e-07 1.1229048e-07
7.1833333e+00 2.5123581e-08 1.3830583e-09 9.0774957e-09 -6.7777372e-10 3.1161703e-09 -1.4203459e-09 2.0521140e-06 8.6433830e-08 6.1384378e-07 2.6163966e-08 5.3752620e-07 1.1227619e-07
7.1869444e+00 2.5175274e-08 4.6710391e-10 9.1243877e-09 -1.0404457e-09 8.1750004e-10 1.2883945e-09 2.0605771e-06 8.6610011e-08 6.1680003e-07 2.6085203e-08 5.3780242e-07 1.1259174e-07
7.1922222e+00 2.5250826e-08 6.5120899e-10 9.5466832e-09 5.4299617e-10 4.5486043e-10 7.0455233e-10 2.0663829e-06 8.6684670e-08 6.1875330e-07 2.6195991e-08 5.3812880e-07 1.1271658e-07
7.1958333e+00 2.5307283e-08 4.1416189e-11 8.4834895e-09 4.7965998e-10 1.7423624e-09 4.4788245e-10 2.0722018e-06 8.6687433e-08 6.2064432e-07 2.6253848e-08 5.3869767e-07 1.1272427e-07
7.1994444e+00 2.5364970e-08 -1.5778113e-11 8.9720860e-09 5.4410679e-11 2.0874394e-09 -3.7689512e-10 2.0775848e-06 8.6681727e-08 6.2248941e-07 2.6404773e-08 5.3911195e-07 1.1266415e-07
7.2027778e+00 2.5418219e-08 -4.1570157e-11 9.4788568e-09 1.4548370e-09 9.3393407e-10 -2.2429381e-10 2.0834291e-06 8.6894742e-08 6.2458695e-07 2.6816880e-08 5.3942267e-07 1.1257995e-07
7.2063889e+00 2.5475906e-08 2.0177389e-09 9.8830230e-09 2.3492276e-09 1.1579119e-09 -5.5298199e-10 2.0892868e-06 8.7136951e-08 6.2670233e-07 2.7156047e-08 5.3993024e-07 1.1253344e-07
7.2100000e+00 2.5534093e-08 2.2927541e-10 9.6435701e-09 7.8154657e-10 2.2591905e-09 1.2362490e-10 2.0951583e-06 8.7211004e-08 6.2877987e-07 2.7262525e-08 5.4054642e-07 1.1270856e-07
7.2136111e+00 2.5596670e-08 4.5772559e-10 9.5336660e-09 2.0132303e-10 1.8890307e-09 1.4928906e-09 2.1010442e-06 8.7345102e-08 6.3089537e-07 2.7298960e-08 5.4095360e-07 1.1294827e-07
7.2172222e+00 2.5659246e-08 7.8632240e-10 9.9940364e-09 1.3500579e-10 8.5221036e-10 7.1981722e-10 2.1069444e-06 8.7418543e-08 6.3300455e-07 2.7288283e-08 5.4138326e-07 1.1310451e-07
7.2208333e+00 2.5721823e-08 -1.0500361e-10 9.4753775e-09 -2.3356371e-10 2.0403690e-09 7.2242200e-10 2.1124036e-06 8.7521394e-08 6.3479774e-07 2.7349873e-08 5.4186104e-07 1.1308073e-07
7.2241667e+00 2.5779586e-08 1.1386821e-09 8.4564760e-09 8.4946011e-10 1.4441475e-09 -9.6027712e-10 2.1183315e-06 8.7778076e-08 6.3677070e-07 2.7396345e-08 5.4218068e-07 1.1283503e-07
7.2277778e+00 2.5842132e-08 1.2426010e-09 9.7554622e-09 -4.2048971e-10 7.0779573e-10 -1.3077113e-09 2.1242737e-06 8.7953149e-08 6.3874493e-07 2.7401218e-08 5.4245094e-07 1.1265335e-07
7.2313889e+00 2.5904634e-08 3.8157346e-10 8.4682389e-09 4.6547778e-10 1.1115984e-09 -3.6933220e-10 2.1302303e-06 8.8063148e-08 6.4061896e-07 2.7501131e-08 5.4286407e-07 1.1251875e-07
7.2350000e+00 2.5967135e-08 6.3890859e-10 8.8304874e-09 4.5679585e-10 1.6697094e-09 -8.7308183e-10 2.1362013e-06 8.8153796e-08 6.4253742e-07 2.7635607e-08 5.4337176e-07 1.1244000e-07
7.2386111e+00 2.6029637e-08 2.0205116e-10 8.8783776e-09 7.8452075e-10 1.7481896e-09 1.4611761e-10 2.1421866e-06 8.8190600e-08 6.4452531e-07 2.7766364e-08 5.4368277e-07 1.1253731e-07
7.2422222e+00 2.6092139e-08 1.3938014e-10 9.4713916e-09 4.2246162e-10 3.4554226e-10 7.5218695e-10 2.1481860e-06 8.8188882e-08 6.4648908e-07 2.7850050e-08 5.4378849e-07 1.1261632e-07
7.2458333e+00 2.6152369e-08 -1.5531502e-10 8.6556658e-09 3.5002765e-10 3.6622213e-10 -2.2924383e-11 2.1569791e-06 8.8073595e-08 6.4938550e-07 2.7919278e-08 5.4413332e-07 1.1258306e-07
7.2511111e+00 2.6239535e-08 -5.7647515e-10 9.6375023e-09 8.7202478e-11 1.2221371e-09 -1.8713390e-10 2.1630123e-06 8.8132202e-08 6.5155325e-07 2.7983346e-08 5.4468734e-07 1.1249809e-07
7.2547222e+00 2.6299176e-08 1.1201784e-09 1.0372517e-08 5.0419594e-10 2.5076726e-09 -5.9719340e-10 2.1690592e-06 8.8306770e-08 6.5384604e-07 2.8088297e-08 5.4509757e-07 1.1269829e-07
7.2583333e+00 2.6358816e-08 4.9931647e-10 1.0791743e-08 4.6457778e-10 2.5406464e-10 2.4452382e-09 2.1746535e-06 8.8463398e-08 6.5596112e-07 2.8090189e-08 5.4551494e-07 1.1288451e-07
7.2616667e+00 2.6417102e-08 1.0748402e-09 1.0359038e-08 -4.4565429e-10 2.7899492e-09 -5.8305896e-10 2.1807281e-06 8.8670074e-08 6.5820788e-07 2.8121975e-08 5.4631309e-07 1.1280288e-07
7.2652778e+00 2.6482485e-08 8.4252469e-10 1.0380285e-08 7.3906151e-10 2.5833181e-09 -1.7046925e-10 2.1868178e-06 8.8968065e-08 6.6035112e-07 2.8149039e-08 5.4685830e-07 1.1265550e-07
7.2688889e+00 2.6547868e-08 1.9219809e-09 9.4034265e-09 -4.8923962e-10 1.0871458e-09 -1.1899800e-09 2.1929224e-06 8.9126596e-08 6.6243471e-07 2.8071519e-08 5.4762977e-07 1.1254503e-07
7.2725000e+00 2.6613251e-08 -4.5126612e-10 9.8297482e-09 -2.2632938e-10 4.1066106e-09 1.7027028e-10 2.1990421e-06 8.9146964e-08 6.6465277e-07 2.8096497e-08 5.4838909e-07 1.1241680e-07
7.2761111e+00 2.6678634e-08 6.4022261e-10 1.0644652e-08 4.5689302e-10 1.0052594e-09 -1.3539460e-09 2.2051773e-06 8.9326746e-08 6.6700076e-07 2.8165222e-08 5.4890495e-07 1.1218800e-07
7.2797222e+00 2.6748384e-08 1.0276488e-09 1.1029122e-08 1.7748961e-10 2.4676144e-09 -7.5799788e-10 2.2108548e-06 8.9485453e-08 6.6903590e-07 2.8223405e-08 5.4945928e-07 1.1211248e-07
7.2830556e+00 2.6812994e-08 5.6739954e-10 9.3222511e-09 4.0434190e-10 1.5752635e-09 2.7687003e-12 2.2170209e-06 8.9614940e-08 6.7097300e-07 2.8304240e-08 5.4987234e-07 1.1197542e-07
7.2866667e+00 2.6882987e-08 6.3387148e-10 8.5587048e-09 3.4182547e-10 1.2055310e-09 -1.2679048e-09 2.2232031e-06 8.9677083e-08 6.7287448e-07 2.8384110e-08 5.5009140e-07 1.1186553e-07
7.2902778e+00 2.6952981e-08 -5.7366536e-11 8.9933629e-09 3.9543574e-10 2.6922229e-10 2.5351259e-10 2.2294009e-06 8.9696714e-08 6.7505349e-07 2.8512824e-08 5.5019170e-07 1.1195856e-07
7.2938889e+00 2.7019647e-08 2.3948344e-10 1.1120621e-08 7.9269942e-10 4.0600789e-10 6.0522648e-10 2.2356130e-06 8.9779592e-08 6.7752802e-07 2.8579282e-08 5.5033326e-07 1.1225485e-07
7.2975000e+00 2.7076572e-08 5.2938924e-10 1.1721164e-08 -1.7924420e-10 5.4702577e-10 2.1297690e-09 2.2418381e-06 8.9820776e-08 6.7986497e-07 2.8559788e-08 5.5057168e-07 1.1234007e-07
7.3011111e+00 2.7133497e-08 -1.4731703e-10 9.8507362e-09 -7.0209599e-13 1.0580695e-09 -1.3431774e-09 2.2475960e-06 8.9746338e-08 6.8182418e-07 2.8486717e-08 5.5086352e-07 1.1215598e-07
7.3044444e+00 2.7186044e-08 -6.0080425e-10 9.7413183e-09 -7.3000634e-10 1.0703816e-09 -4.9769235e-10 2.2572174e-06 8.9581734e-08 6.8506395e-07 2.8309746e-08 5.5169437e-07 1.1210494e-07
7.3100000e+00 2.7274710e-08 -3.9178028e-10 9.6972821e-09 -3.3182000e-10 2.5653566e-09 1.9147184e-10 2.2634893e-06 8.9472060e-08 6.8715415e-07 2.8245718e-08 5.5238452e-07 1.1201840e-07
7.3136111e+00 2.7342477e-08 -6.2568320e-10 9.5969235e-09 -2.5920756e-10 2.0808906e-09 -9.9036722e-10 2.2692925e-06 8.9548174e-08 6.8903140e-07 2.8310205e-08 5.5288663e-07 1.1176055e-07
7.3169444e+00 2.7405032e-08 1.3906521e-09 9.1755850e-09 9.0408166e-10 1.5811714e-09 -1.5880774e-09 2.2755943e-06 8.9792537e-08 6.9115827e-07 2.8325912e-08 5.5330618e-07 1.1162988e-07
7.3205556e+00 2.7472799e-08 8.7633409e-10 1.0457067e-08 -7.5909143e-10 1.2432752e-09 3.8183776e-10 2.2819117e-06 8.9898089e-08 6.9335742e-07 2.8350102e-08 5.5366510e-07 1.1174946e-07
7.3241667e+00 2.7540566e-08 1.0288965e-10 9.8427761e-09 9.8237630e-10 1.1730662e-09 7.2199263e-10 2.2882445e-06 8.9838398e-08 6.9543308e-07 2.8501649e-08 5.5381888e-07 1.1171144e-07
7.3277778e+00 2.7607248e-08 -6.5664765e-10 9.3171659e-09 4.1652290e-10 -1.3774446e-10 -1.0728944e-09 2.2945924e-06 8.9869946e-08 6.9763045e-07 2.8660047e-08 5.5393762e-07 1.1137095e-07
7.3313889e+00 2.7672352e-08 9.4932059e-10 1.0966237e-08 1.0456101e-09 9.3710530e-10 -2.0700852e-09 2.3009553e-06 8.9974316e-08 6.9988853e-07 2.8899734e-08 5.5433269e-07 1.1116010e-07
7.3350000e+00 2.7737456e-08 1.8938072e-11 9.8775232e-09 1.1668884e-09 1.7225666e-09 1.2376053e-10 2.3068420e-06 8.9995266e-08 7.0182590e-07 2.9075428e-08 5.5482272e-07 1.1113505e-07
7.3383333e+00 2.7797553e-08 1.9161140e-10 9.4962372e-09 5.9005182e-10 1.8513868e-09 -3.7432328e-10 2.3132337e-06 8.9992582e-08 7.0390858e-07 2.9324080e-08 5.5503757e-07 1.1131949e-07
7.3419444e+00 2.7862657e-08 -2.1651157e-10 9.7284325e-09 1.7051968e-09 -4.0496891e-10 2.0768629e-09 2.3196406e-06 8.9989880e-08 7.0607244e-07 2.9479743e-08 5.5515870e-07 1.1153963e-07
7.3455556e+00 2.7930563e-08 1.9144471e-10 1.0245736e-08 -2.6830425e-10 1.2204200e-09 -4.4791397e-11 2.3260632e-06 8.9941530e-08 7.0840447e-07 2.9482693e-08 5.5569800e-07 1.1146740e-07
7.3491667e+00 2.7999586e-08 -6.3999399e-10 1.1280654e-08 2.9552938e-10 2.4102667e-09 -6.2198259e-10 2.3325017e-06 8.9840174e-08 7.1077791e-07 2.9502337e-08 5.5629845e-07 1.1137859e-07
7.3527778e+00 2.8068609e-08 -3.0029917e-10 1.0628011e-08 -1.1419410e-10 1.6320581e-09 -1.9778632e-10 2.3389561e-06 8.9790441e-08 7.1305671e-07 2.9588785e-08 5.5670072e-07 1.1150212e-07
7.3563889e+00 2.8137632e-08 -1.6108254e-10 1.0407094e-08 9.1217406e-10 1.0761449e-09 1.3381350e-09 2.3449280e-06 8.9897230e-08 7.1517990e-07 2.9629596e-08 5.5688143e-07 1.1188803e-07
7.3597222e+00 2.8201345e-08 1.2343412e-09 1.0824771e-08 -5.0406939e-10 2.4183096e-10 2.5209508e-09 2.3514128e-06 9.0131128e-08 7.1748565e-07 2.9802887e-08 5.5710930e-07 1.1223258e-07
7.3633333e+00 2.8270382e-08 9.3556485e-10 1.0459123e-08 2.1036816e-09 1.2922379e-09 6.5946517e-10 2.3614205e-06 9.0444418e-08 7.2118367e-07 3.0060414e-08 5.5782387e-07 1.1256594e-07
7.3688889e+00 2.8376592e-08 9.5361772e-10 1.1728982e-08 -5.5851732e-10 1.8346574e-09 1.3406961e-09 2.3674431e-06 9.0564508e-08 7.2353002e-07 2.9999454e-08 5.5832384e-07 1.1267260e-07
7.3722222e+00 2.8440317e-08 2.5332405e-10 1.1734470e-08 -5.1092252e-11 1.8117417e-09 -2.7411878e-10 2.3739828e-06 9.0623102e-08 7.2607390e-07 2.9997183e-08 5.5886320e-07 1.1260474e-07
7.3758333e+00 2.8509354e-08 2.9025966e-10 1.1747559e-08 3.0137189e-11 1.8193161e-09 -3.5227512e-10 2.3805384e-06 9.0687189e-08 7.2846202e-07 2.9947261e-08 5.5912747e-07 1.1254791e-07
7.3794444e+00 2.8578486e-08 3.0428616e-10 1.0296636e-08 -4.9096291e-10 -4.0151181e-11 -1.7224665e-10 2.3871098e-06 9.0805002e-08 7.3071535e-07 2.9955043e-08 5.5925402e-07 1.1264691e-07
7.3830556e+00 2.8647632e-08 7.8867970e-10 1.0503290e-08 5.6280402e-10 8.9213244e-10 1.0860850e-09 2.3936972e-06 9.0988089e-08 7.3310865e-07 3.0062054e-08 5.5962159e-07 1.1283732e-07
7.3866667e+00 2.8716778e-08 9.0984668e-10 1.1588742e-08 4.2498730e-10 1.5823686e-09 6.7153310e-10 2.4003004e-06 9.1087403e-08 7.3549597e-07 3.0109527e-08 5.5997033e-07 1.1280943e-07
7.3902778e+00 2.8785925e-08 1.1510103e-11 1.0448073e-08 1.3219742e-11 7.6545106e-10 -9.2899595e-10 2.4069196e-06 9.1258107e-08 7.3779462e-07 3.0112511e-08 5.6025363e-07 1.1266259e-07
7.3938889e+00 2.8855570e-08 1.5721342e-09 1.0770237e-08 1.4327452e-11 1.1417570e-09 -4.2648439e-10 2.4130439e-06 9.1372392e-08 7.3990963e-07 3.0198333e-08 5.6053385e-07 1.1274641e-07
7.3972222e+00 2.8921221e-08 -4.2354199e-10 1.0379797e-08 8.4389094e-10 9.0201336e-10 1.2647141e-09 2.4196943e-06 9.1406019e-08 7.4211215e-07 3.0316676e-08 5.6093942e-07 1.1297422e-07
7.4008333e+00 2.8992343e-08 7.3550581e-10 9.9512170e-09 2.4851004e-10 1.8283587e-09 8.3816843e-10 2.4263611e-06 9.1549287e-08 7.4420426e-07 3.0289842e-08 5.6105310e-07 1.1298281e-07
7.4044444e+00 2.9063465e-08 5.9361830e-10 9.3604891e-09 -4.9620855e-10 -1.0630405e-09 -7.5888942e-10 2.4330441e-06 9.1583179e-08 7.4645897e-07 3.0354229e-08 5.6099635e-07 1.1281864e-07
7.4080556e+00 2.9134587e-08 -2.7919865e-10 1.1452231e-08 1.0905519e-09 6.8097540e-10 -7.5651923e-10 2.4397439e-06 9.1437483e-08 7.4884460e-07 3.0482233e-08 5.6116302e-07 1.1286700e-07
7.4116667e+00 2.9208848e-08 -1.0724488e-09 1.0569038e-08 9.1015958e-11 4.4110108e-10 1.2028936e-09 2.4459437e-06 9.1402875e-08 7.5078644e-07 3.0557911e-08 5.6132738e-07 1.1302197e-07
7.4150000e+00 2.9279672e-08 7.2462588e-10 8.8493094e-09 6.6576362e-10 7.5761123e-10 3.4680113e-10 2.4526771e-06 9.1505988e-08 7.5297666e-07 3.0656641e-08 5.6147087e-07 1.1326256e-07
7.4186111e+00 2.9356398e-08 2.3197602e-10 1.1368118e-08 2.4559564e-10 2.0840883e-10 1.8740310e-09 2.4594281e-06 9.1696468e-08 7.5531309e-07 3.0644996e-08 5.6170561e-07 1.1361485e-07
7.4222222e+00 2.9433124e-08 1.5351317e-09 1.0198901e-08 -3.5308438e-10 1.3718706e-09 1.3778593e-09 2.4698488e-06 9.1925885e-08 7.5860692e-07 3.0614713e-08 5.6250532e-07 1.1359349e-07
7.4277778e+00 2.9552011e-08 -1.5170868e-10 9.5640898e-09 1.7138462e-10 2.1276092e-09 -1.5059826e-09 2.4761215e-06 9.1889212e-08 7.6070538e-07 3.0626613e-08 5.6301685e-07 1.1326670e-07
7.4311111e+00 2.9624762e-08 -2.1686729e-10 1.1420506e-08 -5.2385685e-11 1.6031037e-09 -1.7619536e-09 2.4829344e-06 9.1891921e-08 7.6327415e-07 3.0757186e-08 5.6353465e-07 1.1310640e-07
7.4347222e+00 2.9703574e-08 2.4199512e-10 1.2291251e-08 1.2576770e-09 1.8828336e-09 2.8228100e-10 2.4897654e-06 9.1911005e-08 7.6584075e-07 3.0857362e-08 5.6408136e-07 1.1335132e-07
7.4383333e+00 2.9782387e-08 -6.4942374e-11 1.1400390e-08 -3.3297468e-10 1.7977232e-09 1.9785398e-09 2.4966144e-06 9.2091907e-08 7.6829471e-07 3.1035277e-08 5.6466051e-07 1.1345011e-07
7.4419444e+00 2.9861200e-08 1.7431978e-09 1.1251530e-08 1.9752623e-09 2.1012726e-09 -1.0666225e-09 2.5034815e-06 9.2358987e-08 7.7078528e-07 3.1163599e-08 5.6532423e-07 1.1338468e-07
7.4455556e+00 2.9939209e-08 7.3454139e-10 1.1738364e-08 -7.9074835e-10 2.3670142e-09 4.6258815e-10 2.5098362e-06 9.2438856e-08 7.7311411e-07 3.1239292e-08 5.6594621e-07 1.1324822e-07
7.4488889e+00 3.0010919e-08 6.8165494e-11 1.1549998e-08 1.5476761e-09 2.1692253e-09 -1.8271834e-09 2.5167377e-06 9.2388765e-08 7.7552932e-07 3.1619480e-08 5.6667183e-07 1.1311907e-07
7.4525000e+00 3.0088604e-08 -5.3286937e-10 1.0744237e-08 1.9617544e-09 2.7158134e-09 6.3507852e-10 2.5236569e-06 9.2364862e-08 7.7791447e-07 3.2000717e-08 5.6719280e-07 1.1321046e-07
7.4561111e+00 3.0166289e-08 3.1111665e-10 1.1272484e-08 1.5573581e-09 7.9148818e-10 2.0853378e-10 2.5305941e-06 9.2496704e-08 7.8035045e-07 3.2331952e-08 5.6739124e-07 1.1300800e-07
7.4597222e+00 3.0244145e-08 9.1200013e-10 1.1213523e-08 1.5001938e-09 5.4441676e-10 -2.0774727e-09 2.5375500e-06 9.2450117e-08 7.8283371e-07 3.2600043e-08 5.6761101e-07 1.1288815e-07
7.4633333e+00 3.0330033e-08 -1.3441904e-09 1.1708913e-08 9.7449197e-10 9.3516429e-10 9.7124757e-10 2.5445257e-06 9.2286115e-08 7.8531285e-07 3.2689719e-08 5.6804187e-07 1.1306200e-07
7.4669444e+00 3.0415921e-08 -1.7728285e-10 1.1175438e-08 -1.4671347e-10 1.9654370e-09 6.3351195e-10 2.5509822e-06 9.2311976e-08 7.8759087e-07 3.2631283e-08 5.6829694e-07 1.1314674e-07
7.4702778e+00 3.0495203e-08 4.3719356e-10 1.1604728e-08 -4.3764592e-10 -1.0509504e-10 2.1386848e-10 2.5579958e-06 9.2442201e-08 7.9006335e-07 3.2596035e-08 5.6835089e-07 1.1293564e-07
7.4738889e+00 3.0581091e-08 7.7092566e-10 1.1218153e-08 1.1227985e-10 4.6826879e-10 -2.1624629e-09 2.5650293e-06 9.2622369e-08 7.9253137e-07 3.2552175e-08 5.6851624e-07 1.1269783e-07
7.4775000e+00 3.0668258e-08 9.0051271e-10 1.1563569e-08 -5.1714242e-10 6.4493157e-10 -3.2717257e-11 2.5720831e-06 9.2609887e-08 7.9504177e-07 3.2412351e-08 5.6875836e-07 1.1260889e-07
7.4811111e+00 3.0758042e-08 -1.0163102e-09 1.1609354e-08 -7.7353990e-10 9.8503609e-10 -7.8824897e-10 2.5824296e-06 9.2583215e-08 7.9845306e-07 3.2424356e-08 5.6894825e-07 1.1178169e-07
7.4863889e+00 3.0889264e-08 8.4701351e-10 9.9356270e-09 8.4935949e-10 -1.1036197e-10 -4.4362162e-09 2.5895341e-06 9.2605491e-08 8.0068780e-07 3.2551808e-08 5.6919035e-07 1.1115985e-07
7.4900000e+00 3.0979048e-08 -6.4036181e-10 1.0692809e-08 3.2712484e-10 1.7402463e-09 -1.3038526e-09 2.5966593e-06 9.2494440e-08 8.0303029e-07 3.2492982e-08 5.6972379e-07 1.1110817e-07
7.4936111e+00 3.1069138e-08 -3.8986822e-10 1.0930186e-08 -8.7014166e-10 1.8509833e-09 8.2684565e-10 2.6038054e-06 9.2550617e-08 8.0543909e-07 3.2429269e-08 5.7002311e-07 1.1092044e-07
7.4972222e+00 3.1160682e-08 9.1103091e-10 1.1304802e-08 2.8202654e-10 1.6408295e-10 -2.5597337e-09 2.6104204e-06 9.2577616e-08 8.0773413e-07 3.2493824e-08 5.7010847e-07 1.1061108e-07
7.5005556e+00 3.1245184e-08 -6.3969177e-10 1.1645627e-08 3.6352627e-10 4.5851986e-10 -5.3386293e-10 2.6176069e-06 9.2552073e-08 8.1023124e-07 3.2632539e-08 5.7007509e-07 1.1046820e-07
7.5041667e+00 3.1336727e-08 4.0273227e-10 1.1404621e-08 9.1691891e-10 -6.8326048e-10 -7.8504466e-10 2.6248144e-06 9.2566127e-08 8.1272857e-07 3.2811962e-08 5.7013249e-07 1.1023630e-07
7.5077778e+00 3.1428271e-08 -2.7235773e-10 1.1647639e-08 7.3928858e-10 1.0697107e-09 -1.3555257e-09 2.6320428e-06 9.2648878e-08 8.1524868e-07 3.2951143e-08 5.7030259e-07 1.1024469e-07
7.5113889e+00 3.1518390e-08 1.0400523e-09 1.1614972e-08 5.4546070e-10 7.5385948e-11 1.4329682e-09 2.6392917e-06 9.2752093e-08 8.1778565e-07 3.3231248e-08 5.7034718e-07 1.1041874e-07
7.5150000e+00 3.1606972e-08 -8.2508648e-11 1.1803149e-08 2.0401235e-09 2.2486242e-10 1.7360266e-10 2.6460010e-06 9.2735195e-08 8.2022575e-07 3.3520625e-08 5.7045898e-07 1.1046132e-07
7.5183333e+00 3.1688741e-08 -8.7316256e-11 1.2597910e-08 8.5365197e-10 5.9045597e-10 2.5222217e-10 2.6532890e-06 9.2900729e-08 8.2292189e-07 3.3605684e-08 5.7065128e-07 1.1053458e-07
7.5219444e+00 3.1777323e-08 1.6230005e-09 1.2289540e-08 -6.8492511e-11 7.0421114e-10 4.2399406e-10 2.6605974e-06 9.3234783e-08 8.2552283e-07 3.3664464e-08 5.7096162e-07 1.1069997e-07
7.5255556e+00 3.1865906e-08 1.4760663e-09 1.1719165e-08 6.1107830e-10 1.3850162e-09 1.1026684e-09 2.6679270e-06 9.3363009e-08 8.2822585e-07 3.3669197e-08 5.7126468e-07 1.1099397e-07
7.5291667e+00 3.1962466e-08 -2.8649729e-10 1.3231753e-08 -5.6739200e-10 6.5529784e-10 1.6112101e-09 2.6752791e-06 9.3406288e-08 8.3084654e-07 3.3574005e-08 5.7160139e-07 1.1105927e-07
7.5327778e+00 3.2061162e-08 6.8800416e-10 1.0959202e-08 -3.1130012e-10 1.6114689e-09 -1.0084054e-09 2.6826538e-06 9.3549418e-08 8.3336435e-07 3.3678589e-08 5.7203451e-07 1.1091654e-07
7.5363889e+00 3.2159858e-08 6.3983997e-10 1.2282146e-08 1.2766854e-09 1.3043864e-09 -3.0912946e-10 2.6894813e-06 9.3731213e-08 8.3575246e-07 3.3724932e-08 5.7227246e-07 1.1097979e-07
7.5397222e+00 3.2250962e-08 1.1872384e-09 1.1598966e-08 -8.1324930e-10 4.3104142e-10 9.4166150e-10 2.7009036e-06 9.3954034e-08 8.3964750e-07 3.3566845e-08 5.7261760e-07 1.1116788e-07
7.5452778e+00 3.2403364e-08 1.5640936e-10 1.1771242e-08 -1.3527303e-10 1.0792788e-09 1.8687593e-10 2.7083570e-06 9.4018912e-08 8.4223357e-07 3.3606565e-08 5.7289606e-07 1.1119890e-07
7.5488889e+00 3.2502947e-08 4.4546851e-10 1.2100198e-08 5.0191685e-10 7.9540139e-10 9.9403635e-11 2.7158333e-06 9.4083475e-08 8.4485740e-07 3.3781409e-08 5.7298541e-07 1.1115674e-07
7.5525000e+00 3.2602529e-08 1.5349904e-10 1.2119817e-08 1.1120301e-09 -1.9387976e-10 -4.8858913e-10 2.7227547e-06 9.4091146e-08 8.4733724e-07 3.4018694e-08 5.7326925e-07 1.1105222e-07
7.5558333e+00 3.2694451e-08 -7.6407503e-11 1.2678560e-08 1.2608184e-09 2.2639215e-09 -5.5653318e-10 2.7302750e-06 9.4201491e-08 8.5005725e-07 3.4241650e-08 5.7383353e-07 1.1094959e-07
7.5594444e+00 3.2794033e-08 1.1000965e-09 1.2429235e-08 7.9722987e-10 1.5349314e-09 -3.9085921e-10 2.7378182e-06 9.4396176e-08 8.5266408e-07 3.4343116e-08 5.7429722e-07 1.1083729e-07
7.5630556e+00 3.2894177e-08 7.0602899e-10 1.1633767e-08 1.3938146e-10 1.5867625e-09 -6.4571566e-10 2.7453844e-06 9.4444422e-08 8.5519455e-07 3.4436094e-08 5.7483755e-07 1.1078840e-07
7.5666667e+00 3.2994356e-08 -2.5844637e-10 1.1724461e-08 7.1887344e-10 2.0508433e-09 1.9434736e-10 2.7529736e-06 9.4441273e-08 8.5770012e-07 3.4466245e-08 5.7522106e-07 1.1082178e-07
7.5702778e+00 3.3094535e-08 2.2923214e-10 1.1403871e-08 -4.4055264e-10 5.3104105e-10 1.1384983e-10 2.7599994e-06 9.4537587e-08 8.6006699e-07 3.4375726e-08 5.7541759e-07 1.1076068e-07
7.5736111e+00 3.3187007e-08 7.3874546e-10 1.2264776e-08 -4.6463525e-10 9.0229311e-10 -7.2489122e-10 2.7676333e-06 9.4621225e-08 8.6280455e-07 3.4271555e-08 5.7563117e-07 1.1045733e-07
7.5772222e+00 3.3290572e-08 3.7180639e-11 1.3005051e-08 -4.9694707e-10 5.3556854e-10 -2.0752925e-09 2.7752921e-06 9.4637061e-08 8.6552243e-07 3.4297619e-08 5.7599033e-07 1.1009936e-07
7.5808333e+00 3.3404326e-08 1.0973320e-10 1.2083079e-08 7.3753772e-10 1.8824012e-09 -1.2290549e-09 2.7829770e-06 9.4643793e-08 8.6829309e-07 3.4479311e-08 5.7628233e-07 1.0997141e-07
7.5844444e+00 3.3518079e-08 -4.7276560e-11 1.3492269e-08 9.3962264e-10 8.3399723e-11 4.8011269e-11 2.7906881e-06 9.4655692e-08 8.7118294e-07 3.4609336e-08 5.7651937e-07 1.1006482e-07
7.5880556e+00 3.3631833e-08 1.5766354e-10 1.3183199e-08 2.6060910e-10 1.5124215e-09 8.1420371e-10 2.7984252e-06 9.4824973e-08 8.7395173e-07 3.4625631e-08 5.7706132e-07 1.1025957e-07
7.5916667e+00 3.3745587e-08 1.4127766e-09 1.2374866e-08 -1.1019955e-10 2.1360425e-09 9.8348242e-10 2.8055901e-06 9.5026905e-08 8.7637084e-07 3.4714299e-08 5.7742653e-07 1.1045724e-07
7.5950000e+00 3.3847805e-08 6.1669678e-10 1.1816284e-08 9.9688461e-10 5.2755752e-10 9.9322951e-10 2.8133763e-06 9.5187347e-08 8.7893402e-07 3.4901857e-08 5.7789752e-07 1.1029549e-07
7.5986111e+00 3.3956556e-08 8.7174756e-10 1.1843791e-08 7.3442284e-10 2.6432202e-09 -2.4862305e-09 2.8254039e-06 9.5351483e-08 8.8310612e-07 3.5106953e-08 5.7884342e-07 1.0963594e-07
7.6041667e+00 3.4123866e-08 1.1801572e-10 1.3188816e-08 4.9615222e-10 1.4960016e-09 -1.4710795e-09 2.8332535e-06 9.5494871e-08 8.8582363e-07 3.5118412e-08 5.7900717e-07 1.0940866e-07
7.6077778e+00 3.4232617e-08 1.2122136e-09 1.1895886e-08 -3.9038405e-10 -3.9358873e-10 -6.2690044e-10 2.8405217e-06 9.5706980e-08 8.8815738e-07 3.5104859e-08 5.7905961e-07 1.0935127e-07
7.6111111e+00 3.4335401e-08 9.1954212e-10 1.1441694e-08 2.5485810e-10 7.7601511e-10 5.3020547e-11 2.8484206e-06 9.5943912e-08 8.9072804e-07 3.5063992e-08 5.7940661e-07 1.0916127e-07
7.6147222e+00 3.4450110e-08 1.2785100e-09 1.2287416e-08 -6.3209492e-10 1.5600556e-09 -1.8069309e-09 2.8563458e-06 9.6114183e-08 8.9331871e-07 3.5003592e-08 5.8003328e-07 1.0896258e-07
7.6183333e+00 3.4564818e-08 3.0112041e-10 1.1626494e-08 7.4562398e-11 2.6588244e-09 -2.7113662e-11 2.8642973e-06 9.6176070e-08 8.9598363e-07 3.5054925e-08 5.8037359e-07 1.0908598e-07
7.6219444e+00 3.4679526e-08 2.7301876e-10 1.2972714e-08 3.9928174e-10 -3.6780530e-10 1.1662178e-09 2.8722752e-06 9.6224639e-08 8.9882208e-07 3.5163700e-08 5.8043464e-07 1.0922966e-07
7.6255556e+00 3.4794235e-08 1.7755990e-10 1.3228365e-08 6.0479300e-10 7.7887336e-10 1.6000843e-10 2.8802806e-06 9.6386361e-08 9.0159592e-07 3.5368144e-08 5.8079142e-07 1.0919940e-07
7.6291667e+00 3.4918998e-08 1.3227619e-09 1.2376361e-08 1.2823799e-09 1.6230334e-09 -4.3930022e-10 2.8876959e-06 9.6531284e-08 9.0415135e-07 3.5465611e-08 5.8111890e-07 1.0893331e-07
7.6325000e+00 3.5036677e-08 1.3375028e-10 1.3177920e-08 -3.0771290e-10 7.6535031e-10 -2.2215960e-09 2.8957573e-06 9.6531973e-08 9.0683835e-07 3.5558164e-08 5.8133478e-07 1.0846217e-07
7.6361111e+00 3.5164162e-08 -1.2736237e-10 1.1625124e-08 1.1620537e-09 6.8798052e-10 -2.1274121e-09 2.9038480e-06 9.6527716e-08 9.0950328e-07 3.5749112e-08 5.8145517e-07 1.0802887e-07
7.6397222e+00 3.5291648e-08 8.7870462e-11 1.2974283e-08 6.0053779e-10 1.2252790e-10 -1.8722906e-09 2.9119679e-06 9.6561004e-08 9.1225915e-07 3.5877467e-08 5.8158185e-07 1.0768772e-07
7.6433333e+00 3.5418557e-08 2.2094703e-10 1.2464526e-08 5.8428468e-10 7.3032410e-10 -1.2767702e-09 2.9201163e-06 9.6494126e-08 9.1500386e-07 3.6026817e-08 5.8173311e-07 1.0736511e-07
7.6469444e+00 3.5539940e-08 -8.4137788e-10 1.2871222e-08 7.9432667e-10 2.8799193e-10 -1.7011819e-09 2.9282926e-06 9.6366569e-08 9.1785867e-07 3.6171706e-08 5.8181618e-07 1.0695173e-07
7.6505556e+00 3.5661323e-08 -3.4199573e-10 1.3480894e-08 5.4311065e-10 2.7123078e-10 -2.1145622e-09 2.9358647e-06 9.6314600e-08 9.2049470e-07 3.6178444e-08 5.8190752e-07 1.0645239e-07
7.6538889e+00 3.5773369e-08 -1.8030559e-10 1.2879446e-08 -4.7573342e-10 3.9494617e-10 -2.8788810e-09 2.9440945e-06 9.6295361e-08 9.2316082e-07 3.6215510e-08 5.8202102e-07 1.0610426e-07
7.6575000e+00 3.5894752e-08 1.8236503e-12 1.1730835e-08 8.1788356e-10 3.6911238e-10 -3.3465092e-10 2.9568118e-06 9.6399329e-08 9.2734749e-07 3.6411806e-08 5.8222369e-07 1.0573861e-07
7.6630556e+00 3.6089606e-08 6.2512101e-10 1.3389217e-08 3.5989351e-10 5.1777772e-10 -1.8592183e-09 2.9651153e-06 9.6512668e-08 9.3020017e-07 3.6386123e-08 5.8239666e-07 1.0521712e-07
7.6666667e+00 3.6219614e-08 4.2634429e-10 1.2943191e-08 -5.9696423e-10 6.4668014e-10 -2.9545531e-09 2.9728066e-06 9.6499366e-08 9.3255852e-07 3.6436405e-08 5.8262322e-07 1.0497337e-07
7.6700000e+00 3.6339622e-08 -5.6003231e-10 1.0640270e-08 1.0997807e-09 1.0056740e-09 5.1703827e-10 2.9811675e-06 9.6426140e-08 9.3519370e-07 3.6531339e-08 5.8303477e-07 1.0466477e-07
7.6736111e+00 3.6469631e-08 -1.1930141e-10 1.3684518e-08 -2.2346934e-10 1.7649695e-09 -3.3656498e-09 2.9895584e-06 9.6508833e-08 9.3817585e-07 3.6576674e-08 5.8334894e-07 1.0433020e-07
7.6772222e+00 3.6600835e-08 8.8645529e-10 1.3842964e-08 6.4194663e-10 3.5009328e-10 2.7733294e-10 2.9979799e-06 9.6688609e-08 9.4109595e-07 3.6709684e-08 5.8366721e-07 1.0450981e-07
7.6808333e+00 3.6735675e-08 7.8135867e-10 1.3111844e-08 5.8583810e-10 1.7926069e-09 1.3806330e-09 3.0064323e-06 9.6811655e-08 9.4389258e-07 3.6850849e-08 5.8397184e-07 1.0469925e-07
7.6844444e+00 3.6870514e-08 3.6015674e-10 1.2703137e-08 7.1722079e-10 2.5816763e-10 3.6801226e-10 3.0149158e-06 9.6949236e-08 9.4676301e-07 3.6994355e-08 5.8423404e-07 1.0443982e-07
7.6880556e+00 3.7005353e-08 9.1620573e-10 1.3793200e-08 6.0745746e-10 1.5070274e-09 -2.7627469e-09 3.0227741e-06 9.7153665e-08 9.4947923e-07 3.7182138e-08 5.8445698e-07 1.0405632e-07
7.6913889e+00 3.7129820e-08 1.1383584e-09 1.3368993e-08 1.2703698e-09 1.1896419e-10 -1.0722381e-09 3.0313168e-06 9.7202088e-08 9.5224937e-07 3.7290177e-08 5.8481034e-07 1.0379644e-07
7.6950000e+00 3.7262042e-08 -6.8913129e-10 1.2201505e-08 -2.7309048e-10 2.2598925e-09 -1.3266940e-09 3.0398895e-06 9.7103122e-08 9.5495480e-07 3.7322607e-08 5.8506067e-07 1.0346349e-07
7.6986111e+00 3.7392166e-08 -2.2899432e-10 1.2771724e-08 5.7244270e-10 -5.7459206e-10 -1.7466822e-09 3.0484922e-06 9.7059664e-08 9.5761270e-07 3.7616576e-08 5.8508243e-07 1.0285745e-07
7.7022222e+00 3.7522290e-08 -1.7416674e-10 1.1762744e-08 2.1411238e-09 7.2107224e-10 -3.8475264e-09 3.0571248e-06 9.7256548e-08 9.6042765e-07 3.7910090e-08 5.8516984e-07 1.0228131e-07
7.7058333e+00 3.7652414e-08 2.0006853e-09 1.4221426e-08 5.6823212e-10 -1.3261530e-10 -1.4706775e-09 3.0657872e-06 9.7541537e-08 9.6338031e-07 3.8106010e-08 5.8517664e-07 1.0219225e-07
7.7094444e+00 3.7782538e-08 6.4320358e-10 1.3033883e-08 1.2402609e-09 1.7839231e-10 6.4859702e-10 3.0744813e-06 9.7743914e-08 9.6632291e-07 3.8197010e-08 5.8538996e-07 1.0226720e-07
7.7130556e+00 3.7928134e-08 1.2342764e-09 1.4128606e-08 -4.0026384e-10 1.2577251e-09 4.3198324e-11 3.0825364e-06 9.7962675e-08 9.6917639e-07 3.8298550e-08 5.8560601e-07 1.0239478e-07
7.7163889e+00 3.8063454e-08 9.6432454e-10 1.4406164e-08 1.4156632e-09 3.1801087e-10 1.2326254e-09 3.0960254e-06 9.8307752e-08 9.7380230e-07 3.8616625e-08 5.8590173e-07 1.0276427e-07
7.7219444e+00 3.8288986e-08 1.1165464e-09 1.3349302e-08 4.9278917e-10 9.7604185e-10 9.8429108e-10 3.1048359e-06 9.8430117e-08 9.7687600e-07 3.8772360e-08 5.8623978e-07 1.0296953e-07
7.7255556e+00 3.8435582e-08 1.8651753e-11 1.5023309e-08 9.4476907e-10 1.2997849e-09 9.1046281e-10 3.1136795e-06 9.8548994e-08 9.8015265e-07 3.8958758e-08 5.8663481e-07 1.0308378e-07
7.7291667e+00 3.8577225e-08 1.0841902e-09 1.5222685e-08 7.7582999e-10 1.3596005e-09 1.4416064e-10 3.1218717e-06 9.8885016e-08 9.8297268e-07 3.9067845e-08 5.8690255e-07 1.0318040e-07
7.7325000e+00 3.8706722e-08 2.2929085e-09 1.2977586e-08 3.1503114e-10 5.9315902e-10 8.2199235e-10 3.1307774e-06 9.9167285e-08 9.8586255e-07 3.9190298e-08 5.8723887e-07 1.0318767e-07
7.7361111e+00 3.8847010e-08 3.2574864e-10 1.3698099e-08 8.1531038e-10 1.6709954e-09 -7.5483609e-10 3.1397154e-06 9.9328789e-08 9.8889522e-07 3.9505785e-08 5.8740548e-07 1.0259160e-07
7.7397222e+00 3.8987299e-08 1.1725469e-09 1.4295835e-08 2.0968731e-09 -5.4932542e-10 -4.7473686e-09 3.1486856e-06 9.9570083e-08 9.9192875e-07 3.9729200e-08 5.8765093e-07 1.0224960e-07
7.7433333e+00 3.9127878e-08 1.0659770e-09 1.3706008e-08 -3.4578898e-11 2.2017520e-09 1.5904868e-09 3.1576884e-06 9.9788415e-08 9.9497005e-07 3.9854788e-08 5.8814268e-07 1.0239438e-07
7.7469444e+00 3.9271320e-08 9.5951765e-10 1.4367463e-08 1.1938545e-09 1.1087919e-09 -2.5412923e-10 3.1667242e-06 9.9993438e-08 9.9811082e-07 3.9960314e-08 5.8862850e-07 1.0226507e-07
7.7505556e+00 3.9414761e-08 9.4251427e-10 1.4624290e-08 -2.1976755e-10 2.1618492e-09 -9.3949277e-10 3.1757930e-06 1.0014505e-07 1.0011615e-06 4.0116932e-08 5.8902214e-07 1.0210824e-07
7.7541667e+00 3.9558202e-08 4.6397815e-10 1.3536068e-08 1.6654672e-09 4.8824217e-10 -5.0815672e-10 3.1841933e-06 1.0021227e-07 1.0038753e-06 4.0362166e-08 5.8917795e-07 1.0192992e-07
7.7575000e+00 3.9690609e-08 2.1162060e-10 1.3601555e-08 7.8687709e-10 6.4808322e-10 -1.2750684e-09 3.1933258e-06 1.0042444e-07 1.0068199e-06 4.0527045e-08 5.8934620e-07 1.0184639e-07
7.7611111e+00 3.9837320e-08 1.7567560e-09 1.3579431e-08 7.3507805e-10 4.8464240e-10 5.0403322e-10 3.2024925e-06 1.0066646e-07 1.0097566e-06 4.0697286e-08 5.8947730e-07 1.0203788e-07
7.7647222e+00 3.9988935e-08 4.8847110e-10 1.3528492e-08 8.3637856e-10 3.9790905e-10 1.2636214e-09 3.2116940e-06 1.0070320e-07 1.0127705e-06 4.0864443e-08 5.8949246e-07 1.0212879e-07
7.7683333e+00 4.0140551e-08 -1.4758879e-10 1.4292187e-08 7.0661318e-10 -2.9585660e-10 -4.2449692e-10 3.2209304e-06 1.0076356e-07 1.0158894e-06 4.0913272e-08 5.8937119e-07 1.0216652e-07
7.7719444e+00 4.0292166e-08 7.0755203e-10 1.4497285e-08 -2.5588426e-10 -5.2053661e-10 7.7277518e-10 3.2294872e-06 1.0092625e-07 1.0188633e-06 4.0960456e-08 5.8932164e-07 1.0227887e-07
7.7752778e+00 4.0432119e-08 9.2749805e-10 1.5242402e-08 7.2772011e-10 1.5914923e-10 3.5073582e-10 3.2438136e-06 1.0125673e-07 1.0238248e-06 4.1260777e-08 5.8953014e-07 1.0216882e-07
7.7808333e+00 4.0660814e-08 1.0653261e-09 1.4526572e-08 1.0742051e-09 7.5323584e-10 -1.0110178e-09 3.2531690e-06 1.0150289e-07 1.0269574e-06 4.1498185e-08 5.8971037e-07 1.0233662e-07
7.7844444e+00 4.0808770e-08 1.2183885e-09 1.4389616e-08 1.1172595e-09 4.6013732e-10 2.5599385e-09 3.2625584e-06 1.0174785e-07 1.0300786e-06 4.1850190e-08 5.8990849e-07 1.0255322e-07
7.7880556e+00 4.0956725e-08 1.0541346e-09 1.4421148e-08 2.1320128e-09 8.7361610e-10 -5.6055206e-10 3.2712557e-06 1.0195527e-07 1.0329724e-06 4.2227275e-08 5.9018844e-07 1.0244795e-07
7.7913889e+00 4.1093300e-08 1.0304644e-09 1.4517527e-08 1.6388440e-09 1.1681427e-09 -4.9221507e-10 3.2807111e-06 1.0226614e-07 1.0361149e-06 4.2501090e-08 5.9049007e-07 1.0221372e-07
7.7950000e+00 4.1247141e-08 1.8535347e-09 1.4490269e-08 8.8867584e-10 8.6252683e-10 -1.6698987e-09 3.2902025e-06 1.0248618e-07 1.0391885e-06 4.2632983e-08 5.9077800e-07 1.0207235e-07
7.7986111e+00 4.1405737e-08 1.8785007e-10 1.3880636e-08 3.2879756e-10 1.0758272e-09 3.6494340e-10 3.2997302e-06 1.0261054e-07 1.0423489e-06 4.2814549e-08 5.9096322e-07 1.0206991e-07
7.8022222e+00 4.1564332e-08 9.6585149e-10 1.5292966e-08 1.3471968e-09 1.7115239e-10 -3.8741419e-10 3.3092943e-06 1.0268259e-07 1.0456761e-06 4.3071511e-08 5.9109744e-07 1.0195799e-07
7.8058333e+00 4.1722928e-08 -2.9750597e-10 1.5419538e-08 1.0247620e-09 7.3243540e-10 -6.4567640e-10 3.3181551e-06 1.0273186e-07 1.0487310e-06 4.3223099e-08 5.9113030e-07 1.0198893e-07
7.8091667e+00 4.1869324e-08 7.9271750e-10 1.5128710e-08 4.9111822e-10 -4.9279772e-10 9.5502226e-10 3.3277891e-06 1.0288510e-07 1.0519157e-06 4.3350412e-08 5.9085643e-07 1.0213166e-07
7.8127778e+00 4.2026013e-08 6.2888461e-10 1.4268785e-08 6.8407280e-10 -1.3509197e-09 3.6245801e-10 3.3374590e-06 1.0313286e-07 1.0550554e-06 4.3500377e-08 5.9061416e-07 1.0202870e-07
7.8163889e+00 4.2182393e-08 1.6696404e-09 1.4713325e-08 7.0022060e-10 -2.8009393e-10 -1.3127866e-09 3.3471649e-06 1.0342168e-07 1.0582361e-06 4.3429605e-08 5.9065386e-07 1.0173376e-07
7.8200000e+00 4.2338773e-08 1.0097651e-09 1.4646611e-08 -1.3534963e-09 5.4732911e-10 -1.4097460e-09 3.3569066e-06 1.0357678e-07 1.0613814e-06 4.3342367e-08 5.9090130e-07 1.0141976e-07
7.8236111e+00 4.2495154e-08 4.2918680e-10 1.4387612e-08 5.4821751e-10 1.1184773e-09 -1.4887467e-09 3.3666844e-06 1.0364586e-07 1.0645591e-06 4.3428803e-08 5.9122164e-07 1.0116322e-07
7.8272222e+00 4.2652189e-08 2.1164781e-10 1.4944968e-08 2.4965666e-10 1.0381666e-09 -8.7929209e-10 3.3757422e-06 1.0373629e-07 1.0675458e-06 4.3498505e-08 5.9150704e-07 1.0093709e-07
7.8305556e+00 4.2799012e-08 6.9715935e-10 1.4921796e-08 4.4736305e-10 1.0432651e-09 -1.3819988e-09 3.3855900e-06 1.0394450e-07 1.0707333e-06 4.3650697e-08 5.9175737e-07 1.0087583e-07
7.8341667e+00 4.2958069e-08 1.2344337e-09 1.4501457e-08 9.5748633e-10 6.4204398e-10 8.1646181e-10 3.4008117e-06 1.0423400e-07 1.0755223e-06 4.3918877e-08 5.9204544e-07 1.0137724e-07
7.8397222e+00 4.3202773e-08 5.1134580e-10 1.4232325e-08 6.5159180e-10 6.1852357e-10 2.1920186e-09 3.4099863e-06 1.0443135e-07 1.0785041e-06 4.4033657e-08 5.9217827e-07 1.0139971e-07
7.8430556e+00 4.3349730e-08 1.4720678e-09 1.5586210e-08 4.9621146e-10 3.5024292e-10 -1.9673005e-09 3.4199617e-06 1.0456101e-07 1.0818926e-06 4.4136274e-08 5.9262211e-07 1.0125751e-07
7.8466667e+00 4.3518457e-08 -2.6921528e-10 1.5691797e-08 4.5102609e-10 2.6377871e-09 6.5463130e-10 3.4299758e-06 1.0471171e-07 1.0852810e-06 4.4303373e-08 5.9322374e-07 1.0147349e-07
7.8502778e+00 4.3687183e-08 1.6672820e-09 1.5586097e-08 1.0914202e-09 1.4125282e-09 1.3390451e-09 3.4400287e-06 1.0507672e-07 1.0888226e-06 4.4539014e-08 5.9359331e-07 1.0160785e-07
7.8538889e+00 4.3855910e-08 1.7189262e-09 1.7105176e-08 1.0837272e-09 1.0754662e-09 -9.8772399e-11 3.4501203e-06 1.0536836e-07 1.0923338e-06 4.4789775e-08 5.9397703e-07 1.0127479e-07
7.8575000e+00 4.4024637e-08 9.8666030e-10 1.5305803e-08 1.2309957e-09 1.5078441e-09 -2.9756412e-09 3.4602507e-06 1.0553089e-07 1.0957261e-06 4.4964150e-08 5.9414311e-07 1.0105317e-07
7.8611111e+00 4.4193525e-08 5.2116245e-10 1.6008274e-08 3.7861215e-10 -3.8974314e-10 9.2992806e-10 3.4696362e-06 1.0570309e-07 1.0988180e-06 4.5141402e-08 5.9405005e-07 1.0092454e-07
7.8644444e+00 4.4349646e-08 1.2094852e-09 1.4910686e-08 1.3939091e-09 -2.8897470e-10 -2.2162624e-09 3.4798413e-06 1.0601694e-07 1.1020201e-06 4.5357158e-08 5.9418648e-07 1.0069165e-07
7.8680556e+00 4.4518778e-08 1.7022148e-09 1.4646685e-08 5.9768644e-10 1.2074086e-09 6.6533084e-11 3.4900852e-06 1.0631297e-07 1.1052635e-06 4.5450245e-08 5.9452756e-07 1.0080690e-07
7.8716667e+00 4.4687910e-08 1.0440592e-09 1.5292499e-08 2.6157707e-10 1.0888308e-09 9.9727478e-10 3.5003679e-06 1.0644946e-07 1.1087636e-06 4.5530286e-08 5.9455958e-07 1.0067641e-07
7.8752778e+00 4.4857042e-08 2.2219792e-10 1.7016476e-08 4.7726662e-10 -8.7323999e-10 -2.2017361e-09 3.5106899e-06 1.0649440e-07 1.1122734e-06 4.5664878e-08 5.9451959e-07 1.0039149e-07
7.8788889e+00 4.5029165e-08 1.9474641e-10 1.5381422e-08 7.6512269e-10 6.0400655e-10 -4.2829578e-10 3.5202530e-06 1.0659584e-07 1.1153569e-06 4.5801674e-08 5.9469586e-07 1.0032282e-07
7.8822222e+00 4.5189200e-08 8.2472279e-10 1.5453470e-08 6.0283121e-10 6.8159936e-10 -2.5841350e-10 3.5306514e-06 1.0678407e-07 1.1185975e-06 4.5821124e-08 5.9492054e-07 1.0020249e-07
7.8858333e+00 4.5362571e-08 9.2147429e-10 1.4459636e-08 -4.2328633e-10 8.3098819e-10 -8.5237575e-10 3.5410896e-06 1.0691683e-07 1.1217136e-06 4.5931806e-08 5.9510542e-07 1.0000020e-07
7.8894444e+00 4.5535943e-08 3.1021356e-10 1.4304065e-08 1.4449630e-09 4.1366537e-10 -1.0148312e-09 3.5515676e-06 1.0690808e-07 1.1250071e-06 4.6241588e-08 5.9545543e-07 9.9596700e-08
7.8930556e+00 4.5709467e-08 -3.9141307e-10 1.6098323e-08 1.4145597e-09 1.9426340e-09 -2.7098313e-09 3.5677686e-06 1.0692040e-07 1.1303275e-06 4.6278598e-08 5.9574624e-07 9.8782003e-08
7.8986111e+00 4.5994367e-08 4.6570643e-10 1.5824093e-08 -1.1924981e-09 -6.7003919e-10 -2.1783517e-09 3.5775375e-06 1.0700693e-07 1.1334920e-06 4.6118411e-08 5.9534241e-07 9.8471719e-08
7.9019444e+00 4.6165306e-08 4.0394008e-10 1.5820601e-08 -4.0936976e-10 -2.2751757e-09 -9.2448642e-10 3.5881614e-06 1.0712555e-07 1.1369114e-06 4.6223241e-08 5.9505338e-07 9.8381544e-08
7.9055556e+00 4.6350491e-08 6.9649373e-10 1.5742902e-08 1.3770270e-09 3.2936305e-10 9.2105270e-11 3.5988278e-06 1.0732813e-07 1.1403674e-06 4.6403566e-08 5.9532235e-07 9.8420684e-08
7.9091667e+00 4.6535676e-08 1.1829200e-09 1.6158419e-08 2.8751692e-10 1.4813954e-09 2.6918504e-10 3.6095352e-06 1.0749844e-07 1.1438825e-06 4.6563741e-08 5.9546786e-07 9.8360381e-08
7.9127778e+00 4.6706854e-08 3.9704889e-10 1.6289129e-08 1.1910201e-09 -5.0182934e-10 -8.2582725e-10 3.6202816e-06 1.0762429e-07 1.1474073e-06 4.6716223e-08 5.9544330e-07 9.7961629e-08
7.9163889e+00 4.6875729e-08 7.7046439e-10 1.6247261e-08 2.1650478e-10 3.3652578e-10 -2.8549603e-09 3.6310668e-06 1.0776313e-07 1.1509179e-06 4.6784013e-08 5.9551718e-07 9.7479996e-08
7.9200000e+00 4.7044605e-08 5.1763613e-10 1.6158083e-08 4.0925355e-10 1.6085255e-10 -1.5908853e-09 3.6410567e-06 1.0792978e-07 1.1541994e-06 4.6965232e-08 5.9534389e-07 9.7239106e-08
7.9233333e+00 4.7200490e-08 1.1572184e-09 1.6657578e-08 1.4029319e-09 -1.4247581e-09 -8.1801347e-10 3.6519167e-06 1.0810834e-07 1.1577104e-06 4.7178468e-08 5.9508600e-07 9.6804213e-08
7.9269444e+00 4.7371436e-08 4.9929133e-10 1.5751535e-08 5.6540317e-10 -3.1135190e-10 -3.1963797e-09 3.6628172e-06 1.0827317e-07 1.1610933e-06 4.7262401e-08 5.9504576e-07 9.6304512e-08
7.9305556e+00 4.7552767e-08 1.0298378e-09 1.5474947e-08 2.0936018e-10 4.0401431e-11 -1.4162496e-09 3.6737593e-06 1.0845549e-07 1.1644844e-06 4.7352133e-08 5.9512889e-07 9.6200252e-08
7.9341667e+00 4.7734098e-08 6.6156512e-10 1.5827830e-08 6.1893704e-10 5.1926202e-10 4.5385237e-10 3.6847431e-06 1.0865403e-07 1.1679891e-06 4.7566272e-08 5.9523937e-07 9.5978053e-08
7.9377778e+00 4.7915429e-08 1.1803375e-09 1.6523332e-08 1.3577288e-09 2.2449340e-10 -2.5049243e-09 3.6957685e-06 1.0889221e-07 1.1716059e-06 4.7786191e-08 5.9549872e-07 9.5572683e-08
7.9413889e+00 4.8096760e-08 1.0293395e-09 1.6861790e-08 6.7229180e-10 1.5215612e-09 -1.2369525e-09 3.7059832e-06 1.0895618e-07 1.1749043e-06 4.8023673e-08 5.9550412e-07 9.5334098e-08
7.9447222e+00 4.8268207e-08 -3.8650910e-10 1.6122245e-08 1.7025260e-09 -1.4822277e-09 -1.1488956e-09 3.7170906e-06 1.0902524e-07 1.1783916e-06 4.8315658e-08 5.9527262e-07 9.5121925e-08
7.9483333e+00 4.8458119e-08 1.0271941e-09 1.6068666e-08 9.9272726e-10 -7.6254157e-11 -8.0962411e-10 3.7282416e-06 1.0913575e-07 1.1818048e-06 4.8422236e-08 5.9518569e-07 9.4992925e-08
7.9519444e+00 4.8648032e-08 -1.9387544e-12 1.5437226e-08 -8.9326209e-12 -5.0900353e-10 -3.8114447e-10 3.7454822e-06 1.0924451e-07 1.1872236e-06 4.8356274e-08 5.9513832e-07 9.5134146e-08
7.9575000e+00 4.8940204e-08 6.5779060e-10 1.7075623e-08 -3.8684340e-10 3.0173761e-10 1.2284718e-09 3.7558763e-06 1.0925737e-07 1.1905442e-06 4.8309776e-08 5.9533067e-07 9.5270382e-08
7.9608333e+00 4.9117160e-08 -5.2857477e-10 1.6130384e-08 -7.8135650e-11 1.1010880e-09 1.3388925e-10 3.7671792e-06 1.0933038e-07 1.1940353e-06 4.8346997e-08 5.9554788e-07 9.5162340e-08
7.9644444e+00 4.9312245e-08 1.2058979e-09 1.6095260e-08 4.2171764e-10 3.6118750e-10 -1.1312002e-09 3.7785270e-06 1.0970530e-07 1.1976662e-06 4.8300100e-08 5.9573096e-07 9.4972252e-08
7.9680556e+00 4.9507330e-08 2.2723471e-09 1.7420677e-08 -8.5460858e-10 8.7137371e-10 -6.2346131e-10 3.7899196e-06 1.1005519e-07 1.2013457e-06 4.8238180e-08 5.9582354e-07 9.4681101e-08
7.9716667e+00 4.9702415e-08 9.7361487e-10 1.6544404e-08 2.8303321e-10 -2.4811771e-10 -2.0640884e-09 3.8013570e-06 1.1021606e-07 1.2048814e-06 4.8305317e-08 5.9564326e-07 9.4151272e-08
7.9752778e+00 4.9897500e-08 5.1874860e-10 1.6092523e-08 3.3669231e-10 -9.6555417e-10 -2.8266394e-09 3.8119542e-06 1.1045641e-07 1.2081966e-06 4.8397303e-08 5.9558840e-07 9.3706270e-08
7.9786111e+00 5.0075840e-08 1.8968498e-09 1.7060099e-08 5.8317076e-10 5.6543920e-10 -1.6233809e-09 3.8234770e-06 1.1067128e-07 1.2118171e-06 4.8344447e-08 5.9562683e-07 9.3141886e-08
7.9822222e+00 5.0268150e-08 9.6549005e-11 1.6359599e-08 -1.0710756e-09 -3.0670245e-10 -3.5863107e-09 3.8350440e-06 1.1074034e-07 1.2152970e-06 4.8275951e-08 5.9532895e-07 9.2657867e-08
7.9858333e+00 5.0460460e-08 5.4413295e-10 1.5762865e-08 4.3881063e-10 -1.6986698e-09 -8.8156297e-10 3.8466552e-06 1.1086137e-07 1.2188209e-06 4.8282813e-08 5.9501758e-07 9.2524010e-08
7.9894444e+00 5.0652771e-08 5.7865395e-10 1.6765250e-08 -3.7546877e-10 -3.9758568e-10 -3.5404125e-10 3.8583105e-06 1.1106313e-07 1.2225070e-06 4.8345776e-08 5.9491774e-07 9.2392899e-08
7.9930556e+00 5.0845179e-08 1.2931735e-09 1.7260123e-08 9.5666059e-10 -2.7453141e-10 -8.5621292e-10 3.8700111e-06 1.1134938e-07 1.2264029e-06 4.8496373e-08 5.9503228e-07 9.2244371e-08
7.9966667e+00 5.1046227e-08 1.3623886e-09 1.8701779e-08 4.3346315e-10 1.0456248e-09 -5.1481681e-10 3.8808525e-06 1.1153742e-07 1.2298900e-06 4.8703201e-08 5.9505621e-07 9.2353290e-08
8.0000000e+00 5.1231810e-08 5.2746820e-10 1.6169754e-08 1.6348226e-09 -8.7110780e-10 1.6040104e-09 3.8926418e-06 1.1170841e-07 1.2335607e-06 4.8825397e-08 5.9481243e-07 9.2480828e-08
8.0036111e+00 5.1432858e-08 1.0588097e-09 1.7713691e-08 -5.0685763e-10 -7.7006932e-10 -4.2673191e-10 3.9044773e-06 1.1189227e-07 1.2373480e-06 4.8924582e-08 5.9471613e-07 9.2259541e-08
8.0072222e+00 5.1633906e-08 6.4686856e-10 1.7245526e-08 1.4224078e-09 1.2176161e-10 -1.6159239e-09 3.9163597e-06 1.1199148e-07 1.2412387e-06 4.9067409e-08 5.9496592e-07 9.1965844e-08
8.0108333e+00 5.1840854e-08 2.7355084e-10 1.8669061e-08 -1.0400833e-10 1.5599097e-09 -1.0951209e-09 3.9347365e-06 1.1218656e-07 1.2473333e-06 4.9285337e-08 5.9572068e-07 9.1374990e-08
8.0163889e+00 5.2178650e-08 9.0279802e-10 1.7898204e-08 1.4115768e-09 1.7428825e-09 -2.4500004e-09 3.9458198e-06 1.1242069e-07 1.2509676e-06 4.9441231e-08 5.9607264e-07 9.1071302e-08
8.0197222e+00 5.2381327e-08 1.4502380e-09 1.8444850e-08 1.4737051e-10 8.2397461e-10 -5.8688138e-10 3.9578753e-06 1.1266912e-07 1.2549906e-06 4.9441199e-08 5.9660112e-07 9.1019404e-08
8.0233333e+00 5.2600894e-08 8.5447102e-10 1.8690500e-08 -1.4766546e-10 2.7339223e-09 1.0782050e-10 3.9699808e-06 1.1284198e-07 1.2589669e-06 4.9577362e-08 5.9696212e-07 9.1060311e-08
8.0269444e+00 5.2817527e-08 7.4926648e-10 1.8013595e-08 1.4045472e-09 -3.0358662e-10 2.6978462e-10 3.9821344e-06 1.1319474e-07 1.2628098e-06 4.9991446e-08 5.9710837e-07 9.1128947e-08
8.0305556e+00 5.3019246e-08 2.5232849e-09 1.7460106e-08 2.4177674e-09 1.2881298e-09 3.6377803e-10 3.9943344e-06 1.1346148e-07 1.2666132e-06 5.0540368e-08 5.9748818e-07 9.1290074e-08
8.0341667e+00 5.3220965e-08 -4.8659783e-11 1.7647935e-08 2.6492043e-09 1.2688203e-09 1.1235474e-09 4.0056369e-06 1.1348857e-07 1.2700811e-06 5.0918637e-08 5.9781328e-07 9.1287515e-08
8.0375000e+00 5.3407168e-08 3.2090521e-10 1.7031121e-08 1.1334912e-09 1.1022176e-09 -1.1491462e-09 4.0179259e-06 1.1358926e-07 1.2737788e-06 5.1214382e-08 5.9784655e-07 9.1176333e-08
8.0411111e+00 5.3608887e-08 6.1323118e-10 1.7100881e-08 1.5964577e-09 -8.7823904e-10 1.2285320e-10 4.0302621e-06 1.1371125e-07 1.2776125e-06 5.1478189e-08 5.9777058e-07 9.0881659e-08
8.0447222e+00 5.3818030e-08 5.1847188e-10 1.8287289e-08 8.3868141e-10 3.6683984e-10 -2.8429199e-09 4.0426473e-06 1.1393429e-07 1.2815369e-06 5.1807485e-08 5.9796663e-07 9.0523242e-08
8.0483333e+00 5.4035483e-08 1.5506912e-09 1.7938040e-08 2.2009746e-09 9.5297492e-10 -4.6554264e-10 4.0541241e-06 1.1417551e-07 1.2851161e-06 5.2072347e-08 5.9804899e-07 9.0539192e-08
8.0516667e+00 5.4236210e-08 8.7362347e-10 1.7853826e-08 4.4765528e-10 -3.5228405e-10 6.2503791e-10 4.0666053e-06 1.1430710e-07 1.2889505e-06 5.2227790e-08 5.9811610e-07 9.0500340e-08
8.0552778e+00 5.4453663e-08 3.4715694e-10 1.7540844e-08 9.8720157e-10 8.0404787e-10 -9.8367128e-10 4.0791365e-06 1.1446643e-07 1.2929077e-06 5.2324184e-08 5.9814924e-07 9.0324029e-08
8.0588889e+00 5.4671117e-08 1.1309536e-09 1.8987149e-08 -9.7418457e-11 -5.8090762e-10 -6.4380805e-10 4.0917175e-06 1.1468754e-07 1.2970049e-06 5.2387749e-08 5.9819785e-07 9.0075410e-08
8.0625000e+00 5.4888158e-08 9.2037098e-10 1.8833144e-08 6.8417565e-10 9.0816795e-10 -1.6511419e-09 4.1043484e-06 1.1484402e-07 1.3010920e-06 5.2581451e-08 5.9822105e-07 8.9836549e-08
8.0661111e+00 5.5105083e-08 5.3126402e-10 1.8893875e-08 1.1038464e-09 -7.5201037e-10 -5.5372786e-10 4.1170292e-06 1.1501381e-07 1.3051444e-06 5.2748756e-08 5.9832254e-07 8.9846289e-08
8.0697222e+00 5.5322007e-08 1.0439718e-09 1.8512755e-08 4.4050185e-10 1.4352742e-09 6.4363850e-10 4.1356521e-06 1.1535199e-07 1.3111482e-06 5.2854232e-08 5.9873829e-07 9.0009958e-08
8.0750000e+00 5.5639051e-08 1.1025792e-09 1.9406140e-08 2.2566414e-10 4.7978317e-10 3.9006176e-10 4.1484562e-06 1.1534914e-07 1.3152712e-06 5.2977211e-08 5.9864018e-07 9.0084649e-08
8.0786111e+00 5.5861936e-08 -1.1289542e-09 1.8652209e-08 9.0952266e-10 -1.1403034e-09 2.9938683e-10 4.1613118e-06 1.1534281e-07 1.3193823e-06 5.3150303e-08 5.9861778e-07 9.0041436e-08
8.0822222e+00 5.6088397e-08 1.0701744e-09 1.9296784e-08 6.8825657e-10 9.8948880e-10 -6.9827458e-10 4.1742194e-06 1.1548949e-07 1.3235191e-06 5.3208216e-08 5.9878221e-07 8.9651591e-08
8.0858333e+00 5.6314858e-08 2.9066522e-10 1.8888768e-08 -1.5368005e-10 1.1751323e-10 -2.9002946e-09 4.1861803e-06 1.1560315e-07 1.3273238e-06 5.3281591e-08 5.9875391e-07 8.9351048e-08
8.0891667e+00 5.6523899e-08 8.5161591e-10 1.9158605e-08 8.8743436e-10 -3.2387765e-10 -1.0513265e-10 4.1991880e-06 1.1579228e-07 1.3315649e-06 5.3569843e-08 5.9874867e-07 8.9292739e-08
8.0927778e+00 5.6750360e-08 9.0300215e-10 1.9990148e-08 1.7733500e-09 2.8856586e-10 -4.3310882e-10 4.2122474e-06 1.1598517e-07 1.3357899e-06 5.3905181e-08 5.9880819e-07 8.8942597e-08
8.0963889e+00 5.6974793e-08 8.8647901e-10 1.9009104e-08 1.3220812e-09 1.1215627e-10 -2.7989715e-09 4.2253584e-06 1.1615064e-07 1.3399359e-06 5.4338435e-08 5.9881993e-07 8.8637350e-08
8.1000000e+00 5.7199079e-08 6.4859700e-10 1.9262250e-08 2.6771869e-09 -3.3102731e-11 -1.8692426e-11 4.2385209e-06 1.1626405e-07 1.3440476e-06 5.4754666e-08 5.9882996e-07 8.8559897e-08
8.1036111e+00 5.7423366e-08 4.0347603e-10 1.8691355e-08 1.1649392e-09 1.0060492e-10 -6.9625283e-10 4.2517349e-06 1.1663767e-07 1.3482842e-06 5.4969860e-08 5.9883979e-07 8.8430132e-08
8.1072222e+00 5.7647652e-08 3.0626306e-09 2.0416118e-08 8.2147243e-10 -3.4441560e-11 -5.0158140e-10 4.2639785e-06 1.1697088e-07 1.3522311e-06 5.5271889e-08 5.9884680e-07 8.8227105e-08
8.1105556e+00 5.7858528e-08 2.8626099e-10 1.9053169e-08 2.1988125e-09 8.5543496e-11 -1.5286834e-09 4.2772943e-06 1.1695732e-07 1.3563556e-06 5.5737874e-08 5.9892057e-07 8.8042403e-08
8.1141667e+00 5.8098832e-08 -4.1210347e-10 1.9018857e-08 2.1025916e-09 4.1112285e-10 -1.7625695e-10 4.2906652e-06 1.1699254e-07 1.3603144e-06 5.5922851e-08 5.9899841e-07 8.7829574e-08
8.1177778e+00 5.8339137e-08 7.3888173e-10 1.7523934e-08 -3.9511444e-10 1.1293051e-10 -1.7883253e-09 4.3040914e-06 1.1706294e-07 1.3644074e-06 5.6069550e-08 5.9909137e-07 8.7599097e-08
8.1213889e+00 5.8579442e-08 -8.5801008e-11 2.0257389e-08 1.7492565e-09 5.1289604e-10 -3.3915199e-10 4.3175727e-06 1.1710295e-07 1.3686034e-06 5.6562618e-08 5.9919717e-07 8.7553686e-08
8.1250000e+00 5.8819746e-08 4.5699010e-10 1.8474628e-08 2.8021437e-09 1.9933217e-10 -8.0029118e-11 4.3300656e-06 1.1717842e-07 1.3722907e-06 5.6903829e-08 5.9931129e-07 8.7689533e-08
8.1283333e+00 5.9037865e-08 3.0153798e-10 1.8399045e-08 6.0996907e-10 6.3302044e-10 1.4385055e-09 4.3509892e-06 1.1745319e-07 1.3786458e-06 5.7237172e-08 5.9963591e-07 8.7619093e-08
8.1338889e+00 5.9397159e-08 1.3553381e-09 1.9731164e-08 1.3900864e-09 7.8747816e-10 -1.8611503e-09 4.3646575e-06 1.1771619e-07 1.3829217e-06 5.7339950e-08 5.9993573e-07 8.7335601e-08
8.1375000e+00 5.9630700e-08 1.0845474e-09 1.9739075e-08 -4.4136165e-10 1.2309831e-09 -7.5569141e-10 4.3783795e-06 1.1803650e-07 1.3871593e-06 5.7342468e-08 6.0013062e-07 8.7235773e-08
8.1411111e+00 5.9864241e-08 1.8870768e-09 1.9377665e-08 4.6460401e-10 8.1071211e-11 -1.6580217e-10 4.3921557e-06 1.1843973e-07 1.3914649e-06 5.7616703e-08 6.0018236e-07 8.7017813e-08
8.1447222e+00 6.0102767e-08 1.8537011e-09 2.0365491e-08 2.0667976e-09 2.6720623e-10 -1.8461388e-09 4.4049214e-06 1.1867376e-07 1.3954648e-06 5.8094006e-08 6.0022340e-07 8.6723702e-08
8.1480556e+00 6.0328132e-08 4.9837385e-10 1.9633625e-08 2.7062216e-09 3.2128748e-11 -1.0949640e-09 4.4188048e-06 1.1875209e-07 1.3997664e-06 5.8610084e-08 6.0018289e-07 8.6496240e-08
8.1516667e+00 6.0572278e-08 2.2834315e-10 2.0073394e-08 2.0575838e-09 -3.0486377e-10 -1.0046866e-09 4.4327443e-06 1.1884013e-07 1.4039932e-06 5.8925275e-08 6.0008128e-07 8.6425771e-08
8.1552778e+00 6.0816424e-08 5.8841238e-10 1.8943553e-08 8.5186888e-10 -3.7915815e-10 3.5419903e-10 4.4467398e-06 1.1900243e-07 1.4082248e-06 5.9188001e-08 6.0006921e-07 8.6467028e-08
8.1588889e+00 6.1060570e-08 9.1723150e-10 2.0117327e-08 1.5732879e-09 2.9786674e-10 2.6639735e-11 4.4607917e-06 1.1912012e-07 1.4125305e-06 5.9349529e-08 6.0010083e-07 8.6361527e-08
8.1625000e+00 6.1307004e-08 1.7457993e-10 1.9627380e-08 -8.2256414e-11 -8.4969374e-11 -1.0004995e-09 4.4749003e-06 1.1919921e-07 1.4167433e-06 5.9548952e-08 5.9999378e-07 8.6550120e-08
8.1661111e+00 6.1554094e-08 5.5915779e-10 1.9260486e-08 1.9230872e-09 -6.3569959e-10 2.7413658e-09 4.4879739e-06 1.1930940e-07 1.4207289e-06 5.9796512e-08 5.9994436e-07 8.6860790e-08
8.1694444e+00 6.1782177e-08 5.4832798e-10 2.0595758e-08 5.5250840e-10 2.7522318e-10 3.6532720e-10 4.5021916e-06 1.1948132e-07 1.4250678e-06 5.9857919e-08 5.9991653e-07 8.6867231e-08
8.1730556e+00 6.2029267e-08 1.0466014e-09 1.9454791e-08 1.4323589e-11 -4.6259003e-10 -3.0586521e-10 4.5164659e-06 1.1962461e-07 1.4294471e-06 5.9760316e-08 5.9993657e-07 8.6727040e-08
8.1766667e+00 6.2275777e-08 2.8267530e-10 2.0969555e-08 -9.1526589e-10 5.9755935e-10 -9.8821068e-10 4.5307962e-06 1.1970620e-07 1.4338418e-06 5.9707360e-08 5.9995383e-07 8.6476902e-08
8.1802778e+00 6.2516031e-08 4.7428163e-10 1.9597528e-08 4.2643880e-10 -4.8136892e-10 -1.3207564e-09 4.5451816e-06 1.1985818e-07 1.4380050e-06 5.9748191e-08 5.9955015e-07 8.6163375e-08
8.1838889e+00 6.2756285e-08 9.3566635e-10 1.8831362e-08 -4.9542617e-11 -2.2363188e-09 -1.5733391e-09 4.5585095e-06 1.1993917e-07 1.4420217e-06 5.9713200e-08 5.9918706e-07 8.6068816e-08
8.1872222e+00 6.2978057e-08 -1.2171822e-10 2.1336077e-08 -3.0036621e-10 -4.1179024e-10 6.2775053e-10 4.5808270e-06 1.2002241e-07 1.4488706e-06 5.9579302e-08 5.9904076e-07 8.6236499e-08
8.1927778e+00 6.3347678e-08 6.2366068e-10 1.9757064e-08 -5.0301732e-10 -2.2838042e-10 3.7834948e-10 4.5954035e-06 1.2004246e-07 1.4532517e-06 5.9608972e-08 5.9901291e-07 8.6136001e-08
8.1963889e+00 6.3588218e-08 -4.3764068e-10 2.0684351e-08 7.7689219e-10 4.0873427e-11 -1.3060225e-09 4.6100352e-06 1.2013117e-07 1.4578524e-06 5.9803782e-08 5.9892272e-07 8.5745248e-08
8.2000000e+00 6.3828779e-08 1.2605868e-09 2.1783777e-08 1.0213509e-09 -6.4804190e-10 -2.3009301e-09 4.6235905e-06 1.2032748e-07 1.4621375e-06 6.0045037e-08 5.9888218e-07 8.5775028e-08
8.2033333e+00 6.4050835e-08 7.1239980e-10 2.1067260e-08 1.3911942e-09 3.5236153e-10 2.5987312e-09 4.6383284e-06 1.2061157e-07 1.4666826e-06 6.0238988e-08 5.9889168e-07 8.6136095e-08
8.2069444e+00 6.4291396e-08 1.9231269e-09 2.0887110e-08 3.9912774e-10 -2.8839961e-10 7.3419372e-10 4.6531214e-06 1.2101311e-07 1.4714161e-06 6.0309494e-08 5.9886670e-07 8.6140985e-08
8.2105556e+00 6.4530043e-08 1.8020747e-09 2.2807310e-08 2.5169712e-10 1.2023335e-10 -6.8905646e-10 4.6679685e-06 1.2128491e-07 1.4761790e-06 6.0511504e-08 5.9891151e-07 8.6146761e-08
8.2141667e+00 6.4762563e-08 7.1947325e-10 2.1157592e-08 1.6130055e-09 1.8141168e-10 7.4237227e-10 4.6828690e-06 1.2139038e-07 1.4808374e-06 6.0827535e-08 5.9879124e-07 8.6042566e-08
8.2177778e+00 6.4995083e-08 2.5897027e-10 2.1842937e-08 1.3042040e-09 -9.9108754e-10 -1.7041738e-09 4.6966707e-06 1.2142494e-07 1.4851998e-06 6.1131888e-08 5.9860822e-07 8.5769252e-08
8.2211111e+00 6.5209716e-08 8.8336947e-11 2.1781002e-08 1.7393278e-09 -3.4372298e-10 -1.0289625e-09 4.7116739e-06 1.2169646e-07 1.4898842e-06 6.1403176e-08 5.9854706e-07 8.5628928e-08
8.2247222e+00 6.5442236e-08 2.4306307e-09 2.1459724e-08 7.6487244e-10 -6.8023593e-11 -2.6634059e-10 4.7267306e-06 1.2206090e-07 1.4946561e-06 6.1644750e-08 5.9862533e-07 8.5452173e-08
8.2283333e+00 6.5675687e-08 9.5031376e-10 2.2588229e-08 1.4650459e-09 5.9493678e-10 -1.3652387e-09 4.7418410e-06 1.2221792e-07 1.4996578e-06 6.1837925e-08 5.9864831e-07 8.5394504e-08
8.2319444e+00 6.5909914e-08 5.0637476e-10 2.3581543e-08 3.1810660e-10 -4.4023977e-10 8.3290532e-10 4.7570052e-06 1.2247457e-07 1.5045785e-06 6.1955587e-08 5.9855893e-07 8.5365312e-08
8.2355556e+00 6.6144140e-08 1.8746437e-09 2.1840157e-08 7.6800307e-10 -1.6143233e-10 -1.1023684e-09 4.7710507e-06 1.2278100e-07 1.5090049e-06 6.2145716e-08 5.9859793e-07 8.5212190e-08
8.2388889e+00 6.6360349e-08 1.2049976e-09 2.2424463e-08 1.1332796e-09 4.4582537e-10 -4.2884936e-10 4.7863184e-06 1.2300018e-07 1.5137785e-06 6.2434451e-08 5.9879674e-07 8.4880794e-08
8.2425000e+00 6.6594576e-08 8.2842597e-10 2.1639059e-08 1.5319702e-09 8.9263128e-10 -2.6301918e-09 4.8016378e-06 1.2326225e-07 1.5185451e-06 6.2732952e-08 5.9915598e-07 8.4495315e-08
8.2461111e+00 6.6810709e-08 1.6028278e-09 2.2360284e-08 1.2234229e-09 1.5258105e-09 -9.2807744e-10 4.8253021e-06 1.2357999e-07 1.5260549e-06 6.2885174e-08 5.9948208e-07 8.4441381e-08
8.2516667e+00 6.7138416e-08 3.1317639e-10 2.2698410e-08 -3.1008869e-10 -9.8795812e-11 6.0447371e-10 4.8395563e-06 1.2381438e-07 1.5306662e-06 6.3029986e-08 5.9939783e-07 8.4282360e-08
8.2550000e+00 6.7335040e-08 2.0425097e-09 2.3414824e-08 1.7582069e-09 -5.1567819e-10 -2.1946845e-09 4.8550454e-06 1.2415492e-07 1.5356884e-06 6.3312078e-08 5.9907984e-07 8.4091169e-08
8.2586111e+00 6.7548050e-08 1.1167712e-09 2.2944268e-08 8.4572335e-10 -1.6250904e-09 4.2984863e-10 4.8705849e-06 1.2444742e-07 1.5405621e-06 6.3504301e-08 5.9885868e-07 8.3945294e-08
8.2622222e+00 6.7774167e-08 1.5967262e-09 2.2043760e-08 9.2864027e-10 1.3622943e-10 -1.7763855e-09 4.8861769e-06 1.2474434e-07 1.5454885e-06 6.3585826e-08 5.9897797e-07 8.3754330e-08
8.2658333e+00 6.8005934e-08 1.1579217e-09 2.3430169e-08 -1.7610277e-10 6.6679882e-10 1.3637565e-11 4.9018223e-06 1.2489205e-07 1.5505710e-06 6.3550808e-08 5.9888518e-07 8.3703277e-08
8.2694444e+00 6.8237702e-08 2.1235287e-10 2.3485101e-08 -1.4714023e-10 -1.2914850e-09 -4.8489632e-10 4.9175208e-06 1.2510037e-07 1.5557362e-06 6.3752354e-08 5.9874849e-07 8.3516564e-08
8.2730556e+00 6.8469470e-08 1.7202402e-09 2.4194300e-08 2.0075659e-09 3.7128360e-10 -1.2386043e-09 4.9320590e-06 1.2542507e-07 1.5605678e-06 6.4003692e-08 5.9889809e-07 8.3361817e-08
8.2763889e+00 6.8683383e-08 1.5431089e-09 2.4120931e-08 5.0581533e-10 7.1978739e-10 -3.0886810e-10 4.9478594e-06 1.2575361e-07 1.5656182e-06 6.4305795e-08 5.9916141e-07 8.3277627e-08
8.2800000e+00 6.8910727e-08 1.5048565e-09 2.2498665e-08 2.2828191e-09 1.0529637e-09 -4.6826731e-10 4.9637120e-06 1.2602956e-07 1.5705570e-06 6.4628825e-08 5.9935067e-07 8.3185584e-08
8.2836111e+00 6.9138071e-08 1.0551204e-09 2.3089958e-08 6.9900111e-10 2.2115318e-10 -3.8136437e-10 4.9796168e-06 1.2628510e-07 1.5756215e-06 6.4833938e-08 5.9946873e-07 8.3138871e-08
8.2872222e+00 6.9365416e-08 1.3155651e-09 2.3659420e-08 1.1943509e-09 5.7362265e-10 -4.9830497e-11 4.9955738e-06 1.2649041e-07 1.5807588e-06 6.4985400e-08 5.9971149e-07 8.3054110e-08
8.2908333e+00 6.9592760e-08 5.8917900e-10 2.3761983e-08 2.0376119e-10 1.0607069e-09 -7.3258209e-10 5.0103495e-06 1.2666181e-07 1.5854286e-06 6.5092332e-08 5.9980666e-07 8.3086093e-08
8.2941667e+00 6.9800329e-08 1.1333629e-09 2.2936058e-08 8.6555548e-10 -3.6656488e-10 1.0524100e-09 5.0264056e-06 1.2685071e-07 1.5904202e-06 6.5270143e-08 5.9971052e-07 8.2948283e-08
8.2977778e+00 7.0020377e-08 6.1911683e-10 2.3140497e-08 7.7577709e-10 -2.8072915e-10 -2.3245013e-09 5.0425122e-06 1.2705310e-07 1.5955150e-06 6.5561022e-08 5.9960538e-07 8.2582194e-08
8.3013889e+00 7.0240425e-08 1.2584853e-09 2.3887817e-08 1.9092619e-09 -4.2704370e-10 -1.0547834e-09 5.0586694e-06 1.2726314e-07 1.6008517e-06 6.5741226e-08 5.9952819e-07 8.2407775e-08
8.3050000e+00 7.0460473e-08 6.9008202e-10 2.5373938e-08 -2.4584064e-10 -9.2640232e-11 -5.5523799e-10 5.0836240e-06 1.2757098e-07 1.6090215e-06 6.5791486e-08 5.9926581e-07 8.2181827e-08
8.3105556e+00 7.0792187e-08 1.1662722e-09 2.3645162e-08 5.4739894e-10 -1.0555080e-09 -8.0044738e-10 5.0986507e-06 1.2784007e-07 1.6136647e-06 6.5956884e-08 5.9912721e-07 8.2106048e-08
8.3138889e+00 7.0968657e-08 1.5381227e-09 2.2786477e-08 1.1065846e-09 4.4680839e-11 4.2656794e-11 5.1149717e-06 1.2815370e-07 1.6187282e-06 6.6201827e-08 5.9918102e-07 8.2079573e-08
8.3175000e+00 7.1159833e-08 1.3714989e-09 2.3953309e-08 1.1544252e-09 3.1758435e-10 -2.8704374e-10 5.1313367e-06 1.2845010e-07 1.6237025e-06 6.6390833e-08 5.9925814e-07 8.2063650e-08
8.3211111e+00 7.1351009e-08 1.3781775e-09 2.1963416e-08 5.9024573e-10 2.0160704e-10 1.4006302e-10 5.1477456e-06 1.2868581e-07 1.6286793e-06 6.6586750e-08 5.9944367e-07 8.1836794e-08
8.3247222e+00 7.1542184e-08 8.0859092e-10 2.3977017e-08 1.2182186e-09 1.0473626e-09 -2.2341199e-09 5.1641995e-06 1.2889530e-07 1.6338090e-06 6.6769961e-08 5.9961565e-07 8.1463056e-08
8.3283333e+00 7.1742967e-08 1.1348114e-09 2.3373776e-08 4.7296291e-10 1.1044064e-10 -1.2157630e-09 5.1794295e-06 1.2899244e-07 1.6384210e-06 6.6914502e-08 5.9961714e-07 8.1271110e-08
8.3316667e+00 7.1935749e-08 -1.5850587e-10 2.2745793e-08 9.7244561e-10 -9.9574788e-11 -7.0369829e-10 5.1959747e-06 1.2902146e-07 1.6434247e-06 6.7066951e-08 5.9959555e-07 8.0954094e-08
8.3352778e+00 7.2144597e-08 4.2772708e-10 2.3442680e-08 4.3477023e-10 -4.5718977e-11 -2.2226040e-09 5.2125679e-06 1.2921638e-07 1.6486057e-06 6.7139715e-08 5.9954908e-07 8.0472511e-08
8.3388889e+00 7.2353445e-08 1.3805604e-09 2.4382053e-08 2.3689841e-10 -2.6715017e-10 -2.2227767e-09 5.2292091e-06 1.2944115e-07 1.6539701e-06 6.7287746e-08 5.9970939e-07 8.0130172e-08
8.3425000e+00 7.2562293e-08 7.0466481e-10 2.5134971e-08 1.1295465e-09 1.3463716e-09 -9.3727454e-10 5.2458988e-06 1.2965127e-07 1.6593282e-06 6.7452640e-08 5.9986936e-07 7.9971371e-08
8.3461111e+00 7.2776354e-08 1.2447354e-09 2.4324272e-08 3.9255280e-10 -2.6940154e-10 -5.2858605e-10 5.2626378e-06 1.2998822e-07 1.6645276e-06 6.7331474e-08 5.9993329e-07 7.9637014e-08
8.3497222e+00 7.2991329e-08 1.8811409e-09 2.3670821e-08 -1.5110062e-09 6.9980968e-10 -2.5577802e-09 5.2794261e-06 1.3026295e-07 1.6698843e-06 6.7285193e-08 5.9998675e-07 7.9423585e-08
8.3533333e+00 7.3206304e-08 6.6758559e-10 2.5775166e-08 1.0837900e-09 -3.3994507e-10 5.8766109e-10 5.2949669e-06 1.3045849e-07 1.6746941e-06 6.7467992e-08 5.9984404e-07 7.9380721e-08
8.3566667e+00 7.3404742e-08 1.2975951e-09 2.2322922e-08 7.4420252e-10 -7.0085090e-10 -1.0162983e-09 5.3118499e-06 1.3064320e-07 1.6797602e-06 6.7570926e-08 5.9953147e-07 7.8995051e-08
8.3602778e+00 7.3616754e-08 4.1601578e-10 2.4441200e-08 2.0595371e-10 -1.4034219e-09 -2.5437369e-09 5.3287797e-06 1.3074420e-07 1.6851192e-06 6.7586832e-08 5.9938233e-07 7.8436407e-08
8.3638889e+00 7.3813020e-08 5.2100546e-10 2.5026584e-08 -5.9126645e-11 3.9935256e-10 -2.6129713e-09 5.3549137e-06 1.3099819e-07 1.6933248e-06 6.7553333e-08 5.9947367e-07 7.7760023e-08
8.3694444e+00 7.4114966e-08 1.0105825e-09 2.4206945e-08 -1.4186645e-10 3.5006486e-13 -1.4453347e-09 5.3706452e-06 1.3118074e-07 1.6982139e-06 6.7562881e-08 5.9912061e-07 7.7344313e-08
8.3727778e+00 7.4296134e-08 8.2407761e-10 2.4684171e-08 2.3734614e-10 -2.5752816e-09 -2.7117677e-09 5.3877311e-06 1.3134591e-07 1.7035966e-06 6.7703387e-08 5.9880345e-07 7.6748226e-08
8.3763889e+00 7.4492352e-08 7.0826470e-10 2.5001908e-08 1.0596297e-09 4.4009064e-10 -2.7905736e-09 5.4048608e-06 1.3149718e-07 1.7090250e-06 6.7784279e-08 5.9883813e-07 7.6363645e-08
8.3800000e+00 7.4677589e-08 6.9502930e-10 2.5107044e-08 -3.1293255e-10 -2.0661528e-10 -7.5940103e-10 5.4220330e-06 1.3165886e-07 1.7142172e-06 6.7966839e-08 5.9867043e-07 7.5951898e-08
8.3836111e+00 7.4862827e-08 8.0492726e-10 2.2820388e-08 1.9981013e-09 -9.2236507e-10 -3.0413405e-09 5.4392478e-06 1.3185125e-07 1.7193307e-06 6.8407544e-08 5.9840941e-07 7.5156492e-08
8.3872222e+00 7.5048064e-08 9.7994523e-10 2.4381144e-08 2.0699447e-09 -8.3492747e-10 -4.3008711e-09 5.4551761e-06 1.3209637e-07 1.7244318e-06 6.8554298e-08 5.9826602e-07 7.4498639e-08
8.3905556e+00 7.5219052e-08 1.4835607e-09 2.6630538e-08 -6.0239823e-10 -2.1084323e-10 -2.2776602e-09 5.4724727e-06 1.3232744e-07 1.7299410e-06 6.8605339e-08 5.9818380e-07 7.4179260e-08
8.3941667e+00 7.5404770e-08 6.6010960e-10 2.4222838e-08 1.0735384e-09 -3.4265605e-10 -6.7044962e-10 5.4898122e-06 1.3239452e-07 1.7353407e-06 6.8788405e-08 5.9800988e-07 7.3905848e-08
8.3977778e+00 7.5591549e-08 -3.7830199e-11 2.5620831e-08 6.1630802e-10 -8.2818278e-10 -1.8533547e-09 5.5071945e-06 1.3251102e-07 1.7409646e-06 6.8981464e-08 5.9771195e-07 7.3551825e-08
8.4013889e+00 7.5778329e-08 1.1186850e-09 2.6292091e-08 1.1657685e-09 -1.1775789e-09 -1.4145537e-09 5.5246197e-06 1.3273071e-07 1.7464760e-06 6.9130553e-08 5.9756379e-07 7.3466195e-08
8.4050000e+00 7.5965108e-08 9.1941052e-10 2.4582485e-08 2.1043785e-10 1.8012609e-10 6.2412653e-10 5.5407425e-06 1.3297290e-07 1.7515349e-06 6.9241474e-08 5.9749646e-07 7.3361759e-08
8.4083333e+00 7.6137520e-08 1.5146364e-09 2.6006725e-08 8.9877983e-10 -6.7114502e-10 -1.6684939e-09 5.5582492e-06 1.3329480e-07 1.7570688e-06 6.9504055e-08 5.9708459e-07 7.3073833e-08
8.4119444e+00 7.6315557e-08 1.4716443e-09 2.5074753e-08 1.5250428e-09 -2.1016445e-09 -9.8927890e-10 5.5757962e-06 1.3347005e-07 1.7626317e-06 6.9831031e-08 5.9677092e-07 7.2861128e-08
8.4155556e+00 7.6488213e-08 1.5416651e-10 2.6275856e-08 1.4931932e-09 -1.0084994e-11 -9.7415585e-10 5.5933828e-06 1.3351822e-07 1.7682856e-06 7.0099277e-08 5.9682032e-07 7.2622492e-08
8.4191667e+00 7.6660870e-08 2.9272818e-10 2.5913639e-08 9.8292430e-10 3.4263828e-10 -1.2286348e-09 5.6110091e-06 1.3357061e-07 1.7738831e-06 7.0303069e-08 5.9648088e-07 7.2327547e-08
8.4227778e+00 7.6833527e-08 1.9327432e-10 2.5755562e-08 8.9823109e-10 -2.6278230e-09 -1.4939311e-09 5.6368419e-06 1.3362199e-07 1.7821933e-06 7.0643691e-08 5.9588382e-07 7.1816393e-08
8.4280556e+00 7.7085840e-08 1.3288767e-10 2.6730198e-08 1.2530685e-09 -1.2236439e-10 -1.7344125e-09 5.6545658e-06 1.3380689e-07 1.7879792e-06 7.0889630e-08 5.9600689e-07 7.1275778e-08
8.4316667e+00 7.7258430e-08 1.5824275e-09 2.6677733e-08 1.0171363e-09 9.5090001e-10 -3.2558852e-09 5.6723293e-06 1.3411989e-07 1.7935813e-06 7.1156754e-08 5.9593538e-07 7.0707415e-08
8.4352778e+00 7.7431020e-08 1.3213588e-09 2.5034001e-08 1.4486201e-09 -1.4323416e-09 -1.9905420e-09 5.6901324e-06 1.3428257e-07 1.7991851e-06 7.1433369e-08 5.9574179e-07 7.0056896e-08
8.4388889e+00 7.7603611e-08 1.8783331e-10 2.6693328e-08 1.1047500e-09 1.2906034e-10 -4.0142464e-09 5.7079752e-06 1.3436401e-07 1.8047840e-06 7.1668683e-08 5.9586771e-07 6.9480505e-08
8.4425000e+00 7.7776201e-08 5.6770603e-10 2.4988580e-08 1.0673808e-09 7.1866743e-10 -1.3062820e-09 5.7244801e-06 1.3449208e-07 1.8097825e-06 7.1929124e-08 5.9595477e-07 6.9212258e-08
8.4458333e+00 7.7930602e-08 7.1939816e-10 2.4996267e-08 1.5370343e-09 -8.3743597e-11 -1.3761879e-09 5.7423973e-06 1.3468691e-07 1.8152748e-06 7.2179188e-08 5.9582941e-07 6.9190002e-08
8.4494444e+00 7.8096830e-08 1.0880930e-09 2.5702696e-08 7.7124745e-10 -7.6019371e-10 1.1707471e-09 5.7603526e-06 1.3483854e-07 1.8208654e-06 7.2159794e-08 5.9556689e-07 6.9287160e-08
8.4530556e+00 7.8263059e-08 3.1862901e-10 2.5901999e-08 -9.5026982e-10 -1.0071310e-09 -2.7390177e-10 5.7783461e-06 1.3497299e-07 1.8265447e-06 7.2049853e-08 5.9534657e-07 6.9127473e-08
8.4566667e+00 7.8429287e-08 9.2863246e-10 2.6523018e-08 -6.4571201e-11 -4.7613402e-10 -1.2001368e-09 5.7963776e-06 1.3510688e-07 1.8323307e-06 7.2167467e-08 5.9509818e-07 6.8811246e-08
8.4602778e+00 7.8593615e-08 3.1350720e-10 2.6886056e-08 1.1502397e-09 -1.1960446e-09 -1.7188761e-09 5.8130545e-06 1.3522107e-07 1.8376380e-06 7.2257381e-08 5.9492620e-07 6.8485043e-08
8.4636111e+00 7.8735856e-08 8.3411788e-10 2.6186349e-08 -2.5110513e-10 -5.8253174e-11 -1.5431639e-09 5.8311552e-06 1.3546663e-07 1.8434318e-06 7.2395436e-08 5.9475261e-07 6.8234750e-08
8.4672222e+00 7.8889951e-08 1.4440074e-09 2.7294999e-08 1.5254607e-09 -1.1104258e-09 -7.6723062e-10 5.8492913e-06 1.3577171e-07 1.8493926e-06 7.2629575e-08 5.9468920e-07 6.8288797e-08
8.4708333e+00 7.9044045e-08 1.3862968e-09 2.7728069e-08 6.3582580e-10 6.8357261e-10 1.2661317e-09 5.8674627e-06 1.3609915e-07 1.8551792e-06 7.2802216e-08 5.9472562e-07 6.8223673e-08
8.4744444e+00 7.9198140e-08 1.6513713e-09 2.5686656e-08 9.5777951e-10 -4.3837354e-10 -1.8672786e-09 5.8856708e-06 1.3644825e-07 1.8608652e-06 7.2943218e-08 5.9477020e-07 6.8030301e-08
8.4780556e+00 7.9362121e-08 1.5872621e-09 2.6799742e-08 3.4378117e-10 7.3848124e-10 8.2306856e-11 5.9039177e-06 1.3678677e-07 1.8667306e-06 7.3117479e-08 5.9492357e-07 6.7874714e-08
8.4816667e+00 7.9537522e-08 1.5532897e-09 2.7342244e-08 1.2647851e-09 2.9405504e-10 -1.5184981e-09 5.9306588e-06 1.3738389e-07 1.8753543e-06 7.3401194e-08 5.9464459e-07 6.7634722e-08
8.4869444e+00 7.9793876e-08 2.2369538e-09 2.7123032e-08 5.2709948e-10 -1.5791330e-09 2.7568372e-12 5.9490050e-06 1.3772871e-07 1.8813177e-06 7.3602585e-08 5.9441120e-07 6.7488940e-08
8.4905556e+00 7.9969276e-08 9.6194348e-10 2.7923528e-08 1.3318844e-09 7.9200821e-12 -1.3484308e-09 5.9673905e-06 1.3779789e-07 1.8872271e-06 7.3857308e-08 5.9428988e-07 6.7141291e-08
8.4941667e+00 8.0136782e-08 -3.2011659e-10 2.6625664e-08 1.0194077e-09 -8.2465157e-10 -1.8606409e-09 5.9843942e-06 1.3785929e-07 1.8927388e-06 7.4007324e-08 5.9419892e-07 6.6965138e-08
8.4975000e+00 8.0275175e-08 9.3722359e-10 2.8491297e-08 4.8075590e-10 1.6123739e-10 9.9109591e-11 6.0028479e-06 1.3799888e-07 1.8987508e-06 7.4004266e-08 5.9416295e-07 6.7050388e-08
8.5011111e+00 8.0425100e-08 3.5777543e-10 2.7003884e-08 -5.0898689e-10 -4.0337666e-10 6.8781165e-10 6.0213361e-06 1.3815660e-07 1.9047023e-06 7.4004093e-08 5.9397322e-07 6.6860883e-08
8.5047222e+00 8.0575025e-08 1.1054230e-09 2.7933217e-08 5.0739445e-10 -8.7394350e-10 -2.4370819e-09 6.0398587e-06 1.3851744e-07 1.9108317e-06 7.4433928e-08 5.9392035e-07 6.6580583e-08
8.5083333e+00 8.0724950e-08 2.2420705e-09 2.8645251e-08 3.4603073e-09 5.1802648e-10 -1.5030854e-10 6.0584144e-06 1.3908058e-07 1.9169510e-06 7.4933136e-08 5.9387857e-07 6.6410553e-08
8.5119444e+00 8.0863149e-08 2.9823190e-09 2.7840564e-08 1.1477700e-09 -7.9934722e-10 -1.4191931e-09 6.0755702e-06 1.3942253e-07 1.9226229e-06 7.5105063e-08 5.9377469e-07 6.6185567e-08
8.5152778e+00 8.0984006e-08 4.5432735e-10 2.8878790e-08 5.7150360e-10 4.1749932e-11 -8.3066748e-10 6.0941846e-06 1.3974840e-07 1.9287913e-06 7.5333472e-08 5.9369797e-07 6.6135466e-08
8.5188889e+00 8.1114935e-08 2.5688394e-09 2.8060040e-08 1.5368818e-09 -5.5824080e-10 3.6819652e-10 6.1128290e-06 1.4013628e-07 1.9348912e-06 7.5602983e-08 5.9374189e-07 6.6106352e-08
8.5225000e+00 8.1245864e-08 1.0295643e-09 2.8246635e-08 9.5091422e-10 8.5388771e-10 -6.3694324e-10 6.1315035e-06 1.4027984e-07 1.9408499e-06 7.5929499e-08 5.9378507e-07 6.6041225e-08
8.5261111e+00 8.1376792e-08 3.0232435e-10 2.6757338e-08 2.0630817e-09 -5.6313529e-10 3.5775413e-11 6.1502091e-06 1.4048299e-07 1.9467588e-06 7.6352034e-08 5.9348485e-07 6.5864930e-08
8.5297222e+00 8.1516452e-08 1.5822908e-09 2.7786040e-08 1.8372417e-09 -1.4580289e-09 -1.6631148e-09 6.1689468e-06 1.4073823e-07 1.9527977e-06 7.6637339e-08 5.9331016e-07 6.5734574e-08
8.5333333e+00 8.1656822e-08 7.8561472e-10 2.7957579e-08 7.9634298e-10 2.8195975e-10 4.5982296e-10 6.1877168e-06 1.4099683e-07 1.9588555e-06 7.6806792e-08 5.9330828e-07 6.5733442e-08
8.5369444e+00 8.1797193e-08 1.6134349e-09 2.7960725e-08 7.6783425e-10 -2.9457818e-10 -4.7027112e-10 6.2050715e-06 1.4135031e-07 1.9643747e-06 7.7003519e-08 5.9318686e-07 6.5470032e-08
8.5402778e+00 8.1926766e-08 1.9391663e-09 2.7231214e-08 1.1994391e-09 -5.9103341e-10 -2.1638240e-09 6.2340581e-06 1.4180814e-07 1.9736830e-06 7.7355316e-08 5.9293913e-07 6.4919226e-08
8.5458333e+00 8.2148270e-08 8.2158228e-10 2.8618809e-08 9.1133975e-10 -4.9299475e-10 -1.1410137e-09 6.2529418e-06 1.4199431e-07 1.9799235e-06 7.7722119e-08 5.9288944e-07 6.4876075e-08
8.5494444e+00 8.2295842e-08 9.0554650e-10 2.8985438e-08 2.4745341e-09 1.5848892e-10 7.4269427e-10 6.2704029e-06 1.4219767e-07 1.9856679e-06 7.8045519e-08 5.9274570e-07 6.5023484e-08
8.5527778e+00 8.2432062e-08 1.1383010e-09 2.8458243e-08 7.5947450e-10 -1.2068286e-09 7.3140165e-10 6.2893518e-06 1.4257718e-07 1.9918746e-06 7.8304391e-08 5.9249586e-07 6.5357977e-08
8.5563889e+00 8.2579634e-08 2.3824625e-09 2.8835093e-08 1.6301094e-09 -4.7514215e-10 2.3562260e-09 6.3083346e-06 1.4308174e-07 1.9982093e-06 7.8522846e-08 5.9250481e-07 6.5537020e-08
8.5600000e+00 8.2727983e-08 2.2984278e-09 2.9639100e-08 3.8640167e-10 5.3540517e-10 -7.0352058e-10 6.3273525e-06 1.4349192e-07 2.0046838e-06 7.8819302e-08 5.9257259e-07 6.5376503e-08
8.5636111e+00 8.2885526e-08 1.5068709e-09 3.0125453e-08 2.3501130e-09 -7.9132747e-11 -7.7817533e-10 6.3464067e-06 1.4383814e-07 2.0112115e-06 7.9273166e-08 5.9259749e-07 6.5235068e-08
8.5672222e+00 8.3043069e-08 1.7050654e-09 3.0130306e-08 1.8393978e-09 2.4674469e-10 -5.2737910e-10 6.3654970e-06 1.4414104e-07 2.0175546e-06 7.9735771e-08 5.9259781e-07 6.5120436e-08
8.5708333e+00 8.3200611e-08 1.1049685e-09 2.8420790e-08 2.4308038e-09 -2.4459417e-10 -5.3076529e-10 6.3846235e-06 1.4447578e-07 2.0236893e-06 8.0109950e-08 5.9276521e-07 6.5153666e-08
8.5744444e+00 8.3358154e-08 2.0005206e-09 2.8206989e-08 1.0231573e-09 1.3715729e-09 8.3749989e-10 6.4023099e-06 1.4499684e-07 2.0294159e-06 8.0439945e-08 5.9299731e-07 6.5236907e-08
8.5777778e+00 8.3494286e-08 3.2362577e-09 2.9059428e-08 2.2767946e-09 3.2118775e-10 -5.0863457e-12 6.4215010e-06 1.4546273e-07 2.0358727e-06 8.0808338e-08 5.9315585e-07 6.5291097e-08
8.5813889e+00 8.3627712e-08 1.0858902e-09 3.0542210e-08 1.1237516e-09 7.4614884e-10 5.0529936e-10 6.4407229e-06 1.4571544e-07 2.0423325e-06 8.1062895e-08 5.9344927e-07 6.5464279e-08
8.5850000e+00 8.3761139e-08 1.2584709e-09 2.9086734e-08 1.2260116e-09 1.2292293e-09 1.0933039e-09 6.4599753e-06 1.4603876e-07 2.0486639e-06 8.1407601e-08 5.9351619e-07 6.5453175e-08
8.5886111e+00 8.3894565e-08 1.7410679e-09 2.9356593e-08 1.9558860e-09 -7.7867514e-10 -1.1958011e-09 6.4792584e-06 1.4636206e-07 2.0550984e-06 8.1771624e-08 5.9335650e-07 6.5177115e-08
8.5922222e+00 8.4027992e-08 1.2582135e-09 3.0038904e-08 1.4043218e-09 -2.9640631e-10 -1.3524475e-09 6.4985732e-06 1.4663388e-07 2.0615723e-06 8.2115253e-08 5.9338121e-07 6.4957982e-08
8.5958333e+00 8.4170530e-08 1.2635165e-09 2.9720015e-08 1.7676392e-09 4.6276150e-10 -6.7031714e-10 6.5164316e-06 1.4688152e-07 2.0673377e-06 8.2439174e-08 5.9346264e-07 6.4771719e-08
8.5991667e+00 8.4304621e-08 1.2252880e-09 2.7933638e-08 1.4715705e-09 1.3113576e-10 -1.1923083e-09 6.5462587e-06 1.4735058e-07 2.0770642e-06 8.2922934e-08 5.9356737e-07 6.3924386e-08
8.6047222e+00 8.4528106e-08 1.6032307e-09 3.0425312e-08 1.4309939e-09 3.2711560e-10 -3.8916931e-09 6.5656887e-06 1.4768371e-07 2.0836288e-06 8.3256496e-08 5.9356840e-07 6.3429667e-08
8.6083333e+00 8.4673371e-08 1.4872375e-09 3.0171167e-08 1.6480383e-09 -3.2014334e-10 -6.7493915e-10 6.5851532e-06 1.4789402e-07 2.0900857e-06 8.3540610e-08 5.9354342e-07 6.3219818e-08
8.6119444e+00 8.4828830e-08 4.6388216e-10 2.9430768e-08 9.7455452e-10 1.5195823e-10 -1.2621295e-09 6.6031527e-06 1.4823708e-07 2.0960052e-06 8.3834938e-08 5.9369766e-07 6.3054035e-08
8.6152778e+00 8.4978210e-08 2.9839389e-09 2.9764548e-08 1.9687198e-09 9.7298488e-10 -3.9570066e-10 6.6226880e-06 1.4873133e-07 2.1025642e-06 8.4342081e-08 5.9365500e-07 6.2939378e-08
8.6188889e+00 8.5140038e-08 1.6012889e-09 3.0779784e-08 2.7126013e-09 -1.2602071e-09 -6.6266712e-10 6.6422604e-06 1.4901142e-07 2.1092105e-06 8.4730484e-08 5.9358187e-07 6.2778645e-08
8.6225000e+00 8.5301866e-08 9.9720910e-10 3.0570864e-08 8.7265564e-10 7.6791145e-10 -8.2103004e-10 6.6618700e-06 1.4929786e-07 2.1158668e-06 8.4948867e-08 5.9370026e-07 6.2629680e-08
8.6261111e+00 8.5463694e-08 1.6600535e-09 3.0872468e-08 1.1431923e-09 2.9066591e-11 -5.5402386e-10 6.6815149e-06 1.4968909e-07 2.1225499e-06 8.5310822e-08 5.9364837e-07 6.2437288e-08
8.6297222e+00 8.5609545e-08 1.9695135e-09 3.0817538e-08 2.1979270e-09 -3.7838273e-10 -1.2219034e-09 6.7011931e-06 1.5011612e-07 2.1292336e-06 8.5805539e-08 5.9360202e-07 6.2133742e-08
8.6333333e+00 8.5754062e-08 1.9920651e-09 3.0877645e-08 2.3686909e-09 6.6331637e-11 -1.5800652e-09 6.7193871e-06 1.5038010e-07 2.1353528e-06 8.6263643e-08 5.9376400e-07 6.1971614e-08
8.6366667e+00 8.5887462e-08 6.6098190e-10 3.0314949e-08 2.2123548e-09 1.1150572e-09 -4.1215217e-11 6.7391292e-06 1.5056432e-07 2.1419779e-06 8.6701241e-08 5.9411141e-07 6.1869531e-08
8.6402778e+00 8.6031979e-08 1.0481290e-09 3.0839617e-08 1.8270122e-09 1.2237359e-09 -9.0108595e-10 6.7589047e-06 1.5078170e-07 2.1487123e-06 8.7032205e-08 5.9418223e-07 6.1684738e-08
8.6438889e+00 8.6178433e-08 9.6848584e-10 3.1323768e-08 1.2280346e-09 -7.4690710e-10 -8.0469784e-10 6.7787146e-06 1.5114457e-07 2.1554770e-06 8.7181525e-08 5.9410879e-07 6.1720801e-08
8.6475000e+00 8.6331367e-08 2.3979234e-09 3.1119753e-08 1.5030875e-10 2.5249654e-10 1.1375850e-09 6.7985596e-06 1.5157497e-07 2.1622879e-06 8.7394150e-08 5.9411369e-07 6.1646452e-08
8.6511111e+00 8.6484301e-08 1.5949732e-09 3.1749890e-08 1.8123831e-09 -2.1955463e-10 -1.8238821e-09 6.8184397e-06 1.5196590e-07 2.1691518e-06 8.7717069e-08 5.9388059e-07 6.1343269e-08
8.6547222e+00 8.6637234e-08 2.0317422e-09 3.1609781e-08 1.1684069e-09 -1.3497363e-09 -9.7472548e-10 6.8368218e-06 1.5233870e-07 2.1757196e-06 8.7944140e-08 5.9354829e-07 6.1216700e-08
8.6580556e+00 8.6778404e-08 1.7150111e-09 3.4068034e-08 1.1022974e-09 -1.0738002e-09 -2.9096982e-10 6.8675201e-06 1.5289064e-07 2.1874393e-06 8.8528812e-08 5.9380019e-07 6.1235493e-08
8.6636111e+00 8.6985990e-08 1.6132387e-09 3.6250363e-08 2.4057397e-09 2.1761245e-09 4.0373017e-10 6.8875125e-06 1.5315040e-07 2.1949827e-06 8.9166552e-08 5.9424779e-07 6.1212216e-08
8.6672222e+00 8.7113186e-08 7.9659246e-10 3.3380721e-08 3.4810866e-09 8.3723170e-10 -6.1859490e-10 6.9075341e-06 1.5328243e-07 2.2021137e-06 8.9690768e-08 5.9442389e-07 6.1078342e-08
8.6708333e+00 8.7240382e-08 4.2827998e-10 3.2444049e-08 1.3578332e-09 3.4825413e-10 -6.1716389e-10 6.9260415e-06 1.5348074e-07 2.2086382e-06 8.9897204e-08 5.9452960e-07 6.0887613e-08
8.6741667e+00 8.7357794e-08 1.5648287e-09 3.2801001e-08 7.0652502e-10 4.2271870e-10 -1.2901251e-09 6.9461195e-06 1.5378782e-07 2.2158041e-06 8.9959209e-08 5.9473633e-07 6.0690330e-08
8.6777778e+00 8.7486338e-08 1.2839531e-09 3.3345163e-08 -1.3417255e-10 9.6904331e-10 -5.3094591e-10 6.9662272e-06 1.5402923e-07 2.2229326e-06 9.0199829e-08 5.9489385e-07 6.0456716e-08
8.6813889e+00 8.7617046e-08 9.5570763e-10 3.2457034e-08 2.3552772e-09 9.1411764e-11 -1.6254981e-09 6.9863649e-06 1.5435281e-07 2.2299009e-06 9.0475199e-08 5.9512542e-07 6.0260448e-08
8.6850000e+00 8.7747754e-08 2.0461699e-09 3.1865187e-08 1.8659962e-10 1.4676019e-09 -1.8620460e-10 7.0065326e-06 1.5477429e-07 2.2368792e-06 9.0665441e-08 5.9529917e-07 6.0138792e-08
8.6886111e+00 8.7878463e-08 1.8639343e-09 3.2549948e-08 1.5694805e-09 -2.9790409e-10 -9.3676961e-10 7.0251756e-06 1.5521617e-07 2.2433613e-06 9.0930595e-08 5.9520958e-07 6.0019411e-08
8.6919444e+00 8.7999116e-08 2.5771153e-09 3.2271167e-08 1.0820660e-09 -3.5547836e-10 -2.5704683e-10 7.0454018e-06 1.5567774e-07 2.2503533e-06 9.1193064e-08 5.9512514e-07 5.9761111e-08
8.6955556e+00 8.8136044e-08 1.7049686e-09 3.2270205e-08 1.3407285e-09 -2.1300517e-10 -2.1272629e-09 7.0656598e-06 1.5595208e-07 2.2572127e-06 9.1412177e-08 5.9512309e-07 5.9621398e-08
8.6991667e+00 8.8275753e-08 8.4011779e-10 3.1047975e-08 6.8184734e-10 1.9919354e-10 8.3761292e-10 7.0859498e-06 1.5617596e-07 2.2639533e-06 9.1546517e-08 5.9499900e-07 5.9693226e-08
8.7027778e+00 8.8415462e-08 1.2368565e-09 3.1172097e-08 5.5821182e-10 -1.0345901e-09 -1.7459457e-10 7.1062720e-06 1.5642577e-07 2.2707109e-06 9.1739547e-08 5.9483809e-07 5.9426978e-08
8.7063889e+00 8.8555172e-08 1.0806027e-09 3.1206497e-08 1.2236065e-09 -4.8675455e-11 -2.2830743e-09 7.1266264e-06 1.5659558e-07 2.2775885e-06 9.1985386e-08 5.9478640e-07 5.8958586e-08
8.7100000e+00 8.8696605e-08 4.9479113e-10 3.2278575e-08 1.0456728e-09 -2.9931449e-10 -2.0405434e-09 7.1454460e-06 1.5678016e-07 2.2839998e-06 9.2242844e-08 5.9478682e-07 5.8635705e-08
8.7133333e+00 8.8846731e-08 1.3602700e-09 3.1834937e-08 1.5289115e-09 3.0235145e-10 -1.1882666e-09 7.1658698e-06 1.5709523e-07 2.2909892e-06 9.2558105e-08 5.9478305e-07 5.8231328e-08
8.7169444e+00 8.9009368e-08 1.5627256e-09 3.2682199e-08 1.3811879e-09 -3.2768427e-10 -2.5444451e-09 7.1973640e-06 1.5767086e-07 2.3020179e-06 9.2987513e-08 5.9471693e-07 5.7651560e-08
8.7225000e+00 8.9259577e-08 1.9083732e-09 3.3489751e-08 1.1952592e-09 3.8349562e-11 -9.3416240e-10 7.2163029e-06 1.5796284e-07 2.3088213e-06 9.3122760e-08 5.9449987e-07 5.7271676e-08
8.7258333e+00 8.9409703e-08 1.0261570e-09 3.4544669e-08 1.5721935e-10 -1.6214710e-09 -2.8646771e-09 7.2368545e-06 1.5817580e-07 2.3161286e-06 9.3324592e-08 5.9420963e-07 5.6815283e-08
8.7294444e+00 8.9558899e-08 9.4943716e-10 3.2907294e-08 1.7058386e-09 -3.3249699e-10 -1.3481831e-09 7.2574400e-06 1.5840448e-07 2.3233080e-06 9.3688918e-08 5.9420492e-07 5.6431826e-08
8.7330556e+00 8.9705612e-08 1.1720976e-09 3.3364362e-08 1.6571739e-09 3.0082805e-10 -2.1914189e-09 7.2780592e-06 1.5871361e-07 2.3305482e-06 9.3850217e-08 5.9427271e-07 5.5874638e-08
8.7366667e+00 8.9852325e-08 1.6957368e-09 3.3468149e-08 -1.6826390e-10 1.5554725e-10 -2.9518601e-09 7.2987122e-06 1.5901076e-07 2.3376880e-06 9.3934900e-08 5.9407273e-07 5.5603208e-08
8.7402778e+00 8.9999039e-08 1.0609374e-09 3.2437767e-08 9.4995597e-10 -1.5018952e-09 4.4635178e-10 7.3193990e-06 1.5929434e-07 2.3447915e-06 9.4192186e-08 5.9382712e-07 5.5654399e-08
8.7438889e+00 9.0147242e-08 1.5699168e-09 3.3132468e-08 1.4249936e-09 -1.5159307e-10 2.6185193e-11 7.3401204e-06 1.5957857e-07 2.3518875e-06 9.4496467e-08 5.9356452e-07 5.5328331e-08
8.7475000e+00 9.0300479e-08 1.0669327e-09 3.2369053e-08 1.3837512e-09 -1.6162960e-09 -3.0360404e-09 7.3592791e-06 1.5977985e-07 2.3584042e-06 9.4749123e-08 5.9334593e-07 5.4891483e-08
8.7508333e+00 9.0441928e-08 9.5594714e-10 3.2798355e-08 1.1428056e-09 2.2080224e-11 -1.3324389e-09 7.3800682e-06 1.6005743e-07 2.3654558e-06 9.5060799e-08 5.9324731e-07 5.4695211e-08
8.7544444e+00 9.0595165e-08 1.6192181e-09 3.2292974e-08 1.7342119e-09 -6.8601971e-10 -4.7930101e-10 7.4008925e-06 1.6035336e-07 2.3725560e-06 9.5422001e-08 5.9303382e-07 5.4205819e-08
8.7580556e+00 9.0748402e-08 1.1262233e-09 3.3247862e-08 1.5999560e-09 -7.5118734e-10 -4.0381653e-09 7.4217508e-06 1.6062250e-07 2.3796961e-06 9.5626840e-08 5.9286816e-07 5.3688961e-08
8.7616667e+00 9.0891455e-08 1.3706137e-09 3.2660883e-08 2.9086551e-10 -3.6411854e-10 -7.3283448e-10 7.4426409e-06 1.6097693e-07 2.3867459e-06 9.5862478e-08 5.9263791e-07 5.3530793e-08
8.7652778e+00 9.1025689e-08 1.9174506e-09 3.2414184e-08 1.8842507e-09 -1.1859780e-09 -7.2718109e-10 7.4635619e-06 1.6138216e-07 2.3937633e-06 9.6198912e-08 5.9235815e-07 5.3152435e-08
8.7688889e+00 9.1159923e-08 1.8419557e-09 3.2361155e-08 1.2213010e-09 -6.9739127e-10 -2.7653553e-09 7.4829009e-06 1.6177481e-07 2.4002575e-06 9.6635645e-08 5.9224359e-07 5.2854736e-08
8.7722222e+00 9.1283831e-08 2.1042533e-09 3.2581378e-08 3.1460307e-09 -1.3811341e-10 -2.1163534e-10 7.5038812e-06 1.6197396e-07 2.4071627e-06 9.7091325e-08 5.9224133e-07 5.2633777e-08
8.7758333e+00 9.1418065e-08 -2.5668641e-10 3.1159065e-08 1.0602419e-09 1.2291502e-10 -1.8279815e-09 7.5362247e-06 1.6221967e-07 2.4179193e-06 9.7765660e-08 5.9211452e-07 5.1913284e-08
8.7813889e+00 9.1658560e-08 1.7383668e-09 3.3380229e-08 2.9857676e-09 -6.7784035e-10 -2.4949746e-09 7.5572939e-06 1.6261940e-07 2.4251821e-06 9.8222895e-08 5.9193867e-07 5.1501225e-08
8.7850000e+00 9.1817387e-08 1.9699585e-09 3.3661690e-08 1.2348643e-09 -5.0603146e-10 -1.3086476e-09 7.5783995e-06 1.6289067e-07 2.4322880e-06 9.8364678e-08 5.9166026e-07 5.1337210e-08
8.7886111e+00 9.1976215e-08 5.4664647e-10 3.1930392e-08 7.3897968e-11 -1.3682921e-09 -2.0533953e-10 7.5979140e-06 1.6322922e-07 2.4388241e-06 9.8439191e-08 5.9132616e-07 5.0999499e-08
8.7919444e+00 9.2122825e-08 2.8559059e-09 3.3430763e-08 6.7123991e-10 -1.0683873e-09 -3.1717654e-09 7.6190885e-06 1.6373284e-07 2.4460610e-06 9.8663970e-08 5.9124266e-07 5.0552001e-08
8.7955556e+00 9.2269727e-08 1.8162132e-09 3.3372068e-08 1.4036377e-09 5.0626097e-10 -9.5898784e-10 7.6402960e-06 1.6406760e-07 2.4533199e-06 9.8995385e-08 5.9133981e-07 5.0160381e-08
8.7991667e+00 9.2411249e-08 1.2894197e-09 3.3632421e-08 1.6555774e-09 1.4776722e-10 -2.6559645e-09 7.6615360e-06 1.6432727e-07 2.4605528e-06 9.9300823e-08 5.9141556e-07 4.9705036e-08
8.8027778e+00 9.2552770e-08 1.1195491e-09 3.3133157e-08 1.1638526e-09 3.6219674e-10 -1.5472232e-09 7.6828086e-06 1.6444219e-07 2.4678171e-06 9.9626463e-08 5.9157961e-07 4.9352994e-08
8.8063889e+00 9.2694292e-08 -5.3415344e-11 3.3921638e-08 1.8420538e-09 7.4220322e-10 -1.7023970e-09 7.7041138e-06 1.6462331e-07 2.4750607e-06 1.0002913e-07 5.9166174e-07 4.8874163e-08
8.8100000e+00 9.2837750e-08 1.7337359e-09 3.2942834e-08 1.8748698e-09 -1.8926241e-10 -2.7175835e-09 7.7238118e-06 1.6490808e-07 2.4819103e-06 1.0037338e-07 5.9162263e-07 4.8652308e-08
8.8133333e+00 9.2992746e-08 1.1282253e-09 3.5553379e-08 1.5676260e-09 -9.5954353e-11 4.9904188e-10 7.7451885e-06 1.6521294e-07 2.4894580e-06 1.0062609e-07 5.9151072e-07 4.8595511e-08
8.8169444e+00 9.3160659e-08 1.7000837e-09 3.4117120e-08 7.6512466e-10 -6.5743077e-10 -1.0233260e-09 7.7666036e-06 1.6558268e-07 2.4970062e-06 1.0078413e-07 5.9154630e-07 4.8557181e-08
8.8205556e+00 9.3328571e-08 1.7300569e-09 3.5559235e-08 6.9367834e-10 8.9693264e-10 6.6951391e-10 7.7880574e-06 1.6587829e-07 2.5045529e-06 1.0089787e-07 5.9211152e-07 4.8511538e-08
8.8241667e+00 9.3496483e-08 1.0123581e-09 3.4102174e-08 3.5624794e-10 2.9082819e-09 -1.0908414e-09 7.8095492e-06 1.6616979e-07 2.5119216e-06 1.0114572e-07 5.9262043e-07 4.8513986e-08
8.8277778e+00 9.3660555e-08 1.6919274e-09 3.3916561e-08 1.9315792e-09 5.1774933e-10 1.1134464e-09 7.8310781e-06 1.6652513e-07 2.5193376e-06 1.0162232e-07 5.9247050e-07 4.8542838e-08
8.8313889e+00 9.3818384e-08 1.6046285e-09 3.4538472e-08 2.4677680e-09 -1.5270610e-09 -8.4712470e-10 7.8509830e-06 1.6687314e-07 2.5262633e-06 1.0183693e-07 5.9229272e-07 4.8509225e-08
8.8347222e+00 9.3964072e-08 1.8929536e-09 3.4718870e-08 -3.2164480e-10 2.3044238e-10 5.1099619e-10 7.8842266e-06 1.6759048e-07 2.5378191e-06 1.0214815e-07 5.9239350e-07 4.8553748e-08
8.8402778e+00 9.4206886e-08 2.4326930e-09 3.4615747e-08 2.1889437e-09 2.1055039e-10 -2.4386056e-10 7.9058796e-06 1.6778933e-07 2.5453459e-06 1.0259916e-07 5.9242948e-07 4.8409072e-08
8.8438889e+00 9.4353614e-08 -5.8788678e-10 3.4862696e-08 1.9742982e-09 3.1703507e-11 -1.0916111e-09 7.9275620e-06 1.6787233e-07 2.5530189e-06 1.0303973e-07 5.9222369e-07 4.8301987e-08
8.8475000e+00 9.4462474e-08 1.3578062e-09 3.5965103e-08 2.0925086e-09 -1.4170952e-09 1.0313780e-10 7.9475987e-06 1.6817396e-07 2.5601030e-06 1.0329343e-07 5.9194869e-07 4.8255142e-08
8.8508333e+00 9.4562960e-08 1.6736460e-09 3.4876147e-08 4.4441716e-10 -5.8859166e-10 -5.7159182e-10 7.9693291e-06 1.6854742e-07 2.5676027e-06 1.0364859e-07 5.9184546e-07 4.7966018e-08
8.8544444e+00 9.4671819e-08 1.7910411e-09 3.4351839e-08 2.8340307e-09 -1.0634184e-10 -2.0972426e-09 7.9910846e-06 1.6903477e-07 2.5751557e-06 1.0420870e-07 5.9181856e-07 4.7612846e-08
8.8580556e+00 9.4780679e-08 2.7301478e-09 3.5367835e-08 2.3362033e-09 -7.4776395e-11 -1.1628017e-09 8.0128678e-06 1.6948919e-07 2.5828584e-06 1.0463982e-07 5.9196455e-07 4.7287373e-08
8.8616667e+00 9.4913794e-08 1.4856169e-09 3.5734014e-08 1.6433166e-09 1.0576428e-09 -1.8415707e-09 8.0346841e-06 1.6989024e-07 2.5903889e-06 1.0494381e-07 5.9212670e-07 4.6943769e-08
8.8652778e+00 9.5068072e-08 2.2349409e-09 3.3777983e-08 1.1628213e-09 3.3935107e-11 -1.3301566e-09 8.0565358e-06 1.7030694e-07 2.5979406e-06 1.0520500e-07 5.9210772e-07 4.6638204e-08
8.8688889e+00 9.5222351e-08 1.6309179e-09 3.5930414e-08 1.2481377e-09 -1.6168318e-10 -1.4904389e-09 8.0767380e-06 1.7066013e-07 2.6051475e-06 1.0560012e-07 5.9196685e-07 4.6331121e-08
8.8722222e+00 9.5364761e-08 1.9187152e-09 3.6138082e-08 2.7030717e-09 -8.6574365e-10 -1.5804004e-09 8.0986578e-06 1.7102198e-07 2.6128854e-06 1.0609550e-07 5.9178890e-07 4.6193965e-08
8.8758333e+00 9.5519039e-08 1.4381715e-09 3.5288757e-08 1.8696946e-09 -3.3225641e-10 3.1434810e-10 8.1206152e-06 1.7145568e-07 2.6204860e-06 1.0650505e-07 5.9165046e-07 4.6259792e-08
8.8794444e+00 9.5691784e-08 2.5853357e-09 3.4870800e-08 1.9107682e-09 -5.9970524e-10 2.9328357e-10 8.1426126e-06 1.7198892e-07 2.6281108e-06 1.0680063e-07 5.9141932e-07 4.6295660e-08
8.8830556e+00 9.5868009e-08 2.3616451e-09 3.5512623e-08 8.1763942e-10 -9.5643355e-10 3.7805548e-11 8.1646506e-06 1.7245501e-07 2.6358825e-06 1.0690974e-07 5.9138653e-07 4.6194028e-08
8.8866667e+00 9.6044234e-08 1.9623597e-09 3.6225725e-08 1.8952537e-10 7.3570995e-10 -9.7594112e-10 8.1867290e-06 1.7285884e-07 2.6435699e-06 1.0721703e-07 5.9143040e-07 4.6028732e-08
8.8902778e+00 9.6220458e-08 1.7839984e-09 3.4734867e-08 2.6469405e-09 -4.4034482e-10 -5.4986762e-10 8.2071451e-06 1.7318706e-07 2.6506214e-06 1.0772072e-07 5.9124485e-07 4.5749425e-08
8.8936111e+00 9.6384862e-08 1.5147519e-09 3.5780020e-08 2.3900516e-09 -9.1292338e-10 -2.2432101e-09 8.2412522e-06 1.7365166e-07 2.6626142e-06 1.0842933e-07 5.9075607e-07 4.5526615e-08
8.8991667e+00 9.6673907e-08 1.2868315e-09 3.6176994e-08 1.8616071e-09 -1.2259613e-09 9.0635431e-10 8.2634765e-06 1.7398902e-07 2.6704461e-06 1.0876317e-07 5.9053677e-07 4.5538533e-08
8.9027778e+00 9.6861787e-08 1.8429548e-09 3.6116824e-08 1.2199111e-09 -2.5041404e-10 -7.9634574e-10 8.2857440e-06 1.7445399e-07 2.6783027e-06 1.0912940e-07 5.9037201e-07 4.5265164e-08
8.9063889e+00 9.7049667e-08 2.4706001e-09 3.6406057e-08 2.1606856e-09 -8.5879691e-10 -1.7270631e-09 8.3063369e-06 1.7491927e-07 2.6855327e-06 1.0959347e-07 5.8999485e-07 4.4878013e-08
8.9097222e+00 9.7223094e-08 2.2056254e-09 3.5894345e-08 2.4800208e-09 -1.8918990e-09 -2.1444411e-09 8.3286840e-06 1.7532193e-07 2.6932483e-06 1.0997603e-07 5.8964574e-07 4.4550178e-08
8.9133333e+00 9.7381564e-08 1.5298597e-09 3.5325903e-08 1.0513631e-09 -4.5835286e-10 -8.8172714e-10 8.3510675e-06 1.7559348e-07 2.7009780e-06 1.1027951e-07 5.8950212e-07 4.4350187e-08
8.9169444e+00 9.7539879e-08 9.8932658e-10 3.6025062e-08 1.7499968e-09 -5.0853643e-10 -9.6434799e-10 8.3734874e-06 1.7585859e-07 2.7087610e-06 1.1066798e-07 5.8950765e-07 4.4117106e-08
8.9205556e+00 9.7698194e-08 1.4702298e-09 3.5817951e-08 1.8358404e-09 5.4573663e-10 -1.1871676e-09 8.3959436e-06 1.7615266e-07 2.7166096e-06 1.1103388e-07 5.8963349e-07 4.3949782e-08
8.9241667e+00 9.7856509e-08 1.2578661e-09 3.6630991e-08 1.5416960e-09 3.0144966e-10 -3.5736600e-10 8.4167054e-06 1.7629674e-07 2.7238929e-06 1.1137284e-07 5.8947020e-07 4.3674850e-08
8.9275000e+00 9.8009603e-08 1.9021399e-10 3.6202221e-08 1.8478958e-09 -1.4923364e-09 -2.3919465e-09 8.4392357e-06 1.7649561e-07 2.7319027e-06 1.1158769e-07 5.8923671e-07 4.3386143e-08
8.9311111e+00 9.8190947e-08 1.6546527e-09 3.7734530e-08 1.3534515e-10 -7.9559449e-11 -2.7304327e-10 8.4618078e-06 1.7691254e-07 2.7398607e-06 1.1173704e-07 5.8908295e-07 4.3217483e-08
8.9347222e+00 9.8372291e-08 2.2133010e-09 3.5723309e-08 1.2433037e-09 -9.5559607e-10 -1.2838173e-09 8.4844214e-06 1.7725773e-07 2.7477052e-06 1.1191073e-07 5.8868127e-07 4.2883894e-08
8.9383333e+00 9.8553635e-08 9.8912093e-10 3.6688226e-08 3.5993626e-10 -1.7486489e-09 -1.7954684e-09 8.5070767e-06 1.7759785e-07 2.7556121e-06 1.1212843e-07 5.8821499e-07 4.2386448e-08
8.9419444e+00 9.8734979e-08 2.1662077e-09 3.6298488e-08 1.6496224e-09 -1.3904294e-09 -2.7963365e-09 8.5297726e-06 1.7808761e-07 2.7635700e-06 1.1255630e-07 5.8805121e-07 4.1974118e-08
8.9455556e+00 9.8906876e-08 2.3773450e-09 3.7158549e-08 2.2999612e-09 2.8785522e-10 -1.0097876e-09 8.5507572e-06 1.7844139e-07 2.7710352e-06 1.1284539e-07 5.8794811e-07 4.1754404e-08
8.9488889e+00 9.9061565e-08 1.1782167e-09 3.7494025e-08 5.9087760e-10 -1.0397909e-09 -1.1873527e-09 8.5735276e-06 1.7872302e-07 2.7791884e-06 1.1303811e-07 5.8756031e-07 4.1276503e-08
8.9525000e+00 9.9229145e-08 1.4345240e-09 3.7765637e-08 1.1881553e-09 -1.5710107e-09 -3.2240394e-09 8.6086341e-06 1.7931921e-07 2.7916346e-06 1.1355741e-07 5.8705413e-07 4.0687394e-08
8.9580556e+00 9.9486961e-08 2.1606022e-09 3.6911527e-08 1.9275921e-09 -6.4397252e-10 -3.1061876e-10 8.6297427e-06 1.7976880e-07 2.7990711e-06 1.1383133e-07 5.8683828e-07 4.0641155e-08
8.9613889e+00 9.9650480e-08 2.3578801e-09 3.7453610e-08 8.1168699e-10 -9.3028363e-10 -1.5177056e-10 8.6526506e-06 1.8013603e-07 2.8072059e-06 1.1401629e-07 5.8672941e-07 4.0681201e-08
8.9650000e+00 9.9837453e-08 1.0489383e-09 3.7636880e-08 8.9557042e-10 1.9735350e-10 5.2143015e-10 8.6756014e-06 1.8039881e-07 2.8153914e-06 1.1436700e-07 5.8660053e-07 4.0877291e-08
8.9686111e+00 1.0002443e-07 1.3889258e-09 3.7921777e-08 2.3417552e-09 -1.0649924e-09 1.2886260e-09 8.6985951e-06 1.8083821e-07 2.8236743e-06 1.1477519e-07 5.8652172e-07 4.0985927e-08
8.9722222e+00 1.0021140e-07 2.6874814e-09 3.8535758e-08 1.4261734e-09 5.3437751e-10 -2.8583228e-10 8.7216318e-06 1.8127802e-07 2.8319084e-06 1.1514129e-07 5.8666693e-07 4.0902226e-08
8.9758333e+00 1.0039837e-07 1.3926909e-09 3.7471429e-08 1.9532143e-09 4.4326408e-10 -4.8678479e-10 8.7447100e-06 1.8159218e-07 2.8400573e-06 1.1557015e-07 5.8662308e-07 4.0731922e-08
8.9794444e+00 1.0057256e-07 1.5218154e-09 3.7748769e-08 2.0054505e-09 -7.3848469e-10 -1.0852595e-09 8.7678279e-06 1.8202688e-07 2.8482636e-06 1.1591867e-07 5.8660027e-07 4.0268481e-08
8.9830556e+00 1.0074431e-07 2.5110204e-09 3.8001554e-08 1.2117002e-09 5.8491877e-10 -3.1926499e-09 8.7909852e-06 1.8246861e-07 2.8565134e-06 1.1633732e-07 5.8650041e-07 3.9732425e-08
8.9866667e+00 1.0091605e-07 1.5869329e-09 3.8150867e-08 2.6527921e-09 -1.2572206e-09 -1.7555675e-09 8.8123962e-06 1.8275170e-07 2.8640834e-06 1.1666047e-07 5.8614129e-07 3.9398093e-08
8.9900000e+00 1.0107459e-07 1.2582121e-09 3.7548729e-08 5.7863461e-10 -1.3619051e-09 -1.5877476e-09 8.8356295e-06 1.8307919e-07 2.8721653e-06 1.1683910e-07 5.8563676e-07 3.8964984e-08
8.9936111e+00 1.0124754e-07 1.7799016e-09 3.7053721e-08 1.0702821e-09 -2.0347207e-09 -2.4101827e-09 8.8589034e-06 1.8339191e-07 2.8802669e-06 1.1718885e-07 5.8549861e-07 3.8543401e-08
8.9972222e+00 1.0142747e-07 1.1213048e-09 3.7730160e-08 2.1581518e-09 1.1047072e-09 -1.4813567e-09 8.8822185e-06 1.8363428e-07 2.8885531e-06 1.1763003e-07 5.8583079e-07 3.8149368e-08
9.0008333e+00 1.0160740e-07 1.1271569e-09 3.8757855e-08 1.9143500e-09 1.1316059e-09 -2.1558646e-09 8.9055750e-06 1.8396991e-07 2.8969530e-06 1.1806551e-07 5.8587244e-07 3.7856283e-08
9.0044444e+00 1.0178733e-07 1.9865375e-09 3.8779804e-08 2.1054473e-09 -8.5124060e-10 -5.4953827e-10 8.9271716e-06 1.8444015e-07 2.9046460e-06 1.1841072e-07 5.8568856e-07 3.7568049e-08
9.0077778e+00 1.0195342e-07 2.7394911e-09 3.8150379e-08 1.3466794e-09 -4.8980429e-10 -2.3327962e-09 8.9506084e-06 1.8485244e-07 2.9130034e-06 1.1868913e-07 5.8556466e-07 3.7137675e-08
9.0113889e+00 1.0214088e-07 1.0854018e-09 3.8994726e-08 1.2232320e-09 -3.4435349e-10 -1.6398951e-09 8.9867516e-06 1.8541337e-07 2.9258468e-06 1.1914052e-07 5.8537843e-07 3.6844240e-08
9.0169444e+00 1.0244317e-07 2.2970752e-09 3.8065742e-08 1.4851056e-09 -4.7057900e-10 -1.2071273e-10 9.0103019e-06 1.8581296e-07 2.9340662e-06 1.1945337e-07 5.8541138e-07 3.6625478e-08
9.0205556e+00 1.0263966e-07 1.4100218e-09 3.7806051e-08 1.4026942e-09 6.9238206e-10 -1.8986288e-09 9.0320808e-06 1.8599006e-07 2.9417269e-06 1.1973217e-07 5.8560778e-07 3.6416389e-08
9.0238889e+00 1.0282104e-07 3.6987288e-10 3.8800901e-08 1.3853076e-09 7.4001359e-10 -1.9225748e-10 9.0557182e-06 1.8630330e-07 2.9500355e-06 1.2000895e-07 5.8576112e-07 3.6218468e-08
9.0275000e+00 1.0302054e-07 2.5361062e-09 3.7893168e-08 1.1695830e-09 2.9235061e-10 -1.6347107e-09 9.0794023e-06 1.8686589e-07 2.9583416e-06 1.2038608e-07 5.8582685e-07 3.5901624e-08
9.0311111e+00 1.0322706e-07 2.6830864e-09 3.8778773e-08 2.3116335e-09 1.5016175e-10 -1.2900053e-09 9.1031339e-06 1.8745738e-07 2.9668889e-06 1.2070600e-07 5.8596239e-07 3.5604543e-08
9.0347222e+00 1.0343358e-07 2.8043030e-09 4.0119344e-08 6.4150084e-10 7.6226671e-10 -1.4522774e-09 9.1250820e-06 1.8793675e-07 2.9747612e-06 1.2109084e-07 5.8617677e-07 3.5254266e-08
9.0380556e+00 1.0362422e-07 2.0134983e-09 3.8604042e-08 3.2069263e-09 8.0130500e-10 -2.0504937e-09 9.1489047e-06 1.8839734e-07 2.9832020e-06 1.2167915e-07 5.8618014e-07 3.4828955e-08
9.0416667e+00 1.0383074e-07 2.2594368e-09 3.9310421e-08 2.2236238e-09 -7.7859627e-10 -1.8754551e-09 9.1727761e-06 1.8872910e-07 2.9916160e-06 1.2200958e-07 5.8608040e-07 3.4357881e-08
9.0452778e+00 1.0404754e-07 8.1840646e-10 3.8357722e-08 8.2644075e-10 1.0707658e-10 -2.4729206e-09 9.1966980e-06 1.8898921e-07 2.9999621e-06 1.2225607e-07 5.8601012e-07 3.3904705e-08
9.0488889e+00 1.0427097e-07 1.5946386e-09 3.8683218e-08 1.4489288e-09 -5.8021013e-10 -1.7102422e-09 9.2206712e-06 1.8941489e-07 3.0084104e-06 1.2265083e-07 5.8567387e-07 3.3489137e-08
9.0525000e+00 1.0449441e-07 2.3544263e-09 3.9300563e-08 2.1949837e-09 -1.6834816e-09 -2.1257667e-09 9.2446957e-06 1.8995869e-07 3.0168540e-06 1.2314773e-07 5.8539828e-07 3.3001100e-08
9.0561111e+00 1.0471785e-07 2.6905605e-09 3.8640772e-08 2.3917678e-09 -1.7182414e-10 -2.3791889e-09 9.2687716e-06 1.9050980e-07 3.0253392e-06 1.2354945e-07 5.8525742e-07 3.2807643e-08
9.0597222e+00 1.0494128e-07 2.4221660e-09 3.9683814e-08 1.3164158e-09 -7.7647562e-10 5.9342836e-10 9.2910403e-06 1.9095729e-07 3.0332249e-06 1.2377052e-07 5.8494809e-07 3.2528595e-08
9.0630556e+00 1.0514037e-07 2.0751804e-09 3.9173531e-08 8.9433520e-10 -1.4795558e-09 -3.3839068e-09 9.3152123e-06 1.9138237e-07 3.0417208e-06 1.2394860e-07 5.8455345e-07 3.2032716e-08
9.0666667e+00 1.0535599e-07 1.8683693e-09 3.9249887e-08 7.4943939e-10 -1.1772498e-09 -1.1934358e-09 9.3394338e-06 1.9169962e-07 3.0501992e-06 1.2412991e-07 5.8443911e-07 3.1976742e-08
9.0702778e+00 1.0557160e-07 1.0747820e-09 3.9012618e-08 9.2423600e-10 4.0750520e-10 6.7675436e-10 9.3767944e-06 1.9197298e-07 3.0632487e-06 1.2444916e-07 5.8468333e-07 3.1908351e-08
9.0758333e+00 1.0590332e-07 5.7363255e-10 3.9284533e-08 9.9123949e-10 6.6115853e-10 -1.0871029e-09 9.3992633e-06 1.9222239e-07 3.0711467e-06 1.2457761e-07 5.8467763e-07 3.1647024e-08
9.0791667e+00 1.0606760e-07 1.9330182e-09 3.9695616e-08 2.9323667e-10 -7.0274956e-10 -1.5261697e-09 9.4236430e-06 1.9266201e-07 3.0797239e-06 1.2485440e-07 5.8464011e-07 3.1042467e-08
9.0827778e+00 1.0623756e-07 2.1454259e-09 3.9478343e-08 2.2617729e-09 4.5019168e-10 -4.0543588e-09 9.4480617e-06 1.9317279e-07 3.0883498e-06 1.2520658e-07 5.8453646e-07 3.0117471e-08
9.0863889e+00 1.0640752e-07 2.5931677e-09 4.0144756e-08 9.8908165e-10 -1.1479735e-09 -4.4840609e-09 9.4725195e-06 1.9361209e-07 3.0971040e-06 1.2545580e-07 5.8421605e-07 2.9403337e-08
9.0900000e+00 1.0657747e-07 1.4822788e-09 4.0663774e-08 1.3114252e-09 -1.0091001e-09 -2.1079442e-09 9.4970165e-06 1.9397718e-07 3.1058147e-06 1.2578787e-07 5.8410989e-07 2.9048979e-08
9.0936111e+00 1.0674954e-07 1.9046878e-09 3.9742788e-08 1.7538032e-09 2.9441701e-10 -1.1630551e-09 9.5215545e-06 1.9435097e-07 3.1144175e-06 1.2617697e-07 5.8422446e-07 2.8898844e-08
9.0972222e+00 1.0693397e-07 1.5629676e-09 3.9667589e-08 1.8379505e-09 4.7684645e-10 -2.2280895e-10 9.5442426e-06 1.9467317e-07 3.1224292e-06 1.2666849e-07 5.8426533e-07 2.8548864e-08
9.1005556e+00 1.0710423e-07 1.6752798e-09 4.0449514e-08 3.0771945e-09 -1.7872701e-10 -3.2769901e-09 9.5688620e-06 1.9509763e-07 3.1311186e-06 1.2722739e-07 5.8435634e-07 2.7913056e-08
9.1041667e+00 1.0728867e-07 2.2625012e-09 3.9760031e-08 2.0818902e-09 7.9140672e-10 -2.5920029e-09 9.5935239e-06 1.9550790e-07 3.1398331e-06 1.2767261e-07 5.8456258e-07 2.7527135e-08
9.1077778e+00 1.0747310e-07 1.5436434e-09 4.0681609e-08 2.0278630e-09 5.9705428e-10 -9.7034361e-10 9.6182300e-06 1.9586347e-07 3.1487638e-06 1.2809734e-07 5.8459374e-07 2.7288510e-08
9.1113889e+00 1.0767447e-07 1.7550364e-09 4.1755834e-08 1.8927360e-09 -3.8725858e-10 -1.2323468e-09 9.6429847e-06 1.9624025e-07 3.1577395e-06 1.2850555e-07 5.8465520e-07 2.6966621e-08
9.1150000e+00 1.0789631e-07 1.7403825e-09 4.1096099e-08 1.8753515e-09 8.0099488e-10 -1.7389378e-09 9.6677903e-06 1.9662223e-07 3.1666292e-06 1.2895111e-07 5.8462564e-07 2.6746085e-08
9.1186111e+00 1.0811814e-07 1.8033058e-09 4.0963082e-08 2.2374975e-09 -1.0000234e-09 -2.9677897e-10 9.6926469e-06 1.9703264e-07 3.1756774e-06 1.2946257e-07 5.8454727e-07 2.6544972e-08
9.1222222e+00 1.0833997e-07 2.0041327e-09 4.2559036e-08 2.4836587e-09 4.7242372e-10 -1.5596511e-09 9.7156367e-06 1.9734944e-07 3.1841439e-06 1.2995164e-07 5.8453470e-07 2.6487293e-08
9.1255556e+00 1.0854474e-07 1.1798338e-09 4.2105757e-08 2.4070706e-09 -5.6406259e-10 9.8285801e-10 9.7405915e-06 1.9760415e-07 3.1930767e-06 1.3028434e-07 5.8432215e-07 2.6671728e-08
9.1291667e+00 1.0876817e-07 1.1831571e-09 4.0350313e-08 6.6399495e-10 -8.6689064e-10 7.1961871e-10 9.7790838e-06 1.9817292e-07 3.2067265e-06 1.3073904e-07 5.8411229e-07 2.6305590e-08
9.1347222e+00 1.0911269e-07 2.2465793e-09 4.1548733e-08 2.0641789e-09 -5.1439198e-11 -2.9164467e-09 9.8041690e-06 1.9864217e-07 3.2157815e-06 1.3104440e-07 5.8425723e-07 2.5766719e-08
9.1383333e+00 1.0933662e-07 2.1067792e-09 4.2035943e-08 7.5460690e-10 1.0272351e-09 -2.0577439e-09 9.8273703e-06 1.9899109e-07 3.2240993e-06 1.3142640e-07 5.8419387e-07 2.5381164e-08
9.1416667e+00 1.0954333e-07 1.3998709e-09 4.1141733e-08 3.0653600e-09 -1.4893359e-09 -1.7978044e-09 9.8525542e-06 1.9944782e-07 3.2330163e-06 1.3196349e-07 5.8398319e-07 2.5101113e-08
9.1452778e+00 1.0976467e-07 2.8372997e-09 4.1169108e-08 1.8924063e-09 7.0991778e-11 -7.8727874e-10 9.8777887e-06 2.0000989e-07 3.2420548e-06 1.3244417e-07 5.8384800e-07 2.4747682e-08
9.1488889e+00 1.0998432e-07 2.3771633e-09 4.2263531e-08 2.5446101e-09 -9.8111525e-10 -2.4751677e-09 9.9030736e-06 2.0060663e-07 3.2512247e-06 1.3301750e-07 5.8346970e-07 2.4422542e-08
9.1525000e+00 1.1020397e-07 3.1588497e-09 4.2381238e-08 2.7477109e-09 -1.5657237e-09 -5.2611656e-10 9.9284090e-06 2.0112624e-07 3.2603047e-06 1.3350047e-07 5.8319808e-07 2.4418715e-08
9.1561111e+00 1.1042362e-07 1.6616926e-09 4.1434584e-08 1.7104477e-09 -2.6290032e-10 4.9078591e-10 9.9537949e-06 2.0137476e-07 3.2694108e-06 1.3395282e-07 5.8293649e-07 2.4213132e-08
9.1597222e+00 1.1064327e-07 6.4383856e-10 4.2621300e-08 2.4650944e-09 -1.4981186e-09 -2.3884775e-09 9.9792313e-06 2.0159818e-07 3.2787146e-06 1.3438603e-07 5.8281141e-07 2.3872471e-08
9.1633333e+00 1.1086345e-07 1.4288122e-09 4.3259944e-08 1.5337071e-09 6.5601677e-10 -7.5608110e-10 1.0002756e-05 2.0182312e-07 3.2871349e-06 1.3467357e-07 5.8287224e-07 2.3813359e-08
9.1666667e+00 1.1106670e-07 8.3191942e-10 4.0943024e-08 1.3417197e-09 -2.1236062e-10 1.6495674e-10 1.0028289e-05 2.0203367e-07 3.2962118e-06 1.3496767e-07 5.8251115e-07 2.3821524e-08
9.1702778e+00 1.1128689e-07 1.1214063e-09 4.2844301e-08 1.3730854e-09 -2.2185820e-09 -8.9589765e-11 1.0053874e-05 2.0239093e-07 3.3055643e-06 1.3533299e-07 5.8206497e-07 2.3839155e-08
9.1738889e+00 1.1150708e-07 2.1929471e-09 4.3486574e-08 1.9990918e-09 -7.8517964e-10 2.5233853e-10 1.0079509e-05 2.0277919e-07 3.3149279e-06 1.3575531e-07 5.8172533e-07 2.3801677e-08
9.1775000e+00 1.1173392e-07 1.4090281e-09 4.2946465e-08 1.8992746e-09 -1.5013299e-09 -5.9828810e-10 1.0105199e-05 2.0310054e-07 3.3242161e-06 1.3617673e-07 5.8122292e-07 2.3655158e-08
9.1811111e+00 1.1197647e-07 1.5721671e-09 4.2790391e-08 1.9906745e-09 -1.8810528e-09 -7.5419474e-10 1.0130944e-05 2.0343778e-07 3.3334864e-06 1.3675268e-07 5.8086079e-07 2.3392623e-08
9.1847222e+00 1.1221902e-07 1.5564782e-09 4.2781851e-08 3.3258044e-09 -5.5685088e-10 -1.6692080e-09 1.0154758e-05 2.0383064e-07 3.3422377e-06 1.3723096e-07 5.8094122e-07 2.3142748e-08
9.1880556e+00 1.1244291e-07 2.3918035e-09 4.4731154e-08 1.4569749e-09 1.1434018e-09 -8.2954038e-10 1.0194553e-05 2.0464157e-07 3.3568697e-06 1.3772626e-07 5.8105640e-07 2.2964084e-08
9.1936111e+00 1.1281299e-07 2.4982360e-09 4.3061100e-08 1.5148557e-09 -6.3936763e-10 -2.4244219e-10 1.0220488e-05 2.0516533e-07 3.3662493e-06 1.3817152e-07 5.8115409e-07 2.2985550e-08
9.1972222e+00 1.1303417e-07 2.3607859e-09 4.3519698e-08 2.5952265e-09 1.2970389e-09 4.4059404e-10 1.0244473e-05 2.0558322e-07 3.3749371e-06 1.3877288e-07 5.8129672e-07 2.2938796e-08
9.2005556e+00 1.1323833e-07 1.8390884e-09 4.3358089e-08 3.4184229e-09 -2.5682022e-10 -9.0814143e-10 1.0270505e-05 2.0597431e-07 3.3844167e-06 1.3935635e-07 5.8121475e-07 2.2548941e-08
9.2041667e+00 1.1345951e-07 1.7891641e-09 4.4145459e-08 1.9674421e-09 -2.9499397e-10 -2.6905161e-09 1.0296588e-05 2.0643560e-07 3.3938171e-06 1.3981350e-07 5.8117502e-07 2.2075735e-08
9.2077778e+00 1.1368069e-07 2.4902786e-09 4.2628051e-08 2.2523826e-09 2.7529721e-11 -1.6775372e-09 1.0322722e-05 2.0687636e-07 3.4033228e-06 1.4021095e-07 5.8113880e-07 2.1730778e-08
9.2113889e+00 1.1389975e-07 1.5987389e-09 4.5116429e-08 1.4164239e-09 -2.7141664e-10 -1.5066821e-09 1.0348906e-05 2.0729494e-07 3.4130156e-06 1.4048862e-07 5.8111502e-07 2.1331476e-08
9.2150000e+00 1.1411624e-07 2.2844209e-09 4.4355800e-08 1.1466327e-09 1.1138195e-10 -2.1791810e-09 1.0373120e-05 2.0770372e-07 3.4219106e-06 1.4085430e-07 5.8131206e-07 2.1184423e-08
9.2183333e+00 1.1431607e-07 1.8239923e-09 4.4594162e-08 2.5102163e-09 1.3256346e-09 7.0864996e-10 1.0399399e-05 2.0811317e-07 3.4314740e-06 1.4129838e-07 5.8142173e-07 2.1392652e-08
9.2219444e+00 1.1453256e-07 1.9744885e-09 4.3683207e-08 1.5889538e-09 -5.8729142e-10 1.2134612e-09 1.0425729e-05 2.0852044e-07 3.4408988e-06 1.4178593e-07 5.8134690e-07 2.1527962e-08
9.2255556e+00 1.1474905e-07 1.8038300e-09 4.3315100e-08 2.9115491e-09 8.3499903e-11 3.5555341e-11 1.0452111e-05 2.0894288e-07 3.4503660e-06 1.4228436e-07 5.8144030e-07 2.1618203e-08
9.2291667e+00 1.1499790e-07 2.1152574e-09 4.4074811e-08 1.6893330e-09 5.4526901e-10 7.9743606e-10 1.0478552e-05 2.0945839e-07 3.4600446e-06 1.4271148e-07 5.8145830e-07 2.1525918e-08
9.2327778e+00 1.1525707e-07 2.6671281e-09 4.5265609e-08 2.2532572e-09 -4.2406142e-10 -1.6492999e-09 1.0505053e-05 2.1000605e-07 3.4699028e-06 1.4322795e-07 5.8168249e-07 2.1517653e-08
9.2363889e+00 1.1551624e-07 2.4136414e-09 4.5733332e-08 2.5141755e-09 1.9333913e-09 1.5730143e-09 1.0529567e-05 2.1047636e-07 3.4789739e-06 1.4364378e-07 5.8190328e-07 2.1594640e-08
9.2397222e+00 1.1575548e-07 2.3131056e-09 4.4977832e-08 1.6441162e-09 -3.2313524e-10 -8.0314796e-10 1.0556182e-05 2.1099880e-07 3.4887285e-06 1.4410624e-07 5.8198954e-07 2.1467461e-08
9.2433333e+00 1.1601293e-07 2.5336738e-09 4.5064310e-08 2.6247571e-09 9.0385607e-10 -3.7080968e-10 1.0582853e-05 2.1151571e-07 3.4985600e-06 1.4447318e-07 5.8204850e-07 2.1341177e-08
9.2469444e+00 1.1624586e-07 2.2617485e-09 4.5688292e-08 7.6239931e-10 -5.0693441e-10 -7.9489071e-10 1.0623990e-05 2.1229896e-07 3.5135041e-06 1.4481526e-07 5.8217859e-07 2.0936351e-08
9.2525000e+00 1.1660421e-07 2.4613603e-09 4.3975974e-08 1.2900523e-09 1.0761950e-09 -1.6340642e-09 1.0648733e-05 2.1273786e-07 3.5223300e-06 1.4513909e-07 5.8239339e-07 2.0796781e-08
9.2558333e+00 1.1681922e-07 1.9496755e-09 4.4283746e-08 1.9482773e-09 4.9041740e-10 2.3836002e-10 1.0675589e-05 2.1318992e-07 3.5320009e-06 1.4561552e-07 5.8250521e-07 2.0939497e-08
9.2594444e+00 1.1705215e-07 2.2441493e-09 4.4986056e-08 2.4495257e-09 2.6239091e-10 1.0790248e-09 1.0702496e-05 2.1366262e-07 3.5417526e-06 1.4613247e-07 5.8243835e-07 2.1018167e-08
9.2630556e+00 1.1726036e-07 2.1411981e-09 4.5029297e-08 2.3223231e-09 -7.1255036e-10 -3.5284205e-10 1.0729450e-05 2.1423040e-07 3.5514949e-06 1.4656893e-07 5.8271907e-07 2.1107787e-08
9.2666667e+00 1.1746617e-07 3.1261337e-09 4.4900208e-08 1.7065771e-09 2.6024355e-09 1.1801022e-09 1.0756452e-05 2.1487671e-07 3.5611786e-06 1.4713246e-07 5.8328237e-07 2.1271075e-08
9.2702778e+00 1.1767198e-07 2.8698080e-09 4.4487263e-08 3.4951895e-09 1.1898057e-09 3.2717109e-10 1.0781419e-05 2.1541521e-07 3.5702394e-06 1.4772397e-07 5.8338159e-07 2.1225869e-08
9.2736111e+00 1.1786195e-07 2.5422286e-09 4.6120865e-08 2.4199654e-09 -4.6618417e-10 -7.7923461e-10 1.0808512e-05 2.1590638e-07 3.5802590e-06 1.4833686e-07 5.8342531e-07 2.1131730e-08
9.2772222e+00 1.1807377e-07 2.0144871e-09 4.6368079e-08 3.2374422e-09 7.6055098e-10 -8.9735343e-11 1.0835656e-05 2.1633579e-07 3.5901130e-06 1.4878563e-07 5.8367192e-07 2.1176693e-08
9.2808333e+00 1.1830701e-07 1.9692268e-09 4.4591765e-08 9.0503750e-10 8.9969850e-10 5.0477938e-10 1.0862854e-05 2.1677802e-07 3.5997502e-06 1.4903027e-07 5.8394411e-07 2.1177624e-08
9.2844444e+00 1.1854026e-07 2.1333834e-09 4.4367024e-08 1.3532144e-09 9.3270300e-10 -4.9619058e-10 1.0890106e-05 2.1733774e-07 3.6094749e-06 1.4934137e-07 5.8433655e-07 2.1108059e-08
9.2880556e+00 1.1877351e-07 3.0592347e-09 4.5399242e-08 1.5184577e-09 1.7093086e-09 -1.4594975e-10 1.0917411e-05 2.1789624e-07 3.6192210e-06 1.4978595e-07 5.8463461e-07 2.1174701e-08
9.2916667e+00 1.1900675e-07 2.1220046e-09 4.4564837e-08 2.5853786e-09 2.9729949e-10 7.6110806e-10 1.0942663e-05 2.1832711e-07 3.6283452e-06 1.5026377e-07 5.8474623e-07 2.1488474e-08
9.2950000e+00 1.1921581e-07 2.2084315e-09 4.6677081e-08 2.1928089e-09 5.1674474e-10 2.3766273e-09 1.0970068e-05 2.1880011e-07 3.6383752e-06 1.5077365e-07 5.8484482e-07 2.1755950e-08
9.2986111e+00 1.1943720e-07 2.1796625e-09 4.5907342e-08 2.5137858e-09 1.4696523e-10 9.2380960e-11 1.0997524e-05 2.1929505e-07 3.6483353e-06 1.5117149e-07 5.8508385e-07 2.1702204e-08
9.3022222e+00 1.1965859e-07 2.4119797e-09 4.6032266e-08 1.1585924e-09 1.4622578e-09 -5.8850192e-10 1.1025031e-05 2.1978573e-07 3.6584906e-06 1.5147545e-07 5.8529684e-07 2.1584670e-08
9.3058333e+00 1.1987997e-07 2.1400784e-09 4.7709311e-08 1.6472091e-09 -2.8343322e-11 -4.9642538e-10 1.1067446e-05 2.2036000e-07 3.6742822e-06 1.5206034e-07 5.8619628e-07 2.1462939e-08
9.3113889e+00 1.2020694e-07 1.3228453e-09 4.7040035e-08 1.8620906e-09 3.9642140e-09 -2.3395971e-10 1.1092949e-05 2.2078104e-07 3.6835213e-06 1.5249036e-07 5.8663979e-07 2.1364438e-08
9.3147222e+00 1.2038328e-07 2.9087561e-09 4.5350452e-08 2.4381074e-09 -7.2958937e-10 -7.5104915e-10 1.1120619e-05 2.2133005e-07 3.6935392e-06 1.5310454e-07 5.8689871e-07 2.1295428e-08
9.3183333e+00 1.2057432e-07 2.1845229e-09 4.7122861e-08 3.2312527e-09 2.4727341e-09 1.1403174e-10 1.1148333e-05 2.2180491e-07 3.7034901e-06 1.5382866e-07 5.8756737e-07 2.1411621e-08
9.3219444e+00 1.2076536e-07 2.2208161e-09 4.4731242e-08 3.4529327e-09 2.0288162e-09 9.5852020e-10 1.1176090e-05 2.2243456e-07 3.7134631e-06 1.5439491e-07 5.8784515e-07 2.1445017e-08
9.3255556e+00 1.2095640e-07 3.6205221e-09 4.7327546e-08 1.7740430e-09 -1.5871815e-10 -6.5024938e-10 1.1203891e-05 2.2312335e-07 3.7236917e-06 1.5503741e-07 5.8770954e-07 2.1175836e-08
9.3291667e+00 1.2113885e-07 2.7694615e-09 4.7090362e-08 4.1567236e-09 -7.5424430e-10 -1.8344943e-09 1.1229590e-05 2.2368611e-07 3.7331384e-06 1.5565164e-07 5.8779899e-07 2.0868949e-08
9.3325000e+00 1.2130472e-07 2.8864409e-09 4.7376576e-08 1.9855645e-09 1.4065758e-09 -1.2343818e-09 1.1257470e-05 2.2414791e-07 3.7432574e-06 1.5606293e-07 5.8805595e-07 2.0582403e-08
9.3361111e+00 1.2148441e-07 1.3977883e-09 4.6029994e-08 1.8108945e-09 3.2332113e-10 -1.4106591e-09 1.1285392e-05 2.2468016e-07 3.7533516e-06 1.5655633e-07 5.8830004e-07 2.0277509e-08
9.3397222e+00 1.2166410e-07 3.5399872e-09 4.7146848e-08 2.7435659e-09 1.3199565e-09 -1.4037406e-09 1.1313355e-05 2.2534442e-07 3.7636996e-06 1.5709925e-07 5.8874472e-07 2.0093218e-08
9.3433333e+00 1.2184711e-07 2.6224222e-09 4.8373653e-08 2.2680176e-09 1.6737317e-09 -2.9741093e-10 1.1341366e-05 2.2576049e-07 3.7739870e-06 1.5768597e-07 5.8915912e-07 1.9974197e-08
9.3469444e+00 1.2207884e-07 1.2375048e-09 4.6586818e-08 3.1478374e-09 1.1160805e-09 -8.0124049e-10 1.1369430e-05 2.2618066e-07 3.7841688e-06 1.5829325e-07 5.8927534e-07 1.9699109e-08
9.3505556e+00 1.2231057e-07 2.6604831e-09 4.7398499e-08 2.4578278e-09 -3.3364574e-10 -1.7380422e-09 1.1395383e-05 2.2672086e-07 3.7937374e-06 1.5896181e-07 5.8914285e-07 1.9369879e-08
9.3538889e+00 1.2252447e-07 2.7686944e-09 4.8287440e-08 4.2278197e-09 -6.3265142e-10 -1.5542522e-09 1.1423549e-05 2.2723426e-07 3.8042777e-06 1.5959827e-07 5.8929469e-07 1.9115471e-08
9.3575000e+00 1.2275620e-07 1.9941557e-09 4.9008008e-08 1.6471681e-09 1.6548735e-09 -7.9412822e-10 1.1451769e-05 2.2763487e-07 3.8147865e-06 1.6006215e-07 5.8935207e-07 1.8841987e-08
9.3611111e+00 1.2299338e-07 1.7223938e-09 4.7996145e-08 2.6348650e-09 -1.2685299e-09 -1.7303436e-09 1.1480045e-05 2.2797863e-07 3.8251982e-06 1.6066877e-07 5.8923106e-07 1.8541134e-08
9.3647222e+00 1.2323979e-07 1.4667033e-09 4.8112108e-08 2.9646682e-09 4.5383779e-10 -1.0467586e-09 1.1521473e-05 2.2863221e-07 3.8404955e-06 1.6137933e-07 5.8964175e-07 1.8143071e-08
9.3700000e+00 1.2359993e-07 2.6819059e-09 4.8502065e-08 1.5230548e-09 1.4379038e-09 -1.4673245e-09 1.1549888e-05 2.2908043e-07 3.8510743e-06 1.6180881e-07 5.8983027e-07 1.7678805e-08
9.3736111e+00 1.2384635e-07 1.4762986e-09 4.9149135e-08 2.4413828e-09 -1.6876797e-10 -2.8182047e-09 1.1578359e-05 2.2951312e-07 3.8617505e-06 1.6236213e-07 5.8979394e-07 1.7381850e-08
9.3772222e+00 1.2408987e-07 2.5378215e-09 4.9400027e-08 2.6662299e-09 -7.5761116e-11 7.7076953e-11 1.1606885e-05 2.3004221e-07 3.8725795e-06 1.6290623e-07 5.8982051e-07 1.7572097e-08
9.3808333e+00 1.2432299e-07 2.3706889e-09 5.0560235e-08 2.3562270e-09 2.5461411e-10 1.6790495e-09 1.1635465e-05 2.3047146e-07 3.8832031e-06 1.6360210e-07 5.8999193e-07 1.7688155e-08
9.3844444e+00 1.2455611e-07 1.6115042e-09 4.7503311e-08 4.0672129e-09 8.9939744e-10 -6.0774529e-10 1.1661894e-05 2.3088694e-07 3.8927081e-06 1.6423580e-07 5.9016444e-07 1.7508107e-08
9.3877778e+00 1.2477130e-07 2.5641460e-09 4.7547390e-08 2.2697234e-09 3.5874812e-10 -1.1927341e-09 1.1690576e-05 2.3141651e-07 3.9031494e-06 1.6467605e-07 5.9000459e-07 1.7277377e-08
9.3913889e+00 1.2500441e-07 2.3487912e-09 4.8832979e-08 1.7941699e-09 -1.4348818e-09 -9.3707563e-10 1.1719312e-05 2.3192880e-07 3.9137364e-06 1.6504874e-07 5.9010145e-07 1.7266693e-08
9.3950000e+00 1.2523084e-07 2.4037703e-09 4.8893624e-08 1.6459772e-09 2.0869768e-09 8.3844985e-10 1.1748098e-05 2.3238519e-07 3.9241433e-06 1.6543390e-07 5.9041778e-07 1.7200469e-08
9.3986111e+00 1.2545121e-07 1.8302837e-09 4.7169691e-08 1.9093671e-09 4.2623278e-11 -1.4497470e-09 1.1776936e-05 2.3279112e-07 3.9344278e-06 1.6589626e-07 5.9047256e-07 1.6666263e-08
9.4022222e+00 1.2567157e-07 1.9355820e-09 4.7764326e-08 2.3585836e-09 3.2615830e-10 -3.4813838e-09 1.1805823e-05 2.3318480e-07 3.9448517e-06 1.6623962e-07 5.9065276e-07 1.6160008e-08
9.4058333e+00 1.2589193e-07 1.7166668e-09 4.8456808e-08 8.1086054e-10 8.8702604e-10 -1.1917395e-09 1.1832534e-05 2.3360181e-07 3.9545004e-06 1.6650103e-07 5.9086738e-07 1.5855463e-08
9.4091667e+00 1.2609534e-07 2.4743297e-09 4.8030073e-08 1.8032812e-09 6.7824691e-10 -1.8537122e-09 1.1861526e-05 2.3416432e-07 3.9650252e-06 1.6692350e-07 5.9121738e-07 1.5747570e-08
9.4127778e+00 1.2637784e-07 2.7441834e-09 4.9122024e-08 2.0964732e-09 1.6779778e-09 8.5777859e-10 1.1890585e-05 2.3475099e-07 3.9757034e-06 1.6741404e-07 5.9159400e-07 1.5889103e-08
9.4163889e+00 1.2667290e-07 2.6984014e-09 4.9445303e-08 2.4316041e-09 8.5750741e-10 4.4867954e-10 1.1919712e-05 2.3530060e-07 3.9865441e-06 1.6784753e-07 5.9174109e-07 1.5995078e-08
9.4200000e+00 1.2696796e-07 2.4004269e-09 5.0622853e-08 1.5698144e-09 1.3274917e-10 5.2955287e-10 1.1946658e-05 2.3577516e-07 3.9965169e-06 1.6833245e-07 5.9199974e-07 1.6168637e-08
9.4233333e+00 1.2724032e-07 2.3690078e-09 4.9105708e-08 3.2793961e-09 1.7536487e-09 1.2060382e-09 1.1991682e-05 2.3658664e-07 4.0130677e-06 1.6914804e-07 5.9251710e-07 1.6333537e-08
9.4288889e+00 1.2761281e-07 2.5243612e-09 5.0199089e-08 1.6141282e-09 5.1028917e-10 -2.1663884e-10 1.2021010e-05 2.3711911e-07 4.0239790e-06 1.6942953e-07 5.9251318e-07 1.6146368e-08
9.4325000e+00 1.2778770e-07 2.4154765e-09 5.0520133e-08 9.8423553e-10 -5.3665407e-10 -1.5110737e-09 1.2050379e-05 2.3746519e-07 4.0349024e-06 1.6979958e-07 5.9259805e-07 1.5792141e-08
9.4361111e+00 1.2796258e-07 7.9513712e-10 5.0311718e-08 2.4316226e-09 1.1080094e-09 -1.7587152e-09 1.2079788e-05 2.3786953e-07 4.0458223e-06 1.7026010e-07 5.9286713e-07 1.5320068e-08
9.4397222e+00 1.2813746e-07 2.9559505e-09 5.0487462e-08 1.8193195e-09 7.0346673e-10 -2.5988825e-09 1.2106970e-05 2.3837046e-07 4.0558453e-06 1.7078060e-07 5.9303901e-07 1.5036919e-08
9.4430556e+00 1.2829889e-07 2.0785580e-09 4.9741958e-08 3.3857207e-09 5.5012113e-10 -2.3260746e-10 1.2136459e-05 2.3879028e-07 4.0665934e-06 1.7141793e-07 5.9317136e-07 1.4922948e-08
9.4466667e+00 1.2849929e-07 1.8161687e-09 4.9471763e-08 2.4973179e-09 3.4089469e-10 -8.1942852e-10 1.2165994e-05 2.3931002e-07 4.0772673e-06 1.7191906e-07 5.9316554e-07 1.4836697e-08
9.4502778e+00 1.2870008e-07 3.0055137e-09 4.9055811e-08 2.1284251e-09 -3.8009766e-10 2.3264328e-11 1.2195575e-05 2.3979536e-07 4.0881016e-06 1.7241678e-07 5.9315735e-07 1.4401712e-08
9.4538889e+00 1.2890087e-07 1.4971219e-09 5.0953356e-08 2.4659828e-09 3.2499935e-10 -4.0385136e-09 1.2225202e-05 2.4010012e-07 4.0992152e-06 1.7297147e-07 5.9317788e-07 1.4050922e-08
9.4575000e+00 1.2910165e-07 1.3301605e-09 5.1633407e-08 2.6541848e-09 -1.8684220e-10 8.0045649e-10 1.2254876e-05 2.4051881e-07 4.1102303e-06 1.7346485e-07 5.9314903e-07 1.4169146e-08
9.4611111e+00 1.2930218e-07 2.5541043e-09 5.0044579e-08 1.9001576e-09 -7.3489627e-12 2.9083725e-10 1.2282307e-05 2.4092937e-07 4.1202610e-06 1.7413129e-07 5.9308515e-07 1.4329712e-08
9.4644444e+00 1.2948689e-07 1.5720709e-09 5.0263017e-08 4.7642046e-09 -4.5853698e-10 1.3148253e-09 1.2312069e-05 2.4147549e-07 4.1313187e-06 1.7480365e-07 5.9296788e-07 1.4422650e-08
9.4680556e+00 1.2968698e-07 3.4943721e-09 5.1807983e-08 1.4422008e-09 -3.3097958e-10 -4.5693602e-10 1.2341877e-05 2.4204470e-07 4.1425083e-06 1.7499137e-07 5.9269876e-07 1.4083323e-08
9.4716667e+00 1.2988708e-07 1.7863336e-09 5.1480726e-08 2.9060411e-10 -1.4807652e-09 -2.6753141e-09 1.2371731e-05 2.4237802e-07 4.1536128e-06 1.7534963e-07 5.9239585e-07 1.3762305e-08
9.4752778e+00 1.3008717e-07 1.3059023e-09 5.1021940e-08 3.0164256e-09 -5.5851531e-10 -2.8793100e-10 1.2401629e-05 2.4288443e-07 4.1646590e-06 1.7604661e-07 5.9242525e-07 1.3681974e-08
9.4788889e+00 1.3027666e-07 3.3921158e-09 5.0943544e-08 3.4172191e-09 7.5647493e-10 -4.5358794e-10 1.2429266e-05 2.4351610e-07 4.1749818e-06 1.7664513e-07 5.9251092e-07 1.3591411e-08
9.4822222e+00 1.3044690e-07 2.9563932e-09 5.2283905e-08 2.5680005e-09 -1.3171213e-10 -4.5204088e-10 1.2475407e-05 2.4432038e-07 4.1923660e-06 1.7737486e-07 5.9260891e-07 1.3737992e-08
9.4877778e+00 1.3073064e-07 1.8935101e-09 5.2021076e-08 1.8103714e-09 5.6054018e-10 1.3315318e-09 1.2505453e-05 2.4469362e-07 4.2035746e-06 1.7780923e-07 5.9276581e-07 1.3750887e-08
9.4913889e+00 1.3091506e-07 1.5690919e-09 5.1443720e-08 2.1991590e-09 4.9575462e-10 -1.2125089e-09 1.2535541e-05 2.4507320e-07 4.2148237e-06 1.7833611e-07 5.9300533e-07 1.3554043e-08
9.4950000e+00 1.3110306e-07 1.9523733e-09 5.2393282e-08 2.6643422e-09 1.1167473e-09 -6.0450476e-10 1.2563354e-05 2.4550055e-07 4.2250892e-06 1.7877388e-07 5.9335245e-07 1.3517691e-08
9.4983333e+00 1.3127959e-07 2.3426011e-09 5.0262617e-08 1.7133937e-09 1.4148815e-09 2.4098386e-10 1.2593526e-05 2.4603468e-07 4.2361405e-06 1.7918080e-07 5.9367425e-07 1.3506123e-08
9.5019444e+00 1.3147083e-07 2.6125247e-09 5.1749056e-08 2.0427916e-09 7.5151399e-10 -3.4776482e-10 1.2623743e-05 2.4658502e-07 4.2474409e-06 1.7983902e-07 5.9389882e-07 1.3559542e-08
9.5055556e+00 1.3166208e-07 2.4931359e-09 5.2562244e-08 4.0330403e-09 7.6036962e-10 8.4086454e-10 1.2654003e-05 2.4717986e-07 4.2587540e-06 1.8034328e-07 5.9408776e-07 1.3658811e-08
9.5091667e+00 1.3185333e-07 3.0252226e-09 5.1866669e-08 6.2171532e-10 5.1155100e-10 7.5455608e-11 1.2681983e-05 2.4776147e-07 4.2691466e-06 1.8068823e-07 5.9405355e-07 1.3640309e-08
9.5125000e+00 1.3210411e-07 2.8201589e-09 5.2059358e-08 2.8277612e-09 -7.6098531e-10 -2.6046586e-10 1.2712356e-05 2.4824223e-07 4.2805275e-06 1.8125342e-07 5.9405388e-07 1.3612222e-08
9.5161111e+00 1.3239395e-07 1.6399008e-09 5.2994430e-08 2.3893694e-09 7.6317711e-10 1.1986983e-12 1.2742796e-05 2.4868393e-07 4.2919738e-06 1.8177090e-07 5.9419947e-07 1.3530648e-08
9.5197222e+00 1.3268744e-07 2.4578261e-09 5.2663749e-08 2.3873704e-09 2.1697837e-10 -7.5419360e-10 NaN 2.4935165e-07 4.3034274e-06 1.8210581e-07 5.9444587e-07 1.3559676e-08
9.5233333e+00 NaN 3.7367356e-09 5.3061780e-08 7.0415406e-10 1.4418549e-09 1.0221508e-09 NaN 2.5009258e-07 4.3149310e-06 1.8249947e-07 5.9471042e-07 1.3662086e-08
9.5269444e+00 NaN 3.1369659e-09 5.3125914e-08 2.9296338e-09 3.3910554e-10 -7.6829864e-11 NaN 2.5059282e-07 4.3264714e-06 1.8313887e-07 5.9472396e-07 1.3765035e-08
9.5305556e+00 NaN 1.5038534e-09 5.3400700e-08 2.9724924e-09 -2.4792470e-10 1.0271234e-09 NaN 2.5110028e-07 4.3372638e-06 1.8371018e-07 5.9498729e-07 1.4022320e-08
9.5338889e+00 NaN 3.5962736e-09 5.4523628e-08 2.7406333e-09 2.1684093e-09 1.5457322e-09 NaN 2.5175704e-07 4.3489176e-06 1.8427864e-07 5.9552146e-07 1.4283422e-08
9.5375000e+00 NaN 2.4965656e-09 5.3049574e-08 2.5066238e-09 1.4277715e-09 8.6443211e-10 NaN 2.5217873e-07 4.3603307e-06 1.8477954e-07 5.9567085e-07 1.4295978e-08
9.5411111e+00 NaN 1.4154852e-09 5.2301597e-08 2.1170913e-09 -4.2204226e-10 -7.4852957e-10 NaN 2.5286672e-07 4.3773240e-06 1.8545570e-07 5.9589283e-07 1.4132682e-08
9.5466667e+00 NaN 2.7331910e-09 4.9658346e-08 1.9398843e-09 1.3934210e-09 -2.3124662e-10 NaN 2.5341829e-07 4.3872208e-06 1.8592434e-07 5.9604885e-07 1.4305923e-08
9.5500000e+00 NaN 2.8102280e-09 4.9310101e-08 2.7464817e-09 -2.5553534e-10 1.9636569e-09 NaN 2.5405761e-07 4.3976598e-06 1.8637127e-07 5.9596928e-07 1.4767475e-08
9.5536111e+00 NaN 3.1208698e-09 4.7049323e-08 1.3790587e-09 -2.8017087e-10 2.2968310e-09 NaN 2.5460609e-07 4.4077834e-06 1.8679572e-07 5.9592570e-07 1.5026734e-08
9.5572222e+00 NaN 1.9674865e-09 4.6399350e-08 2.5388874e-09 -1.3225287e-11 9.6328545e-11 NaN 2.5495705e-07 4.4177618e-06 1.8730278e-07 5.9610215e-07 1.5039587e-08
9.5608333e+00 NaN 1.2883921e-09 4.5709700e-08 2.1416922e-09 1.2011651e-09 2.2309190e-11 NaN 2.5531434e-07 4.4267718e-06 1.8764785e-07 5.9621647e-07 1.5023378e-08
9.5641667e+00 NaN 2.3024313e-09 4.4389672e-08 1.3090267e-09 -3.6739098e-10 -1.8440179e-10 NaN 2.5572735e-07 4.4361305e-06 1.8803026e-07 5.9620170e-07 1.5066878e-08
9.5677778e+00 NaN 1.5291899e-09 4.1998211e-08 2.2208659e-09 2.6792520e-10 5.8594670e-10 NaN 2.5622383e-07 4.4452860e-06 1.8848000e-07 5.9636298e-07 1.5212509e-08
9.5713889e+00 NaN 3.0766740e-09 4.2514220e-08 1.9306142e-09 8.1782396e-10 7.5833392e-10 NaN 2.5685614e-07 4.4543466e-06 1.8867917e-07 5.9680362e-07 1.5312112e-08
9.5750000e+00 NaN 2.7894462e-09 4.1122015e-08 -9.2084274e-11 2.1486860e-09 1.6107859e-10 NaN 2.5742855e-07 4.4631078e-06 1.8904429e-07 5.9731270e-07 1.5402355e-08
9.5786111e+00 NaN 2.5208797e-09 3.9750502e-08 3.4624199e-09 1.2785451e-09 6.7193842e-10 NaN 2.5794720e-07 4.4710926e-06 1.8958319e-07 5.9739828e-07 1.5513371e-08
9.5819444e+00 NaN 2.6916765e-09 4.0097850e-08 1.9266023e-09 -6.5439443e-10 4.3822384e-10 NaN 2.5859225e-07 4.4796854e-06 1.8993693e-07 5.9730913e-07 1.5718099e-08
9.5855556e+00 NaN 3.2925713e-09 3.9219885e-08 1.3386041e-09 5.4223267e-11 1.4515738e-09 NaN 2.5923588e-07 4.4881442e-06 1.9042387e-07 5.9755672e-07 1.5886171e-08
9.5891667e+00 NaN 2.6784078e-09 3.8861387e-08 3.1562581e-09 1.6125770e-09 9.9856798e-11 NaN 2.5978274e-07 4.4962891e-06 1.9110514e-07 5.9793687e-07 1.5908229e-08
9.5927778e+00 NaN 2.3949228e-09 3.6322348e-08 3.1324338e-09 9.4673207e-10 1.0375134e-10 NaN 2.6044165e-07 4.5043567e-06 1.9161090e-07 5.9805739e-07 1.6205450e-08
9.5963889e+00 NaN 3.7178501e-09 3.8148480e-08 1.5360639e-09 -1.3542100e-10 2.6398334e-09 NaN 2.6110907e-07 4.5125348e-06 1.9194179e-07 5.9816735e-07 1.6492009e-08
9.6000000e+00 NaN 2.4739880e-09 3.7341680e-08 1.5183139e-09 8.7575097e-10 5.3280869e-12 NaN 2.6180703e-07 4.5241823e-06 1.9261625e-07 5.9830905e-07 1.6708510e-08
9.6052778e+00 NaN 1.9563188e-09 3.6221067e-08 2.7414343e-09 -2.2304769e-10 1.3620446e-09 NaN 2.6225971e-07 4.5320580e-06 1.9312445e-07 5.9835556e-07 1.6794215e-08
9.6088889e+00 NaN 2.2432371e-09 3.6478316e-08 1.9496140e-09 5.3610942e-10 -5.7092234e-10 NaN 2.6265528e-07 4.5399435e-06 1.9348558e-07 5.9839551e-07 1.6844892e-08
9.6125000e+00 NaN 1.4265233e-09 3.6310448e-08 1.3839034e-09 -2.6714266e-10 1.0387114e-09 NaN 2.6298605e-07 4.5469861e-06 1.9375205e-07 5.9848621e-07 1.7171172e-08
9.6158333e+00 NaN 1.8977761e-09 3.4115704e-08 1.2807858e-09 9.2861974e-10 2.2240853e-09 NaN 2.6351815e-07 4.5545430e-06 1.9423780e-07 5.9883161e-07 1.7488829e-08
9.6194444e+00 NaN 3.0386036e-09 3.5639888e-08 3.2030694e-09 1.3967316e-09 7.0813316e-10 NaN 2.6411520e-07 4.5621134e-06 1.9485308e-07 5.9917575e-07 1.7679365e-08
9.6230556e+00 NaN 2.5003471e-09 3.4241292e-08 2.4764477e-09 9.2005220e-10 1.0506629e-09 NaN 2.6462162e-07 4.5694188e-06 1.9536528e-07 5.9955261e-07 1.7786569e-08
9.6266667e+00 NaN 2.1978199e-09 3.3193073e-08 2.2515295e-09 1.6170570e-09 -6.1085426e-11 NaN 2.6517232e-07 4.5767433e-06 1.9596257e-07 5.9980300e-07 1.7967038e-08
9.6302778e+00 NaN 2.9110534e-09 3.4417855e-08 3.2619745e-09 6.8624022e-11 1.7269481e-09 NaN 2.6572519e-07 4.5840451e-06 1.9674779e-07 5.9973732e-07 1.8176445e-08
9.6338889e+00 NaN 2.2180160e-09 3.2983054e-08 3.9862304e-09 -5.1074956e-10 2.0604115e-10 NaN 2.6617579e-07 4.5905875e-06 1.9743858e-07 5.9976988e-07 1.8377624e-08
9.6372222e+00 NaN 2.3106828e-09 3.2440694e-08 2.9216223e-09 7.4818408e-10 1.8057473e-09 NaN 2.6668658e-07 4.5975564e-06 1.9780163e-07 6.0002642e-07 1.8649739e-08
9.6408333e+00 NaN 2.4279699e-09 3.1888326e-08 4.2960207e-10 9.7891928e-10 7.0608888e-10 NaN 2.6718201e-07 4.6043360e-06 1.9824229e-07 6.0016618e-07 1.8960210e-08
9.6444444e+00 NaN 2.1681843e-09 3.0692470e-08 3.6380224e-09 -3.8015708e-11 2.1597958e-09 NaN 2.6770281e-07 4.6110621e-06 1.9888755e-07 6.0022147e-07 1.9133713e-08
9.6480556e+00 NaN 2.6634074e-09 3.1394348e-08 2.3182533e-09 4.1019505e-10 -5.5823155e-10 NaN 2.6835725e-07 4.6178532e-06 1.9939926e-07 6.0057601e-07 1.9315670e-08
9.6516667e+00 NaN 3.4078699e-09 3.1292709e-08 2.4052230e-09 1.9766560e-09 2.2378367e-09 NaN 2.6897279e-07 4.6238743e-06 1.9983936e-07 6.0098087e-07 1.9721176e-08
9.6550000e+00 NaN 2.7785513e-09 2.8918070e-08 1.9957758e-09 9.7610595e-10 1.8172246e-09 NaN 2.6948641e-07 4.6303997e-06 2.0027542e-07 6.0110369e-07 1.9922614e-08
9.6586111e+00 NaN 1.9863343e-09 3.1316519e-08 2.0294327e-09 -1.4925137e-10 4.2201733e-11 NaN 2.7003822e-07 4.6408630e-06 2.0087441e-07 6.0109318e-07 2.0064572e-08
9.6641667e+00 NaN 1.3411634e-09 3.1463211e-08 1.5644530e-09 1.0326825e-10 8.0954384e-10 NaN 2.7030087e-07 4.6470460e-06 2.0123178e-07 6.0120701e-07 2.0361577e-08
9.6675000e+00 NaN 1.2985102e-09 3.0367217e-08 2.0092636e-09 7.2691339e-10 2.1605101e-09 NaN 2.7068091e-07 4.6535618e-06 2.0167388e-07 6.0144407e-07 2.0868048e-08
9.6711111e+00 NaN 2.2272449e-09 2.9778813e-08 2.0716733e-09 8.6899834e-10 2.5146041e-09 NaN 2.7123616e-07 4.6599501e-06 2.0213726e-07 6.0158306e-07 2.1357273e-08
9.6747222e+00 NaN 2.9238836e-09 2.9189297e-08 2.2057175e-09 6.6737685e-11 2.0013222e-09 NaN 2.7171393e-07 4.6662200e-06 2.0247107e-07 6.0185462e-07 2.1653666e-08
9.6783333e+00 NaN 1.5084218e-09 2.8687423e-08 8.7559853e-10 1.7614612e-09 7.3461029e-10 NaN 2.7214791e-07 4.6724331e-06 2.0289419e-07 6.0211658e-07 2.1812743e-08
9.6819444e+00 NaN 2.5177262e-09 2.8664293e-08 3.0301313e-09 2.0753039e-12 7.3379753e-10 NaN 2.7276287e-07 4.6788025e-06 2.0339982e-07 6.0228240e-07 2.2129475e-08
9.6855556e+00 NaN 3.1873405e-09 3.0129997e-08 1.6371747e-09 1.1142526e-09 2.1898831e-09 NaN 2.7327979e-07 4.6846506e-06 2.0387942e-07 6.0256252e-07 2.2456351e-08
9.6888889e+00 NaN 2.0078147e-09 2.8350850e-08 3.1588912e-09 9.2871495e-10 1.0788767e-09 NaN 2.7375580e-07 4.6907215e-06 2.0450455e-07 6.0302999e-07 2.2837637e-08
9.6925000e+00 NaN 2.4082157e-09 2.7688590e-08 2.6115192e-09 2.2184080e-09 2.4406793e-09 NaN 2.7429245e-07 4.6967273e-06 2.0498770e-07 6.0361507e-07 2.3210048e-08
9.6961111e+00 NaN 2.5703393e-09 2.7749389e-08 1.8483336e-09 1.7204933e-09 9.9696231e-10 NaN 2.7489675e-07 4.7027395e-06 2.0536842e-07 6.0406378e-07 2.3379726e-08
9.6997222e+00 NaN 3.0358622e-09 2.7748046e-08 1.6659669e-09 1.3002904e-09 5.6929893e-10 NaN 2.7542063e-07 4.7088241e-06 2.0563923e-07 6.0443413e-07 2.3530838e-08
9.7033333e+00 NaN 1.8242801e-09 2.8416908e-08 8.3382614e-10 1.1930248e-09 8.2557652e-10 NaN 2.7587428e-07 4.7146785e-06 2.0602087e-07 6.0496818e-07 2.3545055e-08
9.7069444e+00 NaN 2.3842625e-09 2.5624123e-08 2.6889744e-09 2.4023037e-09 -6.9433898e-10 NaN 2.7641915e-07 4.7198833e-06 2.0638845e-07 6.0538573e-07 2.3321129e-08
9.7102778e+00 NaN 3.0918096e-09 2.6423898e-08 9.8683384e-10 6.4298327e-10 -1.5449167e-09 NaN 2.7703803e-07 4.7255914e-06 2.0665202e-07 6.0567581e-07 2.3408713e-08
9.7138889e+00 NaN 2.6496642e-09 2.6265771e-08 1.4461822e-09 1.3098795e-09 2.3533753e-09 NaN 2.7761754e-07 4.7312677e-06 2.0693686e-07 6.0596112e-07 2.3819502e-08
9.7175000e+00 NaN 2.7264852e-09 2.6130950e-08 1.1830595e-09 6.1089643e-10 1.4385250e-09 NaN 2.7831567e-07 4.7399442e-06 2.0734027e-07 6.0614466e-07 2.4156469e-08
9.7230556e+00 NaN 1.4833936e-09 2.5928352e-08 1.2373847e-09 1.9226183e-10 5.8327820e-10 NaN 2.7865048e-07 4.7452060e-06 2.0759692e-07 6.0623629e-07 2.4205689e-08
9.7263889e+00 NaN 1.8814654e-09 2.6689672e-08 1.3291137e-09 4.7604499e-10 -9.1081422e-11 NaN 2.7911392e-07 4.7507783e-06 2.0790169e-07 6.0625662e-07 2.4294792e-08
9.7300000e+00 NaN 2.4179852e-09 2.4746922e-08 1.4841658e-09 -3.3917520e-10 9.1357373e-10 NaN 2.7965593e-07 4.7562129e-06 2.0824472e-07 6.0611644e-07 2.4320026e-08
9.7336111e+00 NaN 2.6103312e-09 2.5418592e-08 1.6822666e-09 -6.0452913e-10 -6.8064663e-10 NaN 2.8017570e-07 4.7616791e-06 2.0852202e-07 6.0592920e-07 2.4557592e-08
9.7372222e+00 NaN 2.2116610e-09 2.5038219e-08 8.7743997e-10 -6.5604416e-10 2.8735630e-09 NaN 2.8065043e-07 4.7671049e-06 2.0851677e-07 6.0585958e-07 2.5042683e-08
9.7408333e+00 NaN 2.1924835e-09 2.5045947e-08 -9.2585891e-10 1.8736265e-10 1.6042047e-09 NaN 2.8099862e-07 4.7724388e-06 2.0863441e-07 6.0590444e-07 2.5115384e-08
9.7444444e+00 NaN 1.0376789e-09 2.4190262e-08 2.0117142e-09 1.1466470e-10 -9.3312018e-10 NaN 2.8129503e-07 4.7778711e-06 2.0895088e-07 6.0563598e-07 2.5226380e-08
9.7480556e+00 NaN 1.7122233e-09 2.5953993e-08 9.0958968e-10 -1.9220587e-09 1.9576961e-09 NaN 2.8156021e-07 4.7828636e-06 2.0923963e-07 6.0542342e-07 2.5219019e-08
9.7513889e+00 NaN 9.5287746e-10 2.3971166e-08 1.9779117e-09 3.7182629e-10 -2.0313041e-09 NaN 2.8186996e-07 4.7879056e-06 2.0955682e-07 6.0537770e-07 2.5072505e-08
9.7550000e+00 NaN 1.9207019e-09 2.2570436e-08 9.4996707e-10 -6.7959627e-10 6.7886908e-10 NaN 2.8226808e-07 4.7930057e-06 2.0986643e-07 6.0496326e-07 2.4917823e-08
9.7586111e+00 NaN 1.7726789e-09 2.4507588e-08 1.9079284e-09 -2.1104968e-09 -2.1067011e-09 NaN 2.8267795e-07 4.7981822e-06 2.1032918e-07 6.0455604e-07 2.4590876e-08
9.7622222e+00 NaN 2.0298020e-09 2.3274983e-08 2.3636558e-09 -6.3103587e-10 -9.1127378e-10 NaN 2.8302235e-07 4.8032703e-06 2.1070412e-07 6.0443762e-07 2.4474918e-08
9.7658333e+00 NaN 1.1652000e-09 2.3691857e-08 1.0973622e-09 -1.6620119e-10 -1.5911007e-10 NaN 2.8331648e-07 4.8084429e-06 2.1106768e-07 6.0437388e-07 2.4368592e-08
9.7694444e+00 NaN 1.5635164e-09 2.4055729e-08 2.2585766e-09 -2.6289142e-10 -8.2235952e-10 NaN 2.8368456e-07 4.8133528e-06 2.1148230e-07 6.0430390e-07 2.4262865e-08
9.7727778e+00 NaN 2.1358038e-09 2.5043575e-08 1.8875747e-09 -2.4747993e-10 -2.3490668e-10 NaN 2.8408999e-07 4.8184398e-06 2.1175851e-07 6.0430804e-07 2.4303333e-08
9.7763889e+00 NaN 1.6254021e-09 2.1912589e-08 6.6207227e-10 2.7535301e-10 6.0845574e-10 NaN 2.8469285e-07 4.8258808e-06 2.1224707e-07 6.0408158e-07 2.4196796e-08
9.7819444e+00 NaN 2.0099447e-09 2.2733684e-08 2.2692711e-09 -1.2663428e-09 -1.2476775e-09 NaN 2.8506167e-07 4.8308477e-06 2.1276018e-07 6.0357800e-07 2.3981000e-08
9.7855556e+00 NaN 1.4116881e-09 2.3114286e-08 2.4671390e-09 -2.1238194e-09 -7.4428819e-10 NaN 2.8547670e-07 4.8354811e-06 2.1320393e-07 6.0338315e-07 2.3978003e-08
9.7888889e+00 NaN 2.7594141e-09 2.3220352e-08 1.9703494e-09 7.0267888e-10 7.1432174e-10 NaN 2.8593506e-07 4.8404297e-06 2.1355649e-07 6.0352324e-07 2.4030680e-08
9.7925000e+00 NaN 1.4928577e-09 2.2458966e-08 1.2841032e-09 2.4043847e-10 -2.2807771e-10 NaN 2.8621386e-07 4.8452924e-06 2.1379754e-07 6.0346641e-07 2.3955722e-08
9.7961111e+00 NaN 1.0936402e-09 2.2427463e-08 9.4097626e-10 -6.2301194e-10 -4.6384146e-10 NaN 2.8657064e-07 4.8502012e-06 2.1411069e-07 6.0324778e-07 2.3909351e-08
9.7997222e+00 NaN 2.2162203e-09 2.2884276e-08 1.9496406e-09 -8.4884051e-10 3.5804482e-11 NaN 2.8690233e-07 4.8550583e-06 2.1442020e-07 6.0317669e-07 2.4018047e-08
9.8033333e+00 NaN 8.6093162e-10 2.1950777e-08 9.0731060e-10 3.7025273e-10 9.6754525e-10 NaN 2.8710087e-07 4.8596600e-06 2.1464784e-07 6.0341981e-07 2.4126750e-08
9.8069444e+00 NaN 9.8099478e-10 2.0525836e-08 1.1940457e-09 1.2664840e-09 3.5860381e-11 NaN 2.8749356e-07 4.8641572e-06 2.1494306e-07 6.0385204e-07 2.3969684e-08
9.8105556e+00 NaN 2.6620461e-09 2.0986954e-08 1.5309960e-09 1.6433641e-09 -1.4856940e-09 NaN 2.8791199e-07 4.8685123e-06 2.1514161e-07 6.0395927e-07 2.3818351e-08
9.8138889e+00 NaN 1.5432650e-09 2.2564307e-08 4.5458169e-10 -8.6130870e-10 -2.7639468e-11 NaN 2.8827636e-07 4.8731762e-06 2.1542158e-07 6.0403273e-07 2.3756646e-08
9.8175000e+00 NaN 1.8370723e-09 2.0486624e-08 2.1297448e-09 1.3558317e-09 -5.4193933e-10 NaN 2.8868355e-07 4.8776713e-06 2.1585035e-07 6.0451673e-07 2.3804356e-08
9.8211111e+00 NaN 1.9405161e-09 2.1006833e-08 1.8281359e-09 1.9025613e-09 9.8233725e-10 NaN 2.8910552e-07 4.8821754e-06 2.1638969e-07 6.0493976e-07 2.3945189e-08
9.8247222e+00 NaN 1.9741393e-09 2.0569784e-08 3.1503450e-09 9.4542025e-10 3.1766118e-10 NaN 2.8948272e-07 4.8867152e-06 2.1695132e-07 6.0513022e-07 2.4206456e-08
9.8283333e+00 NaN 1.5251528e-09 2.1336227e-08 2.0338952e-09 3.3677385e-10 2.0940282e-09 NaN 2.8987297e-07 4.8912587e-06 2.1746712e-07 6.0519148e-07 2.4708115e-08
9.8319444e+00 NaN 2.0952699e-09 2.0603085e-08 2.7273705e-09 7.5646543e-11 2.5366713e-09 NaN 2.9017193e-07 4.8954208e-06 2.1802493e-07 6.0510982e-07 2.4687586e-08
9.8352778e+00 NaN 9.0939764e-10 2.1018675e-08 2.8507121e-09 -6.7124949e-10 -2.7419583e-09 NaN 2.9075715e-07 4.9024497e-06 2.1877624e-07 6.0520779e-07 2.4327296e-08
9.8408333e+00 NaN 2.6195804e-09 2.1154355e-08 1.6571564e-09 1.0999973e-09 5.8021944e-10 NaN 2.9117317e-07 4.9069063e-06 2.1895354e-07 6.0550781e-07 2.4414940e-08
9.8444444e+00 NaN 1.2399149e-09 1.9983831e-08 -2.0537917e-11 9.1975146e-10 2.2880341e-10 NaN 2.9141287e-07 4.9109630e-06 2.1899414e-07 6.0566590e-07 2.4292225e-08
9.8477778e+00 NaN 1.1691203e-09 2.0583115e-08 4.2650643e-10 2.3326821e-10 -1.4559564e-09 NaN 2.9187104e-07 4.9153945e-06 2.1925386e-07 6.0545334e-07 2.4123571e-08
9.8513889e+00 NaN 3.0813624e-09 2.0323454e-08 1.9709220e-09 -1.6642418e-09 -1.0085269e-10 NaN 2.9246535e-07 4.9197875e-06 2.1952970e-07 6.0531723e-07 2.4157199e-08
9.8550000e+00 NaN 2.4321263e-09 2.0226772e-08 5.7532871e-10 7.4791747e-10 4.1126440e-10 NaN 2.9296234e-07 4.9240376e-06 2.1985642e-07 6.0538967e-07 2.4155529e-08
9.8586111e+00 NaN 2.1785821e-09 1.9005279e-08 2.4405115e-09 -2.6028963e-10 -4.2668131e-10 NaN 2.9337625e-07 4.9282746e-06 2.2033609e-07 6.0526533e-07 2.3980083e-08
9.8622222e+00 NaN 1.6612976e-09 2.0104896e-08 1.9872089e-09 -5.7677525e-10 -1.1928196e-09 NaN 2.9366727e-07 4.9325982e-06 2.2060356e-07 6.0516040e-07 2.3960001e-08
9.8658333e+00 NaN 1.0385154e-09 1.9805210e-08 4.8174245e-10 -1.2961671e-10 1.0074465e-09 NaN 2.9390108e-07 4.9364637e-06 2.2093598e-07 6.0503797e-07 2.4060132e-08
9.8691667e+00 NaN 1.3113038e-09 1.8850290e-08 2.8424821e-09 -7.6331057e-10 -6.1334768e-12 NaN 2.9423050e-07 4.9405689e-06 2.2148566e-07 6.0501217e-07 2.4409758e-08
9.8727778e+00 NaN 1.7448508e-09 1.9043486e-08 2.2315059e-09 5.8960075e-10 3.2334521e-09 NaN 2.9460003e-07 4.9447414e-06 2.2194161e-07 6.0522982e-07 2.4834296e-08
9.8763889e+00 NaN 1.6833103e-09 1.9471852e-08 1.9772739e-09 8.7565935e-10 6.8536162e-10 NaN 2.9499261e-07 4.9489727e-06 2.2220201e-07 6.0531817e-07 2.4926718e-08
9.8800000e+00 NaN 1.9586714e-09 1.9586962e-08 4.2636873e-10 -2.8082716e-10 1.6775931e-10 NaN 2.9540977e-07 4.9531948e-06 2.2241535e-07 6.0520118e-07 2.4982929e-08
9.8836111e+00 NaN 1.9114428e-09 1.9386180e-08 1.5429574e-09 -5.0681405e-10 3.5111127e-10 NaN 2.9576057e-07 4.9573953e-06 2.2280975e-07 6.0503731e-07 2.5031679e-08
9.8872222e+00 NaN 1.3429801e-09 1.9387546e-08 2.0976339e-09 -5.9636692e-10 9.8890656e-11 NaN 2.9600020e-07 4.9613201e-06 2.2317051e-07 6.0484546e-07 2.4847355e-08
9.8905556e+00 NaN 1.0653887e-09 1.9860040e-08 1.5099702e-09 -8.0287327e-10 -1.9421303e-09 NaN 2.9634230e-07 4.9656488e-06 2.2357731e-07 6.0444672e-07 2.4766702e-08
9.8941667e+00 NaN 2.1083136e-09 2.0097594e-08 2.2451591e-09 -1.8814701e-09 1.1976444e-09 NaN 2.9708508e-07 4.9721533e-06 2.2414765e-07 6.0366407e-07 2.4969384e-08
9.8997222e+00 NaN 2.3707245e-09 1.8929631e-08 1.1768818e-09 -1.5433870e-09 1.8445162e-11 NaN 2.9750122e-07 4.9758888e-06 2.2432561e-07 6.0330110e-07 2.5048907e-08
9.9030556e+00 NaN 1.8115863e-09 1.8424419e-08 6.0266792e-10 -1.1038314e-09 7.7678817e-10 NaN 2.9781063e-07 4.9798657e-06 2.2446490e-07 6.0315623e-07 2.5171186e-08
9.9066667e+00 NaN 1.0588620e-09 1.8285502e-08 6.8312210e-10 1.2855098e-10 3.5194061e-10 NaN 2.9807985e-07 4.9838998e-06 2.2467843e-07 6.0300611e-07 2.5257449e-08
9.9102778e+00 NaN 1.4387566e-09 1.8952424e-08 1.2878593e-09 -1.1391829e-09 4.4433308e-10 NaN 2.9842092e-07 4.9879746e-06 2.2507232e-07 6.0297319e-07 2.5152371e-08
9.9138889e+00 NaN 1.7254126e-09 1.8660972e-08 2.3481148e-09 9.1753086e-10 -1.4142853e-09 NaN 2.9878279e-07 4.9920073e-06 2.2544153e-07 6.0324157e-07 2.5168627e-08
9.9175000e+00 NaN 1.6317086e-09 1.8564308e-08 1.0599203e-09 8.8925818e-10 1.5643425e-09 NaN 2.9913997e-07 4.9959497e-06 2.2570872e-07 6.0337314e-07 2.5396146e-08
9.9211111e+00 NaN 1.6818534e-09 1.7826740e-08 1.4065052e-09 -3.4958107e-12 5.3582630e-10 NaN 2.9955552e-07 4.9999119e-06 2.2598561e-07 6.0342348e-07 2.5200015e-08
9.9247222e+00 NaN 2.1733081e-09 1.8747567e-08 1.1493519e-09 3.4239846e-10 -2.3462616e-09 NaN 2.9991771e-07 5.0035582e-06 2.2627546e-07 6.0339417e-07 2.5147269e-08
9.9280556e+00 NaN 1.4668182e-09 1.7715595e-08 1.7491925e-09 -5.5617014e-10 1.8187986e-09 NaN 3.0030346e-07 5.0074736e-06 2.2679352e-07 6.0340281e-07 2.5514030e-08
9.9316667e+00 NaN 2.1117874e-09 1.8427052e-08 3.0329236e-09 6.1436715e-10 1.5666894e-09 NaN 3.0063729e-07 5.0112298e-06 2.2730222e-07 6.0334929e-07 2.5696967e-08
9.9352778e+00 NaN 9.8520950e-10 1.6244989e-08 1.6627717e-09 -9.7466330e-10 1.2196367e-10 NaN 3.0096742e-07 5.0149305e-06 2.2775621e-07 6.0327764e-07 2.5733821e-08
9.9388889e+00 NaN 2.0774722e-09 1.7915292e-08 2.5278778e-09 4.9225377e-10 2.1821859e-10 NaN 3.0132891e-07 5.0186578e-06 2.2825623e-07 6.0356966e-07 2.5954750e-08
9.9425000e+00 NaN 1.2761737e-09 1.6490426e-08 2.0876816e-09 1.4737232e-09 1.8211275e-09 NaN 3.0168364e-07 5.0224017e-06 2.2862087e-07 6.0410950e-07 2.6424555e-08
9.9461111e+00 NaN 2.0147238e-09 1.8068963e-08 1.2782336e-09 2.1605952e-09 2.5155410e-09 NaN 3.0211328e-07 5.0258834e-06 2.2890808e-07 6.0431940e-07 2.6759049e-08
9.9494444e+00 NaN 2.3032078e-09 1.6747584e-08 1.5938394e-09 -6.2977563e-10 8.2938799e-10 NaN 3.0252888e-07 5.0296052e-06 2.2918519e-07 6.0431727e-07 2.6873248e-08
9.9530556e+00 NaN 1.5523825e-09 1.7607793e-08 9.6411664e-10 6.1544564e-10 2.2476451e-10 NaN 3.0299240e-07 5.0351630e-06 2.2967492e-07 6.0433631e-07 2.6989662e-08
9.9586111e+00 NaN 1.2427280e-09 1.5739023e-08 1.9742733e-09 -5.3214665e-10 4.7371857e-10 NaN 3.0327461e-07 5.0384751e-06 2.2997371e-07 6.0428377e-07 2.6975896e-08
9.9619444e+00 NaN 1.5935171e-09 1.7381808e-08 1.0136504e-09 1.4900881e-10 -6.1138079e-10 NaN 3.0353328e-07 5.0422329e-06 2.3030564e-07 6.0439646e-07 2.6924891e-08
9.9655556e+00 NaN 8.0623386e-10 1.7305722e-08 2.0502669e-09 6.0963309e-10 1.4056852e-10 NaN 3.0362666e-07 5.0459830e-06 2.3076308e-07 6.0452970e-07 2.6900931e-08
9.9691667e+00 NaN 6.0100548e-11 1.7310425e-08 2.1722437e-09 2.8735150e-10 -3.6174044e-10 NaN 3.0387608e-07 5.0497334e-06 2.3120682e-07 6.0429759e-07 2.6831624e-08
9.9727778e+00 NaN 2.2537346e-09 1.7308955e-08 1.9238650e-09 -1.8499803e-09 -2.7801858e-10 NaN 3.0430101e-07 5.0533840e-06 2.3151057e-07 6.0406551e-07 2.6818265e-08
9.9763889e+00 NaN 1.6884346e-09 1.6389363e-08 8.7992620e-10 2.8759084e-10 1.5470963e-10 NaN 3.0462586e-07 5.0569201e-06 2.3171510e-07 6.0401807e-07 2.6888725e-08
9.9800000e+00 NaN 1.3252335e-09 1.6250992e-08 1.0080745e-09 -6.0699580e-10 4.9569043e-10 NaN 3.0485896e-07 5.0602212e-06 2.3181168e-07 6.0383580e-07 2.7054770e-08
9.9833333e+00 NaN 1.0175226e-09 1.6760006e-08 -4.2235364e-11 -7.2232548e-10 1.1647574e-09 NaN 3.0515213e-07 5.0638083e-06 2.3187733e-07 6.0359098e-07 2.7308941e-08
9.9869444e+00 NaN 1.7022817e-09 1.6352160e-08 6.4817759e-10 -9.2584011e-10 1.1814348e-09 NaN 3.0545260e-07 5.0673414e-06 2.3202117e-07 6.0331256e-07 2.7536010e-08
9.9905556e+00 NaN 1.0851940e-09 1.6260427e-08 6.7955051e-10 -9.4854888e-10 9.1458402e-10 NaN 3.0587542e-07 5.0709286e-06 2.3226823e-07 6.0330764e-07 2.7625783e-08
9.9941667e+00 NaN 2.8373678e-09 1.6852902e-08 1.6010345e-09 9.1546077e-10 -8.5906959e-11 NaN 3.0637372e-07 5.0744330e-06 2.3276962e-07 6.0335642e-07 2.7762980e-08
9.9977778e+00 NaN 1.7854224e-09 1.5494549e-08 3.0272189e-09 -5.8707504e-10 1.3523399e-09 NaN 3.0673371e-07 5.0779144e-06 2.3324466e-07 6.0326254e-07 2.7809267e-08
1.0001389e+01 NaN 1.5543045e-09 1.6641447e-08 1.3577142e-09 -4.4956996e-11 -9.2507892e-10 NaN 3.0715219e-07 5.0810766e-06 2.3339696e-07 6.0307154e-07 2.7690985e-08
1.0004722e+01 NaN 2.6514440e-09 1.4981499e-08 1.6533779e-10 -1.3480351e-09 -2.5773695e-10 NaN 3.0751408e-07 5.0843362e-06 2.3351574e-07 6.0282757e-07 2.7773002e-08
1.0008333e+01 NaN 7.0589458e-10 1.5106540e-08 9.3105409e-10 -2.9442825e-10 1.0148157e-09 NaN 3.0775616e-07 5.0876201e-06 2.3383501e-07 6.0272898e-07 2.7912185e-08
1.0011944e+01 NaN 1.5399584e-09 1.5206323e-08 2.0160309e-09 -3.6933699e-10 2.6994986e-10 NaN 3.0827861e-07 5.0926919e-06 2.3440275e-07 6.0269062e-07 2.8156589e-08
1.0017500e+01 NaN 1.6104854e-09 1.5224589e-08 1.3904519e-09 2.0147264e-10 1.1964717e-09 NaN 3.0861875e-07 5.0957425e-06 2.3460519e-07 6.0282550e-07 2.8243672e-08
1.0020833e+01 NaN 1.8079812e-09 1.5281768e-08 6.3388434e-10 7.8225568e-10 -3.2563531e-10 NaN 3.0894912e-07 5.0989534e-06 2.3491677e-07 6.0273332e-07 2.8274074e-08
1.0024444e+01 NaN 1.2568767e-09 1.4356770e-08 2.2422409e-09 -1.4028307e-09 6.0626694e-10 NaN 3.0927388e-07 5.1020522e-06 2.3541803e-07 6.0234267e-07 2.8195183e-08
1.0028056e+01 NaN 1.7560247e-09 1.4247594e-08 2.3847826e-09 -1.2270855e-09 -1.3344882e-09 NaN 3.0949475e-07 5.1052529e-06 2.3575750e-07 6.0232702e-07 2.8254905e-08
1.0031667e+01 NaN 2.9304476e-10 1.5297164e-08 7.4879124e-10 1.1217396e-09 1.8857669e-09 NaN 3.0972886e-07 5.1086217e-06 2.3595129e-07 6.0241057e-07 2.8571762e-08
1.0035278e+01 NaN 1.8788344e-09 1.5799404e-08 1.0400490e-09 -5.5928996e-10 1.0390668e-09 NaN 3.1007811e-07 5.1117967e-06 2.3623587e-07 6.0222246e-07 2.8653453e-08
1.0038611e+01 NaN 1.6311776e-09 1.5950742e-08 1.8057828e-09 -8.1261889e-10 -2.2215357e-10 NaN 3.1049291e-07 5.1151431e-06 2.3661953e-07 6.0217081e-07 2.8219700e-08
1.0042222e+01 NaN 2.2170237e-09 1.4939030e-08 1.7356759e-09 4.6489044e-10 -3.7817258e-09 NaN 3.1094743e-07 5.1184191e-06 2.3695921e-07 6.0213716e-07 2.8033548e-08
1.0045833e+01 NaN 1.9996295e-09 1.5301170e-08 1.3997895e-09 -6.9145584e-10 2.0634037e-09 NaN 3.1137559e-07 5.1216931e-06 2.3727435e-07 6.0188589e-07 2.8434884e-08
1.0049444e+01 NaN 1.9724297e-09 1.4920760e-08 1.5092714e-09 -1.0001042e-09 1.6412363e-09 NaN 3.1182334e-07 5.1249137e-06 2.3744768e-07 6.0175087e-07 2.8506332e-08
1.0053056e+01 NaN 2.1814393e-09 1.4807836e-08 9.0687460e-11 9.1117351e-11 -9.8171889e-10 NaN 3.1216115e-07 5.1280404e-06 2.3749805e-07 6.0157444e-07 2.8347900e-08
1.0056667e+01 NaN 9.5241494e-10 1.4053735e-08 3.7424083e-10 -1.2789122e-09 -4.8072643e-10 NaN 3.1232690e-07 5.1308527e-06 2.3778927e-07 6.0142575e-07 2.8498736e-08
1.0060000e+01 NaN 7.1350002e-10 1.4069572e-08 2.5379111e-09 1.9448138e-10 1.9890791e-09 NaN 3.1250811e-07 5.1339239e-06 2.3823395e-07 6.0144620e-07 2.8526172e-08
1.0063611e+01 NaN 9.6760751e-10 1.4279301e-08 1.5668267e-09 -5.6829939e-11 -1.7358228e-09 NaN 3.1288831e-07 5.1369674e-06 2.3863286e-07 6.0125125e-07 2.8407724e-08
1.0067222e+01 NaN 2.5595651e-09 1.3814644e-08 2.1154653e-09 -1.2555746e-09 6.4245831e-10 NaN 3.1330920e-07 5.1399562e-06 2.3892717e-07 6.0103683e-07 2.8582392e-08
1.0070833e+01 NaN 1.3451042e-09 1.3774361e-08 6.0125229e-10 -1.8797081e-10 9.6986094e-10 NaN 3.1369395e-07 5.1447103e-06 2.3939044e-07 6.0086921e-07 2.8896219e-08
1.0076389e+01 NaN 9.7495487e-10 1.4750417e-08 2.1783579e-09 -5.4551756e-10 9.1310029e-10 NaN 3.1403586e-07 5.1475673e-06 2.3976150e-07 6.0076777e-07 2.8865389e-08
1.0079722e+01 NaN 2.4613847e-09 1.3819745e-08 1.5322427e-09 -1.9430790e-10 -1.2214012e-09 NaN 3.1447718e-07 5.1507623e-06 2.4004209e-07 6.0072137e-07 2.8812557e-08
1.0083333e+01 NaN 1.6327775e-09 1.5672664e-08 1.0578501e-09 -1.1805123e-10 7.3372782e-10 NaN 3.1481181e-07 5.1536345e-06 2.4020771e-07 6.0059492e-07 2.8751312e-08
1.0086944e+01 NaN 1.4716256e-09 1.0839670e-08 4.7094742e-10 -7.3327078e-10 -1.2990739e-09 NaN 3.1515735e-07 5.1563517e-06 2.4050990e-07 6.0045809e-07 2.8636961e-08
1.0090556e+01 NaN 1.7340008e-09 1.4242376e-08 2.3184795e-09 -1.8785348e-10 2.4352958e-10 NaN 3.1547446e-07 5.1593261e-06 2.4112763e-07 6.0045758e-07 2.8735619e-08
1.0094167e+01 NaN 1.2079268e-09 1.3213261e-08 3.3836048e-09 1.8440255e-10 6.6716274e-10 NaN 3.1574802e-07 5.1619630e-06 2.4173484e-07 6.0052045e-07 2.8911248e-08
1.0097500e+01 NaN 1.5413574e-09 1.3155586e-08 2.6884798e-09 2.7414197e-10 1.0891256e-09 NaN 3.1605937e-07 5.1648902e-06 2.4212992e-07 6.0051576e-07 2.9157226e-08
1.0101111e+01 NaN 1.3470776e-09 1.3865247e-08 9.5843560e-10 -3.0576599e-10 1.1814411e-09 NaN 3.1635434e-07 5.1679542e-06 2.4254740e-07 6.0046577e-07 2.9276256e-08
1.0104722e+01 NaN 1.3894745e-09 1.4417932e-08 2.8952362e-09 -3.0752505e-11 -8.2700589e-11 NaN 3.1656760e-07 5.1709901e-06 2.4298051e-07 6.0049956e-07 2.9220089e-08
1.0108333e+01 NaN 5.8892112e-10 1.3604980e-08 1.1027361e-09 2.5823251e-10 -4.3576382e-10 NaN 3.1685849e-07 5.1738736e-06 2.4343483e-07 6.0055584e-07 2.9506746e-08
1.0111667e+01 NaN 2.3346320e-09 1.5230786e-08 3.4404326e-09 1.5224228e-10 3.3023312e-09 NaN 3.1710288e-07 5.1770223e-06 2.4405231e-07 6.0044291e-07 3.0010593e-08
1.0115278e+01 NaN -6.7443879e-11 1.3834282e-08 2.2594108e-09 -9.1255291e-10 1.3485600e-09 NaN 3.1721821e-07 5.1800157e-06 2.4454274e-07 6.0026869e-07 3.0375987e-08
1.0118889e+01 NaN 1.1374209e-09 1.3796887e-08 2.2676061e-09 -2.6028060e-10 2.0243104e-09 NaN 3.1751953e-07 5.1829758e-06 2.4482164e-07 6.0016224e-07 3.0475947e-08
1.0122500e+01 NaN 1.6579930e-09 1.3527053e-08 3.0685449e-10 -4.5641516e-10 -1.1015993e-09 NaN 3.1788541e-07 5.1857903e-06 2.4502937e-07 5.9989978e-07 3.0191827e-08
1.0126111e+01 NaN 1.7363399e-09 1.2452872e-08 1.6106757e-09 -1.3105114e-09 -1.5210502e-09 NaN 3.1820772e-07 5.1885648e-06 2.4516450e-07 5.9961945e-07 3.0073736e-08
1.0129722e+01 NaN 1.2537830e-09 1.3157438e-08 -3.6335379e-10 -5.7670324e-10 4.3097722e-10 NaN 3.1861161e-07 5.1927183e-06 2.4546577e-07 5.9943003e-07 2.9994925e-08
1.0135000e+01 NaN 1.3099266e-09 1.3075158e-08 2.2661153e-09 -2.9580981e-10 -9.2872946e-10 NaN 3.1888113e-07 5.1954289e-06 2.4592560e-07 5.9914597e-07 2.9959072e-08
1.0138611e+01 NaN 1.1904211e-09 1.1946005e-08 1.9784382e-09 -1.6165522e-09 5.9778050e-10 NaN 3.1913272e-07 5.1980286e-06 2.4629812e-07 5.9864612e-07 2.9943818e-08
1.0142222e+01 NaN 1.1436242e-09 1.2051774e-08 1.4602231e-09 -1.7485180e-09 -7.3859189e-10 NaN 3.1931590e-07 5.2004838e-06 2.4663545e-07 5.9812306e-07 2.9768883e-08
1.0145556e+01 NaN 6.9737950e-10 1.2499765e-08 1.9131059e-09 -2.0663498e-09 -1.0107541e-09 NaN 3.1962743e-07 5.2032495e-06 2.4682313e-07 5.9790069e-07 2.9743222e-08
1.0149167e+01 NaN 2.1927192e-09 1.3029944e-08 -1.8070974e-10 5.6932367e-10 7.7388189e-10 NaN 3.2005277e-07 5.2058408e-06 2.4682628e-07 5.9777083e-07 2.9892718e-08
1.0152778e+01 NaN 1.7532293e-09 1.0889641e-08 2.0980096e-10 -1.4435570e-09 6.0607776e-10 NaN 3.2033365e-07 5.2083754e-06 2.4702257e-07 5.9741432e-07 3.0007409e-08
1.0156389e+01 NaN 8.5254011e-10 1.2507125e-08 1.6021260e-09 -9.5651048e-10 4.5261345e-10 NaN 3.2050103e-07 5.2111621e-06 2.4736526e-07 5.9724248e-07 2.9875179e-08
1.0160000e+01 NaN 7.0027199e-10 1.3215874e-08 1.5611330e-09 -2.0039285e-10 -1.6731978e-09 NaN 3.2070425e-07 5.2137761e-06 2.4763629e-07 5.9724349e-07 2.9733748e-08
1.0163611e+01 NaN 1.1849915e-09 1.0912896e-08 9.4073373e-10 2.0721259e-10 3.6767749e-10 NaN 3.2101343e-07 5.2162428e-06 2.4815245e-07 5.9706357e-07 3.0004632e-08
1.0166944e+01 NaN 1.9224065e-09 1.3754300e-08 4.2208391e-09 -1.5194406e-09 2.3411616e-09 NaN 3.2143354e-07 5.2190751e-06 2.4868856e-07 5.9700233e-07 3.0500125e-08
1.0170556e+01 NaN 1.9749513e-09 1.2390617e-08 7.2792322e-10 1.1071936e-09 2.2326253e-09 NaN 3.2186381e-07 5.2216936e-06 2.4877468e-07 5.9735074e-07 3.1039236e-08
1.0174167e+01 NaN 2.0167288e-09 1.1779924e-08 6.6983958e-11 1.2383808e-09 2.7437827e-09 NaN 3.2227617e-07 5.2242166e-06 2.4886588e-07 5.9758659e-07 3.1276815e-08
1.0177778e+01 NaN 1.8088165e-09 1.1509508e-08 7.7483590e-10 3.4939802e-10 -5.5075128e-10 NaN 3.2263240e-07 5.2268022e-06 2.4917735e-07 5.9755773e-07 3.1322486e-08
1.0181389e+01 NaN 1.4959681e-09 1.2357647e-08 2.1002538e-09 -5.4372404e-10 9.7233207e-10 NaN 3.2289742e-07 5.2295253e-06 2.4950054e-07 5.9735975e-07 3.1652949e-08
1.0185000e+01 NaN 9.6271216e-10 1.2777878e-08 8.8307341e-10 -7.8909517e-10 2.0780942e-09 NaN 3.2315813e-07 5.2320919e-06 2.4966569e-07 5.9733423e-07 3.2018066e-08
1.0188333e+01 NaN 1.6574478e-09 1.2888602e-08 7.6840353e-10 6.0293832e-10 1.5730837e-09 NaN 3.2379652e-07 5.2362204e-06 2.4993538e-07 5.9743621e-07 3.2303216e-08
1.0193889e+01 NaN 2.1921789e-09 1.1882175e-08 8.4972865e-10 -1.5667320e-10 1.3781210e-10 NaN 3.2413026e-07 5.2388183e-06 2.5013078e-07 5.9750872e-07 3.2534590e-08
1.0197500e+01 NaN 9.0397063e-10 1.2099097e-08 9.5403760e-10 6.4482248e-10 1.9979490e-09 NaN 3.2436818e-07 5.2411398e-06 2.5043522e-07 5.9765933e-07 3.2841961e-08
1.0200833e+01 NaN 1.4871695e-09 1.1115427e-08 2.0903268e-09 4.5361817e-10 1.0757618e-09 NaN 3.2459612e-07 5.2435913e-06 2.5089036e-07 5.9772602e-07 3.2753012e-08
1.0204444e+01 NaN 6.2743633e-10 1.1513938e-08 2.1109552e-09 -4.6037762e-12 -1.8968337e-09 NaN 3.2475757e-07 5.2461419e-06 2.5129490e-07 5.9782075e-07 3.2590484e-08
1.0208056e+01 NaN 8.7042064e-10 1.2030000e-08 1.6232686e-09 6.4230199e-10 3.9657576e-10 NaN 3.2498427e-07 5.2485330e-06 2.5152863e-07 5.9777222e-07 3.2602102e-08
1.0211667e+01 NaN 1.2326275e-09 1.0041198e-08 5.3423049e-10 -9.6900108e-10 -2.8932874e-10 NaN 3.2530244e-07 5.2508193e-06 2.5160077e-07 5.9756564e-07 3.2504470e-08
1.0215278e+01 NaN 1.7191198e-09 1.1063175e-08 1.3168012e-10 -4.2171024e-10 -6.1189488e-10 NaN 3.2562175e-07 5.2531078e-06 2.5175532e-07 5.9748100e-07 3.2325371e-08
1.0218889e+01 NaN 1.2432045e-09 1.0061450e-08 1.2949159e-09 -1.4812885e-10 -1.0413217e-09 NaN 3.2597796e-07 5.2555343e-06 2.5215528e-07 5.9736794e-07 3.2265743e-08
1.0222500e+01 NaN 2.0613450e-09 1.2337833e-08 2.3970747e-09 -6.1301813e-10 4.9090479e-10 NaN 3.2625580e-07 5.2578193e-06 2.5251926e-07 5.9725039e-07 3.2118527e-08
1.0225833e+01 NaN 7.3105079e-10 1.0511549e-08 1.2427056e-09 -2.4430382e-10 -1.9630653e-09 NaN 3.2644409e-07 5.2601929e-06 2.5274121e-07 5.9712181e-07 3.2004918e-08
1.0229444e+01 NaN 1.0157542e-09 1.1398616e-08 8.0605306e-10 -6.2132697e-10 9.1436597e-10 NaN 3.2675815e-07 5.2626014e-06 2.5302034e-07 5.9694037e-07 3.2102505e-08
1.0233056e+01 NaN 1.8978115e-09 1.0833851e-08 1.7705309e-09 -6.0012992e-10 -1.3557305e-11 NaN 3.2709068e-07 5.2648913e-06 2.5321024e-07 5.9691869e-07 3.1907888e-08
1.0236667e+01 NaN 1.1871196e-09 1.0304106e-08 -1.7579771e-11 4.5416638e-10 -1.7829109e-09 NaN 3.2744227e-07 5.2670907e-06 2.5335043e-07 5.9693152e-07 3.1980145e-08
1.0240278e+01 NaN 2.0746063e-09 9.9977804e-09 1.3116203e-09 -3.6779736e-10 2.4499045e-09 NaN 3.2776492e-07 5.2692312e-06 2.5369089e-07 5.9671674e-07 3.2428066e-08
1.0243611e+01 NaN 1.1681888e-09 1.1407221e-08 2.0929353e-09 -1.1986865e-09 2.0292990e-09 NaN 3.2807591e-07 5.2716113e-06 2.5415114e-07 5.9640522e-07 3.2593210e-08
1.0247222e+01 NaN 1.7168407e-09 1.0562874e-08 2.1555657e-09 -8.9851656e-10 -5.0488842e-10 NaN 3.2850841e-07 5.2749134e-06 2.5443545e-07 5.9590023e-07 3.2013182e-08
1.0252778e+01 NaN 8.9120137e-10 9.2499390e-09 -4.4971568e-10 -1.3112835e-09 -2.9752795e-09 NaN 3.2868462e-07 5.2768889e-06 2.5453600e-07 5.9556429e-07 3.1580454e-08
1.0256111e+01 NaN 8.7978964e-10 1.0504141e-08 1.4552479e-09 -1.1387739e-09 -1.3520035e-09 NaN 3.2896481e-07 5.2790935e-06 2.5483102e-07 5.9540300e-07 3.1324456e-08
1.0259722e+01 NaN 1.7196009e-09 9.8461467e-09 1.2679751e-09 5.2871477e-11 -1.0110571e-09 NaN 3.2928158e-07 5.2812375e-06 2.5526315e-07 5.9546341e-07 3.1408005e-08
1.0263333e+01 NaN 1.2190995e-09 9.9449051e-09 2.7209792e-09 3.5386124e-10 1.7822826e-09 NaN 3.2959699e-07 5.2833419e-06 2.5575524e-07 5.9546608e-07 3.1547346e-08
1.0266944e+01 NaN 1.7069731e-09 9.4805337e-09 1.8213755e-09 -3.3586801e-10 -4.9606444e-10 NaN 3.2994395e-07 5.2855267e-06 2.5606245e-07 5.9536757e-07 3.1310951e-08
1.0270556e+01 NaN 1.5119147e-09 1.0687024e-08 1.0143580e-09 -3.2734525e-10 -1.6860434e-09 NaN 3.3012945e-07 5.2878839e-06 2.5624535e-07 5.9529277e-07 3.1184344e-08
1.0274167e+01 NaN 2.0891157e-10 1.1071303e-08 6.7399527e-10 -1.7620008e-10 5.1736471e-10 NaN 3.3028696e-07 5.2898694e-06 2.5639404e-07 5.9523968e-07 3.1372428e-08
1.0277500e+01 NaN 1.3741321e-09 8.7835088e-09 8.1284811e-10 -2.1103862e-10 1.3634711e-09 NaN 3.3051088e-07 5.2919306e-06 2.5660893e-07 5.9505353e-07 3.1521283e-08
[truncated: 1,205 more rows]
