# Supplementary material for: Oxidative decomposition mechanisms of lithium carbonate on carbon substrates in lithium battery chemistries
Source: Nat Commun. 2022 Aug 20;13:4908. doi: 10.1038/s41467-022-32557-w (PMC9392741; doi:10.1038/s41467-022-32557-w)
Supplement: Supplementary file 2 — Source Data [file 41467_2022_32557_MOESM2_ESM.zip › Fig3b.csv]

3.0347222e+00 -2.4207713e-10 5.1127028e-10 -6.2398267e-10 -4.6258816e-10 5.3333701e-10 -1.8326828e-10 -7.4083363e-11 1.6881911e-11 -1.0856613e-10 8.4893820e-12 2.9169608e-10 9.9988218e-12
3.0402778e+00 -2.4638480e-10 -4.0946977e-10 -8.3448530e-11 5.1352447e-10 7.4310801e-10 2.4326123e-10 -1.2272224e-10 4.3378448e-11 -2.2903880e-10 -9.0186187e-11 6.0841665e-10 1.1621845e-10
3.0438889e+00 -2.4699349e-10 6.5528225e-10 -1.1242675e-09 -1.4243759e-09 1.3891230e-09 7.3722766e-10 -1.7110379e-10 2.2798761e-10 -4.8321324e-10 -4.3293819e-10 8.0823832e-10 1.4960944e-10
3.0475000e+00 -2.4377454e-10 1.0573655e-09 -1.4237840e-09 -1.7394888e-09 -4.3880471e-11 -4.2900315e-10 -2.2249723e-10 3.6577702e-10 -6.3083038e-10 -6.7419683e-10 8.5473133e-10 2.4374439e-10
3.0513889e+00 -2.4030799e-10 1.2962112e-10 4.9652600e-11 -3.2844164e-10 3.3452412e-10 1.2358739e-09 -2.6956062e-10 3.3404924e-10 -6.4506757e-10 -6.2378799e-10 8.1097992e-10 4.0393166e-10
3.0550000e+00 -2.3708905e-10 -4.2396471e-10 -1.9237782e-10 7.9375402e-10 -6.2906805e-10 2.4277786e-10 -3.1598934e-10 2.7375233e-10 -6.7738301e-10 -7.6579657e-10 6.7740765e-10 5.0147945e-10
3.0586111e+00 -2.3387010e-10 -1.3541906e-10 -1.3157847e-10 -2.1046025e-09 -2.7016925e-10 6.5766334e-10 -3.6212216e-10 2.9939177e-10 -7.2046195e-10 -8.8745304e-10 6.2985728e-10 6.9926561e-10
3.0622222e+00 -2.3408744e-10 3.7328013e-10 -3.0027992e-10 9.8161973e-10 -4.9950071e-11 1.1680550e-09 -4.1193458e-10 4.1899675e-10 -8.1628174e-10 -6.8324786e-10 5.7738914e-10 7.0903080e-10
3.0661111e+00 -2.3510352e-10 6.5705758e-10 -5.9168345e-10 7.6871106e-10 -2.7804639e-10 -1.0843533e-09 -4.5838217e-10 3.2918498e-10 -9.7834799e-10 -5.3810395e-10 5.3562347e-10 6.6368833e-10
3.0697222e+00 -2.3604702e-10 -1.4902554e-09 -1.0330005e-09 5.7107895e-10 -3.1290888e-12 6.6580740e-10 -5.0501579e-10 9.7959374e-11 -1.2212943e-09 -4.0537377e-10 5.6230186e-10 5.6486539e-10
3.0733333e+00 -2.3699052e-10 -6.5486042e-10 -1.4024906e-09 6.5412265e-10 1.8273377e-10 -1.5780192e-09 -5.5571182e-10 -4.6653437e-11 -1.4651520e-09 -4.3753631e-10 5.8064989e-10 3.9096329e-10
3.0772222e+00 -2.4052298e-10 -5.9090639e-10 -8.6752048e-10 -9.2980140e-10 -6.8034013e-11 8.7430247e-11 -6.0391020e-10 4.0835624e-11 -1.6312112e-09 -6.2350603e-10 6.6789990e-10 2.8406580e-10
3.0808333e+00 -2.4838710e-10 1.4025560e-09 -7.9719282e-10 -7.8684219e-10 6.5541990e-10 -1.0741763e-09 -6.5365913e-10 8.4916635e-11 -1.7001336e-09 -7.2713656e-10 1.2017540e-09 2.6789936e-10
3.0844444e+00 -2.5625123e-10 -9.9360959e-10 1.0625901e-10 -1.6974734e-10 2.9386010e-09 9.2494755e-10 -7.0495860e-10 -9.0629780e-11 -1.8070542e-09 -8.1308012e-10 1.6550537e-09 5.0441630e-10
3.0880556e+00 -2.6411535e-10 -6.3496172e-10 -1.1781181e-09 -6.2357789e-10 1.1310978e-10 1.2582858e-09 -7.6193825e-10 -1.7894260e-10 -1.9984098e-09 -9.2276448e-10 1.6474230e-09 5.5588138e-10
3.0919444e+00 -2.7258441e-10 -1.2580890e-10 -6.0316416e-10 -3.1657344e-10 -1.6081176e-10 -8.1715659e-10 -8.1575715e-10 -2.3622297e-10 -2.1879800e-09 -1.0895029e-09 1.5828979e-09 5.1367611e-10
3.0955556e+00 -2.7333850e-10 -4.0558998e-10 -1.2972421e-09 -1.2225508e-09 -2.7358479e-10 4.2756942e-10 -8.9849408e-10 -2.5998814e-10 -2.5008308e-09 -1.3815134e-09 1.6142397e-09 3.2336201e-10
3.1011111e+00 -2.7217994e-10 2.6228234e-10 -7.4133462e-10 -5.2951274e-10 4.1073443e-10 -1.5694545e-09 -9.5208465e-10 -2.4542300e-10 -2.6148143e-09 -1.5533041e-09 1.6273085e-09 1.1005178e-10
3.1047222e+00 -2.7142688e-10 -1.2715925e-10 -4.0132910e-10 -1.0562476e-09 -3.2275208e-10 -3.9956300e-10 -1.0055267e-09 -3.0256827e-10 -2.6400188e-09 -1.8477640e-09 1.3729292e-09 -1.7437735e-10
3.1083333e+00 -2.7067382e-10 -4.0298627e-10 1.4865869e-10 -1.6618436e-09 -1.3897843e-09 -2.2259368e-09 -1.0595409e-09 -3.4271493e-10 -2.6915515e-09 -2.1165182e-09 1.1335718e-09 -5.5722357e-10
3.1119444e+00 -2.7722970e-10 3.0539440e-11 -6.6526411e-10 -8.1896488e-10 -2.2162117e-10 -1.3080283e-09 -1.1194369e-09 -1.9574733e-10 -2.9206198e-09 -2.4322175e-09 1.2017930e-09 -7.5547468e-10
3.1158333e+00 -2.8693984e-10 1.2355127e-09 -1.4670758e-09 -1.8870280e-09 6.4809504e-10 -3.9126633e-10 -1.1769008e-09 -9.0619058e-11 -3.1415970e-09 -2.6582386e-09 1.2534288e-09 -9.7509620e-10
3.1194444e+00 -2.9595639e-10 -2.6022148e-10 -7.4817994e-10 -1.9932088e-10 -3.0047164e-10 -1.6360093e-09 -1.2361424e-09 -2.4969230e-10 -3.2950567e-09 -2.8114075e-09 1.2741084e-09 -1.3208956e-09
3.1230556e+00 -3.0497295e-10 -1.2155257e-09 -7.9022456e-10 -1.2145454e-09 4.3969130e-10 -1.5559851e-09 -1.2970169e-09 -4.0295898e-10 -3.5172492e-09 -3.0283709e-09 1.2540079e-09 -1.6035336e-09
3.1266667e+00 -3.1251969e-10 -2.0635305e-10 -1.4372146e-09 -7.8819375e-10 -5.7501250e-10 -1.0529814e-09 -1.3636045e-09 -4.8359057e-10 -3.7489472e-09 -3.3320134e-09 1.3370714e-09 -1.7908660e-09
3.1305556e+00 -3.1467873e-10 -4.8824764e-10 -7.1960411e-10 -1.8144559e-09 1.0942707e-09 -5.5272376e-10 -1.4258463e-09 -5.7502415e-10 -3.9416567e-09 -3.6934630e-09 1.5104837e-09 -1.8561307e-09
3.1341667e+00 -3.1668356e-10 -3.5999584e-10 -1.2122733e-09 -1.5220020e-09 7.3178049e-11 -4.9719869e-11 -1.4884833e-09 -6.4667894e-10 -4.1903356e-09 -4.0516676e-09 1.5568833e-09 -2.0024270e-09
3.1377778e+00 -3.1868839e-10 -3.0475678e-10 -1.2806860e-09 -1.7845021e-09 2.3919408e-10 -1.3007073e-09 -1.5515157e-09 -6.8604248e-10 -4.3821076e-09 -4.2996682e-09 1.5372786e-09 -2.0848596e-09
3.1413889e+00 -3.2069321e-10 -6.0424861e-11 -6.4179335e-10 -5.0473396e-10 -3.7117672e-10 5.3979017e-10 -1.6194591e-09 -6.7437787e-10 -4.4700046e-09 -4.4193436e-09 1.5048983e-09 -2.4346366e-09
3.1452778e+00 -3.1927661e-10 1.6090968e-10 -1.7641825e-10 -5.2105596e-10 1.6875583e-10 -3.5378798e-09 -1.6821362e-09 -5.7116341e-10 -4.5121204e-09 -4.5347710e-09 1.4233985e-09 -3.0389498e-09
3.1488889e+00 -3.1650032e-10 7.9662689e-10 -2.4578445e-10 -5.4442756e-10 -7.1742949e-10 -2.0403958e-09 -1.7442658e-09 -5.7428487e-10 -4.5934836e-09 -4.6519016e-09 1.3700569e-09 -3.3903339e-09
3.1525000e+00 -3.1372404e-10 -8.2558517e-10 -5.6986674e-10 -5.3677790e-10 3.5832177e-10 -1.2031501e-09 -1.8387809e-09 -7.1193675e-10 -4.8195666e-09 -4.8147462e-09 1.5748215e-09 -3.5554052e-09
3.1580556e+00 -3.0945282e-10 -4.4762964e-12 -9.0331942e-10 -4.4028937e-10 5.3771580e-10 2.1272255e-10 -1.9002525e-09 -5.8369825e-10 -4.8823295e-09 -4.9146102e-09 1.5690089e-09 -3.6621986e-09
3.1616667e+00 -3.1409638e-10 1.1941647e-09 2.7413361e-10 -4.8153238e-10 -5.7684703e-10 -1.1985079e-09 -1.9678931e-09 -4.5518818e-10 -4.9182599e-09 -5.1812286e-09 1.6155581e-09 -3.8349770e-09
3.1655556e+00 -3.2302009e-10 -8.7114829e-11 -6.0860088e-10 -1.8037677e-09 8.6784174e-10 -2.8244894e-10 -2.0323987e-09 -4.6869858e-10 -5.0767784e-09 -5.5148227e-09 1.7315518e-09 -3.7969431e-09
3.1691667e+00 -3.3130639e-10 -3.8223314e-11 -9.8051755e-10 -1.2755625e-09 -8.6947194e-11 6.3353109e-10 -2.0985382e-09 -5.2918769e-10 -5.3023659e-09 -5.7029118e-09 1.6112043e-09 -3.8848214e-09
3.1727778e+00 -3.3959270e-10 -5.2294348e-10 -1.2809557e-09 -4.6064469e-10 -7.2325846e-10 -1.4447150e-09 -2.1663087e-09 -5.9399893e-10 -5.5539291e-09 -5.8477060e-09 1.5057032e-09 -4.0800238e-09
3.1763889e+00 -3.4785079e-10 -7.8320438e-11 -1.2409180e-09 -8.7591662e-10 1.3002990e-11 -3.5715343e-10 -2.2410920e-09 -5.5470304e-10 -5.6882396e-09 -6.0284787e-09 1.4462722e-09 -4.1535239e-09
3.1802778e+00 -3.5654469e-10 4.1683500e-10 -9.3467123e-12 -6.7356468e-10 -3.8452672e-10 -2.7284800e-10 -2.3121865e-09 -4.6840924e-10 -5.7574529e-09 -6.2616874e-09 1.2448523e-09 -4.2028861e-09
3.1838889e+00 -3.6461760e-10 3.8372604e-10 -6.8450361e-10 -1.4791307e-09 -9.7147539e-10 -1.8280323e-10 -2.3848728e-09 -4.1796541e-10 -5.7746524e-09 -6.4809586e-09 1.1583295e-09 -4.4237063e-09
3.1875000e+00 -3.7269051e-10 8.4249167e-11 5.1208194e-10 -5.4491160e-10 3.8898521e-10 -1.8555369e-09 -2.4591508e-09 -5.0920726e-10 -5.7590121e-09 -6.6970878e-09 1.1889532e-09 -4.5543259e-09
3.1911111e+00 -3.8076342e-10 -9.3071399e-10 -3.5529088e-10 -1.4501269e-09 -1.8282042e-10 6.4981781e-10 -2.5342143e-09 -6.5318434e-10 -5.8825277e-09 -6.8254740e-09 1.1713583e-09 -4.6029919e-09
3.1947222e+00 -3.8065817e-10 -4.0498374e-10 -8.8292978e-10 2.6502342e-10 6.4368231e-11 -1.0990424e-09 -2.6143889e-09 -6.7968823e-10 -5.9945302e-09 -6.7907233e-09 1.1735470e-09 -4.8686276e-09
3.1986111e+00 -3.7451793e-10 1.7666608e-10 -1.5967382e-10 3.2839868e-11 -5.0686207e-11 -1.1778345e-09 -2.6876692e-09 -7.2333294e-10 -6.0113131e-09 -6.9400384e-09 1.1362895e-09 -5.0877604e-09
3.2022222e+00 -3.6881628e-10 -5.8156482e-10 -8.5717281e-12 -1.4111335e-09 -2.0013937e-10 -8.4493036e-10 -2.7598254e-09 -7.4627684e-10 -6.0956690e-09 -7.0402430e-09 1.0558651e-09 -5.2618008e-09
3.2058333e+00 -3.6311463e-10 3.6871065e-10 -8.3708018e-10 4.8616837e-10 -3.4129490e-10 -7.6159585e-10 -2.8309215e-09 -7.6573282e-10 -6.1344502e-09 -7.0947826e-09 9.3600080e-10 -5.3718119e-09
3.2094444e+00 -3.5806248e-10 -5.4920672e-10 4.4830537e-10 -9.8961059e-10 -4.6565721e-10 -2.5389148e-10 -2.9076429e-09 -8.5611997e-10 -6.2121664e-09 -7.1870940e-09 8.6277504e-10 -5.6065863e-09
3.2133333e+00 -3.6458842e-10 -2.2943380e-10 -1.1717465e-09 1.9836984e-10 7.8976905e-12 -1.7584610e-09 -3.0139812e-09 -9.9946528e-10 -6.3684092e-09 -7.2607379e-09 8.0251252e-10 -6.0170544e-09
3.2186111e+00 -3.7344506e-10 -6.8045409e-10 1.0006425e-10 -6.6348920e-10 -2.8548195e-10 -8.3396807e-10 -3.0939689e-09 -1.0780096e-09 -6.5572548e-09 -7.4153943e-09 6.1313867e-10 -6.1533648e-09
3.2225000e+00 -3.7997100e-10 3.8340034e-12 -1.8579819e-09 -6.6213785e-10 -8.9835935e-10 -3.3440740e-10 -3.1694500e-09 -1.0857641e-09 -6.8439586e-09 -7.5236874e-09 4.9391896e-10 -6.3161339e-09
3.2261111e+00 -3.8568710e-10 -7.5774135e-11 -1.0161705e-09 -3.3749067e-10 9.5746609e-11 -1.1680765e-09 -3.2454738e-09 -1.0809603e-09 -6.9828411e-09 -7.5952828e-09 4.2169989e-10 -6.4964991e-09
3.2297222e+00 -3.8547578e-10 1.2033994e-10 -3.7610108e-10 -3.2339028e-10 -5.8194091e-10 -4.9683312e-10 -3.3214559e-09 -9.8587446e-10 -7.1434597e-09 -7.5967559e-09 3.5171547e-10 -6.5765331e-09
3.2333333e+00 -3.8526446e-10 7.6178607e-10 -1.2340705e-09 3.0979285e-10 1.1079073e-10 -2.4194196e-10 -3.3973964e-09 -9.6720160e-10 -7.2963341e-09 -7.6012721e-09 3.6555109e-10 -6.4849393e-09
3.2369444e+00 -3.8505314e-10 -5.8855508e-10 -2.9846710e-10 -3.5148105e-10 -1.7646392e-11 1.0874233e-09 -3.4791319e-09 -1.0745982e-09 -7.3790900e-09 -7.7674477e-09 1.8328849e-10 -6.4345535e-09
3.2408333e+00 -3.8482557e-10 -3.3661238e-10 -4.7188688e-10 -1.0728810e-09 -1.1217392e-09 -6.5554535e-10 -3.5552592e-09 -1.0915032e-09 -7.5610909e-09 -7.8120294e-09 1.2922433e-10 -6.5679066e-09
3.2444444e+00 -3.8738697e-10 1.7978189e-10 -1.3526385e-09 6.6135801e-10 7.5776763e-10 -5.7540625e-10 -3.6321476e-09 -1.0453483e-09 -7.7300439e-09 -7.7628424e-09 1.9275331e-10 -6.4843335e-09
3.2480556e+00 -3.9254603e-10 2.4840378e-10 -3.4108331e-10 -2.0732452e-10 -3.3007690e-10 1.3468501e-09 -3.7160880e-09 -9.3751023e-10 -7.8402694e-09 -7.6889116e-09 7.5881066e-11 -6.2957810e-09
3.2519444e+00 -3.9810193e-10 6.8056804e-10 -6.8497977e-10 8.4101769e-10 -4.0053181e-10 2.6931455e-10 -3.7950890e-09 -9.4547575e-10 -7.8595719e-09 -7.6014475e-09 1.9957600e-10 -6.2560555e-09
3.2555556e+00 -4.0326098e-10 -7.5446544e-10 4.9147568e-10 -3.3657092e-11 1.2332727e-09 9.7382577e-11 -3.8751073e-09 -8.6786701e-10 -7.8331597e-09 -7.6284682e-09 5.2587332e-10 -6.2791221e-09
3.2591667e+00 -4.0842004e-10 1.4744537e-09 -2.2669809e-10 -2.1576421e-10 9.6343105e-10 -3.1030501e-10 -3.9556513e-09 -7.7701429e-10 -7.9011256e-09 -7.7109289e-09 5.6178548e-10 -6.2479419e-09
3.2627778e+00 -4.0859479e-10 -6.3159892e-10 -4.5464780e-10 -5.4541137e-10 -7.2166267e-10 5.9812257e-10 -4.0424167e-09 -8.7413420e-10 -7.9136442e-09 -7.6856042e-09 5.8093468e-10 -6.1750420e-09
3.2666667e+00 -4.0866117e-10 -2.0504035e-10 3.3811521e-10 7.6247973e-10 8.4137083e-10 2.6732945e-11 -4.1229971e-09 -8.9809271e-10 -7.8993951e-09 -7.6479859e-09 6.3428146e-10 -6.2051842e-09
3.2702778e+00 -4.0872280e-10 -1.7226479e-11 -1.9527055e-10 -4.1523348e-10 -4.8222884e-10 -3.0496863e-10 -4.2469908e-09 -8.7325846e-10 -8.0988424e-09 -7.9390202e-09 5.3965163e-10 -6.2791129e-09
3.2758333e+00 -4.0881761e-10 1.6698071e-10 -1.1043532e-09 -1.3309723e-09 6.8134483e-11 -1.3860368e-10 -4.3272876e-09 -9.0672819e-10 -8.2309454e-09 -8.1425970e-09 5.6246908e-10 -6.3633126e-09
3.2794444e+00 -4.0568940e-10 -4.7748455e-10 -2.1995517e-10 -5.4819795e-10 8.5477473e-11 -6.3862390e-10 -4.4069604e-09 -9.3408445e-10 -8.2507202e-09 -8.2239200e-09 6.5834421e-10 -6.1851137e-09
3.2830556e+00 -4.0248863e-10 2.2369626e-10 2.1716209e-11 -2.0247587e-10 5.5997455e-10 2.2835368e-09 -4.4860022e-09 -8.4023795e-10 -8.1404850e-09 -8.3475129e-09 7.8056038e-10 -6.0333222e-09
3.2866667e+00 -3.9928786e-10 6.4693231e-10 1.0833711e-09 -9.3838184e-10 2.6281100e-10 -8.8238459e-10 -4.5704184e-09 -8.0100186e-10 -8.0400366e-09 -8.4883646e-09 8.4886257e-10 -6.2003852e-09
3.2905556e+00 -3.9584088e-10 -3.0893283e-10 -1.4832049e-10 -2.6891954e-10 1.6416957e-10 -5.4958427e-10 -4.6486828e-09 -8.7624618e-10 -8.1887451e-09 -8.5851904e-09 7.7819850e-10 -6.2645184e-09
3.2941667e+00 -3.9805017e-10 -3.8912042e-10 -1.3424554e-09 -6.2485647e-10 -6.3989532e-10 -4.2414144e-11 -4.7280642e-09 -9.5567202e-10 -8.3533522e-09 -8.6738541e-09 7.2118241e-10 -6.3103150e-09
3.2977778e+00 -4.0717105e-10 -3.4772539e-10 -3.0769996e-10 -1.9357785e-10 2.5605077e-10 -3.8032391e-10 -4.8092439e-09 -1.0515772e-09 -8.4534015e-09 -8.6945845e-09 7.5336154e-10 -6.3920387e-09
3.3013889e+00 -4.1629193e-10 -5.4200192e-10 -6.9527534e-10 2.2206383e-12 -3.9413937e-11 -3.7404894e-10 -4.8986794e-09 -1.2012034e-09 -8.6454360e-09 -8.7795743e-09 8.7598848e-10 -6.6051993e-09
3.3052778e+00 -4.2611442e-10 -7.4695271e-10 -1.0923263e-09 -7.3070432e-10 8.0599668e-10 -1.4530410e-09 -4.9835942e-09 -1.2548036e-09 -8.8895184e-09 -8.9381627e-09 1.0450314e-09 -6.8030886e-09
3.3088889e+00 -4.3523530e-10 2.4969539e-10 -1.3545548e-09 -7.3318904e-10 3.3203632e-10 -3.7363017e-10 -5.0690614e-09 -1.1119441e-09 -9.0961750e-09 -8.9738862e-09 1.1967926e-09 -6.9554559e-09
3.3125000e+00 -4.3171942e-10 1.0756346e-09 -7.1713883e-10 4.0343340e-10 6.8965277e-10 -1.0328367e-09 -5.1601680e-09 -1.0483070e-09 -9.2401636e-09 -9.0659819e-09 1.5239121e-09 -7.2254845e-09
3.3163889e+00 -4.2642758e-10 -5.2743249e-10 -6.2321647e-10 -1.1928254e-09 1.3552845e-09 -1.2816952e-09 -5.2437609e-09 -1.0143117e-09 -9.2799226e-09 -9.3336164e-09 1.7647518e-09 -7.3489188e-09
3.3200000e+00 -4.2151373e-10 8.4281212e-10 2.2463961e-10 -1.2776466e-09 2.6610026e-10 1.4230129e-10 -5.3263849e-09 -9.4973935e-10 -9.2248210e-09 -9.4864823e-09 1.7685451e-09 -7.3541951e-09
3.3236111e+00 -4.1659988e-10 -2.4376473e-10 3.2774418e-10 -1.3342309e-10 -2.4056281e-10 -1.9100498e-10 -5.4084382e-09 -9.8846493e-10 -9.2333308e-09 -9.4933182e-09 1.7504463e-09 -7.3778842e-09
3.3272222e+00 -4.1572404e-10 -1.1549848e-10 -4.1305364e-10 7.0322083e-11 1.1871786e-10 -2.7664211e-11 -5.4974242e-09 -9.4629638e-10 -9.3179982e-09 -9.5024157e-09 1.7886846e-09 -7.3647727e-09
3.3311111e+00 -4.2244881e-10 4.7875940e-10 -3.7509431e-10 -1.4830043e-10 1.2032278e-10 1.4004906e-10 -5.6204749e-09 -9.6747715e-10 -9.3696084e-09 -9.7719384e-09 1.7363436e-09 -7.3856624e-09
3.3363889e+00 -4.3157529e-10 -6.1320494e-10 2.1096034e-11 -1.5539484e-09 -3.6141872e-10 -2.7198416e-10 -5.7128267e-09 -9.1233295e-10 -9.3723933e-09 -1.0000945e-08 1.7343620e-09 -7.4493299e-09
3.3402778e+00 -4.3830006e-10 1.0882446e-09 -4.7020772e-11 -4.0896071e-10 3.4903107e-10 -2.7373762e-10 -5.7997967e-09 -7.3994828e-10 -9.3266594e-09 -1.0255967e-08 2.0422865e-09 -7.5887661e-09
3.3438889e+00 -4.4389804e-10 5.1099461e-10 5.0549488e-10 -1.9450905e-09 1.7239828e-09 -1.0133649e-09 -5.8877581e-09 -6.1986382e-10 -9.3206691e-09 -1.0412969e-08 2.4375016e-09 -7.6549851e-09
3.3475000e+00 -4.4835588e-10 6.0304760e-10 -4.4544284e-10 4.9583867e-10 9.3669016e-10 4.0211260e-10 -5.9765984e-09 -5.8523302e-10 -9.3845899e-09 -1.0368477e-08 2.5709231e-09 -7.4686673e-09
3.3511111e+00 -4.5281372e-10 -2.8177234e-10 -1.9535103e-10 -8.5140831e-11 -3.8467936e-11 1.3177435e-09 -6.0732554e-09 -6.2813308e-10 -9.3710949e-09 -1.0452581e-08 2.6077676e-09 -7.2576514e-09
3.3550000e+00 -4.5761447e-10 -8.7790360e-11 3.2097190e-10 -6.3575629e-10 2.6879582e-10 4.9096521e-10 -6.1639212e-09 -7.0659565e-10 -9.2669707e-09 -1.0641557e-08 2.7086975e-09 -7.2778193e-09
3.3586111e+00 -4.6207231e-10 -6.4011906e-10 7.2285446e-10 -1.1086301e-09 4.1068596e-10 -6.7713018e-10 -6.2546311e-09 -8.3033796e-10 -9.2756142e-09 -1.0788721e-08 2.8662555e-09 -7.3523136e-09
3.3622222e+00 -4.5806113e-10 -5.0785753e-10 -8.0950443e-10 -2.4980803e-10 6.5002817e-10 -1.0510246e-11 -6.3443709e-09 -7.7283524e-10 -9.4042269e-09 -1.0852561e-08 3.0088961e-09 -7.5437319e-09
3.3658333e+00 -4.5223286e-10 1.0413192e-09 -4.7981331e-10 -3.3948330e-10 3.1025935e-10 -1.7564280e-09 -6.4397286e-09 -6.3709985e-10 -9.5206487e-09 -1.0961967e-08 3.1619321e-09 -7.6620294e-09
3.3697222e+00 -4.4595627e-10 1.2797307e-10 -6.0392830e-10 -5.9828899e-10 6.4642068e-10 7.4244991e-10 -6.5270818e-09 -5.3729899e-10 -9.5259162e-09 -1.1016350e-08 3.3306155e-09 -7.6001914e-09
3.3733333e+00 -4.4012801e-10 7.9789501e-10 5.5112178e-10 9.6293706e-11 4.8919197e-10 -1.7163780e-10 -6.6136536e-09 -4.0739945e-10 -9.5085264e-09 -1.1059037e-08 3.5335731e-09 -7.5830826e-09
3.3769444e+00 -4.3803077e-10 4.0720315e-10 -3.7679222e-10 -4.9032365e-10 8.7716243e-10 3.2956587e-10 -6.7007362e-09 -3.1754426e-10 -9.5718088e-09 -1.1239717e-08 3.6629788e-09 -7.6737872e-09
3.3805556e+00 -4.4530938e-10 4.2639733e-10 -2.5760161e-10 -1.1774913e-09 -5.9754841e-12 -1.1668391e-09 -6.7961224e-09 -2.6189890e-10 -9.6236429e-09 -1.1287567e-08 3.6446266e-09 -7.7316316e-09
3.3844444e+00 -4.5314788e-10 5.2959935e-11 -2.2490964e-10 7.6734707e-10 -1.0875018e-10 6.7102941e-10 -6.8861856e-09 -1.5602944e-10 -9.7162300e-09 -1.1081744e-08 3.6508925e-09 -7.7670056e-09
3.3880556e+00 -4.6042650e-10 9.2920738e-10 -7.0325923e-10 1.1325592e-09 1.5093355e-10 -9.9755817e-10 -7.0274365e-09 -7.5933117e-11 -9.9406927e-09 -1.1040906e-08 3.7271469e-09 -7.9332175e-09
3.3936111e+00 -4.7089788e-10 -4.4621450e-10 -7.5936834e-10 -8.8753287e-10 1.8275114e-10 2.8687435e-13 -7.1207476e-09 -1.0359657e-10 -1.0007508e-08 -1.1287074e-08 3.7289871e-09 -7.8598148e-09
3.3972222e+00 -4.7562242e-10 1.8957636e-10 8.9556109e-11 -1.3847881e-09 -1.7036270e-10 6.7727650e-10 -7.2149903e-09 -5.3887702e-11 -9.9963829e-09 -1.1621879e-08 3.8835946e-09 -7.8844000e-09
3.4008333e+00 -4.8034695e-10 2.7158051e-10 2.1972002e-11 -1.7057217e-09 1.2112138e-09 -9.0421691e-10 -7.3175241e-09 -1.1845143e-10 -9.9417498e-09 -1.1784579e-08 4.0815605e-09 -7.8135968e-09
3.4047222e+00 -4.8543492e-10 -8.2776466e-10 4.8659402e-10 3.1115365e-10 2.6338112e-11 1.5111008e-09 -7.4137015e-09 -1.6902231e-10 -9.9094383e-09 -1.1784008e-08 3.9411732e-09 -7.7381563e-09
3.4083333e+00 -4.9015945e-10 3.5861083e-10 -1.6267668e-10 -3.0587861e-10 -9.7145534e-10 -8.1472714e-10 -7.5097785e-09 -1.9611034e-10 -9.8879779e-09 -1.1888201e-08 3.7209371e-09 -7.9145257e-09
3.4119444e+00 -4.8441695e-10 -6.0991071e-10 3.7781269e-10 -6.5591171e-10 -5.1122163e-10 -8.1329795e-10 -7.6043717e-09 -3.5072769e-10 -9.8829653e-09 -1.1873907e-08 3.6327271e-09 -7.8197703e-09
3.4155556e+00 -4.7510917e-10 -8.2449842e-10 -3.2756206e-10 7.8786522e-10 -8.2626836e-11 1.6879635e-09 -7.7041890e-09 -4.0531753e-10 -9.9782356e-09 -1.1735343e-08 3.8157335e-09 -7.8436594e-09
3.4194444e+00 -4.6508541e-10 3.5423399e-10 -5.5928629e-10 3.9982136e-10 1.2266626e-09 -1.8927272e-09 -7.7949708e-09 -4.0051088e-10 -1.0043196e-08 -1.1812854e-08 4.0477855e-09 -8.1813654e-09
3.4230556e+00 -4.5577763e-10 -3.0964189e-10 -9.1932537e-11 -1.1153079e-09 3.3556161e-10 -1.2245594e-09 -7.8842419e-09 -4.2937738e-10 -1.0042089e-08 -1.1931545e-08 4.2637426e-09 -8.3201129e-09
3.4266667e+00 -4.4976249e-10 4.1842871e-11 1.0303606e-10 1.9697722e-11 1.1183078e-09 -5.6186403e-11 -7.9804923e-09 -4.9599856e-10 -1.0072730e-08 -1.1964959e-08 4.5102889e-09 -8.3625771e-09
3.4305556e+00 -4.5683385e-10 -6.1575091e-10 -3.8826866e-10 -3.0610355e-10 4.2293723e-10 -3.0779249e-10 -8.0712120e-09 -4.3530546e-10 -1.0113121e-08 -1.2084804e-08 4.5986887e-09 -8.5277752e-09
3.4341667e+00 -4.6340011e-10 1.1788102e-09 -1.6645283e-11 -8.0015875e-10 1.7218903e-10 -1.2171129e-09 -8.1632264e-09 -3.1679148e-10 -1.0150346e-08 -1.2084786e-08 4.7094130e-09 -8.6381975e-09
3.4377778e+00 -4.6996637e-10 -7.9337672e-11 -3.5653137e-10 8.0032404e-10 5.7323087e-10 1.9782984e-10 -8.2565354e-09 -3.8806449e-10 -1.0270260e-08 -1.2145538e-08 4.6966505e-09 -8.7486667e-09
3.4413889e+00 -4.7653263e-10 -5.8187310e-10 -8.4558237e-10 -1.3611073e-09 -6.5915074e-10 -1.2175451e-09 -8.3577890e-09 -4.8206467e-10 -1.0353429e-08 -1.2302780e-08 4.6430710e-09 -9.1971818e-09
3.4452778e+00 -4.7718994e-10 -2.2789127e-10 7.1381512e-11 1.3318589e-11 3.2420707e-10 -2.6268689e-09 -8.4516745e-09 -4.1962105e-10 -1.0299542e-08 -1.2420317e-08 4.5936360e-09 -9.5231244e-09
3.4488889e+00 -4.7515644e-10 8.0719044e-10 4.6882528e-10 -1.0982776e-09 -6.5701391e-10 -3.8183203e-10 -8.5953307e-09 -2.6007373e-10 -1.0386629e-08 -1.2608122e-08 4.2941722e-09 -9.5239820e-09
3.4544444e+00 -4.7202797e-10 1.5490430e-10 -1.0362898e-09 -2.8550035e-11 -6.5342228e-10 3.7668654e-10 -8.6881984e-09 -3.2738437e-10 -1.0496446e-08 -1.2680079e-08 4.2241095e-09 -9.4789373e-09
3.4580556e+00 -4.6999446e-10 -7.7935548e-10 -6.4611934e-11 -6.3567000e-10 1.8174516e-10 3.9110709e-11 -8.7806063e-09 -4.7075108e-10 -1.0481937e-08 -1.2825131e-08 4.1691715e-09 -9.5778957e-09
3.4616667e+00 -4.6736367e-10 -5.5067979e-10 2.1006527e-10 -7.0327260e-10 -5.5159933e-10 -9.5257343e-10 -8.8724663e-09 -6.5466274e-10 -1.0439589e-08 -1.2897434e-08 4.1350832e-09 -9.5591646e-09
3.4652778e+00 -4.6443669e-10 -1.1554972e-09 2.1446378e-10 3.5860513e-11 3.2210965e-10 1.1254763e-09 -8.9707471e-09 -7.4087263e-10 -1.0425306e-08 -1.2903998e-08 4.2031183e-09 -9.6456635e-09
3.4691667e+00 -4.6128456e-10 4.1284232e-10 -8.1506339e-11 -9.2123437e-11 1.0320057e-10 -1.8668959e-09 -9.0614085e-09 -6.5829724e-10 -1.0442231e-08 -1.2803006e-08 4.0766590e-09 -9.7969003e-09
3.4727778e+00 -4.5835759e-10 3.5322234e-10 -8.8163840e-11 1.0243590e-09 -9.5455147e-10 4.7086396e-10 -9.1515818e-09 -6.6214106e-10 -1.0527283e-08 -1.2703518e-08 3.9688708e-09 -9.6681378e-09
3.4763889e+00 -4.5633383e-10 -3.8888204e-10 -7.6446711e-10 -1.0600651e-10 2.2889766e-10 7.1771324e-10 -9.2419520e-09 -6.9722160e-10 -1.0598280e-08 -1.2751437e-08 4.1026916e-09 -9.6566049e-09
3.4800000e+00 -4.6035424e-10 6.3434413e-11 5.2732108e-11 -3.3632677e-10 6.7201331e-10 -6.1125556e-10 -9.3401602e-09 -6.1603070e-10 -1.0585127e-08 -1.2778895e-08 4.1617082e-09 -9.8087494e-09
3.4838889e+00 -4.6468391e-10 6.3598446e-10 6.9711656e-11 1.0097671e-10 -3.0308102e-10 -6.9284006e-10 -9.4321767e-09 -5.0471952e-10 -1.0619201e-08 -1.2853445e-08 4.0067116e-09 -9.8500621e-09
3.4875000e+00 -4.6870432e-10 3.9666660e-10 -4.1129512e-10 -7.8913054e-10 -7.4038913e-10 3.1149192e-10 -9.5249859e-09 -4.5985984e-10 -1.0683558e-08 -1.2990217e-08 3.8441194e-09 -1.0008306e-08
3.4911111e+00 -4.7272473e-10 1.9503633e-11 -2.3387950e-10 -4.7338379e-10 -3.5421653e-10 -1.7722019e-09 -9.6175346e-09 -4.3448837e-10 -1.0758063e-08 -1.3103963e-08 3.7660463e-09 -1.0121359e-08
3.4947222e+00 -4.6606127e-10 2.1587144e-10 -5.1301525e-10 -5.7657981e-10 -1.7138820e-10 7.2863195e-10 -9.7148894e-09 -3.5669383e-10 -1.0874838e-08 -1.3269342e-08 3.8288600e-09 -1.0281425e-08
3.4986111e+00 -4.5093922e-10 4.5428997e-10 -5.7401414e-10 -8.4095669e-10 5.6405820e-10 -2.1006275e-09 -9.8024153e-09 -4.0713135e-10 -1.1004969e-08 -1.3334170e-08 4.0552836e-09 -1.0655558e-08
3.5022222e+00 -4.3689732e-10 -9.2220673e-10 -7.3053035e-10 2.4254992e-10 9.6027397e-10 -1.3529066e-09 -9.8871726e-09 -5.6019719e-10 -1.1079238e-08 -1.3309932e-08 4.3003402e-09 -1.0803484e-08
3.5058333e+00 -4.2285541e-10 -4.9780881e-10 -1.3993712e-11 -1.8817704e-11 6.8950013e-10 -1.2561933e-11 -1.0014551e-08 -7.6779494e-10 -1.1255095e-08 -1.3477592e-08 4.5771168e-09 -1.0849958e-08
3.5113889e+00 -4.1700043e-10 -7.5403673e-10 -1.1319187e-09 -9.8714480e-10 5.2165716e-10 -2.6628269e-10 -1.0098010e-08 -8.1127910e-10 -1.1471860e-08 -1.3505541e-08 4.5600785e-09 -1.1015554e-08
3.5150000e+00 -4.2958432e-10 3.5062743e-10 -1.0411013e-09 7.2916153e-10 -6.3636211e-10 -1.2622956e-09 -1.0183950e-08 -8.5238945e-10 -1.1579934e-08 -1.3463446e-08 4.5095526e-09 -1.1234409e-08
3.5186111e+00 -4.4216821e-10 -7.3201452e-10 -4.2322469e-11 -3.4059319e-10 2.9621071e-10 -7.5790449e-10 -1.0279276e-08 -9.4050259e-10 -1.1525038e-08 -1.3474496e-08 4.5722749e-09 -1.1294179e-08
3.5225000e+00 -4.5572009e-10 -2.7036504e-11 5.5332916e-10 2.4587728e-10 9.5887675e-11 2.4558773e-10 -1.0370283e-08 -9.3173893e-10 -1.1487916e-08 -1.3363037e-08 4.8222563e-09 -1.1285852e-08
3.5261111e+00 -4.6742523e-10 1.0833827e-10 -1.8118089e-10 7.8297573e-10 1.5870398e-09 -1.6871817e-10 -1.0462043e-08 -8.9594391e-10 -1.1537435e-08 -1.3256180e-08 4.9963810e-09 -1.1475616e-08
3.5297222e+00 -4.6335911e-10 2.2373789e-10 -3.1524076e-10 2.0339593e-10 -4.1479398e-10 -1.5829512e-09 -1.0553001e-08 -9.3582198e-10 -1.1444798e-08 -1.3346957e-08 4.9223475e-09 -1.1556979e-08
3.5333333e+00 -4.5929298e-10 -5.9369266e-10 1.2439054e-09 -1.0413399e-09 -8.3615143e-11 8.3190892e-10 -1.0650059e-08 -9.8725777e-10 -1.1346982e-08 -1.3644018e-08 5.2606878e-09 -1.1333380e-08
3.5372222e+00 -4.5491407e-10 1.5059885e-10 -3.3335648e-10 -1.5048919e-09 2.1986974e-09 1.0846539e-09 -1.0739352e-08 -1.0051504e-09 -1.1396692e-08 -1.3825149e-08 5.5494415e-09 -1.1260877e-08
3.5408333e+00 -4.5084794e-10 -3.1659178e-10 -1.6497973e-10 -1.6708648e-10 -2.5474536e-10 -4.1539577e-10 -1.0828022e-08 -1.0149077e-09 -1.1411467e-08 -1.3926526e-08 5.6295721e-09 -1.1368745e-08
3.5444444e+00 -4.4859665e-10 2.2607209e-10 1.6860779e-11 -7.6870281e-10 7.9420159e-10 -5.8030773e-10 -1.0916418e-08 -9.6010323e-10 -1.1476660e-08 -1.3967641e-08 5.6901492e-09 -1.1385596e-08
3.5480556e+00 -4.4806063e-10 2.8235744e-10 -6.7040876e-10 3.8918002e-10 -3.8638334e-10 4.2475459e-10 -1.1011495e-08 -9.2200274e-10 -1.1557556e-08 -1.4087191e-08 5.7079080e-09 -1.1470658e-08
3.5519444e+00 -4.4748338e-10 4.5859125e-11 -8.2626780e-11 -1.4138977e-09 4.9739938e-10 -1.1538554e-09 -1.1099671e-08 -8.8991581e-10 -1.1600748e-08 -1.4262706e-08 5.8791982e-09 -1.1567418e-08
3.5555556e+00 -4.4694736e-10 2.5181627e-10 -3.5036911e-10 -2.0623908e-10 6.5576332e-10 2.6068963e-10 -1.1187741e-08 -8.2135247e-10 -1.1655065e-08 -1.4323241e-08 6.0974601e-09 -1.1591776e-08
3.5591667e+00 -4.4641135e-10 3.8425649e-10 -1.9414209e-10 -3.5254713e-10 8.1362290e-10 -4.8553757e-10 -1.1275730e-08 -8.1920105e-10 -1.1705034e-08 -1.4372303e-08 6.4243863e-09 -1.1489083e-08
3.5627778e+00 -4.4612747e-10 -3.6429736e-10 -3.0679571e-10 -1.0032810e-10 1.3873144e-09 1.4334720e-09 -1.1370426e-08 -8.4700028e-10 -1.1705810e-08 -1.4431524e-08 6.6699114e-09 -1.1231980e-08
3.5666667e+00 -4.4582855e-10 1.2482076e-10 2.9958092e-10 -4.0728359e-10 1.4754781e-10 7.7027077e-10 -1.1505596e-08 -9.4332022e-10 -1.1681420e-08 -1.4575092e-08 6.7792020e-09 -1.1128586e-08
3.5722222e+00 -4.4540151e-10 -7.0564445e-10 -1.4065333e-10 -4.5412666e-10 3.3070115e-10 -1.4990631e-10 -1.1593387e-08 -9.6590807e-10 -1.1708212e-08 -1.4667897e-08 6.8779775e-09 -1.1016193e-08
3.5758333e+00 -4.4512394e-10 4.9609342e-10 -1.2793187e-10 -4.0253543e-10 3.3427726e-10 1.1873761e-09 -1.1680387e-08 -9.0084508e-10 -1.1702458e-08 -1.4863158e-08 7.0739796e-09 -1.0676949e-08
3.5794444e+00 -4.3737955e-10 1.0750604e-10 1.8560953e-10 -1.3998740e-09 9.8525073e-10 1.9441143e-09 -1.1765842e-08 -9.6794536e-10 -1.1687540e-08 -1.5082881e-08 7.2827621e-09 -1.0427288e-08
3.5830556e+00 -4.2944799e-10 -7.3000572e-10 -3.6056746e-11 -6.2833282e-10 4.2031795e-10 3.6044298e-10 -1.1856121e-08 -1.0207284e-09 -1.1650575e-08 -1.5135450e-08 7.3728373e-09 -1.0420718e-08
3.5869444e+00 -4.2090631e-10 2.7530647e-10 3.8015027e-10 1.7774379e-10 1.4277299e-10 -3.0412845e-10 -1.1938328e-08 -1.0484597e-09 -1.1636007e-08 -1.5278712e-08 7.5208011e-09 -1.0477242e-08
3.5905556e+00 -4.1297475e-10 -5.3257436e-10 -2.3410238e-10 -1.5001672e-09 8.5335093e-10 -2.1763301e-10 -1.2019604e-08 -1.0684789e-09 -1.1745223e-08 -1.5313904e-08 7.8214595e-09 -1.0506611e-08
3.5941667e+00 -4.1146710e-10 3.4685284e-10 -8.6076937e-10 1.1753189e-09 1.1707461e-09 -5.3465627e-11 -1.2101399e-08 -9.5508552e-10 -1.1879315e-08 -1.5338980e-08 8.0402688e-09 -1.0652998e-08
3.5977778e+00 -4.1823369e-10 7.0511551e-10 -4.8347728e-10 -1.4067915e-09 3.0232528e-10 -1.2977948e-09 -1.2190978e-08 -8.8785594e-10 -1.1907991e-08 -1.5521083e-08 7.9725166e-09 -1.0839312e-08
3.6016667e+00 -4.2552079e-10 -1.2596600e-10 2.1653345e-10 -1.5408827e-10 -7.2586744e-10 -2.9918369e-10 -1.2275543e-08 -7.8123955e-10 -1.1941075e-08 -1.5557088e-08 7.8359005e-09 -1.0876754e-08
3.6052778e+00 -4.3228739e-10 1.1150628e-09 -5.4818634e-10 -1.7826502e-10 -1.9386177e-10 -4.6434597e-11 -1.2361443e-08 -6.6434704e-10 -1.2073254e-08 -1.5770434e-08 8.2166720e-09 -1.1012522e-08
3.6088889e+00 -4.3905398e-10 -3.0632864e-11 -7.7688561e-10 -1.7910851e-09 2.7572973e-09 -1.2068089e-09 -1.2447828e-08 -7.6626817e-10 -1.2104408e-08 -1.5965133e-08 8.5530652e-09 -1.1229100e-08
3.6125000e+00 -4.3720806e-10 -9.1490527e-10 4.6456975e-10 -6.1384346e-12 -4.9262582e-10 -7.9237420e-10 -1.2533752e-08 -9.1505355e-10 -1.1868541e-08 -1.5982086e-08 8.5506847e-09 -1.1418629e-08
3.6161111e+00 -4.3438577e-10 -4.6539983e-10 1.8999503e-09 -1.5034697e-10 4.7660002e-10 -9.5712378e-10 -1.2625664e-08 -9.9861565e-10 -1.1656415e-08 -1.6186034e-08 8.8405201e-09 -1.1748376e-08
3.6200000e+00 -4.3134638e-10 -2.5444575e-10 7.4678780e-11 -1.5977791e-09 1.3352594e-09 -1.8692724e-09 -1.2710433e-08 -1.0597888e-09 -1.1693990e-08 -1.6472108e-08 9.0374675e-09 -1.1936424e-08
3.6236111e+00 -4.2852410e-10 -3.1306715e-10 -4.5135369e-10 -1.0429070e-09 -9.3669716e-12 1.3343701e-10 -1.2838874e-08 -1.1045090e-09 -1.1721746e-08 -1.6575427e-08 9.1649026e-09 -1.1809483e-08
3.6291667e+00 -4.1833918e-10 4.3397598e-11 2.7048921e-10 4.2299498e-10 5.6701518e-10 6.2821303e-10 -1.2920437e-08 -1.0986732e-09 -1.1621296e-08 -1.6625426e-08 9.2741884e-09 -1.1753279e-08
3.6327778e+00 -4.0901123e-10 1.0742447e-11 7.3650381e-10 -8.8452112e-10 1.6872069e-10 -1.0940860e-10 -1.3000161e-08 -1.1260325e-09 -1.1592725e-08 -1.6594411e-08 9.3301877e-09 -1.1768008e-08
3.6363889e+00 -3.9968329e-10 -2.6455933e-10 -4.5008306e-10 1.1708099e-09 2.0827846e-10 -2.6549715e-11 -1.3083960e-08 -1.1608316e-09 -1.1678372e-08 -1.6411770e-08 9.3582231e-09 -1.1803688e-08
3.6402778e+00 -3.8963781e-10 -3.5217387e-11 -3.4718536e-10 3.9468840e-10 -3.3019726e-11 -2.7928301e-10 -1.3160295e-08 -1.1703410e-09 -1.1635294e-08 -1.6453309e-08 9.4136608e-09 -1.1755601e-08
3.6438889e+00 -3.8468130e-10 -5.3003157e-11 7.7903023e-10 -7.7812688e-10 4.0623871e-10 7.2316747e-10 -1.3236420e-08 -1.2242203e-09 -1.1570231e-08 -1.6538534e-08 9.4805465e-09 -1.1689155e-08
3.6475000e+00 -3.8750839e-10 -4.4684351e-10 -1.2677971e-10 -8.5644606e-12 4.4049753e-11 -1.0981865e-10 -1.3313103e-08 -1.3803409e-09 -1.1518410e-08 -1.6495839e-08 9.4990518e-09 -1.1712355e-08
3.6511111e+00 -3.9033549e-10 -1.0015113e-09 6.4627293e-10 4.0266960e-10 8.0532002e-11 -1.0434309e-10 -1.3396307e-08 -1.5540554e-09 -1.1445946e-08 -1.6542330e-08 9.4174225e-09 -1.1755871e-08
3.6550000e+00 -3.9338005e-10 -4.9495238e-10 2.8277461e-11 -8.0116878e-10 -5.9082418e-10 -2.6865098e-10 -1.3474148e-08 -1.5712308e-09 -1.1485103e-08 -1.6694766e-08 9.2814572e-09 -1.1705716e-08
3.6586111e+00 -3.9620714e-10 3.3561418e-10 -4.2082174e-10 -6.0592995e-10 -3.2452363e-10 7.3162362e-10 -1.3551989e-08 -1.5527910e-09 -1.1536194e-08 -1.6848496e-08 9.0150341e-09 -1.1537985e-08
3.6622222e+00 -3.9339401e-10 -1.6454573e-10 -9.1354073e-11 -8.1311584e-10 -1.4690942e-09 8.1666475e-10 -1.3629155e-08 -1.5525642e-09 -1.1625872e-08 -1.6926608e-08 8.8589187e-09 -1.1496211e-08
3.6658333e+00 -3.8935226e-10 1.6665029e-10 -8.0765567e-10 9.2086340e-11 4.1809178e-10 -4.3105794e-10 -1.3705524e-08 -1.5998437e-09 -1.1798036e-08 -1.6981481e-08 8.9256827e-09 -1.1508414e-08
3.6694444e+00 -3.8531051e-10 -6.0527000e-10 -9.1825405e-10 -5.9861024e-10 3.1377549e-11 3.1841496e-10 -1.3786876e-08 -1.6196078e-09 -1.1928236e-08 -1.7236232e-08 9.0359333e-09 -1.1492004e-08
3.6733333e+00 -3.8095786e-10 4.3501192e-10 -2.9374845e-10 -1.5849729e-09 6.5783748e-10 -1.7775814e-10 -1.3861430e-08 -1.7060333e-09 -1.2026407e-08 -1.7508057e-08 9.2099909e-09 -1.1503227e-08
3.6769444e+00 -3.7529991e-10 -1.2367947e-09 -6.9038906e-10 -9.2418209e-10 5.1395524e-10 7.4161098e-11 -1.3934465e-08 -1.8677252e-09 -1.2086098e-08 -1.7560801e-08 9.0895029e-09 -1.1703260e-08
3.6805556e+00 -3.6553965e-10 -2.6324609e-10 9.1993968e-11 4.3731995e-10 -1.3251058e-09 -1.9206193e-09 -1.4005575e-08 -1.8690993e-09 -1.2066789e-08 -1.7493050e-08 8.9733898e-09 -1.1920198e-08
3.6841667e+00 -3.5577938e-10 2.5049887e-10 1.0157070e-10 1.8807034e-10 5.4340715e-10 -8.1884462e-11 -1.4111217e-08 -1.9220385e-09 -1.1964673e-08 -1.7618568e-08 9.0163865e-09 -1.2113986e-08
3.6897222e+00 -3.4076357e-10 -5.6973015e-10 5.6383609e-10 -9.4117464e-10 -3.5525620e-10 -1.0808435e-09 -1.4177719e-08 -1.9735393e-09 -1.2024790e-08 -1.7709804e-08 8.8989956e-09 -1.2348508e-08
3.6933333e+00 -3.3381526e-10 9.1948885e-11 -1.1664997e-09 9.8996209e-11 -4.3504456e-10 -1.0839766e-09 -1.4249049e-08 -1.9827865e-09 -1.2215020e-08 -1.7772994e-08 8.7828279e-09 -1.2435865e-08
3.6972222e+00 -3.3805454e-10 -1.7160893e-10 -6.0430696e-10 -6.4062895e-10 -2.9115917e-10 3.3520396e-10 -1.4316091e-08 -2.0225816e-09 -1.2291016e-08 -1.7822055e-08 8.6431485e-09 -1.2624505e-08
3.7008333e+00 -3.4199101e-10 -1.9757602e-10 -1.5753774e-10 1.8776067e-10 -6.4919255e-10 -2.0765016e-09 -1.4383908e-08 -2.1896886e-09 -1.2296627e-08 -1.7800422e-08 8.5451496e-09 -1.2830494e-08
3.7044444e+00 -3.4592748e-10 -1.3527017e-09 1.0128310e-10 1.1926547e-11 -1.0557258e-11 1.7506761e-10 -1.4452501e-08 -2.3822799e-09 -1.2332373e-08 -1.7858767e-08 8.4758144e-09 -1.2576195e-08
3.7080556e+00 -3.4986396e-10 -4.3399796e-10 -4.5962383e-10 -5.5049725e-10 -4.5622228e-10 2.1723091e-09 -1.4525955e-08 -2.3918872e-09 -1.2396215e-08 -1.8018634e-08 8.2887901e-09 -1.2447962e-08
3.7119444e+00 -3.4200951e-10 3.5123611e-10 -1.3467080e-10 -8.1979056e-10 -7.1293102e-10 -1.0731749e-09 -1.4592173e-08 -2.3881875e-09 -1.2369417e-08 -1.7989388e-08 8.3692223e-09 -1.2508502e-08
3.7155556e+00 -3.2968512e-10 -3.1691363e-10 4.0331817e-10 1.0897533e-09 1.2544179e-09 5.1435014e-10 -1.4655961e-08 -2.3969395e-09 -1.2400551e-08 -1.7785188e-08 8.5842835e-09 -1.2387987e-08
3.7191667e+00 -3.1736073e-10 2.3571996e-10 -7.1542831e-10 7.9517244e-10 1.9341998e-10 5.9809145e-10 -1.4717319e-08 -2.2813550e-09 -1.2459768e-08 -1.7715711e-08 8.6969983e-09 -1.2258006e-08
3.7227778e+00 -3.0503633e-10 8.3657537e-10 1.2179046e-10 -1.5385161e-10 5.6540024e-10 6.0173200e-10 -1.4780830e-08 -2.2486843e-09 -1.2412119e-08 -1.7879083e-08 8.9691138e-09 -1.2117595e-08
3.7266667e+00 -2.9318101e-10 -5.5513381e-10 3.2175714e-10 -1.2464757e-09 1.1356864e-09 6.0179258e-10 -1.4838101e-08 -2.2626752e-09 -1.2474524e-08 -1.8055216e-08 9.2324277e-09 -1.2013754e-08
3.7302778e+00 -2.8776172e-10 4.2533781e-10 -9.4735472e-10 -3.7936936e-10 6.3699982e-10 3.5674515e-10 -1.4894304e-08 -2.3791561e-09 -1.2622049e-08 -1.8103810e-08 9.1652680e-09 -1.1810448e-08
3.7338889e+00 -2.8234243e-10 -1.5059487e-09 -5.3155259e-10 -6.9188956e-11 -1.0891337e-09 1.5199209e-09 -1.4949438e-08 -2.5351502e-09 -1.2646821e-08 -1.8254621e-08 9.0054146e-09 -1.1553022e-08
3.7375000e+00 -2.7692314e-10 5.8767407e-11 2.8321548e-10 -1.3229087e-09 1.2966109e-11 8.5632414e-10 -1.5007618e-08 -2.5047382e-09 -1.2599818e-08 -1.8396086e-08 9.0342442e-09 -1.1527463e-08
3.7413889e+00 -2.7108698e-10 2.0321671e-10 1.5432862e-10 1.1034528e-10 1.6725806e-10 -6.3725001e-10 -1.5060982e-08 -2.4374837e-09 -1.2579711e-08 -1.8464114e-08 8.9547421e-09 -1.1638418e-08
3.7450000e+00 -2.7021836e-10 4.2071392e-10 4.7232852e-11 -7.3829473e-10 -7.0248348e-10 -3.8695405e-10 -1.5143277e-08 -2.2590170e-09 -1.2491663e-08 -1.8651323e-08 8.7744458e-09 -1.1739167e-08
3.7505556e+00 -2.7238199e-10 6.5546689e-10 5.2649875e-10 -3.8495762e-10 -8.6482375e-11 -2.1753514e-10 -1.5197120e-08 -2.2020276e-09 -1.2368920e-08 -1.8746796e-08 8.6279698e-09 -1.1713890e-08
3.7541667e+00 -2.7378835e-10 -1.2676767e-10 7.0398193e-10 -4.9633040e-10 -8.9962559e-10 4.5086213e-10 -1.5251240e-08 -2.3361194e-09 -1.2310345e-08 -1.8862952e-08 8.4883646e-09 -1.1625051e-08
3.7577778e+00 -2.7519471e-10 -1.1172220e-09 -1.1677448e-10 -5.7588589e-10 -4.0226181e-11 3.6918288e-10 -1.5305051e-08 -2.4541705e-09 -1.2348172e-08 -1.8954504e-08 8.5369809e-09 -1.1770451e-08
3.7613889e+00 -2.7064804e-10 2.2043621e-11 -2.6243885e-10 -2.6920938e-10 3.6752113e-10 -1.7113338e-09 -1.5361525e-08 -2.3572941e-09 -1.2369102e-08 -1.9110080e-08 8.6019123e-09 -1.1965520e-08
3.7652778e+00 -2.6128864e-10 8.1249737e-10 6.7607375e-11 -1.0642961e-09 3.8387508e-11 3.9317791e-11 -1.5412186e-08 -2.2484189e-09 -1.2343773e-08 -1.9242701e-08 8.6110929e-09 -1.1911487e-08
3.7688889e+00 -2.5259777e-10 1.9755530e-10 1.8631306e-10 -1.5989920e-10 2.3418481e-11 4.5944216e-10 -1.5461133e-08 -2.1855687e-09 -1.2359802e-08 -1.9228786e-08 8.7298066e-09 -1.1856941e-08
3.7725000e+00 -2.4390691e-10 3.8551515e-10 -3.4700318e-10 2.8834594e-10 7.7578764e-10 4.4062207e-11 -1.5508396e-08 -2.1419805e-09 -1.2365944e-08 -1.9265335e-08 8.8852868e-09 -1.1838054e-08
3.7761111e+00 -2.3551405e-10 1.8859780e-11 2.8543248e-10 -6.2571706e-10 2.7093817e-10 1.3027550e-10 -1.5558080e-08 -2.1626548e-09 -1.2366979e-08 -1.9501740e-08 9.0047507e-09 -1.1778674e-08
3.7800000e+00 -2.3246356e-10 -1.9695891e-10 -2.9506741e-10 -1.4006184e-09 4.7587178e-10 3.7869998e-10 -1.5603634e-08 -2.1240274e-09 -1.2463568e-08 -1.9668574e-08 8.8955100e-09 -1.1750242e-08
3.7836111e+00 -2.2963095e-10 5.5531119e-10 -6.7322472e-10 -1.3938429e-10 -1.2113036e-09 -1.1625045e-10 -1.5648631e-08 -2.0814466e-09 -1.2472499e-08 -1.9824301e-08 8.7195343e-09 -1.1766193e-08
3.7872222e+00 -2.2679835e-10 -1.6028174e-10 5.8370070e-10 -1.2980902e-09 2.6597304e-11 -3.0994491e-11 -1.5693069e-08 -2.1628088e-09 -1.2467315e-08 -1.9963299e-08 8.6503796e-09 -1.1655673e-08
3.7908333e+00 -2.2396574e-10 -5.9452800e-10 -5.3173175e-10 1.5024459e-11 -4.9216173e-10 1.0511808e-09 -1.5739967e-08 -2.2465273e-09 -1.2521454e-08 -2.0094843e-08 8.6326557e-09 -1.1662732e-08
3.7947222e+00 -2.1777931e-10 -1.2666490e-10 2.7760097e-11 -1.1425432e-09 3.8136360e-10 -1.1116876e-09 -1.5782102e-08 -2.3619101e-09 -1.2551271e-08 -2.0259501e-08 8.8424857e-09 -1.1795920e-08
3.7983333e+00 -2.0962514e-10 -9.4375968e-10 -3.2667296e-10 -3.7737565e-10 1.0312572e-09 -1.1773491e-10 -1.5822629e-08 -2.5008982e-09 -1.2555374e-08 -2.0412306e-08 8.9662474e-09 -1.1829644e-08
3.8019444e+00 -2.0147096e-10 -3.4565477e-10 2.8554341e-10 -1.0331312e-09 -1.9806633e-10 -1.9356458e-10 -1.5881840e-08 -2.5317359e-09 -1.2486326e-08 -2.0676724e-08 8.5992552e-09 -1.2268519e-08
3.8075000e+00 -1.8892606e-10 1.5969932e-10 1.6438069e-10 -5.5337393e-10 -1.4078697e-09 -2.4396828e-09 -1.5918709e-08 -2.4641804e-09 -1.2482708e-08 -2.0736704e-08 8.4233556e-09 -1.2742334e-08
3.8111111e+00 -1.8506642e-10 4.6702299e-10 -1.2810622e-10 -2.9594295e-13 2.2367587e-10 -1.9340026e-09 -1.5955220e-08 -2.4108060e-09 -1.2516351e-08 -2.0851049e-08 8.5044669e-09 -1.3089379e-08
3.8147222e+00 -1.8529455e-10 2.8139977e-11 -2.0916284e-10 -1.0551878e-09 3.2238308e-10 -1.2694856e-09 -1.5994591e-08 -2.4243901e-09 -1.2416881e-08 -2.1051029e-08 8.5055056e-09 -1.3219367e-08
3.8186111e+00 -1.8554023e-10 -1.4516077e-10 1.1351048e-09 -6.5893241e-10 -3.1589001e-10 1.5529806e-10 -1.6031196e-08 -2.3850357e-09 -1.2257388e-08 -2.1123445e-08 8.5232029e-09 -1.3222252e-08
3.8222222e+00 -1.8576837e-10 5.1025783e-10 4.6378556e-10 -9.5244425e-12 4.3503193e-10 -1.8192085e-10 -1.6067845e-08 -2.3301688e-09 -1.2207109e-08 -2.1152655e-08 8.4054909e-09 -1.3089876e-08
3.8258333e+00 -1.8599650e-10 -1.2486122e-12 4.0252761e-11 -2.6009946e-10 -1.2274941e-09 1.4038455e-09 -1.6103706e-08 -2.2378183e-09 -1.2161908e-08 -2.1296296e-08 8.1481533e-09 -1.3010576e-08
3.8294444e+00 -1.7776101e-10 8.5799830e-10 4.1287991e-10 -1.0658175e-09 -5.0495826e-10 -6.7184488e-10 -1.6140483e-08 -2.2586355e-09 -1.2099481e-08 -2.1504154e-08 8.0397147e-09 -1.3128649e-08
3.8333333e+00 -1.6864702e-10 -1.0373284e-09 1.6824132e-10 -7.1582273e-10 -1.7292849e-10 -3.4020779e-10 -1.6172900e-08 -2.3099405e-09 -1.2075033e-08 -2.1634082e-08 8.0010029e-09 -1.3183958e-08
3.8369444e+00 -1.6018403e-10 5.6136442e-10 7.6843765e-11 -4.8351918e-10 -8.7687798e-11 -1.7033187e-10 -1.6203649e-08 -2.2665327e-09 -1.2112604e-08 -2.1618428e-08 8.0966438e-09 -1.3365496e-08
3.8405556e+00 -1.5172104e-10 -1.5866418e-10 -4.5349271e-10 6.2802228e-10 7.3156343e-10 -1.5054025e-09 -1.6232383e-08 -2.2965769e-09 -1.2164467e-08 -2.1554467e-08 8.1932066e-09 -1.3447452e-08
3.8441667e+00 -1.3975109e-10 -1.2006005e-10 -6.6420596e-11 -3.7615382e-11 -8.1481968e-11 7.4888456e-10 -1.6260167e-08 -2.2367496e-09 -1.2216346e-08 -2.1581249e-08 8.0928787e-09 -1.3399128e-08
3.8480556e+00 -1.2195395e-10 6.3544239e-10 -4.1650640e-10 -1.9194108e-10 -5.4570252e-10 -3.3468404e-10 -1.6282583e-08 -2.2130066e-09 -1.2236260e-08 -2.1683624e-08 7.9510498e-09 -1.3245855e-08
3.8516667e+00 -1.0542801e-10 -4.1517498e-10 2.1687375e-10 -7.5305681e-10 -4.0911928e-10 1.7495101e-09 -1.6301741e-08 -2.3110402e-09 -1.2299496e-08 -2.1795564e-08 7.9465084e-09 -1.3236124e-08
3.8552778e+00 -8.8902098e-11 -4.9429810e-10 -8.5080489e-10 -2.8024346e-10 3.7854572e-10 -1.6596840e-09 -1.6318729e-08 -2.3579461e-09 -1.2252572e-08 -2.1922163e-08 7.9977345e-09 -1.3584081e-08
3.8591667e+00 -7.1104942e-11 9.0226543e-11 1.2876043e-09 -8.0489043e-10 -5.8313852e-11 -1.3228059e-09 -1.6332595e-08 -2.4143476e-09 -1.2099065e-08 -2.2063776e-08 8.0251797e-09 -1.3599882e-08
3.8627778e+00 -6.9556242e-11 -6.1347147e-10 2.5127629e-10 -5.0230319e-10 2.4308072e-10 1.1769574e-09 -1.6353428e-08 -2.5282089e-09 -1.1913634e-08 -2.2346645e-08 8.0359086e-09 -1.3568785e-08
3.8683333e+00 -6.7803808e-11 -7.3129550e-11 9.5701675e-10 -1.1949078e-09 -1.9613191e-10 -9.9037892e-10 -1.6366685e-08 -2.4778459e-09 -1.1830874e-08 -2.2572309e-08 8.0348973e-09 -1.3719876e-08
3.8719444e+00 -6.6664726e-11 5.4035555e-10 -1.2736389e-10 -8.8815266e-10 1.8932399e-10 -4.0430159e-10 -1.6379716e-08 -2.4384965e-09 -1.1787494e-08 -2.2669438e-08 8.1320060e-09 -1.3843136e-08
3.8755556e+00 -6.5525644e-11 -1.7530548e-10 5.6224384e-10 -8.4223159e-12 4.6443255e-10 -7.3348726e-10 -1.6393107e-08 -2.4722765e-09 -1.1622986e-08 -2.2618717e-08 8.0688367e-09 -1.3946384e-08
3.8794444e+00 -6.0605696e-11 -1.1569214e-10 9.6911703e-10 4.4317910e-10 -8.5932572e-10 -1.5149213e-10 -1.6404570e-08 -2.4954352e-09 -1.1477293e-08 -2.2658342e-08 7.9038609e-09 -1.4096705e-08
3.8830556e+00 -5.5672242e-11 -9.9154920e-11 4.9143044e-10 -8.0895069e-10 -2.5132674e-10 -1.2360843e-09 -1.6415061e-08 -2.6036288e-09 -1.1165780e-08 -2.2723562e-08 7.8341276e-09 -1.4399626e-08
3.8866667e+00 -5.0738787e-11 -9.0457405e-10 2.6314298e-09 2.0692219e-10 -2.1813278e-10 -1.5601139e-09 -1.6424578e-08 -2.6350355e-09 -1.0838654e-08 -2.2705112e-08 7.9068570e-09 -1.4674494e-08
3.8902778e+00 -4.5805332e-11 6.1320936e-10 6.4794637e-10 -3.6620466e-11 7.0776264e-10 -9.7713099e-10 -1.6433273e-08 -2.7123894e-09 -1.0823966e-08 -2.2727495e-08 8.1183404e-09 -1.4786216e-08
3.8941667e+00 -3.6089279e-11 -1.2795741e-09 -5.1121441e-10 -1.5523322e-10 6.1429192e-10 1.9517721e-11 -1.6438904e-08 -2.7481534e-09 -1.0871294e-08 -2.2765095e-08 7.9855958e-09 -1.4699809e-08
3.8977778e+00 -2.1030040e-11 9.4778559e-10 3.6760416e-11 -1.9183695e-10 -1.5079573e-09 7.7808216e-10 -1.6441566e-08 -2.6584004e-09 -1.0876227e-08 -2.2683142e-08 7.6797582e-09 -1.4639796e-08
3.9013889e+00 -5.9708018e-12 -1.1513345e-10 -8.6219026e-11 9.4832231e-10 -5.5100714e-10 -2.2411712e-10 -1.6441258e-08 -2.7885857e-09 -1.0914709e-08 -2.2660810e-08 7.4500192e-09 -1.4570886e-08
3.9050000e+00 9.0884369e-12 -1.0926157e-09 -2.9955056e-10 -7.4218199e-10 -9.9564508e-10 8.6020990e-10 -1.6437607e-08 -2.9510166e-09 -1.0960077e-08 -2.2792848e-08 7.2461334e-09 -1.4466689e-08
3.9088889e+00 2.5306084e-11 -3.0664478e-10 -1.2276944e-10 -3.8956734e-10 -2.7891446e-10 3.2909250e-11 -1.6432038e-08 -3.0382738e-09 -1.1016001e-08 -2.2901129e-08 7.1898131e-09 -1.4703440e-08
3.9125000e+00 3.1179815e-11 -5.0285404e-10 -4.3785910e-10 -6.0995136e-10 -1.0024611e-10 -2.2183077e-09 -1.6425417e-08 -3.0925350e-09 -1.1073780e-08 -2.3039268e-08 7.0031241e-09 -1.4903541e-08
3.9161111e+00 3.5989069e-11 -5.3541440e-13 -1.4136620e-10 -6.6518064e-10 -1.1565840e-09 3.7122848e-10 -1.6417847e-08 -3.1606397e-09 -1.1094168e-08 -2.3212213e-08 6.8393533e-09 -1.4760002e-08
3.9197222e+00 4.0798323e-11 -6.3128214e-10 -6.3018806e-11 -9.3123314e-10 5.4043548e-11 9.5374358e-10 -1.6404349e-08 -3.2988824e-09 -1.1067870e-08 -2.3392885e-08 6.7455620e-09 -1.5150323e-08
3.9252778e+00 4.8197172e-11 -2.0234247e-10 2.3438105e-10 -1.5279768e-10 -4.6446882e-10 -3.2956732e-09 -1.6393811e-08 -3.3673427e-09 -1.1003875e-08 -2.3406004e-08 6.6918420e-09 -1.5781975e-08
3.9288889e+00 5.8694309e-11 -4.3277485e-10 4.0715123e-10 3.1700306e-11 1.0281454e-10 -2.5349583e-09 -1.6380005e-08 -3.3966340e-09 -1.1064737e-08 -2.3552557e-08 6.7279796e-09 -1.6013860e-08
3.9327778e+00 7.1352560e-11 1.8044485e-10 -9.7370100e-10 -1.2878697e-09 1.2309380e-10 5.4737859e-10 -1.6364777e-08 -3.4322384e-09 -1.1084019e-08 -2.3675667e-08 6.4939958e-09 -1.5904501e-08
3.9363889e+00 8.3106646e-11 -5.1075200e-10 7.8040802e-10 1.5147142e-10 -1.6983234e-09 4.6208501e-10 -1.6347233e-08 -3.4964110e-09 -1.1052149e-08 -2.3747783e-08 6.3025991e-09 -1.5831156e-08
3.9400000e+00 9.4860732e-11 -8.4587400e-11 -4.6091798e-10 -8.1715999e-10 4.0980014e-10 2.1494793e-10 -1.6327411e-08 -3.3915546e-09 -1.0997604e-08 -2.4009857e-08 6.3415183e-09 -1.6009798e-08
3.9436111e+00 1.0620929e-10 1.0573567e-09 1.0077228e-09 -1.6019905e-09 -1.4778814e-10 -1.8639501e-09 -1.6303680e-08 -3.3197271e-09 -1.0933079e-08 -2.4197074e-08 6.4849132e-09 -1.6328122e-08
3.9475000e+00 1.1731061e-10 -4.3859900e-10 -4.0707981e-10 -2.7227955e-12 1.0441985e-09 -8.6454674e-10 -1.6279534e-08 -3.3854050e-09 -1.1025148e-08 -2.4213019e-08 6.5562492e-09 -1.6596689e-08
3.9511111e+00 1.2761897e-10 -1.7070467e-10 -5.1589104e-10 -1.4445811e-10 -5.6394872e-10 -1.6145301e-09 -1.6253356e-08 -3.4189208e-09 -1.1082787e-08 -2.4311037e-08 6.4227558e-09 -1.6720596e-08
3.9547222e+00 1.3792733e-10 -1.4022693e-10 -6.1927759e-11 -7.6032844e-10 -3.3475794e-10 4.7077341e-10 -1.6225145e-08 -3.4279010e-09 -1.1100554e-08 -2.4384438e-08 6.3346742e-09 -1.6735389e-08
3.9583333e+00 1.4823570e-10 5.6916114e-11 -1.1619051e-10 8.2784789e-11 -2.5822612e-10 -6.0732215e-10 -1.6193134e-08 -3.4911746e-09 -1.1106731e-08 -2.4313626e-08 6.3147016e-09 -1.6905852e-08
3.9622222e+00 1.5328212e-10 -6.0198690e-10 5.8691137e-11 5.2417595e-10 1.3337017e-10 -8.5378882e-10 -1.6162624e-08 -3.5040430e-09 -1.1221394e-08 -2.4304761e-08 6.4034004e-09 -1.6874263e-08
3.9658333e+00 1.5619672e-10 4.8260540e-10 -1.2081682e-09 -4.4234704e-10 4.6376943e-10 1.1453755e-09 -1.6131540e-08 -3.3449103e-09 -1.1444441e-08 -2.4341480e-08 6.3830990e-09 -1.6878224e-08
3.9694444e+00 1.5911131e-10 9.9369287e-10 -1.0278358e-09 1.0340211e-10 -6.0044280e-10 -1.1819360e-09 -1.6099882e-08 -3.3006223e-09 -1.1388029e-08 -2.4370314e-08 6.3395307e-09 -1.6872431e-08
3.9730556e+00 1.6202590e-10 -5.8282621e-10 1.5933600e-09 -3.6956301e-10 3.0713150e-10 1.2354061e-09 -1.6064833e-08 -3.3284824e-09 -1.1185016e-08 -2.4469480e-08 6.2955861e-09 -1.6748956e-08
3.9769444e+00 1.6810575e-10 3.4282521e-10 2.9643449e-10 -4.8042747e-10 -5.8184421e-10 -1.7704530e-10 -1.6030366e-08 -3.2963226e-09 -1.1136424e-08 -2.4627122e-08 6.1841179e-09 -1.6643359e-08
3.9805556e+00 1.8150817e-10 -4.4473034e-11 1.9068988e-10 -9.7473224e-10 -1.6858339e-10 1.1517873e-09 -1.5972182e-08 -3.2524755e-09 -1.1092909e-08 -2.4920231e-08 5.9426844e-09 -1.6452993e-08
3.9861111e+00 2.0212726e-10 3.0887765e-10 9.2861278e-11 -7.8392608e-10 -8.8791544e-10 -9.5929272e-12 -1.5931008e-08 -3.1967389e-09 -1.1017445e-08 -2.4977443e-08 5.8528454e-09 -1.6463372e-08
3.9897222e+00 2.1552968e-10 2.0819849e-10 6.6365006e-10 2.5581770e-10 2.8310001e-10 -8.6212495e-11 -1.5883783e-08 -3.0171486e-09 -1.0944576e-08 -2.5031308e-08 5.9516807e-09 -1.6493114e-08
3.9936111e+00 2.2928872e-10 1.3388828e-09 1.4670292e-11 -7.1751829e-10 3.3475370e-10 -1.6872047e-10 -1.5837491e-08 -2.8103457e-09 -1.0951463e-08 -2.5048793e-08 5.9534364e-09 -1.6457465e-08
3.9972222e+00 2.4028448e-10 5.7965998e-10 -8.3708823e-11 5.5612075e-10 -3.2293354e-10 4.9779133e-10 -1.5789031e-08 -2.7381190e-09 -1.0751203e-08 -2.4917481e-08 6.0188148e-09 -1.6448537e-08
4.0008333e+00 2.5128025e-10 9.0398675e-11 2.0912756e-09 6.5599001e-10 7.6307462e-10 -4.1537734e-10 -1.5738403e-08 -2.6167024e-09 -1.0471300e-08 -2.4874545e-08 6.0200533e-09 -1.6700482e-08
4.0044444e+00 2.6227601e-10 1.0360017e-09 7.1470611e-10 -2.5965653e-10 -7.5473665e-10 -1.9102721e-09 -1.5685607e-08 -2.5602310e-09 -1.0482373e-08 -2.4965791e-08 5.9407753e-09 -1.6952764e-08
4.0080556e+00 2.7327178e-10 -5.1210724e-10 -8.2571960e-10 -5.8261134e-10 2.2101978e-10 -4.1848788e-10 -1.5626579e-08 -2.6970284e-09 -1.0596060e-08 -2.5084012e-08 5.9156232e-09 -1.7156956e-08
4.0119444e+00 2.8272011e-10 -6.6633420e-10 -2.3256251e-10 -4.3071360e-10 -3.7825408e-10 -1.3317268e-09 -1.5570070e-08 -2.7969104e-09 -1.0684056e-08 -2.5131009e-08 5.6993155e-09 -1.7065843e-08
4.0155556e+00 2.9048828e-10 -2.6028609e-10 -6.4957974e-10 -3.1080417e-12 -1.0779759e-09 2.1727696e-09 -1.5512029e-08 -2.8395173e-09 -1.0769084e-08 -2.5157999e-08 5.3517422e-09 -1.6811503e-08
4.0191667e+00 2.9825646e-10 -1.3498536e-10 -2.0281044e-10 -2.4602613e-10 -1.2619620e-09 1.7498813e-10 -1.5452457e-08 -2.8715093e-09 -1.0752669e-08 -2.5256153e-08 5.1766751e-09 -1.6755537e-08
4.0227778e+00 3.0602463e-10 -1.6180917e-10 3.6736758e-10 -6.6001089e-10 8.3372318e-11 3.4161628e-10 -1.5386619e-08 -2.9832867e-09 -1.0660834e-08 -2.5259542e-08 5.1608570e-09 -1.6763062e-08
4.0266667e+00 3.1411543e-10 -8.0109782e-10 4.8750136e-10 6.3096395e-10 -1.8225672e-10 -4.0611330e-10 -1.5324054e-08 -3.0401742e-09 -1.0572136e-08 -2.5241644e-08 4.8821723e-09 -1.6751564e-08
4.0302778e+00 3.2052933e-10 2.7334390e-10 4.0168323e-10 -4.6575970e-10 -1.6939088e-09 5.1224399e-10 -1.5260224e-08 -3.1086474e-09 -1.0538236e-08 -2.5489719e-08 4.5544975e-09 -1.6847679e-08
4.0338889e+00 3.2694324e-10 -9.0858078e-10 -6.1845198e-11 -1.8241604e-09 -5.1206846e-10 -1.3994549e-09 -1.5195129e-08 -3.1904386e-09 -1.0548215e-08 -2.5762407e-08 4.1353564e-09 -1.7133053e-08
4.0375000e+00 3.3335715e-10 1.4979181e-10 -3.8186557e-11 -6.9295835e-10 -2.3096797e-09 -1.2347694e-09 -1.5087060e-08 -3.3345304e-09 -1.0522472e-08 -2.6149138e-08 3.2995403e-09 -1.7301993e-08
4.0433333e+00 3.4525934e-10 -9.7731123e-10 1.9794264e-10 -1.5169310e-09 -1.1736343e-09 2.6939815e-10 -1.5023046e-08 -3.4520999e-09 -1.0402381e-08 -2.6344841e-08 3.0458335e-09 -1.7189737e-08
4.0466667e+00 3.5818896e-10 -2.0429238e-10 1.1062652e-09 -4.4010178e-10 -6.7670936e-10 8.5316253e-10 -1.4945389e-08 -3.4827016e-09 -1.0202563e-08 -2.6366383e-08 2.9992899e-09 -1.7349816e-08
4.0505556e+00 3.7327353e-10 -5.9325484e-11 7.5379113e-10 2.5545803e-10 3.8574939e-10 -2.2252671e-09 -1.4870411e-08 -3.5291527e-09 -1.0114508e-08 -2.6381101e-08 3.0971629e-09 -1.7642293e-08
4.0541667e+00 3.8728062e-10 -3.7160874e-10 1.2894763e-10 -3.9132211e-10 2.7315265e-10 -4.7451485e-10 -1.4792671e-08 -3.5840856e-09 -1.0021383e-08 -2.6363698e-08 3.1944607e-09 -1.7880312e-08
4.0577778e+00 4.0128772e-10 -1.3801214e-10 8.0461345e-10 5.5196712e-10 3.8187709e-10 -1.7225889e-09 -1.4705736e-08 -3.7262891e-09 -9.9376296e-09 -2.6387016e-08 3.3402126e-09 -1.8029842e-08
4.0616667e+00 4.1756566e-10 -1.0870007e-09 -2.4973821e-11 -7.5183117e-10 5.2926840e-10 4.4090535e-10 -1.4621848e-08 -3.8742656e-09 -9.9704783e-09 -2.6612390e-08 3.2140023e-09 -1.8087084e-08
4.0652778e+00 4.3336879e-10 -2.8579983e-10 -3.0432825e-10 -1.3285461e-09 -1.3789430e-09 -9.6929532e-10 -1.4534844e-08 -3.9617630e-09 -1.0014747e-08 -2.6721229e-08 3.0397172e-09 -1.8450163e-08
4.0688889e+00 4.4917192e-10 -5.2592741e-10 -1.3945566e-10 3.2387338e-10 2.0561809e-10 -2.3822052e-09 -1.4444725e-08 -3.9689113e-09 -9.9807494e-09 -2.6784065e-08 3.0266279e-09 -1.8749411e-08
4.0725000e+00 4.6497505e-10 4.5961175e-10 4.8027386e-10 -9.0389663e-10 -2.9373826e-10 -3.8007699e-10 -1.4344242e-08 -3.9482650e-09 -9.9661745e-09 -2.6926587e-08 2.8359238e-09 -1.8915699e-08
4.0763889e+00 4.8148639e-10 -2.8175466e-10 -3.4459936e-10 -3.1771752e-10 -8.9841772e-10 -1.0452558e-09 -1.4248149e-08 -4.0415606e-09 -9.9257712e-09 -2.6993756e-08 2.7635121e-09 -1.9087978e-08
4.0800000e+00 4.9324936e-10 -5.8376251e-10 7.4963472e-10 -3.0230197e-10 4.1092654e-10 -5.4500747e-10 -1.4149737e-08 -4.0893944e-09 -9.8586695e-09 -2.7249699e-08 2.7770043e-09 -1.9124560e-08
4.0836111e+00 5.0501233e-10 1.4000084e-10 -7.6952179e-11 -2.0602531e-09 -3.2009452e-10 2.0733023e-10 -1.4049006e-08 -4.1230343e-09 -9.7709731e-09 -2.7425472e-08 2.6799264e-09 -1.9097500e-08
4.0872222e+00 5.1677531e-10 -4.5208344e-10 9.5609201e-10 4.3773260e-10 -3.3345482e-10 4.2449026e-11 -1.3937933e-08 -4.1837464e-09 -9.6850534e-09 -2.7480236e-08 2.5611534e-09 -1.8951424e-08
4.0911111e+00 5.2944312e-10 -7.0921770e-11 -1.5628669e-10 -9.0714087e-10 -4.0903586e-10 1.2096316e-09 -1.3832581e-08 -4.1466238e-09 -9.6066468e-09 -2.7595066e-08 2.4654557e-09 -1.8860038e-08
4.0947222e+00 5.3921623e-10 4.1531461e-10 9.4229821e-10 -1.5282460e-10 -2.3522189e-10 -3.6607068e-10 -1.3725440e-08 -4.0878526e-09 -9.5181601e-09 -2.7682147e-08 2.5850973e-09 -1.8939445e-08
4.0983333e+00 5.4758983e-10 1.2991488e-10 -5.5235421e-11 -6.5099672e-10 1.0406748e-09 -3.6691057e-10 -1.3557384e-08 -4.1066025e-09 -9.5414207e-09 -2.7712727e-08 3.0043119e-09 -1.8880145e-08
4.1038889e+00 5.6047229e-10 -2.4297969e-10 -9.6333169e-11 4.6751726e-10 7.9378318e-10 7.2270676e-10 -1.3446052e-08 -4.1404568e-09 -9.5709736e-09 -2.7776201e-08 3.2567746e-09 -1.8723219e-08
4.1075000e+00 5.6884588e-10 -7.1092126e-11 -1.9992946e-10 -1.0534376e-09 9.0584991e-10 7.2584553e-10 -1.3332374e-08 -4.0930706e-09 -9.5661456e-09 -2.7927124e-08 3.3164791e-09 -1.8755329e-08
4.1111111e+00 5.8426573e-10 5.1070154e-10 2.4832899e-10 -3.3969563e-10 -5.0390640e-10 -1.0222492e-09 -1.3205778e-08 -4.0517970e-09 -9.5080828e-09 -2.8145483e-08 3.2360664e-09 -1.8905887e-08
4.1150000e+00 6.0815897e-10 -1.5515025e-10 2.9216343e-10 -1.5319501e-09 1.2191801e-12 -2.6824146e-10 -1.3083682e-08 -4.1112615e-09 -9.4584510e-09 -2.8192915e-08 3.3156340e-09 -1.9117310e-08
4.1186111e+00 6.3034555e-10 -3.9651101e-10 2.0538653e-10 1.0941171e-09 5.3444726e-10 -1.6833620e-09 -1.2957212e-08 -4.1512637e-09 -9.3883072e-09 -2.8045313e-08 3.2811473e-09 -1.9328949e-08
4.1222222e+00 6.5253212e-10 2.5404206e-11 4.9779183e-10 2.6835678e-10 -7.6661938e-10 -2.7022372e-10 -1.2826367e-08 -4.1852122e-09 -9.3270519e-09 -2.8057338e-08 3.0225006e-09 -1.9179824e-08
4.1258333e+00 6.7471870e-10 -3.4034971e-10 1.1628047e-10 -3.7935251e-10 -9.7464612e-10 1.6467561e-09 -1.2681773e-08 -4.1090093e-09 -9.3077354e-09 -2.8246282e-08 2.9070744e-09 -1.8999336e-08
4.1297222e+00 6.8723408e-10 9.9679984e-10 6.3532227e-11 -1.2401711e-09 2.5307717e-10 -9.9714367e-11 -1.2545156e-08 -4.0253829e-09 -9.2803079e-09 -2.8343044e-08 3.0017384e-09 -1.9020917e-08
4.1333333e+00 6.9856849e-10 -2.2098513e-10 2.1142365e-10 3.4698711e-10 3.8422168e-10 -9.9496505e-11 -1.2406305e-08 -4.0550790e-09 -9.1746460e-09 -2.8394894e-08 2.8617461e-09 -1.9087047e-08
4.1369444e+00 7.0990291e-10 -5.4510243e-11 8.4781701e-10 -8.2560170e-10 -1.3266803e-09 -5.1093292e-10 -1.2265218e-08 -4.0175922e-09 -9.0475937e-09 -2.8377139e-08 2.8642683e-09 -1.9124965e-08
4.1405556e+00 7.2123733e-10 4.0228168e-10 4.2585943e-10 9.8948902e-10 1.3436605e-09 1.6092443e-10 -1.2121960e-08 -4.0039556e-09 -8.9078040e-09 -2.8248561e-08 3.0918845e-09 -1.9234733e-08
4.1441667e+00 7.3193183e-10 -2.7577323e-10 9.7550624e-10 1.9738605e-10 1.8870092e-10 -1.1741713e-09 -1.1965419e-08 -3.9629173e-09 -8.6719935e-09 -2.8286868e-08 3.0360874e-09 -1.9401325e-08
4.1480556e+00 7.4254591e-10 6.2929766e-10 1.2195953e-09 -5.2573332e-10 -5.3750800e-10 -2.5375991e-10 -1.1818042e-08 -3.8745600e-09 -8.5875309e-09 -2.8387079e-08 2.9741088e-09 -1.9555454e-08
4.1516667e+00 7.5240184e-10 1.9040699e-10 -3.7287322e-10 -3.9928906e-10 1.2025459e-10 -1.1689640e-09 -1.1668722e-08 -3.7797441e-09 -8.6054764e-09 -2.8460800e-08 2.9931677e-09 -1.9754249e-08
4.1552778e+00 7.6225777e-10 6.8921495e-10 1.9297244e-10 -2.8121264e-10 8.0541866e-12 -6.6606806e-10 -1.1434565e-08 -3.6850054e-09 -8.4770404e-09 -2.8627142e-08 2.9353455e-09 -2.0282456e-08
4.1608333e+00 7.8163740e-10 -1.1792628e-10 6.4393284e-10 -7.1683605e-10 -2.6108037e-10 -2.5031768e-09 -1.1278519e-08 -3.6567994e-09 -8.3986978e-09 -2.8689760e-08 3.0063474e-09 -2.0652203e-08
4.1644444e+00 8.0123983e-10 3.7959716e-10 1.4143709e-10 1.3881954e-10 7.3908001e-10 -9.0986474e-10 -1.1118609e-08 -3.6141272e-09 -8.2724280e-09 -2.8636718e-08 3.0612368e-09 -2.0740924e-08
4.1680556e+00 8.2084226e-10 1.6279284e-11 1.1243946e-09 3.5079960e-10 -3.6955261e-10 9.0898776e-11 -1.0942076e-08 -3.5753151e-09 -8.1185808e-09 -2.8735814e-08 2.8762804e-09 -2.0710209e-08
4.1719444e+00 8.4195255e-10 3.1806765e-10 3.0773211e-10 -1.2001952e-09 -7.8667390e-10 1.7236795e-10 -1.0774138e-08 -3.5816321e-09 -7.9914849e-09 -2.8808450e-08 2.8378832e-09 -2.0573202e-08
4.1755556e+00 8.6155498e-10 -3.7667110e-10 9.6638001e-10 5.2971264e-10 5.2817620e-10 1.0923177e-09 -1.0603403e-08 -3.5621239e-09 -7.9568486e-09 -2.8762196e-08 2.8780291e-09 -2.0282295e-08
4.1791667e+00 8.7033182e-10 5.5765217e-10 -6.1915670e-10 -1.0275206e-10 -2.5790586e-10 1.5929736e-09 -1.0431064e-08 -3.3064936e-09 -8.0093086e-09 -2.8807341e-08 2.9520828e-09 -2.0135185e-08
4.1827778e+00 8.7782647e-10 1.8138691e-09 9.3254782e-11 -3.1397319e-10 7.5645163e-10 -2.3503044e-10 -1.0243815e-08 -3.0845545e-09 -7.8875597e-09 -2.8819699e-08 3.2482689e-09 -2.0180623e-08
4.1866667e+00 8.8589764e-10 9.8025381e-11 1.0400752e-09 2.0804751e-10 1.0951083e-09 -1.5444261e-10 -1.0068407e-08 -3.0532661e-09 -7.6856319e-09 -2.8811076e-08 3.4673266e-09 -2.0114559e-08
4.1902778e+00 8.9339230e-10 1.9224183e-10 9.8421378e-10 -1.2845289e-10 3.7963535e-10 7.6426486e-10 -9.8912581e-09 -2.9599595e-09 -7.5457260e-09 -2.8738669e-08 3.5836308e-09 -2.0092882e-08
4.1938889e+00 9.0355099e-10 6.7337772e-10 4.1831643e-10 7.9682295e-10 4.0334975e-10 -5.6417122e-10 -9.7116302e-09 -2.8187039e-09 -7.4632056e-09 -2.8666421e-08 3.5016939e-09 -1.9998568e-08
4.1975000e+00 9.1854099e-10 6.3707256e-10 4.0893551e-10 -1.2991884e-10 -9.5496703e-10 1.4347684e-09 -9.5148796e-09 -2.6809826e-09 -7.3150593e-09 -2.8746181e-08 3.2958714e-09 -1.9935357e-08
4.2013889e+00 9.3468406e-10 5.4932843e-10 9.7012301e-10 -5.5373061e-10 -3.3170033e-10 -8.9296141e-10 -9.3291133e-09 -2.6137737e-09 -7.2791047e-09 -2.8795973e-08 3.1854943e-09 -2.0110934e-08
4.2050000e+00 9.4967406e-10 7.4178738e-11 -6.0968522e-10 9.4104754e-11 -4.1138159e-10 -7.2774858e-10 -9.1403915e-09 -2.6390586e-09 -7.2550045e-09 -2.8851011e-08 3.0662460e-09 -2.0222208e-08
4.2086111e+00 9.6466406e-10 -3.0875043e-10 8.5128503e-10 -6.0214773e-10 -3.9142397e-10 -2.9939916e-10 -8.9333180e-09 -2.7436840e-09 -7.1284298e-09 -2.9011493e-08 3.1650641e-09 -2.0263454e-08
4.2125000e+00 9.8579169e-10 -5.9254560e-10 3.2696783e-10 -7.7340711e-10 1.0091695e-09 -5.4135090e-11 -8.7369252e-09 -2.8798278e-09 -7.1373083e-09 -2.9111684e-08 3.3260369e-09 -2.0365370e-08
4.2161111e+00 1.0063581e-09 -6.7048067e-10 -4.1597339e-10 -1.5143480e-10 7.4534255e-11 -8.8663130e-10 -8.4268644e-09 -3.1378569e-09 -7.1033664e-09 -2.9212291e-08 3.3297632e-09 -2.0368766e-08
4.2216667e+00 1.0379988e-09 -8.8547396e-10 6.3714319e-10 -4.5220951e-10 -5.8228203e-11 8.6625672e-10 -8.2201781e-09 -3.2196503e-09 -6.9858828e-09 -2.9404550e-08 3.3026328e-09 -2.0388736e-08
4.2252778e+00 1.0585653e-09 1.2666417e-10 5.4060799e-10 -1.3224814e-09 -1.2441961e-10 -1.0505989e-09 -8.0104904e-09 -3.2926650e-09 -6.8328467e-09 -2.9612423e-08 3.2240116e-09 -2.0508300e-08
4.2288889e+00 1.0684444e-09 -8.0403275e-10 9.9355088e-10 -5.9635162e-10 -4.0487506e-10 -5.3064539e-11 -7.7827689e-09 -3.3468713e-09 -6.7787127e-09 -2.9777523e-08 3.1629268e-09 -2.0558010e-08
4.2327778e+00 1.0765004e-09 3.3707179e-10 -4.8963063e-10 -8.1879151e-10 2.3012694e-11 -3.7302291e-10 -7.5697814e-09 -3.2934610e-09 -6.8639756e-09 -2.9867881e-08 3.1780227e-09 -2.0567225e-08
4.2363889e+00 1.0839810e-09 1.5842398e-10 -3.6511424e-10 -1.5277163e-11 7.8616526e-11 2.8796256e-10 -7.3553190e-09 -3.2447379e-09 -6.8494008e-09 -2.9969827e-08 3.1599097e-09 -2.0468600e-08
4.2400000e+00 1.0914615e-09 2.9358794e-10 5.1122451e-10 -9.2576285e-10 -2.0055716e-10 6.2242255e-10 -7.1392441e-09 -3.0965117e-09 -6.7815123e-09 -3.0179789e-08 2.9962656e-09 -2.0477523e-08
4.2436111e+00 1.1003386e-09 1.0815292e-09 1.6934486e-10 -1.0123531e-09 -9.0113066e-10 -7.0478579e-10 -6.9210616e-09 -2.9393232e-09 -6.7966968e-09 -3.0379469e-08 2.8647046e-09 -2.0575960e-08
4.2472222e+00 1.1128391e-09 3.7673322e-10 -3.2156640e-10 -8.3084707e-10 1.5433695e-11 -2.0386419e-10 -6.6833395e-09 -2.8033204e-09 -6.6911936e-09 -3.0545975e-08 2.8156992e-09 -2.0438559e-08
4.2511111e+00 1.1263011e-09 7.9486265e-10 1.3036694e-09 -5.9634473e-10 -3.2178294e-10 1.3815813e-09 -6.4600382e-09 -2.6734404e-09 -6.4957455e-09 -3.0661282e-08 2.7013316e-09 -2.0265593e-08
4.2547222e+00 1.1388015e-09 4.1005395e-10 6.5566144e-10 -4.6803239e-10 -4.4816427e-10 2.1503424e-10 -6.2342721e-09 -2.6327480e-09 -6.4128152e-09 -3.0730276e-08 2.5363296e-09 -2.0209644e-08
4.2583333e+00 1.1513020e-09 -3.2544189e-11 1.7569892e-10 -1.6883413e-10 -6.6266488e-10 3.0141412e-10 -6.0050436e-09 -2.6206624e-09 -6.4319454e-09 -3.0729222e-08 2.4764963e-09 -2.0242873e-08
4.2619444e+00 1.1739240e-09 1.4466469e-10 -3.6747543e-10 1.7856498e-10 2.5985472e-10 -6.0814173e-10 -5.7527865e-09 -2.6327783e-09 -6.4590017e-09 -3.0839129e-08 2.6997152e-09 -2.0268493e-08
4.2658333e+00 1.2021237e-09 -2.4903681e-10 1.1561478e-10 -1.1206242e-09 1.1355625e-09 3.8853970e-10 -5.5131863e-09 -2.6246927e-09 -6.4291413e-09 -3.0989664e-08 2.8317043e-09 -2.0210718e-08
4.2694444e+00 1.2283091e-09 3.2404797e-10 1.8373019e-10 -2.6892486e-10 -2.4698398e-10 1.4477205e-10 -5.2684232e-09 -2.5855890e-09 -6.3163596e-09 -3.0913051e-08 2.8089868e-09 -2.0206427e-08
4.2730556e+00 1.2544945e-09 3.8723304e-11 9.4688512e-10 9.7611964e-10 9.4045069e-11 -1.0517116e-10 -4.8833986e-09 -2.7753810e-09 -6.1902121e-09 -3.0629594e-08 2.7206957e-09 -2.0546175e-08
4.2786111e+00 1.2841303e-09 -1.1831983e-09 -1.2489098e-10 7.2462061e-10 -4.8040159e-10 -1.9333159e-09 -4.6290492e-09 -2.9278218e-09 -6.1292738e-09 -3.0561360e-08 2.6324130e-09 -2.0766403e-08
4.2822222e+00 1.2959143e-09 -2.3101910e-10 7.3578589e-10 -9.4771327e-11 -1.1393656e-10 -9.9559528e-11 -4.3723764e-09 -2.9991676e-09 -6.0167812e-09 -3.0545410e-08 2.6490115e-09 -2.0796877e-08
4.2858333e+00 1.3076982e-09 -4.3086630e-10 3.9193171e-10 2.4200641e-10 2.2568114e-10 -1.8173187e-10 -4.0933611e-09 -2.9895335e-09 -5.9873300e-09 -3.0519994e-08 2.7134208e-09 -2.0781054e-08
4.2897222e+00 1.3203886e-09 5.1385893e-10 -1.1777822e-10 -2.4157995e-11 1.7696330e-10 3.1735700e-10 -3.8317076e-09 -2.8808175e-09 -5.8245726e-09 -3.0652366e-08 2.5364714e-09 -2.0775314e-08
4.2933333e+00 1.3337470e-09 4.9471623e-10 1.7493915e-09 -1.1977372e-09 -1.3682248e-09 -2.6437640e-10 -3.5668031e-09 -2.8241015e-09 -5.5131321e-09 -3.0721838e-08 2.2277373e-09 -2.0849314e-08
4.2969444e+00 1.3533655e-09 3.1446558e-11 1.3727410e-09 5.5646243e-10 -7.1023966e-10 -4.1869553e-10 -3.2980305e-09 -2.8561440e-09 -5.3338380e-09 -3.0664348e-08 2.2523949e-09 -2.0959116e-08
4.3005556e+00 1.3729840e-09 -3.2870954e-10 4.2464930e-10 -2.5790306e-11 8.7623991e-10 -5.9486298e-10 -3.0042573e-09 -2.8318307e-09 -5.1777799e-09 -3.0684058e-08 2.4124442e-09 -2.0970741e-08
4.3044444e+00 1.3941115e-09 5.3815664e-10 1.0280578e-09 -1.4314916e-10 1.2428390e-10 4.9521915e-10 -2.7274507e-09 -2.7702065e-09 -5.0563222e-09 -3.0632527e-08 2.2866839e-09 -2.0962927e-08
4.3080556e+00 1.4137300e-09 3.3540143e-11 1.8953274e-10 6.1882204e-10 -9.7092875e-10 -4.2309371e-10 -2.4470545e-09 -2.8364778e-09 -5.0430722e-09 -3.0648734e-08 2.1716250e-09 -2.0874039e-08
4.3116667e+00 1.4305280e-09 -6.4834954e-10 -5.6703821e-11 -7.6843256e-10 1.9632635e-10 1.2436054e-09 -2.1634876e-09 -2.9546439e-09 -5.0493131e-09 -3.0771570e-08 1.9892266e-09 -2.0730526e-08
4.3152778e+00 1.4458879e-09 -4.4789507e-10 -5.8608045e-12 -3.6543169e-10 -1.4242703e-09 8.1122642e-11 -1.8547214e-09 -3.0417209e-09 -5.0351479e-09 -3.0934194e-08 1.7282699e-09 -2.0623682e-08
4.3191667e+00 1.4624292e-09 -3.0223014e-10 1.3772133e-10 -1.0284946e-09 -2.0706032e-10 8.3468925e-10 -1.5648649e-09 -3.0223889e-09 -4.9877315e-09 -3.1077493e-08 1.7356440e-09 -2.0487718e-08
4.3227778e+00 1.4777890e-09 4.8157635e-10 3.3761961e-10 -2.9426391e-10 2.5670412e-10 4.2035516e-10 -1.2719152e-09 -3.0105861e-09 -4.9443647e-09 -3.1248423e-08 1.6968709e-09 -2.0486447e-08
4.3263889e+00 1.4938055e-09 -3.7208062e-10 9.7124181e-11 -1.2835452e-09 -5.1773297e-10 -4.0862292e-10 -9.7534937e-10 -3.0558307e-09 -4.9993836e-09 -3.1499805e-08 1.5241835e-09 -2.0584466e-08
4.3300000e+00 1.5144699e-09 -4.7660238e-11 -6.4867836e-10 -1.0369077e-09 -6.4483545e-10 -4.9615941e-10 -6.5141418e-10 -3.0842435e-09 -4.9280470e-09 -3.1630293e-08 1.3883975e-09 -2.0758097e-08
4.3338889e+00 1.5367240e-09 -1.9710192e-10 1.3127334e-09 -8.1560073e-11 -2.0400936e-10 -9.9211125e-10 -2.0423002e-10 -3.1573292e-09 -4.7971806e-09 -3.1593645e-08 1.3221740e-09 -2.0715366e-08
4.3391667e+00 1.5669259e-09 -2.6681164e-10 -4.1510996e-10 3.1301928e-10 -1.0103274e-10 1.2619948e-09 1.3093198e-10 -3.1511786e-09 -4.6780638e-09 -3.1674430e-08 1.2614905e-09 -2.0644405e-08
4.3430556e+00 1.5900173e-09 3.1979624e-10 1.5239399e-09 -1.0054607e-09 -2.7832050e-10 -6.5376097e-10 4.4713570e-10 -3.1295135e-09 -4.4710407e-09 -3.1872143e-08 1.1387560e-09 -2.0695961e-08
4.3466667e+00 1.6174593e-09 -1.1880580e-10 5.5142828e-10 -8.1958450e-10 -5.4795450e-10 1.7785997e-10 7.6875007e-10 -3.0999199e-09 -4.3602605e-09 -3.1993656e-08 1.0592930e-09 -2.0828404e-08
4.3502778e+00 1.6449012e-09 3.9335039e-10 5.5912204e-10 -3.0207030e-10 1.2992037e-11 -1.4004128e-09 1.0957751e-09 -3.0501531e-09 -4.2553390e-09 -3.2079570e-08 9.1984104e-10 -2.1177121e-08
4.3538889e+00 1.6723432e-09 6.8343553e-11 4.9269736e-10 -4.9098742e-10 -9.5181239e-10 -1.8185164e-09 1.4540069e-09 -3.0288341e-09 -4.1152731e-09 -3.2284361e-08 6.0252589e-10 -2.1309248e-08
4.3577778e+00 1.7018961e-09 1.1530930e-10 8.1114072e-10 -1.2643570e-09 -1.0318327e-09 6.8600048e-10 1.7911624e-09 -3.0701975e-09 -4.0257591e-09 -3.2428309e-08 4.8024825e-10 -2.1376761e-08
4.3613889e+00 1.7181081e-09 -4.9904437e-10 8.6220388e-11 -6.4393251e-11 2.0863338e-10 -1.3091966e-09 2.1307291e-09 -3.1054695e-09 -4.0392563e-09 -3.2498047e-08 4.3805691e-10 -2.1588182e-08
4.3650000e+00 1.7263554e-09 1.7182056e-10 -2.2152720e-10 -5.7934425e-10 -4.9267461e-10 -6.4238251e-10 2.4719218e-09 -3.1018580e-09 -4.0789533e-09 -3.2510955e-08 3.4910504e-10 -2.1835563e-08
4.3686111e+00 1.7346026e-09 -1.3831601e-10 -1.7642725e-10 4.6019235e-10 -1.0616852e-10 -1.6411275e-09 2.8411788e-09 -3.3302664e-09 -4.0257676e-09 -3.2470371e-08 1.1537176e-10 -2.1994846e-08
4.3725000e+00 1.7434843e-09 -1.8293078e-09 6.7151996e-10 -1.1233087e-10 -1.3549778e-09 2.7584578e-10 3.1858246e-09 -3.4751922e-09 -3.7965969e-09 -3.2471837e-08 -2.1085153e-10 -2.1780861e-08
4.3761111e+00 1.7524998e-09 4.8480875e-10 1.6258733e-09 9.8802572e-11 -8.4122763e-10 1.6993932e-09 3.5338019e-09 -3.4705480e-09 -3.6119662e-09 -3.2534548e-08 -3.3977888e-10 -2.1737903e-08
4.3797222e+00 1.7772787e-09 -4.4172385e-10 2.2501514e-10 -6.7767641e-10 -2.6739002e-11 -1.3028589e-09 3.8866648e-09 -3.5614946e-09 -3.6026961e-09 -3.2807614e-08 -3.6557705e-10 -2.1884562e-08
4.3833333e+00 1.8020576e-09 -4.0200188e-10 -1.3208382e-10 -1.8429353e-09 -1.4693987e-10 -5.0908544e-11 4.2721346e-09 -3.5605940e-09 -3.6225728e-09 -3.3007054e-08 -4.2990618e-10 -2.2119229e-08
4.3872222e+00 1.8287425e-09 4.0976029e-10 -5.2944259e-11 1.3345160e-10 -2.5520371e-10 -1.9605317e-09 4.6351445e-09 -3.4843702e-09 -3.6712068e-09 -3.3023755e-08 -5.3768828e-10 -2.2228446e-08
4.3908333e+00 1.8535214e-09 2.9737962e-10 -4.3460264e-10 -2.8761489e-10 -4.7040855e-10 9.5238089e-10 5.2015745e-09 -3.4877335e-09 -3.7332211e-09 -3.2860907e-08 -7.4531687e-10 -2.2382628e-08
4.3963889e+00 1.8811819e-09 -3.1766045e-10 3.0509506e-11 1.2647045e-09 -4.3816160e-10 -1.8774748e-09 5.5739381e-09 -3.5809071e-09 -3.7197621e-09 -3.2765121e-08 -9.5548016e-10 -2.2617392e-08
4.4000000e+00 1.8959631e-09 -5.4672603e-10 1.0441537e-10 -3.8052984e-10 -9.7670289e-10 -2.8957395e-10 5.9492160e-09 -3.5694369e-09 -3.7223189e-09 -3.2810048e-08 -1.1364439e-09 -2.2905536e-08
4.4036111e+00 1.9107443e-09 6.5313724e-10 -1.3004757e-10 -3.4175917e-11 -2.4158386e-10 -2.3702234e-09 6.3566208e-09 -3.6370606e-09 -3.6827907e-09 -3.2752423e-08 -1.1305746e-09 -2.3274219e-08
4.4075000e+00 1.9266625e-09 -1.2356812e-09 4.9800577e-10 5.2810151e-10 2.7827484e-10 -7.8991532e-10 6.7380940e-09 -3.7084135e-09 -3.5868270e-09 -3.2801252e-08 -1.3318327e-09 -2.3390832e-08
4.4111111e+00 1.9428879e-09 5.7372900e-10 4.6401333e-10 -9.7883536e-10 -1.6331880e-09 -2.8650507e-10 7.1229043e-09 -3.7454999e-09 -3.5236333e-09 -3.2865626e-08 -1.6849476e-09 -2.3497816e-08
4.4147222e+00 1.9605135e-09 -9.1778499e-10 1.6949135e-10 3.8461662e-10 -7.4405730e-10 -7.0104107e-10 7.5111898e-09 -3.8458487e-09 -3.4655732e-09 -3.2943904e-08 -2.0248261e-09 -2.3658603e-08
4.4183333e+00 1.9781391e-09 -1.3167221e-11 4.1255065e-10 -1.1071776e-09 -1.5440780e-09 -7.8314661e-10 7.9332297e-09 -3.8597296e-09 -3.4584182e-09 -3.3193776e-08 -2.2270858e-09 -2.3967219e-08
4.4222222e+00 1.9971205e-09 -1.0640907e-10 -3.4594661e-10 -1.0345904e-09 2.7968275e-10 -1.8621349e-09 8.3287329e-09 -3.8904987e-09 -3.3909578e-09 -3.3327613e-08 -2.0724917e-09 -2.4198586e-08
4.4258333e+00 2.0147461e-09 -1.7904075e-10 1.0222245e-09 -2.0082281e-10 7.6107846e-10 -2.7356488e-10 8.7288252e-09 -4.0109460e-09 -3.1523559e-09 -3.3428443e-08 -1.8129557e-09 -2.4213175e-08
4.4294444e+00 2.0436717e-09 -9.3836797e-10 1.3697146e-09 -7.2991381e-10 9.8617332e-10 1.3890120e-10 9.1346562e-09 -4.1090503e-09 -3.0241276e-09 -3.3571127e-08 -1.6864635e-09 -2.4452919e-08
4.4330556e+00 2.0729570e-09 2.8239339e-11 -8.4249535e-11 -5.8717450e-10 -1.3460018e-10 -2.3519202e-09 9.5781625e-09 -4.0142823e-09 -2.9539935e-09 -3.3746243e-08 -1.7499466e-09 -2.4875652e-08
4.4369444e+00 2.1044951e-09 7.8813964e-10 7.3711096e-10 -9.1381516e-10 -2.6225438e-10 -1.2715111e-09 9.9959859e-09 -3.8939697e-09 -2.7083197e-09 -3.3993889e-08 -1.8583093e-09 -2.5150472e-08
4.4405556e+00 2.1337804e-09 3.2801853e-10 1.7257233e-09 -1.3721517e-09 -4.6726643e-10 -1.2652892e-09 1.0418766e-08 -3.8436708e-09 -2.3850038e-09 -3.4106206e-08 -1.8299159e-09 -2.5261623e-08
4.4441667e+00 2.1547807e-09 1.3861249e-10 1.5154584e-09 3.3537803e-10 6.5841685e-10 2.3928315e-10 1.0844608e-08 -3.8768532e-09 -2.1444714e-09 -3.4088824e-08 -1.8573016e-09 -2.5264842e-08
4.4477778e+00 2.1648268e-09 -4.4645106e-10 8.9583423e-10 -1.7492453e-10 -8.4278338e-10 -2.6899639e-10 1.1305421e-08 -3.9032502e-09 -2.0468749e-09 -3.4293824e-08 -1.9075190e-09 -2.5394788e-08
4.4516667e+00 2.1756456e-09 2.1905414e-10 1.2668141e-11 -1.5822205e-09 5.2885696e-10 -8.4483073e-10 1.1934485e-08 -3.8097279e-09 -1.9917544e-09 -3.4542626e-08 -1.9671146e-09 -2.5701375e-08
4.4569444e+00 2.1903283e-09 3.7458107e-10 3.6540781e-10 1.0841959e-11 -8.0336927e-10 -1.0915043e-09 1.2401125e-08 -3.6543352e-09 -1.9122310e-09 -3.4655717e-08 -2.1696987e-09 -2.5809937e-08
4.4608333e+00 2.2050260e-09 9.6404982e-10 3.7485574e-10 -9.8019762e-10 -4.6305387e-10 1.6096838e-10 1.2837762e-08 -3.6034980e-09 -1.9252584e-09 -3.4824729e-08 -2.2536045e-09 -2.5757802e-08
4.4644444e+00 2.2240843e-09 -4.9242486e-10 -5.0545234e-10 -5.7991592e-10 -1.0181808e-10 3.2028293e-10 1.3278156e-08 -3.9294149e-09 -1.9111979e-09 -3.4757065e-08 -2.2234530e-09 -2.5777387e-08
4.4680556e+00 2.2431426e-09 -2.5311568e-09 6.4640585e-10 1.2045122e-09 3.0480454e-10 -5.0107239e-10 1.3722308e-08 -4.2751888e-09 -1.7664449e-09 -3.4622144e-08 -2.2998392e-09 -2.5876819e-08
4.4716667e+00 2.2622009e-09 -6.7664141e-10 8.0471620e-10 4.0908907e-11 -8.1905298e-10 -4.1675893e-10 1.4204827e-08 -4.3457379e-09 -1.6587155e-09 -3.4614674e-08 -2.2591131e-09 -2.6042017e-08
4.4755556e+00 2.2827252e-09 6.8895830e-11 1.9810952e-10 2.3117950e-11 1.0736461e-09 -9.9922562e-10 1.4657912e-08 -4.4470791e-09 -1.5045181e-09 -3.4584214e-08 -2.0223342e-09 -2.6105068e-08
4.4791667e+00 2.3132290e-09 -1.0090537e-09 1.3476916e-09 2.5805487e-10 5.2040046e-10 4.1721648e-10 1.5117148e-08 -4.5965224e-09 -1.2230379e-09 -3.4601661e-08 -1.8789101e-09 -2.6086469e-08
4.4827778e+00 2.3451200e-09 -3.7735456e-10 1.4740944e-09 -4.1910769e-10 4.4516133e-10 -2.4552685e-10 1.5582671e-08 -4.6764470e-09 -9.9908049e-10 -3.4722848e-08 -1.8963404e-09 -2.6230098e-08
4.4863889e+00 2.3770110e-09 -3.6411866e-10 7.7103707e-10 -6.9954144e-10 -5.6250600e-10 -1.0802823e-09 1.6091036e-08 -4.6908357e-09 -8.7081122e-10 -3.4830856e-08 -2.1763573e-09 -2.6413439e-08
4.4902778e+00 2.4113551e-09 2.4016732e-10 4.2299073e-10 -2.2624069e-10 -1.1879760e-09 -4.9121329e-10 1.6568993e-08 -4.6939133e-09 -7.4703247e-10 -3.4916241e-08 -2.4243690e-09 -2.6556152e-08
4.4938889e+00 2.4369007e-09 -2.6871890e-10 8.1786821e-10 -5.6192204e-10 -4.8169202e-10 -8.2613976e-10 1.7050842e-08 -4.8332720e-09 -5.3902133e-10 -3.4880416e-08 -2.5858665e-09 -2.6788935e-08
4.4975000e+00 2.4508315e-09 -1.0241330e-09 1.2674048e-09 8.9260723e-10 -6.0554448e-10 -1.3226195e-09 1.7535437e-08 -5.0079377e-09 -3.8240394e-10 -3.4772396e-08 -2.7666947e-09 -2.6957614e-08
4.5011111e+00 2.4647624e-09 -5.9626778e-10 3.0265532e-10 1.0450157e-10 -6.1182934e-10 -2.3442077e-10 1.8060382e-08 -5.1499970e-09 -2.5653920e-10 -3.4786554e-08 -2.9416446e-09 -2.7109708e-08
4.5050000e+00 2.4797649e-09 -6.2750159e-10 8.6898846e-10 -2.2585664e-10 -4.8184214e-10 -1.0692385e-09 1.8550682e-08 -5.2461971e-09 -2.1085280e-10 -3.4864899e-08 -3.1088264e-09 -2.7251005e-08
4.5086111e+00 2.4936957e-09 -2.6496172e-10 -4.1099086e-10 -4.9732834e-10 -6.4366184e-10 -2.3504608e-10 1.9312526e-08 -5.3751762e-09 -2.3708664e-10 -3.5013061e-08 -3.2816838e-09 -2.7370248e-08
4.5141667e+00 2.5294525e-09 -5.1280159e-10 2.4004782e-10 -3.9164013e-10 -1.1275169e-10 -4.8041190e-10 1.9813667e-08 -5.3970241e-09 -3.1976295e-11 -3.5042395e-08 -3.1859712e-09 -2.7374993e-08
4.5177778e+00 2.5539695e-09 3.1011464e-10 1.8161452e-09 1.2086387e-10 7.5710931e-10 4.3660887e-10 2.0319641e-08 -5.3872585e-09 2.5144778e-10 -3.5167082e-08 -3.1302440e-09 -2.7117533e-08
4.5213889e+00 2.5784864e-09 -2.1951747e-10 1.0251284e-09 -1.2718242e-09 -3.8194190e-10 1.9399492e-09 2.0830450e-08 -5.4841076e-09 4.0879606e-10 -3.5466628e-08 -3.2631555e-09 -2.6958811e-08
4.5250000e+00 2.6030033e-09 -6.7896706e-10 5.5225887e-10 -1.4932094e-09 -5.1284696e-10 -4.7482686e-10 2.1386002e-08 -5.6444160e-09 4.3481626e-10 -3.5676729e-08 -3.2917376e-09 -2.7156442e-08
4.5288889e+00 2.6298249e-09 -7.0200965e-10 -3.1004314e-10 -3.0766360e-10 3.3417093e-10 -1.2191526e-09 2.1906983e-08 -5.6827369e-09 3.8162520e-10 -3.5573969e-08 -3.2805955e-09 -2.7411509e-08
4.5325000e+00 2.6548559e-09 3.4649995e-10 -2.2318729e-10 1.2562222e-09 -2.5916020e-10 -1.1353085e-09 2.2432900e-08 -5.7521663e-09 4.5893477e-10 -3.5525517e-08 -3.3991781e-09 -2.7548964e-08
4.5361111e+00 2.6798869e-09 -9.9060660e-10 9.9820127e-10 -8.0897034e-10 -5.3916339e-10 -1.3350924e-10 2.2963752e-08 -5.5836903e-09 6.9054226e-10 -3.5755286e-08 -3.6327752e-09 -2.7730741e-08
4.5397222e+00 2.7049179e-09 2.5535848e-09 1.3236208e-09 -1.3119769e-09 -1.0334623e-09 -1.5444286e-09 2.3499421e-08 -5.3081781e-09 8.9817509e-10 -3.5956776e-08 -3.7688184e-09 -2.7984513e-08
4.5433333e+00 2.7287547e-09 2.3844467e-12 7.5785960e-10 -5.4792779e-10 1.1758969e-10 -7.9808446e-10 2.4081003e-08 -5.2578236e-09 1.0024805e-09 -3.6021368e-08 -3.8941460e-09 -2.8170006e-08
4.5472222e+00 2.7492511e-09 4.3139405e-10 2.1309388e-10 -5.7232515e-12 -9.0105509e-10 -7.9185298e-10 2.4624940e-08 -5.2028312e-09 1.1047299e-09 -3.6145603e-08 -4.0809193e-09 -2.8296637e-08
4.5508333e+00 2.7682835e-09 7.8778787e-11 8.1193701e-10 -1.1410584e-09 -3.5634309e-10 -3.7705224e-10 2.5172630e-08 -5.1577730e-09 1.2971754e-09 -3.6351387e-08 -4.3573568e-09 -2.8504061e-08
4.5544444e+00 2.7873158e-09 3.3923320e-10 1.1172937e-09 -7.5848722e-10 -1.5046932e-09 -1.5376304e-09 2.5766645e-08 -5.0305967e-09 1.5601932e-09 -3.6408170e-08 -4.6226905e-09 -2.8755454e-08
4.5583333e+00 2.8078122e-09 7.5632728e-10 1.3310758e-09 2.7177249e-10 -1.5399969e-10 -6.1717102e-10 2.6322841e-08 -4.9116203e-09 1.8524949e-09 -3.6338238e-08 -4.6230514e-09 -2.8753910e-08
4.5619444e+00 2.8340703e-09 3.4743531e-10 1.5991945e-09 3.7375390e-10 1.5157051e-10 6.3142566e-10 2.6884467e-08 -4.8070089e-09 2.1319092e-09 -3.6303609e-08 -4.6692147e-09 -2.8743090e-08
4.5655556e+00 2.8629003e-09 6.2306131e-10 1.2018820e-09 -5.4096097e-11 -4.6235229e-10 -5.3154851e-10 2.7759608e-08 -4.6843092e-09 2.6114202e-09 -3.6421484e-08 -4.8705496e-09 -2.9031760e-08
4.5711111e+00 2.9072542e-09 1.1683635e-10 1.9226728e-09 -6.5315799e-10 -4.1867679e-10 -1.2004683e-09 2.8335663e-08 -4.6415683e-09 2.8897631e-09 -3.6383133e-08 -5.0002536e-09 -2.9381422e-08
4.5747222e+00 2.9360842e-09 2.7967737e-10 8.6766345e-10 1.0071722e-09 -4.5451865e-10 -2.0271851e-09 2.8916698e-08 -4.7067263e-09 2.9860857e-09 -3.6210853e-08 -5.1641647e-09 -2.9694730e-08
4.5783333e+00 2.9577548e-09 -8.8415813e-10 9.7952025e-11 5.8310594e-10 -6.4896574e-10 -8.6489192e-10 2.9546784e-08 -4.6729805e-09 3.1232438e-09 -3.6048962e-08 -5.2255995e-09 -2.9662138e-08
4.5822222e+00 2.9771265e-09 1.1748613e-09 1.1788189e-09 8.0452835e-10 2.6491565e-10 1.1442550e-09 3.0135548e-08 -4.7198013e-09 3.4249615e-09 -3.5926050e-08 -5.2598669e-09 -2.9712183e-08
4.5858333e+00 2.9951144e-09 -1.6092255e-09 1.8458451e-09 3.3004549e-10 -4.9561153e-10 -1.6062119e-09 3.0727858e-08 -4.8896855e-09 3.6673729e-09 -3.5891050e-08 -5.4072712e-09 -2.9987816e-08
4.5894444e+00 3.0131024e-09 3.3183537e-11 5.8428478e-10 -6.9748787e-12 -4.9674528e-10 -9.3808845e-10 3.1369870e-08 -4.8126212e-09 3.8106911e-09 -3.6020886e-08 -5.5907752e-09 -3.0109324e-08
4.5933333e+00 3.0341103e-09 6.3068724e-10 7.4982957e-10 -1.1059052e-09 -6.5040185e-10 -1.0341017e-10 3.1970680e-08 -4.8497228e-09 4.0704476e-09 -3.6168254e-08 -5.7109890e-09 -3.0131554e-08
4.5969444e+00 3.0603306e-09 -9.7488384e-10 1.8541808e-09 -2.5441260e-10 -1.5890308e-10 -1.0178449e-10 3.2576660e-08 -4.9310021e-09 4.3250322e-09 -3.6186369e-08 -5.8321437e-09 -3.0098961e-08
4.6005556e+00 3.0865509e-09 2.2084260e-10 6.9798215e-10 8.7196373e-11 -6.5673647e-10 4.0263558e-10 3.3187810e-08 -4.9017723e-09 4.4874703e-09 -3.6290641e-08 -5.7511091e-09 -3.0120047e-08
4.6041667e+00 3.1127711e-09 5.0326907e-11 9.3043035e-10 -1.0497078e-09 1.2022784e-09 -5.9727641e-10 3.3851753e-08 -4.9254665e-09 4.6607391e-09 -3.6503154e-08 -5.7126624e-09 -3.0297723e-08
4.6080556e+00 3.1410084e-09 -2.5444063e-10 6.8248584e-10 -7.7182621e-10 -9.6193463e-10 -9.2566075e-10 3.4473430e-08 -4.9692420e-09 4.7798264e-09 -3.6491490e-08 -6.0248340e-09 -3.0453385e-08
4.6116667e+00 3.1650940e-09 -1.5167158e-10 5.1134247e-10 8.7949471e-10 -1.1396719e-09 -5.1121307e-10 3.5099747e-08 -5.0368622e-09 4.8874328e-09 -3.6474713e-08 -6.3480509e-09 -3.0581929e-08
4.6152778e+00 3.1880803e-09 -4.7565118e-10 5.6739182e-10 -7.2463038e-10 -1.0362943e-09 -6.7535208e-10 3.5730596e-08 -4.9785965e-09 5.0131676e-09 -3.6510616e-08 -6.5271419e-09 -3.0646768e-08
4.6188889e+00 3.2110667e-09 1.0161909e-09 6.9307559e-10 3.9321298e-10 -1.6938431e-10 7.6839469e-11 3.6415041e-08 -5.0682222e-09 5.2686271e-09 -3.6545841e-08 -6.3938028e-09 -3.0570436e-08
4.6227778e+00 3.2358212e-09 -1.7882717e-09 1.6849352e-09 -6.9513652e-10 1.0029331e-09 5.7744132e-10 3.7055275e-08 -5.3421572e-09 5.5259129e-09 -3.6714145e-08 -6.3277646e-09 -3.0580052e-08
4.6263889e+00 3.2585239e-09 -7.5306376e-10 8.9430551e-10 -8.5843787e-10 -5.5835050e-10 -6.6621256e-10 3.8048513e-08 -5.6323417e-09 5.9005007e-09 -3.7104932e-08 -6.7384903e-09 -3.0761222e-08
4.6319444e+00 3.2902981e-09 -9.9679354e-10 1.5465577e-09 -1.4862898e-09 -1.2389609e-09 -4.2080305e-10 3.8699286e-08 -5.8117955e-09 6.2021293e-09 -3.7450874e-08 -6.8165809e-09 -3.0905854e-08
4.6355556e+00 3.3109513e-09 -6.6802707e-10 1.4772128e-09 -1.7070137e-09 7.1323784e-10 -9.1426614e-10 3.9354131e-08 -5.8633082e-09 6.4548475e-09 -3.7597763e-08 -6.8814947e-09 -3.0923591e-08
4.6391667e+00 3.3316045e-09 1.9013645e-10 1.0562400e-09 3.5111386e-10 -1.1502517e-09 7.5054399e-10 4.0064060e-08 -5.8560188e-09 6.6487108e-09 -3.7519573e-08 -7.2461904e-09 -3.0971647e-08
4.6430556e+00 3.3553241e-09 -1.2734220e-10 7.4838640e-10 3.1908501e-10 -1.1295853e-09 -1.1624523e-09 4.0728854e-08 -5.9212004e-09 6.7369233e-09 -3.7531466e-08 -7.4901422e-09 -3.1141908e-08
4.6466667e+00 3.3881448e-09 -4.7735762e-10 1.3592679e-10 -4.2886642e-10 -5.1275054e-10 -4.0919440e-10 4.1400119e-08 -5.9617693e-09 6.8849766e-09 -3.7777901e-08 -7.5533570e-09 -3.1094797e-08
4.6502778e+00 3.4209656e-09 1.0099389e-10 1.3482801e-09 -1.8459152e-09 8.7174761e-11 8.4406557e-10 4.2077855e-08 -5.8657057e-09 7.0558243e-09 -3.8052196e-08 -7.6415138e-09 -3.1173517e-08
4.6538889e+00 3.4537863e-09 7.9020299e-10 3.6443653e-10 -6.8604167e-10 -6.8066515e-10 -1.5707080e-09 4.2814961e-08 -5.8001734e-09 7.1714447e-09 -3.8283677e-08 -7.7580758e-09 -3.1443109e-08
4.6577778e+00 3.4891316e-09 -2.2567461e-10 7.1184596e-10 -1.2980791e-09 -4.8004002e-11 -7.4008511e-10 4.3505111e-08 -5.7233442e-09 7.3356680e-09 -3.8346070e-08 -7.6811831e-09 -3.1656630e-08
4.6613889e+00 3.5115499e-09 9.3843102e-10 9.3446230e-10 7.2214312e-10 5.6566243e-10 -1.2308776e-09 4.4198948e-08 -5.6831170e-09 7.5162113e-09 -3.8222402e-08 -7.6551673e-09 -3.1841779e-08
4.6650000e+00 3.5265229e-09 -5.6523728e-10 8.7545027e-10 4.1939970e-10 -3.9051865e-10 -4.7818965e-10 4.4895737e-08 -5.6234024e-09 7.6977385e-09 -3.8265772e-08 -7.8056391e-09 -3.2008670e-08
4.6686111e+00 3.5414958e-09 1.1192185e-09 9.4432668e-10 -8.1972989e-10 -6.2249004e-10 -1.0623419e-09 4.5649427e-08 -5.5417421e-09 7.8640299e-09 -3.8420315e-08 -8.0284491e-09 -3.2431639e-08
4.6725000e+00 3.5576206e-09 -4.1575549e-10 6.0363846e-10 -5.0493083e-10 -7.7037102e-10 -2.5631006e-09 4.6352396e-08 -5.6346357e-09 7.9125215e-09 -3.8434142e-08 -8.1443987e-09 -3.2797239e-08
4.6761111e+00 3.5730865e-09 -4.4603364e-10 -1.1751937e-10 3.7729648e-10 -1.0226904e-11 -8.1167069e-10 4.7059461e-08 -5.6883214e-09 8.0367133e-09 -3.8496459e-08 -8.1090275e-09 -3.2963742e-08
4.6797222e+00 3.5991779e-09 -5.2016476e-11 1.3625187e-09 -9.5252177e-10 2.4835386e-10 -7.2528194e-10 4.7771671e-08 -5.6974058e-09 8.3302379e-09 -3.8751535e-08 -8.1073216e-09 -3.3066253e-08
4.6833333e+00 3.6252693e-09 -3.2260628e-11 1.5800112e-09 -1.4020267e-09 -2.3686962e-10 -2.2096997e-10 4.8877425e-08 -5.4967350e-09 8.6191400e-09 -3.8866601e-08 -8.2051498e-09 -3.3236709e-08
4.6888889e+00 3.6654099e-09 1.2423353e-09 3.0251223e-10 7.1162627e-10 -1.9122051e-10 -8.0176892e-10 4.9602693e-08 -5.4065856e-09 8.8868444e-09 -3.8996430e-08 -8.2613899e-09 -3.3464008e-08
4.6925000e+00 3.6915013e-09 -4.0600553e-10 2.3811740e-09 -1.9100474e-09 -1.8740010e-10 -1.2963765e-09 5.0390227e-08 -5.4676408e-09 9.2664716e-09 -3.9163285e-08 -8.4316253e-09 -3.3630479e-08
4.6963889e+00 3.7264031e-09 -1.1995456e-10 1.1526846e-09 4.7985991e-10 -8.7680011e-10 -1.3051823e-10 5.1128164e-08 -5.4652895e-09 9.5442939e-09 -3.9100996e-08 -8.7075827e-09 -3.3631735e-08
4.7000000e+00 3.7590104e-09 1.4176858e-10 1.6324320e-09 9.5118864e-11 -9.8100462e-10 1.1892621e-10 5.1872530e-08 -5.5030074e-09 9.8726474e-09 -3.9170370e-08 -8.9131081e-09 -3.3578694e-08
4.7036111e+00 3.7916178e-09 -4.9168375e-10 1.6592506e-09 -7.3549245e-10 -4.0263660e-10 3.7068733e-10 5.2623325e-08 -5.5108979e-09 1.0174067e-08 -3.9289175e-08 -9.1029850e-09 -3.3705768e-08
4.7072222e+00 3.8242251e-09 4.1848270e-10 1.3624290e-09 -3.6117351e-10 -8.7565531e-10 -1.5436807e-09 5.3438336e-08 -5.5676871e-09 1.0511021e-08 -3.9450945e-08 -9.2811503e-09 -3.3919773e-08
4.7111111e+00 3.8524834e-09 -9.0769380e-10 1.7741886e-09 -1.0254256e-09 -2.3811672e-10 -2.9064986e-10 5.4199795e-08 -5.6692512e-09 1.0730608e-08 -3.9553886e-08 -9.3901503e-09 -3.3973435e-08
4.7147222e+00 3.8715287e-09 -3.4531602e-11 4.2713223e-10 7.5199453e-11 -4.9569501e-10 -2.0469374e-10 5.4965009e-08 -5.6763284e-09 1.0870691e-08 -3.9562747e-08 -9.5054090e-09 -3.3990520e-08
4.7183333e+00 3.8905741e-09 -3.1125323e-11 9.7716974e-10 -1.5699006e-10 -2.8025144e-10 4.6992601e-11 5.5733978e-08 -5.5805792e-09 1.1163699e-08 -3.9660160e-08 -9.5955904e-09 -3.3989029e-08
4.7219444e+00 3.9096194e-09 9.1940621e-10 1.9601820e-09 -7.4220727e-10 -3.2686930e-10 -3.3229104e-11 5.6566298e-08 -5.5535443e-09 1.1517012e-08 -3.9926815e-08 -9.6145731e-09 -3.4045265e-08
4.7258333e+00 3.9301298e-09 -6.8651477e-10 1.3287194e-09 -1.5434011e-09 2.0820202e-10 -4.4879779e-10 5.7343819e-08 -5.5807450e-09 1.1746099e-08 -4.0185513e-08 -9.5035986e-09 -3.3980358e-08
4.7294444e+00 3.9568027e-09 4.3417025e-10 9.6783553e-10 -8.4458328e-10 5.3890261e-10 1.0479388e-09 5.8126623e-08 -5.5741357e-09 1.1947038e-08 -4.0271488e-08 -9.3081564e-09 -3.3734130e-08
4.7330556e+00 3.9837365e-09 -3.7285455e-10 1.0465479e-09 5.0964949e-11 7.7685593e-10 1.2249396e-09 5.8914739e-08 -5.7221563e-09 1.2166242e-08 -4.0237662e-08 -9.1160498e-09 -3.3704042e-08
4.7366667e+00 4.0106702e-09 -1.0003561e-09 1.1509283e-09 2.6127329e-10 5.1644734e-10 -9.4720467e-10 5.9769417e-08 -5.7740404e-09 1.2572149e-08 -4.0252014e-08 -9.0646409e-09 -3.3855802e-08
4.7405556e+00 4.0396758e-09 5.5340017e-10 2.6275641e-09 -3.8428483e-10 -1.9507246e-10 -3.5359746e-10 6.0568732e-08 -5.7183392e-09 1.3122765e-08 -4.0458320e-08 -9.2668172e-09 -3.3932666e-08
4.7441667e+00 4.0683421e-09 -3.6650922e-11 2.8922604e-09 -1.5200852e-09 -1.1660218e-09 -3.5591957e-10 6.1810024e-08 -5.6415984e-09 1.3794627e-08 -4.0618213e-08 -9.5647308e-09 -3.4078055e-08
4.7497222e+00 4.1159998e-09 4.9940943e-10 1.4856762e-09 5.6073188e-10 -1.3763025e-10 -5.1641532e-10 6.2624616e-08 -5.5757368e-09 1.4082857e-08 -4.0575943e-08 -9.6515592e-09 -3.4199104e-08
4.7533333e+00 4.1469774e-09 1.1159840e-10 1.4037770e-09 -1.7055062e-10 -4.4691703e-10 -6.0095219e-10 6.3445316e-08 -5.5779998e-09 1.4403620e-08 -4.0553006e-08 -9.7043380e-09 -3.4310823e-08
4.7569444e+00 4.1779549e-09 -1.3259204e-10 1.8118128e-09 3.8227693e-10 9.1598290e-11 -4.3030454e-10 6.4335437e-08 -5.5679307e-09 1.4806114e-08 -4.0572702e-08 -9.7902137e-09 -3.4634521e-08
4.7608333e+00 4.2062402e-09 2.1933200e-10 1.9349043e-09 -5.5109558e-10 -6.2843679e-10 -2.3442489e-09 6.5166654e-08 -5.6410398e-09 1.5164151e-08 -4.0789677e-08 -9.8645749e-09 -3.4889947e-08
4.7644444e+00 4.2253682e-09 -8.9757547e-10 1.6543448e-09 -1.4517542e-09 1.2782198e-10 -1.3529511e-11 6.6001641e-08 -5.6793042e-09 1.5403182e-08 -4.0957542e-08 -9.8812382e-09 -3.4883557e-08
4.7680556e+00 4.2444962e-09 5.4259056e-10 7.4190611e-10 -9.7770746e-11 -2.4000315e-10 7.2512490e-11 6.6840400e-08 -5.6164900e-09 1.5546676e-08 -4.1078300e-08 -9.9266113e-09 -3.4994369e-08
4.7716667e+00 4.2636242e-09 4.0145559e-11 6.9659090e-10 -1.0169201e-09 -6.5458365e-11 -1.0953863e-09 6.7747896e-08 -5.6340381e-09 1.5794415e-08 -4.1211537e-08 -1.0151130e-08 -3.5191210e-08
4.7755556e+00 4.2842236e-09 -1.9131408e-10 1.6095472e-09 -1.2511139e-10 -1.3380823e-09 -5.9182418e-10 6.8596539e-08 -5.6162764e-09 1.6092681e-08 -4.1187892e-08 -1.0354978e-08 -3.5336968e-08
4.7791667e+00 4.3241521e-09 3.5609211e-10 1.3805163e-09 3.4338058e-10 -3.4270224e-11 -7.5363795e-10 6.9453308e-08 -5.6831871e-09 1.6383856e-08 -4.1266310e-08 -1.0386950e-08 -3.5527054e-08
4.7827778e+00 4.3666596e-09 -9.7683272e-10 1.5384578e-09 -1.0672406e-09 -1.8096940e-10 -1.0010025e-09 7.0318458e-08 -5.7022168e-09 1.6719019e-08 -4.1469773e-08 -1.0515396e-08 -3.5779678e-08
4.7863889e+00 4.4091671e-09 8.0029145e-10 1.8214858e-09 -8.1088320e-10 -6.8375815e-10 -1.3309067e-09 7.1259532e-08 -5.7031614e-09 1.7079518e-08 -4.1566783e-08 -1.0680625e-08 -3.5458346e-08
4.7902778e+00 4.4549444e-09 -8.0842861e-10 1.5343134e-09 -2.0632810e-11 -3.4914519e-10 4.0851757e-09 7.2141150e-08 -5.6597161e-09 1.7392768e-08 -4.1705637e-08 -1.0626693e-08 -3.5006203e-08
4.7938889e+00 4.4879307e-09 1.2114770e-09 1.6059621e-09 -1.2610932e-09 7.1222487e-10 8.8454976e-11 7.3027538e-08 -5.6396666e-09 1.7684906e-08 -4.1922071e-08 -1.0461385e-08 -3.5086188e-08
4.7975000e+00 4.5033263e-09 -1.0254746e-09 1.3226641e-09 -7.3676124e-10 4.0066684e-10 -8.2677860e-10 7.3985504e-08 -5.6536011e-09 1.8026424e-08 -4.1995595e-08 -1.0378326e-08 -3.5220302e-08
4.8013889e+00 4.5199062e-09 9.0543595e-10 1.8564447e-09 1.0655604e-10 1.1856492e-10 -3.2277256e-10 7.5291232e-08 -5.6907330e-09 1.8622087e-08 -4.2017688e-08 -1.0451674e-08 -3.5361338e-08
4.8066667e+00 4.5424074e-09 -1.1411317e-09 2.2292583e-09 -2.4608920e-10 -4.5642799e-10 -5.6797856e-10 7.6257757e-08 -5.9062895e-09 1.8976050e-08 -4.1960576e-08 -1.0446490e-08 -3.5386691e-08
4.8105556e+00 4.5614362e-09 -7.1577939e-10 1.0656965e-09 7.3562057e-10 4.8883705e-10 3.5066237e-10 7.7159326e-08 -5.9031079e-09 1.9269693e-08 -4.1904760e-08 -1.0319864e-08 -3.5410714e-08
4.8141667e+00 4.5838096e-09 7.4529503e-10 1.8780229e-09 -2.2039868e-10 3.6363846e-10 -5.7241284e-10 7.8065306e-08 -5.8610110e-09 1.9657911e-08 -4.1920132e-08 -1.0247861e-08 -3.5371390e-08
4.8177778e+00 4.6061830e-09 -3.5475492e-10 2.0137928e-09 7.8504027e-11 1.2110315e-10 9.3541029e-10 7.8975698e-08 -5.8447458e-09 2.0074778e-08 -4.2006141e-08 -1.0223317e-08 -3.5403231e-08
4.8213889e+00 4.6285563e-09 5.0564917e-10 2.1652159e-09 -8.7243163e-10 4.4130253e-11 -1.2293347e-09 7.9890500e-08 -5.7556249e-09 2.0419660e-08 -4.2089675e-08 -1.0240952e-08 -3.5687775e-08
4.8250000e+00 4.6509297e-09 3.2113931e-10 1.2921623e-09 1.0134844e-10 -1.6285056e-10 -1.3972224e-09 8.0881067e-08 -5.6581446e-09 2.0721172e-08 -4.2136629e-08 -1.0305562e-08 -3.6032534e-08
4.8288889e+00 4.6793686e-09 5.1860475e-10 1.5145384e-09 -5.0381381e-10 -2.4105081e-10 -1.5578555e-09 8.1806416e-08 -5.6369356e-09 2.0943952e-08 -4.2120908e-08 -1.0324499e-08 -3.6189586e-08
4.8325000e+00 4.7070892e-09 -3.2184570e-10 7.1879361e-10 6.4893807e-10 1.1355948e-10 1.0814652e-10 8.2737230e-08 -5.8558381e-09 2.1167039e-08 -4.2152527e-08 -1.0510236e-08 -3.6130155e-08
4.8361111e+00 4.7348099e-09 -1.7089466e-09 1.5176070e-09 -9.4080617e-10 -1.3639766e-09 4.4044973e-10 8.3673509e-08 -6.0653754e-09 2.1445937e-08 -4.2291959e-08 -1.0746185e-08 -3.6286826e-08
4.8397222e+00 4.7625305e-09 -2.3496355e-10 1.2782913e-09 -3.4626397e-10 -2.2448172e-10 -1.8866418e-09 8.4687835e-08 -6.3176557e-09 2.1780963e-08 -4.2361850e-08 -1.0759343e-08 -3.6474883e-08
4.8436111e+00 4.7915625e-09 -1.9383060e-09 1.8403882e-09 -2.5279743e-10 1.4222288e-10 2.7472345e-10 8.5635008e-08 -6.5418876e-09 2.2145750e-08 -4.2444110e-08 -1.0751874e-08 -3.6595300e-08
4.8472222e+00 4.8162843e-09 -1.4192815e-10 1.8165295e-09 -5.0652901e-10 -9.1941905e-11 -1.3862717e-09 8.6587056e-08 -6.5878421e-09 2.2511596e-08 -4.2491183e-08 -1.0767651e-08 -3.6813845e-08
4.8508333e+00 4.8410061e-09 -2.8439848e-10 1.8510112e-09 7.2012780e-11 -1.4267650e-11 -6.3106006e-10 8.7617790e-08 -6.6754850e-09 2.2850097e-08 -4.2498778e-08 -1.1024422e-08 -3.6844205e-08
4.8547222e+00 4.8676296e-09 -4.7060192e-10 1.3000108e-09 -1.3711592e-10 -1.5908991e-09 3.7083087e-10 8.8579962e-08 -6.8331738e-09 2.3056076e-08 -4.2614435e-08 -1.1323575e-08 -3.6863582e-08
4.8583333e+00 4.8923514e-09 -9.9230131e-10 7.6488872e-10 -9.3049052e-10 -4.2306005e-10 -5.4970165e-10 9.0070678e-08 -7.0982861e-09 2.3478430e-08 -4.2783259e-08 -1.1312657e-08 -3.7087197e-08
4.8638889e+00 4.9365459e-09 -6.0636571e-10 1.9872267e-09 -8.2448867e-11 4.7083728e-10 -7.9198712e-10 9.1046914e-08 -7.1946814e-09 2.3871766e-08 -4.2874291e-08 -1.1205887e-08 -3.7059609e-08
4.8675000e+00 4.9661046e-09 -2.8790849e-10 1.9558930e-09 -7.5784763e-10 2.4795819e-10 1.0466477e-09 9.2028978e-08 -7.2315367e-09 2.4163808e-08 -4.3054757e-08 -1.1315865e-08 -3.6986490e-08
4.8711111e+00 4.9956633e-09 -5.4003804e-11 9.7177752e-10 -9.0799283e-10 -9.8835454e-10 -3.7170459e-10 9.3093103e-08 -7.2852868e-09 2.4348782e-08 -4.3251150e-08 -1.1461727e-08 -3.7072854e-08
4.8750000e+00 5.0274957e-09 -4.0902632e-10 7.5010065e-10 -7.7537744e-10 7.6525334e-11 -3.6855437e-10 9.4086573e-08 -7.3225954e-09 2.4638761e-08 -4.3403222e-08 -1.1595136e-08 -3.7251643e-08
4.8786111e+00 5.0499670e-09 6.2908119e-11 2.1568826e-09 -6.2836323e-10 -9.7466309e-10 -1.2818051e-09 9.5084222e-08 -7.2911729e-09 2.5122510e-08 -4.3573552e-08 -1.1708309e-08 -3.7529081e-08
4.8822222e+00 5.0698849e-09 2.2860341e-10 2.6926079e-09 -9.4391368e-10 2.1275411e-10 -1.2791627e-09 9.6085798e-08 -7.2994446e-09 2.5582574e-08 -4.3609457e-08 -1.1677056e-08 -3.7715682e-08
4.8858333e+00 5.0898028e-09 -3.0534133e-10 1.9194454e-09 6.1247688e-10 -2.3545531e-12 -4.4331340e-10 9.7091301e-08 -7.3927695e-09 2.5987800e-08 -4.3571788e-08 -1.1894031e-08 -3.7884043e-08
4.8894444e+00 5.1097208e-09 -5.6044815e-10 2.1428697e-09 -2.6476155e-10 -1.4583644e-09 -1.1107813e-09 9.8178723e-08 -7.4248713e-09 2.6345792e-08 -4.3688169e-08 -1.2013620e-08 -3.8064787e-08
4.8933333e+00 5.1328707e-09 2.8390715e-10 1.1895909e-09 -7.3278330e-10 7.1077184e-10 -4.3845363e-10 9.9193570e-08 -7.4676457e-09 2.6704056e-08 -4.3935634e-08 -1.1894301e-08 -3.8159270e-08
4.8969444e+00 5.1614372e-09 -6.8073158e-10 2.4019380e-09 -1.5515131e-09 9.2508907e-11 -4.3370307e-10 1.0021405e-07 -7.5263851e-09 2.7129618e-08 -4.4108230e-08 -1.1841950e-08 -3.8181338e-08
4.9005556e+00 5.1900037e-09 1.3579762e-10 1.8642472e-09 -4.1679963e-11 2.5992779e-10 2.3000187e-10 1.0124016e-07 -7.5308685e-09 2.7602605e-08 -4.4075382e-08 -1.1737173e-08 -3.8067638e-08
4.9041667e+00 5.2185701e-09 -1.7739122e-10 2.8773559e-09 3.4489471e-10 4.4545353e-10 8.1953799e-10 1.0235150e-07 -7.6192932e-09 2.8116683e-08 -4.3975883e-08 -1.1715379e-08 -3.7934850e-08
4.9080556e+00 5.2493340e-09 -5.8434377e-10 1.9080746e-09 5.0795479e-10 -3.0921113e-10 3.1864151e-10 1.0338977e-07 -7.6579877e-09 2.8532026e-08 -4.3866349e-08 -1.1761307e-08 -3.7883193e-08
4.9116667e+00 5.2825690e-09 2.2536842e-10 2.2556581e-09 5.0312842e-10 1.3451684e-14 1.5819316e-10 1.0443484e-07 -7.6043745e-09 2.9063403e-08 -4.3828432e-08 -1.1959443e-08 -3.7822119e-08
4.9152778e+00 5.3182310e-09 2.7201026e-10 3.0713011e-09 -1.5313283e-10 -1.3339065e-09 4.0556801e-10 1.0605635e-07 -7.6067311e-09 2.9926065e-08 -4.3821608e-08 -1.2341793e-08 -3.7909007e-08
4.9208333e+00 5.3730956e-09 -2.8622105e-10 2.5499181e-09 1.9407711e-10 -3.3923287e-10 -9.2689720e-10 1.0711926e-07 -7.5650074e-09 3.0316268e-08 -4.3896262e-08 -1.2501251e-08 -3.7919918e-08
4.9244444e+00 5.4087577e-09 6.7329860e-10 1.3617951e-09 -8.8318503e-10 -7.3427359e-10 8.2618330e-10 1.0818846e-07 -7.4728845e-09 3.0745103e-08 -4.4035450e-08 -1.2468828e-08 -3.7812285e-08
4.9280556e+00 5.4367965e-09 1.8133939e-10 2.9371938e-09 -4.0163389e-10 9.5255639e-10 1.6735477e-10 1.0934545e-07 -7.5675545e-09 3.1271027e-08 -4.4073539e-08 -1.2480040e-08 -3.7705936e-08
4.9319444e+00 5.4610694e-09 -9.9687384e-10 1.9585033e-09 7.5159977e-11 -1.0226514e-09 7.4420943e-10 1.1042441e-07 -7.6861655e-09 3.1640452e-08 -4.4069966e-08 -1.2649639e-08 -3.7661771e-08
4.9355556e+00 5.4836085e-09 -1.0349927e-10 1.7449144e-09 -4.2176873e-11 -1.1912633e-10 -3.3653690e-10 1.1150782e-07 -7.7569960e-09 3.2021221e-08 -4.4111518e-08 -1.2483412e-08 -3.7689656e-08
4.9391667e+00 5.5061476e-09 -5.5360624e-10 2.0722244e-09 -3.4138231e-10 1.2382064e-09 7.9135132e-11 1.1259567e-07 -7.8749744e-09 3.2411340e-08 -4.4183893e-08 -1.2364008e-08 -3.7879080e-08
4.9427778e+00 5.5287711e-09 -5.4089756e-10 1.8386412e-09 -3.2669023e-10 -4.3435347e-10 -1.8276669e-09 1.1377242e-07 -8.0193040e-09 3.2893144e-08 -4.4140063e-08 -1.2409188e-08 -3.8043024e-08
4.9466667e+00 5.5551888e-09 -7.0243010e-10 2.6463592e-09 7.0237297e-10 1.5191673e-10 4.2243482e-10 1.1487014e-07 -8.0849260e-09 3.3390412e-08 -4.4108321e-08 -1.2407623e-08 -3.7906692e-08
4.9502778e+00 5.5797195e-09 9.3644978e-11 2.3386576e-09 -4.0937309e-10 -1.4137840e-10 8.3601854e-10 1.1597269e-07 -8.0547980e-09 3.3987613e-08 -4.4173002e-08 -1.2436679e-08 -3.7941508e-08
4.9538889e+00 5.6042503e-09 1.8585657e-10 3.6481696e-09 -1.8767567e-10 -5.4235057e-11 -1.1573956e-09 1.1708008e-07 -8.0926337e-09 3.4585539e-08 -4.4301698e-08 -1.2463712e-08 -3.8210340e-08
4.9575000e+00 5.6287810e-09 -5.3686373e-10 2.3459325e-09 -1.0002885e-09 -1.2775934e-10 -1.3241300e-09 1.1827882e-07 -8.3049859e-09 3.5037010e-08 -4.4386042e-08 -1.2255762e-08 -3.8275496e-08
4.9613889e+00 5.6622802e-09 -1.2924443e-09 1.8566983e-09 2.7733519e-10 1.4277249e-09 7.6564795e-10 1.1939885e-07 -8.4250202e-09 3.5486951e-08 -4.4357855e-08 -1.2078219e-08 -3.8263019e-08
4.9650000e+00 5.6990071e-09 1.7886729e-10 2.6538696e-09 -1.7141957e-11 -2.3246716e-10 -6.5047816e-10 1.2052612e-07 -8.3560915e-09 3.5942810e-08 -4.4327208e-08 -1.2285349e-08 -3.8512066e-08
4.9686111e+00 5.7357340e-09 4.6059544e-10 1.9160317e-09 3.0003555e-10 -1.1619756e-09 -1.6484139e-09 1.2174821e-07 -8.2983039e-09 3.6374007e-08 -4.4333409e-08 -1.2269202e-08 -3.8818689e-08
4.9725000e+00 5.7752860e-09 3.7215980e-11 2.0978859e-09 -3.5319230e-10 1.2629174e-09 -9.7978270e-10 1.2289047e-07 -8.2556561e-09 3.6752597e-08 -4.4422025e-08 -1.2117929e-08 -3.9048786e-08
4.9761111e+00 5.8114292e-09 3.5843407e-10 1.6974068e-09 -4.6479410e-10 -2.4451578e-10 -1.1441911e-09 1.2465860e-07 -8.2669530e-09 3.7307720e-08 -4.4359620e-08 -1.2126238e-08 -3.9444130e-08
4.9816667e+00 5.8466197e-09 -4.2655624e-10 1.9198418e-09 8.3922303e-10 2.0815626e-10 -1.2278724e-09 1.2581362e-07 -8.2920794e-09 3.7627942e-08 -4.4233423e-08 -1.1973293e-08 -3.9637612e-08
4.9852778e+00 5.8694935e-09 1.9345478e-10 1.2903281e-09 3.2566760e-10 8.2150514e-10 -5.5812030e-10 1.2697314e-07 -8.2530322e-09 3.7979448e-08 -4.4041016e-08 -1.1787827e-08 -3.9704390e-08
4.9888889e+00 5.8923673e-09 1.6879268e-10 2.2334521e-09 1.4503963e-09 4.2708832e-10 -5.8286127e-11 1.2813717e-07 -8.2762782e-09 3.8457700e-08 -4.3864549e-08 -1.1876080e-08 -3.9617245e-08
4.9925000e+00 5.9152412e-09 -3.8444946e-10 2.5609376e-09 1.7853059e-10 -1.0212252e-09 8.6269923e-10 1.2930694e-07 -8.2641149e-09 3.9015584e-08 -4.3756785e-08 -1.2088427e-08 -3.9511109e-08
4.9961111e+00 5.9505443e-09 4.9728971e-10 3.0317481e-09 8.1621561e-10 -4.0834187e-10 1.1701594e-10 1.3057453e-07 -8.1764642e-09 3.9519357e-08 -4.3752867e-08 -1.2137778e-08 -3.9619719e-08
5.0000000e+00 5.9890475e-09 2.5777776e-10 1.6577473e-09 -7.8262932e-10 9.9833016e-11 -1.0479619e-09 1.3175890e-07 -8.1640636e-09 3.9917470e-08 -4.3705507e-08 -1.2310619e-08 -3.9747806e-08
5.0036111e+00 6.0248005e-09 -1.4273608e-10 2.3332576e-09 1.2198005e-09 -1.2634359e-09 -1.3437911e-10 1.3295031e-07 -8.0386498e-09 4.0443113e-08 -4.3767158e-08 -1.2600412e-08 -3.9785555e-08
5.0072222e+00 6.0605535e-09 1.3062200e-09 2.9362154e-09 -1.7888861e-09 -6.8751043e-10 -2.1406900e-10 1.3414850e-07 -7.9131058e-09 4.0937240e-08 -4.4030311e-08 -1.2713642e-08 -3.9686806e-08
5.0108333e+00 6.0935407e-09 -1.4152959e-10 2.0173199e-09 -6.4022101e-10 -7.4778023e-11 1.1255987e-09 1.3535283e-07 -7.9828072e-09 4.1247284e-08 -4.4139630e-08 -1.2680498e-08 -3.9614399e-08
5.0144444e+00 6.1228087e-09 -5.0510118e-10 1.0908138e-09 -3.6888247e-10 2.9791135e-10 -4.5722637e-10 1.3665625e-07 -8.0216988e-09 4.1531709e-08 -4.4161199e-08 -1.2538708e-08 -3.9575028e-08
5.0183333e+00 6.1543280e-09 1.7007002e-10 1.5568314e-09 1.8401061e-10 5.8846355e-10 7.9469001e-10 1.3787257e-07 -7.9507133e-09 4.1955029e-08 -4.4124081e-08 -1.2397309e-08 -3.9610060e-08
5.0219444e+00 6.1835960e-09 4.8847328e-10 2.6868730e-09 1.5861836e-10 3.6346611e-10 -1.1180627e-09 1.3909465e-07 -7.8622508e-09 4.2496056e-08 -4.4204875e-08 -1.2311889e-08 -3.9735257e-08
5.0255556e+00 6.2128639e-09 3.3220661e-10 2.7368176e-09 -9.0441231e-10 2.1159774e-10 -3.7597493e-11 1.4032187e-07 -7.7347498e-09 4.2991416e-08 -4.4206285e-08 -1.2176227e-08 -3.9634966e-08
5.0291667e+00 6.2356406e-09 8.5064046e-10 2.2290817e-09 8.9139684e-10 7.0171207e-10 9.6335290e-10 1.4164841e-07 -7.6660424e-09 4.3579932e-08 -4.4092117e-08 -1.2113731e-08 -3.9633223e-08
5.0330556e+00 6.2592866e-09 -2.5876112e-10 3.2492611e-09 8.7185701e-11 -3.1103148e-10 -9.4840782e-10 1.4355218e-07 -7.5466532e-09 4.4561870e-08 -4.4215086e-08 -1.2306618e-08 -3.9713081e-08
5.0386111e+00 6.2930666e-09 9.7869586e-10 3.1491754e-09 -8.2500049e-10 -5.3303071e-10 4.6925966e-10 1.4479513e-07 -7.4598293e-09 4.5055308e-08 -4.4473309e-08 -1.2379056e-08 -3.9647195e-08
5.0422222e+00 6.3150236e-09 -1.7321665e-10 1.7974522e-09 -1.5585989e-09 4.5360989e-11 1.3891531e-10 1.4604321e-07 -7.4148242e-09 4.5516056e-08 -4.4484266e-08 -1.2404055e-08 -3.9571396e-08
5.0458333e+00 6.3451523e-09 5.9073590e-10 2.8214562e-09 1.4574613e-09 -2.1365585e-10 5.6076862e-10 1.4729734e-07 -7.4036869e-09 4.6102426e-08 -4.4303034e-08 -1.2287432e-08 -3.9504351e-08
5.0494444e+00 6.3763140e-09 -4.8741378e-10 3.0567909e-09 2.1544476e-10 9.9878932e-10 5.8109998e-11 1.4855761e-07 -7.3747385e-09 4.6628593e-08 -4.4197605e-08 -1.2007848e-08 -3.9689677e-08
5.0530556e+00 6.4074758e-09 7.5597277e-10 2.2179408e-09 7.5774863e-10 8.8342875e-10 -1.7688103e-09 1.4992169e-07 -7.3618720e-09 4.7191843e-08 -4.4004812e-08 -1.1926847e-08 -3.9849888e-08
5.0569444e+00 6.4410346e-09 -6.4513401e-10 3.0252130e-09 8.9476811e-10 -3.7706225e-10 3.9556900e-10 1.5119472e-07 -7.3700685e-09 4.7731697e-08 -4.3973365e-08 -1.1909392e-08 -3.9799698e-08
5.0605556e+00 6.4722339e-09 5.6909333e-10 2.3867272e-09 -6.0449325e-10 4.9456780e-10 6.7722338e-11 1.5247391e-07 -7.4051863e-09 4.8386085e-08 -4.4074644e-08 -1.1838897e-08 -3.9848433e-08
5.0641667e+00 6.5035031e-09 -8.9488640e-10 4.1733876e-09 -3.3038847e-10 -1.9979351e-11 -5.1758226e-10 1.5375927e-07 -7.5989613e-09 4.9020533e-08 -4.4143941e-08 -1.1682723e-08 -3.9923945e-08
5.0677778e+00 6.5347723e-09 -9.0279431e-10 2.1868403e-09 -3.0927786e-10 1.0713792e-09 -1.7944859e-10 1.5515040e-07 -7.7274629e-09 4.9542835e-08 -4.4134721e-08 -1.1475368e-08 -4.0130889e-08
5.0716667e+00 6.5684468e-09 -2.0418252e-10 2.6751369e-09 3.8830453e-10 2.2486575e-10 -1.5943545e-09 1.5644856e-07 -7.6860509e-09 5.0166468e-08 -4.4075598e-08 -1.1415299e-08 -3.9961715e-08
5.0752778e+00 6.5997160e-09 5.8836783e-10 3.5766686e-09 1.5744606e-10 1.7952966e-10 3.1559593e-09 1.5775224e-07 -7.6219412e-09 5.0894889e-08 -4.4099550e-08 -1.1349434e-08 -3.9548150e-08
5.0788889e+00 6.6244895e-09 6.3886310e-12 3.7256142e-09 -3.7853514e-10 2.6388856e-10 6.6156040e-10 1.5916150e-07 -7.6563035e-09 5.1569755e-08 -4.4193900e-08 -1.1228664e-08 -3.9500984e-08
5.0827778e+00 6.6495339e-09 -3.0240279e-10 2.5565520e-09 -4.3017815e-10 4.9108627e-10 -2.5727688e-10 1.6047486e-07 -7.7355632e-09 5.2168265e-08 -4.4238986e-08 -1.1271320e-08 -3.9448442e-08
5.0863889e+00 6.6727894e-09 -4.3290292e-10 3.4434010e-09 1.3996429e-11 -7.7825398e-10 7.4227537e-10 1.6179281e-07 -7.8193387e-09 5.2819565e-08 -4.4138770e-08 -1.1524746e-08 -3.9395481e-08
5.0900000e+00 6.6960450e-09 -3.4429464e-10 3.0857558e-09 9.1107180e-10 -9.2786354e-10 -2.5340366e-10 1.6311539e-07 -7.8908608e-09 5.3279776e-08 -4.4133384e-08 -1.1662795e-08 -3.9332925e-08
5.0936111e+00 6.7198738e-09 -3.1922696e-10 1.5277723e-09 -8.6135362e-10 -1.5090033e-12 8.3084060e-10 1.6515967e-07 -7.9314769e-09 5.3731853e-08 -4.4390866e-08 -1.1717636e-08 -3.9222219e-08
5.0991667e+00 6.7588936e-09 7.4305935e-11 1.4180201e-09 -6.8353727e-10 -2.3847594e-10 -1.6660203e-10 1.6649480e-07 -8.0762440e-09 5.4078493e-08 -4.4337283e-08 -1.1881517e-08 -3.9249111e-08
5.1027778e+00 6.7842565e-09 -1.4173330e-09 2.0569856e-09 1.1781442e-09 -8.6480429e-10 -8.1635160e-11 1.6793822e-07 -8.2360862e-09 5.4559947e-08 -4.4328573e-08 -1.1974445e-08 -3.9451938e-08
5.1066667e+00 6.8115703e-09 4.0372326e-11 2.4247459e-09 -1.1034835e-09 2.8387869e-10 -1.6568752e-09 1.6928395e-07 -8.3399660e-09 5.5092726e-08 -4.4413688e-08 -1.1897527e-08 -3.9558475e-08
5.1102778e+00 6.8390462e-09 -1.0040806e-09 2.9162660e-09 3.1780411e-10 2.3395282e-10 6.7345340e-10 1.7063565e-07 -8.5192461e-09 5.5488717e-08 -4.4379473e-08 -1.1582464e-08 -3.9493268e-08
5.1138889e+00 6.8721793e-09 -6.5912870e-10 1.0534742e-09 -1.9673541e-12 1.8871153e-09 -7.1538024e-11 1.7199388e-07 -8.5705689e-09 5.6031262e-08 -4.4360404e-08 -1.1290557e-08 -3.9391036e-08
5.1175000e+00 6.9053125e-09 1.8299865e-10 4.3854378e-09 1.7798855e-10 7.8071795e-11 1.0152162e-09 1.7346389e-07 -8.5526988e-09 5.6780624e-08 -4.4436162e-08 -1.1297680e-08 -3.9338464e-08
5.1213889e+00 6.9409943e-09 -2.9056044e-11 2.5901884e-09 -8.2734446e-10 -1.2260309e-10 -5.6459867e-10 1.7483569e-07 -8.4976477e-09 5.7269270e-08 -4.4603667e-08 -1.1427867e-08 -3.9289334e-08
5.1250000e+00 6.9741275e-09 5.3977357e-10 2.3083981e-09 -7.1885708e-10 -7.5384441e-10 1.0181062e-09 1.7621397e-07 -8.5250556e-09 5.7816813e-08 -4.4566972e-08 -1.1410864e-08 -3.9140762e-08
5.1286111e+00 7.0067508e-09 -7.9404145e-10 3.1806209e-09 1.0575773e-09 8.6831125e-10 3.5333001e-10 1.7759867e-07 -8.6824410e-09 5.8491216e-08 -4.4472469e-08 -1.1237360e-08 -3.9154165e-08
5.1322222e+00 7.0391888e-09 -6.6604717e-10 3.5801426e-09 -1.8524001e-10 2.9975438e-10 -4.7705410e-10 1.7909703e-07 -8.7770590e-09 5.9179397e-08 -4.4461572e-08 -1.1225577e-08 -3.9401225e-08
5.1361111e+00 7.0741219e-09 -1.4903967e-10 2.8259676e-09 2.7863869e-10 -2.2609230e-10 -1.6406013e-09 1.8049501e-07 -8.7809726e-09 5.9845537e-08 -4.4468389e-08 -1.1168538e-08 -3.9657500e-08
5.1397222e+00 7.1065599e-09 1.1273340e-10 3.8519595e-09 -3.4156492e-10 6.1008874e-10 -7.2502015e-10 1.8189932e-07 -8.7644467e-09 6.0476472e-08 -4.4554403e-08 -1.0914263e-08 -3.9796061e-08
5.1433333e+00 7.1383648e-09 4.0579791e-11 2.4730439e-09 -4.5240333e-10 1.1017455e-09 -5.5399757e-10 1.8330965e-07 -8.8433527e-09 6.0962068e-08 -4.4645915e-08 -1.0742300e-08 -3.9834903e-08
5.1469444e+00 7.1675518e-09 -7.7260296e-10 2.3949673e-09 -3.9232452e-10 5.5949534e-11 1.9545342e-10 1.8483490e-07 -8.9584041e-09 6.1378165e-08 -4.4633695e-08 -1.0653114e-08 -3.9769719e-08
5.1508333e+00 7.1989840e-09 -2.1850779e-10 1.4783756e-09 4.9706824e-10 5.0158177e-10 3.6326795e-10 1.8625717e-07 -8.9699122e-09 6.1863573e-08 -4.4642418e-08 -1.0685995e-08 -3.9627580e-08
5.1544444e+00 7.2281711e-09 1.1174552e-10 3.3877534e-09 -5.7758724e-10 -7.2294253e-10 9.4878378e-10 1.8845643e-07 -9.0090846e-09 6.2633284e-08 -4.4837495e-08 -1.1030242e-08 -3.9644709e-08
5.1600000e+00 7.2724557e-09 -3.4796090e-10 1.6277850e-09 -5.9287496e-10 -7.8346217e-10 -1.0515555e-09 1.8989288e-07 -9.0990418e-09 6.3144939e-08 -4.4864427e-08 -1.1075802e-08 -3.9808478e-08
5.1636111e+00 7.2984646e-09 -4.8658635e-10 3.5014572e-09 3.4427175e-10 4.7674369e-10 -4.6016087e-10 1.9133446e-07 -9.2283474e-09 6.3767048e-08 -4.4922971e-08 -1.0912913e-08 -3.9863083e-08
5.1672222e+00 7.3244735e-09 -7.1300170e-10 2.7350671e-09 -8.8468078e-10 6.1985808e-10 -4.3890310e-11 1.9278117e-07 -9.2175265e-09 6.4447319e-08 -4.5050164e-08 -1.0717110e-08 -3.9944221e-08
5.1708333e+00 7.3504824e-09 8.1338919e-10 4.0845303e-09 -2.8940976e-10 6.9832640e-10 -7.0507266e-10 1.9434489e-07 -9.0719315e-09 6.5179238e-08 -4.5138943e-08 -1.0648222e-08 -3.9991979e-08
5.1747222e+00 7.3784919e-09 4.4083872e-10 2.7287179e-09 -4.7155587e-10 -2.6768479e-10 2.9571609e-10 1.9580324e-07 -8.9438629e-09 6.5677265e-08 -4.5242162e-08 -1.0675077e-08 -4.0017709e-08
5.1783333e+00 7.4145389e-09 7.4727344e-10 2.2639152e-09 -4.8123226e-10 8.6890963e-11 -5.3322202e-10 1.9726921e-07 -8.7919901e-09 6.6224424e-08 -4.5260835e-08 -1.0815658e-08 -4.0034239e-08
5.1819444e+00 7.4558477e-09 6.6167421e-10 3.2212445e-09 3.0886622e-10 -1.0333099e-09 3.8063640e-10 1.9874333e-07 -8.6927011e-09 6.6872497e-08 -4.5207720e-08 -1.0881973e-08 -4.0014376e-08
5.1855556e+00 7.4971565e-09 2.5944544e-10 3.2755742e-09 1.8142639e-10 5.8686700e-10 -1.9728739e-10 2.0033995e-07 -8.6804382e-09 6.7580915e-08 -4.5278174e-08 -1.0783170e-08 -4.0138318e-08
5.1894444e+00 7.5416430e-09 -1.5380720e-10 3.3189063e-09 -7.8531490e-10 3.0783241e-11 -8.6507320e-10 2.0183089e-07 -8.7949642e-09 6.8233594e-08 -4.5341928e-08 -1.0846984e-08 -4.0235413e-08
5.1930556e+00 7.5819703e-09 -9.0866840e-10 3.2240824e-09 1.9681678e-10 -4.6039660e-10 -3.1186710e-11 2.0332905e-07 -8.8959958e-09 6.8817161e-08 -4.5348739e-08 -1.0796767e-08 -4.0358843e-08
5.1966667e+00 7.6149202e-09 -2.8617088e-11 2.6260670e-09 -2.5969125e-10 7.9846716e-10 -1.1081597e-09 2.0483370e-07 -8.8334552e-09 6.9349181e-08 -4.5474425e-08 -1.0655166e-08 -4.0436666e-08
5.2002778e+00 7.6478701e-09 6.0881625e-10 2.7073353e-09 -9.0048911e-10 1.5482369e-10 3.8978971e-10 2.0634486e-07 -8.8081076e-09 6.9823055e-08 -4.5722045e-08 -1.0781169e-08 -4.0098984e-08
5.2038889e+00 7.6808200e-09 -3.7366276e-10 2.0431690e-09 -1.3852275e-09 -1.0031007e-09 2.7272732e-09 2.0797952e-07 -8.8393956e-09 7.0339004e-08 -4.5882623e-08 -1.0660514e-08 -3.9900131e-08
5.2077778e+00 7.7163044e-09 1.0413214e-10 2.7596768e-09 8.8443623e-12 1.7573543e-09 -1.0228195e-09 2.0950377e-07 -8.9187831e-09 7.0925920e-08 -4.5970230e-08 -1.0451608e-08 -4.0040521e-08
5.2113889e+00 7.7452216e-09 -8.4062233e-10 3.1240395e-09 -8.1753027e-10 -3.5095544e-10 -2.7308256e-10 2.1185921e-07 -9.2735956e-09 7.1869546e-08 -4.6008736e-08 -1.0448298e-08 -4.0408575e-08
5.2169444e+00 7.7851971e-09 -1.2989505e-09 3.0247492e-09 5.8649832e-10 3.6543965e-10 -1.9352424e-09 2.1339676e-07 -9.3810841e-09 7.2459313e-08 -4.6057678e-08 -1.0562029e-08 -4.0682826e-08
5.2205556e+00 7.8111811e-09 3.0176310e-10 2.8875602e-09 -1.0382774e-09 -1.1310975e-09 -5.9630669e-10 2.1493942e-07 -9.3546489e-09 7.3081898e-08 -4.6223840e-08 -1.0759686e-08 -4.0830297e-08
5.2241667e+00 7.8371651e-09 -5.6519872e-11 3.3537355e-09 -4.9552321e-10 -1.9957671e-10 -7.6496081e-10 2.1660706e-07 -9.4489068e-09 7.3822425e-08 -4.6424296e-08 -1.0719886e-08 -4.0862892e-08
5.2280556e+00 7.8705646e-09 -7.5546443e-10 3.5396492e-09 -1.2226730e-09 4.4838337e-10 4.8557015e-10 2.1816236e-07 -9.5235034e-09 7.4512117e-08 -4.6627698e-08 -1.0729268e-08 -4.0729846e-08
5.2316667e+00 7.9059087e-09 6.3420498e-11 3.3743826e-09 -6.5487804e-10 -5.1154839e-10 7.4254611e-10 2.1972462e-07 -9.7135205e-09 7.5134158e-08 -4.6657657e-08 -1.0723754e-08 -4.0722866e-08
5.2352778e+00 7.9412529e-09 -1.8262383e-09 2.8614646e-09 3.7833181e-10 5.4867398e-10 -6.7811239e-10 2.2129386e-07 -9.9668154e-09 7.5721369e-08 -4.6608785e-08 -1.0740870e-08 -4.0806174e-08
5.2388889e+00 7.9765970e-09 -5.2361841e-10 3.0252127e-09 7.2792274e-11 -6.6390699e-10 -9.0881319e-11 2.2299156e-07 -1.0074449e-08 7.6434587e-08 -4.6699976e-08 -1.0801191e-08 -4.0963072e-08
5.2427778e+00 8.0143217e-09 -4.0358777e-10 3.6139611e-09 -8.5442729e-10 2.8682148e-10 -1.2539668e-09 2.2457437e-07 -1.0151614e-08 7.7147358e-08 -4.6845155e-08 -1.0703283e-08 -4.1117020e-08
5.2463889e+00 8.0412474e-09 -3.1229076e-10 3.5314428e-09 -4.8568475e-10 3.7231709e-10 -1.6708581e-10 2.2616249e-07 -1.0144578e-08 7.7771572e-08 -4.6895105e-08 -1.0550616e-08 -4.1153059e-08
5.2500000e+00 8.0681730e-09 3.7757161e-10 2.7261828e-09 2.4605475e-11 6.5546842e-10 -1.6558333e-10 2.2775592e-07 -1.0178185e-08 7.8307489e-08 -4.6904610e-08 -1.0487011e-08 -4.1333393e-08
5.2536111e+00 8.0950987e-09 -6.8934913e-10 2.6462835e-09 -1.1234590e-10 -2.2726725e-10 -1.4990340e-09 2.2947786e-07 -1.0304670e-08 7.8989098e-08 -4.6958268e-08 -1.0464568e-08 -4.1400746e-08
5.2575000e+00 8.1240956e-09 -4.0025740e-10 3.6986449e-09 -3.4758277e-10 3.6756964e-10 9.2171530e-10 2.3108254e-07 -1.0374707e-08 7.9717299e-08 -4.6938423e-08 -1.0104680e-08 -4.1489777e-08
5.2611111e+00 8.1533061e-09 -2.4948447e-10 3.6014340e-09 5.3077327e-10 2.0552727e-09 -1.7435405e-09 2.3269320e-07 -1.0416890e-08 8.0372172e-08 -4.6835857e-08 -9.7514463e-09 -4.1443095e-08
5.2647222e+00 8.1847867e-09 -1.4185385e-10 2.9635446e-09 4.1598457e-10 3.2277320e-10 2.1744569e-09 2.3431007e-07 -1.0388566e-08 8.1051515e-08 -4.6778185e-08 -9.7460663e-09 -4.1278286e-08
5.2683333e+00 8.2162673e-09 4.0461132e-10 3.8467478e-09 1.1637998e-10 -2.8655384e-10 -6.5314071e-10 2.3605826e-07 -1.0335895e-08 8.1803814e-08 -4.6704700e-08 -9.9221454e-09 -4.1284681e-08
5.2722222e+00 8.2501695e-09 4.9131029e-11 3.1562236e-09 5.1348515e-10 -8.1417727e-10 5.9832394e-10 2.3856862e-07 -1.0223953e-08 8.2771986e-08 -4.6794301e-08 -1.0068324e-08 -4.1113335e-08
5.2777778e+00 8.3016654e-09 6.2589458e-10 3.1525071e-09 -1.0510896e-09 1.7450964e-10 4.2975419e-10 2.4020914e-07 -1.0174342e-08 8.3572853e-08 -4.6961746e-08 -1.0104158e-08 -4.1074085e-08
5.2813889e+00 8.3392564e-09 -1.6564914e-10 4.8760419e-09 -4.9455624e-10 -4.1575131e-10 -6.7448365e-11 2.4185707e-07 -1.0147623e-08 8.4330941e-08 -4.7055834e-08 -1.0268391e-08 -4.1070122e-08
5.2850000e+00 8.3768474e-09 4.1352437e-10 2.7236463e-09 -3.7395060e-10 -6.8990238e-10 1.0403085e-10 2.4351241e-07 -1.0195563e-08 8.4952779e-08 -4.7131976e-08 -1.0383593e-08 -4.1011146e-08
5.2886111e+00 8.4144385e-09 -8.5827254e-10 3.5101583e-09 -3.2889299e-10 -8.5662291e-11 4.4036401e-10 2.4530337e-07 -1.0313291e-08 8.5724807e-08 -4.7144039e-08 -1.0478159e-08 -4.0898431e-08
5.2925000e+00 8.4549211e-09 -1.5588884e-10 3.6764624e-09 2.2549201e-10 -5.0550499e-10 5.2576002e-10 2.4697285e-07 -1.0311599e-08 8.6347169e-08 -4.7080798e-08 -1.0679445e-08 -4.0757741e-08
5.2961111e+00 8.4797360e-09 1.7158640e-10 2.5625997e-09 3.5826945e-10 -8.4959451e-10 7.7292054e-10 2.4864717e-07 -1.0343618e-08 8.7052980e-08 -4.7106739e-08 -1.0946388e-08 -4.0707324e-08
5.2997222e+00 8.5040594e-09 -4.6863488e-10 4.5130228e-09 -5.9771768e-10 -9.4752351e-10 -3.0753294e-10 2.5032628e-07 -1.0395794e-08 8.7785366e-08 -4.7276817e-08 -1.1200543e-08 -4.0918285e-08
5.3033333e+00 8.5283828e-09 -1.5405249e-11 2.8290146e-09 -9.7224200e-10 -7.6350134e-10 -1.6398017e-09 2.5201019e-07 -1.0370571e-08 8.8348578e-08 -4.7343325e-08 -1.1321514e-08 -4.1101793e-08
5.3069444e+00 8.5527062e-09 2.4940179e-10 2.8170841e-09 3.5832901e-10 -5.0898106e-11 -5.4122399e-11 2.5382904e-07 -1.0359264e-08 8.8935824e-08 -4.7460342e-08 -1.1409740e-08 -4.1279524e-08
5.3108333e+00 8.5792603e-09 -1.5200365e-10 2.6494490e-09 -1.3613334e-09 -5.0063456e-10 -1.4692880e-09 2.5552306e-07 -1.0380713e-08 8.9548747e-08 -4.7649765e-08 -1.1578611e-08 -4.1407649e-08
5.3144444e+00 8.6044315e-09 -4.6978854e-11 3.4949826e-09 -3.8719072e-10 -6.3624208e-10 2.8659814e-10 2.5722205e-07 -1.0504348e-08 9.0250005e-08 -4.7810878e-08 -1.1874835e-08 -4.1300768e-08
5.3180556e+00 8.6296027e-09 -1.0999999e-09 3.5350001e-09 -1.0999999e-09 -1.3579999e-09 7.0000010e-10 2.5905728e-07 -1.0667351e-08 9.0957297e-08 -4.7993993e-08 -1.2085735e-08 -4.1408841e-08
5.3219444e+00 8.6567101e-09 -3.0418887e-10 3.0490043e-09 -4.6955889e-10 3.9592530e-11 -1.6263383e-09 2.6076658e-07 -1.0799376e-08 9.1673444e-08 -4.7998278e-08 -1.2132781e-08 -4.1490322e-08
5.3255556e+00 8.6818813e-09 -9.2062595e-10 4.1302434e-09 4.3000510e-10 -3.5631811e-10 8.7420180e-10 2.6248210e-07 -1.0924028e-08 9.2446031e-08 -4.7975001e-08 -1.2329816e-08 -4.1391688e-08
5.3291667e+00 8.7199071e-09 -2.3579862e-10 3.6147917e-09 -2.1514195e-10 -9.7016224e-10 3.6268358e-11 2.6513640e-07 -1.0994037e-08 9.3540188e-08 -4.8184805e-08 -1.2805487e-08 -4.1490206e-08
5.3347222e+00 8.7809587e-09 -1.8636506e-10 3.5148764e-09 -1.0436807e-09 -1.1113490e-09 -6.2737554e-10 2.6687163e-07 -1.0888621e-08 9.4218632e-08 -4.8351946e-08 -1.2953329e-08 -4.1543911e-08
5.3383333e+00 8.8206423e-09 1.1643304e-09 3.2864017e-09 -4.9916082e-10 1.1604689e-10 1.3163522e-10 2.6861468e-07 -1.0835681e-08 9.4874966e-08 -4.8479348e-08 -1.3075038e-08 -4.1542899e-08
5.3419444e+00 8.8603259e-09 -6.7319681e-10 3.2932246e-09 -6.7685975e-10 -9.3541734e-10 -1.2229465e-10 2.7049946e-07 -1.0917142e-08 9.5655930e-08 -4.8690350e-08 -1.3365982e-08 -4.1638888e-08
5.3458333e+00 8.8927722e-09 -2.8550939e-11 3.9765766e-09 -1.1317293e-09 -8.8337275e-10 -7.0047091e-10 2.7225559e-07 -1.0951753e-08 9.6332010e-08 -4.8737545e-08 -1.3597987e-08 -4.1754521e-08
5.3494444e+00 8.9208358e-09 -2.9253733e-10 2.8010040e-09 6.9608245e-10 -6.7853698e-10 -3.6691137e-10 2.7401724e-07 -1.1090706e-08 9.6938219e-08 -4.8707639e-08 -1.3921010e-08 -4.1779771e-08
5.3530556e+00 8.9488995e-09 -9.9655741e-10 3.2761306e-09 -4.2002774e-10 -1.4961244e-09 1.3384001e-10 2.7578444e-07 -1.1093973e-08 9.7554336e-08 -4.8744766e-08 -1.4134844e-08 -4.2002855e-08
5.3566667e+00 8.9769632e-09 9.6624860e-10 2.9003239e-09 7.7315589e-11 5.6547194e-11 -2.1930825e-09 2.7769405e-07 -1.1131765e-08 9.8256024e-08 -4.8868155e-08 -1.4146263e-08 -4.2368787e-08
5.3605556e+00 9.0099328e-09 -1.2918081e-09 3.6315145e-09 -1.1349322e-09 -1.2792823e-10 -9.4347350e-10 2.7947405e-07 -1.1240194e-08 9.8853641e-08 -4.9039972e-08 -1.4126599e-08 -4.2527923e-08
5.3641667e+00 9.0459123e-09 2.8589805e-10 2.3594894e-09 -4.5107040e-10 2.6031284e-10 -5.2547287e-10 2.8126115e-07 -1.1301435e-08 9.9381192e-08 -4.9254265e-08 -1.4146874e-08 -4.2650250e-08
5.3677778e+00 9.0818918e-09 -8.5404126e-10 2.9291060e-09 -1.5270190e-09 -3.9681236e-10 -6.0370516e-10 2.8319365e-07 -1.1439694e-08 1.0003037e-07 -4.9463490e-08 -1.4394738e-08 -4.2732771e-08
5.3716667e+00 9.1206390e-09 -3.3699353e-10 3.1139614e-09 -2.6633414e-10 -1.1526696e-09 -1.0361717e-10 2.8499548e-07 -1.1469837e-08 1.0080150e-07 -4.9543407e-08 -1.4653416e-08 -4.2863152e-08
5.3752778e+00 9.1566186e-09 5.7355975e-11 4.6164772e-09 -4.7136724e-10 -5.8880624e-10 -1.0998932e-09 2.8680387e-07 -1.1443858e-08 1.0165582e-07 -4.9614108e-08 -1.4883597e-08 -4.2957404e-08
5.3788889e+00 9.1870920e-09 1.8365456e-10 3.9479196e-09 -1.8125929e-10 -9.6082529e-10 2.2987233e-10 2.8861813e-07 -1.1479410e-08 1.0234352e-07 -4.9540200e-08 -1.5029376e-08 -4.2961023e-08
5.3825000e+00 9.2162609e-09 -5.1347389e-10 2.9461245e-09 8.6349120e-10 -2.0584499e-11 -2.6327611e-10 2.9057839e-07 -1.1589090e-08 1.0305176e-07 -4.9300382e-08 -1.5017818e-08 -4.3071204e-08
5.3863889e+00 9.2476736e-09 -4.3136756e-10 3.6467331e-09 1.1920942e-09 9.2833715e-11 -6.8113819e-10 2.9240460e-07 -1.1588205e-08 1.0387708e-07 -4.9146816e-08 -1.4911093e-08 -4.3344030e-08
5.3900000e+00 9.2768425e-09 4.3957877e-10 4.6269545e-09 2.2543520e-10 6.2566131e-10 -1.8372495e-09 2.9522656e-07 -1.1439486e-08 1.0525067e-07 -4.9235452e-08 -1.4986890e-08 -4.3581620e-08
5.3955556e+00 9.3294962e-09 4.5721675e-10 4.3234916e-09 -7.5724883e-10 -9.5734269e-10 4.1170680e-10 2.9706985e-07 -1.1324361e-08 1.0604937e-07 -4.9208197e-08 -1.5243798e-08 -4.3671802e-08
5.3991667e+00 9.3682881e-09 6.1081774e-10 3.6833834e-09 1.0088274e-09 -7.7221615e-10 -1.2441597e-09 2.9892079e-07 -1.1150929e-08 1.0687365e-07 -4.9009421e-08 -1.5264922e-08 -4.3625718e-08
5.4027778e+00 9.4070800e-09 9.9813570e-10 4.5798588e-09 8.2602968e-10 6.3000211e-10 1.6695555e-09 3.0092266e-07 -1.0980214e-08 1.0768851e-07 -4.8999193e-08 -1.5315815e-08 -4.3342710e-08
5.4066667e+00 9.4488558e-09 4.7249682e-10 3.0054607e-09 -7.3836515e-10 -9.4814833e-10 7.5622583e-10 3.0278935e-07 -1.0937348e-08 1.0838047e-07 -4.9165170e-08 -1.5281482e-08 -4.3133786e-08
5.4102778e+00 9.4863125e-09 -7.4826471e-11 3.9313193e-09 -7.9372422e-10 1.1792799e-09 1.1723098e-09 3.0466307e-07 -1.0864128e-08 1.0917444e-07 -4.9248877e-08 -1.5090037e-08 -4.3141505e-08
5.4138889e+00 9.5201558e-09 7.5410139e-10 4.0280694e-09 2.1043544e-11 1.0957356e-10 -1.2435691e-09 3.0654346e-07 -1.0736478e-08 1.0991953e-07 -4.9232663e-08 -1.5087846e-08 -4.3491696e-08
5.4175000e+00 9.5539990e-09 4.3012899e-10 3.4413524e-09 1.2862603e-10 -9.4827534e-11 -1.9889635e-09 3.0857597e-07 -1.0882685e-08 1.1081094e-07 -4.9226117e-08 -1.5171207e-08 -4.3762498e-08
5.4213889e+00 9.5904456e-09 -1.6896329e-09 4.8565729e-09 -7.2516620e-11 -4.2628714e-10 -3.3219294e-10 3.1047022e-07 -1.0964324e-08 1.1158673e-07 -4.9200279e-08 -1.5196758e-08 -4.3797530e-08
5.4250000e+00 9.6242889e-09 9.3225900e-10 2.9204952e-09 3.1101899e-10 2.5427316e-10 8.8242457e-12 3.1237075e-07 -1.0804089e-08 1.1213009e-07 -4.9111825e-08 -1.5057341e-08 -4.3722939e-08
5.4286111e+00 9.6541737e-09 5.5426739e-10 2.5266575e-09 5.0548157e-10 6.8430907e-10 6.7970449e-10 3.1427704e-07 -1.0763680e-08 1.1275766e-07 -4.9126831e-08 -1.4982250e-08 -4.3701929e-08
5.4322222e+00 9.6826028e-09 -1.7939195e-10 3.7645402e-09 -6.4400210e-10 -1.7877732e-10 -4.8576679e-10 3.1618893e-07 -1.0701129e-08 1.1349449e-07 -4.9250901e-08 -1.5010228e-08 -4.3834023e-08
5.4358333e+00 9.7110319e-09 7.5969065e-10 3.6220526e-09 -5.0126338e-10 -9.5788688e-12 -7.3356017e-10 3.1825415e-07 -1.0638557e-08 1.1424953e-07 -4.9345131e-08 -1.4985278e-08 -4.3839745e-08
5.4397222e+00 9.7416479e-09 -2.2066162e-10 3.4064744e-09 -3.0642076e-10 1.6555154e-10 6.8451731e-10 3.2017797e-07 -1.0632749e-08 1.1498010e-07 -4.9418220e-08 -1.4976189e-08 -4.3700264e-08
5.4433333e+00 9.7730084e-09 2.7454107e-10 3.9173629e-09 -3.6824468e-10 -1.0436640e-10 6.0299758e-10 3.2210919e-07 -1.0694307e-08 1.1576833e-07 -4.9439598e-08 -1.4960363e-08 -4.3479129e-08
5.4469444e+00 9.8166562e-09 -8.4562556e-10 3.9845253e-09 1.7091068e-10 2.1091329e-10 1.4382431e-09 3.2524702e-07 -1.0851351e-08 1.1709411e-07 -4.9281069e-08 -1.4883266e-08 -4.3266543e-08
5.4527778e+00 9.8871642e-09 -5.6277757e-11 4.2430343e-09 7.3496608e-10 1.1039180e-10 -2.2346336e-10 3.2705015e-07 -1.0924818e-08 1.1782812e-07 -4.9331286e-08 -1.4855725e-08 -4.3319387e-08
5.4561111e+00 9.9274544e-09 -6.8208787e-10 3.7284635e-09 -1.2371288e-09 9.0476022e-11 -3.0498086e-10 3.2916273e-07 -1.0996521e-08 1.1862032e-07 -4.9473777e-08 -1.5010071e-08 -4.3225510e-08
5.4600000e+00 9.9712604e-09 6.4400906e-11 3.6459560e-09 1.5777301e-11 -1.0553467e-09 1.1096390e-09 3.3113140e-07 -1.0990566e-08 1.1943474e-07 -4.9370606e-08 -1.5200965e-08 -4.3030041e-08
5.4636111e+00 9.9982783e-09 -9.1508181e-12 4.5184365e-09 9.3656565e-10 -2.2979085e-10 6.9469085e-10 3.3310539e-07 -1.0998689e-08 1.2025141e-07 -4.9334389e-08 -1.5294016e-08 -4.2987432e-08
5.4672222e+00 1.0025296e-08 -6.6204826e-11 3.6684510e-09 -6.0225618e-10 -3.9665363e-10 -3.0137473e-10 3.3508470e-07 -1.0957041e-08 1.2105869e-07 -4.9449506e-08 -1.5442423e-08 -4.3088563e-08
5.4708333e+00 1.0052314e-08 4.5257807e-10 4.4244347e-09 -4.6035554e-10 -6.0245041e-10 -6.3214364e-10 3.3722223e-07 -1.0914821e-08 1.2196588e-07 -4.9559161e-08 -1.5449858e-08 -4.3051158e-08
5.4747222e+00 1.0081410e-08 -8.8871238e-11 4.0204043e-09 -4.7955249e-10 5.5596981e-10 9.5276214e-10 3.3921275e-07 -1.0957139e-08 1.2276197e-07 -4.9478343e-08 -1.5407380e-08 -4.3015876e-08
5.4783333e+00 1.0109822e-08 -3.0372321e-10 3.9602315e-09 1.2255716e-09 -2.6999989e-10 -6.2708334e-10 3.4120895e-07 -1.1054622e-08 1.2360719e-07 -4.9344800e-08 -1.5441473e-08 -4.2862881e-08
5.4819444e+00 1.0138972e-08 -6.0063772e-10 4.5129036e-09 7.1311832e-12 4.0483196e-11 2.0393422e-09 3.4336512e-07 -1.1148704e-08 1.2448803e-07 -4.9360634e-08 -1.5535610e-08 -4.2619461e-08
5.4858333e+00 1.0170364e-08 -2.0983797e-10 3.6866075e-09 -1.4285620e-10 -6.2897180e-10 4.7115286e-11 3.4537325e-07 -1.1233010e-08 1.2530090e-07 -4.9390987e-08 -1.5741268e-08 -4.2699493e-08
5.4894444e+00 1.0199513e-08 -5.7227660e-10 4.4622992e-09 -1.3732473e-10 -7.5555853e-10 -7.8586808e-10 3.4738728e-07 -1.1283816e-08 1.2610419e-07 -4.9440803e-08 -1.5754619e-08 -4.2843106e-08
5.4930556e+00 1.0230239e-08 1.0093893e-10 3.5905375e-09 -3.2251544e-10 6.6567599e-10 -5.3979566e-10 3.4940857e-07 -1.1244606e-08 1.2681508e-07 -4.9574148e-08 -1.5566257e-08 -4.3013634e-08
5.4966667e+00 1.0273059e-08 2.6282233e-10 3.5359567e-09 -9.0835691e-10 6.0241881e-10 -1.0343089e-09 3.5159478e-07 -1.1178523e-08 1.2762489e-07 -4.9856134e-08 -1.5532793e-08 -4.3216811e-08
5.5005556e+00 1.0319173e-08 3.0644302e-10 4.0023644e-09 -1.5086637e-09 -3.9322244e-10 -7.0720868e-10 3.5363360e-07 -1.1240276e-08 1.2851750e-07 -5.0087703e-08 -1.5645768e-08 -4.3341905e-08
5.5041667e+00 1.0361992e-08 -8.7932953e-10 4.9459524e-09 -6.2890091e-10 -3.6734961e-10 -4.4750432e-10 3.5568086e-07 -1.1330915e-08 1.2941145e-07 -5.0207985e-08 -1.5698573e-08 -4.3654939e-08
5.5077778e+00 1.0404812e-08 3.8455696e-11 4.0156628e-09 -4.8139327e-10 1.1853336e-11 -2.4420418e-09 3.5884408e-07 -1.1329878e-08 1.3056896e-07 -5.0430830e-08 -1.5815582e-08 -4.4067065e-08
5.5133333e+00 1.0451624e-08 -3.2205809e-11 3.5268525e-09 -8.5567859e-10 -5.2387622e-10 -3.0713827e-11 3.6090733e-07 -1.1389812e-08 1.3132355e-07 -5.0522650e-08 -1.6036432e-08 -4.4154286e-08
5.5169444e+00 1.0477347e-08 -5.2380789e-10 4.0377192e-09 8.1160704e-12 -9.6293602e-10 -7.7440033e-10 3.6313496e-07 -1.1435791e-08 1.3206584e-07 -5.0504088e-08 -1.6204554e-08 -4.4257096e-08
5.5208333e+00 1.0505049e-08 1.2772580e-10 2.8721514e-09 1.5098670e-10 -8.8050696e-11 -1.0682744e-10 3.6520874e-07 -1.1341168e-08 1.3274924e-07 -5.0529802e-08 -1.6275066e-08 -4.4343237e-08
5.5244444e+00 1.0530772e-08 7.5010483e-10 3.9788121e-09 -3.8834899e-10 -3.8665390e-10 -6.8832221e-10 3.6728787e-07 -1.1166525e-08 1.3367379e-07 -5.0624951e-08 -1.6472577e-08 -4.4239457e-08
5.5280556e+00 1.0559253e-08 8.7008293e-10 5.2895816e-09 -4.8995213e-10 -9.4303134e-10 1.6462939e-09 3.6937281e-07 -1.1038475e-08 1.3467269e-07 -5.0753551e-08 -1.6602591e-08 -4.4071722e-08
5.5316667e+00 1.0589757e-08 3.1785813e-10 4.7241941e-09 -6.9711872e-10 6.7746606e-11 -9.7974633e-11 3.7146376e-07 -1.0962463e-08 1.3560765e-07 -5.0876985e-08 -1.6558915e-08 -4.4084230e-08
5.5352778e+00 1.0620262e-08 3.8731627e-10 4.6486760e-09 -4.4228040e-10 2.2628959e-10 -1.7479393e-11 3.7372229e-07 -1.0963052e-08 1.3660700e-07 -5.0827433e-08 -1.6669762e-08 -4.3981093e-08
5.5391667e+00 1.0653114e-08 -3.9239403e-10 4.6539570e-09 8.6701556e-10 -9.1922748e-10 9.0151162e-10 3.7582578e-07 -1.1073508e-08 1.3752657e-07 -5.0710411e-08 -1.6927465e-08 -4.3938377e-08
5.5427778e+00 1.0684098e-08 -6.3231987e-10 4.5645828e-09 2.1318585e-10 -8.1568963e-10 -5.0721437e-10 3.7793658e-07 -1.1007989e-08 1.3837827e-07 -5.0669442e-08 -1.7249220e-08 -4.4012443e-08
5.5463889e+00 1.0727220e-08 1.2401470e-09 3.9736017e-09 1.6499156e-10 -1.3504315e-09 -1.7647269e-10 3.8005588e-07 -1.0890091e-08 1.3920149e-07 -5.0661945e-08 -1.7471413e-08 -4.4122248e-08
5.5500000e+00 1.0770343e-08 -1.4638309e-10 4.2789961e-09 -9.5784148e-11 -1.4541720e-10 -8.3711274e-10 3.8234771e-07 -1.0968596e-08 1.4005149e-07 -5.0775964e-08 -1.7446256e-08 -4.4366591e-08
5.5538889e+00 1.0816783e-08 -5.2990232e-10 3.6334361e-09 -8.8152754e-10 3.0267837e-10 -1.2572529e-09 3.8448467e-07 -1.0933191e-08 1.4083062e-07 -5.0778520e-08 -1.7375305e-08 -4.4385430e-08
5.5575000e+00 1.0859905e-08 8.5835869e-10 4.1771908e-09 8.5793802e-10 1.7498259e-10 1.0833491e-09 3.8662953e-07 -1.0908849e-08 1.4165952e-07 -5.0742315e-08 -1.7152991e-08 -4.4232548e-08
5.5611111e+00 1.0896948e-08 -6.3253228e-10 4.1323878e-09 -5.2373708e-10 1.3216817e-09 3.2786971e-10 3.8894686e-07 -1.0986315e-08 1.4258363e-07 -5.0710205e-08 -1.6824634e-08 -4.4086702e-08
5.5650000e+00 1.0930279e-08 -3.4801092e-11 4.4698754e-09 7.9896174e-10 7.3099006e-10 9.2224581e-10 3.9210312e-07 -1.1088406e-08 1.4384052e-07 -5.0649035e-08 -1.6869191e-08 -4.3690178e-08
5.5702778e+00 1.0975514e-08 -6.1322394e-10 4.1512687e-09 -4.1262348e-10 -9.3623124e-10 1.5821155e-09 3.9443712e-07 -1.1095799e-08 1.4470892e-07 -5.0782244e-08 -1.7397208e-08 -4.3397799e-08
5.5741667e+00 1.1008845e-08 5.4953564e-10 3.9324725e-09 -7.2916605e-10 -2.3645878e-09 9.2399227e-10 3.9661092e-07 -1.1070073e-08 1.4556280e-07 -5.0744198e-08 -1.7724518e-08 -4.3178917e-08
5.5777778e+00 1.1041539e-08 -3.1087034e-10 4.6274939e-09 1.0803591e-09 1.6106954e-10 1.0964513e-09 3.9879134e-07 -1.1081786e-08 1.4648184e-07 -5.0649180e-08 -1.7926701e-08 -4.3059282e-08
5.5813889e+00 1.1075983e-08 2.0221045e-10 4.5857556e-09 -2.0327212e-10 -1.5222089e-09 7.8706478e-12 4.0097855e-07 -1.0965083e-08 1.4737433e-07 -5.0716171e-08 -1.8268001e-08 -4.3300725e-08
5.5850000e+00 1.1110427e-08 8.8045926e-10 4.3612546e-09 -4.1511143e-10 -7.7549572e-10 -2.2365724e-09 4.0334161e-07 -1.0995744e-08 1.4833730e-07 -5.0868501e-08 -1.8400720e-08 -4.3579711e-08
5.5888889e+00 1.1147520e-08 -1.1445889e-09 4.6028136e-09 -8.9057053e-10 -5.4176269e-11 -1.5473745e-10 4.0554292e-07 -1.1063291e-08 1.4926041e-07 -5.0970779e-08 -1.8477601e-08 -4.3594207e-08
5.5925000e+00 1.1181964e-08 5.1794837e-10 4.6511400e-09 -5.3530291e-11 -4.6340253e-10 2.0926009e-11 4.0775133e-07 -1.1110707e-08 1.5015768e-07 -5.1056627e-08 -1.8516659e-08 -4.3590658e-08
5.5961111e+00 1.1219491e-08 -9.5783241e-10 4.3438715e-09 -7.3891453e-10 2.0045437e-10 1.1836611e-11 4.0996715e-07 -1.1229158e-08 1.5103742e-07 -5.1257824e-08 -1.8540089e-08 -4.3334645e-08
5.5997222e+00 1.1257144e-08 -1.4105991e-10 4.4753088e-09 -1.1182870e-09 -3.5819019e-10 2.3513640e-09 4.1236173e-07 -1.1208286e-08 1.5196013e-07 -5.1523578e-08 -1.8612443e-08 -4.3271635e-08
5.6036111e+00 1.1297693e-08 3.2085761e-10 4.1139780e-09 -1.1596059e-09 -9.4119226e-11 -1.8112841e-09 4.1459297e-07 -1.1211511e-08 1.5282664e-07 -5.1594380e-08 -1.8634779e-08 -4.3555182e-08
5.6072222e+00 1.1335346e-08 -3.5076744e-10 4.5726638e-09 5.0605204e-10 -5.6252908e-11 -8.0606984e-10 4.1683142e-07 -1.1270712e-08 1.5369718e-07 -5.1654861e-08 -1.8776846e-08 -4.3739031e-08
5.6108333e+00 1.1370852e-08 -1.9845343e-10 4.1543240e-09 -1.0643429e-09 -9.0017339e-10 -8.9099630e-10 4.1907658e-07 -1.1340603e-08 1.5453814e-07 -5.1890415e-08 -1.8997734e-08 -4.3788055e-08
5.6144444e+00 1.1403419e-08 -4.4993610e-10 4.2761541e-09 -1.1100015e-09 -5.8689062e-10 4.3846806e-10 4.2150163e-07 -1.1496090e-08 1.5548566e-07 -5.2110690e-08 -1.9252033e-08 -4.3684950e-08
5.6183333e+00 1.1438491e-08 -8.8950490e-10 4.5440760e-09 -7.7806711e-10 -1.0028185e-09 4.4529110e-10 4.2376013e-07 -1.1609157e-08 1.5639704e-07 -5.2116712e-08 -1.9637342e-08 -4.3750634e-08
5.6219444e+00 1.1471057e-08 -1.5943753e-10 4.5923063e-09 7.2247477e-10 -1.5911655e-09 -1.0516062e-09 4.2724843e-07 -1.1702179e-08 1.5766374e-07 -5.2093397e-08 -2.0145484e-08 -4.4073799e-08
5.6275000e+00 1.1528733e-08 -4.0150057e-10 3.6617087e-09 -5.8258103e-10 -6.3243584e-10 -8.8738669e-10 4.2952649e-07 -1.1783506e-08 1.5847554e-07 -5.2098589e-08 -2.0402151e-08 -4.4337800e-08
5.6311111e+00 1.1579246e-08 -3.5298006e-10 4.4763713e-09 5.3465426e-10 -1.0954989e-09 -1.5495400e-09 4.3181451e-07 -1.1817909e-08 1.5934733e-07 -5.2216833e-08 -2.0600849e-08 -4.4492889e-08
5.6347222e+00 1.1629758e-08 3.3818633e-11 4.2631802e-09 -1.6261435e-09 -2.4217985e-10 1.1794286e-10 4.3428968e-07 -1.1669741e-08 1.6030035e-07 -5.2454804e-08 -2.0761085e-08 -4.4707631e-08
5.6386111e+00 1.1684156e-08 1.2425722e-09 4.6082294e-09 -4.1360277e-10 -7.5950786e-10 -1.9585886e-09 4.3659838e-07 -1.1670996e-08 1.6127710e-07 -5.2449116e-08 -2.0873399e-08 -4.4888476e-08
5.6422222e+00 1.1734669e-08 -1.2542143e-09 5.1835348e-09 4.6610194e-10 3.3827635e-12 2.8924986e-10 4.3891469e-07 -1.1874206e-08 1.6219963e-07 -5.2431968e-08 -2.1016150e-08 -4.5023696e-08
5.6458333e+00 1.1761233e-08 -6.3099846e-10 4.0647100e-09 -3.0780619e-10 -9.6441124e-10 -1.5374290e-09 4.4123592e-07 -1.2065112e-08 1.6309421e-07 -5.2528695e-08 -2.1081320e-08 -4.5140270e-08
5.6494444e+00 1.1784637e-08 -1.1400686e-09 4.9032468e-09 -5.8505859e-10 5.2567410e-10 4.6136070e-10 4.4374086e-07 -1.2201112e-08 1.6410253e-07 -5.2602317e-08 -2.1104116e-08 -4.5110146e-08
5.6533333e+00 1.1809842e-08 -3.1496315e-11 4.4829343e-09 -4.5990975e-11 -6.6818209e-10 -2.0315668e-10 4.4607168e-07 -1.2208379e-08 1.6494718e-07 -5.2670343e-08 -2.1261440e-08 -4.5325680e-08
5.6569444e+00 1.1833246e-08 -3.5921679e-11 3.9845903e-09 -5.8194159e-10 -3.9095688e-10 -1.7863901e-09 4.4840760e-07 -1.2250441e-08 1.6583474e-07 -5.2624150e-08 -2.1459860e-08 -4.5504584e-08
5.6605556e+00 1.1861688e-08 -3.5429377e-10 4.9129638e-09 1.0083433e-09 -9.4484559e-10 1.3497071e-10 4.5075008e-07 -1.2267827e-08 1.6678701e-07 -5.2463648e-08 -2.1664662e-08 -4.5682543e-08
5.6641667e+00 1.1899701e-08 1.9300061e-10 4.6333684e-09 4.7320959e-10 -4.3392917e-10 -1.7776671e-09 4.5328113e-07 -1.2331854e-08 1.6770766e-07 -5.2400510e-08 -2.1602677e-08 -4.5854789e-08
5.6680556e+00 1.1940637e-08 -7.4455998e-10 3.9367474e-09 6.7970155e-11 8.2141766e-10 3.0127204e-10 4.5563917e-07 -1.2424015e-08 1.6860702e-07 -5.2407545e-08 -2.1679065e-08 -4.5851977e-08
5.6716667e+00 1.1978650e-08 -1.1043201e-10 5.0791488e-09 -1.3290170e-10 -1.3356738e-09 -2.7531268e-10 4.5800471e-07 -1.2374543e-08 1.6948957e-07 -5.2462161e-08 -2.1763500e-08 -4.5784958e-08
5.6752778e+00 1.2016662e-08 5.6938788e-10 3.7682424e-09 -3.7124864e-10 7.6723658e-10 8.9395138e-10 4.6037728e-07 -1.2322476e-08 1.7037756e-07 -5.2580938e-08 -2.1570881e-08 -4.5753764e-08
5.6788889e+00 1.2050010e-08 -8.6355566e-11 5.1336895e-09 -7.2515374e-10 5.2951926e-10 -6.0600717e-10 4.6293959e-07 -1.2425621e-08 1.7141361e-07 -5.2651193e-08 -2.1460265e-08 -4.5709489e-08
5.6827778e+00 1.2084717e-08 -8.0218877e-10 4.5107426e-09 1.2296433e-10 1.6197837e-10 9.8550829e-10 4.6661280e-07 -1.2505490e-08 1.7290263e-07 -5.2670298e-08 -2.1450758e-08 -4.5686857e-08
5.6883333e+00 1.2134298e-08 3.2057006e-10 5.1918900e-09 -2.3759434e-10 -1.2037895e-10 -8.4971828e-10 4.6900846e-07 -1.2493885e-08 1.7390106e-07 -5.2572482e-08 -2.1497433e-08 -4.5807389e-08
5.6919444e+00 1.2166525e-08 -2.1290682e-10 4.8171381e-09 1.1405158e-09 -1.9384536e-10 -2.6288629e-10 4.7141068e-07 -1.2414967e-08 1.7481702e-07 -5.2420748e-08 -2.1537433e-08 -4.5909465e-08
5.6955556e+00 1.2200912e-08 9.4503452e-10 4.3652344e-09 2.6009888e-10 -7.5444551e-11 -6.7935431e-10 4.7381974e-07 -1.2432363e-08 1.7576903e-07 -5.2480155e-08 -2.1575862e-08 -4.6065348e-08
5.6991667e+00 1.2235818e-08 -1.1064173e-09 5.1784627e-09 -8.0846280e-10 -1.8326233e-10 -7.5956058e-10 4.7623567e-07 -1.2642113e-08 1.7670496e-07 -5.2613169e-08 -2.1682916e-08 -4.6230038e-08
5.7027778e+00 1.2270724e-08 -8.3946598e-10 4.2040404e-09 -4.1936599e-10 -5.3745088e-10 -7.6065797e-10 4.7884515e-07 -1.2740085e-08 1.7769140e-07 -5.2718470e-08 -2.1731915e-08 -4.6338920e-08
5.7066667e+00 1.2308315e-08 -4.5175590e-12 4.9785049e-09 -4.8321265e-10 2.3114067e-10 -1.7261494e-10 4.8127559e-07 -1.2804743e-08 1.7867898e-07 -5.2735248e-08 -2.1555472e-08 -4.6474970e-08
5.7102778e+00 1.2345369e-08 -5.9532069e-10 4.9217851e-09 3.2834535e-10 9.5671219e-10 -1.0832348e-09 4.8371392e-07 -1.2936485e-08 1.7956881e-07 -5.2664744e-08 -2.1467447e-08 -4.6475270e-08
5.7138889e+00 1.2388300e-08 -6.2686831e-10 3.9986474e-09 3.2245637e-10 -3.6411251e-10 1.0804655e-09 4.8616071e-07 -1.2949981e-08 1.8051665e-07 -5.2604364e-08 -2.1036606e-08 -4.6295149e-08
5.7175000e+00 1.2431231e-08 5.0166493e-10 5.5032427e-09 2.3489877e-10 3.2646329e-09 5.8218989e-10 4.8880518e-07 -1.2927973e-08 1.8165867e-07 -5.2463525e-08 -2.0390738e-08 -4.6353565e-08
5.7213889e+00 1.2477465e-08 -3.1208044e-10 5.1275656e-09 9.7228985e-10 7.7290743e-10 -1.0828955e-09 4.9126956e-07 -1.2904537e-08 1.8264250e-07 -5.2504842e-08 -2.0404051e-08 -4.6596751e-08
5.7250000e+00 1.2520396e-08 5.2950520e-10 4.7351309e-09 -1.3536734e-09 -8.6253207e-10 -1.1618995e-09 4.9374092e-07 -1.2797022e-08 1.8359883e-07 -5.2687491e-08 -2.0362870e-08 -4.6685706e-08
5.7286111e+00 1.2548417e-08 4.6792095e-10 4.8519164e-09 -3.3232237e-10 1.1397711e-09 3.4077477e-10 4.9621727e-07 -1.2646043e-08 1.8455321e-07 -5.2801856e-08 -2.0141916e-08 -4.6566523e-08
5.7322222e+00 1.2570894e-08 9.3273617e-10 4.7154901e-09 -7.2334994e-10 3.4773756e-10 7.5937669e-10 4.9888906e-07 -1.2478850e-08 1.8553269e-07 -5.2830322e-08 -2.0056172e-08 -4.6573832e-08
5.7361111e+00 1.2595099e-08 5.0754674e-10 4.4023072e-09 4.7935555e-10 1.8827621e-10 -8.2202419e-10 5.0137461e-07 -1.2404028e-08 1.8641435e-07 -5.2810292e-08 -1.9962375e-08 -4.6508069e-08
5.7397222e+00 1.2617575e-08 1.8659158e-10 4.4361717e-09 -2.9446221e-10 4.4318474e-10 1.4290636e-09 5.0520883e-07 -1.2464537e-08 1.8793550e-07 -5.2722127e-08 -2.0164734e-08 -4.6336915e-08
5.7452778e+00 1.2663040e-08 -5.5146825e-10 5.4758182e-09 8.2345064e-10 -1.3286922e-09 -4.0213981e-10 5.0770925e-07 -1.2536853e-08 1.8906262e-07 -5.2606148e-08 -2.0429081e-08 -4.6342680e-08
5.7488889e+00 1.2700451e-08 -1.1941879e-10 5.8233942e-09 2.4712493e-10 -4.5094823e-10 3.4892473e-10 5.1021705e-07 -1.2515382e-08 1.9011935e-07 -5.2643072e-08 -2.0372489e-08 -4.6528799e-08
5.7525000e+00 1.2737862e-08 3.1860580e-10 4.7701048e-09 -5.8796429e-10 8.3193302e-10 -2.0669451e-09 5.1292599e-07 -1.2595820e-08 1.9120082e-07 -5.2675940e-08 -2.0590563e-08 -4.6981578e-08
5.7563889e+00 1.2778151e-08 -1.0115410e-09 5.2970414e-09 3.0623651e-10 -2.1951850e-09 -1.8140176e-09 5.1544921e-07 -1.2628106e-08 1.9220138e-07 -5.2734989e-08 -2.0970924e-08 -4.7094544e-08
5.7600000e+00 1.2816645e-08 7.1202035e-10 4.7333564e-09 -8.5130219e-10 -3.6549007e-10 7.7124946e-10 5.1798048e-07 -1.2608103e-08 1.9316029e-07 -5.2763667e-08 -2.1167386e-08 -4.7053542e-08
5.7636111e+00 1.2859753e-08 -5.2644855e-10 4.8795519e-09 5.8658762e-10 -9.5713186e-10 -3.9276290e-10 5.2071596e-07 -1.2590958e-08 1.9430603e-07 -5.2826866e-08 -2.1412612e-08 -4.7105632e-08
5.7675000e+00 1.2906176e-08 6.7414108e-10 5.7858638e-09 -1.1282938e-09 -5.7585826e-10 -5.3723242e-11 5.2326488e-07 -1.2544371e-08 1.9531437e-07 -5.2917869e-08 -2.1694100e-08 -4.7324892e-08
5.7711111e+00 1.2949284e-08 -2.4194233e-10 4.3225103e-09 2.8826114e-10 -1.3191796e-09 -1.9702122e-09 5.2582230e-07 -1.2569063e-08 1.9620912e-07 -5.2849881e-08 -2.1897059e-08 -4.7535282e-08
5.7747222e+00 1.2992391e-08 1.2866404e-11 4.6471900e-09 3.3932277e-10 -4.7185517e-11 2.8146748e-11 5.2838737e-07 -1.2511470e-08 1.9710947e-07 -5.2800552e-08 -2.1835834e-08 -4.7691220e-08
5.7783333e+00 1.3026890e-08 5.2143844e-10 4.3787251e-09 1.1601761e-10 4.5936179e-10 -1.4675753e-09 5.3115683e-07 -1.2486437e-08 1.9822406e-07 -5.2782292e-08 -2.1728907e-08 -4.7906940e-08
5.7822222e+00 1.3059089e-08 -3.0579665e-10 5.9967341e-09 4.0500110e-11 2.0907975e-10 -3.8145349e-10 5.3373459e-07 -1.2614890e-08 1.9924040e-07 -5.2815433e-08 -2.1710644e-08 -4.7953765e-08
5.7858333e+00 1.3088987e-08 -8.8588351e-10 4.1918240e-09 -3.4641832e-10 -8.6132054e-11 -5.0778574e-11 5.3631825e-07 -1.2794010e-08 2.0021098e-07 -5.2784415e-08 -2.1856957e-08 -4.7955085e-08
5.7894444e+00 1.3118886e-08 -7.7583455e-10 5.5381006e-09 6.3273744e-10 -8.9887880e-10 3.8591751e-11 5.3890790e-07 -1.2919296e-08 2.0119369e-07 -5.2772304e-08 -2.2014615e-08 -4.7883359e-08
5.7930556e+00 1.3149732e-08 -3.8646632e-10 4.3133362e-09 -5.2094241e-10 -1.6250523e-10 6.2350204e-10 5.4170440e-07 -1.2970255e-08 2.0220363e-07 -5.2898151e-08 -2.2060627e-08 -4.7854254e-08
5.7969444e+00 1.3190949e-08 -5.2517061e-11 5.0880126e-09 -5.5774266e-10 -1.2513420e-10 -3.7403439e-10 5.4430899e-07 -1.2892063e-08 2.0317870e-07 -5.3067668e-08 -2.2080722e-08 -4.7880707e-08
5.8005556e+00 1.3229221e-08 7.7791311e-10 4.6868235e-09 -1.0070335e-09 -1.0149095e-11 1.2985321e-10 5.4833078e-07 -1.2688772e-08 2.0476199e-07 -5.3106748e-08 -2.2011016e-08 -4.7823239e-08
5.8061111e+00 1.3288102e-08 4.4796305e-10 5.6300829e-09 7.7255229e-10 3.1518029e-10 2.1495586e-10 5.5095456e-07 -1.2676284e-08 2.0586866e-07 -5.3059962e-08 -2.1985370e-08 -4.7686386e-08
5.8097222e+00 1.3326758e-08 -3.3210873e-10 5.4640746e-09 -3.4067681e-10 -1.4253104e-10 1.0482983e-09 5.5358626e-07 -1.2717226e-08 2.0688775e-07 -5.3140582e-08 -2.1985421e-08 -4.7711801e-08
5.8133333e+00 1.3368424e-08 -4.7720782e-11 4.7521802e-09 -4.0350433e-10 1.4219178e-10 -1.2828936e-09 5.5622618e-07 -1.2758250e-08 2.0789688e-07 -5.3214815e-08 -2.2140483e-08 -4.7998639e-08
5.8169444e+00 1.3410090e-08 -3.3286217e-10 5.3641350e-09 -2.8173177e-10 -1.1861022e-09 -1.3648410e-09 5.5907835e-07 -1.2779419e-08 2.0906572e-07 -5.3258322e-08 -2.2327497e-08 -4.8277871e-08
5.8208333e+00 1.3454962e-08 1.5050082e-10 5.5163203e-09 -9.1179436e-11 1.7011897e-11 -1.0285765e-09 5.6173533e-07 -1.2688704e-08 2.1018734e-07 -5.3336710e-08 -2.2335026e-08 -4.8365296e-08
5.8244444e+00 1.3496628e-08 6.9107572e-10 5.7276976e-09 -6.3240784e-10 -6.7698138e-11 2.2156755e-10 5.6439983e-07 -1.2703739e-08 2.1129265e-07 -5.3502684e-08 -2.2386818e-08 -4.8317101e-08
5.8280556e+00 1.3531290e-08 -8.3055771e-10 5.3528132e-09 -8.9965971e-10 -2.8098141e-10 2.2331547e-10 5.6707066e-07 -1.2828608e-08 2.1236257e-07 -5.3700127e-08 -2.2505782e-08 -4.8430649e-08
5.8316667e+00 1.3560762e-08 -3.2786722e-10 5.3729788e-09 -9.2288372e-10 -5.1990850e-10 -1.2714501e-09 5.6995343e-07 -1.2965085e-08 2.1354249e-07 -5.3911501e-08 -2.2751979e-08 -4.8571932e-08
5.8355556e+00 1.3592502e-08 -8.4781688e-10 5.6105941e-09 -8.8889489e-10 -1.0191529e-09 6.0453550e-11 5.7263632e-07 -1.3054940e-08 2.1457866e-07 -5.4193870e-08 -2.3081251e-08 -4.8702790e-08
5.8391667e+00 1.3621975e-08 1.4218170e-11 4.7768309e-09 -1.7175884e-09 -1.1975745e-09 -1.2683769e-09 5.7532509e-07 -1.2966938e-08 2.1558889e-07 -5.4418773e-08 -2.3276929e-08 -4.8806119e-08
5.8427778e+00 1.3652040e-08 8.0218770e-10 5.3505187e-09 -3.5844514e-10 -1.1977581e-10 3.1457167e-10 5.7802135e-07 -1.2927061e-08 2.1660735e-07 -5.4397772e-08 -2.3394251e-08 -4.8819274e-08
5.8463889e+00 1.3698081e-08 -4.3224001e-10 4.8593412e-09 5.5230480e-10 -6.7006134e-10 -4.3599921e-10 5.8093517e-07 -1.2989261e-08 2.1771548e-07 -5.4328896e-08 -2.3677162e-08 -4.9124655e-08
5.8502778e+00 1.3747664e-08 -1.0358423e-10 5.4559975e-09 3.8065051e-11 -1.0985127e-09 -2.1815566e-09 5.8365029e-07 -1.2975823e-08 2.1866907e-07 -5.4308938e-08 -2.3835232e-08 -4.9524666e-08
5.8538889e+00 1.3793706e-08 2.2824987e-10 4.1035725e-09 1.4615727e-10 3.4353214e-11 -1.5108550e-09 5.8637449e-07 -1.2951812e-08 2.1963533e-07 -5.4264183e-08 -2.4005359e-08 -4.9797439e-08
5.8575000e+00 1.3839747e-08 -5.4950052e-12 5.5829750e-09 2.6696982e-10 -1.1796837e-09 -1.0070479e-09 5.9058169e-07 -1.3012081e-08 2.2135675e-07 -5.4378830e-08 -2.4358564e-08 -5.0259121e-08
5.8630556e+00 1.3899999e-08 -3.5793524e-10 5.6340441e-09 -9.5485254e-10 -3.6591995e-10 -1.7630423e-09 5.9332584e-07 -1.2963778e-08 2.2249628e-07 -5.4507767e-08 -2.4565029e-08 -5.0541149e-08
5.8666667e+00 1.3935824e-08 8.0604967e-10 5.7895509e-09 -2.3533720e-10 -1.0240507e-09 -8.4029505e-10 5.9607705e-07 -1.3026737e-08 2.2370343e-07 -5.4532388e-08 -2.4754757e-08 -5.0723587e-08
5.8702778e+00 1.3971649e-08 -1.3901286e-09 6.3118055e-09 8.0630448e-12 -2.5323914e-10 -8.4374380e-10 5.9904779e-07 -1.3122775e-08 2.2494895e-07 -5.4625168e-08 -2.4965154e-08 -5.0802993e-08
5.8741667e+00 1.4010230e-08 5.6281064e-10 5.2824688e-09 -8.0331609e-10 -1.0620210e-09 1.6311579e-10 6.0181362e-07 -1.2990796e-08 2.2605902e-07 -5.4844465e-08 -2.5068388e-08 -5.0848592e-08
5.8777778e+00 1.4045558e-08 6.6157258e-10 5.8458329e-09 -1.2209660e-09 3.6702851e-10 -5.8402742e-10 6.0458637e-07 -1.2955591e-08 2.2704198e-07 -5.4974976e-08 -2.5233265e-08 -5.0839501e-08
5.8813889e+00 1.4080383e-08 -3.3496206e-10 4.0081172e-09 1.6253873e-11 -1.4770150e-09 6.6794180e-10 6.0736599e-07 -1.2869938e-08 2.2792567e-07 -5.4949442e-08 -2.5523265e-08 -5.1064131e-08
5.8850000e+00 1.4115208e-08 1.1295725e-09 4.8506564e-09 2.1943855e-10 -4.7533042e-10 -2.7414470e-09 6.1036710e-07 -1.2816533e-08 2.2904674e-07 -5.4896993e-08 -2.5449480e-08 -5.1363790e-08
5.8888889e+00 1.4152713e-08 -6.6951082e-10 5.5851948e-09 2.3012946e-10 9.3658470e-10 1.7294309e-10 6.1316097e-07 -1.2878457e-08 2.3022145e-07 -5.4891259e-08 -2.5486930e-08 -5.1370953e-08
5.8925000e+00 1.4187538e-08 9.5032136e-11 6.1910328e-09 -1.7720370e-10 -1.1887048e-09 -2.3906861e-10 6.1596237e-07 -1.2874439e-08 2.3138027e-07 -5.4887554e-08 -2.5498763e-08 -5.1513198e-08
5.8961111e+00 1.4229001e-08 -5.7761737e-11 5.4258825e-09 2.1140529e-10 1.1090463e-09 -1.0739631e-09 6.1898844e-07 -1.3040112e-08 2.3261066e-07 -5.4955267e-08 -2.5444207e-08 -5.1540335e-08
5.9000000e+00 1.4273962e-08 -1.3694269e-09 6.0274978e-09 -7.9179922e-10 -7.6800253e-10 8.4136566e-10 6.2180690e-07 -1.3180897e-08 2.3389845e-07 -5.4984134e-08 -2.5561255e-08 -5.1519438e-08
5.9036111e+00 1.4315712e-08 6.3343837e-11 6.8823563e-09 5.2532847e-10 -1.9985013e-11 -6.4847698e-10 6.2463360e-07 -1.3162788e-08 2.3514000e-07 -5.4977051e-08 -2.5733695e-08 -5.1641941e-08
5.9072222e+00 1.4357462e-08 1.0465594e-10 5.5639641e-09 -4.5994689e-10 -1.1409206e-09 -4.8231603e-10 6.2746821e-07 -1.3150244e-08 2.3634046e-07 -5.5088081e-08 -2.5947775e-08 -5.1556658e-08
5.9108333e+00 1.4395967e-08 1.1717948e-11 6.4704311e-09 -5.6494279e-10 -3.0031465e-10 1.2695482e-09 6.3052884e-07 -1.3268688e-08 2.3770006e-07 -5.5115944e-08 -2.5979434e-08 -5.1562095e-08
5.9147222e+00 1.4432607e-08 -1.0320577e-09 6.1857310e-09 3.2611493e-10 1.0240298e-10 -1.3161588e-09 6.3337783e-07 -1.3326820e-08 2.3893581e-07 -5.5124686e-08 -2.6162677e-08 -5.1657201e-08
5.9183333e+00 1.4466630e-08 4.9275923e-10 6.2025079e-09 -4.0680663e-10 -1.3360307e-09 4.3826035e-10 6.3777397e-07 -1.3207397e-08 2.4072318e-07 -5.5309819e-08 -2.6243966e-08 -5.1912738e-08
5.9238889e+00 1.4518972e-08 2.2737974e-10 5.4441871e-09 -7.0399419e-10 9.8031501e-10 -1.9714830e-09 6.4064040e-07 -1.3020565e-08 2.4189008e-07 -5.5504584e-08 -2.5970562e-08 -5.2159126e-08
5.9275000e+00 1.4557223e-08 1.5058942e-09 6.2538297e-09 -1.0938307e-09 8.6029655e-10 -3.0286556e-10 6.4351495e-07 -1.2859738e-08 2.4305371e-07 -5.5680795e-08 -2.5912816e-08 -5.2242884e-08
5.9311111e+00 1.4601315e-08 -1.3882263e-11 5.4112844e-09 -5.3273581e-10 -4.7153785e-10 -4.7028255e-10 6.4662034e-07 -1.2710396e-08 2.4417967e-07 -5.5832306e-08 -2.6033408e-08 -5.2157773e-08
5.9350000e+00 1.4648800e-08 1.3003885e-09 5.0700174e-09 -7.6593363e-10 -2.8232540e-10 1.1998060e-09 6.4951294e-07 -1.2623846e-08 2.4531920e-07 -5.5935983e-08 -2.6117246e-08 -5.2150257e-08
5.9386111e+00 1.4692892e-08 -4.9744659e-10 6.3536059e-09 -1.9107749e-10 -2.8208966e-10 -1.1304318e-09 6.5241423e-07 -1.2754327e-08 2.4650948e-07 -5.6112382e-08 -2.6181114e-08 -5.2188587e-08
5.9422222e+00 1.4736985e-08 -7.1304440e-10 5.5786812e-09 -1.4372253e-09 -1.4787756e-10 7.7661755e-10 6.5532316e-07 -1.2733453e-08 2.4764000e-07 -5.6303043e-08 -2.6166995e-08 -5.2172336e-08
5.9458333e+00 1.4770320e-08 9.0668913e-10 5.7546246e-09 -3.2272302e-10 2.4292882e-10 -6.2661129e-10 6.5846304e-07 -1.2614729e-08 2.4883287e-07 -5.6385612e-08 -2.6240888e-08 -5.2134325e-08
5.9497222e+00 1.4804660e-08 1.1606441e-10 5.3494679e-09 -3.8501041e-10 -7.0485987e-10 9.5242029e-10 6.6138517e-07 -1.2564982e-08 2.4992007e-07 -5.6463374e-08 -2.6319178e-08 -5.2098716e-08
5.9533333e+00 1.4836546e-08 3.4544057e-10 5.5494973e-09 -3.3279180e-10 1.7779605e-10 -6.2371725e-10 6.6431358e-07 -1.2661938e-08 2.5103708e-07 -5.6486462e-08 -2.6233066e-08 -5.2144263e-08
5.9569444e+00 1.4868433e-08 -1.2449170e-09 5.6483330e-09 1.1967023e-10 4.0192562e-10 2.0328183e-10 6.6724855e-07 -1.2660147e-08 2.5220694e-07 -5.6567158e-08 -2.6269544e-08 -5.2062883e-08
5.9605556e+00 1.4903019e-08 1.2615386e-09 6.0793282e-09 -8.6455663e-10 -6.4750161e-10 5.4792005e-10 6.7041751e-07 -1.2374430e-08 2.5344557e-07 -5.6701243e-08 -2.6536831e-08 -5.2090507e-08
5.9644444e+00 1.4945842e-08 1.1997733e-09 5.4507836e-09 -2.8474459e-10 -1.0234018e-09 -7.8470368e-10 6.7336825e-07 -1.2249063e-08 2.5464173e-07 -5.6741066e-08 -2.6681732e-08 -5.2088557e-08
5.9680556e+00 1.4985606e-08 -3.6727562e-11 6.5404940e-09 -8.2849074e-11 4.7897384e-11 8.0270430e-10 6.7632683e-07 -1.2288615e-08 2.5588113e-07 -5.6663777e-08 -2.6747346e-08 -5.2067818e-08
5.9716667e+00 1.5025370e-08 -3.3020123e-10 5.8842357e-09 7.9628624e-10 -4.8962921e-10 -6.1126939e-10 6.7952176e-07 -1.2352593e-08 2.5708017e-07 -5.6673499e-08 -2.6714357e-08 -5.2026302e-08
5.9755556e+00 1.5068193e-08 -2.2094195e-10 5.2773642e-09 -8.7962303e-10 6.9585643e-10 9.6712773e-10 6.8387351e-07 -1.2459886e-08 2.5862173e-07 -5.6952621e-08 -2.6480625e-08 -5.1837523e-08
5.9808333e+00 1.5134778e-08 -4.6009971e-10 5.2962909e-09 -8.8324817e-10 3.8077079e-10 2.2516098e-10 6.8709239e-07 -1.2522887e-08 2.5988188e-07 -5.6964538e-08 -2.6554580e-08 -5.1765742e-08
5.9847222e+00 1.5184393e-08 -8.2627888e-11 6.4341059e-09 7.8110277e-10 -8.4308558e-10 3.9009888e-10 6.9009079e-07 -1.2534722e-08 2.6111663e-07 -5.6868408e-08 -2.6858630e-08 -5.1969438e-08
5.9883333e+00 1.5230464e-08 -2.7160860e-11 5.9440576e-09 1.0625162e-10 -1.2038428e-09 -2.2703680e-09 6.9309827e-07 -1.2579418e-08 2.6229707e-07 -5.6825346e-08 -2.7084000e-08 -5.2316894e-08
5.9919444e+00 1.5276536e-08 -3.8749607e-10 5.8896741e-09 2.9124003e-10 -3.1339739e-10 -9.3691948e-10 6.9611411e-07 -1.2619936e-08 2.6353573e-07 -5.6828594e-08 -2.7240418e-08 -5.2420059e-08
5.9955556e+00 1.5315221e-08 1.1607846e-11 6.5276246e-09 -3.2122192e-10 -7.3964114e-10 -1.5373530e-11 6.9937026e-07 -1.2536281e-08 2.6475941e-07 -5.6929015e-08 -2.7525885e-08 -5.2559771e-08
5.9994444e+00 1.5354943e-08 7.0903795e-10 4.8632889e-09 -5.3953211e-10 -1.0449110e-09 -1.1821579e-09 7.0240138e-07 -1.2587207e-08 2.6586837e-07 -5.6969489e-08 -2.7705836e-08 -5.2653593e-08
6.0030556e+00 1.5391827e-08 -1.1814904e-09 6.2538285e-09 1.6592431e-10 -1.6656193e-10 3.1611475e-10 7.0543977e-07 -1.2684135e-08 2.6708170e-07 -5.6969244e-08 -2.7835740e-08 -5.2720350e-08
6.0066667e+00 1.5428712e-08 2.8227442e-10 5.9096438e-09 -1.6365759e-10 -7.0798015e-10 -9.3233108e-10 7.0872005e-07 -1.2617680e-08 2.6831805e-07 -5.6851436e-08 -2.7905536e-08 -5.2742495e-08
6.0105556e+00 1.5468772e-08 2.9020590e-10 5.5992439e-09 1.1734403e-09 2.7166153e-10 7.4251140e-10 7.1177371e-07 -1.2628504e-08 2.6951204e-07 -5.6865569e-08 -2.7910647e-08 -5.2699153e-08
6.0141667e+00 1.5506645e-08 -3.9062491e-10 6.3702979e-09 -1.3039036e-09 -3.0606519e-10 -3.4242861e-10 7.1483484e-07 -1.2725839e-08 2.7068675e-07 -5.7050957e-08 -2.7982679e-08 -5.2836233e-08
6.0177778e+00 1.5544518e-08 -5.1236351e-10 5.4058924e-09 -4.0736895e-10 -1.7887329e-10 -9.2292649e-10 7.1790344e-07 -1.2868406e-08 2.7177395e-07 -5.7117964e-08 -2.8145718e-08 -5.2919389e-08
6.0213889e+00 1.5582391e-08 -8.1025265e-10 5.4930822e-09 -2.1115036e-10 -9.1874179e-10 1.5533056e-10 7.2097950e-07 -1.2899855e-08 2.7287400e-07 -5.7331146e-08 -2.8319206e-08 -5.2939392e-08
6.0250000e+00 1.5620264e-08 5.1849497e-10 5.5347716e-09 -1.7566922e-09 -2.4921682e-10 -3.3997294e-10 7.2430114e-07 -1.2824545e-08 2.7396614e-07 -5.7502621e-08 -2.8446405e-08 -5.3057326e-08
6.0288889e+00 1.5666776e-08 1.3026192e-10 4.6316284e-09 2.8690697e-10 -5.4594376e-10 -6.7088626e-10 7.2739454e-07 -1.2851287e-08 2.7500897e-07 -5.7563186e-08 -2.8484057e-08 -5.3193364e-08
6.0325000e+00 1.5711774e-08 -3.7835102e-10 5.8225747e-09 -8.4596116e-10 2.9246188e-10 -5.8485141e-10 7.3217094e-07 -1.2916403e-08 2.7687029e-07 -5.7688313e-08 -2.8469712e-08 -5.3332151e-08
6.0380556e+00 1.5781001e-08 -1.4307192e-11 6.3060496e-09 9.5196212e-11 -2.2968962e-10 -2.4787224e-10 7.3528687e-07 -1.2921760e-08 2.7806951e-07 -5.7746954e-08 -2.8470780e-08 -5.3457710e-08
6.0416667e+00 1.5825998e-08 -3.5393109e-11 5.7159115e-09 -6.3650099e-10 2.2249992e-10 -9.1113552e-10 7.3841092e-07 -1.2891273e-08 2.7925468e-07 -5.7841757e-08 -2.8384730e-08 -5.3483257e-08
6.0452778e+00 1.5863487e-08 3.1823030e-10 6.1651677e-09 -2.3860315e-10 3.5680453e-10 6.7532280e-10 7.4154209e-07 -1.2991602e-08 2.8053404e-07 -5.7908518e-08 -2.8270969e-08 -5.3445410e-08
6.0488889e+00 1.5898152e-08 -1.2490037e-09 6.6601232e-09 -3.7764791e-10 4.0905962e-10 -3.2596427e-10 7.4492176e-07 -1.3150036e-08 2.8183936e-07 -5.7920189e-08 -2.8181633e-08 -5.3433516e-08
6.0527778e+00 1.5935483e-08 -1.1582672e-10 5.4908389e-09 2.7761097e-10 1.4940990e-10 4.2791312e-10 7.4806713e-07 -1.3152768e-08 2.8299971e-07 -5.7905192e-08 -2.8249479e-08 -5.3439678e-08
6.0563889e+00 1.5970147e-08 9.0483380e-11 6.1414700e-09 -1.3918112e-10 -6.0616174e-10 -4.8480027e-10 7.5121962e-07 -1.3135286e-08 2.8426773e-07 -5.7915226e-08 -2.8445858e-08 -5.3463617e-08
6.0600000e+00 1.6007854e-08 7.1703023e-11 6.5701800e-09 4.6558973e-11 -7.1590392e-10 2.6382902e-10 7.5438085e-07 -1.3021980e-08 2.8549177e-07 -5.7976578e-08 -2.8672962e-08 -5.3523272e-08
6.0636111e+00 1.6058683e-08 9.7945347e-10 5.7005344e-09 -6.1287950e-10 -8.1300797e-10 -8.1449263e-10 7.5779645e-07 -1.2947849e-08 2.8675053e-07 -5.7986574e-08 -2.8900631e-08 -5.3606993e-08
6.0675000e+00 1.6113423e-08 -3.4085142e-10 6.0170406e-09 5.2719403e-10 -6.1023093e-10 9.6886632e-11 7.6097849e-07 -1.2921218e-08 2.8793544e-07 -5.8037006e-08 -2.9147761e-08 -5.3557910e-08
6.0711111e+00 1.6164253e-08 5.8791553e-10 5.8614623e-09 -9.9271665e-10 -1.0535000e-09 3.5618675e-10 7.6417056e-07 -1.2866943e-08 2.8919522e-07 -5.7979403e-08 -2.9197566e-08 -5.3687971e-08
6.0747222e+00 1.6215083e-08 -8.4398040e-11 6.7675808e-09 1.5244384e-09 7.1820045e-10 -1.5567545e-09 7.6737191e-07 -1.2839903e-08 2.9046311e-07 -5.7939869e-08 -2.9127562e-08 -5.3646513e-08
6.0783333e+00 1.6258488e-08 3.3524926e-10 5.9427741e-09 -1.1595129e-09 -2.4692127e-10 1.9394507e-09 7.7082863e-07 -1.2699724e-08 2.9182320e-07 -5.8067612e-08 -2.9228608e-08 -5.3611067e-08
6.0822222e+00 1.6300918e-08 8.7232003e-10 6.7179833e-09 6.4578911e-11 -3.8475051e-10 -1.6356280e-09 7.7404652e-07 -1.2661062e-08 2.9298808e-07 -5.8030802e-08 -2.9341003e-08 -5.3767648e-08
6.0858333e+00 1.6340318e-08 -5.1364727e-10 4.9597046e-09 2.7520173e-10 -3.7191466e-10 1.9025779e-10 7.7727217e-07 -1.2679151e-08 2.9406947e-07 -5.8089978e-08 -2.9384117e-08 -5.3797853e-08
6.0894444e+00 1.6379717e-08 3.4583364e-10 5.8809746e-09 -8.2144094e-10 8.1663084e-11 -4.6906780e-10 7.8224897e-07 -1.2582529e-08 2.9603342e-07 -5.8192548e-08 -2.9492915e-08 -5.3953999e-08
6.0950000e+00 1.6434398e-08 2.3681202e-10 6.9163829e-09 2.0602275e-10 -5.5775920e-10 -4.6780774e-10 7.8549227e-07 -1.2401999e-08 2.9733113e-07 -5.8234826e-08 -2.9696905e-08 -5.4009649e-08
6.0986111e+00 1.6464660e-08 1.4379926e-09 6.0928927e-09 -5.9628247e-10 -8.1554641e-10 -4.5884724e-11 7.8874154e-07 -1.2356749e-08 2.9854347e-07 -5.8330924e-08 -2.9843634e-08 -5.4128033e-08
6.1022222e+00 1.6494923e-08 -1.0181998e-09 6.0606736e-09 -2.9077758e-10 -1.7226114e-10 -1.0468965e-09 7.9224742e-07 -1.2297655e-08 2.9989019e-07 -5.8377670e-08 -2.9954243e-08 -5.4264928e-08
6.1061111e+00 1.6527513e-08 1.5272649e-09 6.4755924e-09 -1.0990488e-10 -5.1919320e-10 -1.2648244e-10 7.9550919e-07 -1.2299316e-08 3.0121522e-07 -5.8302888e-08 -2.9908640e-08 -5.4283099e-08
6.1097222e+00 1.6558872e-08 -1.5426711e-09 6.8075921e-09 8.0019836e-10 8.2620403e-10 -4.1257385e-11 7.9877800e-07 -1.2567088e-08 3.0254351e-07 -5.8308519e-08 -2.9896337e-08 -5.4219392e-08
6.1133333e+00 1.6599023e-08 -9.4149151e-10 6.5082206e-09 -8.5217249e-10 -7.4338001e-10 6.2932822e-10 8.0230712e-07 -1.2602686e-08 3.0395944e-07 -5.8310772e-08 -3.0061541e-08 -5.4110951e-08
6.1172222e+00 1.6642264e-08 6.3482921e-10 6.6723834e-09 8.3285944e-10 -2.8936783e-10 3.0015971e-10 8.0559238e-07 -1.2483874e-08 3.0517795e-07 -5.8240112e-08 -3.0135735e-08 -5.4091145e-08
6.1208333e+00 1.6682415e-08 4.6740500e-10 5.5428987e-09 -1.8061447e-10 -2.1011992e-10 -1.1732896e-10 8.0888555e-07 -1.2407255e-08 3.0635815e-07 -5.8223463e-08 -3.0338102e-08 -5.4026593e-08
6.1244444e+00 1.6722567e-08 2.4340247e-10 6.2883772e-09 3.3430413e-10 -1.1522573e-09 7.1318930e-10 8.1218671e-07 -1.2321056e-08 3.0761646e-07 -5.8183141e-08 -3.0511805e-08 -5.4160454e-08
6.1280556e+00 1.6763442e-08 5.5628098e-10 6.3259395e-09 3.7897708e-11 -1.7147611e-11 -1.9488314e-09 8.1575089e-07 -1.2273117e-08 3.0903547e-07 -5.8328084e-08 -3.0777328e-08 -5.4469172e-08
6.1319444e+00 1.6808043e-08 -1.4330935e-10 6.8833369e-09 -1.2802715e-09 -1.6427286e-09 -6.9732444e-10 8.1906895e-07 -1.2282032e-08 3.1042615e-07 -5.8465523e-08 -3.0980280e-08 -5.4601354e-08
6.1355556e+00 1.6849458e-08 6.0601862e-11 7.0579507e-09 1.1604694e-11 2.7640721e-10 -5.2281536e-10 8.2239519e-07 -1.2276501e-08 3.1168423e-07 -5.8481062e-08 -3.1089030e-08 -5.4507337e-08
6.1391667e+00 1.6890874e-08 -9.2860687e-12 5.5540601e-09 -1.5504358e-10 -1.0085325e-09 1.3906648e-09 8.2572957e-07 -1.2272451e-08 3.1292163e-07 -5.8466260e-08 -3.1316073e-08 -5.4349835e-08
6.1427778e+00 1.6932100e-08 4.6852666e-11 6.8506141e-09 2.9168200e-10 -5.1996776e-10 6.3198545e-11 8.2932891e-07 -1.2272000e-08 3.1426464e-07 -5.8571698e-08 -3.1391000e-08 -5.4218953e-08
6.1466667e+00 1.6970638e-08 -4.2968628e-11 5.6511542e-09 -1.1954374e-09 5.1569522e-11 1.0586494e-09 8.3267848e-07 -1.2239114e-08 3.1550472e-07 -5.8773455e-08 -3.1336994e-08 -5.4268201e-08
6.1502778e+00 1.7006424e-08 3.4805987e-10 6.7804104e-09 -6.6693112e-10 3.1201060e-10 -1.5132485e-09 8.3784545e-07 -1.2227903e-08 3.1771948e-07 -5.8857886e-08 -3.1505116e-08 -5.4731591e-08
6.1558333e+00 1.7061479e-08 -2.8045605e-10 7.6512698e-09 1.6034264e-10 -1.0476998e-09 -1.2670890e-09 8.4121292e-07 -1.2265465e-08 3.1911168e-07 -5.8762045e-08 -3.1613144e-08 -5.4969569e-08
6.1594444e+00 1.7097097e-08 -6.8010142e-11 6.3052443e-09 7.2434294e-10 3.2042747e-10 -9.2963398e-10 8.4458693e-07 -1.2292725e-08 3.2041249e-07 -5.8648091e-08 -3.1688750e-08 -5.5035622e-08
6.1630556e+00 1.7127888e-08 -1.8488761e-10 6.7351388e-09 3.2754116e-10 -8.2942374e-10 3.1991691e-10 8.4822727e-07 -1.2379152e-08 3.2183297e-07 -5.8713699e-08 -3.1909277e-08 -5.4979835e-08
6.1669444e+00 1.7161048e-08 -5.5963962e-10 6.4877902e-09 -8.8989186e-10 -5.4916654e-10 1.5825583e-10 8.5161389e-07 -1.2318673e-08 3.2316587e-07 -5.8918932e-08 -3.2064666e-08 -5.5126461e-08
6.1705556e+00 1.7191839e-08 1.1207177e-09 6.8742565e-09 -1.0045680e-09 -4.9694196e-10 -1.5117274e-09 8.5500658e-07 -1.2181408e-08 3.2458605e-07 -5.8877547e-08 -3.2172178e-08 -5.5317881e-08
6.1741667e+00 1.7222630e-08 1.5270964e-10 7.3628321e-09 1.3865769e-09 -2.2685070e-10 -2.5522686e-10 8.5840575e-07 -1.2103930e-08 3.2611292e-07 -5.8753553e-08 -3.2133054e-08 -5.5418153e-08
6.1777778e+00 1.7257528e-08 5.6606538e-10 7.9436881e-09 -2.4201681e-10 4.9024052e-10 -6.7035832e-10 8.6181222e-07 -1.2038253e-08 3.2756312e-07 -5.8805807e-08 -3.2191885e-08 -5.5626706e-08
6.1813889e+00 1.7296615e-08 4.3229234e-11 6.5943292e-09 -2.4032501e-10 -8.8630178e-10 -1.2547449e-09 8.6548933e-07 -1.1979193e-08 3.2892873e-07 -5.8926849e-08 -3.2442696e-08 -5.5928454e-08
6.1852778e+00 1.7338709e-08 4.6554523e-10 6.1178267e-09 -7.9717646e-10 -6.8160510e-10 -1.3316705e-09 8.6891180e-07 -1.1901918e-08 3.3017791e-07 -5.8972256e-08 -3.2698595e-08 -5.6307415e-08
6.1888889e+00 1.7377796e-08 2.5134685e-10 6.4049412e-09 3.7803203e-10 -1.0411600e-09 -2.1664300e-09 8.7234198e-07 -1.1929331e-08 3.3146122e-07 -5.8915440e-08 -3.2850711e-08 -5.6559640e-08
6.1925000e+00 1.7416883e-08 -5.0565937e-10 6.4600450e-09 1.4642773e-10 1.7080396e-11 -1.6179701e-10 8.7578046e-07 -1.2033586e-08 3.3281342e-07 -5.8830373e-08 -3.2671969e-08 -5.6693733e-08
6.1961111e+00 1.7462092e-08 -4.6153701e-10 7.0954718e-09 6.3880044e-10 1.1862508e-09 -1.0759814e-09 8.7949345e-07 -1.2192326e-08 3.3439319e-07 -5.8791211e-08 -3.2475646e-08 -5.6847442e-08
6.2000000e+00 1.7511080e-08 -9.0592637e-10 7.6102458e-09 -3.0312056e-10 4.1028253e-11 -2.4152451e-10 8.8295053e-07 -1.2223935e-08 3.3584009e-07 -5.8908432e-08 -3.2540734e-08 -5.6818768e-08
6.2036111e+00 1.7556568e-08 6.1268718e-10 6.8946543e-09 -7.7891757e-10 -4.7921388e-10 5.0620569e-10 8.8641659e-07 -1.2107763e-08 3.3726542e-07 -5.9043945e-08 -3.2686711e-08 -5.6825518e-08
6.2072222e+00 1.7602057e-08 4.6505403e-10 7.3940394e-09 -4.7197945e-10 -5.0353275e-10 -5.6851904e-10 8.9176562e-07 -1.1997956e-08 3.3938805e-07 -5.9059608e-08 -3.2869845e-08 -5.7223161e-08
6.2127778e+00 1.7666290e-08 1.9710304e-10 6.4372752e-09 3.7800640e-10 -2.9785287e-10 -1.8173391e-09 8.9525272e-07 -1.2003823e-08 3.4080139e-07 -5.8987596e-08 -3.2968733e-08 -5.7544368e-08
6.2163889e+00 1.7705767e-08 -2.5154043e-10 7.7311809e-09 2.8671606e-10 -3.6788114e-10 -1.1476420e-09 8.9901675e-07 -1.1828545e-08 3.4233698e-07 -5.8949055e-08 -3.2971500e-08 -5.7773066e-08
6.2202778e+00 1.7748281e-08 1.7614789e-09 6.5632004e-09 4.3633667e-11 3.5058741e-10 -8.1262929e-10 9.0252002e-07 -1.1601791e-08 3.4375451e-07 -5.8975061e-08 -3.2911370e-08 -5.7813477e-08
6.2238889e+00 1.7787758e-08 3.4214612e-10 7.6473073e-09 -2.8368733e-10 5.4215393e-11 4.3960515e-10 9.0603095e-07 -1.1581354e-08 3.4526674e-07 -5.9141548e-08 -3.2975229e-08 -5.7510265e-08
6.2275000e+00 1.7826114e-08 -1.5254923e-10 7.5124931e-09 -1.2531149e-09 -4.8412681e-10 2.3592727e-09 9.0954929e-07 -1.1528907e-08 3.4674682e-07 -5.9335743e-08 -3.3179933e-08 -5.7477736e-08
6.2311111e+00 1.7862910e-08 6.3911463e-10 7.3250573e-09 -5.3945378e-10 -8.9398338e-10 -2.0590056e-09 9.1307489e-07 -1.1568686e-08 3.4819771e-07 -5.9509487e-08 -3.3371331e-08 -5.7734425e-08
6.2347222e+00 1.7899705e-08 -1.0081567e-09 7.2198803e-09 -1.0643343e-09 -3.9454738e-10 -3.1043120e-10 9.1687980e-07 -1.1653771e-08 3.4972225e-07 -5.9637560e-08 -3.3522407e-08 -5.8029561e-08
6.2386111e+00 1.7939330e-08 2.7519644e-10 6.9716344e-09 -3.3438588e-11 -5.4988067e-10 -2.2193012e-09 9.2042047e-07 -1.1625572e-08 3.5113925e-07 -5.9603246e-08 -3.3676577e-08 -5.8293733e-08
6.2422222e+00 1.7976126e-08 -1.3588854e-11 7.2335347e-09 3.5018021e-10 -4.8803027e-10 -2.1920831e-10 9.2396962e-07 -1.1683840e-08 3.5245570e-07 -5.9634641e-08 -3.3772118e-08 -5.8277928e-08
6.2458333e+00 1.8025435e-08 -5.2697640e-10 5.9636864e-09 -6.3997521e-10 -1.5516872e-10 3.6509543e-10 9.2752867e-07 -1.1685408e-08 3.5379210e-07 -5.9780897e-08 -3.3842717e-08 -5.8397091e-08
6.2494444e+00 1.8076465e-08 5.1243150e-10 7.4334860e-09 -7.1008000e-10 -3.2012048e-10 -1.4650638e-09 9.3137274e-07 -1.1633347e-08 3.5523782e-07 -5.9939504e-08 -3.3996967e-08 -5.8641994e-08
6.2533333e+00 1.8131421e-08 -6.3949852e-11 6.0243744e-09 -6.4940661e-10 -6.4414938e-10 -6.3409939e-10 9.3495268e-07 -1.1688650e-08 3.5653283e-07 -5.9922624e-08 -3.4258844e-08 -5.8697792e-08
6.2569444e+00 1.8182451e-08 -4.4910969e-10 6.9577982e-09 8.0522224e-10 -1.1188590e-09 1.1903570e-10 9.3854232e-07 -1.1642666e-08 3.5789499e-07 -6.0011477e-08 -3.4415911e-08 -5.8680940e-08
6.2605556e+00 1.8229751e-08 8.7571491e-10 6.6976584e-09 -1.6254103e-09 6.1449399e-11 3.6523375e-11 9.4214057e-07 -1.1640086e-08 3.5922993e-07 -6.0158957e-08 -3.4508082e-08 -5.8554991e-08
6.2641667e+00 1.8269824e-08 -8.5178194e-10 6.6848705e-09 2.6405657e-10 -6.8196418e-10 1.1260849e-09 9.4602444e-07 -1.1832612e-08 3.6080758e-07 -6.0115409e-08 -3.4233944e-08 -5.8564003e-08
6.2680556e+00 1.8312980e-08 -8.0673429e-10 8.0010118e-09 1.0921612e-10 2.3956957e-09 -1.2033285e-09 9.5158873e-07 -1.2021328e-08 3.6313328e-07 -6.0294517e-08 -3.3529140e-08 -5.8812134e-08
6.2736111e+00 1.8374632e-08 -3.3125321e-10 7.1536058e-09 -1.1838679e-09 6.8848229e-10 -2.8545790e-10 9.5521566e-07 -1.2068246e-08 3.6457040e-07 -6.0334837e-08 -3.3485502e-08 -5.8891866e-08
6.2772222e+00 1.8415913e-08 -1.0401177e-10 7.2532453e-09 8.1168694e-10 -3.9470136e-10 -4.5053681e-10 9.5885097e-07 -1.2076552e-08 3.6604990e-07 -6.0219613e-08 -3.3603489e-08 -5.8916736e-08
6.2808333e+00 1.8459532e-08 2.6957236e-11 7.5784652e-09 2.5192051e-10 -3.9960923e-10 2.2096779e-10 9.6249487e-07 -1.2037653e-08 3.6755975e-07 -6.0296777e-08 -3.3900066e-08 -5.8959424e-08
6.2844444e+00 1.8503151e-08 3.3391732e-10 7.5574329e-09 -9.6420301e-10 -1.5970123e-09 -6.1500255e-10 9.6642869e-07 -1.2047304e-08 3.6909964e-07 -6.0389943e-08 -3.4277029e-08 -5.9112648e-08
6.2883333e+00 1.8550126e-08 -4.1705725e-10 6.7771053e-09 1.6563166e-10 -7.5951063e-10 -6.9835150e-10 9.7009046e-07 -1.2043648e-08 3.7047798e-07 -6.0388812e-08 -3.4323505e-08 -5.9362621e-08
6.2919444e+00 1.8593746e-08 4.5097729e-10 7.0404799e-09 -1.5519100e-10 4.4661851e-10 -1.6090891e-09 9.7376153e-07 -1.2174518e-08 3.7192246e-07 -6.0440671e-08 -3.4206056e-08 -5.9621242e-08
6.2955556e+00 1.8644451e-08 -1.6650769e-09 7.4401044e-09 -3.2350141e-10 3.4407704e-10 -7.7818643e-10 9.7744276e-07 -1.2416996e-08 3.7341380e-07 -6.0519579e-08 -3.4259388e-08 -5.9807286e-08
6.2991667e+00 1.8696907e-08 -5.8443773e-10 7.5103635e-09 -4.0488503e-10 -7.0312105e-10 -9.3914096e-10 9.8141873e-07 -1.2437636e-08 3.7503395e-07 -6.0549333e-08 -3.4550525e-08 -5.9909581e-08
6.3030556e+00 1.8753398e-08 4.0663565e-10 7.5711929e-09 1.4985655e-10 -1.1168758e-09 6.2330213e-11 9.8512145e-07 -1.2393166e-08 3.7646828e-07 -6.0546482e-08 -3.4838794e-08 -5.9850796e-08
6.3066667e+00 1.8805854e-08 5.9217680e-12 6.8077396e-09 -1.2354121e-10 -8.2381314e-10 4.8029586e-10 9.8883417e-07 -1.2316553e-08 3.7782586e-07 -6.0619035e-08 -3.5035002e-08 -5.9945346e-08
6.3102778e+00 1.8854917e-08 7.0482711e-10 6.8016798e-09 -5.4618035e-10 -4.9710239e-10 -1.3530587e-09 9.9255564e-07 -1.2176736e-08 3.7913475e-07 -6.0696684e-08 -3.5117848e-08 -6.0066248e-08
6.3138889e+00 1.8894481e-08 5.9228238e-10 6.3197335e-09 -1.7058273e-10 -6.0636900e-11 2.3703492e-10 9.9657209e-07 -1.2218545e-08 3.8066482e-07 -6.0801615e-08 -3.5190714e-08 -6.0011613e-08
6.3177778e+00 1.8937089e-08 -9.5245049e-10 7.9233296e-09 -7.2882218e-10 -3.9487157e-10 2.3126797e-10 1.0003098e-06 -1.2282732e-08 3.8222083e-07 -6.0860581e-08 -3.5186030e-08 -5.9942264e-08
6.3213889e+00 1.8976653e-08 3.5698114e-10 7.6753421e-09 1.8452173e-10 4.2640880e-10 4.0887837e-10 1.0040552e-06 -1.2215350e-08 3.8371879e-07 -6.0789879e-08 -3.5225557e-08 -6.0097533e-08
6.3250000e+00 1.9016217e-08 2.6812464e-10 7.3413882e-09 4.6810940e-10 -6.9251349e-10 -1.8421298e-09 1.0098344e-06 -1.2166688e-08 3.8589111e-07 -6.0723586e-08 -3.5384526e-08 -6.0613811e-08
6.3305556e+00 1.9088354e-08 2.5317994e-11 6.8137421e-09 -7.0351032e-11 -3.1279815e-12 -1.2555376e-09 1.0136028e-06 -1.2155383e-08 3.8736693e-07 -6.0613959e-08 -3.5313411e-08 -6.0822273e-08
6.3341667e+00 1.9136841e-08 7.9557040e-11 7.9811142e-09 1.0822929e-09 4.8188888e-10 -6.6873156e-10 1.0173807e-06 -1.2219316e-08 3.8891555e-07 -6.0563761e-08 -3.5450765e-08 -6.0786776e-08
6.3377778e+00 1.9185327e-08 -6.7267238e-10 7.5435403e-09 -6.1892703e-10 -1.4065812e-09 9.9640019e-10 1.0211682e-06 -1.2283454e-08 3.9051171e-07 -6.0676712e-08 -3.5671739e-08 -6.0687306e-08
6.3413889e+00 1.9233813e-08 7.7657383e-11 8.4576213e-09 -4.2369776e-10 -8.1064934e-11 -7.8213759e-11 1.0252582e-06 -1.2410150e-08 3.9209361e-07 -6.0712025e-08 -3.5653903e-08 -6.0560722e-08
6.3452778e+00 1.9291047e-08 -1.1690865e-09 6.2679556e-09 1.2101657e-10 1.9256161e-10 1.1632198e-09 1.0290673e-06 -1.2515447e-08 3.9357611e-07 -6.0602937e-08 -3.5737540e-08 -6.0452283e-08
6.3488889e+00 1.9346459e-08 1.9223424e-10 8.5937885e-09 8.8594736e-10 -7.5562325e-10 -1.6225255e-10 1.0328872e-06 -1.2416050e-08 3.9528382e-07 -6.0607353e-08 -3.5741396e-08 -6.0487249e-08
6.3525000e+00 1.9401872e-08 7.2988374e-10 8.5256748e-09 -9.2671473e-10 7.2966634e-10 -1.6050194e-10 1.0367181e-06 -1.2370563e-08 3.9679711e-07 -6.0704592e-08 -3.5809486e-08 -6.0512611e-08
6.3561111e+00 1.9457285e-08 -3.0788745e-10 6.6448317e-09 2.9128983e-11 -1.1880615e-09 -7.3616606e-11 1.0408556e-06 -1.2273360e-08 3.9836213e-07 -6.0851115e-08 -3.6082924e-08 -6.0666034e-08
6.3600000e+00 1.9514326e-08 1.1452399e-09 7.9234635e-09 -1.2850370e-09 -5.2129591e-10 -1.2414358e-09 1.0447072e-06 -1.2227600e-08 3.9978310e-07 -6.0999077e-08 -3.6118217e-08 -6.0880876e-08
6.3636111e+00 1.9555569e-08 -7.2071979e-10 6.3215031e-09 -8.0774518e-11 2.8369776e-10 -7.4171953e-10 1.0485670e-06 -1.2332190e-08 4.0112280e-07 -6.1010250e-08 -3.6098931e-08 -6.0796776e-08
6.3672222e+00 1.9596811e-08 -2.4957667e-10 7.1087501e-09 -2.2357218e-11 -1.5385757e-10 1.5180237e-09 1.0524349e-06 -1.2338542e-08 4.0255969e-07 -6.1108484e-08 -3.6037239e-08 -6.0621656e-08
6.3708333e+00 1.9638054e-08 1.9065356e-10 7.2958066e-09 -8.8441287e-10 5.6917762e-10 9.8470246e-11 1.0566094e-06 -1.2406199e-08 4.0410783e-07 -6.1272629e-08 -3.6021398e-08 -6.0549653e-08
6.3747222e+00 1.9682469e-08 -7.7348703e-10 7.1154752e-09 -5.2254734e-10 -4.7015083e-10 5.1870355e-10 1.0604946e-06 -1.2447124e-08 4.0551828e-07 -6.1358595e-08 -3.6208802e-08 -6.0581490e-08
6.3783333e+00 1.9728202e-08 3.9381641e-10 7.0240472e-09 -2.7098747e-10 -7.9149176e-10 -8.1259172e-10 1.0643891e-06 -1.2448990e-08 4.0684095e-07 -6.1323648e-08 -3.6546486e-08 -6.0703223e-08
6.3819444e+00 1.9776381e-08 -4.1112439e-10 6.2354278e-09 5.9357371e-10 -1.4818724e-09 -3.1109404e-10 1.0682931e-06 -1.2493687e-08 4.0817463e-07 -6.1378636e-08 -3.6775322e-08 -6.0969216e-08
6.3855556e+00 1.9824560e-08 -3.5426581e-12 7.1345031e-09 -1.1011514e-09 -5.8695073e-11 -2.1442235e-09 1.0746196e-06 -1.2573271e-08 4.1038697e-07 -6.1584087e-08 -3.7012234e-08 -6.1530062e-08
6.3913889e+00 1.9902387e-08 -4.5350406e-10 6.5948949e-09 -7.2855205e-11 -9.2865274e-10 -1.0606111e-09 1.0785492e-06 -1.2573915e-08 4.1182315e-07 -6.1598690e-08 -3.7117774e-08 -6.1650978e-08
6.3950000e+00 1.9958379e-08 4.4752721e-10 7.8025923e-09 -6.1941483e-11 2.1813405e-10 -5.5536505e-11 1.0824903e-06 -1.2520699e-08 4.1341256e-07 -6.1635442e-08 -3.7139137e-08 -6.1726033e-08
6.3986111e+00 2.0018629e-08 4.6161123e-11 8.1308903e-09 -2.7731023e-10 -3.6195660e-10 -6.3728224e-10 1.0864433e-06 -1.2478804e-08 4.1507117e-07 -6.1675346e-08 -3.7189668e-08 -6.1728402e-08
6.4022222e+00 2.0078879e-08 3.4250581e-10 8.4963647e-09 -9.1031219e-11 2.1772007e-11 6.1541660e-10 1.0904081e-06 -1.2397986e-08 4.1674483e-07 -6.1613589e-08 -3.7253678e-08 -6.1702549e-08
6.4058333e+00 2.0139130e-08 4.0726222e-10 8.2818394e-09 6.6109384e-10 -4.5270025e-10 -3.7677745e-10 1.0946911e-06 -1.2242529e-08 4.1851875e-07 -6.1517749e-08 -3.7410029e-08 -6.1790524e-08
6.4097222e+00 2.0203087e-08 9.3191696e-10 8.2310829e-09 1.6039237e-10 -5.2470031e-10 -3.7728773e-10 1.0986796e-06 -1.2140749e-08 4.2017958e-07 -6.1448076e-08 -3.7664045e-08 -6.1998515e-08
6.4133333e+00 2.0254806e-08 1.2317792e-11 8.4184427e-09 4.8274664e-10 -1.1853912e-09 -1.5426327e-09 1.1026782e-06 -1.2151562e-08 4.2187930e-07 -6.1432153e-08 -3.7919954e-08 -6.2061935e-08
6.4169444e+00 2.0306524e-08 -1.1263780e-10 8.6209508e-09 -3.3577001e-10 -5.3744353e-10 9.5721548e-10 1.1066871e-06 -1.2029943e-08 4.2356119e-07 -6.1470839e-08 -3.7956654e-08 -6.1971490e-08
6.4205556e+00 2.0358243e-08 1.2409188e-09 8.2396930e-09 -2.1325520e-11 2.9037200e-10 -1.2233205e-10 1.1110157e-06 -1.1851338e-08 4.2533580e-07 -6.1506681e-08 -3.7734406e-08 -6.1990419e-08
6.4244444e+00 2.0413940e-08 2.9767253e-10 8.2797194e-09 -2.8589819e-10 1.0989736e-09 -3.9920866e-11 1.1150462e-06 -1.1757440e-08 4.2707214e-07 -6.1451976e-08 -3.7608409e-08 -6.2187801e-08
6.4280556e+00 2.0469671e-08 5.7343272e-10 9.1267984e-09 7.9086791e-10 -2.5073110e-10 -1.7820709e-09 1.1190879e-06 -1.1761986e-08 4.2877389e-07 -6.1399926e-08 -3.7562387e-08 -6.2285422e-08
6.4316667e+00 2.0528428e-08 -6.1560282e-10 7.9328998e-09 -3.1040438e-10 5.6056284e-10 8.8096066e-10 1.1231412e-06 -1.1781677e-08 4.3036570e-07 -6.1355334e-08 -3.7722047e-08 -6.2112025e-08
6.4352778e+00 2.0587185e-08 4.3292188e-10 8.0247036e-09 7.2202193e-10 -1.6354310e-09 7.1962910e-10 1.1275193e-06 -1.1607732e-08 4.3205311e-07 -6.1217352e-08 -3.7867110e-08 -6.2099690e-08
6.4391667e+00 2.0650462e-08 1.0655262e-09 7.6829981e-09 4.6067979e-10 7.2859397e-10 -6.1390454e-10 1.1315967e-06 -1.1497404e-08 4.3361058e-07 -6.1194927e-08 -3.7951126e-08 -6.2205637e-08
6.4427778e+00 2.0709080e-08 -4.1993217e-11 7.9303436e-09 -2.5368146e-10 -1.2942071e-09 -3.6407044e-10 1.1356851e-06 -1.1445218e-08 4.3515265e-07 -6.1397904e-08 -3.8136766e-08 -6.2212003e-08
6.4463889e+00 2.0763412e-08 5.2613308e-10 7.5285883e-09 -1.6199498e-09 4.4436706e-11 3.0531047e-10 1.1419961e-06 -1.1466311e-08 4.3767426e-07 -6.1559267e-08 -3.8196266e-08 -6.2192769e-08
6.4519444e+00 2.0846999e-08 -6.5332925e-10 8.9025727e-09 6.5177314e-10 -3.0480656e-10 -1.8990515e-10 1.1461117e-06 -1.1551020e-08 4.3934353e-07 -6.1511157e-08 -3.8227131e-08 -6.2269619e-08
6.4555556e+00 2.0901331e-08 -1.3252744e-10 7.8315116e-09 -2.0767693e-10 9.7019803e-11 -5.1948298e-10 1.1502382e-06 -1.1592821e-08 4.4084937e-07 -6.1583845e-08 -3.8133589e-08 -6.2463775e-08
6.4591667e+00 2.0955663e-08 -2.5526801e-10 7.2642239e-09 -4.6329000e-10 5.3272114e-10 -1.2727237e-09 1.1546951e-06 -1.1640313e-08 4.4256976e-07 -6.1630409e-08 -3.7964011e-08 -6.2662770e-08
6.4630556e+00 2.1024590e-08 -1.5384896e-10 8.7505011e-09 6.4170371e-11 5.2737423e-10 -4.3294801e-10 1.1588468e-06 -1.1776916e-08 4.4419686e-07 -6.1698270e-08 -3.7915205e-08 -6.2702406e-08
6.4666667e+00 2.1089021e-08 -1.1134434e-09 7.5608664e-09 -6.9057928e-10 -1.9880744e-10 6.7077787e-11 1.1630112e-06 -1.1852816e-08 4.4587471e-07 -6.1815696e-08 -3.8121926e-08 -6.2597684e-08
6.4702778e+00 2.1153453e-08 4.0931086e-10 9.2592703e-09 -3.9335513e-10 -1.1928818e-09 8.9958457e-10 1.1675101e-06 -1.1783870e-08 4.4786211e-07 -6.1936952e-08 -3.8320494e-08 -6.2668666e-08
6.4741667e+00 2.1222841e-08 1.8462135e-10 9.2409155e-09 -6.4598461e-10 -4.8430747e-11 -1.5080027e-09 1.1717012e-06 -1.1812615e-08 4.4967605e-07 -6.2093670e-08 -3.8452654e-08 -6.2788355e-08
6.4777778e+00 2.1290536e-08 -4.5129063e-10 8.9434821e-09 -8.0064595e-10 -8.4129730e-10 4.0318244e-10 1.1759060e-06 -1.1709618e-08 4.5143688e-07 -6.2270788e-08 -3.8568371e-08 -6.2619571e-08
6.4813889e+00 2.1361589e-08 1.4068126e-09 8.7085830e-09 -8.3428292e-10 6.2258978e-11 1.1548247e-09 1.1801248e-06 -1.1408707e-08 4.5313985e-07 -6.2386973e-08 -3.8487765e-08 -6.2576578e-08
6.4850000e+00 2.1432643e-08 1.3847793e-09 8.3633870e-09 -2.3819326e-10 4.8040181e-10 -7.5796441e-10 1.1846838e-06 -1.1230512e-08 4.5495112e-07 -6.2353332e-08 -3.8554637e-08 -6.2509372e-08
6.4888889e+00 2.1509162e-08 1.5028934e-10 8.4972202e-09 5.2654254e-10 -8.9844064e-10 1.3340106e-09 1.1889317e-06 -1.1180627e-08 4.5658778e-07 -6.2318492e-08 -3.8815095e-08 -6.1886644e-08
6.4925000e+00 2.1580215e-08 3.1249591e-10 7.9100368e-09 -2.0494683e-10 -8.5502031e-10 4.4142511e-09 1.1931919e-06 -1.1163440e-08 4.5820686e-07 -6.2362085e-08 -3.8917229e-08 -6.1417706e-08
6.4961111e+00 2.1633648e-08 -1.5304660e-10 8.3209272e-09 -1.9744958e-10 1.6743178e-10 -8.5588526e-11 1.1974625e-06 -1.1163360e-08 4.5981361e-07 -6.2341891e-08 -3.8755487e-08 -6.1580180e-08
6.4997222e+00 2.1686235e-08 1.5378913e-10 7.7864705e-09 3.8385785e-10 9.2144874e-10 -1.4141754e-09 1.2020732e-06 -1.1131400e-08 4.6153341e-07 -6.2335651e-08 -3.8747365e-08 -6.1618674e-08
6.5036111e+00 2.1742867e-08 1.2152715e-10 8.2226629e-09 -3.3037080e-10 -8.7067277e-10 1.0842284e-09 1.2063653e-06 -1.1057830e-08 4.6310372e-07 -6.2382434e-08 -3.8843728e-08 -6.1726084e-08
6.5072222e+00 2.1795453e-08 5.6099754e-10 7.5194867e-09 -1.0146949e-10 2.2193528e-10 -2.0757083e-09 1.2129917e-06 -1.0943413e-08 4.6565540e-07 -6.2457941e-08 -3.9020535e-08 -6.2167812e-08
6.5127778e+00 2.1894841e-08 1.2895107e-10 9.1075505e-09 -3.5157676e-10 -9.9563188e-10 -5.7465664e-10 1.2173157e-06 -1.0923838e-08 4.6743041e-07 -6.2469823e-08 -3.9096808e-08 -6.2183373e-08
6.5163889e+00 2.1966803e-08 5.2653225e-11 8.6866422e-09 2.4189911e-10 4.8214240e-10 4.3100960e-10 1.2216540e-06 -1.0860064e-08 4.6921576e-07 -6.2524307e-08 -3.9004472e-08 -6.2008994e-08
6.5200000e+00 2.2038764e-08 5.3898597e-10 9.2111605e-09 -7.4482948e-10 1.3948959e-10 1.1786474e-09 1.2263417e-06 -1.0791869e-08 4.7112693e-07 -6.2610945e-08 -3.8980189e-08 -6.1810945e-08
6.5238889e+00 2.2116261e-08 4.8481035e-11 8.5794073e-09 2.2172292e-12 1.2307107e-11 5.1891822e-10 1.2307089e-06 -1.0764675e-08 4.7283663e-07 -6.2671386e-08 -3.9047939e-08 -6.1753073e-08
6.5275000e+00 2.2182677e-08 2.0379984e-10 8.5600432e-09 -5.6012980e-10 -4.6841165e-10 1.5286060e-11 1.2350883e-06 -1.0762425e-08 4.7455837e-07 -6.2724814e-08 -3.9177095e-08 -6.1695309e-08
6.5311111e+00 2.2241293e-08 -1.8292185e-10 8.7000369e-09 6.6945850e-11 -4.0109398e-10 5.1791210e-10 1.2394794e-06 -1.0781660e-08 4.7625581e-07 -6.2812018e-08 -3.9182968e-08 -6.1718390e-08
6.5347222e+00 2.2299909e-08 4.4709306e-12 8.3165335e-09 -8.7190770e-10 3.6155422e-10 -7.3095960e-10 1.2442211e-06 -1.0754932e-08 4.7812972e-07 -6.2865963e-08 -3.9063853e-08 -6.1927147e-08
6.5386111e+00 2.2363034e-08 2.2578338e-10 9.1272313e-09 4.0952412e-10 3.8307432e-10 -1.0583930e-09 1.2486361e-06 -1.0644265e-08 4.8003717e-07 -6.2879687e-08 -3.9123942e-08 -6.2120530e-08
6.5422222e+00 2.2421650e-08 8.0088754e-10 9.9946352e-09 -5.3620503e-10 -7.8760961e-10 -7.2667632e-10 1.2530633e-06 -1.0580178e-08 4.8197007e-07 -6.2917262e-08 -3.9244699e-08 -6.2223045e-08
6.5458333e+00 2.2486873e-08 -2.0634261e-10 9.3822876e-09 1.8935741e-10 -2.5351597e-11 -2.1961614e-10 1.2575035e-06 -1.0504486e-08 4.8374370e-07 -6.2810651e-08 -3.9425488e-08 -6.1964134e-08
6.5494444e+00 2.2553022e-08 9.0855336e-10 8.3980466e-09 7.9474708e-10 -1.1917542e-09 2.6095607e-09 1.2622998e-06 -1.0358315e-08 4.8555244e-07 -6.2832442e-08 -3.9543761e-08 -6.1655892e-08
6.5533333e+00 2.2624260e-08 3.5063608e-10 8.4390458e-09 -9.8152852e-10 4.5238515e-10 3.2516787e-11 1.2667671e-06 -1.0418626e-08 4.8730522e-07 -6.2927286e-08 -3.9429413e-08 -6.1747973e-08
6.5569444e+00 2.2690410e-08 -9.1015338e-10 9.1322876e-09 1.0604384e-10 3.1742844e-10 -8.8249591e-10 1.2712479e-06 -1.0408963e-08 4.8895866e-07 -6.2949249e-08 -3.9271236e-08 -6.1776452e-08
6.5605556e+00 2.2761158e-08 9.9980204e-10 7.4430934e-09 -3.0877644e-10 7.4745641e-10 6.1961486e-10 1.2757435e-06 -1.0280347e-08 4.9061644e-07 -6.2999469e-08 -3.9040256e-08 -6.1858552e-08
6.5641667e+00 2.2840896e-08 1.9338923e-10 9.1758820e-09 -1.5479213e-10 8.0755048e-10 -1.3774592e-09 1.2830388e-06 -1.0349951e-08 4.9350283e-07 -6.3198239e-08 -3.8741046e-08 -6.2442954e-08
6.5700000e+00 2.2969704e-08 -5.9313020e-10 8.7365650e-09 -9.8103775e-10 4.3942568e-10 -1.9619840e-09 1.2875755e-06 -1.0473734e-08 4.9521724e-07 -6.3415701e-08 -3.8788476e-08 -6.2715029e-08
6.5736111e+00 2.3049442e-08 -5.5522132e-10 8.4500884e-09 -1.0263023e-09 -7.5873490e-10 -5.4947276e-10 1.2921278e-06 -1.0534987e-08 4.9697874e-07 -6.3568768e-08 -3.9055783e-08 -6.2868882e-08
6.5772222e+00 2.3126921e-08 -1.3034956e-11 9.2086113e-09 -3.8662498e-10 -1.0408337e-09 -8.7071237e-10 1.2966948e-06 -1.0470824e-08 4.9881016e-07 -6.3787612e-08 -3.9110465e-08 -6.2994659e-08
6.5808333e+00 2.3199980e-08 6.0828753e-10 9.1510568e-09 -1.6334788e-09 6.7270043e-10 -2.9030531e-10 1.3012763e-06 -1.0365580e-08 5.0081736e-07 -6.3921602e-08 -3.8929150e-08 -6.2894201e-08
6.5844444e+00 2.3273040e-08 3.6807621e-10 1.0970754e-08 3.9665103e-10 5.4795189e-10 1.2176163e-09 1.3058722e-06 -1.0284688e-08 5.0281502e-07 -6.3945671e-08 -3.8808243e-08 -6.2856322e-08
6.5880556e+00 2.3346099e-08 3.8237723e-10 9.0553863e-09 -6.1882355e-10 2.6601972e-10 -8.6796568e-10 1.3108377e-06 -1.0315834e-08 5.0482735e-07 -6.4063950e-08 -3.8755103e-08 -6.3078204e-08
6.5919444e+00 2.3424778e-08 -6.5068947e-10 9.6768736e-09 -3.9499755e-10 6.6176027e-11 -1.0338837e-09 1.3154632e-06 -1.0364803e-08 5.0674247e-07 -6.4183631e-08 -3.8624900e-08 -6.3274744e-08
6.5955556e+00 2.3495612e-08 1.9639666e-10 9.5218762e-09 -7.0975083e-10 8.1038196e-10 -7.8033050e-10 1.3201027e-06 -1.0297990e-08 5.0855544e-07 -6.4370303e-08 -3.8448039e-08 -6.3425792e-08
6.5991667e+00 2.3565888e-08 4.2344306e-10 8.6528113e-09 -1.0133745e-09 3.8028297e-10 -6.1395619e-10 1.3251146e-06 -1.0337473e-08 5.1044238e-07 -6.4504573e-08 -3.8342075e-08 -6.3441846e-08
6.6030556e+00 2.3641570e-08 -7.6357291e-10 8.9122804e-09 -1.3750990e-10 2.8213583e-10 4.7634786e-10 1.3297828e-06 -1.0441935e-08 5.1224035e-07 -6.4523858e-08 -3.8296902e-08 -6.3411155e-08
6.6066667e+00 2.3711846e-08 -2.0553469e-10 9.1119944e-09 -4.0506158e-11 2.1978529e-11 -1.9304651e-10 1.3344651e-06 -1.0420229e-08 5.1396538e-07 -6.4579418e-08 -3.8556481e-08 -6.3470463e-08
6.6102778e+00 2.3784118e-08 4.0690700e-10 8.1811330e-09 -4.7235966e-10 -1.7695218e-09 -3.5441476e-10 1.3391623e-06 -1.0349826e-08 5.1573699e-07 -6.4714008e-08 -3.9082024e-08 -6.3664705e-08
6.6138889e+00 2.3862039e-08 2.4623226e-10 9.5789593e-09 -7.7000718e-10 -1.7685459e-09 -1.4385871e-09 1.3442379e-06 -1.0309977e-08 5.1764969e-07 -6.4748091e-08 -3.9262523e-08 -6.3883320e-08
6.6177778e+00 2.3945954e-08 9.7047265e-11 8.2258307e-09 4.7787116e-10 6.4018318e-10 -4.3525210e-10 1.3489669e-06 -1.0380938e-08 5.1940242e-07 -6.4770757e-08 -3.9282998e-08 -6.4031455e-08
6.6213889e+00 2.4023875e-08 -7.5536806e-10 9.3450126e-09 -6.8710326e-10 -7.7802141e-10 -9.3214915e-10 1.3537113e-06 -1.0482410e-08 5.2123642e-07 -6.4885363e-08 -3.9511663e-08 -6.4079698e-08
6.6250000e+00 2.4101796e-08 -1.8600632e-10 9.0404427e-09 -3.7079328e-10 -7.6140281e-10 4.8682681e-10 1.3610380e-06 -1.0329610e-08 5.2393980e-07 -6.4943305e-08 -3.9798054e-08 -6.4069144e-08
6.6305556e+00 2.4206250e-08 1.1074166e-09 8.5751619e-09 2.3143281e-11 -4.9182742e-10 -4.2350369e-10 1.3658171e-06 -1.0168103e-08 5.2576547e-07 -6.4980807e-08 -3.9677589e-08 -6.4061815e-08
6.6341667e+00 2.4271939e-08 3.9090708e-10 9.7268210e-09 -3.6932180e-10 1.3028233e-09 4.9115989e-10 1.3706092e-06 -1.0120095e-08 5.2763422e-07 -6.5066707e-08 -3.9439979e-08 -6.4036490e-08
6.6377778e+00 2.4337627e-08 5.4470420e-11 9.0070820e-09 -4.2359913e-10 2.9681685e-10 -2.5739606e-10 1.3757844e-06 -1.0054251e-08 5.2954646e-07 -6.5143268e-08 -3.9317053e-08 -6.4105873e-08
6.6416667e+00 2.4408369e-08 5.1273950e-10 8.7934969e-09 -2.3263801e-10 4.7163789e-10 -3.3731203e-10 1.3806048e-06 -9.9549390e-09 5.3133245e-07 -6.5321312e-08 -3.9308976e-08 -6.4160778e-08
6.6452778e+00 2.4487893e-08 4.0859692e-10 9.1106920e-09 -1.4108428e-09 -4.1726517e-10 -1.6950479e-10 1.3854414e-06 -9.9028789e-09 5.3310798e-07 -6.5600637e-08 -3.9380789e-08 -6.4214960e-08
6.6488889e+00 2.4572735e-08 7.4372749e-11 8.6887080e-09 -1.1675445e-09 -6.6189736e-11 -3.3063738e-10 1.3902946e-06 -9.8270910e-09 5.3492533e-07 -6.5779620e-08 -3.9410353e-08 -6.4323271e-08
6.6525000e+00 2.4657577e-08 6.2872339e-10 9.5298075e-09 -4.8460971e-10 -1.3284660e-10 -6.6915721e-10 1.3955400e-06 -9.7710890e-09 5.3691764e-07 -6.5894527e-08 -3.9563351e-08 -6.4488609e-08
6.6563889e+00 2.4748946e-08 -1.4629382e-10 9.0161518e-09 -5.0030075e-10 -8.2359304e-10 -7.4802025e-10 1.4004279e-06 -9.8253059e-09 5.3872808e-07 -6.5878372e-08 -3.9775152e-08 -6.4722636e-08
6.6600000e+00 2.4832935e-08 -3.5668517e-10 9.1331435e-09 6.4942177e-10 -6.0229667e-10 -1.4122316e-09 1.4053320e-06 -9.8984997e-09 5.4051905e-07 -6.5663165e-08 -3.9976167e-08 -6.4757564e-08
6.6636111e+00 2.4913137e-08 -3.2234475e-10 8.8210365e-09 1.3371049e-09 -7.5098047e-10 1.0898203e-09 1.4102520e-06 -9.8928174e-09 5.4229566e-07 -6.5601547e-08 -3.9992625e-08 -6.4783172e-08
6.6672222e+00 2.4993338e-08 3.7506011e-10 8.9891230e-09 -7.6832219e-10 6.4017803e-10 -1.3262070e-09 1.4155681e-06 -9.8893529e-09 5.4429448e-07 -6.5830529e-08 -3.9895796e-08 -6.4985617e-08
6.6711111e+00 2.5079708e-08 -3.4521469e-10 9.6174104e-09 -1.1943822e-09 -3.4867342e-11 -4.0903567e-10 1.4205209e-06 -1.0010244e-08 5.4609751e-07 -6.6100312e-08 -3.9846835e-08 -6.5010506e-08
6.6747222e+00 2.5159910e-08 -7.7631045e-10 8.4576237e-09 -1.2959232e-09 3.6448639e-10 1.7929131e-10 1.4254893e-06 -1.0137393e-08 5.4785588e-07 -6.6255717e-08 -3.9579115e-08 -6.5251185e-08
6.6783333e+00 2.5238466e-08 -4.0327572e-10 9.1697479e-09 -1.3858698e-10 1.4378655e-09 -2.4009396e-09 1.4308572e-06 -1.0199102e-08 5.4981027e-07 -6.6141809e-08 -3.9507499e-08 -6.5558328e-08
6.6822222e+00 2.5322092e-08 -1.2831295e-10 9.0231496e-09 1.1149431e-09 -9.9017395e-10 -2.3171787e-10 1.4381705e-06 -1.0239172e-08 5.5253181e-07 -6.6073170e-08 -3.9888113e-08 -6.5711360e-08
6.6875000e+00 2.5435583e-08 -1.2603228e-10 9.6441548e-09 -6.8143417e-10 -7.6302970e-10 -7.3480050e-10 1.4435802e-06 -1.0259579e-08 5.5457209e-07 -6.6132643e-08 -4.0000609e-08 -6.5881848e-08
6.6913889e+00 2.5519209e-08 -4.9766845e-11 9.3482874e-09 1.7166267e-10 5.9780644e-11 -7.2652234e-10 1.4486210e-06 -1.0368366e-08 5.5647388e-07 -6.6139200e-08 -4.0045084e-08 -6.5876854e-08
6.6950000e+00 2.5613723e-08 -9.5946409e-10 9.7168448e-09 -2.3218371e-10 -3.5919670e-10 7.7262254e-10 1.4536815e-06 -1.0521902e-08 5.5830082e-07 -6.6170721e-08 -4.0094021e-08 -6.5745235e-08
6.6986111e+00 2.5717518e-08 -4.6490994e-10 8.5978166e-09 -5.8780509e-11 2.9738807e-11 4.4232056e-10 1.4587623e-06 -1.0471323e-08 5.6011040e-07 -6.6325758e-08 -3.9898052e-08 -6.5865453e-08
6.7022222e+00 2.5821314e-08 9.3414006e-10 9.5429533e-09 -1.3723326e-09 1.2895681e-09 -1.5520275e-09 1.4642569e-06 -1.0387162e-08 5.6220223e-07 -6.6496883e-08 -3.9738420e-08 -6.6228143e-08
6.7061111e+00 2.5933093e-08 -2.0913981e-10 9.9293081e-09 -9.4454146e-11 -2.9165407e-10 -1.5567378e-09 1.4693800e-06 -1.0392665e-08 5.6421711e-07 -6.6664112e-08 -3.9788196e-08 -6.6330279e-08
6.7097222e+00 2.6034097e-08 1.5809104e-10 1.0269508e-08 -1.4491953e-09 -4.3444354e-11 6.1394083e-10 1.4745207e-06 -1.0388881e-08 5.6617645e-07 -6.6859047e-08 -3.9651268e-08 -6.6160943e-08
6.7133333e+00 2.6111689e-08 -1.2298610e-10 9.3725810e-09 -3.5020741e-10 9.6526962e-10 9.4916260e-10 1.4796767e-06 -1.0403447e-08 5.6806692e-07 -6.6927737e-08 -3.9533650e-08 -6.6035991e-08
6.7169444e+00 2.6189281e-08 -1.2147369e-11 9.5789622e-09 -2.8385104e-10 -1.7343867e-10 2.0423816e-10 1.4852465e-06 -1.0365837e-08 5.7019121e-07 -6.6900120e-08 -3.9569676e-08 -6.5832069e-08
6.7208333e+00 2.6272841e-08 3.3614233e-10 1.0195544e-08 5.2056826e-10 -5.1771471e-11 1.5436605e-09 1.4904342e-06 -1.0363481e-08 5.7211045e-07 -6.6892132e-08 -3.9670811e-08 -6.5796452e-08
6.7244444e+00 2.6350433e-08 -3.1429166e-10 9.0444598e-09 -4.4683715e-10 -6.2909582e-10 -1.2148843e-09 1.4956380e-06 -1.0430101e-08 5.7398475e-07 -6.7032266e-08 -3.9813581e-08 -6.5878419e-08
6.7280556e+00 2.6435176e-08 -3.0374752e-10 9.7450272e-09 -8.4670005e-10 -3.3205626e-10 4.5826672e-10 1.5012614e-06 -1.0452161e-08 5.7603569e-07 -6.7230081e-08 -3.9760335e-08 -6.5907050e-08
6.7319444e+00 2.6532298e-08 1.1371397e-10 9.3466948e-09 -8.4885661e-10 6.6490982e-10 -7.0367474e-10 1.5065016e-06 -1.0499358e-08 5.7790413e-07 -6.7415196e-08 -3.9815097e-08 -6.5806944e-08
6.7355556e+00 2.6622482e-08 -5.5157075e-10 9.3841278e-09 -8.5990114e-10 -1.0335788e-09 1.6277323e-09 1.5117595e-06 -1.0565798e-08 5.7980231e-07 -6.7564538e-08 -3.9957465e-08 -6.5661871e-08
6.7391667e+00 2.6712666e-08 -6.4802347e-11 9.6447424e-09 -5.1863569e-10 7.5128960e-11 -2.8859732e-10 1.5198831e-06 -1.0554239e-08 5.8290384e-07 -6.7783616e-08 -4.0099263e-08 -6.5882087e-08
6.7447222e+00 2.6849151e-08 1.3450562e-10 1.0565246e-08 -7.9583378e-10 -6.9562648e-10 -1.0326969e-09 1.5251853e-06 -1.0561374e-08 5.8483063e-07 -6.7760506e-08 -4.0149434e-08 -6.6069433e-08
6.7483333e+00 2.6935355e-08 -2.0070085e-10 8.7504365e-09 1.0091503e-09 3.5786434e-10 -6.9665749e-10 1.5305046e-06 -1.0595853e-08 5.8667045e-07 -6.7720246e-08 -4.0167748e-08 -6.6084984e-08
6.7519444e+00 2.7021560e-08 -1.1916667e-10 9.6934605e-09 -6.3751273e-10 -4.8116312e-10 5.5311229e-10 1.5362520e-06 -1.0533299e-08 5.8878187e-07 -6.7887243e-08 -4.0168368e-08 -6.6091606e-08
6.7558333e+00 2.7114395e-08 6.5803575e-10 9.9612248e-09 -7.9389293e-10 4.7728829e-10 -6.0987277e-10 1.5416066e-06 -1.0505550e-08 5.9065115e-07 -6.8006313e-08 -3.9861175e-08 -6.6007192e-08
6.7594444e+00 2.7200626e-08 -4.0059794e-10 8.7779434e-09 -3.0521129e-10 1.5908004e-09 1.3890806e-09 1.5469782e-06 -1.0579499e-08 5.9247630e-07 -6.8115906e-08 -3.9598305e-08 -6.6031036e-08
6.7630556e+00 2.7287753e-08 -2.8543900e-10 9.5187839e-09 -7.0641745e-10 1.7889765e-10 -1.6091768e-09 1.5523670e-06 -1.0695293e-08 5.9435787e-07 -6.8173758e-08 -3.9483231e-08 -6.6333296e-08
6.7666667e+00 2.7374881e-08 -7.8880475e-10 9.3436558e-09 1.7239489e-10 5.9580335e-10 -1.1809217e-09 1.5581896e-06 -1.0770127e-08 5.9639707e-07 -6.8103895e-08 -3.9491116e-08 -6.6376328e-08
6.7705556e+00 2.7468710e-08 1.4414896e-10 9.6387536e-09 4.2643022e-10 -6.4509277e-10 8.1208049e-10 1.5636141e-06 -1.0752874e-08 5.9828032e-07 -6.8141971e-08 -3.9531649e-08 -6.6344060e-08
6.7741667e+00 2.7555838e-08 1.5906937e-11 9.2404637e-09 -7.7789739e-10 3.7221854e-10 -5.1422375e-10 1.5690567e-06 -1.0837248e-08 6.0014078e-07 -6.8317222e-08 -3.9447264e-08 -6.6483062e-08
6.7777778e+00 2.7652129e-08 -7.9865493e-10 9.4103475e-09 -8.3980522e-10 1.9587838e-10 -7.6887072e-10 1.5745192e-06 -1.0880755e-08 6.0205419e-07 -6.8478238e-08 -3.9463472e-08 -6.6576695e-08
6.7813889e+00 2.7757936e-08 3.9503771e-10 9.7712437e-09 -6.4649469e-10 -3.0499359e-10 -9.5436816e-11 1.5804252e-06 -1.0855710e-08 6.0419170e-07 -6.8811071e-08 -3.9470182e-08 -6.6696039e-08
6.7852778e+00 2.7871881e-08 -1.7928848e-10 1.0126248e-08 -2.2063601e-09 2.6304643e-10 -9.2751140e-10 1.5859311e-06 -1.0872995e-08 6.0617228e-07 -6.9047733e-08 -3.9416216e-08 -6.6815120e-08
6.7888889e+00 2.7977688e-08 1.8926249e-11 9.7286943e-09 2.1786649e-11 1.0026401e-10 -1.7169854e-10 1.5914578e-06 -1.0945571e-08 6.0823588e-07 -6.9104085e-08 -3.9372126e-08 -6.6762242e-08
6.7925000e+00 2.8083495e-08 -6.9221715e-10 1.0958532e-08 -5.4195728e-10 1.9655610e-10 6.5980326e-10 1.5970041e-06 -1.1025654e-08 6.1036886e-07 -6.9264594e-08 -3.9236040e-08 -6.6709307e-08
6.7961111e+00 2.8176446e-08 -5.0728585e-11 1.0424243e-08 -9.3966249e-10 7.1960655e-10 -1.7117365e-10 1.6029974e-06 -1.1129991e-08 6.1256860e-07 -6.9509480e-08 -3.9014362e-08 -6.6749058e-08
6.8000000e+00 2.8275851e-08 -8.4808776e-10 1.0052541e-08 -1.1593599e-09 6.6617662e-10 -1.6954691e-10 1.6111650e-06 -1.1357666e-08 6.1528626e-07 -6.9766442e-08 -3.8901175e-08 -6.6657427e-08
6.8052778e+00 2.8410757e-08 -5.9708081e-10 8.5881429e-09 -4.6356043e-10 -1.4480494e-10 7.4827209e-10 1.6172081e-06 -1.1430999e-08 6.1715916e-07 -6.9921177e-08 -3.8819355e-08 -6.6608801e-08
6.8091667e+00 2.8510161e-08 -3.4646367e-11 8.8462135e-09 -8.6273608e-10 6.5628755e-10 -3.3148267e-10 1.6228391e-06 -1.1434105e-08 6.1906141e-07 -7.0083967e-08 -3.8480887e-08 -6.6861023e-08
6.8127778e+00 2.8608892e-08 5.8298881e-12 1.0223479e-08 -6.3994660e-10 1.6223524e-09 -1.9967175e-09 1.6284896e-06 -1.1358225e-08 6.2107563e-07 -7.0211788e-08 -3.8140057e-08 -6.7040480e-08
6.8163889e+00 2.8707949e-08 6.9811793e-10 9.9686846e-09 -5.3994037e-10 6.7218713e-10 3.4019428e-10 1.6345966e-06 -1.1285825e-08 6.2328781e-07 -7.0428788e-08 -3.8005677e-08 -6.7077021e-08
6.8202778e+00 2.8814625e-08 -7.4425690e-11 1.0624012e-08 -1.3200561e-09 1.6786849e-10 -6.5340414e-10 1.6402876e-06 -1.1236113e-08 6.2533094e-07 -7.0582841e-08 -3.7939853e-08 -6.7254677e-08
6.8238889e+00 2.8913681e-08 5.3560823e-10 9.8579116e-09 -1.0197136e-10 2.7527246e-10 -9.8649936e-10 1.6459989e-06 -1.1220444e-08 6.2734827e-07 -7.0609121e-08 -3.7887045e-08 -6.7531968e-08
6.8275000e+00 2.9019996e-08 -3.9024108e-10 1.0365487e-08 -1.4061197e-10 8.0243174e-11 -1.5731123e-09 1.6517322e-06 -1.1302295e-08 6.2941622e-07 -7.0777599e-08 -3.7942819e-08 -6.7655283e-08
6.8311111e+00 2.9136610e-08 -3.6909996e-10 1.0365279e-08 -1.4145729e-09 -4.5572635e-10 4.3482522e-10 1.6579322e-06 -1.1320323e-08 6.3155815e-07 -7.0948487e-08 -3.8019457e-08 -6.7592467e-08
6.8350000e+00 2.9262195e-08 2.1379651e-10 9.5734626e-09 -5.0185134e-11 -2.3363715e-11 1.0359577e-10 1.6637132e-06 -1.1368941e-08 6.3359179e-07 -7.0989713e-08 -3.8072440e-08 -6.7588016e-08
6.8386111e+00 2.9378810e-08 -6.6483258e-10 1.0813420e-08 -3.3035839e-10 -3.3332868e-10 -6.2511315e-11 1.6695172e-06 -1.1431108e-08 6.3571433e-07 -7.1011023e-08 -3.8193159e-08 -6.7673504e-08
6.8422222e+00 2.9495424e-08 8.8093160e-11 1.0464615e-08 1.3365496e-10 -4.7937639e-10 -7.2661214e-10 1.6753428e-06 -1.1409271e-08 6.3777321e-07 -7.1013993e-08 -3.8212722e-08 -6.7767923e-08
6.8458333e+00 2.9597487e-08 1.1449477e-10 1.0175335e-08 -1.6107523e-10 3.4767444e-10 -1.4494061e-10 1.6811883e-06 -1.1414043e-08 6.3972750e-07 -7.1133315e-08 -3.8221034e-08 -6.7817296e-08
6.8494444e+00 2.9697464e-08 -1.5876236e-10 9.4160500e-09 -9.4035797e-10 -4.0363654e-10 -3.1081296e-10 1.6875055e-06 -1.1402977e-08 6.4184993e-07 -7.1374203e-08 -3.8241022e-08 -6.8170881e-08
6.8533333e+00 2.9805132e-08 2.5409041e-10 1.0341126e-08 -1.1243938e-09 2.7868818e-10 -2.7199120e-09 1.6933919e-06 -1.1348770e-08 6.4383826e-07 -7.1516140e-08 -3.8166463e-08 -6.8471905e-08
6.8569444e+00 2.9905109e-08 2.4879121e-10 9.5914663e-09 -1.8579155e-10 2.2325918e-10 -5.8777158e-11 1.7024871e-06 -1.1286551e-08 6.4697341e-07 -7.1655088e-08 -3.8078654e-08 -6.8685219e-08
6.8625000e+00 3.0063298e-08 1.2640123e-10 1.0837574e-08 -6.4789764e-10 1.6098626e-10 -1.2211072e-09 1.7084250e-06 -1.1232719e-08 6.4918690e-07 -7.1784530e-08 -3.8310455e-08 -6.8705542e-08
6.8661111e+00 3.0168280e-08 3.7300630e-10 1.1352295e-08 -5.4695129e-10 -1.7215173e-09 1.0335167e-09 1.7143835e-06 -1.1223650e-08 6.5135501e-07 -7.1868627e-08 -3.8646225e-08 -6.8553882e-08
6.8697222e+00 3.0273262e-08 -2.8887568e-10 1.0382565e-08 -2.2933249e-10 -5.3896230e-10 3.6641601e-10 1.7203627e-06 -1.1220341e-08 6.5341451e-07 -7.1981543e-08 -3.8756527e-08 -6.8465677e-08
6.8733333e+00 3.0378244e-08 3.1957788e-10 1.0263540e-08 -8.1296755e-10 -2.0361603e-10 4.4778679e-10 1.7268254e-06 -1.1093677e-08 6.5582935e-07 -7.2022365e-08 -3.8879625e-08 -6.8359907e-08
6.8772222e+00 3.0495038e-08 7.7157059e-10 1.2215665e-08 4.6306306e-10 -5.6591184e-10 4.5881039e-10 1.7328495e-06 -1.1055036e-08 6.5813815e-07 -7.2031222e-08 -3.8950757e-08 -6.8341972e-08
6.8808333e+00 3.0611137e-08 -4.1309794e-10 1.0929598e-08 -5.4481406e-10 8.7037429e-11 -2.9325595e-10 1.7388964e-06 -1.1118708e-08 6.6037425e-07 -7.2088591e-08 -3.9038022e-08 -6.8314705e-08
6.8844444e+00 3.0727237e-08 -1.7759067e-10 1.1486834e-08 1.5251514e-11 -6.7452063e-10 5.4495757e-10 1.7449663e-06 -1.1148247e-08 6.6261011e-07 -7.2110532e-08 -3.9053873e-08 -6.8395551e-08
6.8880556e+00 3.0843336e-08 -9.6449831e-11 1.0927337e-08 -2.1778372e-10 5.6780788e-10 -1.2912292e-09 1.7515286e-06 -1.1286945e-08 6.6506387e-07 -7.2254910e-08 -3.9072747e-08 -6.8725633e-08
6.8919444e+00 3.0968366e-08 -1.0983682e-09 1.1914065e-08 -1.0197422e-09 -6.8579778e-10 -1.5380435e-09 1.7576452e-06 -1.1317334e-08 6.6739356e-07 -7.2453103e-08 -3.9163104e-08 -6.8814102e-08
6.8955556e+00 3.1076500e-08 8.1644940e-10 1.1440614e-08 -8.0973636e-10 7.7493505e-11 7.2140730e-10 1.7637829e-06 -1.1323299e-08 6.6968388e-07 -7.2444838e-08 -3.9277559e-08 -6.8631560e-08
6.8991667e+00 3.1182611e-08 -8.7178698e-10 1.1519489e-08 8.8603005e-10 -8.4802928e-10 9.6358868e-10 1.7704161e-06 -1.1398834e-08 6.7212525e-07 -7.2352444e-08 -3.9374223e-08 -6.8425145e-08
6.9030556e+00 3.1296884e-08 2.2109043e-10 1.1206618e-08 -9.4082381e-11 2.4375214e-10 8.0568951e-10 1.7765973e-06 -1.1361538e-08 6.7442103e-07 -7.2352607e-08 -3.9307360e-08 -6.8521180e-08
6.9066667e+00 3.1402995e-08 1.2490660e-10 1.1808077e-08 9.2576554e-11 2.0638276e-10 -1.6921736e-09 1.7828002e-06 -1.1232233e-08 6.7665344e-07 -7.2354167e-08 -3.9186990e-08 -6.8599088e-08
6.9102778e+00 3.1517207e-08 1.0746811e-09 1.0571497e-08 -1.0697541e-10 6.0397642e-10 9.7302578e-10 1.7890279e-06 -1.1088083e-08 6.7896452e-07 -7.2310163e-08 -3.9133679e-08 -6.8577278e-08
6.9138889e+00 3.1654606e-08 2.6261608e-10 1.2596622e-08 5.1316911e-10 -2.4508066e-10 -7.7170476e-10 1.7957649e-06 -1.0961975e-08 6.8152871e-07 -7.2085776e-08 -3.8903100e-08 -6.8532967e-08
6.9177778e+00 3.1802573e-08 8.2373956e-10 1.1272779e-08 1.4101485e-09 1.6865117e-09 1.1515188e-09 1.8049583e-06 -1.0743339e-08 6.8491603e-07 -7.1876911e-08 -3.8174325e-08 -6.8220715e-08
6.9230556e+00 3.2003386e-08 5.6406367e-10 1.1961143e-08 -9.1001756e-11 1.6704095e-09 8.2059529e-10 1.8117686e-06 -1.0660029e-08 6.8745009e-07 -7.1834960e-08 -3.7870905e-08 -6.8000244e-08
6.9269444e+00 3.2143554e-08 1.5361027e-10 1.1627793e-08 4.5058572e-10 2.2637226e-10 1.0691540e-09 1.8181168e-06 -1.0686280e-08 6.8973134e-07 -7.1766090e-08 -3.7727450e-08 -6.7804543e-08
6.9305556e+00 3.2250803e-08 -3.9714898e-10 1.1241292e-08 1.8513242e-10 7.3939737e-10 7.3732460e-10 1.8244861e-06 -1.0726421e-08 6.9202321e-07 -7.1700097e-08 -3.7645208e-08 -6.7699233e-08
6.9341667e+00 3.2358052e-08 2.4752508e-11 1.1734342e-08 4.2403441e-10 -1.8572904e-10 2.3476003e-10 1.8308766e-06 -1.0602560e-08 6.9443951e-07 -7.1563614e-08 -3.7694214e-08 -6.7412694e-08
6.9377778e+00 3.2465301e-08 1.1243248e-09 1.2488586e-08 8.3580673e-10 -1.4418908e-10 2.4102167e-09 1.8372883e-06 -1.0401314e-08 6.9691631e-07 -7.1422626e-08 -3.7530677e-08 -6.7142972e-08
6.9413889e+00 3.2572551e-08 7.4266624e-10 1.2340827e-08 4.6561927e-10 1.2451551e-09 7.9525299e-11 1.8442180e-06 -1.0313170e-08 6.9943004e-07 -7.1357612e-08 -3.7120150e-08 -6.6949965e-08
6.9452778e+00 3.2699473e-08 1.6656137e-11 1.1058901e-08 9.1648827e-11 1.3211938e-09 1.5748195e-09 1.8506774e-06 -1.0163149e-08 7.0174999e-07 -7.1344723e-08 -3.6844228e-08 -6.6553763e-08
6.9488889e+00 3.2822585e-08 1.3751077e-09 1.2198131e-08 2.7324712e-11 5.3637440e-10 2.0824299e-09 1.8571610e-06 -9.9994078e-09 7.0410759e-07 -7.1341812e-08 -3.6726110e-08 -6.6337191e-08
6.9525000e+00 3.2945697e-08 1.4394494e-10 1.1436446e-08 -4.4989838e-13 2.5882036e-10 -8.3297953e-11 1.8636689e-06 -9.8496725e-09 7.0630249e-07 -7.1281208e-08 -3.6558412e-08 -6.6300740e-08
6.9561111e+00 3.3068809e-08 1.2451726e-09 1.0567025e-08 5.5986528e-10 8.7015846e-10 4.1976397e-10 1.8707047e-06 -9.5932184e-09 7.0870275e-07 -7.1300977e-08 -3.6340483e-08 -6.6397341e-08
6.9600000e+00 3.3201943e-08 9.6405144e-10 1.1776355e-08 -7.2931268e-10 4.9218723e-10 -1.2477695e-09 1.8772634e-06 -9.4529205e-09 7.1101802e-07 -7.1474565e-08 -3.6118940e-08 -6.6406049e-08
6.9636111e+00 3.3328101e-08 3.3751328e-10 1.1433821e-08 -8.7303807e-10 9.9928965e-10 1.1673870e-09 1.8838471e-06 -9.3887186e-09 7.1336777e-07 -7.1587066e-08 -3.5900318e-08 -6.6350855e-08
6.9672222e+00 3.3454258e-08 2.5809792e-10 1.2121925e-08 -1.6542788e-10 4.7251773e-10 -6.5789964e-10 1.8909650e-06 -9.4345444e-09 7.1586351e-07 -7.1528441e-08 -3.5831822e-08 -6.6368252e-08
6.9711111e+00 3.3590120e-08 -6.5286463e-10 1.1110341e-08 6.6792459e-10 -4.4320395e-11 5.0877855e-10 1.8976002e-06 -9.4414349e-09 7.1814926e-07 -7.1532603e-08 -3.5692351e-08 -6.6384350e-08
6.9747222e+00 3.3716278e-08 5.8894096e-10 1.1803854e-08 -7.0633939e-10 9.8326522e-10 -6.5737366e-10 1.9078568e-06 -9.3452424e-09 7.2188788e-07 -7.1708136e-08 -3.5401009e-08 -6.6575217e-08
6.9802778e+00 3.3909269e-08 -8.8858152e-12 1.2557526e-08 -3.4685819e-10 2.9162842e-10 -4.8782957e-10 1.9145549e-06 -9.2895377e-09 7.2431993e-07 -7.1743677e-08 -3.5284304e-08 -6.6581334e-08
6.9838889e+00 3.4034497e-08 5.2566683e-10 1.1823317e-08 1.8785253e-11 4.9405559e-10 4.3136416e-10 1.9212777e-06 -9.2131319e-09 7.2666004e-07 -7.1714217e-08 -3.5136353e-08 -6.6641222e-08
6.9875000e+00 3.4159725e-08 1.8316181e-10 1.1635814e-08 2.5314965e-10 5.0198604e-10 -9.8417230e-10 1.9280252e-06 -9.0787047e-09 7.2896421e-07 -7.1676585e-08 -3.5044976e-08 -6.6664664e-08
6.9911111e+00 3.4284954e-08 1.0639399e-09 1.1463031e-08 9.4227329e-11 1.1318043e-10 7.6777959e-10 1.9353202e-06 -8.9299896e-09 7.3160409e-07 -7.1727877e-08 -3.4983932e-08 -6.6611821e-08
6.9950000e+00 3.4427921e-08 2.1716579e-10 1.3110976e-08 -5.3387611e-10 2.6843034e-10 -3.1483457e-10 1.9421219e-06 -8.9910947e-09 7.3412457e-07 -7.1777021e-08 -3.4596296e-08 -6.6778810e-08
6.9986111e+00 3.4565758e-08 -7.8404666e-10 1.2156429e-08 8.0242796e-11 2.3412158e-09 -1.2266065e-09 1.9489507e-06 -9.0459177e-09 7.3650809e-07 -7.1850967e-08 -3.4255847e-08 -6.6972592e-08
7.0022222e+00 3.4703596e-08 2.7544444e-10 1.1737823e-08 -7.6282582e-10 -4.9238270e-11 -5.6214696e-10 1.9558067e-06 -8.9884366e-09 7.3892195e-07 -7.2101363e-08 -3.4262778e-08 -6.7012984e-08
7.0058333e+00 3.4841433e-08 2.5781667e-10 1.2460720e-08 -1.5485227e-09 2.5748553e-12 1.8929121e-10 1.9632203e-06 -8.8933862e-09 7.4146689e-07 -7.2378212e-08 -3.4303663e-08 -6.7133869e-08
7.0097222e+00 3.4989046e-08 5.6099596e-10 1.1229504e-08 -8.2446521e-10 -2.5815781e-10 -1.2254412e-09 1.9701318e-06 -8.8167054e-09 7.4377359e-07 -7.2418306e-08 -3.4315131e-08 -6.7118673e-08
7.0133333e+00 3.5118936e-08 1.5038345e-10 1.1894753e-08 4.5436556e-10 1.8095176e-10 1.3657092e-09 1.9770689e-06 -8.7670947e-09 7.4611778e-07 -7.2450573e-08 -3.4148319e-08 -6.6903960e-08
7.0169444e+00 3.5248827e-08 3.0986272e-10 1.1605304e-08 -7.5221156e-10 9.4205927e-10 6.1625777e-10 1.9840316e-06 -8.7731954e-09 7.4850749e-07 -7.2453101e-08 -3.3913541e-08 -6.6806225e-08
7.0205556e+00 3.5378717e-08 -3.6645998e-10 1.2351076e-08 7.2887518e-10 6.3851996e-10 2.8591240e-10 1.9915585e-06 -8.8022072e-09 7.5118037e-07 -7.2401955e-08 -3.3735046e-08 -6.6749511e-08
7.0244444e+00 3.5518599e-08 1.1653766e-10 1.2530113e-08 -2.9048536e-10 4.7731264e-10 2.0020223e-10 1.9985752e-06 -8.6350346e-09 7.5368828e-07 -7.2537468e-08 -3.3723025e-08 -6.6650982e-08
7.0280556e+00 3.5656300e-08 1.4343490e-09 1.2611256e-08 -9.6040091e-10 -3.9638867e-10 7.0929764e-10 2.0056196e-06 -8.4806489e-09 7.5624875e-07 -7.2799117e-08 -3.3603457e-08 -6.6479258e-08
7.0316667e+00 3.5799996e-08 -2.0890179e-12 1.3056939e-08 -1.4548264e-09 1.2013480e-09 8.7584457e-10 2.0126923e-06 -8.4843071e-09 7.5874733e-07 -7.2980585e-08 -3.3467892e-08 -6.6388707e-08
7.0352778e+00 3.5943692e-08 -3.1848624e-11 1.1990853e-08 -2.2025531e-10 -2.8869535e-10 -3.9983050e-11 2.0241773e-06 -8.6743232e-09 7.6278514e-07 -7.2857390e-08 -3.3315577e-08 -6.6271740e-08
7.0411111e+00 3.6175817e-08 -1.0594142e-09 1.3067181e-08 9.2422258e-10 9.2347708e-10 7.0836603e-10 2.0313251e-06 -8.7661634e-09 7.6532369e-07 -7.2729560e-08 -3.3177328e-08 -6.6226109e-08
7.0447222e+00 3.6329077e-08 2.0739804e-10 1.2381304e-08 2.5574741e-10 7.2456177e-12 -2.8715778e-10 2.0385038e-06 -8.7397153e-09 7.6788584e-07 -7.2656416e-08 -3.3158873e-08 -6.6098439e-08
7.0483333e+00 3.6489687e-08 3.7965275e-11 1.3303740e-08 4.1943440e-10 1.1699998e-10 1.4656491e-09 2.0457142e-06 -8.7418933e-09 7.7044462e-07 -7.2621958e-08 -3.3138673e-08 -6.5771843e-08
7.0519444e+00 3.6650297e-08 -5.8171156e-11 1.2347561e-08 -1.0136624e-10 1.8990751e-11 1.5490797e-09 2.0529563e-06 -8.6736220e-09 7.7289977e-07 -7.2638763e-08 -3.3108479e-08 -6.5815087e-08
7.0555556e+00 3.6810907e-08 6.9153490e-10 1.2264888e-08 -5.3752673e-11 1.8428348e-10 -1.9482560e-09 2.0607908e-06 -8.6323328e-09 7.7552494e-07 -7.2500584e-08 -3.2883522e-08 -6.6143360e-08
7.0594444e+00 3.6983610e-08 -3.3584870e-10 1.2172176e-08 1.2381386e-09 1.2219951e-09 -8.6550590e-10 2.0680976e-06 -8.6172574e-09 7.7804523e-07 -7.2344183e-08 -3.2633873e-08 -6.6258377e-08
7.0630556e+00 3.7134521e-08 4.7570471e-10 1.3093270e-08 2.0557065e-10 4.5869487e-10 -1.9619508e-10 2.0754342e-06 -8.5097902e-09 7.8064895e-07 -7.2447213e-08 -3.2432564e-08 -6.6291020e-08
7.0666667e+00 3.7285432e-08 5.2128605e-10 1.3008479e-08 -1.1566176e-09 8.9656376e-10 -1.0512197e-10 2.0828005e-06 -8.4141267e-09 7.8327416e-07 -7.2566690e-08 -3.2411773e-08 -6.6133556e-08
7.0702778e+00 3.7436343e-08 3.6619852e-10 1.3308785e-08 5.3748148e-11 -7.5659199e-10 1.5586392e-09 2.0907667e-06 -8.2619070e-09 7.8609015e-07 -7.2615530e-08 -3.2505633e-08 -6.5992654e-08
7.0741667e+00 3.7598862e-08 9.4509880e-10 1.2904536e-08 -4.7237886e-10 1.6983554e-10 -3.5090692e-10 2.0981952e-06 -8.1367849e-09 7.8860137e-07 -7.2612071e-08 -3.2259118e-08 -6.6014221e-08
7.0777778e+00 3.7753033e-08 2.1567853e-10 1.2270046e-08 5.0430890e-10 1.4897577e-09 1.5182429e-10 2.1056543e-06 -8.1204439e-09 7.9125339e-07 -7.2600686e-08 -3.1905012e-08 -6.6080893e-08
7.0813889e+00 3.7910621e-08 -6.4080427e-11 1.4315990e-08 -3.9921091e-10 8.9415925e-10 -7.6726287e-10 2.1131446e-06 -8.0478682e-09 7.9402293e-07 -7.2749040e-08 -3.1689042e-08 -6.6029586e-08
7.0850000e+00 3.8068210e-08 7.3737663e-10 1.3448066e-08 -9.7021478e-10 5.5980257e-10 1.2408672e-09 2.1212458e-06 -7.8947030e-09 7.9689652e-07 -7.2823947e-08 -3.1601433e-08 -6.5739688e-08
7.0888889e+00 3.8237920e-08 5.8206477e-10 1.3301457e-08 3.2816024e-10 -1.2130973e-11 1.2439783e-09 2.1288005e-06 -7.8046480e-09 7.9956790e-07 -7.2754581e-08 -3.1703281e-08 -6.5524745e-08
7.0925000e+00 3.8395508e-08 2.5338872e-10 1.3478688e-08 3.1213958e-10 -6.7353270e-10 7.4010588e-10 2.1363885e-06 -7.8043568e-09 8.0229147e-07 -7.2694060e-08 -3.1677770e-08 -6.5219760e-08
7.0961111e+00 3.8574271e-08 -2.5068683e-10 1.3824552e-08 2.4651392e-10 8.4527685e-10 2.0751435e-09 2.1481313e-06 -7.7754513e-09 8.0648447e-07 -7.2868197e-08 -3.1317508e-08 -6.5040701e-08
7.1016667e+00 3.8851012e-08 4.2499130e-10 1.3497580e-08 -1.2913335e-09 7.3120858e-10 -1.0007889e-09 2.1558092e-06 -7.5513864e-09 8.0910065e-07 -7.2918462e-08 -3.0990424e-08 -6.4995935e-08
7.1052778e+00 3.9030894e-08 1.6536937e-09 1.2729195e-08 8.2734720e-10 1.4707950e-09 1.4140129e-09 2.1635225e-06 -7.2655143e-09 8.1167946e-07 -7.2742354e-08 -3.0639482e-08 -6.4806088e-08
7.1088889e+00 3.9210776e-08 9.9838627e-10 1.3122862e-08 7.9826613e-10 8.9181730e-10 3.3841631e-10 2.1718678e-06 -7.1790112e-09 8.1452190e-07 -7.2685980e-08 -3.0303070e-08 -6.4795876e-08
7.1127778e+00 3.9394685e-08 -2.5320539e-10 1.3336740e-08 -3.1506218e-10 1.2112125e-09 -2.5088669e-10 2.1796518e-06 -7.2285726e-09 8.1720729e-07 -7.2700623e-08 -2.9813052e-08 -6.4668942e-08
7.1163889e+00 3.9564237e-08 -2.0658365e-10 1.3583756e-08 1.7989160e-10 2.0876929e-09 1.4225858e-09 2.1874693e-06 -7.1590790e-09 8.1993490e-07 -7.2647684e-08 -2.9206378e-08 -6.4414589e-08
7.1200000e+00 3.9733789e-08 8.5128647e-10 1.3760023e-08 3.0878168e-10 1.9965646e-09 9.2529348e-10 2.1953202e-06 -7.1334848e-09 8.2271680e-07 -7.2596400e-08 -2.8831554e-08 -6.3952152e-08
7.1236111e+00 3.9903341e-08 -6.1384475e-10 1.4128059e-08 1.6460751e-10 5.2683650e-10 3.3433533e-09 2.2038132e-06 -7.1226802e-09 8.2568651e-07 -7.2501528e-08 -2.8671785e-08 -6.3599758e-08
7.1275000e+00 4.0094256e-08 7.0692125e-10 1.3516190e-08 6.4858060e-10 4.7193465e-10 -3.2283552e-10 2.2117372e-06 -6.9664299e-09 8.2842932e-07 -7.2449279e-08 -2.8533389e-08 -6.3642317e-08
7.1311111e+00 4.0284050e-08 7.4263666e-10 1.3980023e-08 -1.6628363e-10 4.5977563e-10 -7.0018311e-11 2.2196986e-06 -6.8001425e-09 8.3124896e-07 -7.2468684e-08 -2.8193645e-08 -6.3475739e-08
7.1347222e+00 4.0473845e-08 8.0003773e-10 1.4286274e-08 -1.2841431e-11 1.8274525e-09 1.6076654e-09 2.2276974e-06 -6.7376527e-09 8.3398406e-07 -7.2570190e-08 -2.7617030e-08 -6.3246085e-08
7.1383333e+00 4.0663639e-08 -2.2031005e-10 1.3132629e-08 -9.2413388e-10 2.0544414e-09 5.1221741e-10 2.2363533e-06 -6.6436915e-09 8.3694496e-07 -7.2786668e-08 -2.7241663e-08 -6.2999160e-08
7.1422222e+00 4.0868032e-08 1.0297386e-09 1.4429667e-08 -9.3139349e-10 2.9210955e-10 1.6042822e-09 2.2444305e-06 -6.4621119e-09 8.3981459e-07 -7.2801119e-08 -2.7109317e-08 -6.2723496e-08
7.1458333e+00 4.1064182e-08 6.5480304e-10 1.4337811e-08 7.9800153e-10 5.9886736e-10 9.4030392e-10 2.2525464e-06 -6.3829244e-09 8.4269754e-07 -7.2698250e-08 -2.7148820e-08 -6.2592457e-08
7.1494444e+00 4.1261260e-08 7.9832174e-11 1.4563235e-08 1.5155515e-10 -8.6480426e-10 2.6929170e-10 2.2607012e-06 -6.3387528e-09 8.4559790e-07 -7.2724252e-08 -2.7175867e-08 -6.2533903e-08
7.1530556e+00 4.1458339e-08 3.2995465e-10 1.4512296e-08 -3.9157073e-10 6.8271580e-10 2.7120687e-10 2.2739564e-06 -6.2678234e-09 8.5029562e-07 -7.2807870e-08 -2.6926232e-08 -6.2087727e-08
7.1588889e+00 4.1776696e-08 7.7392898e-11 1.4640998e-08 -8.6248562e-11 3.5765321e-10 2.2783708e-09 2.2815761e-06 -6.2598348e-09 8.5291926e-07 -7.2759808e-08 -2.6834431e-08 -6.1840418e-08
7.1622222e+00 4.1956850e-08 2.8945092e-12 1.3852345e-08 5.6687699e-10 3.1186959e-10 1.9471757e-10 2.2905072e-06 -6.1804656e-09 8.5600426e-07 -7.2596976e-08 -2.6900459e-08 -6.1824424e-08
7.1661111e+00 4.2166700e-08 6.8083100e-10 1.4865185e-08 8.2882379e-10 -7.2462990e-10 -5.7624094e-11 2.2988403e-06 -5.9551319e-09 8.5894771e-07 -7.2437073e-08 -2.6775811e-08 -6.1844925e-08
7.1697222e+00 4.2361561e-08 1.4096253e-09 1.4642325e-08 6.4720560e-10 1.5637863e-09 -1.3161991e-10 2.3072118e-06 -5.8311161e-09 8.6180937e-07 -7.2209688e-08 -2.6583861e-08 -6.1837499e-08
7.1733333e+00 4.2556422e-08 -2.5911195e-10 1.4045259e-08 1.4517268e-09 -2.7153589e-10 2.0017191e-10 2.3156219e-06 -5.8372555e-09 8.6498209e-07 -7.2036791e-08 -2.6669087e-08 -6.1685190e-08
7.1769444e+00 4.2753553e-08 2.0215607e-10 1.7760648e-08 1.4424365e-10 -3.0222345e-10 1.2057522e-09 2.3247232e-06 -5.8397281e-09 8.6856444e-07 -7.1883676e-08 -2.6618371e-08 -6.1442654e-08
7.1808333e+00 4.2972919e-08 -2.2345626e-10 1.5586564e-08 1.1681726e-09 6.1926551e-10 8.7313114e-10 2.3332161e-06 -5.7780363e-09 8.7166812e-07 -7.1748878e-08 -2.6467726e-08 -6.1361744e-08
7.1844444e+00 4.3176616e-08 7.9578078e-10 1.5527339e-08 7.6117200e-11 3.9490786e-10 -1.2627244e-10 2.3417492e-06 -5.5994219e-09 8.7468690e-07 -7.1727631e-08 -2.6390768e-08 -6.1397605e-08
7.1880556e+00 4.3380313e-08 8.6125262e-10 1.4735315e-08 1.2000753e-10 1.2319204e-10 -2.0475151e-10 2.3509836e-06 -5.5600695e-09 8.7785248e-07 -7.1719553e-08 -2.6352048e-08 -6.1261515e-08
7.1919444e+00 4.3599678e-08 -5.2225112e-10 1.4732344e-08 -5.0766172e-11 1.1885659e-10 1.3712367e-09 2.3596011e-06 -5.5689115e-09 8.8069625e-07 -7.1657907e-08 -2.6165177e-08 -6.1081202e-08
7.1955556e+00 4.3813462e-08 4.4022243e-10 1.3775903e-08 6.1980936e-10 1.1391992e-09 2.9319305e-10 2.3682609e-06 -5.4919668e-09 8.8355433e-07 -7.1553452e-08 -2.5894244e-08 -6.0998747e-08
7.1991667e+00 4.4029843e-08 2.7360547e-10 1.4875833e-08 3.4439269e-10 6.8477939e-10 4.6792783e-10 2.3769635e-06 -5.4021926e-09 8.8651846e-07 -7.1584488e-08 -2.5617320e-08 -6.0825666e-08
7.2027778e+00 4.4246225e-08 5.5924310e-10 1.4839012e-08 -6.3088062e-10 1.1795378e-09 1.1297486e-09 2.3863832e-06 -5.3017552e-09 8.8968761e-07 -7.1692650e-08 -2.5238991e-08 -6.0727181e-08
7.2066667e+00 4.4479251e-08 3.0597494e-10 1.4661821e-08 -2.9622102e-10 1.1855225e-09 -2.8559443e-10 2.3951746e-06 -5.2569016e-09 8.9254669e-07 -7.1713620e-08 -2.4952844e-08 -6.0653112e-08
7.2102778e+00 4.4697940e-08 1.1013849e-10 1.3999956e-08 1.0264500e-10 7.4088273e-10 9.6930866e-10 2.4040097e-06 -5.2454694e-09 8.9537554e-07 -7.1801001e-08 -2.4889837e-08 -6.0650665e-08
7.2138889e+00 4.4923309e-08 -4.0793241e-12 1.4358710e-08 -9.0923163e-10 -3.1671029e-10 -9.4672203e-10 2.4176891e-06 -5.2172435e-09 8.9987181e-07 -7.1977369e-08 -2.4857923e-08 -6.0631672e-08
7.2194444e+00 4.5270031e-08 1.7428574e-10 1.4939549e-08 -1.4897970e-10 4.5636467e-10 1.0606799e-09 2.4266370e-06 -5.1702397e-09 9.0279667e-07 -7.2174531e-08 -2.4715058e-08 -6.0555686e-08
7.2230556e+00 4.5495400e-08 2.6177576e-10 1.4381692e-08 -1.6709725e-09 5.0543263e-10 -3.5927122e-10 2.4356292e-06 -5.1766054e-09 9.0566306e-07 -7.2492587e-08 -2.4565594e-08 -6.0534347e-08
7.2266667e+00 4.5718334e-08 -3.2083158e-10 1.4353245e-08 -1.2649276e-09 5.0079333e-10 5.5624878e-10 2.4453609e-06 -5.1669173e-09 9.0868825e-07 -7.2847261e-08 -2.4617672e-08 -6.0423250e-08
7.2305556e+00 4.5946433e-08 4.0429001e-10 1.3807573e-08 -1.7751435e-09 -8.2635176e-10 3.9601375e-10 2.4544409e-06 -5.1344771e-09 9.1162251e-07 -7.2990428e-08 -2.4775554e-08 -6.0698325e-08
7.2341667e+00 4.6158239e-08 -1.0333783e-10 1.5607817e-08 4.5360922e-10 -2.3654370e-10 -2.9351669e-09 2.4635626e-06 -5.1289675e-09 9.1458435e-07 -7.2962837e-08 -2.5010175e-08 -6.1090055e-08
7.2377778e+00 4.6370045e-08 1.5445198e-10 1.4084092e-08 -1.9892685e-10 -1.3429750e-09 -6.8080457e-10 2.4727262e-06 -4.9342489e-09 9.1754530e-07 -7.3011671e-08 -2.5171124e-08 -6.1156748e-08
7.2413889e+00 4.6581851e-08 1.6519820e-09 1.5598844e-08 -2.5184791e-10 2.5943245e-10 6.5172288e-11 2.4826420e-06 -4.9310345e-09 9.2085704e-07 -7.3057050e-08 -2.5006433e-08 -6.1063495e-08
7.2452778e+00 4.6816832e-08 -1.6242916e-09 1.5229343e-08 -1.3711733e-10 7.7010779e-10 7.3414414e-10 2.4918945e-06 -5.0619731e-09 9.2392490e-07 -7.3055871e-08 -2.4911806e-08 -6.0858527e-08
7.2488889e+00 4.7038224e-08 4.0955421e-10 1.5525344e-08 1.4800452e-10 -1.3306202e-10 1.1578693e-09 2.5011907e-06 -5.0655467e-09 9.2703209e-07 -7.3022305e-08 -2.4616789e-08 -6.0779439e-08
7.2525000e+00 4.7259616e-08 -4.4270717e-10 1.5623697e-08 1.6183069e-10 2.1191827e-09 -4.2783301e-10 2.5105306e-06 -4.9694634e-09 9.3016868e-07 -7.2923909e-08 -2.4109248e-08 -6.0663930e-08
7.2561111e+00 4.7481008e-08 1.3340866e-09 1.5820002e-08 7.4643947e-10 1.2976943e-09 1.4940734e-09 2.5206378e-06 -4.6307891e-09 9.3345556e-07 -7.2830363e-08 -2.3862308e-08 -6.0576852e-08
7.2600000e+00 4.7720808e-08 1.5834247e-09 1.4776794e-08 5.5390964e-11 2.4600974e-10 -7.4769357e-10 2.5300694e-06 -4.3885892e-09 9.3637265e-07 -7.2959120e-08 -2.3665284e-08 -6.0658564e-08
7.2636111e+00 4.7949883e-08 6.6350146e-10 1.4466539e-08 -1.2439225e-09 1.0804028e-09 -6.5683262e-12 2.5395461e-06 -4.2019683e-09 9.3944478e-07 -7.3026205e-08 -2.3483435e-08 -6.0776590e-08
7.2672222e+00 4.8178958e-08 1.0678095e-09 1.6330907e-08 6.2467534e-10 1.4383835e-10 -1.0829055e-09 2.5498023e-06 -4.1168054e-09 9.4279770e-07 -7.2999066e-08 -2.3330598e-08 -6.0883356e-08
7.2711111e+00 4.8425655e-08 -3.3417333e-10 1.4880617e-08 -3.9205016e-10 8.1159685e-10 1.6777329e-10 2.5638050e-06 -3.9784053e-09 9.4720183e-07 -7.2959498e-08 -2.3284129e-08 -6.0591966e-08
7.2763889e+00 4.8759552e-08 1.2126717e-09 1.5327687e-08 6.4194894e-10 -5.9754711e-10 1.6725823e-09 2.5741835e-06 -3.9519161e-09 9.5046810e-07 -7.2802563e-08 -2.3150081e-08 -6.0328215e-08
7.2802778e+00 4.8996714e-08 -9.8448057e-10 1.5077238e-08 7.0321138e-10 1.4355259e-09 5.8814349e-10 2.5838657e-06 -4.1179539e-09 9.5361395e-07 -7.2770193e-08 -2.3008467e-08 -6.0254376e-08
7.2838889e+00 4.9216935e-08 -5.5587778e-10 1.6459259e-08 -4.0440764e-10 -4.8214883e-10 9.3441559e-11 2.5935914e-06 -4.1173496e-09 9.5677800e-07 -7.2820498e-08 -2.2866008e-08 -6.0215986e-08
7.2875000e+00 4.9437156e-08 5.6148426e-10 1.5259833e-08 -5.9947179e-11 1.4412163e-09 2.6093177e-10 2.6033604e-06 -4.0327844e-09 9.5984379e-07 -7.2858757e-08 -2.2547284e-08 -6.0033172e-08
7.2911111e+00 4.9657378e-08 2.2303931e-10 1.5474140e-08 -2.9321967e-10 7.0450294e-10 1.4265798e-09 2.6139293e-06 -3.9663311e-09 9.6320540e-07 -7.2975767e-08 -2.2361673e-08 -5.9893860e-08
7.2950000e+00 4.9892801e-08 3.4942329e-10 1.5818255e-08 -7.0971867e-10 4.5581134e-10 -2.3247785e-10 2.6237880e-06 -3.9727426e-09 9.6638137e-07 -7.3100754e-08 -2.2013143e-08 -5.9854352e-08
7.2986111e+00 5.0110311e-08 -4.0890343e-10 1.6020259e-08 -4.4400604e-10 1.8905702e-09 5.9716765e-10 2.6336895e-06 -3.9463127e-09 9.6955415e-07 -7.3051443e-08 -2.1763946e-08 -5.9832916e-08
7.3022222e+00 5.0327820e-08 6.5409780e-10 1.5786228e-08 8.9918451e-10 -2.1292088e-10 -3.9929710e-10 2.6444006e-06 -3.8805723e-09 9.7292654e-07 -7.3083345e-08 -2.1928989e-08 -5.9780370e-08
7.3061111e+00 5.0562061e-08 -8.7777742e-11 1.5606524e-08 -1.1726291e-09 -8.1882275e-10 8.4969279e-10 2.6543914e-06 -3.9624961e-09 9.7594884e-07 -7.3086191e-08 -2.1999741e-08 -5.9839029e-08
7.3097222e+00 5.0780862e-08 -6.7224214e-10 1.4691474e-08 1.1463561e-09 3.4250895e-10 -1.3911584e-09 2.6644264e-06 -4.1502022e-09 9.7906020e-07 -7.2911723e-08 -2.1852551e-08 -6.0131573e-08
7.3133333e+00 5.1011035e-08 -1.0691359e-09 1.6499341e-08 4.6411427e-10 6.4840282e-10 -1.3092453e-09 2.6745067e-06 -4.1690177e-09 9.8238975e-07 -7.2916297e-08 -2.1552504e-08 -6.0270332e-08
7.3169444e+00 5.1241209e-08 8.9458100e-10 1.6878815e-08 -5.0632997e-10 1.3715778e-09 2.8393374e-11 2.6854132e-06 -3.9811812e-09 9.8586372e-07 -7.2864564e-08 -2.1323228e-08 -6.0302442e-08
7.3208333e+00 5.1489088e-08 7.2353736e-10 1.5459528e-08 9.4975343e-10 6.1706574e-11 -3.0362900e-10 2.6955879e-06 -3.8784413e-09 9.8910935e-07 -7.2680653e-08 -2.1124992e-08 -6.0304182e-08
7.3244444e+00 5.1719261e-08 2.2959667e-10 1.7077274e-08 7.4788725e-10 1.2728603e-09 2.8756877e-10 2.7058074e-06 -3.8176870e-09 9.9242575e-07 -7.2595175e-08 -2.0809594e-08 -6.0278016e-08
7.3280556e+00 5.1944234e-08 3.3403094e-10 1.6169019e-08 4.1137085e-11 8.5046624e-10 -4.6036503e-11 2.7216153e-06 -3.8244542e-09 9.9755674e-07 -7.2788075e-08 -2.0395261e-08 -6.0196616e-08
7.3336111e+00 5.2284148e-08 -3.7483818e-10 1.7265176e-08 -1.1985345e-09 9.6262970e-10 5.3444002e-10 2.7319458e-06 -3.7186534e-09 1.0009759e-06 -7.2884616e-08 -2.0361384e-08 -6.0107196e-08
7.3372222e+00 5.2505092e-08 1.3563682e-09 1.7010992e-08 3.0738619e-10 -7.3455822e-10 2.9097320e-10 2.7423198e-06 -3.6016890e-09 1.0043826e-06 -7.2869499e-08 -2.0496249e-08 -6.0071632e-08
7.3408333e+00 5.2726036e-08 -2.7127089e-10 1.7141318e-08 -1.6784684e-10 -1.7338229e-10 3.7312097e-11 2.7527373e-06 -3.5799977e-09 1.0077793e-06 -7.2942832e-08 -2.0412662e-08 -6.0189573e-08
7.3444444e+00 5.2945394e-08 4.7250386e-10 1.6909234e-08 -5.0907365e-10 7.3610816e-10 -1.1259976e-09 2.7640043e-06 -3.5888739e-09 1.0114991e-06 -7.2920690e-08 -2.0198842e-08 -6.0159923e-08
7.3483333e+00 5.3179823e-08 -5.4896786e-10 1.7717828e-08 6.9886367e-10 6.0055352e-10 1.3801380e-09 2.7745110e-06 -3.5714900e-09 1.0150068e-06 -7.2883884e-08 -2.0039796e-08 -5.9914901e-08
7.3519444e+00 5.3397506e-08 7.1024109e-10 1.7446387e-08 -3.5911634e-10 4.7017792e-10 8.8160406e-10 2.7850607e-06 -3.4248214e-09 1.0184955e-06 -7.2933746e-08 -1.9877280e-08 -5.9913303e-08
7.3555556e+00 5.3615190e-08 6.5042690e-10 1.7526846e-08 -1.0114857e-10 6.2390924e-10 -8.6685602e-10 2.7956533e-06 -3.3423372e-09 1.0219322e-06 -7.2909248e-08 -1.9615343e-08 -6.0028796e-08
7.3591667e+00 5.3832874e-08 1.1479155e-10 1.6925641e-08 3.2728375e-10 1.1395093e-09 -1.9923498e-10 2.8071084e-06 -3.1861812e-09 1.0257985e-06 -7.2882272e-08 -1.9334303e-08 -6.0084778e-08
7.3630556e+00 5.4065154e-08 1.2304145e-09 1.9064281e-08 -9.6057939e-11 6.1736867e-10 -2.8060731e-10 2.8177895e-06 -2.9886887e-09 1.0297647e-06 -7.2810572e-08 -1.9094029e-08 -6.0118012e-08
7.3666667e+00 5.4280742e-08 6.0175459e-10 2.0696566e-08 7.5790470e-10 1.0002089e-09 -2.6168893e-11 2.8285131e-06 -2.8526423e-09 1.0337370e-06 -7.2655128e-08 -1.8782644e-08 -5.9942953e-08
7.3702778e+00 5.4496329e-08 6.6036880e-10 1.9124861e-08 6.7696148e-10 1.0961034e-09 1.6420991e-09 2.8392792e-06 -2.6527259e-09 1.0374471e-06 -7.2481622e-08 -1.8387551e-08 -5.9676877e-08
7.3738889e+00 5.4711917e-08 1.1942866e-09 1.8068519e-08 9.2462761e-10 1.5637453e-09 8.1398785e-10 2.8509204e-06 -2.6868376e-09 1.0412623e-06 -7.2277768e-08 -1.8011960e-08 -5.9750353e-08
7.3777778e+00 5.4937474e-08 -1.4881419e-09 1.7446291e-08 8.2268986e-10 7.8420129e-10 -1.4437796e-09 2.8617721e-06 -2.8349596e-09 1.0447367e-06 -7.2229638e-08 -1.7738793e-08 -6.0017298e-08
7.3813889e+00 5.5139457e-08 1.1399145e-10 1.7383536e-08 -3.7841084e-10 1.0548213e-09 -1.0203306e-09 2.8726637e-06 -2.7818524e-09 1.0481822e-06 -7.2352764e-08 -1.7470045e-08 -5.9886070e-08
7.3850000e+00 5.5341440e-08 3.7869279e-10 1.7156788e-08 -7.5813453e-10 7.5444795e-10 2.2316659e-09 2.8835951e-06 -2.6827056e-09 1.0517295e-06 -7.2331269e-08 -1.7368464e-08 -5.9655170e-08
7.3886111e+00 5.5543423e-08 5.4110680e-10 1.8404360e-08 9.5655141e-10 -7.0583063e-11 -1.0028439e-10 2.9004907e-06 -2.5476834e-09 1.0573343e-06 -7.2200053e-08 -1.7060296e-08 -5.9854828e-08
7.3941667e+00 5.5856183e-08 2.7309768e-10 1.8117416e-08 -1.6925741e-10 1.4191065e-09 -1.0976606e-09 2.9123745e-06 -2.4660949e-09 1.0611960e-06 -7.2143353e-08 -1.6746306e-08 -5.9935223e-08
7.3980556e+00 5.6079015e-08 4.2974675e-10 1.7830407e-08 6.5526032e-10 5.4375527e-10 4.0855793e-10 2.9234518e-06 -2.3818503e-09 1.0647142e-06 -7.2052358e-08 -1.6545063e-08 -5.9955367e-08
7.4016667e+00 5.6285930e-08 3.5180325e-10 1.7438801e-08 1.8469160e-10 8.1105187e-10 -5.9450571e-10 2.9345699e-06 -2.3483499e-09 1.0682231e-06 -7.1999519e-08 -1.6270929e-08 -5.9921749e-08
7.4052778e+00 5.6492844e-08 -4.1015043e-11 1.7737258e-08 3.0305004e-10 1.0344781e-09 9.0483229e-10 2.9457288e-06 -2.2667141e-09 1.0717654e-06 -7.1920851e-08 -1.5854417e-08 -5.9977268e-08
7.4088889e+00 5.6699759e-08 7.9836365e-10 1.7772958e-08 4.2312014e-10 1.7695737e-09 -1.4173226e-09 2.9569290e-06 -2.2385577e-09 1.0752613e-06 -7.1848345e-08 -1.5516433e-08 -6.0131255e-08
7.4125000e+00 5.6911735e-08 -5.3715277e-10 1.7273583e-08 2.4616373e-10 5.0580317e-10 -4.0886882e-12 2.9690376e-06 -2.1384935e-09 1.0790735e-06 -7.1698186e-08 -1.5442769e-08 -5.9927956e-08
7.4163889e+00 5.7140827e-08 1.3991559e-09 1.8212571e-08 1.0409190e-09 -4.5301270e-11 1.7466459e-09 2.9803248e-06 -1.8523389e-09 1.0826531e-06 -7.1637140e-08 -1.5267700e-08 -5.9603294e-08
7.4200000e+00 5.7353555e-08 1.2555450e-09 1.7672975e-08 -4.7742013e-10 1.2238983e-09 1.2502373e-09 2.9916540e-06 -1.6350130e-09 1.0861294e-06 -7.1743215e-08 -1.5043538e-08 -5.9296216e-08
7.4236111e+00 5.7566283e-08 7.6062026e-10 1.7175470e-08 -5.0173614e-10 2.8520890e-10 1.5843234e-09 3.0039012e-06 -1.4028214e-09 1.0899505e-06 -7.1865830e-08 -1.4873384e-08 -5.9179243e-08
7.4275000e+00 5.7792085e-08 1.2395961e-09 1.8395110e-08 -5.4924634e-10 7.7848685e-10 -5.8169762e-10 3.0153161e-06 -1.2499526e-09 1.0935061e-06 -7.2066477e-08 -1.4594531e-08 -5.9124889e-08
7.4311111e+00 5.7996767e-08 1.7859084e-10 1.7248202e-08 -1.3028806e-09 1.0988113e-09 1.0834269e-09 3.0267713e-06 -1.2285387e-09 1.0970354e-06 -7.2135151e-08 -1.4302119e-08 -5.9015357e-08
7.4347222e+00 5.8201449e-08 2.0069658e-11 1.8133047e-08 6.6896556e-10 8.6977058e-10 -7.2357800e-11 3.0382668e-06 -1.2017587e-09 1.1007367e-06 -7.2143364e-08 -1.4180483e-08 -5.8922980e-08
7.4383333e+00 5.8406131e-08 2.2837206e-10 1.8971374e-08 -7.4478276e-10 -5.0893119e-11 9.2506871e-10 3.0498027e-06 -1.0256434e-09 1.1044619e-06 -7.2362136e-08 -1.4212661e-08 -5.8767186e-08
7.4419444e+00 5.8610813e-08 1.4054775e-09 1.8373563e-08 -1.2746507e-09 -1.6573686e-10 5.1302724e-10 3.0622719e-06 -8.9093443e-10 1.1084272e-06 -7.2481219e-08 -1.4141120e-08 -5.8598783e-08
7.4458333e+00 5.8838351e-08 -2.4502759e-10 1.8537872e-08 2.5394451e-10 6.1296696e-10 9.3042473e-10 3.0801692e-06 -8.6221062e-10 1.1139543e-06 -7.2144644e-08 -1.3925393e-08 -5.8302303e-08
7.4513889e+00 5.9165818e-08 4.1823647e-10 1.7477788e-08 1.7655016e-09 3.3103859e-10 8.4845528e-10 3.0918558e-06 -7.3453085e-10 1.1175808e-06 -7.1942770e-08 -1.3799341e-08 -5.8208453e-08
7.4550000e+00 5.9378671e-08 7.6626860e-10 1.8876466e-08 9.7956583e-11 5.1757213e-10 1.7859508e-11 3.1035842e-06 -5.6658669e-10 1.1214359e-06 -7.1829181e-08 -1.3642740e-08 -5.8168202e-08
7.4586111e+00 5.9591524e-08 7.9177543e-10 1.9771090e-08 9.5055249e-10 5.3670090e-10 3.5368495e-10 3.1153563e-06 -4.5207319e-10 1.1252666e-06 -7.1638903e-08 -1.3280628e-08 -5.8118410e-08
7.4622222e+00 5.9821184e-08 2.7058402e-10 1.8630214e-08 8.0585905e-10 1.9011143e-09 1.0593762e-10 3.1271741e-06 -3.8848967e-10 1.1289987e-06 -7.1461526e-08 -1.2933296e-08 -5.8167629e-08
7.4658333e+00 6.0055226e-08 3.1929012e-10 1.8784152e-08 8.3147254e-10 4.3720169e-10 -5.6027201e-10 3.1399526e-06 -2.6744759e-10 1.1331305e-06 -7.1334671e-08 -1.2721081e-08 -5.8093151e-08
7.4697222e+00 6.0307272e-08 7.2342750e-10 1.9677433e-08 2.5585288e-10 8.8942284e-10 1.1986537e-09 3.1518663e-06 -1.2251382e-10 1.1369616e-06 -7.1237404e-08 -1.2630108e-08 -5.7951130e-08
7.4733333e+00 6.0541314e-08 6.2114551e-10 1.8728445e-08 6.4200056e-10 -2.7697187e-10 1.1230949e-10 3.1638261e-06 7.3306462e-11 1.1406417e-06 -7.1136741e-08 -1.2634029e-08 -5.7863161e-08
7.4769444e+00 6.0775169e-08 1.1955096e-09 1.8163631e-08 2.8719820e-10 2.5057322e-10 6.9971224e-10 3.1758319e-06 3.4843896e-10 1.1443699e-06 -7.1051608e-08 -1.2401233e-08 -5.7792779e-08
7.4805556e+00 6.1008474e-08 1.3569372e-09 1.9211395e-08 4.9864209e-10 1.3166639e-09 -5.0025914e-11 3.1888127e-06 6.0202888e-10 1.1483608e-06 -7.1097217e-08 -1.2263099e-08 -5.7824472e-08
7.4844444e+00 6.1259727e-08 8.2761275e-10 1.7938421e-08 -8.8957922e-10 -4.5314123e-10 -2.2163103e-10 3.2009141e-06 8.1830378e-10 1.1520582e-06 -7.1135602e-08 -1.2253391e-08 -5.7727064e-08
7.4880556e+00 6.1493033e-08 1.1788031e-09 1.9128205e-08 5.3525890e-10 5.1849679e-10 1.1207801e-09 3.2130615e-06 1.0926894e-09 1.1558174e-06 -7.1044603e-08 -1.1974367e-08 -5.7511541e-08
7.4916667e+00 6.1726338e-08 1.3667146e-09 1.8556482e-08 3.0473013e-10 1.3599485e-09 8.6865903e-10 3.2252557e-06 1.3055210e-09 1.1595506e-06 -7.0978496e-08 -1.1715853e-08 -5.7349717e-08
7.4952778e+00 6.1967876e-08 6.0775766e-10 1.8867880e-08 3.0548965e-10 3.8042934e-10 6.2510385e-10 3.2384415e-06 1.4496849e-09 1.1635681e-06 -7.0865971e-08 -1.1668679e-08 -5.7252034e-08
7.4991667e+00 6.2231507e-08 6.3414306e-10 1.8530110e-08 6.5901363e-10 -8.5530678e-11 2.1218168e-10 3.2507356e-06 1.5576290e-09 1.1672073e-06 -7.0918353e-08 -1.1651229e-08 -5.7315484e-08
7.5027778e+00 6.2476308e-08 3.6726964e-10 1.7952259e-08 -1.1425402e-09 2.0300465e-10 -7.9787347e-10 3.2697439e-06 1.6017154e-09 1.1728298e-06 -7.1122089e-08 -1.1625190e-08 -5.7524822e-08
7.5083333e+00 6.2852924e-08 -1.0142192e-10 1.8685050e-08 -7.9877301e-11 -8.9057276e-11 -4.5815513e-10 3.2821610e-06 1.5954164e-09 1.1766879e-06 -7.1128145e-08 -1.1758801e-08 -5.7605752e-08
7.5119444e+00 6.3103119e-08 4.2985196e-11 1.9991329e-08 2.3976191e-11 -8.1044040e-10 -2.8889584e-10 3.2946277e-06 1.6998158e-09 1.1805845e-06 -7.1066341e-08 -1.1679188e-08 -5.7640331e-08
7.5155556e+00 6.3355454e-08 9.2554456e-10 1.9071737e-08 5.4651992e-10 1.3464116e-09 -3.0290907e-11 3.3081091e-06 1.6296535e-09 1.1848142e-06 -7.1037824e-08 -1.1517531e-08 -5.7638457e-08
7.5194444e+00 6.3627201e-08 -1.5299574e-09 2.0301623e-08 -3.0209063e-10 -3.3584040e-10 4.6355887e-11 3.3206791e-06 1.4820801e-09 1.1888476e-06 -7.1015188e-08 -1.1472897e-08 -5.7727114e-08
7.5230556e+00 6.3879536e-08 1.6089591e-10 2.0132177e-08 5.1104443e-10 6.3632428e-10 -8.6472784e-10 3.3332992e-06 1.4434384e-09 1.1927983e-06 -7.0952241e-08 -1.1384291e-08 -5.7769619e-08
7.5266667e+00 6.4134993e-08 -5.1938070e-10 1.9472511e-08 7.0003682e-11 -3.9809324e-11 4.7236673e-10 3.3459711e-06 1.3618063e-09 1.1968046e-06 -7.0998446e-08 -1.1392925e-08 -5.7757112e-08
7.5302778e+00 6.4404914e-08 -2.3793352e-10 2.0690280e-08 -4.9651696e-10 -1.8316704e-11 -3.5691357e-10 3.3596773e-06 1.3538572e-09 1.2011101e-06 -7.0933664e-08 -1.1441214e-08 -5.7985737e-08
7.5341667e+00 6.4695599e-08 1.6945631e-10 1.9388763e-08 1.0517964e-09 -2.8355460e-10 -1.6027336e-09 3.3724597e-06 1.4060144e-09 1.2050806e-06 -7.0860331e-08 -1.1291678e-08 -5.8143663e-08
7.5377778e+00 6.4965521e-08 3.1441409e-10 2.0414626e-08 -3.7487697e-10 1.2902674e-09 1.4495971e-10 3.3852953e-06 1.4854827e-09 1.2091875e-06 -7.0896470e-08 -1.0948190e-08 -5.8012949e-08
7.5413889e+00 6.5235442e-08 4.2282568e-10 2.0755842e-08 4.1282355e-11 1.0221642e-09 1.0616335e-09 3.3981850e-06 1.6284636e-09 1.2132673e-06 -7.0911891e-08 -1.0782225e-08 -5.7827687e-08
7.5450000e+00 6.5513367e-08 9.0362894e-10 2.0143765e-08 -1.8362357e-10 9.5152549e-11 6.4847331e-10 3.4121280e-06 1.8523463e-09 1.2176609e-06 -7.0959331e-08 -1.0665579e-08 -5.7733842e-08
7.5488889e+00 6.5817545e-08 1.0250098e-09 2.0754562e-08 -2.2300921e-10 6.3403718e-10 1.5591661e-10 3.4251328e-06 2.0751299e-09 1.2217293e-06 -7.0973666e-08 -1.0400124e-08 -5.7817638e-08
7.5525000e+00 6.6099996e-08 1.0417882e-09 2.0031066e-08 9.0685430e-11 1.1530652e-09 -9.2941908e-10 3.4381934e-06 2.2122160e-09 1.2257103e-06 -7.1030559e-08 -1.0221647e-08 -5.8018417e-08
7.5561111e+00 6.6382446e-08 2.2998053e-10 1.9877852e-08 -6.1584921e-10 4.8479322e-11 -9.2392919e-10 3.4513097e-06 2.3246790e-09 1.2296610e-06 -7.1073657e-08 -1.0051340e-08 -5.8173213e-08
7.5597222e+00 6.6665241e-08 8.1335616e-10 1.9726455e-08 2.1801546e-10 1.0980664e-09 -5.0495922e-10 3.4654976e-06 2.4299607e-09 1.2340680e-06 -7.1076020e-08 -9.9342720e-09 -5.8204098e-08
7.5636111e+00 6.6973111e-08 9.3593084e-11 2.1297501e-08 -2.3826680e-10 -3.6623598e-10 2.4023515e-10 3.4858795e-06 2.5086065e-09 1.2404883e-06 -7.1062269e-08 -9.9440477e-09 -5.8136907e-08
7.5691667e+00 6.7412924e-08 3.8065310e-10 2.0537831e-08 3.2077622e-10 3.2345825e-10 1.6291065e-10 3.4991993e-06 2.6699651e-09 1.2445714e-06 -7.1049761e-08 -9.8455572e-09 -5.8128575e-08
7.5727778e+00 6.7698803e-08 1.1162956e-09 2.0395027e-08 -2.0532228e-10 3.3960097e-10 -8.6000562e-11 3.5125757e-06 2.8717753e-09 1.2486076e-06 -7.0949988e-08 -9.6242281e-09 -5.8047716e-08
7.5763889e+00 6.7987406e-08 7.5592910e-10 2.0066564e-08 1.1263038e-09 1.1504341e-09 8.3239253e-10 3.5260114e-06 2.9634528e-09 1.2527361e-06 -7.0725927e-08 -9.4119260e-09 -5.7848710e-08
7.5800000e+00 6.8300515e-08 9.4577085e-11 2.1321265e-08 9.4194808e-10 2.7882908e-10 1.0045867e-09 3.5405497e-06 3.0591366e-09 1.2572169e-06 -7.0419308e-08 -9.2630322e-09 -5.7613661e-08
7.5838889e+00 6.8637709e-08 7.2969118e-10 2.0389637e-08 1.6862181e-09 6.5195666e-10 1.0101172e-09 3.5541136e-06 3.2816285e-09 1.2613826e-06 -7.0107734e-08 -9.0652515e-09 -5.7494239e-08
7.5875000e+00 6.8950818e-08 1.3344004e-09 2.1370625e-08 1.1898476e-09 6.7954549e-10 9.2236483e-11 3.5677393e-06 3.5285169e-09 1.2657272e-06 -6.9927867e-08 -8.8205699e-09 -5.7446985e-08
7.5911111e+00 6.9263927e-08 9.5602158e-10 2.2183468e-08 4.7046851e-10 9.6770362e-10 3.4395784e-10 3.5814258e-06 3.7664124e-09 1.2700738e-06 -6.9780391e-08 -8.4420944e-09 -5.7407956e-08
7.5947222e+00 6.9568251e-08 1.2509718e-09 2.1389607e-08 8.9084798e-10 1.5802750e-09 1.6303393e-11 3.5962315e-06 3.9649583e-09 1.2746259e-06 -6.9724444e-08 -7.9442356e-09 -5.7327337e-08
7.5986111e+00 6.9888598e-08 4.5940124e-10 2.0985411e-08 -4.1130865e-10 1.5320099e-09 6.7472434e-10 3.6100405e-06 4.1350278e-09 1.2788433e-06 -6.9761939e-08 -7.5993962e-09 -5.7144158e-08
7.6022222e+00 7.0186063e-08 1.1183604e-09 2.1292748e-08 6.5208750e-11 7.8952336e-10 1.0161535e-09 3.6239082e-06 4.3673498e-09 1.2831137e-06 -6.9719494e-08 -7.4993754e-09 -5.7185654e-08
7.6058333e+00 7.0483527e-08 1.0369262e-09 2.1516946e-08 3.2658689e-10 -1.1616189e-10 -1.3991881e-09 3.6378346e-06 4.5834575e-09 1.2874564e-06 -6.9634776e-08 -7.5618244e-09 -5.7362053e-08
7.6094444e+00 7.0781601e-08 9.6793873e-10 2.2018350e-08 4.5542236e-10 -3.0425811e-10 -2.2911893e-10 3.6529009e-06 4.8671996e-09 1.2920736e-06 -6.9530432e-08 -7.5335915e-09 -5.7444985e-08
7.6133333e+00 7.1130475e-08 1.4763585e-09 2.0962318e-08 4.3895518e-10 4.8075180e-10 -4.8172686e-10 3.6669574e-06 4.9606265e-09 1.2963199e-06 -6.9453559e-08 -7.4074973e-09 -5.7558210e-08
7.6169444e+00 7.1454430e-08 -6.0962268e-10 2.1605800e-08 2.7064463e-10 3.6814138e-10 -5.6342333e-10 3.6810777e-06 4.9773321e-09 1.3006340e-06 -6.9291150e-08 -7.2752110e-09 -5.7480904e-08
7.6205556e+00 7.1778385e-08 7.6460400e-10 2.1641577e-08 1.2285127e-09 5.2243867e-10 1.2770186e-09 3.7029261e-06 5.2141504e-09 1.3074333e-06 -6.9106581e-08 -6.6380410e-09 -5.7345926e-08
7.6261111e+00 7.2276805e-08 6.6344576e-10 2.2663911e-08 -1.2109563e-10 2.2657786e-09 -4.6715012e-10 3.7172088e-06 5.4451215e-09 1.3120102e-06 -6.9001487e-08 -6.1415391e-09 -5.7492818e-08
7.6297222e+00 7.2602002e-08 1.4793084e-09 2.3218451e-08 1.0911924e-09 1.0767791e-09 -8.8877923e-10 3.7315555e-06 5.6386821e-09 1.3165484e-06 -6.8795157e-08 -5.9085999e-09 -5.7468744e-08
7.6333333e+00 7.2927198e-08 3.1638374e-10 2.2276737e-08 8.1339544e-10 4.9141756e-10 1.1110025e-09 3.7470776e-06 5.7797453e-09 1.3213536e-06 -6.8625001e-08 -5.5825401e-09 -5.7198493e-08
7.6372222e+00 7.3277411e-08 8.9880461e-10 2.2453098e-08 6.4507756e-10 1.5468935e-09 1.2054350e-09 3.7615575e-06 5.8163827e-09 1.3258060e-06 -6.8519412e-08 -5.4336791e-09 -5.7001564e-08
7.6408333e+00 7.3602607e-08 -5.5891320e-10 2.2181421e-08 3.2959032e-10 -5.4472933e-10 6.1237227e-10 3.7761016e-06 5.8640488e-09 1.3302413e-06 -6.8461842e-08 -5.5344585e-09 -5.6642160e-08
7.6444444e+00 7.3928180e-08 1.0011185e-09 2.2282185e-08 2.0183204e-10 -1.3373946e-10 2.7051960e-09 3.7907099e-06 6.1281238e-09 1.3346606e-06 -6.8468577e-08 -5.2107099e-09 -5.6082957e-08
7.6480556e+00 7.4254154e-08 1.4487466e-09 2.2020101e-08 -2.6400367e-10 2.3132851e-09 2.4566853e-09 3.8065138e-06 6.3240169e-09 1.3394799e-06 -6.8541454e-08 -4.8273618e-09 -5.5723768e-08
7.6519444e+00 7.4605203e-08 2.3877514e-10 2.2841779e-08 -3.6066066e-10 8.3156062e-11 6.2207713e-10 3.8212556e-06 6.3749328e-09 1.3439779e-06 -6.8476776e-08 -4.8358809e-09 -5.5606755e-08
7.6555556e+00 7.4931177e-08 2.3357987e-10 2.2249099e-08 9.5769056e-10 -1.4050838e-10 4.5804573e-10 3.8360616e-06 6.3171663e-09 1.3484979e-06 -6.8372365e-08 -4.5700898e-09 -5.5588430e-08
7.6591667e+00 7.5257151e-08 -7.6948857e-10 2.3063489e-08 6.1087785e-12 1.9298709e-09 -2.8889709e-10 3.8520774e-06 6.2444729e-09 1.3534881e-06 -6.8319737e-08 -4.2536549e-09 -5.5626397e-08
7.6630556e+00 7.5597746e-08 1.4327074e-10 2.3389497e-08 4.4498501e-10 4.8271692e-11 -3.6528970e-11 3.8670139e-06 6.3093732e-09 1.3581249e-06 -6.8261340e-08 -4.2228391e-09 -5.5570426e-08
7.6666667e+00 7.5913496e-08 4.5881961e-10 2.3092958e-08 9.4061225e-11 1.5918689e-10 5.5318091e-10 3.8820126e-06 6.3997857e-09 1.3626845e-06 -6.8107111e-08 -4.2343966e-09 -5.5513928e-08
7.6702778e+00 7.6229246e-08 3.7995157e-10 2.2616019e-08 1.3295972e-09 -2.3699498e-10 -3.1659364e-11 3.8970736e-06 6.6426766e-09 1.3672373e-06 -6.7965299e-08 -4.1979205e-09 -5.5502853e-08
7.6738889e+00 7.6544997e-08 1.8733850e-09 2.3025153e-08 -2.0570533e-11 4.8256054e-10 1.3388456e-10 3.9133644e-06 6.9194002e-09 1.3721977e-06 -6.7991047e-08 -3.9138232e-09 -5.5412676e-08
7.6777778e+00 7.6900401e-08 5.1045106e-10 2.3150421e-08 -2.0011979e-10 1.2934297e-09 6.3906229e-10 3.9285609e-06 7.0948388e-09 1.3768039e-06 -6.8065584e-08 -3.4799686e-09 -5.5427585e-08
7.6813889e+00 7.7247894e-08 1.1171202e-09 2.3025896e-08 -4.8792149e-10 1.6273725e-09 -7.7668325e-10 3.9520738e-06 7.2876470e-09 1.3840474e-06 -6.8051519e-08 -3.0859891e-09 -5.5894010e-08
7.6869444e+00 7.7782499e-08 4.5542070e-11 2.4173499e-08 5.7231600e-10 9.6657984e-11 -2.0218629e-09 3.9674442e-06 7.3615194e-09 1.3887466e-06 -6.8071823e-08 -2.8515638e-09 -5.6169536e-08
7.6905556e+00 7.8129993e-08 6.3978418e-10 2.2935346e-08 -7.5974585e-10 1.4815434e-09 -5.2146157e-10 3.9828821e-06 7.4260227e-09 1.3934503e-06 -6.8236516e-08 -2.4332817e-09 -5.6326919e-08
7.6941667e+00 7.8468185e-08 -4.1377440e-11 2.4218600e-08 -7.6049501e-10 1.3344220e-09 -9.3129957e-10 3.9995807e-06 7.4225451e-09 1.3985557e-06 -6.8410419e-08 -2.1147642e-09 -5.6379297e-08
7.6980556e+00 7.8817793e-08 1.1419833e-11 2.3305930e-08 -7.3010147e-10 6.5673941e-10 4.8234344e-10 4.0151529e-06 7.4944875e-09 1.4031877e-06 -6.8474110e-08 -1.9201889e-09 -5.6238745e-08
7.7016667e+00 7.9142429e-08 6.5600057e-10 2.3128629e-08 1.4218639e-10 6.5318342e-10 8.1505881e-10 4.0307892e-06 7.6873924e-09 1.4078589e-06 -6.8442461e-08 -2.0188146e-09 -5.6161144e-08
7.7052778e+00 7.9467065e-08 1.1336085e-09 2.3700068e-08 1.4995824e-10 -1.3171533e-09 -9.8740832e-11 4.0464894e-06 8.0579770e-09 1.4125458e-06 -6.8423322e-08 -2.2373482e-09 -5.6254099e-08
7.7088889e+00 7.9791701e-08 2.3043622e-09 2.3285174e-08 2.6711411e-11 -1.5406169e-10 -7.5930443e-10 4.0622814e-06 8.3592208e-09 1.4173348e-06 -6.8424979e-08 -2.2482621e-09 -5.6211646e-08
7.7125000e+00 8.0397445e-08 4.9032326e-10 2.4723347e-08 -4.2012677e-11 8.0587233e-11 1.1511764e-09 4.0794266e-06 8.4608387e-09 1.4225596e-06 -6.8215325e-08 -2.2042630e-09 -5.6087602e-08
7.7163889e+00 8.1095652e-08 3.8506482e-10 2.3912699e-08 1.8390481e-09 1.9446599e-10 -8.7937153e-11 4.0954799e-06 8.4893988e-09 1.4273065e-06 -6.7970768e-08 -1.9852237e-09 -5.6097554e-08
7.7200000e+00 8.1743988e-08 -1.2010869e-10 2.3674534e-08 4.1840040e-10 1.2801539e-09 -3.9263913e-12 4.1116610e-06 8.4593254e-09 1.4320436e-06 -6.7776459e-08 -1.9316443e-09 -5.5998784e-08
7.7236111e+00 8.2392324e-08 -1.5888694e-10 2.3813839e-08 1.3752258e-09 -9.1944570e-10 9.1564511e-10 4.1292173e-06 8.4971488e-09 1.4371369e-06 -6.7583799e-08 -1.9887403e-09 -5.5969765e-08
7.7275000e+00 8.2973863e-08 4.8471701e-10 2.3598493e-08 2.7614624e-10 5.6251925e-10 -6.6690845e-10 4.1456127e-06 8.6521308e-09 1.4418422e-06 -6.7578406e-08 -1.9048287e-09 -5.6051320e-08
7.7311111e+00 8.3335363e-08 9.5307459e-10 2.3571560e-08 -2.2636542e-10 2.3911431e-12 -8.5907313e-11 4.1620793e-06 8.8779079e-09 1.4466317e-06 -6.7572537e-08 -1.8404333e-09 -5.6015558e-08
7.7347222e+00 8.3696863e-08 1.1414945e-09 2.4441612e-08 2.8053873e-10 4.3113272e-10 4.1601948e-10 4.1786171e-06 9.0573125e-09 1.4520026e-06 -6.7685969e-08 -1.5591555e-09 -5.5933918e-08
7.7383333e+00 8.4058363e-08 5.2286968e-10 2.9401000e-08 -1.3275996e-09 1.4624897e-09 3.3757835e-10 4.2054729e-06 9.4155533e-09 1.4640288e-06 -6.7699153e-08 -6.3828376e-10 -5.5856776e-08
7.7441667e+00 8.4581002e-08 1.5345077e-09 4.5231494e-08 1.2522629e-09 2.3753009e-09 1.0322973e-10 4.2221703e-06 9.7116227e-09 1.4721805e-06 -6.7476598e-08 -6.0144161e-11 -5.5952014e-08
7.7477778e+00 8.4791686e-08 1.2121747e-09 3.6487652e-08 8.0209178e-10 1.5168593e-09 -9.8234765e-10 4.2389091e-06 9.9454921e-09 1.4787906e-06 -6.7333835e-08 3.0502059e-10 -5.6110941e-08
7.7513889e+00 8.5002369e-08 9.5746771e-10 2.9777298e-08 5.1571892e-10 9.4150841e-10 -4.8467033e-10 4.2556895e-06 1.0136148e-08 1.4845178e-06 -6.7141118e-08 6.2513245e-10 -5.6243353e-08
7.7550000e+00 8.5213053e-08 8.1127227e-10 2.7637179e-08 1.2632066e-09 1.2135535e-09 -7.3759262e-10 4.2725115e-06 1.0298342e-08 1.4899105e-06 -6.7136745e-08 7.2641175e-10 -5.6167995e-08
7.7586111e+00 8.5423736e-08 6.9343083e-10 2.6423242e-08 -1.2228424e-09 -5.3171939e-10 1.4332091e-09 4.2893823e-06 1.0506273e-08 1.4951796e-06 -6.7176147e-08 6.8495742e-10 -5.6136733e-08
7.7622222e+00 8.5709215e-08 1.2355752e-09 2.6399282e-08 8.5913597e-10 2.5263990e-10 -1.1446422e-09 4.3076162e-06 1.0625735e-08 1.5009418e-06 -6.7031111e-08 1.0043295e-09 -5.6063900e-08
7.7661111e+00 8.6037923e-08 -2.0647161e-10 2.7239725e-08 3.8402419e-10 1.7438640e-09 1.7689242e-09 4.3246101e-06 1.0669503e-08 1.5063561e-06 -6.6902230e-08 1.4045481e-09 -5.5788072e-08
7.7697222e+00 8.6343153e-08 6.1251720e-10 2.7037373e-08 8.0564582e-10 9.5049355e-10 7.7718167e-10 4.3416641e-06 1.0832716e-08 1.5117863e-06 -6.6673294e-08 1.6821744e-09 -5.5683106e-08
7.7733333e+00 8.6648382e-08 9.0163187e-10 2.7398809e-08 1.3076155e-09 9.1854630e-10 1.9173834e-10 4.3600971e-06 1.1017677e-08 1.5175365e-06 -6.6450599e-08 1.7573837e-09 -5.5744985e-08
7.7772222e+00 8.6974966e-08 6.9171837e-10 2.6128965e-08 6.0119682e-10 -4.4838693e-10 -7.2212838e-10 4.3772752e-06 1.1179853e-08 1.5227687e-06 -6.6235444e-08 1.8483040e-09 -5.5847573e-08
7.7808333e+00 8.7273747e-08 8.1281503e-10 2.6322440e-08 1.3848504e-09 1.0604821e-09 -2.2483987e-10 4.3945121e-06 1.1339452e-08 1.5279741e-06 -6.6096419e-08 1.9316980e-09 -5.5787300e-08
7.7844444e+00 8.7572527e-08 6.6781022e-10 2.5860723e-08 -1.0154222e-10 -4.9905561e-10 7.8119949e-10 4.4118079e-06 1.1533730e-08 1.5331032e-06 -6.6112524e-08 1.8218859e-09 -5.5978969e-08
7.7880556e+00 8.7871308e-08 1.1345352e-09 2.5558246e-08 -4.7121208e-11 -2.4022345e-10 -2.5504452e-09 4.4305001e-06 1.1715592e-08 1.5387510e-06 -6.6105816e-08 2.1067751e-09 -5.6194568e-08
7.7919444e+00 8.8193072e-08 4.3211601e-10 2.7015384e-08 1.0461841e-10 2.0211628e-09 7.0244817e-10 4.4479216e-06 1.1810335e-08 1.5440012e-06 -6.5957047e-08 2.5728646e-09 -5.6376232e-08
7.7955556e+00 8.8525791e-08 4.4682746e-10 2.5617091e-08 1.2686346e-09 1.1166522e-09 -2.3793469e-09 4.4654097e-06 1.1945561e-08 1.5491790e-06 -6.5873873e-08 2.8911135e-09 -5.6584549e-08
7.7991667e+00 8.8867484e-08 8.0768182e-10 2.6289387e-08 -5.0087417e-10 1.0258676e-09 4.5642242e-10 4.4924459e-06 1.2473828e-08 1.5575084e-06 -6.5898435e-08 3.3354462e-09 -5.6750947e-08
7.8047222e+00 8.9393165e-08 2.3778475e-09 2.7985939e-08 3.5350198e-10 9.1850542e-10 -1.4548105e-09 4.5101049e-06 1.2817386e-08 1.5630306e-06 -6.5818521e-08 3.5662557e-09 -5.6831212e-08
7.8083333e+00 8.9734857e-08 8.0939434e-10 2.7372659e-08 3.8416146e-10 6.3535423e-10 7.1390869e-10 4.5291970e-06 1.3118255e-08 1.5688687e-06 -6.5717754e-08 3.7728112e-09 -5.6703540e-08
7.8122222e+00 9.0096370e-08 1.7824458e-09 2.6972730e-08 4.7955899e-10 6.5589517e-10 3.8042011e-10 4.5469939e-06 1.3331709e-08 1.5742801e-06 -6.5615860e-08 4.0021829e-09 -5.6701788e-08
7.8158333e+00 9.0429887e-08 1.9780417e-10 2.7276327e-08 4.6100537e-10 8.8828455e-10 -3.6424773e-10 4.5648565e-06 1.3477709e-08 1.5796966e-06 -6.5532797e-08 4.0763717e-09 -5.6509979e-08
7.8194444e+00 9.0763404e-08 1.1566526e-09 2.7022971e-08 3.0572596e-10 -3.8882958e-10 2.1347962e-09 4.5827849e-06 1.3799983e-08 1.5851185e-06 -6.5399901e-08 4.1255111e-09 -5.6398978e-08
7.8230556e+00 9.1096922e-08 1.8331393e-09 2.7330028e-08 9.2100134e-10 7.1964651e-10 -1.1101784e-09 4.6021660e-06 1.3919584e-08 1.5910389e-06 -6.5232757e-08 4.2483173e-09 -5.6668315e-08
7.8269444e+00 9.1456747e-08 -8.0283405e-10 2.7781373e-08 5.1166693e-10 4.8057283e-11 -1.1984199e-09 4.6202314e-06 1.3915873e-08 1.5965904e-06 -6.5038573e-08 4.4778670e-09 -5.6710300e-08
7.8305556e+00 9.1792856e-08 7.6839803e-10 2.7872286e-08 1.2807949e-09 1.4973202e-09 8.1086097e-10 4.6383630e-06 1.4095063e-08 1.6020571e-06 -6.4825381e-08 4.9673588e-09 -5.6643322e-08
7.8341667e+00 9.2128964e-08 8.9398292e-10 2.6929756e-08 6.8713709e-10 1.7980443e-09 -1.9259481e-10 4.6579635e-06 1.4221668e-08 1.6080194e-06 -6.4619320e-08 5.2298494e-09 -5.6503164e-08
7.8380556e+00 9.2490926e-08 1.9665228e-10 2.8572341e-08 1.0790978e-09 -1.5712515e-10 1.3939424e-09 4.6762327e-06 1.4353809e-08 1.6136364e-06 -6.4449665e-08 5.4200512e-09 -5.6471607e-08
7.8416667e+00 9.2827034e-08 1.0292398e-09 2.7737100e-08 4.8694644e-10 1.4376048e-09 -1.1026433e-09 4.6945698e-06 1.4588630e-08 1.6191381e-06 -6.4243509e-08 5.6911440e-09 -5.6476300e-08
7.8452778e+00 9.3178354e-08 1.1492351e-09 2.7416182e-08 1.4160388e-09 3.8744986e-10 1.0593253e-09 4.7143955e-06 1.4847155e-08 1.6251199e-06 -6.3987637e-08 5.9782388e-09 -5.6354497e-08
7.8491667e+00 9.3563275e-08 1.0778280e-09 2.8266416e-08 7.7714537e-10 1.4072777e-09 -1.5304798e-11 4.7328783e-06 1.5071597e-08 1.6307220e-06 -6.3920550e-08 6.2092304e-09 -5.6484280e-08
7.8527778e+00 9.3920701e-08 1.0043530e-09 2.7893866e-08 -1.5788043e-10 1.4780735e-10 -1.1826877e-09 4.7514316e-06 1.5223264e-08 1.6363666e-06 -6.3868751e-08 6.2810063e-09 -5.6668065e-08
7.8563889e+00 9.4278127e-08 4.0268332e-10 2.8692450e-08 6.3602189e-10 3.3540346e-10 -5.1378701e-10 4.7801114e-06 1.5325187e-08 1.6451207e-06 -6.3667914e-08 6.2191800e-09 -5.6824467e-08
7.8619444e+00 9.4819623e-08 2.1192646e-10 2.8350558e-08 5.6900288e-10 -6.0595157e-10 -4.2462738e-10 4.7988407e-06 1.5519554e-08 1.6508211e-06 -6.3516683e-08 6.2268580e-09 -5.6862154e-08
7.8655556e+00 9.5165289e-08 1.5912524e-09 2.8793997e-08 8.2697041e-10 6.5764164e-10 7.6744199e-11 4.8176382e-06 1.5697891e-08 1.6564856e-06 -6.3326153e-08 6.5144520e-09 -5.6745509e-08
7.8691667e+00 9.5510955e-08 6.3205988e-11 2.7991640e-08 9.3176977e-10 1.2785027e-09 9.9997993e-10 4.8379579e-06 1.5909655e-08 1.6625118e-06 -6.3119242e-08 6.6626176e-09 -5.6600343e-08
7.8730556e+00 9.5883211e-08 1.7610368e-09 2.8105578e-08 8.4175556e-10 -3.5226805e-10 2.4430096e-10 4.8568974e-06 1.6301531e-08 1.6680491e-06 -6.2996303e-08 6.6727383e-09 -5.6511583e-08
7.8766667e+00 9.6233217e-08 1.8744568e-09 2.7403845e-08 2.9306811e-10 4.2040295e-10 5.7502718e-10 4.8759079e-06 1.6630658e-08 1.6737217e-06 -6.2953786e-08 7.0101349e-09 -5.6412948e-08
7.8802778e+00 9.6603700e-08 1.1789013e-09 2.9463455e-08 9.9398502e-11 1.8510232e-09 3.3544878e-10 4.8949914e-06 1.7013209e-08 1.6795387e-06 -6.2812516e-08 7.3699054e-09 -5.6530248e-08
7.8838889e+00 9.6974183e-08 2.3700861e-09 2.8851158e-08 1.2046292e-09 5.7102896e-10 -1.4182198e-09 4.9156247e-06 1.7204286e-08 1.6857563e-06 -6.2364490e-08 7.6651891e-09 -5.6598320e-08
7.8877778e+00 9.7373165e-08 -7.2405539e-10 2.9026743e-08 2.6355916e-09 1.2748903e-09 8.3474502e-10 4.9348599e-06 1.7236036e-08 1.6916117e-06 -6.2027166e-08 7.8629731e-09 -5.6561627e-08
7.8913889e+00 9.7743647e-08 1.0186085e-09 2.9672063e-08 4.7816657e-10 5.6634302e-11 -4.9603761e-10 4.9541693e-06 1.7326591e-08 1.6973869e-06 -6.1884545e-08 8.2402414e-09 -5.6786155e-08
7.8950000e+00 9.8125253e-08 -1.7851421e-10 2.8223628e-08 8.3833977e-10 2.4832170e-09 -1.5765287e-09 4.9750490e-06 1.7297685e-08 1.7035111e-06 -6.1678134e-08 8.6932615e-09 -5.7027583e-08
7.8988889e+00 9.8543061e-08 -7.0496117e-11 2.8785412e-08 9.3089721e-10 3.4876775e-10 -4.9285918e-10 4.9945166e-06 1.7439242e-08 1.7096218e-06 -6.1366064e-08 8.7641904e-09 -5.7079175e-08
7.9025000e+00 9.8931026e-08 1.3837357e-09 3.2473179e-08 1.9497432e-09 1.2874071e-10 1.6633485e-11 5.0140608e-06 1.7724557e-08 1.7167717e-06 -6.1088820e-08 9.0589812e-09 -5.7183736e-08
7.9061111e+00 9.9318991e-08 1.2631806e-09 3.9203059e-08 6.0943753e-10 1.8558546e-09 -9.8181729e-10 5.0336813e-06 1.8170236e-08 1.7242782e-06 -6.0865637e-08 9.7806001e-09 -5.7260626e-08
7.9097222e+00 9.9705775e-08 2.8714541e-09 3.6047999e-08 1.4507079e-09 3.0022388e-09 2.7206779e-10 5.0548951e-06 1.8568292e-08 1.7315796e-06 -6.0611539e-08 1.0523084e-08 -5.7061133e-08
7.9136111e+00 1.0011058e-07 5.5759343e-10 3.1919391e-08 7.2727921e-10 1.6392826e-09 1.4378698e-09 5.0838228e-06 1.8863125e-08 1.7407397e-06 -6.0367530e-08 1.1053862e-08 -5.6962142e-08
7.9188889e+00 1.0065996e-07 1.3138674e-09 3.0909920e-08 8.1382729e-10 8.0561593e-10 -8.1266062e-10 5.1052393e-06 1.9130314e-08 1.7474570e-06 -6.0230630e-08 1.1320135e-08 -5.6946960e-08
7.9227778e+00 1.0106477e-07 9.8783804e-10 3.1620309e-08 3.5960520e-10 8.5894767e-10 9.4278506e-10 5.1252031e-06 1.9398581e-08 1.7536922e-06 -6.0150630e-08 1.1437353e-08 -5.7004494e-08
7.9263889e+00 1.0144265e-07 1.5009169e-09 3.0886313e-08 3.7885768e-10 -6.9812496e-11 -1.4738692e-09 5.1452433e-06 1.9603663e-08 1.7598966e-06 -6.0065544e-08 1.1629926e-08 -5.7043531e-08
7.9300000e+00 1.0183900e-07 4.0165367e-10 3.1311746e-08 4.0655224e-10 1.3662600e-09 1.1135298e-09 5.1653616e-06 1.9738825e-08 1.7661216e-06 -6.0056262e-08 1.1798190e-08 -5.6974258e-08
7.9336111e+00 1.0223536e-07 8.5226464e-10 3.1092613e-08 -3.2087448e-10 -2.3347428e-10 -4.7408446e-10 5.1871149e-06 2.0025783e-08 1.7727335e-06 -5.9954880e-08 1.1881371e-08 -5.7172086e-08
7.9375000e+00 1.0266220e-07 1.6197445e-09 3.0455976e-08 1.1898631e-09 7.5347103e-10 -1.2215843e-09 5.2073955e-06 2.0249631e-08 1.7789278e-06 -5.9819664e-08 1.2098378e-08 -5.7382072e-08
7.9411111e+00 1.0305855e-07 4.5692810e-10 3.1640430e-08 5.8284865e-11 7.0746536e-10 -7.1674908e-10 5.2277550e-06 2.0427079e-08 1.7852403e-06 -5.9679536e-08 1.2450375e-08 -5.7600278e-08
7.9447222e+00 1.0346215e-07 1.1892843e-09 3.1641489e-08 1.2352011e-09 1.6622542e-09 -1.2974626e-09 5.2481947e-06 2.0653287e-08 1.7914617e-06 -5.9570135e-08 1.2811768e-08 -5.7610347e-08
7.9483333e+00 1.0387146e-07 9.0927380e-10 3.0726522e-08 -2.2534076e-10 7.7072255e-10 1.2045252e-09 5.2702969e-06 2.0917055e-08 1.7981555e-06 -5.9470543e-08 1.3164295e-08 -5.7445479e-08
7.9522222e+00 1.0431227e-07 1.3629563e-09 3.1584496e-08 1.0789841e-09 1.4330422e-09 2.0862049e-10 5.2909041e-06 2.1204639e-08 1.8044765e-06 -5.9164242e-08 1.3550895e-08 -5.7517550e-08
7.9558333e+00 1.0472158e-07 1.3050058e-09 3.1782832e-08 1.7484047e-09 1.1696325e-09 -8.7389112e-10 5.3115921e-06 2.1461350e-08 1.8109030e-06 -5.8790958e-08 1.3783521e-08 -5.7661447e-08
7.9594444e+00 1.0513114e-07 1.0765404e-09 3.2641157e-08 1.6972991e-09 3.9645712e-10 -4.5438019e-10 5.3323619e-06 2.1767186e-08 1.8174158e-06 -5.8559579e-08 1.3891554e-08 -5.7787085e-08
7.9630556e+00 1.0555212e-07 1.7607479e-09 3.2648995e-08 4.3851069e-10 3.3083912e-10 -7.0536288e-10 5.3548223e-06 2.2011888e-08 1.8242669e-06 -5.8402613e-08 1.4165601e-08 -5.7815751e-08
7.9669444e+00 1.0600548e-07 3.4724239e-10 3.1126103e-08 9.0690949e-10 1.3823223e-09 4.5965461e-10 5.3757646e-06 2.2159238e-08 1.8305695e-06 -5.8238721e-08 1.4437693e-08 -5.7796775e-08
7.9705556e+00 1.0642646e-07 1.0197444e-09 3.2056445e-08 6.0593842e-10 4.4946361e-10 -2.8448916e-10 5.4081455e-06 2.2521733e-08 1.8404166e-06 -5.8063160e-08 1.4716709e-08 -5.7891588e-08
7.9761111e+00 1.0707417e-07 1.1661536e-09 3.2108399e-08 4.4742559e-10 7.7149428e-10 -2.8438675e-10 5.4292987e-06 2.2763738e-08 1.8468026e-06 -5.7960924e-08 1.4972232e-08 -5.7898637e-08
7.9797222e+00 1.0749777e-07 1.0789699e-09 3.1910058e-08 4.9629304e-10 9.4874133e-10 2.1931770e-10 5.4505354e-06 2.2967638e-08 1.8532335e-06 -5.7818912e-08 1.5152863e-08 -5.7724110e-08
7.9833333e+00 1.0792138e-07 8.1264193e-10 3.2558529e-08 8.1458763e-10 2.6730387e-10 1.3917000e-09 5.4718557e-06 2.3206893e-08 1.8597331e-06 -5.7725974e-08 1.5173916e-08 -5.7422289e-08
7.9869444e+00 1.0834498e-07 1.4069594e-09 3.2598275e-08 4.3302539e-11 -1.2556941e-10 1.3943431e-09 5.4949094e-06 2.3502958e-08 1.8666564e-06 -5.7654405e-08 1.5216991e-08 -5.7388579e-08
7.9908333e+00 1.0880117e-07 1.1434960e-09 3.1849798e-08 5.7014677e-10 3.9484735e-10 -1.1054023e-09 5.5164045e-06 2.3703293e-08 1.8731596e-06 -5.7363366e-08 1.5725505e-08 -5.7393762e-08
7.9944444e+00 1.0923904e-07 7.1504557e-10 3.3343367e-08 2.1163658e-09 3.0285745e-09 1.0575569e-09 5.5379875e-06 2.3969586e-08 1.8798008e-06 -5.7051766e-08 1.6317797e-08 -5.7236275e-08
7.9980556e+00 1.0969224e-07 1.7553962e-09 3.3232866e-08 7.5994587e-10 9.5886484e-10 3.9616769e-10 5.5596598e-06 2.4068998e-08 1.8864168e-06 -5.6740915e-08 1.6697955e-08 -5.7068855e-08
8.0016667e+00 1.1014545e-07 -8.3313681e-10 3.3091094e-08 2.1094440e-09 1.6004366e-09 1.1492472e-09 5.5830992e-06 2.4103980e-08 1.8935208e-06 -5.6384682e-08 1.6916159e-08 -5.7043302e-08
8.0055556e+00 1.1063351e-07 1.1344817e-09 3.3038614e-08 9.4398118e-10 -2.3636790e-10 -9.3022321e-10 5.6049571e-06 2.4368068e-08 1.9000941e-06 -5.6158078e-08 1.7148271e-08 -5.7027575e-08
8.0091667e+00 1.1108672e-07 1.3155074e-09 3.2857381e-08 1.1477463e-09 1.7989982e-09 1.0753963e-09 5.6269024e-06 2.4638046e-08 1.9066952e-06 -5.5905653e-08 1.7605595e-08 -5.6921476e-08
8.0127778e+00 1.1152000e-07 1.1891185e-09 3.3317367e-08 1.1823318e-09 1.2798014e-09 -9.6017201e-11 5.6489331e-06 2.4959332e-08 1.9135673e-06 -5.5671578e-08 1.7835191e-08 -5.7095263e-08
8.0163889e+00 1.1195209e-07 1.7915060e-09 3.5574047e-08 9.7836108e-10 2.6588984e-10 -1.5081687e-09 5.6727536e-06 2.5273702e-08 1.9212728e-06 -5.5544390e-08 1.7956348e-08 -5.7087161e-08
8.0202778e+00 1.1241741e-07 9.1663730e-10 3.6154793e-08 1.1182543e-10 4.9150435e-10 1.5776164e-09 5.6949612e-06 2.5514338e-08 1.9284372e-06 -5.5477893e-08 1.8165431e-08 -5.6980132e-08
8.0238889e+00 1.1284950e-07 1.3157792e-09 3.5666706e-08 5.0198644e-10 9.1608976e-10 -5.8965863e-10 5.7172551e-06 2.5878572e-08 1.9354702e-06 -5.5344807e-08 1.8505795e-08 -5.7088940e-08
8.0275000e+00 1.1329362e-07 2.0632774e-09 3.4838369e-08 7.2649940e-10 1.3753145e-09 -4.1472659e-10 5.7396384e-06 2.6339871e-08 1.9423218e-06 -5.5299480e-08 1.8696338e-08 -5.7070907e-08
8.0311111e+00 1.1375547e-07 2.2162587e-09 3.3847786e-08 -3.0809287e-10 -9.2540187e-11 5.8118372e-10 5.7742520e-06 2.7034254e-08 1.9526914e-06 -5.5139214e-08 1.8911875e-08 -5.6958879e-08
8.0366667e+00 1.1446600e-07 1.9709746e-09 3.3721787e-08 1.2696874e-09 1.0357185e-09 9.0987462e-11 5.7968664e-06 2.7419877e-08 1.9594502e-06 -5.4908517e-08 1.9060755e-08 -5.6849438e-08
8.0402778e+00 1.1492784e-07 1.6065170e-09 3.4033752e-08 8.5982641e-10 -3.3427030e-11 9.1923909e-10 5.8213221e-06 2.7780371e-08 1.9667482e-06 -5.4742504e-08 1.9183237e-08 -5.6730980e-08
8.0441667e+00 1.1542479e-07 1.4989574e-09 3.3901182e-08 5.6313710e-10 7.9910192e-10 9.6111001e-11 5.8441255e-06 2.8081838e-08 1.9736096e-06 -5.4558984e-08 1.9565927e-08 -5.6611420e-08
8.0477778e+00 1.1588559e-07 1.2977963e-09 3.4883837e-08 1.1308984e-09 1.7772534e-09 1.0075193e-09 5.8670197e-06 2.8439972e-08 1.9806006e-06 -5.4343265e-08 1.9997332e-08 -5.6572641e-08
8.0513889e+00 1.1634639e-07 2.0246661e-09 3.5198850e-08 8.6035066e-10 1.1270521e-09 -6.4956166e-10 5.8900048e-06 2.8753324e-08 1.9875595e-06 -5.4197242e-08 2.0433704e-08 -5.6650693e-08
8.0550000e+00 1.1680719e-07 8.8235390e-10 3.4563277e-08 4.8755915e-10 1.8107019e-09 -7.0914769e-11 5.9148595e-06 2.9008889e-08 1.9951112e-06 -5.4070688e-08 2.0783237e-08 -5.6530402e-08
8.0588889e+00 1.1730344e-07 1.3192089e-09 3.5733758e-08 5.9718789e-10 3.7435047e-10 1.1019822e-09 5.9380351e-06 2.9375633e-08 2.0022016e-06 -5.3848150e-08 2.1003724e-08 -5.6409060e-08
8.0625000e+00 1.1778277e-07 2.0831275e-09 3.5345654e-08 1.4570038e-09 1.1100136e-09 1.8094300e-11 5.9613054e-06 2.9733268e-08 2.0091630e-06 -5.3575331e-08 2.1077216e-08 -5.6360584e-08
8.0661111e+00 1.1826497e-07 1.2347155e-09 3.4441305e-08 1.0613272e-09 -6.1524652e-10 4.2938261e-10 5.9864722e-06 3.0086893e-08 2.0166760e-06 -5.3293168e-08 2.1103832e-08 -5.6385877e-08
8.0700000e+00 1.1878426e-07 1.8115819e-09 3.5495916e-08 1.3572178e-09 7.8163230e-10 -6.4618405e-10 6.0099400e-06 3.0403988e-08 2.0236470e-06 -5.3152058e-08 2.1325114e-08 -5.6462493e-08
8.0736111e+00 1.1926647e-07 1.1301604e-09 3.4386227e-08 -5.4669573e-11 7.0808092e-10 -6.1041617e-11 6.0335031e-06 3.0578506e-08 2.0307065e-06 -5.3006392e-08 2.1479710e-08 -5.6430187e-08
8.0772222e+00 1.1975000e-07 4.8886441e-10 3.6384016e-08 1.3992803e-09 3.3269697e-10 3.5924778e-10 6.0571617e-06 3.0730496e-08 2.0379045e-06 -5.2790643e-08 2.1717504e-08 -5.6460640e-08
8.0808333e+00 1.2023627e-07 9.2117202e-10 3.5775101e-08 5.9224873e-10 1.2681817e-09 -6.4034820e-10 6.0809162e-06 3.0976096e-08 2.0450653e-06 -5.2688788e-08 2.1900601e-08 -5.6445946e-08
8.0844444e+00 1.2072254e-07 1.3573018e-09 3.6010283e-08 3.4794892e-10 -3.5531694e-11 7.7598521e-10 6.1066052e-06 3.1433061e-08 2.0528562e-06 -5.2512322e-08 2.1986563e-08 -5.6254738e-08
8.0883333e+00 1.2124621e-07 2.5792231e-09 3.6513118e-08 1.1646158e-09 5.7291054e-10 8.6293986e-10 6.1305589e-06 3.1786201e-08 2.0601675e-06 -5.2196343e-08 2.2177716e-08 -5.6094644e-08
8.0919444e+00 1.2173248e-07 6.9691320e-10 3.6781714e-08 1.7521222e-09 7.1397036e-10 6.1485489e-10 6.1675970e-06 3.2183420e-08 2.0713930e-06 -5.1806610e-08 2.2552168e-08 -5.5666328e-08
8.0975000e+00 1.2247482e-07 1.6983756e-09 3.6364803e-08 5.8627115e-10 9.2460962e-10 1.9550387e-09 6.1917924e-06 3.2535242e-08 2.0787177e-06 -5.1533313e-08 2.2781896e-08 -5.5414192e-08
8.1011111e+00 1.2295674e-07 1.5655283e-09 3.7064152e-08 1.9364720e-09 6.2196764e-10 3.7237559e-10 6.2160829e-06 3.2969165e-08 2.0860707e-06 -5.1109704e-08 2.3138207e-08 -5.5261238e-08
8.1047222e+00 1.2343866e-07 2.4600467e-09 3.6648847e-08 1.9737612e-09 1.7767941e-09 1.0395048e-09 6.2404684e-06 3.3312058e-08 2.0934467e-06 -5.0912961e-08 2.3677192e-08 -5.5026964e-08
8.1083333e+00 1.2392058e-07 7.2102755e-10 3.7293494e-08 -1.5766815e-10 1.8517696e-09 1.1230204e-09 6.2668390e-06 3.3727888e-08 2.1013409e-06 -5.0737181e-08 2.4030100e-08 -5.4998024e-08
8.1122222e+00 1.2446822e-07 2.8611362e-09 3.6191648e-08 1.6643544e-09 3.5437660e-10 -8.7495693e-10 6.2914311e-06 3.4246057e-08 2.1086425e-06 -5.0329140e-08 2.4283986e-08 -5.5205347e-08
8.1158333e+00 1.2498647e-07 1.9459975e-09 3.7006098e-08 2.1021746e-09 1.3548380e-09 -1.0387957e-09 6.3161254e-06 3.4644211e-08 2.1159824e-06 -5.0031388e-08 2.4694266e-08 -5.5077896e-08
8.1194444e+00 1.2550471e-07 1.7477408e-09 3.6574878e-08 6.4630922e-10 1.4072540e-09 2.2152677e-09 6.3428335e-06 3.5176956e-08 2.1239237e-06 -4.9870526e-08 2.5214668e-08 -5.4949620e-08
8.1233333e+00 1.2606283e-07 2.8415964e-09 3.7349185e-08 7.3250731e-10 1.8459606e-09 -1.1157580e-09 6.3677398e-06 3.5614464e-08 2.1314464e-06 -4.9709443e-08 2.5541202e-08 -5.4992631e-08
8.1269444e+00 1.2657926e-07 1.2172256e-09 3.8063795e-08 7.5440987e-10 3.5233766e-10 7.1872925e-10 6.3927473e-06 3.5966625e-08 2.1390371e-06 -4.9555922e-08 2.5658155e-08 -5.4972299e-08
8.1305556e+00 1.2709025e-07 2.0498267e-09 3.8031687e-08 6.6271395e-10 4.3501682e-10 -5.3104606e-10 6.4178557e-06 3.6302094e-08 2.1466768e-06 -4.9351216e-08 2.5829679e-08 -5.4834694e-08
8.1341667e+00 1.2760125e-07 1.0623752e-09 3.8555115e-08 1.2268792e-09 7.1971992e-10 1.8012412e-09 6.4450081e-06 3.6658095e-08 2.1548316e-06 -4.9057846e-08 2.6033916e-08 -5.4704928e-08
8.1380556e+00 1.2815155e-07 2.0043924e-09 3.7355961e-08 1.2877195e-09 5.5703531e-10 -6.8896100e-10 6.4703257e-06 3.7078224e-08 2.1623395e-06 -4.8789262e-08 2.6195283e-08 -5.4709483e-08
8.1416667e+00 1.2866254e-07 1.8932136e-09 3.7909449e-08 1.1915152e-09 5.2932208e-10 6.4691837e-10 6.4957456e-06 3.7387439e-08 2.1698498e-06 -4.8582406e-08 2.6549833e-08 -5.4713971e-08
8.1452778e+00 1.2918931e-07 9.7542154e-10 3.7379379e-08 7.1792213e-10 1.8575828e-09 -6.8835047e-10 6.5212700e-06 3.7650591e-08 2.1774215e-06 -4.8382968e-08 2.6970889e-08 -5.5007391e-08
8.1488889e+00 1.2972248e-07 1.4658788e-09 3.8525797e-08 1.1230470e-09 9.7705589e-10 -2.0201411e-09 6.5607435e-06 3.8181240e-08 2.1893134e-06 -4.8007287e-08 2.7522517e-08 -5.5402910e-08
8.1544444e+00 1.3054275e-07 1.7340130e-09 3.8963157e-08 1.1310401e-09 1.4368364e-09 -3.5297331e-10 6.5865348e-06 3.8544912e-08 2.1970434e-06 -4.7901052e-08 2.7980856e-08 -5.5496874e-08
8.1580556e+00 1.3107592e-07 1.6398330e-09 3.8528934e-08 -1.5040894e-10 1.6487997e-09 -5.1438250e-10 6.6144285e-06 3.8802348e-08 2.2053602e-06 -4.7753121e-08 2.8242675e-08 -5.5471250e-08
8.1619444e+00 1.3165923e-07 5.7784905e-10 3.8890484e-08 1.4183908e-09 -1.2078408e-11 7.3401608e-10 6.6404411e-06 3.9022473e-08 2.2132386e-06 -4.7372735e-08 2.8649479e-08 -5.5283835e-08
8.1655556e+00 1.3220524e-07 1.4642863e-09 4.0089129e-08 2.0928640e-09 2.7507704e-09 9.9596605e-10 6.6665614e-06 3.9323925e-08 2.2212222e-06 -4.6893957e-08 2.9454812e-08 -5.5041284e-08
8.1691667e+00 1.3275125e-07 1.3323308e-09 3.9944212e-08 2.3266170e-09 2.6709024e-09 1.2429713e-09 6.6927894e-06 3.9558636e-08 2.2291816e-06 -4.6525607e-08 3.0000600e-08 -5.4789517e-08
8.1727778e+00 1.3329726e-07 8.4511216e-10 3.9847367e-08 1.0735446e-09 1.0034599e-09 1.0810286e-09 6.7211553e-06 3.9923167e-08 2.2377244e-06 -4.6122521e-08 3.0370875e-08 -5.4605784e-08
8.1766667e+00 1.3388559e-07 2.2951415e-09 3.9675215e-08 2.3814713e-09 1.3112538e-09 4.9382473e-10 6.7476071e-06 4.0210897e-08 2.2456453e-06 -4.5697333e-08 3.0810371e-08 -5.4480486e-08
8.1802778e+00 1.3443346e-07 3.7418090e-10 3.9730945e-08 1.5433429e-09 1.6475335e-09 6.6277567e-10 6.7741669e-06 4.0468785e-08 2.2536390e-06 -4.5375812e-08 3.1282778e-08 -5.4264203e-08
8.1838889e+00 1.3498133e-07 2.0182848e-09 4.0404558e-08 1.4245465e-09 1.5328069e-09 1.3336806e-09 6.8008347e-06 4.0725594e-08 2.2616474e-06 -4.5157266e-08 3.1636414e-08 -5.3993411e-08
8.1875000e+00 1.3552921e-07 3.6416805e-10 3.9878215e-08 5.9279698e-10 8.4795020e-10 1.1659363e-09 6.8296747e-06 4.1075367e-08 2.2701497e-06 -4.4907576e-08 3.1860478e-08 -5.3837234e-08
8.1913889e+00 1.3611922e-07 2.6489556e-09 3.9267663e-08 1.5474020e-09 5.5275264e-10 1.7272313e-10 6.8565684e-06 4.1525054e-08 2.2780524e-06 -4.4486710e-08 3.2353119e-08 -5.3727659e-08
8.1950000e+00 1.3668208e-07 1.5228569e-09 3.9955520e-08 2.3375218e-09 2.7638126e-09 8.3874370e-10 6.8835739e-06 4.1873098e-08 2.2860170e-06 -4.4082060e-08 3.2949409e-08 -5.3518412e-08
8.1986111e+00 1.3725358e-07 1.7059983e-09 3.9887773e-08 1.3977036e-09 1.2505364e-09 1.0927629e-09 6.9127827e-06 4.2310994e-08 2.2946674e-06 -4.3862890e-08 3.3358955e-08 -5.3330593e-08
8.2025000e+00 1.3786905e-07 2.0662604e-09 4.0636429e-08 4.8089945e-10 1.3096741e-09 5.1711397e-10 6.9400222e-06 4.2578388e-08 2.3027979e-06 -4.3702093e-08 3.3779728e-08 -5.3300517e-08
8.2061111e+00 1.3844055e-07 4.1439090e-10 4.0870569e-08 1.0033782e-09 1.5230627e-09 -2.3948779e-10 6.9673745e-06 4.2874026e-08 2.3109196e-06 -4.3359724e-08 3.4389634e-08 -5.3396800e-08
8.2097222e+00 1.3901216e-07 2.3282918e-09 4.0547546e-08 2.1569480e-09 2.5829527e-09 -6.4928491e-10 7.0096751e-06 4.3593068e-08 2.3235790e-06 -4.2730109e-08 3.5294778e-08 -5.3293769e-08
8.2152778e+00 1.3989298e-07 2.0076416e-09 4.1942721e-08 1.6207416e-09 1.3779026e-09 1.2674734e-09 7.0373138e-06 4.3973169e-08 2.3319089e-06 -4.2393945e-08 3.5779042e-08 -5.3236138e-08
8.2188889e+00 1.4046552e-07 1.5186084e-09 4.1563608e-08 1.4823124e-09 1.8822692e-09 -7.3549581e-10 7.0650653e-06 4.4299493e-08 2.3401809e-06 -4.2112144e-08 3.6342885e-08 -5.3295015e-08
8.2225000e+00 1.4103806e-07 1.5087577e-09 4.1361750e-08 1.1189292e-09 1.9136397e-09 1.9201666e-10 7.0950780e-06 4.4722478e-08 2.3491298e-06 -4.1851211e-08 3.6820008e-08 -5.3289224e-08
8.2263889e+00 1.4165578e-07 2.1350426e-09 4.1941245e-08 1.1176384e-09 1.0690269e-09 -1.4237452e-10 7.1230654e-06 4.5171238e-08 2.3575036e-06 -4.1570953e-08 3.7112596e-08 -5.3392079e-08
8.2300000e+00 1.4224027e-07 2.0281733e-09 4.2003958e-08 1.4693610e-09 9.0073581e-10 -8.0705913e-10 7.1511680e-06 4.5599496e-08 2.3658793e-06 -4.1183112e-08 3.7283656e-08 -5.3350014e-08
8.2336111e+00 1.4282476e-07 1.9448423e-09 4.1960760e-08 2.1107133e-09 2.5087678e-10 1.1953513e-09 7.1793859e-06 4.6004988e-08 2.3742901e-06 -4.0814523e-08 3.7525555e-08 -5.3243879e-08
8.2372222e+00 1.4340925e-07 1.8169710e-09 4.2356532e-08 1.2916458e-09 1.3776370e-09 -2.1564123e-10 7.2099033e-06 4.6355675e-08 2.3833744e-06 -4.0477057e-08 3.8030309e-08 -5.3168582e-08
8.2411111e+00 1.4403871e-07 1.2040210e-09 4.2206510e-08 1.6009135e-09 1.7777556e-09 8.6103702e-10 7.2383602e-06 4.6742840e-08 2.3917812e-06 -4.0122780e-08 3.8343797e-08 -5.3089994e-08
8.2447222e+00 1.4461911e-07 2.3877678e-09 4.2070447e-08 1.6693385e-09 3.3270794e-10 -1.3560483e-10 7.2669312e-06 4.7182687e-08 2.4001193e-06 -3.9880772e-08 3.8691192e-08 -5.3055482e-08
8.2483333e+00 1.4519626e-07 1.6927631e-09 4.1517056e-08 5.6458577e-10 2.0060352e-09 4.5417278e-10 7.2956159e-06 4.7571602e-08 2.4084134e-06 -3.9696236e-08 3.9033303e-08 -5.2920661e-08
8.2519444e+00 1.4577341e-07 1.9152652e-09 4.1629809e-08 1.1388224e-09 2.9712551e-10 7.9033199e-10 7.3266344e-06 4.8069217e-08 2.4174352e-06 -3.9264360e-08 3.9338088e-08 -5.2969471e-08
8.2558333e+00 1.4639495e-07 2.3714349e-09 4.2352611e-08 2.5629683e-09 1.6081936e-09 -1.2087042e-09 7.3555556e-06 4.8480002e-08 2.4259843e-06 -3.8965760e-08 3.9643852e-08 -5.3005914e-08
8.2594444e+00 1.4697255e-07 1.4394853e-09 4.3350590e-08 1.9334468e-10 4.5027346e-10 8.7230472e-10 7.3845930e-06 4.8967796e-08 2.4345655e-06 -3.8831354e-08 3.9927904e-08 -5.2743316e-08
8.2630556e+00 1.4757460e-07 3.0858535e-09 4.2673705e-08 1.0473288e-09 1.4620272e-09 1.5516791e-09 7.4137492e-06 4.9400526e-08 2.4431088e-06 -3.8555479e-08 4.0393479e-08 -5.2489177e-08
8.2666667e+00 1.4817665e-07 9.2865248e-10 4.2971480e-08 1.4992098e-09 1.6723222e-09 7.9422214e-10 7.4610983e-06 4.9821105e-08 2.4569148e-06 -3.7895121e-08 4.1218063e-08 -5.2283093e-08
8.2725000e+00 1.4914919e-07 1.4867328e-09 4.2706036e-08 2.2742632e-09 1.7641823e-09 3.8339747e-10 7.4905649e-06 5.0190076e-08 2.4655663e-06 -3.7528837e-08 4.1685603e-08 -5.2208734e-08
8.2761111e+00 1.4975121e-07 1.9362702e-09 4.4023690e-08 1.1068131e-09 1.3834005e-09 3.0299916e-10 7.5201501e-06 5.0648220e-08 2.4742825e-06 -3.7357422e-08 4.2259503e-08 -5.2134163e-08
8.2797222e+00 1.5035163e-07 2.3140041e-09 4.3354786e-08 4.7547846e-10 2.4802117e-09 3.8534209e-10 7.5498536e-06 5.1129121e-08 2.4829335e-06 -3.7048936e-08 4.2908235e-08 -5.2122787e-08
8.2833333e+00 1.5095206e-07 2.1473887e-09 4.3370188e-08 2.3720886e-09 1.8871954e-09 -2.8032757e-10 7.5796755e-06 5.1590243e-08 2.4916235e-06 -3.6651547e-08 4.3432587e-08 -5.2029667e-08
8.2869444e+00 1.5155248e-07 2.1305055e-09 4.3745473e-08 1.2961146e-09 1.6428577e-09 1.1398948e-09 7.6119238e-06 5.2247845e-08 2.5011017e-06 -3.6284771e-08 4.4042284e-08 -5.2025030e-08
8.2908333e+00 1.5219909e-07 3.5344141e-09 4.4484940e-08 1.8476823e-09 2.1685671e-09 -1.1001500e-09 7.6419913e-06 5.2740357e-08 2.5100372e-06 -3.5963115e-08 4.4693944e-08 -5.2056376e-08
8.2944444e+00 1.5279717e-07 1.0346928e-09 4.5091366e-08 1.1214494e-09 2.2185439e-09 8.1080018e-10 7.6721765e-06 5.3105233e-08 2.5190207e-06 -3.5766857e-08 4.5139088e-08 -5.2079065e-08
8.2980556e+00 1.5339271e-07 2.3503229e-09 4.4966623e-08 6.9016448e-10 7.7826453e-10 -1.0202306e-09 7.7024792e-06 5.3535810e-08 2.5280603e-06 -3.5658468e-08 4.5557374e-08 -5.2227816e-08
8.3016667e+00 1.5398825e-07 1.6442016e-09 4.5653923e-08 3.1034611e-10 2.0377254e-09 -3.5285817e-10 7.7352441e-06 5.3991942e-08 2.5377911e-06 -3.5512146e-08 4.6190578e-08 -5.2134111e-08
8.3055556e+00 1.5462960e-07 2.2851487e-09 4.4927239e-08 9.4384911e-10 1.9206506e-09 1.1560406e-09 7.7657906e-06 5.4434199e-08 2.5468443e-06 -3.5116455e-08 4.6725226e-08 -5.2109472e-08
8.3091667e+00 1.5522513e-07 1.8177350e-09 4.5829361e-08 2.7086782e-09 1.6787120e-09 -9.2860056e-10 7.7964569e-06 5.4871059e-08 2.5558521e-06 -3.4675952e-08 4.7334911e-08 -5.2012596e-08
8.3127778e+00 1.5584436e-07 2.2350819e-09 4.4472641e-08 1.3575038e-09 2.4258205e-09 1.8228411e-09 7.8272454e-06 5.5343657e-08 2.5648453e-06 -3.4424129e-08 4.7889608e-08 -5.1726045e-08
8.3163889e+00 1.5646507e-07 2.1492838e-09 4.5682660e-08 9.6701377e-10 1.3085179e-09 8.2224510e-10 7.8605391e-06 5.5707010e-08 2.5747568e-06 -3.4022814e-08 4.8504322e-08 -5.1494740e-08
8.3202778e+00 1.5713353e-07 9.8081973e-10 4.6581160e-08 2.4728339e-09 2.5342726e-09 1.1603642e-09 7.8915818e-06 5.5977293e-08 2.5839668e-06 -3.3550922e-08 4.9062412e-08 -5.1333085e-08
8.3238889e+00 1.5775424e-07 1.5266446e-09 4.5746602e-08 1.8830877e-09 1.2229039e-09 3.3184210e-10 7.9227475e-06 5.6292813e-08 2.5930929e-06 -3.3323618e-08 4.9597791e-08 -5.1197748e-08
8.3275000e+00 1.5838108e-07 1.4004759e-09 4.5741043e-08 2.1510020e-10 2.3813841e-09 9.1741775e-10 7.9709381e-06 5.6923783e-08 2.6073334e-06 -3.2853243e-08 5.0605509e-08 -5.1238888e-08
8.3330556e+00 1.5935946e-07 2.4043717e-09 4.7052317e-08 2.6071520e-09 2.0283330e-09 -1.1642590e-09 8.0024212e-06 5.7315644e-08 2.6166789e-06 -3.2418588e-08 5.1370508e-08 -5.1500125e-08
8.3366667e+00 1.5999541e-07 1.2309856e-09 4.6634099e-08 1.4050547e-09 3.1218014e-09 -1.2471541e-09 8.0364663e-06 5.7642301e-08 2.6267328e-06 -3.1999971e-08 5.2054868e-08 -5.1654589e-08
8.3405556e+00 1.6068027e-07 1.5830011e-09 4.6955507e-08 2.1830876e-09 1.1563649e-09 -7.6827222e-11 8.0682098e-06 5.7991983e-08 2.6361363e-06 -3.1498340e-08 5.2491182e-08 -5.1535564e-08
8.3441667e+00 1.6131712e-07 1.6610481e-09 4.7312222e-08 2.4473523e-09 1.7809947e-09 1.1755217e-09 8.1000791e-06 5.8443641e-08 2.6456980e-06 -3.1030885e-08 5.2914967e-08 -5.1307732e-08
8.3477778e+00 1.6195531e-07 2.5290598e-09 4.8542246e-08 1.8676114e-09 1.0720175e-09 9.2754261e-10 8.1320742e-06 5.9060768e-08 2.6553139e-06 -3.0688003e-08 5.3216097e-08 -5.1386791e-08
8.3513889e+00 1.6259350e-07 3.1961154e-09 4.7855545e-08 1.2974543e-09 9.5525382e-10 -1.6573139e-09 8.1666712e-06 5.9545483e-08 2.6656424e-06 -3.0432993e-08 5.3686163e-08 -5.1511441e-08
8.3552778e+00 1.6328078e-07 9.7946644e-10 4.8289912e-08 8.8834965e-10 1.9832941e-09 5.8888236e-10 8.1989277e-06 5.9981191e-08 2.6752340e-06 -3.0215664e-08 5.4219697e-08 -5.1491345e-08
8.3588889e+00 1.6391897e-07 3.0626639e-09 4.7864234e-08 1.1177640e-09 1.6085695e-09 -4.0337718e-10 8.2313103e-06 6.0466126e-08 2.6847766e-06 -2.9824872e-08 5.4971098e-08 -5.1326223e-08
8.3625000e+00 1.6456040e-07 1.4361516e-09 4.7798019e-08 2.4895414e-09 3.4500223e-09 1.9275791e-09 8.2638194e-06 6.0775959e-08 2.6943665e-06 -2.9514234e-08 5.5576113e-08 -5.1106862e-08
8.3661111e+00 1.6520235e-07 1.4382198e-09 4.8338981e-08 3.7789046e-10 6.2307193e-10 9.7285048e-11 8.2989707e-06 6.1190030e-08 2.7047505e-06 -2.9283982e-08 5.6031729e-08 -5.1113021e-08
8.3700000e+00 1.6589367e-07 2.1287947e-09 4.8323313e-08 1.5957013e-09 2.2251400e-09 -1.5007111e-10 8.3317427e-06 6.1728281e-08 2.7143367e-06 -2.8893119e-08 5.6564855e-08 -5.1055050e-08
8.3736111e+00 1.6653561e-07 2.8646408e-09 4.7776445e-08 2.0122592e-09 1.3639779e-09 6.8518359e-10 8.3646421e-06 6.2252847e-08 2.7239969e-06 -2.8406319e-08 5.6946882e-08 -5.0996301e-08
8.3772222e+00 1.6718611e-07 2.0018376e-09 4.9065023e-08 2.4812781e-09 1.2079123e-09 -1.4288465e-10 8.4002177e-06 6.2535011e-08 2.7344206e-06 -2.7831724e-08 5.7408433e-08 -5.0971353e-08
8.3811111e+00 1.6790577e-07 4.2886577e-10 4.7967374e-08 2.4438203e-09 1.6773997e-09 3.5672622e-10 8.4333890e-06 6.2763995e-08 2.7441146e-06 -2.7351337e-08 5.7862172e-08 -5.1037643e-08
8.3847222e+00 1.6857403e-07 1.6954560e-09 4.9212381e-08 1.9905249e-09 1.3772656e-09 -9.6862986e-10 8.4846790e-06 6.3208695e-08 2.7592696e-06 -2.6815830e-08 5.8749930e-08 -5.1248589e-08
8.3902778e+00 1.6960212e-07 9.8615078e-10 4.9539761e-08 1.2225169e-09 2.5075121e-09 -2.9704922e-10 8.5181853e-06 6.3630993e-08 2.7691498e-06 -2.6332927e-08 5.9442256e-08 -5.1376266e-08
8.3938889e+00 1.7027532e-07 2.9315798e-09 4.9507805e-08 3.2350543e-09 2.1533758e-09 -8.8150589e-10 8.5518253e-06 6.4119825e-08 2.7790142e-06 -2.5692039e-08 6.0096327e-08 -5.1368693e-08
8.3975000e+00 1.7095878e-07 1.6033898e-09 4.9380691e-08 2.6808283e-09 2.2499706e-09 9.5141037e-10 8.5856001e-06 6.4483986e-08 2.7889502e-06 -2.5141145e-08 6.0662566e-08 -5.1180207e-08
8.4011111e+00 1.7164224e-07 1.7749862e-09 5.0225757e-08 2.4043431e-09 1.5620724e-09 7.8846065e-10 8.6221236e-06 6.4991014e-08 2.7996875e-06 -2.4572099e-08 6.1295974e-08 -5.1093434e-08
8.4050000e+00 1.7237828e-07 2.5928102e-09 4.9724864e-08 2.4732008e-09 2.3975752e-09 -4.4695324e-11 8.6561782e-06 6.5448477e-08 2.8097278e-06 -2.4173247e-08 6.1880544e-08 -5.0994759e-08
8.4086111e+00 1.7306174e-07 1.6511431e-09 5.0927879e-08 1.2085102e-09 1.5378779e-09 9.5553803e-10 8.6903676e-06 6.5973040e-08 2.8198935e-06 -2.3844769e-08 6.2445411e-08 -5.0786621e-08
8.4122222e+00 1.7374512e-07 3.2153073e-09 5.0981486e-08 1.8235930e-09 2.2649261e-09 9.6574319e-10 8.7246917e-06 6.6527162e-08 2.8299682e-06 -2.3365090e-08 6.3279715e-08 -5.0659419e-08
8.4158333e+00 1.7442848e-07 1.9253730e-09 5.0014892e-08 2.6042104e-09 3.3517868e-09 2.0842712e-10 8.7618068e-06 6.7014732e-08 2.8408000e-06 -2.2824488e-08 6.4127239e-08 -5.0503159e-08
8.4197222e+00 1.7516441e-07 2.2747932e-09 5.0816053e-08 2.0295236e-09 1.9463775e-09 1.1309451e-09 8.7964107e-06 6.7478014e-08 2.8510264e-06 -2.2434529e-08 6.4687140e-08 -5.0456464e-08
8.4233333e+00 1.7584777e-07 2.0231419e-09 5.1701154e-08 1.5701001e-09 1.8229949e-09 -6.9991332e-10 8.8311497e-06 6.8023175e-08 2.8613545e-06 -2.2130088e-08 6.5084441e-08 -5.0580770e-08
8.4269444e+00 1.7653391e-07 3.0344067e-09 5.1836973e-08 1.2401162e-09 8.5172446e-10 -4.4753227e-10 8.8660248e-06 6.8510315e-08 2.8717662e-06 -2.1789427e-08 6.5774221e-08 -5.0560418e-08
8.4305556e+00 1.7722851e-07 1.4848688e-09 5.2538155e-08 1.9044521e-09 3.7920209e-09 6.3540340e-10 8.9037357e-06 6.8846670e-08 2.8830780e-06 -2.1272284e-08 6.6751491e-08 -5.0586918e-08
8.4344444e+00 1.7797653e-07 1.4126587e-09 5.2760849e-08 2.5282062e-09 2.3172291e-09 -8.6255167e-10 8.9388952e-06 6.9163281e-08 2.8936744e-06 -2.0729916e-08 6.7338641e-08 -5.0601805e-08
8.4380556e+00 1.7867113e-07 1.5245928e-09 5.3465899e-08 2.4782654e-09 1.6355951e-09 7.2513146e-10 8.9741917e-06 6.9644039e-08 2.9042160e-06 -2.0269021e-08 6.7909484e-08 -5.0489420e-08
8.4416667e+00 1.7936572e-07 2.9354753e-09 5.2211530e-08 1.7761464e-09 2.2074379e-09 3.1226778e-10 9.0287616e-06 7.0454415e-08 2.9203033e-06 -1.9592358e-08 6.8948186e-08 -5.0468732e-08
8.4472222e+00 1.8043623e-07 1.9512121e-09 5.2615450e-08 2.2838317e-09 2.3378596e-09 -1.8813868e-10 9.0644063e-06 7.0892580e-08 2.9308350e-06 -1.9192098e-08 6.9582369e-08 -5.0481906e-08
8.4508333e+00 1.8113234e-07 2.1137148e-09 5.2962354e-08 1.4108734e-09 1.9315968e-09 6.6533960e-11 9.1001882e-06 7.1464816e-08 2.9413498e-06 -1.8834177e-08 7.0244597e-08 -5.0123831e-08
8.4544444e+00 1.8182846e-07 3.1950026e-09 5.2447145e-08 1.8930141e-09 2.5266635e-09 3.2387706e-09 9.1388760e-06 7.2196594e-08 2.9527575e-06 -1.8352372e-08 7.0923650e-08 -4.9815299e-08
8.4583333e+00 1.8257812e-07 3.1088974e-09 5.3744148e-08 2.2367411e-09 1.7183322e-09 -5.9420800e-10 9.1749452e-06 7.2734956e-08 2.9633433e-06 -1.7946847e-08 7.1627414e-08 -4.9853958e-08
8.4619444e+00 1.8329649e-07 1.8855682e-09 5.2376696e-08 1.5065745e-09 3.0195568e-09 2.3735157e-10 9.2111568e-06 7.3130388e-08 2.9741218e-06 -1.7480227e-08 7.2518925e-08 -4.9675065e-08
8.4655556e+00 1.8402400e-07 1.7829175e-09 5.5675838e-08 2.8006790e-09 2.9822891e-09 1.4139715e-09 9.2475119e-06 7.3550176e-08 2.9850999e-06 -1.6995550e-08 7.3464890e-08 -4.9550123e-08
8.4691667e+00 1.8475150e-07 2.1115218e-09 5.4377083e-08 1.6732624e-09 3.3861502e-09 -2.6065843e-10 9.2868240e-06 7.4042262e-08 2.9966382e-06 -1.6489950e-08 7.4211637e-08 -4.9395848e-08
8.4730556e+00 1.8553497e-07 2.1275601e-09 5.3030137e-08 2.6604557e-09 1.2820195e-09 1.5830111e-09 9.3234771e-06 7.4571583e-08 3.0073882e-06 -1.5964065e-08 7.4673052e-08 -4.9134937e-08
8.4766667e+00 1.8626285e-07 2.7830329e-09 5.4736918e-08 2.1938690e-09 1.8243271e-09 8.2539940e-10 9.3602738e-06 7.5065658e-08 3.0182452e-06 -1.5544789e-08 7.5187509e-08 -4.9072454e-08
8.4802778e+00 1.8699256e-07 1.8005745e-09 5.4102249e-08 1.6763746e-09 1.6391095e-09 -2.4863081e-10 9.3972145e-06 7.5544508e-08 3.0290376e-06 -1.5260257e-08 7.5735217e-08 -4.9180879e-08
8.4838889e+00 1.8772227e-07 2.6417890e-09 5.4089754e-08 9.5007371e-10 2.0481754e-09 -7.5221110e-10 9.4371576e-06 7.6118810e-08 3.0406820e-06 -1.5041433e-08 7.6454631e-08 -4.9336156e-08
8.4877778e+00 1.8850811e-07 2.3055329e-09 5.4305514e-08 9.2555508e-10 2.4491275e-09 -5.7873736e-10 9.4743971e-06 7.6508410e-08 3.0514595e-06 -1.4730268e-08 7.7184267e-08 -4.9371696e-08
8.4913889e+00 1.8923782e-07 1.3088512e-09 5.3736318e-08 1.9467387e-09 2.4629383e-09 2.5067493e-10 9.5117790e-06 7.6977117e-08 3.0622333e-06 -1.4281928e-08 7.8032151e-08 -4.9424853e-08
8.4950000e+00 1.8995365e-07 3.0394157e-09 5.4268958e-08 2.1917885e-09 3.2452018e-09 -7.4135689e-10 9.5493013e-06 7.7587528e-08 3.0731719e-06 -1.3749646e-08 7.8974049e-08 -4.9440651e-08
8.4986111e+00 1.9066139e-07 2.6234639e-09 5.5388781e-08 2.7215794e-09 3.0958576e-09 5.9553403e-10 9.5898660e-06 7.8193350e-08 3.0851387e-06 -1.3073712e-08 7.9957290e-08 -4.9408914e-08
8.5025000e+00 1.9142358e-07 2.5953908e-09 5.6007127e-08 3.0721460e-09 3.0507234e-09 -3.2350614e-10 9.6451770e-06 7.9065624e-08 3.1014598e-06 -1.2211043e-08 8.0987770e-08 -4.9299534e-08
8.5077778e+00 1.9245798e-07 2.9413919e-09 5.5940450e-08 2.3762868e-09 1.6959233e-09 1.0143288e-09 9.6861234e-06 7.9686743e-08 3.1135117e-06 -1.1503868e-08 8.1770953e-08 -4.9266578e-08
8.5116667e+00 1.9322300e-07 2.4092357e-09 5.6247838e-08 3.6852181e-09 3.2000287e-09 -7.3184553e-10 9.7242907e-06 8.0218059e-08 3.1247788e-06 -1.0904907e-08 8.2638067e-08 -4.9361607e-08
8.5152778e+00 1.9393523e-07 2.5198701e-09 5.6703389e-08 1.8436469e-09 2.6375664e-09 -1.4535129e-10 9.7625985e-06 8.0759621e-08 3.1361153e-06 -1.0567755e-08 8.3541084e-08 -4.9266537e-08
8.5188889e+00 1.9464746e-07 2.5042834e-09 5.6943071e-08 1.2685269e-09 3.4417369e-09 1.0229249e-09 9.8040101e-06 8.1362079e-08 3.1483569e-06 -1.0162280e-08 8.4548891e-08 -4.9047249e-08
8.5227778e+00 1.9541448e-07 2.6855854e-09 5.7010314e-08 2.2069741e-09 2.8584072e-09 8.5668524e-10 9.8426103e-06 8.1949401e-08 3.1597860e-06 -9.6333145e-09 8.5464480e-08 -4.8969807e-08
8.5263889e+00 1.9613443e-07 2.7630943e-09 5.7564879e-08 2.6757831e-09 3.3055356e-09 -1.4183469e-10 9.8813599e-06 8.2463307e-08 3.1711306e-06 -9.0187975e-09 8.6325701e-08 -4.8991648e-08
8.5300000e+00 1.9692941e-07 2.0044907e-09 5.6162082e-08 2.9966815e-09 2.4923887e-09 -5.9781105e-11 9.9202661e-06 8.2949467e-08 3.1824271e-06 -8.4164784e-09 8.6783876e-08 -4.8913718e-08
8.5336111e+00 1.9772439e-07 2.5056958e-09 5.7083485e-08 2.5631875e-09 5.9214826e-10 7.7914082e-10 9.9623405e-06 8.3580351e-08 3.1947126e-06 -7.8586657e-09 8.7372868e-08 -4.8916683e-08
8.5375000e+00 1.9858052e-07 2.9290514e-09 5.7278889e-08 2.2180658e-09 3.0898392e-09 -8.0455584e-10 1.0001572e-05 8.4230392e-08 3.2060516e-06 -7.2776151e-09 8.8297022e-08 -4.9009445e-08
8.5411111e+00 1.9937551e-07 3.1014814e-09 5.6392969e-08 3.1454791e-09 3.1317650e-09 -5.1706914e-11 1.0040959e-05 8.4796038e-08 3.2173723e-06 -6.7092826e-09 8.9031577e-08 -4.9119884e-08
8.5447222e+00 2.0015464e-07 2.1461090e-09 5.7094638e-08 2.1006667e-09 1.8134173e-09 -9.6773471e-10 1.0080499e-05 8.5319604e-08 3.2288199e-06 -6.2710629e-09 8.9758626e-08 -4.9157504e-08
8.5483333e+00 2.0092104e-07 2.7110942e-09 5.7665164e-08 1.9444384e-09 3.0812361e-09 6.2047732e-10 1.0120189e-05 8.5846617e-08 3.2403146e-06 -5.7366565e-09 9.0672788e-08 -4.9004919e-08
8.5519444e+00 2.0168744e-07 2.1780809e-09 5.7567346e-08 2.9885438e-09 3.0731004e-09 7.8799591e-10 1.0163102e-05 8.6462441e-08 3.2527423e-06 -5.2536789e-09 9.1538617e-08 -4.9054263e-08
8.5558333e+00 2.0251280e-07 3.1269349e-09 5.8119464e-08 1.1512625e-09 2.3394930e-09 -1.2109423e-09 1.0203106e-05 8.7078302e-08 3.2643557e-06 -4.8252789e-09 9.2121320e-08 -4.9234929e-08
8.5594444e+00 2.0327983e-07 2.5865000e-09 5.8302231e-08 2.8031988e-09 1.5833870e-09 -4.5674398e-10 1.0264956e-05 8.7939818e-08 3.2850093e-06 -3.8377500e-09 9.4436895e-08 -4.9412499e-08
8.5650000e+00 2.0451935e-07 2.6085719e-09 7.6279535e-08 3.1219744e-09 8.5494300e-09 -6.0867774e-10 1.0305360e-05 8.8541966e-08 3.2992834e-06 -3.3230475e-09 9.6279686e-08 -4.9436970e-08
8.5686111e+00 2.0532504e-07 2.9776493e-09 6.6814918e-08 1.6291256e-09 3.8566296e-09 3.8278970e-10 1.0349049e-05 8.9185716e-08 3.3131854e-06 -2.8562340e-09 9.7629769e-08 -4.9444452e-08
8.5725000e+00 2.0619271e-07 2.5679429e-09 6.2595720e-08 2.3721345e-09 4.5832087e-09 -4.4692165e-10 1.0389783e-05 8.9662354e-08 3.3255280e-06 -2.4673627e-09 9.8789735e-08 -4.9333985e-08
8.5761111e+00 2.0699849e-07 1.8538992e-09 6.1136958e-08 1.2174461e-09 3.2259345e-09 1.4666218e-09 1.0430676e-05 9.0220347e-08 3.3377622e-06 -2.1994486e-09 9.9710024e-08 -4.9186921e-08
8.5797222e+00 2.0780985e-07 3.3226835e-09 6.1508747e-08 1.2556072e-09 2.9696479e-09 -1.0910966e-10 1.0471729e-05 9.0890494e-08 3.3500082e-06 -1.8014942e-09 1.0078399e-07 -4.9102265e-08
8.5833333e+00 2.0862122e-07 2.8943757e-09 6.1255157e-08 2.4178182e-09 4.2604883e-09 8.9054719e-10 1.0516119e-05 9.1599981e-08 3.3632092e-06 -1.2633892e-09 1.0188591e-07 -4.8903866e-08
8.5872222e+00 2.0949499e-07 3.2174977e-09 6.1629783e-08 2.1945094e-09 2.6280177e-09 8.1001707e-10 1.0557505e-05 9.2200043e-08 3.3754620e-06 -8.3955505e-10 1.0270794e-07 -4.8827401e-08
8.5908333e+00 2.1030636e-07 2.3493733e-09 6.1201944e-08 1.7178056e-09 2.9060674e-09 -1.0418618e-10 1.0599050e-05 9.2710062e-08 3.3875725e-06 -3.4258746e-10 1.0360159e-07 -4.8867949e-08
8.5944444e+00 2.1111760e-07 2.3821525e-09 6.0203755e-08 2.8695875e-09 3.1101656e-09 -2.7009884e-10 1.0640755e-05 9.3284855e-08 3.3995745e-06 2.9439010e-10 1.0438212e-07 -4.8863103e-08
8.5980556e+00 2.1192871e-07 2.9502892e-09 6.0113662e-08 3.0102053e-09 2.1445314e-09 3.1482631e-10 1.0685848e-05 9.3942248e-08 3.4124846e-06 8.4577492e-10 1.0536955e-07 -4.8818524e-08
8.6019444e+00 2.1280222e-07 2.7128256e-09 6.0063821e-08 1.7159521e-09 4.0282171e-09 6.7282345e-11 1.0727885e-05 9.4599470e-08 3.4246956e-06 1.2517529e-09 1.0646293e-07 -4.8640652e-08
8.6055556e+00 2.1361333e-07 3.3843316e-09 6.2348318e-08 2.0315371e-09 3.3326576e-09 1.5746154e-09 1.0770082e-05 9.5202815e-08 3.4371597e-06 1.7749568e-09 1.0748450e-07 -4.8543642e-08
8.6091667e+00 2.1442444e-07 2.2129931e-09 6.2602421e-08 2.7980372e-09 3.5447807e-09 -6.7913869e-10 1.0812441e-05 9.5693927e-08 3.4494972e-06 2.2698474e-09 1.0839725e-07 -4.8573210e-08
8.6127778e+00 2.1524466e-07 2.3431256e-09 6.1078904e-08 1.7701837e-09 2.6000434e-09 4.0620195e-10 1.0858238e-05 9.6301977e-08 3.4627816e-06 2.6458653e-09 1.0929429e-07 -4.8400030e-08
8.6166667e+00 2.1612861e-07 2.8949240e-09 6.2581966e-08 1.4528258e-09 3.0076817e-09 1.0781983e-09 1.0900932e-05 9.6922054e-08 3.4753886e-06 3.0578017e-09 1.0993452e-07 -4.8256996e-08
8.6202778e+00 2.1694943e-07 2.8576222e-09 6.3801186e-08 2.3496649e-09 1.3025048e-09 2.4211335e-10 1.0966932e-05 9.7678885e-08 3.4947892e-06 3.9285646e-09 1.1080299e-07 -4.8273349e-08
8.6258333e+00 2.1821222e-07 1.7061803e-09 6.2615754e-08 2.8749115e-09 2.4978549e-09 -3.4023267e-10 1.1010041e-05 9.8218105e-08 3.5074294e-06 4.5100477e-09 1.1164173e-07 -4.8418756e-08
8.6294444e+00 2.1907905e-07 3.2962496e-09 6.4099341e-08 2.4926255e-09 3.1487280e-09 -1.0019847e-09 1.1053322e-05 9.8862178e-08 3.5201268e-06 5.0448205e-09 1.1247769e-07 -4.8725825e-08
8.6330556e+00 2.1994889e-07 2.6789177e-09 6.3189969e-08 2.4437385e-09 2.4791402e-09 -1.8324973e-09 1.1096775e-05 9.9444661e-08 3.5328098e-06 5.5832453e-09 1.1328977e-07 -4.8907005e-08
8.6366667e+00 2.2081873e-07 2.7248668e-09 6.3954933e-08 2.5263364e-09 2.9879655e-09 1.6006762e-10 1.1143761e-05 1.0012955e-07 3.5465226e-06 6.2317947e-09 1.1428802e-07 -4.8946175e-08
8.6405556e+00 2.2175547e-07 3.1751401e-09 6.3694376e-08 3.0326611e-09 3.2524372e-09 -4.9581110e-10 1.1187570e-05 1.0073014e-07 3.5592797e-06 6.7558926e-09 1.1530168e-07 -4.9089138e-08
8.6441667e+00 2.2263031e-07 2.3966227e-09 6.4193034e-08 1.8051657e-09 3.5717235e-09 -8.2385268e-10 1.1231553e-05 1.0128969e-07 3.5721329e-06 7.1098089e-09 1.1626182e-07 -4.9250318e-08
8.6477778e+00 2.2351263e-07 2.7944204e-09 6.4657628e-08 1.4617538e-09 2.8921322e-09 -6.6395683e-10 1.1275709e-05 1.0203567e-07 3.5849627e-06 7.3505253e-09 1.1704593e-07 -4.9600961e-08
8.6513889e+00 2.2439495e-07 4.1261340e-09 6.3959066e-08 7.6024386e-10 2.3866512e-09 -2.5727514e-09 1.1323456e-05 1.0283854e-07 3.5989306e-06 7.8042713e-09 1.1787403e-07 -4.9958673e-08
8.6552778e+00 2.2534514e-07 2.7901992e-09 6.6063994e-08 3.1290062e-09 2.7901034e-09 -4.9335059e-10 1.1367974e-05 1.0352616e-07 3.6120278e-06 8.3603791e-09 1.1876281e-07 -5.0199732e-08
8.6588889e+00 2.2622746e-07 3.5889482e-09 6.5233519e-08 2.0042966e-09 3.1933518e-09 -1.7318110e-09 1.1412665e-05 1.0419121e-07 3.6249991e-06 8.9259742e-09 1.1970085e-07 -5.0204704e-08
8.6625000e+00 2.2710895e-07 2.5808402e-09 6.4801049e-08 3.2165818e-09 3.1217492e-09 1.6859206e-09 1.1460989e-05 1.0478838e-07 3.6392957e-06 9.7358714e-09 1.2071761e-07 -4.9889008e-08
8.6663889e+00 2.2805811e-07 2.5634345e-09 6.8282739e-08 3.7253968e-09 3.2343596e-09 1.0200459e-09 1.1506041e-05 1.0535679e-07 3.6528469e-06 1.0487854e-08 1.2177029e-07 -4.9938565e-08
8.6700000e+00 2.2893947e-07 2.7097868e-09 6.7565534e-08 3.2159788e-09 3.8525017e-09 -1.4775001e-09 1.1551267e-05 1.0604753e-07 3.6661701e-06 1.1289292e-08 1.2278397e-07 -4.9959737e-08
8.6736111e+00 2.2982082e-07 3.6983189e-09 6.5996933e-08 4.1819160e-09 2.9717839e-09 1.2820727e-09 1.1596666e-05 1.0684608e-07 3.6793305e-06 1.2104702e-08 1.2377568e-07 -4.9782053e-08
8.6772222e+00 2.3069404e-07 3.7100024e-09 6.5934019e-08 3.3449392e-09 3.7046193e-09 3.5808271e-10 1.1666843e-05 1.0799190e-07 3.6996430e-06 1.3158226e-08 1.2537415e-07 -4.9188758e-08
8.6827778e+00 2.3201120e-07 3.1994425e-09 6.6424816e-08 2.9762051e-09 3.2902220e-09 3.2016893e-09 1.1712673e-05 1.0865418e-07 3.7128866e-06 1.3610199e-08 1.2646427e-07 -4.8612399e-08
8.6863889e+00 2.3286736e-07 2.9445997e-09 6.6339475e-08 1.1958550e-09 4.0486840e-09 2.1185519e-09 1.1762216e-05 1.0933766e-07 3.7273059e-06 1.4111339e-08 1.2770142e-07 -4.8332197e-08
8.6902778e+00 2.3378937e-07 2.9432653e-09 6.7886374e-08 3.0996324e-09 3.6851428e-09 2.8317359e-10 1.1808396e-05 1.1006207e-07 3.7408541e-06 1.4722626e-08 1.2868913e-07 -4.8171312e-08
8.6938889e+00 2.3464744e-07 3.7772445e-09 6.7931839e-08 2.5430178e-09 2.9643462e-09 1.2019174e-09 1.1854746e-05 1.1084185e-07 3.7543690e-06 1.5317093e-08 1.2964542e-07 -4.7991527e-08
8.6975000e+00 2.3550955e-07 3.4568882e-09 6.7552305e-08 2.9443663e-09 3.4735947e-09 4.5763569e-10 1.1901265e-05 1.1140480e-07 3.7679009e-06 1.5879221e-08 1.3070948e-07 -4.7829555e-08
8.7011111e+00 2.3637166e-07 1.7656592e-09 6.8102839e-08 2.2445029e-09 3.6898801e-09 1.0374896e-09 1.1951553e-05 1.1196253e-07 3.7825805e-06 1.6446916e-08 1.3197686e-07 -4.7751911e-08
8.7050000e+00 2.3730008e-07 3.0388644e-09 6.8546046e-08 2.6214617e-09 4.2329975e-09 -3.7196558e-10 1.1998426e-05 1.1257676e-07 3.7963003e-06 1.7089390e-08 1.3310821e-07 -4.7697445e-08
8.7086111e+00 2.3816219e-07 2.6594619e-09 6.8992061e-08 3.3090649e-09 3.3834487e-09 8.7473070e-10 1.2045473e-05 1.1333427e-07 3.8100078e-06 1.7734974e-08 1.3407318e-07 -4.7579200e-08
8.7122222e+00 2.3906641e-07 4.3681208e-09 6.8423067e-08 2.6501727e-09 3.1129326e-09 2.1676306e-10 1.2096339e-05 1.1422005e-07 3.8247378e-06 1.8372524e-08 1.3532372e-07 -4.7354207e-08
8.7161111e+00 2.4005266e-07 3.2623652e-09 6.8695327e-08 2.8145434e-09 4.7046679e-09 1.7117484e-09 1.2143760e-05 1.1502738e-07 3.8384825e-06 1.8947500e-08 1.3675607e-07 -4.7036635e-08
8.7197222e+00 2.4096846e-07 4.2274148e-09 6.9092052e-08 2.4929202e-09 4.9381985e-09 1.2196804e-09 1.2191361e-05 1.1569386e-07 3.8524054e-06 1.9690624e-08 1.3811194e-07 -4.6844193e-08
8.7233333e+00 2.4188427e-07 1.9556331e-09 7.0482352e-08 4.3666897e-09 4.1897856e-09 5.5671178e-10 1.2239143e-05 1.1617384e-07 3.8662629e-06 2.0448563e-08 1.3927009e-07 -4.6633174e-08
8.7269444e+00 2.4279719e-07 2.4971763e-09 6.8437276e-08 2.6296721e-09 3.6071469e-09 1.3911483e-09 1.2290800e-05 1.1679999e-07 3.8811705e-06 2.1193354e-08 1.4052019e-07 -4.6648816e-08
8.7308333e+00 2.4377077e-07 2.8968476e-09 7.0333221e-08 3.7542512e-09 4.2076405e-09 -1.5252229e-09 1.2338953e-05 1.1739693e-07 3.8951274e-06 2.2115483e-08 1.4170280e-07 -4.6834647e-08
8.7344444e+00 2.4467480e-07 2.6410123e-09 6.9582564e-08 4.7577062e-09 3.7539371e-09 -1.9013450e-10 1.2387283e-05 1.1805412e-07 3.9090900e-06 2.3137580e-08 1.4273857e-07 -4.6930185e-08
8.7380556e+00 2.4557884e-07 3.4558544e-09 7.0389442e-08 4.6770359e-09 3.2191213e-09 -6.9176035e-10 1.2461987e-05 1.1905916e-07 3.9308493e-06 2.4390411e-08 1.4429583e-07 -4.6854638e-08
8.7436111e+00 2.4697040e-07 2.6046951e-09 7.1397391e-08 2.8399514e-09 3.5953676e-09 1.1450432e-09 1.2510770e-05 1.1975199e-07 3.9452093e-06 2.5071398e-08 1.4533047e-07 -4.6831142e-08
8.7472222e+00 2.4787743e-07 3.8227618e-09 7.2558714e-08 3.4460794e-09 3.3700487e-09 -9.2814955e-10 1.2559733e-05 1.2042609e-07 3.9597001e-06 2.5778943e-08 1.4653407e-07 -4.6906471e-08
8.7508333e+00 2.4878445e-07 2.4309441e-09 7.2709177e-08 3.0851107e-09 4.7327999e-09 2.3279709e-10 1.2612662e-05 1.2105059e-07 3.9753130e-06 2.6563376e-08 1.4782834e-07 -4.6842108e-08
8.7547222e+00 2.4976124e-07 2.9488563e-09 7.2627129e-08 3.6385988e-09 3.3581525e-09 3.1889263e-10 1.2661996e-05 1.2170084e-07 3.9898289e-06 2.7406341e-08 1.4896733e-07 -4.6583017e-08
8.7583333e+00 2.5066827e-07 3.0836027e-09 7.2891971e-08 4.1426168e-09 4.3097831e-09 2.0727129e-09 1.2711512e-05 1.2245221e-07 4.0043204e-06 2.8207925e-08 1.5017160e-07 -4.6078748e-08
8.7619444e+00 2.5160729e-07 3.8869535e-09 7.2382789e-08 3.2566202e-09 3.7976216e-09 2.5820779e-09 1.2765046e-05 1.2336588e-07 4.0199369e-06 2.9025085e-08 1.5150816e-07 -4.5865696e-08
8.7658333e+00 2.5263282e-07 3.9838973e-09 7.2986934e-08 3.7476072e-09 4.5576633e-09 -7.5591494e-10 1.2814950e-05 1.2412883e-07 4.0344622e-06 2.9773140e-08 1.5286657e-07 -4.5848884e-08
8.7694444e+00 2.5358510e-07 3.0941303e-09 7.2626750e-08 3.1575106e-09 4.5874413e-09 9.1110116e-10 1.2865043e-05 1.2482785e-07 4.0489593e-06 3.0471185e-08 1.5414529e-07 -4.5623855e-08
8.7730556e+00 2.5453738e-07 3.3907361e-09 7.2703943e-08 3.2859877e-09 4.0211737e-09 1.1660834e-09 1.2915322e-05 1.2550899e-07 4.0635023e-06 3.1114115e-08 1.5543370e-07 -4.5678327e-08
8.7766667e+00 2.5548693e-07 2.9283548e-09 7.3086543e-08 2.6487501e-09 4.6526525e-09 -1.6688969e-09 1.2965788e-05 1.2620536e-07 4.0781132e-06 3.1729808e-08 1.5676562e-07 -4.5732231e-08
8.7802778e+00 2.5642298e-07 3.5319081e-09 7.3385843e-08 3.0345700e-09 4.3141713e-09 1.1713228e-09 1.3020342e-05 1.2695191e-07 4.0939882e-06 3.2491858e-08 1.5810848e-07 -4.5663644e-08
8.7841667e+00 2.5743104e-07 2.8993193e-09 7.4390334e-08 3.4972830e-09 4.0804792e-09 -5.8343297e-10 1.3071192e-05 1.2764380e-07 4.1088642e-06 3.3229853e-08 1.5923551e-07 -4.5518301e-08
8.7877778e+00 2.5836709e-07 3.5193796e-09 7.4739242e-08 3.3149863e-09 3.5069348e-09 1.9250616e-09 1.3122225e-05 1.2828137e-07 4.1237320e-06 3.3989215e-08 1.6044911e-07 -4.5236329e-08
8.7913889e+00 2.5930315e-07 2.3955033e-09 7.4306859e-08 3.6945073e-09 4.6632994e-09 6.7775630e-10 1.3173447e-05 1.2873881e-07 4.1386189e-06 3.4726220e-08 1.6179488e-07 -4.4980788e-08
8.7950000e+00 2.6027879e-07 1.8482597e-09 7.4931586e-08 3.1086120e-09 4.3966728e-09 1.6810821e-09 1.3256603e-05 1.2975199e-07 4.1626625e-06 3.5965128e-08 1.6422123e-07 -4.4698537e-08
8.8008333e+00 2.6189242e-07 3.9703899e-09 7.4279383e-08 3.9708636e-09 5.7153246e-09 -6.8218349e-11 1.3308338e-05 1.3051884e-07 4.1775326e-06 3.6645387e-08 1.6571477e-07 -4.4712961e-08
8.8044444e+00 2.6289133e-07 3.1438206e-09 7.4790342e-08 2.3084545e-09 4.3394502e-09 -6.4931510e-11 1.3360270e-05 1.3120714e-07 4.1924593e-06 3.7201964e-08 1.6689467e-07 -4.4907359e-08
8.8080556e+00 2.6389024e-07 3.2416123e-09 7.4846737e-08 2.8291759e-09 3.6038968e-09 -1.7295053e-09 1.3412400e-05 1.3182319e-07 4.2075869e-06 3.8023256e-08 1.6802797e-07 -4.5002283e-08
8.8116667e+00 2.6489790e-07 2.4736289e-09 7.6804796e-08 4.7519789e-09 4.0257687e-09 8.5327682e-10 1.3464728e-05 1.3246093e-07 4.2228510e-06 3.8884887e-08 1.6930520e-07 -4.4889143e-08
8.8152778e+00 2.6591071e-07 3.4427502e-09 7.6215342e-08 3.2015410e-09 4.5727621e-09 1.9109839e-10 1.3521306e-05 1.3321645e-07 4.2392026e-06 3.9736561e-08 1.7080689e-07 -4.4941803e-08
8.8191667e+00 2.6700143e-07 3.0657389e-09 7.5997172e-08 4.0985166e-09 4.8148157e-09 -6.4246912e-10 1.3574050e-05 1.3394140e-07 4.2545344e-06 4.0449010e-08 1.7218981e-07 -4.5053841e-08
8.8227778e+00 2.6801423e-07 3.6597050e-09 7.7701991e-08 2.4779370e-09 4.4953019e-09 -3.9172868e-10 1.3626993e-05 1.3469507e-07 4.2700224e-06 4.1012909e-08 1.7344334e-07 -4.5192134e-08
8.8263889e+00 2.6903282e-07 3.3322360e-09 7.7561764e-08 2.7272847e-09 3.9437832e-09 -8.8482401e-10 1.3680144e-05 1.3533559e-07 4.2855638e-06 4.1658796e-08 1.7460824e-07 -4.5239225e-08
8.8300000e+00 2.7010904e-07 2.6099411e-09 7.8238456e-08 3.2347536e-09 3.8985262e-09 4.5013577e-10 1.3737620e-05 1.3603318e-07 4.3023172e-06 4.2448783e-08 1.7570369e-07 -4.5095613e-08
8.8338889e+00 2.7126805e-07 3.3994467e-09 7.7715019e-08 3.5365564e-09 2.9495334e-09 7.8082561e-10 1.3791211e-05 1.3668148e-07 4.3178614e-06 4.3326072e-08 1.7681546e-07 -4.5097503e-08
8.8375000e+00 2.7234427e-07 2.6149071e-09 7.8112298e-08 4.5615002e-09 4.5351112e-09 -7.9827230e-10 1.3845015e-05 1.3734423e-07 4.3334437e-06 4.4067149e-08 1.7810800e-07 -4.5098616e-08
8.8411111e+00 2.7342049e-07 3.5335173e-09 7.8097286e-08 2.2792089e-09 4.1665938e-09 7.8800228e-10 1.3899026e-05 1.3803123e-07 4.3490212e-06 4.4660867e-08 1.7939287e-07 -4.5126191e-08
8.8447222e+00 2.7445635e-07 2.8399423e-09 7.8064053e-08 3.2012675e-09 4.4833892e-09 -1.0425498e-09 1.3957417e-05 1.3877232e-07 4.3658899e-06 4.5359879e-08 1.8072826e-07 -4.5253134e-08
8.8486111e+00 2.7553668e-07 3.5441640e-09 7.8962756e-08 2.7902644e-09 3.8646175e-09 -4.5530733e-11 1.4011842e-05 1.3953106e-07 4.3816215e-06 4.5980712e-08 1.8189136e-07 -4.5334477e-08
8.8522222e+00 2.7653985e-07 3.4947278e-09 7.8744124e-08 2.9405041e-09 3.9656131e-09 -7.0532178e-10 1.4066466e-05 1.4020754e-07 4.3973079e-06 4.6677158e-08 1.8314294e-07 -4.5198047e-08
8.8558333e+00 2.7754302e-07 2.7811135e-09 7.8508457e-08 3.4882291e-09 4.4602979e-09 1.9646685e-09 1.4150891e-05 1.4113264e-07 4.4214270e-06 4.7847845e-08 1.8521539e-07 -4.5002007e-08
8.8613889e+00 2.7910525e-07 2.7973945e-09 7.8654853e-08 3.5358880e-09 4.6085918e-09 -7.8842623e-10 1.4206023e-05 1.4176311e-07 4.4372613e-06 4.8610030e-08 1.8662128e-07 -4.5235439e-08
8.8650000e+00 2.8014262e-07 3.0515843e-09 8.0080748e-08 3.4996693e-09 4.8562102e-09 -1.3663344e-09 1.4261360e-05 1.4242316e-07 4.4532402e-06 4.9402587e-08 1.8806373e-07 -4.5386611e-08
8.8686111e+00 2.8117999e-07 3.0718087e-09 8.0104939e-08 3.8162445e-09 4.8546564e-09 -2.9092429e-11 1.4321183e-05 1.4311750e-07 4.4703831e-06 5.0258108e-08 1.8966180e-07 -4.5529738e-08
8.8725000e+00 2.8229716e-07 2.9095684e-09 7.9474346e-08 3.5167918e-09 5.1353990e-09 -1.1977165e-09 1.4376945e-05 1.4382319e-07 4.4864130e-06 5.0867166e-08 1.9094770e-07 -4.5454679e-08
8.8761111e+00 2.8333431e-07 3.6372383e-09 8.1222675e-08 2.1052781e-09 3.5215986e-09 1.8905701e-09 1.4432910e-05 1.4454001e-07 4.5025841e-06 5.1472998e-08 1.9224590e-07 -4.5243794e-08
8.8797222e+00 2.8435601e-07 3.0127777e-09 8.0888960e-08 3.4870208e-09 5.2181468e-09 5.6066228e-11 1.4489076e-05 1.4512485e-07 4.5187693e-06 5.2209454e-08 1.9384147e-07 -4.5240112e-08
8.8833333e+00 2.8537770e-07 2.4128846e-09 8.1365311e-08 3.3110297e-09 5.5235731e-09 -2.2086228e-11 1.4549788e-05 1.4573984e-07 4.5360652e-06 5.3026898e-08 1.9546913e-07 -4.5235249e-08
8.8872222e+00 2.8647798e-07 2.8849659e-09 7.9637976e-08 3.6956356e-09 4.6515186e-09 6.3771347e-11 1.4606372e-05 1.4645925e-07 4.5519534e-06 5.3823324e-08 1.9675412e-07 -4.5203711e-08
8.8908333e+00 2.8749967e-07 3.7890516e-09 7.9638354e-08 3.6559886e-09 3.9992554e-09 2.2734876e-10 1.4663161e-05 1.4715541e-07 4.5679274e-06 5.4580810e-08 1.9798421e-07 -4.5289535e-08
8.8944444e+00 2.8854625e-07 2.6693581e-09 8.0497144e-08 3.3361951e-09 4.2819697e-09 -1.0195731e-09 1.4720159e-05 1.4787083e-07 4.5845333e-06 5.5274283e-08 1.9925792e-07 -4.5500928e-08
8.8980556e+00 2.8962034e-07 3.9677538e-09 8.5974121e-08 3.0650931e-09 4.2929421e-09 -9.3174436e-10 1.4781777e-05 1.4862106e-07 4.6029517e-06 5.6059947e-08 2.0055662e-07 -4.5504656e-08
8.9019444e+00 2.9077704e-07 2.4950512e-09 8.5478086e-08 3.6691652e-09 3.8256542e-09 8.9979278e-10 1.4839215e-05 1.4934662e-07 4.6197327e-06 5.6831804e-08 2.0191158e-07 -4.5353633e-08
8.9055556e+00 2.9185112e-07 4.2361304e-09 8.2748924e-08 3.4556731e-09 5.2962805e-09 4.9426705e-10 1.4896864e-05 1.4997751e-07 4.6362035e-06 5.7655666e-08 2.0344965e-07 -4.5265299e-08
8.9091667e+00 2.9292520e-07 1.6166547e-09 8.2367847e-08 4.1492077e-09 5.0583121e-09 3.2111708e-10 1.4954734e-05 1.5053554e-07 4.6525174e-06 5.8394060e-08 2.0475062e-07 -4.5059636e-08
8.9127778e+00 2.9409043e-07 3.5603378e-09 8.1175586e-08 2.6667305e-09 3.7001281e-09 1.5773159e-09 1.5017313e-05 1.5147084e-07 4.6714623e-06 5.9088032e-08 2.0652857e-07 -4.5059846e-08
8.9166667e+00 2.9535193e-07 4.4967907e-09 9.5178218e-08 3.2816020e-09 7.4144152e-09 -1.5791141e-09 1.5107177e-05 1.5278696e-07 4.7005344e-06 6.0101045e-08 2.0972669e-07 -4.5239411e-08
8.9222222e+00 2.9715408e-07 3.4395967e-09 9.4259243e-08 2.7964748e-09 6.5803870e-09 5.0172271e-10 1.5165881e-05 1.5348189e-07 4.7187196e-06 6.0711636e-08 2.1171208e-07 -4.4940777e-08
8.9258333e+00 2.9832547e-07 3.0073987e-09 8.8044088e-08 2.8397570e-09 6.7856579e-09 2.2549006e-09 1.5224805e-05 1.5417509e-07 4.7359956e-06 6.1294864e-08 2.1347590e-07 -4.4651654e-08
8.9294444e+00 2.9937949e-07 3.4235502e-09 8.5144422e-08 2.5438864e-09 5.0887906e-09 4.1392143e-10 1.5283935e-05 1.5482054e-07 4.7529711e-06 6.1954434e-08 2.1485582e-07 -4.4633510e-08
8.9330556e+00 3.0042555e-07 2.5643709e-09 8.5032199e-08 3.5444472e-09 4.2010792e-09 -2.4643694e-10 1.5347845e-05 1.5558702e-07 4.7711647e-06 6.2817440e-08 2.1636121e-07 -4.4681015e-08
8.9369444e+00 3.0155207e-07 4.0384912e-09 8.4327028e-08 3.8527505e-09 5.2096400e-09 -1.6074873e-10 1.5407405e-05 1.5640535e-07 4.7879694e-06 6.3628070e-08 2.1785213e-07 -4.4516552e-08
8.9405556e+00 3.0259812e-07 3.5532184e-09 8.4136767e-08 3.6299795e-09 4.8275947e-09 1.6788674e-09 1.5467171e-05 1.5715386e-07 4.8048334e-06 6.4312089e-08 2.1928102e-07 -4.4451003e-08
8.9441667e+00 3.0365794e-07 3.3908286e-09 8.4922198e-08 2.6840441e-09 4.7919693e-09 -1.0737939e-09 1.5531771e-05 1.5778437e-07 4.8230717e-06 6.5018111e-08 2.2086468e-07 -4.4585014e-08
8.9480556e+00 3.0482171e-07 2.0407067e-09 8.4853307e-08 3.3675750e-09 5.1080455e-09 -7.4874032e-11 1.5591979e-05 1.5826197e-07 4.8402848e-06 6.5752213e-08 2.2235825e-07 -4.4573578e-08
8.9516667e+00 3.0590236e-07 2.3900729e-09 8.7704643e-08 3.4087511e-09 4.9469601e-09 1.8043096e-10 1.5652399e-05 1.5880919e-07 4.8577120e-06 6.6472888e-08 2.2381106e-07 -4.4642424e-08
8.9552778e+00 3.0698300e-07 2.6865793e-09 8.6999971e-08 3.2436331e-09 4.8337044e-09 -8.1592880e-10 1.5713032e-05 1.5953812e-07 4.8749548e-06 6.7154339e-08 2.2529300e-07 -4.4719957e-08
8.9588889e+00 3.0806364e-07 4.0758558e-09 8.5855946e-08 3.0466837e-09 5.1430287e-09 1.0024278e-10 1.5778572e-05 1.6041241e-07 4.8933998e-06 6.7937873e-08 2.2696392e-07 -4.4871130e-08
8.9627778e+00 3.0926160e-07 3.4556766e-09 8.5844476e-08 3.6693234e-09 5.3024560e-09 -1.3960092e-09 1.5839658e-05 1.6108946e-07 4.9105007e-06 6.8751499e-08 2.2861305e-07 -4.5065238e-08
8.9663889e+00 3.1037876e-07 2.8253999e-09 8.5588071e-08 3.8410680e-09 5.7998110e-09 -3.9575898e-10 1.5900964e-05 1.6183575e-07 4.9276904e-06 6.9560787e-08 2.3006286e-07 -4.5141529e-08
8.9700000e+00 3.1149592e-07 4.0980490e-09 8.6735830e-08 3.6292836e-09 3.9606698e-09 -3.0846512e-10 1.5962491e-05 1.6270658e-07 4.9452970e-06 7.0269374e-08 2.3151548e-07 -4.5027410e-08
8.9736111e+00 3.1261308e-07 3.9807936e-09 8.9767608e-08 2.9115205e-09 5.8186528e-09 1.3618660e-09 1.6057586e-05 1.6388923e-07 4.9744422e-06 7.1553869e-08 2.3462280e-07 -4.5072768e-08
8.9791667e+00 3.1438668e-07 3.1508038e-09 1.0014609e-07 4.7954482e-09 7.7787771e-09 -1.6340100e-09 1.6119689e-05 1.6451331e-07 4.9939097e-06 7.2454187e-08 2.3653693e-07 -4.5047345e-08
8.9827778e+00 3.1556773e-07 2.6388531e-09 9.5011635e-08 3.5151853e-09 5.1076123e-09 1.8686815e-09 1.6186830e-05 1.6524837e-07 5.0140592e-06 7.3388873e-08 2.3817915e-07 -4.4737485e-08
8.9866667e+00 3.1683964e-07 3.6933241e-09 9.2554959e-08 4.4964079e-09 5.1584310e-09 7.8726413e-10 1.6249416e-05 1.6599978e-07 5.0322421e-06 7.4411001e-08 2.3969828e-07 -4.4684772e-08
8.9902778e+00 3.1802069e-07 3.2775960e-09 8.9725190e-08 4.9386189e-09 5.0687030e-09 -3.0068836e-10 1.6312233e-05 1.6654226e-07 5.0502197e-06 7.5403609e-08 2.4114065e-07 -4.4830347e-08
8.9938889e+00 3.1917289e-07 1.7550605e-09 9.0497132e-08 4.2239221e-09 4.6416621e-09 -1.0430804e-09 1.6375271e-05 1.6727413e-07 5.0682075e-06 7.6279759e-08 2.4273065e-07 -4.4938549e-08
8.9975000e+00 3.2026397e-07 5.0346618e-09 8.9827196e-08 3.8636111e-09 6.0625408e-09 4.4299363e-11 1.6443398e-05 1.6816380e-07 5.0874909e-06 7.7139558e-08 2.4471063e-07 -4.5055055e-08
9.0013889e+00 3.2143898e-07 2.6293450e-09 8.9677095e-08 3.5060926e-09 6.3149623e-09 -1.0429253e-09 1.6506883e-05 1.6885270e-07 5.1053251e-06 7.7827378e-08 2.4637784e-07 -4.5054634e-08
9.0050000e+00 3.2253005e-07 3.7617390e-09 8.9107478e-08 2.8430134e-09 4.9090589e-09 1.0468116e-09 1.6570583e-05 1.6967845e-07 5.1231655e-06 7.8673163e-08 2.4791090e-07 -4.4800356e-08
9.0086111e+00 3.2362113e-07 3.8988100e-09 8.9739096e-08 4.9642316e-09 5.4118359e-09 1.3003655e-09 1.6634500e-05 1.7042716e-07 5.1411361e-06 7.9578200e-08 2.4952805e-07 -4.4365127e-08
9.0122222e+00 3.2473295e-07 3.0471110e-09 9.0413533e-08 3.3899581e-09 5.4752014e-09 2.7171402e-09 1.6703579e-05 1.7131872e-07 5.1605585e-06 8.0413183e-08 2.5122829e-07 -4.3993111e-08
9.0161111e+00 3.2593653e-07 4.6332600e-09 9.0384284e-08 3.7670408e-09 5.1535856e-09 4.7156914e-10 1.6767953e-05 1.7219362e-07 5.1786313e-06 8.1302191e-08 2.5277801e-07 -4.3891126e-08
9.0197222e+00 3.2705414e-07 3.4833339e-09 9.0792582e-08 4.4391902e-09 5.2794549e-09 4.6982828e-10 1.6832547e-05 1.7297262e-07 5.1967060e-06 8.2308478e-08 2.5433769e-07 -4.3870163e-08
9.0233333e+00 3.2817174e-07 3.7435424e-09 9.0403335e-08 4.8496081e-09 5.2206170e-09 -2.7632519e-10 1.6897362e-05 1.7375689e-07 5.2148213e-06 8.3327165e-08 2.5601492e-07 -4.3911700e-08
9.0269444e+00 3.2928759e-07 3.5322978e-09 9.1198548e-08 4.5536588e-09 6.0708809e-09 -1.0709386e-10 1.6967408e-05 1.7465387e-07 5.2355454e-06 8.4308857e-08 2.5799198e-07 -4.3711644e-08
9.0308333e+00 3.3048338e-07 4.1946901e-09 1.0171689e-07 3.8608465e-09 6.2883979e-09 1.8218645e-09 1.7032677e-05 1.7547196e-07 5.2559427e-06 8.5111555e-08 2.5982721e-07 -4.3262936e-08
9.0344444e+00 3.3159375e-07 3.3948650e-09 1.0276214e-07 3.5486736e-09 6.0667796e-09 2.3200511e-09 1.7133520e-05 1.7670569e-07 5.2866686e-06 8.6744063e-08 2.6253370e-07 -4.2878148e-08
9.0400000e+00 3.3330202e-07 4.0447084e-09 9.7452072e-08 6.2463682e-09 5.7766503e-09 -1.1324735e-11 1.7199348e-05 1.7748192e-07 5.3060459e-06 8.7836651e-08 2.6421252e-07 -4.2853518e-08
9.0436111e+00 3.3444288e-07 3.1565319e-09 9.6802167e-08 3.8390653e-09 5.5255200e-09 2.3868506e-10 1.7265411e-05 1.7824728e-07 5.3252839e-06 8.8812106e-08 2.6599024e-07 -4.2738281e-08
9.0472222e+00 3.3567853e-07 3.9438514e-09 9.6055116e-08 5.1651332e-09 6.4424849e-09 8.2503857e-10 1.7336828e-05 1.7917498e-07 5.3458798e-06 8.9846143e-08 2.6785174e-07 -4.2487169e-08
9.0511111e+00 3.3700924e-07 4.0477676e-09 9.5667079e-08 3.6980431e-09 5.1943941e-09 1.3273463e-09 1.7403397e-05 1.8006896e-07 5.3650497e-06 9.0658836e-08 2.6935128e-07 -4.2316947e-08
9.0547222e+00 3.3824490e-07 4.2458468e-09 9.6507567e-08 3.8037367e-09 4.9007740e-09 2.4393548e-10 1.7470209e-05 1.8105710e-07 5.3842089e-06 9.1517685e-08 2.7103155e-07 -4.2399212e-08
9.0583333e+00 3.3948055e-07 4.9213057e-09 9.5559927e-08 4.1241056e-09 6.4111762e-09 -1.0032993e-09 1.7537265e-05 1.8193250e-07 5.4033215e-06 9.2395355e-08 2.7294425e-07 -4.2472155e-08
9.0619444e+00 3.4071531e-07 3.1998893e-09 9.6039690e-08 3.9774604e-09 6.4655495e-09 3.2997086e-10 1.7609752e-05 1.8268722e-07 5.4238952e-06 9.3418943e-08 2.7497779e-07 -4.2569971e-08
9.0658333e+00 3.4204464e-07 3.3016170e-09 9.5476487e-08 4.7961508e-09 6.2468080e-09 -1.1683922e-09 1.7677313e-05 1.8338663e-07 5.4429301e-06 9.4431465e-08 2.7675166e-07 -4.2660258e-08
9.0694444e+00 3.4327902e-07 3.1869822e-09 9.5344565e-08 4.5502027e-09 5.6952460e-09 3.3497832e-10 1.7745118e-05 1.8414544e-07 5.4619727e-06 9.5317483e-08 2.7850440e-07 -4.2415668e-08
9.0730556e+00 3.4451340e-07 3.8525823e-09 9.5553403e-08 3.6284246e-09 6.1046237e-09 1.9227719e-09 1.7813167e-05 1.8508378e-07 5.4811746e-06 9.6158817e-08 2.8026821e-07 -4.2315330e-08
9.0766667e+00 3.4575535e-07 4.8525855e-09 9.6942234e-08 4.1377406e-09 5.7697181e-09 -9.9657592e-10 1.7886729e-05 1.8590688e-07 5.5019702e-06 9.7198515e-08 2.8223249e-07 -4.2324001e-08
9.0805556e+00 3.4713372e-07 2.2380086e-09 9.6639393e-08 4.7739549e-09 6.5096245e-09 9.2225701e-10 1.7955298e-05 1.8663567e-07 5.5215939e-06 9.8276317e-08 2.8404069e-07 -4.2249804e-08
9.0841667e+00 3.4841363e-07 4.5230896e-09 1.0008406e-07 5.1749819e-09 5.6635895e-09 -2.3736665e-10 1.8024120e-05 1.8759914e-07 5.5423305e-06 9.9231923e-08 2.8591221e-07 -4.2318962e-08
9.0877778e+00 3.4969355e-07 4.4151084e-09 1.0779651e-07 3.6459954e-09 6.9358971e-09 -4.0101386e-10 1.8093194e-05 1.8838561e-07 5.5641677e-06 1.0014961e-07 2.8796615e-07 -4.2215788e-08
9.0913889e+00 3.5097346e-07 2.8811370e-09 1.1111776e-07 4.8249706e-09 6.8916653e-09 1.3533883e-09 1.8205295e-05 1.8951235e-07 5.5984926e-06 1.0188023e-07 2.9132283e-07 -4.2063819e-08
9.0972222e+00 3.5295826e-07 3.5897062e-09 1.0189714e-07 5.0642937e-09 7.0974932e-09 -4.8499368e-10 1.8275006e-05 1.9033902e-07 5.6184738e-06 1.0282440e-07 2.9332048e-07 -4.2096596e-08
9.1008333e+00 3.5417160e-07 4.0794768e-09 9.8409944e-08 3.6511201e-09 6.3511104e-09 1.8244403e-10 1.8344957e-05 1.9136284e-07 5.6380735e-06 1.0362636e-07 2.9533045e-07 -4.2056754e-08
9.1044444e+00 3.5538494e-07 5.4186013e-09 9.8073245e-08 3.7515305e-09 7.1804416e-09 1.8532171e-10 1.8415146e-05 1.9227038e-07 5.6577935e-06 1.0467167e-07 2.9720638e-07 -4.2115549e-08
9.1080556e+00 3.5659827e-07 3.0008527e-09 9.9616629e-08 5.8975554e-09 5.4487228e-09 -7.2804597e-10 1.8485573e-05 1.9306426e-07 5.6776271e-06 1.0584892e-07 2.9892760e-07 -4.2335944e-08
9.1116667e+00 3.5778345e-07 4.3640397e-09 9.9211228e-08 4.9693590e-09 6.1389335e-09 -1.3063679e-09 1.8561676e-05 1.9384848e-07 5.6989202e-06 1.0701985e-07 3.0087963e-07 -4.2349408e-08
9.1155556e+00 3.5904178e-07 2.3916876e-09 9.9001189e-08 5.0672065e-09 6.0638668e-09 1.1909653e-09 1.8632582e-05 1.9453616e-07 5.7186599e-06 1.0800742e-07 3.0263695e-07 -4.2099866e-08
9.1191667e+00 3.6021023e-07 3.9879973e-09 9.8885306e-08 4.0487736e-09 5.7668244e-09 1.1124993e-09 1.8703718e-05 1.9535560e-07 5.7383592e-06 1.0899472e-07 3.0445900e-07 -4.1966991e-08
9.1227778e+00 3.6137868e-07 3.6140687e-09 9.8597324e-08 5.0647482e-09 6.4995756e-09 1.1403936e-10 1.8775087e-05 1.9616998e-07 5.7581315e-06 1.1006525e-07 3.0629774e-07 -4.1797548e-08
9.1263889e+00 3.6256137e-07 3.9410474e-09 9.9615941e-08 4.8171059e-09 5.8791934e-09 1.4500441e-09 1.8852223e-05 1.9710478e-07 5.7797859e-06 1.1123222e-07 3.0837678e-07 -4.1731022e-08
9.1302778e+00 3.6399218e-07 4.1118226e-09 1.0195923e-07 5.1854929e-09 7.1176172e-09 -8.7981701e-10 1.8924121e-05 1.9799911e-07 5.8014282e-06 1.1222804e-07 3.1060930e-07 -4.1740544e-08
9.1338889e+00 3.6532078e-07 4.1849712e-09 1.1500118e-07 4.0066370e-09 7.9121605e-09 7.9191633e-10 1.8996281e-05 1.9890568e-07 5.8238845e-06 1.1312339e-07 3.1302683e-07 -4.1568429e-08
9.1375000e+00 3.6664939e-07 4.2254110e-09 1.1011853e-07 4.2581580e-09 8.3632127e-09 7.9684154e-10 1.9068703e-05 1.9985379e-07 5.8454067e-06 1.1402132e-07 3.1538132e-07 -4.1486659e-08
9.1411111e+00 3.6797800e-07 4.5703861e-09 1.0563769e-07 4.0304802e-09 7.4876732e-09 -4.2041046e-11 1.9147020e-05 2.0091697e-07 5.8678032e-06 1.1501889e-07 3.1744060e-07 -4.1457043e-08
9.1450000e+00 3.6970150e-07 4.5883650e-09 1.0284567e-07 4.5200834e-09 5.3855943e-09 2.9589393e-10 1.9220077e-05 2.0178507e-07 5.8882206e-06 1.1617276e-07 3.1924963e-07 -4.1501571e-08
9.1486111e+00 3.7137124e-07 3.4651141e-09 1.0183541e-07 6.1310496e-09 6.7931952e-09 -7.0692839e-10 NaN 2.0260500e-07 5.9085303e-06 1.1737395e-07 3.2128420e-07 -4.1482381e-08
9.1522222e+00 NaN 4.1415625e-09 1.0176607e-07 4.9568767e-09 6.9039669e-09 8.8407419e-10 NaN 2.0398991e-07 5.9398843e-06 1.1913685e-07 3.2444705e-07 -4.1242459e-08
9.1577778e+00 NaN 4.2096440e-09 1.0254056e-07 5.6204915e-09 6.9364756e-09 5.5545358e-10 NaN 2.0490723e-07 5.9604030e-06 1.2028633e-07 3.2641818e-07 -4.1167903e-08
9.1613889e+00 NaN 4.3004322e-09 1.0315495e-07 4.9901055e-09 6.3335896e-09 1.3275726e-10 NaN 2.0587713e-07 5.9810148e-06 1.2141917e-07 3.2850215e-07 -4.1165219e-08
9.1650000e+00 NaN 4.6975450e-09 1.0347472e-07 5.4668860e-09 7.6961955e-09 -1.0797928e-10 NaN 2.0679357e-07 6.0029968e-06 1.2261408e-07 3.3068882e-07 -4.1200836e-08
9.1688889e+00 NaN 3.1971078e-09 1.0115039e-07 4.7751643e-09 5.9733846e-09 -1.9730843e-10 NaN 2.0762329e-07 6.0234711e-06 1.2365512e-07 3.3245025e-07 -4.1116670e-08
9.1725000e+00 NaN 4.5003311e-09 1.0410055e-07 4.8344960e-09 5.8849843e-09 9.7422593e-10 NaN 2.0857488e-07 6.0441842e-06 1.2471339e-07 3.3421528e-07 -4.0986789e-08
9.1761111e+00 NaN 4.3277348e-09 1.0354491e-07 4.9341520e-09 5.9975617e-09 2.2467657e-10 NaN 2.0943479e-07 6.0637612e-06 1.2581098e-07 3.3581358e-07 -4.0947588e-08
9.1797222e+00 NaN 3.6497206e-09 9.2710935e-08 5.1974410e-09 4.7625442e-09 1.3717385e-10 NaN 2.1029651e-07 6.0830461e-06 1.2692717e-07 3.3734269e-07 -4.1022536e-08
9.1836111e+00 NaN 3.7736060e-09 8.6807130e-08 4.3698584e-09 4.7964154e-09 -7.7958614e-10 NaN 2.1113841e-07 6.0999397e-06 1.2796959e-07 3.3891064e-07 -4.1110227e-08
9.1872222e+00 NaN 4.0368080e-09 8.2548147e-08 5.2524594e-09 5.7593632e-09 -2.9864891e-11 NaN 2.1205143e-07 6.1161854e-06 1.2903536e-07 3.4048793e-07 -4.1124878e-08
9.1908333e+00 NaN 4.4334497e-09 8.0311929e-08 4.5854959e-09 4.8593091e-09 -1.0537194e-10 NaN 2.1277692e-07 6.1319585e-06 1.3004145e-07 3.4193992e-07 -4.1157383e-08
9.1944444e+00 NaN 2.2970560e-09 7.7810749e-08 4.7014444e-09 4.9158271e-09 -1.9467634e-10 NaN 2.1342736e-07 6.1485211e-06 1.3126072e-07 3.4327817e-07 -4.1095666e-08
9.1983333e+00 NaN 3.3061461e-09 7.6366273e-08 5.7494581e-09 3.4500297e-09 7.2367985e-10 NaN 2.1409812e-07 6.1634625e-06 1.3239240e-07 3.4445140e-07 -4.1047042e-08
9.2019444e+00 NaN 2.9166091e-09 7.3418037e-08 4.6968406e-09 4.4483749e-09 -2.7484799e-10 NaN 2.1481307e-07 6.1780020e-06 1.3338053e-07 3.4560248e-07 -4.0980240e-08
9.2055556e+00 NaN 3.7160896e-09 7.2337892e-08 4.4243004e-09 3.3009453e-09 8.9148558e-10 NaN 2.1559056e-07 6.1922703e-06 1.3430609e-07 3.4671903e-07 -4.0651137e-08
9.2091667e+00 NaN 3.4967783e-09 7.0699799e-08 4.1193574e-09 4.2159073e-09 2.1463920e-09 NaN 2.1667635e-07 6.2137758e-06 1.3585451e-07 3.4838295e-07 -4.0282572e-08
9.2147222e+00 NaN 3.0507196e-09 6.9432816e-08 5.1711887e-09 3.0653303e-09 6.4993399e-11 NaN 2.1737860e-07 6.2276361e-06 1.3693962e-07 3.4928110e-07 -4.0277694e-08
9.2183333e+00 NaN 3.4641052e-09 6.9513733e-08 4.8451503e-09 2.9811857e-09 -1.9965824e-11 NaN 2.1806051e-07 6.2423720e-06 1.3807196e-07 3.5040706e-07 -4.0331166e-08
9.2222222e+00 NaN 2.4102599e-09 6.7658881e-08 4.8606484e-09 4.0575449e-09 -4.3835970e-10 NaN 2.1867965e-07 6.2557180e-06 1.3899639e-07 3.5153352e-07 -4.0398284e-08
9.2258333e+00 NaN 3.3335877e-09 6.6132412e-08 3.6724959e-09 3.5260666e-09 -1.8119539e-10 NaN 2.1939737e-07 6.2687125e-06 1.3998479e-07 3.5253460e-07 -4.0284015e-08
9.2294444e+00 NaN 3.3248280e-09 6.4134831e-08 5.4512352e-09 3.2134361e-09 1.2359899e-09 NaN 2.2009180e-07 6.2815083e-06 1.4102638e-07 3.5338373e-07 -3.9989186e-08
9.2330556e+00 NaN 3.1174990e-09 6.4140853e-08 4.1634586e-09 2.5030414e-09 1.4855080e-09 NaN 2.2090835e-07 6.2952074e-06 1.4195233e-07 3.5446418e-07 -4.0011854e-08
9.2369444e+00 NaN 3.9166435e-09 6.3380683e-08 3.7732231e-09 4.2512383e-09 -1.6798084e-09 NaN 2.2163517e-07 6.3076151e-06 1.4273544e-07 3.5538769e-07 -4.0042168e-08
9.2405556e+00 NaN 2.8261449e-09 6.1004536e-08 3.4554900e-09 1.9660114e-09 1.3999860e-09 NaN 2.2229403e-07 6.3197965e-06 1.4353390e-07 3.5599513e-07 -3.9927642e-08
9.2441667e+00 NaN 3.2862470e-09 6.1111079e-08 3.9149447e-09 2.1233965e-09 -3.4282086e-10 NaN 2.2294360e-07 6.3321112e-06 1.4457899e-07 3.5694881e-07 -3.9965579e-08
9.2477778e+00 NaN 2.7399247e-09 6.2341800e-08 5.7320140e-09 4.2970159e-09 -7.3700533e-12 NaN 2.2354501e-07 6.3453687e-06 1.4576110e-07 3.5809386e-07 -3.9898692e-08
9.2516667e+00 NaN 2.4408718e-09 6.1068919e-08 4.4003760e-09 2.8610993e-09 5.8069063e-10 NaN 2.2424944e-07 6.3571119e-06 1.4675414e-07 3.5895740e-07 -3.9872067e-08
9.2552778e+00 NaN 4.0942386e-09 5.6654870e-08 4.7661605e-09 2.9523841e-09 -3.3492470e-10 NaN 2.2505796e-07 6.3682636e-06 1.4776334e-07 3.5980030e-07 -3.9773016e-08
9.2588889e+00 NaN 3.4065206e-09 5.5138546e-08 4.5495461e-09 2.7222114e-09 1.2492466e-09 NaN 2.2583133e-07 6.3800245e-06 1.4868901e-07 3.6074516e-07 -3.9686094e-08
9.2627778e+00 NaN 3.2556757e-09 5.4341344e-08 3.3846962e-09 3.1844624e-09 -5.0420101e-10 NaN 2.2646316e-07 6.3907486e-06 1.4960963e-07 3.6169804e-07 -3.9741025e-08
9.2663889e+00 NaN 2.6059670e-09 5.3165790e-08 5.1133424e-09 3.2305314e-09 -2.8531260e-12 NaN 2.2701006e-07 6.4012632e-06 1.5046602e-07 3.6258794e-07 -3.9749990e-08
9.2700000e+00 NaN 2.4677143e-09 5.2240482e-08 2.7918695e-09 2.7604707e-09 -7.9903476e-11 NaN 2.2782842e-07 6.4174871e-06 1.5152832e-07 3.6355376e-07 -3.9748584e-08
9.2755556e+00 NaN 2.4670910e-09 5.3476443e-08 3.5818769e-09 1.4658861e-09 8.8338239e-11 NaN 2.2844300e-07 6.4279453e-06 1.5238526e-07 3.6405443e-07 -3.9720119e-08
9.2791667e+00 NaN 3.2344969e-09 5.1365216e-08 4.3283713e-09 1.9047684e-09 1.7441726e-10 NaN 2.2905127e-07 6.4381560e-06 1.5324148e-07 3.6481705e-07 -3.9619246e-08
9.2827778e+00 NaN 2.4085098e-09 5.0995783e-08 3.5752373e-09 3.2293237e-09 7.5672017e-10 NaN 2.2961431e-07 6.4490400e-06 1.5414162e-07 3.6576501e-07 -3.9432768e-08
9.2866667e+00 NaN 2.4417500e-09 5.0320612e-08 4.1402267e-09 2.6966734e-09 8.4166166e-10 NaN 2.3015432e-07 6.4589875e-06 1.5508904e-07 3.6658556e-07 -3.9304297e-08
9.2902778e+00 NaN 2.5680875e-09 4.9400956e-08 4.6051428e-09 2.8274908e-09 3.4422737e-10 NaN 2.3086672e-07 6.4687999e-06 1.5596164e-07 3.6732287e-07 -3.9248093e-08
9.2938889e+00 NaN 4.0409362e-09 4.8966711e-08 3.4496757e-09 2.1362460e-09 1.7457354e-10 NaN 2.3160784e-07 6.4785862e-06 1.5674934e-07 3.6780052e-07 -3.9335941e-08
9.2975000e+00 NaN 2.8345026e-09 4.9138687e-08 3.8213620e-09 1.0793841e-09 -9.8547887e-10 NaN 2.3227814e-07 6.4902754e-06 1.5770272e-07 3.6840971e-07 -3.9331530e-08
9.3013889e+00 NaN 2.9398421e-09 5.9673565e-08 4.3504971e-09 2.7288895e-09 1.0232875e-09 NaN 2.3293883e-07 6.5020429e-06 1.5859326e-07 3.6939002e-07 -3.9091448e-08
9.3050000e+00 NaN 3.1894374e-09 5.8293679e-08 3.8698729e-09 3.8707250e-09 1.1928580e-09 NaN 2.3360501e-07 6.5128054e-06 1.5932185e-07 3.7028042e-07 -3.8978043e-08
9.3086111e+00 NaN 2.9908308e-09 4.9598339e-08 2.8555217e-09 2.1236708e-09 -1.4604643e-10 NaN 2.3425360e-07 6.5224787e-06 1.6005282e-07 3.7092811e-07 -3.8982760e-08
9.3122222e+00 NaN 3.0262630e-09 4.7374587e-08 3.8919626e-09 2.2367049e-09 1.0250716e-10 NaN 2.3494837e-07 6.5326956e-06 1.6100680e-07 3.7147119e-07 -3.9075554e-08
9.3161111e+00 NaN 2.9588663e-09 4.7731344e-08 4.2850074e-09 1.1582601e-09 -8.9788337e-10 NaN 2.3550968e-07 6.5420832e-06 1.6179476e-07 3.7204781e-07 -3.9124664e-08
9.3197222e+00 NaN 2.2484672e-09 4.6377741e-08 2.9884088e-09 2.7236616e-09 4.4455629e-10 NaN 2.3601226e-07 6.5513218e-06 1.6252908e-07 3.7288027e-07 -3.9028395e-08
9.3233333e+00 NaN 2.4139822e-09 4.6238327e-08 3.7899282e-09 2.8806827e-09 4.4407846e-10 NaN 2.3655974e-07 6.5605917e-06 1.6319049e-07 3.7384416e-07 -3.8796266e-08
9.3269444e+00 NaN 2.6650737e-09 4.6689774e-08 2.3154564e-09 3.6083843e-09 1.6986524e-09 NaN 2.3760450e-07 6.5746170e-06 1.6407581e-07 3.7516594e-07 -3.8674741e-08
9.3325000e+00 NaN 3.6350227e-09 4.4701241e-08 2.9964404e-09 2.1756743e-09 -9.6950348e-10 NaN 2.3825541e-07 6.5835940e-06 1.6480665e-07 3.7581789e-07 -3.8758295e-08
9.3361111e+00 NaN 2.4035382e-09 4.5291557e-08 3.7498065e-09 2.2133976e-09 1.9823806e-10 NaN 2.3897615e-07 6.5933167e-06 1.6566398e-07 3.7635901e-07 -3.8789664e-08
9.3400000e+00 NaN 3.8052837e-09 4.5214724e-08 3.5987499e-09 1.1693018e-09 -4.6711509e-10 NaN 2.3965571e-07 6.6022992e-06 1.6639565e-07 3.7675921e-07 -3.8890634e-08
9.3436111e+00 NaN 2.4990920e-09 4.4832963e-08 3.1551288e-09 1.5248998e-09 -4.6490986e-10 NaN 2.4022633e-07 6.6110675e-06 1.6715975e-07 3.7721474e-07 -3.8828429e-08
9.3472222e+00 NaN 2.7946941e-09 4.3067972e-08 3.8980615e-09 1.5418487e-09 1.0391041e-09 NaN 2.4083142e-07 6.6197555e-06 1.6793437e-07 3.7784723e-07 -3.8602515e-08
9.3508333e+00 NaN 2.8188320e-09 4.4026904e-08 3.2523115e-09 2.7161877e-09 1.0462580e-09 NaN 2.4143953e-07 6.6292126e-06 1.6871601e-07 3.7872719e-07 -3.8320435e-08
9.3547222e+00 NaN 2.4196572e-09 4.4007038e-08 3.4474524e-09 2.7847467e-09 1.3715730e-09 NaN 2.4201080e-07 6.6378809e-06 1.6951278e-07 3.7936063e-07 -3.8004298e-08
9.3583333e+00 NaN 2.8801016e-09 4.2891639e-08 3.9073064e-09 1.4797407e-09 1.5466146e-09 NaN 2.4264044e-07 6.6464164e-06 1.7030267e-07 3.8000747e-07 -3.7975974e-08
9.3619444e+00 NaN 2.9611685e-09 4.2674397e-08 3.3840283e-09 2.8749470e-09 -1.2851627e-09 NaN 2.4323360e-07 6.6548214e-06 1.7104507e-07 3.8065459e-07 -3.7821271e-08
9.3655556e+00 NaN 2.5417451e-09 4.1584415e-08 3.4689010e-09 1.4815859e-09 2.7131878e-09 NaN 2.4386815e-07 6.6638679e-06 1.7186379e-07 3.8110735e-07 -3.7469092e-08
9.3694444e+00 NaN 2.9245397e-09 4.2627593e-08 3.5486692e-09 1.3487916e-09 3.0549291e-10 NaN 2.4449347e-07 6.6723237e-06 1.7248113e-07 3.8159821e-07 -3.7277120e-08
9.3730556e+00 NaN 2.8766928e-09 4.2139715e-08 2.1498148e-09 1.9557424e-09 1.4665552e-09 NaN 2.4514167e-07 6.6807036e-06 1.7314342e-07 3.8220240e-07 -3.6976992e-08
9.3766667e+00 NaN 3.1367520e-09 4.1867251e-08 3.9636505e-09 2.1117994e-09 1.3038563e-09 NaN 2.4582262e-07 6.6889358e-06 1.7389340e-07 3.8290381e-07 -3.6657589e-08
9.3802778e+00 NaN 3.1804691e-09 4.0658835e-08 2.9592333e-09 2.6102194e-09 1.6444809e-09 NaN 2.4656305e-07 6.6976307e-06 1.7474331e-07 3.8373865e-07 -3.6420019e-08
9.3841667e+00 NaN 3.1979565e-09 4.0280101e-08 4.3257160e-09 2.6086540e-09 3.9182930e-10 NaN 2.4723546e-07 6.7057292e-06 1.7544564e-07 3.8470556e-07 -3.6506223e-08
9.3877778e+00 NaN 3.0401736e-09 4.0906151e-08 2.1573458e-09 3.9008078e-09 -1.1875564e-09 NaN 2.4815841e-07 6.7182086e-06 1.7647333e-07 3.8595361e-07 -3.6304804e-08
9.3933333e+00 NaN 2.5253530e-09 4.0411420e-08 4.0088281e-09 1.5605827e-09 2.3960711e-09 NaN 2.4872677e-07 6.7263154e-06 1.7733413e-07 3.8647435e-07 -3.5929558e-08
9.3969444e+00 NaN 2.7473512e-09 4.0857619e-08 3.9369653e-09 1.9451484e-09 1.0677371e-09 NaN 2.4928628e-07 6.7344433e-06 1.7805495e-07 3.8715260e-07 -3.5698363e-08
9.4005556e+00 NaN 2.4433515e-09 4.0622702e-08 2.7167536e-09 2.6210199e-09 1.0663692e-09 NaN 2.4993120e-07 6.7424352e-06 1.7874555e-07 3.8769952e-07 -3.5557161e-08
9.4041667e+00 NaN 3.5396296e-09 3.9494541e-08 3.6579975e-09 1.0609117e-09 2.3702996e-10 NaN 2.5061478e-07 6.7508957e-06 1.7953507e-07 3.8835282e-07 -3.5443494e-08
9.4080556e+00 NaN 2.3491216e-09 3.9262104e-08 3.1093802e-09 3.0230862e-09 7.3726625e-10 NaN 2.5120417e-07 6.7586550e-06 1.8019793e-07 3.8893269e-07 -3.5247981e-08
9.4116667e+00 NaN 3.1187444e-09 3.8523233e-08 3.0093350e-09 8.8078563e-10 1.0674654e-09 NaN 2.5170527e-07 6.7677053e-06 1.8086256e-07 3.8928101e-07 -3.5060810e-08
9.4152778e+00 NaN 1.5299705e-09 5.2204962e-08 3.1256886e-09 1.4641525e-09 6.6026856e-10 NaN 2.5224585e-07 6.7776412e-06 1.8156239e-07 3.8979517e-07 -3.4961735e-08
9.4188889e+00 NaN 3.4851525e-09 4.7400259e-08 3.3342551e-09 1.9972509e-09 2.5426605e-10 NaN 2.5303132e-07 6.7871721e-06 1.8230000e-07 3.9034776e-07 -3.5117309e-08
9.4227778e+00 NaN 3.2812344e-09 4.1320669e-08 2.9881346e-09 1.4571730e-09 -1.5877543e-09 NaN 2.5372961e-07 6.7950494e-06 1.8285476e-07 3.9091021e-07 -3.5136512e-08
9.4263889e+00 NaN 3.1969244e-09 3.7647517e-08 2.1326899e-09 2.3294212e-09 1.4104966e-09 NaN 2.5439486e-07 6.8024525e-06 1.8340706e-07 3.9157420e-07 -3.5047301e-08
9.4300000e+00 NaN 2.9747286e-09 3.6567111e-08 2.9655305e-09 2.1406954e-09 -5.8701435e-10 NaN 2.5506389e-07 6.8098507e-06 1.8406205e-07 3.9223622e-07 -3.5003356e-08
9.4336111e+00 NaN 3.2318954e-09 3.7598539e-08 3.0804709e-09 2.3161371e-09 9.9266335e-10 NaN 2.5578059e-07 6.8178316e-06 1.8478043e-07 3.9309063e-07 -3.4800045e-08
9.4375000e+00 NaN 2.9421609e-09 3.6693691e-08 3.0771010e-09 3.0250519e-09 7.5000425e-10 NaN 2.5635962e-07 6.8252296e-06 1.8538153e-07 3.9385187e-07 -3.4781902e-08
9.4411111e+00 NaN 2.4295872e-09 3.7470198e-08 2.4715198e-09 2.0998117e-09 -5.8252960e-10 NaN 2.5691146e-07 6.8326633e-06 1.8605655e-07 3.9451298e-07 -3.4790524e-08
9.4447222e+00 NaN 2.6898796e-09 3.7051291e-08 3.7593836e-09 2.3508958e-09 5.0293437e-10 NaN 2.5776339e-07 6.8439357e-06 1.8721544e-07 3.9522846e-07 -3.4734045e-08
9.4502778e+00 NaN 2.4474095e-09 3.6400935e-08 3.1939838e-09 7.8003107e-10 -1.6405940e-10 NaN 2.5838631e-07 6.8512357e-06 1.8796767e-07 3.9538465e-07 -3.4696746e-08
9.4538889e+00 NaN 3.3315497e-09 3.6780595e-08 3.7496316e-09 2.7147798e-10 5.0836259e-10 NaN 2.5913704e-07 6.8591042e-06 1.8873490e-07 3.9564462e-07 -3.4587835e-08
9.4577778e+00 NaN 3.1355897e-09 3.6465292e-08 2.8266413e-09 1.3536453e-09 4.2516196e-10 NaN 2.5976936e-07 6.8662083e-06 1.8932336e-07 3.9599037e-07 -3.4648999e-08
9.4613889e+00 NaN 2.7305554e-09 3.4752127e-08 2.6053086e-09 9.7400190e-10 -9.8975784e-10 NaN 2.6048391e-07 6.8732705e-06 1.8986201e-07 3.9624536e-07 -3.4745785e-08
9.4650000e+00 NaN 3.8983766e-09 3.6044543e-08 2.3668784e-09 7.4266600e-10 9.6346406e-11 NaN 2.6110288e-07 6.8804105e-06 1.9037520e-07 3.9684265e-07 -3.4697877e-08
9.4686111e+00 NaN 1.8439721e-09 3.5533301e-08 2.3702403e-09 3.2784282e-09 3.4588374e-10 NaN 2.6155024e-07 6.8879962e-06 1.9094323e-07 3.9753401e-07 -3.4587708e-08
9.4725000e+00 NaN 2.0098030e-09 3.5080011e-08 2.4985872e-09 1.0434816e-09 5.9842571e-10 NaN 2.6192694e-07 6.8949043e-06 1.9154124e-07 3.9793511e-07 -3.4710575e-08
9.4761111e+00 NaN 1.4848715e-09 3.4171943e-08 3.0214667e-09 1.6568362e-09 -1.7325863e-09 NaN 2.6235894e-07 6.9017176e-06 1.9221453e-07 3.9851092e-07 -3.4716087e-08
9.4797222e+00 NaN 2.5228623e-09 3.4130348e-08 3.1935687e-09 2.2196730e-09 1.6817104e-09 NaN 2.6291607e-07 6.9086289e-06 1.9270263e-07 3.9898679e-07 -3.4540399e-08
9.4833333e+00 NaN 2.6457524e-09 3.5154167e-08 1.3119459e-09 9.8397911e-10 -5.9982415e-11 NaN 2.6348225e-07 6.9161542e-06 1.9310474e-07 3.9937964e-07 -3.4330880e-08
9.4872222e+00 NaN 2.2315913e-09 3.4897191e-08 2.1347128e-09 1.4718090e-09 1.8558618e-09 NaN 2.6404387e-07 6.9231352e-06 1.9358223e-07 3.9956314e-07 -3.4100010e-08
9.4908333e+00 NaN 2.9785983e-09 3.5086162e-08 2.2728489e-09 -2.3641852e-10 2.7524473e-10 NaN 2.6453470e-07 6.9300318e-06 1.9406541e-07 3.9987439e-07 -3.4112520e-08
9.4944444e+00 NaN 1.5748924e-09 3.4050390e-08 2.1872970e-09 2.3318507e-09 -3.9071519e-10 NaN 2.6501992e-07 6.9367474e-06 1.9458990e-07 4.0044176e-07 -3.4088260e-08
9.4980556e+00 NaN 2.9266213e-09 3.3272652e-08 2.6541459e-09 1.4877706e-09 6.1465383e-10 NaN 2.6573049e-07 6.9439710e-06 1.9518283e-07 4.0089996e-07 -3.4099655e-08
9.5019444e+00 NaN 3.1945728e-09 3.3969761e-08 2.4281225e-09 1.3765690e-09 -7.1233179e-10 NaN 2.6639899e-07 6.9506786e-06 1.9558772e-07 4.0124422e-07 -3.4191407e-08
9.5055556e+00 NaN 3.0072264e-09 3.3273050e-08 1.3093231e-09 9.4111688e-10 -1.3460536e-10 NaN 2.6725693e-07 6.9608794e-06 1.9636453e-07 4.0189152e-07 -3.4277277e-08
9.5111111e+00 NaN 2.1662493e-09 3.3196320e-08 3.3515600e-09 1.8914165e-09 -3.8061867e-10 NaN 2.6780956e-07 6.9675014e-06 1.9694315e-07 4.0257664e-07 -3.4359528e-08
9.5147222e+00 NaN 2.9606462e-09 3.3188575e-08 1.9895451e-09 2.7209455e-09 -3.7861902e-10 NaN 2.6839232e-07 6.9741165e-06 1.9751146e-07 4.0325081e-07 -3.4459595e-08
9.5183333e+00 NaN 2.4456622e-09 3.3126702e-08 3.2564120e-09 1.8177032e-09 -5.4507457e-10 NaN 2.6889299e-07 6.9806482e-06 1.9822827e-07 4.0392918e-07 -3.4442405e-08
9.5219444e+00 NaN 2.1991148e-09 3.2352466e-08 3.3602314e-09 2.7492546e-09 7.0374758e-10 NaN 2.6947336e-07 6.9876419e-06 1.9897164e-07 4.0447159e-07 -3.4277077e-08
9.5258333e+00 NaN 2.8004882e-09 3.2749633e-08 3.0115103e-09 6.4155077e-10 7.1335159e-10 NaN 2.7005557e-07 6.9945140e-06 1.9954586e-07 4.0486159e-07 -3.4122869e-08
9.5294444e+00 NaN 2.6008310e-09 3.6142415e-08 2.2890313e-09 1.9839783e-09 7.1011119e-10 NaN 2.7070481e-07 7.0025303e-06 2.0005629e-07 4.0544116e-07 -3.3941413e-08
9.5330556e+00 NaN 3.4222316e-09 4.4219311e-08 2.4226245e-09 1.9178281e-09 9.6486105e-10 NaN 2.7141164e-07 7.0107337e-06 2.0060655e-07 4.0595758e-07 -3.3876082e-08
9.5366667e+00 NaN 3.1351425e-09 3.8017957e-08 2.6566570e-09 1.5587892e-09 -3.6180492e-10 NaN 2.7195600e-07 7.0186232e-06 2.0117284e-07 4.0637699e-07 -3.3941838e-08
9.5405556e+00 NaN 1.5542590e-09 3.5424085e-08 2.1972970e-09 1.0631202e-09 -2.0181290e-10 NaN 2.7233276e-07 7.0254907e-06 2.0166759e-07 4.0663774e-07 -3.4066791e-08
9.5441667e+00 NaN 1.9410081e-09 3.3421125e-08 2.3696373e-09 6.9231217e-10 -9.5160041e-10 NaN 2.7271745e-07 7.0321351e-06 2.0214289e-07 4.0697909e-07 -3.4137113e-08
9.5477778e+00 NaN 1.6278369e-09 3.3187769e-08 2.0177575e-09 1.6057234e-09 3.0247269e-10 NaN 2.7313150e-07 7.0387389e-06 2.0258488e-07 4.0737411e-07 -3.4197507e-08
9.5513889e+00 NaN 2.2133141e-09 3.3014176e-08 2.0621196e-09 1.0536598e-09 -8.5995824e-10 NaN 2.7372062e-07 7.0457071e-06 2.0309305e-07 4.0759307e-07 -3.4339346e-08
9.5552778e+00 NaN 2.8616646e-09 3.1851094e-08 2.2935964e-09 3.1513615e-10 -3.5579957e-10 NaN 2.7421366e-07 7.0519325e-06 2.0352914e-07 4.0784247e-07 -3.4209337e-08
9.5588889e+00 NaN 1.7123107e-09 3.0557383e-08 1.7318430e-09 1.3638730e-09 1.5558764e-09 NaN 2.7472223e-07 7.0580466e-06 2.0398594e-07 4.0823389e-07 -3.3844225e-08
9.5625000e+00 NaN 3.0057973e-09 3.0735232e-08 2.4847848e-09 1.2711943e-09 1.8143927e-09 NaN 2.7570224e-07 7.0673479e-06 2.0478537e-07 4.0840155e-07 -3.3350903e-08
9.5680556e+00 NaN 2.9038024e-09 2.9873393e-08 2.3117935e-09 -5.3750457e-10 1.1455365e-09 NaN 2.7623796e-07 7.0733882e-06 2.0531434e-07 4.0861878e-07 -3.3210784e-08
9.5716667e+00 NaN 2.0662074e-09 3.0679444e-08 2.5710089e-09 1.9999200e-09 1.4787099e-10 NaN 2.7667707e-07 7.0799227e-06 2.0579322e-07 4.0929148e-07 -3.3302781e-08
9.5755556e+00 NaN 1.7165148e-09 3.0148588e-08 1.5337284e-09 2.2053667e-09 -9.3641486e-10 NaN 2.7710067e-07 7.0859062e-06 2.0626222e-07 4.0970799e-07 -3.3468772e-08
9.5791667e+00 NaN 2.2132493e-09 2.9834835e-08 2.7954538e-09 5.9867506e-10 -5.9580872e-10 NaN 2.7754027e-07 7.0918480e-06 2.0691751e-07 4.1012638e-07 -3.3615594e-08
9.5827778e+00 NaN 1.8650060e-09 2.9730406e-08 3.2533717e-09 2.2180486e-09 -7.5947608e-10 NaN 2.7803835e-07 7.0976978e-06 2.0739479e-07 4.1065276e-07 -3.3545482e-08
9.5863889e+00 NaN 2.7557528e-09 2.8912840e-08 1.1523218e-09 1.3256130e-09 1.4066704e-09 NaN 2.7868429e-07 7.1035228e-06 2.0771264e-07 4.1094413e-07 -3.3421190e-08
9.5900000e+00 NaN 3.2367177e-09 2.9481680e-08 1.7816981e-09 6.3597748e-10 -2.5936589e-10 NaN 2.7929539e-07 7.1097907e-06 2.0812681e-07 4.1125729e-07 -3.3248276e-08
9.5938889e+00 NaN 2.0275747e-09 2.8864035e-08 1.7683219e-09 1.3216684e-09 1.7414888e-09 NaN 2.7984506e-07 7.1156484e-06 2.0848191e-07 4.1153431e-07 -3.3087127e-08
9.5975000e+00 NaN 3.0718196e-09 2.9858876e-08 1.5095078e-09 5.4329338e-10 -2.5396399e-10 NaN 2.8041716e-07 7.1214986e-06 2.0895122e-07 4.1187099e-07 -3.3204946e-08
9.6011111e+00 NaN 2.2356711e-09 2.8788267e-08 2.8226060e-09 1.7233038e-09 -8.3359475e-10 NaN 2.8095328e-07 7.1272899e-06 2.0954785e-07 4.1231915e-07 -3.3141776e-08
9.6047222e+00 NaN 2.7379478e-09 2.9267987e-08 2.6847264e-09 1.2938050e-09 1.4167065e-09 NaN 2.8158221e-07 7.1335462e-06 2.1013609e-07 4.1282779e-07 -3.3112064e-08
9.6086111e+00 NaN 2.6800410e-09 2.8970950e-08 2.3572899e-09 1.8858847e-09 -1.1620373e-09 NaN 2.8207280e-07 7.1391917e-06 2.1065292e-07 4.1327866e-07 -3.3075652e-08
9.6122222e+00 NaN 1.8711730e-09 2.7623791e-08 2.4134580e-09 1.1494627e-09 1.4981496e-09 NaN 2.8251119e-07 7.1447978e-06 2.1115520e-07 4.1366158e-07 -3.2849496e-08
9.6158333e+00 NaN 2.1958320e-09 2.8575982e-08 2.2229600e-09 1.4284813e-09 5.8944527e-10 NaN 2.8297221e-07 7.1508654e-06 2.1178614e-07 4.1417526e-07 -3.2789211e-08
9.6197222e+00 NaN 1.7757031e-09 2.7905905e-08 3.1851062e-09 1.7826623e-09 -7.2716238e-11 NaN 2.8342301e-07 7.1564892e-06 2.1234379e-07 4.1449785e-07 -3.2733050e-08
9.6233333e+00 NaN 2.4064137e-09 2.8472239e-08 1.9624565e-09 3.8914223e-10 5.9112624e-10 NaN 2.8417845e-07 7.1651856e-06 2.1303761e-07 4.1495756e-07 -3.2618186e-08
9.6288889e+00 NaN 2.1490003e-09 2.8194680e-08 2.2004888e-09 1.6224927e-09 9.8057950e-11 NaN 2.8466983e-07 7.1706687e-06 2.1352401e-07 4.1546391e-07 -3.2614854e-08
9.6325000e+00 NaN 2.4095784e-09 2.6772295e-08 2.2893477e-09 1.7863719e-09 -6.7298321e-11 NaN 2.8506274e-07 7.1761775e-06 2.1396895e-07 4.1590955e-07 -3.2674283e-08
9.6361111e+00 NaN 1.2355099e-09 2.8452103e-08 1.8177522e-09 1.2137548e-09 -4.8128084e-10 NaN 2.8540636e-07 7.1816722e-06 2.1446921e-07 4.1627236e-07 -3.2642837e-08
9.6397222e+00 NaN 1.9522876e-09 2.6631063e-08 2.8000550e-09 1.2287807e-09 7.7155059e-10 NaN 2.8583721e-07 7.1874622e-06 2.1511775e-07 4.1671030e-07 -3.2521675e-08
9.6436111e+00 NaN 1.7592765e-09 2.7266946e-08 2.7588024e-09 1.5089535e-09 2.6697949e-10 NaN 2.8624440e-07 7.1929074e-06 2.1565191e-07 4.1714790e-07 -3.2463477e-08
9.6472222e+00 NaN 2.0183256e-09 2.7320081e-08 2.1719550e-09 1.4370350e-09 2.7023250e-10 NaN 2.8672327e-07 7.1984365e-06 2.1608637e-07 4.1737736e-07 -3.2485670e-08
9.6508333e+00 NaN 2.4241933e-09 2.8108052e-08 1.8384406e-09 1.0771839e-10 -4.7508833e-10 NaN 2.8709756e-07 7.2038853e-06 2.1653908e-07 4.1748158e-07 -3.2570957e-08
9.6544444e+00 NaN 1.0481296e-09 2.6515124e-08 2.3404129e-09 5.9394173e-10 -3.1217551e-10 NaN 2.8745668e-07 7.2095853e-06 2.1709995e-07 4.1776228e-07 -3.2614090e-08
9.6583333e+00 NaN 2.0455907e-09 2.6545014e-08 2.4670941e-09 1.1608156e-09 -5.7532465e-11 NaN 2.8800201e-07 7.2148704e-06 2.1756234e-07 4.1800194e-07 -3.2581071e-08
9.6619444e+00 NaN 3.0134965e-09 2.6437387e-08 1.8010604e-09 4.5259894e-10 3.6232016e-10 NaN 2.8854871e-07 7.2200992e-06 2.1800111e-07 4.1829650e-07 -3.2339570e-08
9.6655556e+00 NaN 2.0583154e-09 2.5979593e-08 2.2490952e-09 1.5304618e-09 1.8669206e-09 NaN 2.8894250e-07 7.2252276e-06 2.1854918e-07 4.1868239e-07 -3.2205992e-08
9.6691667e+00 NaN 1.5948925e-09 2.5431906e-08 2.8100744e-09 1.0674040e-09 -6.3389853e-10 NaN 2.8928518e-07 7.2308072e-06 2.1924207e-07 4.1912933e-07 -3.2256739e-08
9.6730556e+00 NaN 1.3571837e-09 2.6507243e-08 3.1289957e-09 1.7265867e-09 1.9892781e-10 NaN 2.8969590e-07 7.2360331e-06 2.1971742e-07 4.1966413e-07 -3.2177183e-08
9.6766667e+00 NaN 2.4531149e-09 2.5881637e-08 1.2588044e-09 1.8738232e-09 5.3543757e-10 NaN 2.9021605e-07 7.2411925e-06 2.2027847e-07 4.2018049e-07 -3.2042528e-08
9.6802778e+00 NaN 2.3723839e-09 2.5840585e-08 3.9200973e-09 1.6024467e-09 7.0753030e-10 NaN 2.9093421e-07 7.2491494e-06 2.2131245e-07 4.2071243e-07 -3.2140131e-08
9.6858333e+00 NaN 1.9582306e-09 2.6007453e-08 2.2838050e-09 7.2526066e-10 -1.2931481e-09 NaN 2.9135146e-07 7.2542987e-06 2.2170668e-07 4.2089764e-07 -3.2338876e-08
9.6894444e+00 NaN 1.9126458e-09 2.5612945e-08 1.3552324e-09 5.2163965e-10 -5.4142509e-10 NaN 2.9182665e-07 7.2597645e-06 2.2209568e-07 4.2117044e-07 -3.2387011e-08
9.6933333e+00 NaN 2.1808533e-09 2.5267325e-08 1.9790230e-09 1.1837333e-09 1.2883931e-10 NaN 2.9223401e-07 7.2648406e-06 2.2257398e-07 4.2143391e-07 -3.2368214e-08
9.6969444e+00 NaN 1.5983138e-09 2.5619366e-08 2.4361020e-09 5.8997945e-10 4.4672542e-11 NaN 2.9255029e-07 7.2699558e-06 2.2301282e-07 4.2162298e-07 -3.2394389e-08
9.7005556e+00 NaN 1.3359174e-09 2.5659601e-08 1.6146827e-09 6.8286619e-10 -2.8628846e-10 NaN 2.9288961e-07 7.2750543e-06 2.2331620e-07 4.2169594e-07 -3.2528885e-08
9.7041667e+00 NaN 1.8119421e-09 2.5451810e-08 1.1858002e-09 -1.9167974e-10 -9.5520757e-10 NaN 2.9327477e-07 7.2800630e-06 2.2361454e-07 4.2165704e-07 -3.2600001e-08
9.7077778e+00 NaN 1.7613140e-09 2.4760072e-08 1.5681143e-09 -7.0196588e-11 2.9874570e-10 NaN 2.9383546e-07 7.2854253e-06 2.2413150e-07 4.2191397e-07 -3.2480574e-08
9.7116667e+00 NaN 3.0687433e-09 2.5155750e-08 2.8629296e-09 1.6763739e-09 7.2491686e-10 NaN 2.9428374e-07 7.2903944e-06 2.2471667e-07 4.2216441e-07 -3.2405160e-08
9.7152778e+00 NaN 1.0899933e-09 2.4658118e-08 2.5386458e-09 9.6547794e-12 -2.8789362e-11 NaN 2.9455948e-07 7.2961435e-06 2.2517655e-07 4.2221788e-07 -3.2212103e-08
9.7188889e+00 NaN 1.4681127e-09 3.2975542e-08 1.7064094e-09 3.5028081e-10 1.8108589e-09 NaN 2.9511525e-07 7.3033172e-06 2.2547643e-07 4.2250593e-07 -3.1992997e-08
9.7227778e+00 NaN 3.3195072e-09 3.3802945e-08 8.6401188e-10 1.4504459e-09 6.7192691e-11 NaN 2.9574293e-07 7.3094418e-06 2.2590655e-07 4.2305760e-07 -3.2059965e-08
9.7263889e+00 NaN 2.5036111e-09 2.7595545e-08 3.1062692e-09 2.2634716e-09 -6.8536322e-10 NaN 2.9631453e-07 7.3148204e-06 2.2661878e-07 4.2354823e-07 -3.2289656e-08
9.7300000e+00 NaN 2.7992281e-09 2.6323203e-08 3.4682262e-09 1.0395738e-09 -1.4348548e-09 NaN 2.9687125e-07 7.3199623e-06 2.2719706e-07 4.2372644e-07 -3.2275451e-08
9.7336111e+00 NaN 2.3655258e-09 2.5223930e-08 1.8697600e-09 1.6019490e-10 1.5659743e-09 NaN 2.9748687e-07 7.3253540e-06 2.2750358e-07 4.2378248e-07 -3.1861509e-08
9.7375000e+00 NaN 2.9377265e-09 2.4965831e-08 7.5752213e-10 1.9010354e-10 1.9820977e-09 NaN 2.9797908e-07 7.3302930e-06 2.2777433e-07 4.2391333e-07 -3.1756492e-08
9.7411111e+00 NaN 1.6285503e-09 2.4546887e-08 1.7417429e-09 6.9081034e-10 -1.0127054e-09 NaN 2.9873396e-07 7.3377663e-06 2.2841259e-07 4.2423557e-07 -3.1773216e-08
9.7466667e+00 NaN 2.9235221e-09 2.4150341e-08 2.0878204e-09 7.1929144e-10 9.1235845e-10 NaN 2.9923911e-07 7.3425661e-06 2.2901515e-07 4.2457947e-07 -3.1801465e-08
9.7502778e+00 NaN 1.7628377e-09 2.3965924e-08 3.4742640e-09 1.5959417e-09 -1.1731158e-09 NaN 2.9975455e-07 7.3474859e-06 2.2960401e-07 4.2481647e-07 -3.2019543e-08
9.7538889e+00 NaN 3.0189329e-09 2.5354320e-08 1.9613420e-09 -4.3584754e-13 -8.3991506e-10 NaN 3.0038377e-07 7.3523953e-06 2.2992845e-07 4.2513206e-07 -3.2128914e-08
9.7575000e+00 NaN 2.8185186e-09 2.3862155e-08 1.0334561e-09 2.1250852e-09 -1.6965863e-10 NaN 3.0090376e-07 7.3575398e-06 2.3037281e-07 4.2545694e-07 -3.2032809e-08
9.7613889e+00 NaN 1.6608625e-09 2.4026445e-08 2.7753657e-09 -9.4184936e-11 9.9341072e-10 NaN 3.0130814e-07 7.3623473e-06 2.3104877e-07 4.2551142e-07 -3.1726594e-08
9.7650000e+00 NaN 2.0906450e-09 2.4168094e-08 3.4642562e-09 4.6095152e-10 1.8331913e-09 NaN 3.0169805e-07 7.3671996e-06 2.3183532e-07 4.2562114e-07 -3.1356398e-08
9.7686111e+00 NaN 1.5266599e-09 2.4474609e-08 3.7962403e-09 2.7772023e-10 1.5840031e-09 NaN 3.0210346e-07 7.3720322e-06 2.3242692e-07 4.2576084e-07 -3.1094170e-08
9.7722222e+00 NaN 2.2343726e-09 2.3971821e-08 1.6646523e-09 6.6276026e-10 8.3655921e-10 NaN 3.0272853e-07 7.3770718e-06 2.3279230e-07 4.2613837e-07 -3.0879275e-08
9.7761111e+00 NaN 3.1502628e-09 2.2940253e-08 1.4671745e-09 1.6973194e-09 1.0054039e-09 NaN 3.0336989e-07 7.3816683e-06 2.3322603e-07 4.2674729e-07 -3.0661050e-08
9.7797222e+00 NaN 2.7997739e-09 2.3138646e-08 2.5365327e-09 2.4020504e-09 1.0089769e-09 NaN 3.0388257e-07 7.3862636e-06 2.3379018e-07 4.2747505e-07 -3.0514310e-08
9.7833333e+00 NaN 1.9564039e-09 2.2928354e-08 2.6709559e-09 2.4974321e-09 3.4554822e-10 NaN 3.0436336e-07 7.3912641e-06 2.3436497e-07 4.2813950e-07 -3.0384906e-08
9.7872222e+00 NaN 2.1854013e-09 2.3620287e-08 2.2557876e-09 1.6562475e-09 7.6362806e-10 NaN 3.0485995e-07 7.3958473e-06 2.3484768e-07 4.2857017e-07 -3.0147649e-08
9.7908333e+00 NaN 2.4215255e-09 2.2325260e-08 2.2000105e-09 1.2431545e-09 1.4264390e-09 NaN 3.0531815e-07 7.4002319e-06 2.3535680e-07 4.2901787e-07 -2.9946328e-08
9.7944444e+00 NaN 1.8292381e-09 2.1630257e-08 2.4995619e-09 1.7708269e-09 4.3190866e-10 NaN 3.0565759e-07 7.4046981e-06 2.3587120e-07 4.2932742e-07 -2.9780495e-08
9.7980556e+00 NaN 1.3198199e-09 2.3142369e-08 2.2487277e-09 3.1314633e-10 1.0988581e-09 NaN 3.0619278e-07 7.4115950e-06 2.3667732e-07 4.2969185e-07 -2.9260615e-08
9.8036111e+00 NaN 1.9074795e-09 2.1798966e-08 2.5880293e-09 1.2815485e-09 2.0204225e-09 NaN 3.0655894e-07 7.4160818e-06 2.3710468e-07 4.3014716e-07 -2.8922135e-08
9.8072222e+00 NaN 1.4893943e-09 2.3179415e-08 1.3568236e-09 1.7837142e-09 1.1040066e-09 NaN 3.0700911e-07 7.4209867e-06 2.3753599e-07 4.3073640e-07 -2.8653939e-08
9.8111111e+00 NaN 2.3886309e-09 2.2479883e-08 2.3400863e-09 1.8998167e-09 1.1948125e-09 NaN 3.0747654e-07 7.4254497e-06 2.3806858e-07 4.3119338e-07 -2.8494789e-08
9.8147222e+00 NaN 1.9477587e-09 2.2260063e-08 2.5761595e-09 1.1767056e-09 2.7426936e-10 NaN 3.0798882e-07 7.4298391e-06 2.3858868e-07 4.3163209e-07 -2.8345103e-08
9.8183333e+00 NaN 2.8047757e-09 2.1743509e-08 2.2247223e-09 1.7767892e-09 1.1074435e-09 NaN 3.0854645e-07 7.4342275e-06 2.3904924e-07 4.3224040e-07 -2.8231230e-08
9.8219444e+00 NaN 2.3683783e-09 2.2249068e-08 2.0266295e-09 2.3184723e-09 -5.6311888e-11 NaN 3.0888061e-07 7.4390322e-06 2.3957857e-07 4.3282388e-07 -2.8108416e-08
9.8258333e+00 NaN 5.1029129e-10 2.2476757e-08 2.5105214e-09 1.3290692e-09 1.1090096e-09 NaN 3.0920685e-07 7.4434850e-06 2.4009432e-07 4.3339186e-07 -2.7767638e-08
9.8294444e+00 NaN 2.5162464e-09 2.2161635e-08 2.2502666e-09 2.4946560e-09 2.0366336e-09 NaN 3.0971369e-07 7.4478402e-06 2.4058299e-07 4.3392249e-07 -2.7236239e-08
9.8330556e+00 NaN 2.1858460e-09 2.1498412e-08 2.2604807e-09 1.0777106e-09 2.8685890e-09 NaN 3.1025647e-07 7.4520680e-06 2.4109023e-07 4.3418870e-07 -2.6686196e-08
9.8366667e+00 NaN 2.8496268e-09 2.0884293e-08 2.4217577e-09 7.1446793e-10 2.2087231e-09 NaN 3.1086339e-07 7.4566096e-06 2.4161410e-07 4.3445137e-07 -2.6443377e-08
9.8405556e+00 NaN 2.3786020e-09 2.1392373e-08 2.0685641e-09 9.2757278e-10 -1.2741177e-10 NaN 3.1147864e-07 7.4608237e-06 2.4200386e-07 4.3466028e-07 -2.6344838e-08
9.8441667e+00 NaN 3.3292499e-09 2.0853991e-08 1.5291712e-09 4.7885411e-10 1.0369948e-09 NaN 3.1214834e-07 7.4649820e-06 2.4238873e-07 4.3481542e-07 -2.6218413e-08
9.8477778e+00 NaN 2.8835990e-09 2.0831260e-08 2.0234894e-09 5.6554757e-10 1.3000853e-10 NaN 3.1270306e-07 7.4691562e-06 2.4287821e-07 4.3517187e-07 -2.6163745e-08
9.8513889e+00 NaN 2.2626399e-09 2.1014775e-08 2.4947920e-09 1.8341659e-09 3.7461796e-10 NaN 3.1334533e-07 7.4736990e-06 2.4342529e-07 4.3573155e-07 -2.6173129e-08
9.8552778e+00 NaN 3.2701643e-09 2.1273526e-08 2.1944639e-09 1.6645941e-09 -4.5505293e-10 NaN 3.1389646e-07 7.4778724e-06 2.4391071e-07 4.3602830e-07 -2.6253605e-08
9.8588889e+00 NaN 1.8428063e-09 2.0563690e-08 2.2862961e-09 3.3320570e-10 -2.8779614e-10 NaN 3.1461936e-07 7.4840594e-06 2.4447241e-07 4.3630692e-07 -2.6182414e-08
9.8644444e+00 NaN 2.5163955e-09 1.9751573e-08 1.0839310e-09 8.8600511e-10 7.1494111e-10 NaN 3.1511962e-07 7.4880624e-06 2.4491314e-07 4.3652544e-07 -2.5990948e-08
9.8680556e+00 NaN 2.1245386e-09 2.0377432e-08 2.9843699e-09 5.8513900e-10 1.0524354e-09 NaN 3.1557230e-07 7.4920668e-06 2.4549354e-07 4.3668246e-07 -2.5834759e-08
9.8716667e+00 NaN 2.0750971e-09 1.9765746e-08 2.3731163e-09 4.7192041e-10 3.8930661e-10 NaN 3.1609038e-07 7.4960601e-06 2.4602745e-07 4.3686618e-07 -2.5696037e-08
9.8752778e+00 NaN 2.7312195e-09 2.0266645e-08 2.5553432e-09 7.6490026e-10 8.9120470e-10 NaN 3.1670542e-07 7.5002879e-06 2.4657837e-07 4.3710923e-07 -2.5498182e-08
9.8791667e+00 NaN 2.5670413e-09 1.9089021e-08 2.1668430e-09 7.5451473e-10 8.0469977e-10 NaN 3.1732638e-07 7.5041624e-06 2.4690566e-07 4.3736779e-07 -2.5368068e-08
9.8827778e+00 NaN 3.1936889e-09 1.9752216e-08 8.5425886e-10 9.8616106e-10 3.9635186e-10 NaN 3.1798907e-07 7.5080581e-06 2.4707148e-07 4.3765239e-07 -2.5363770e-08
9.8863889e+00 NaN 2.9542218e-09 1.9301623e-08 6.7635155e-10 9.2981264e-10 -3.5667616e-10 NaN 3.1851677e-07 7.5119680e-06 2.4725907e-07 4.3777898e-07 -2.5314589e-08
9.8900000e+00 NaN 1.9412722e-09 1.9893771e-08 1.0552844e-09 -7.7546694e-11 8.1065310e-10 NaN 3.1898858e-07 7.5161193e-06 2.4745417e-07 4.3793521e-07 -2.5309267e-08
9.8938889e+00 NaN 2.1231454e-09 1.8749980e-08 6.1700373e-10 1.0541947e-09 -7.6503429e-10 NaN 3.1936433e-07 7.5199000e-06 2.4768837e-07 4.3825429e-07 -2.5105482e-08
9.8975000e+00 NaN 1.3627934e-09 1.9150518e-08 1.5448350e-09 1.0939209e-09 2.6461206e-09 NaN 3.1978234e-07 7.5235640e-06 2.4809381e-07 4.3841123e-07 -2.4802904e-08
9.9011111e+00 NaN 2.5151255e-09 1.7580700e-08 2.1976920e-09 -3.7402189e-11 1.4691189e-10 NaN 3.2035785e-07 7.5275077e-06 2.4840942e-07 4.3875228e-07 -2.4631506e-08
9.9050000e+00 NaN 2.4425512e-09 1.9130191e-08 5.0753215e-10 2.1694698e-09 1.3222133e-09 NaN 3.2081501e-07 7.5313544e-06 2.4866915e-07 4.3907863e-07 -2.4426590e-08
9.9086111e+00 NaN 1.7986769e-09 1.9432308e-08 1.8899808e-09 2.7530044e-11 5.6931830e-10 NaN 3.2130505e-07 7.5350726e-06 2.4900722e-07 4.3917444e-07 -2.4402158e-08
9.9122222e+00 NaN 2.7474256e-09 1.7842018e-08 1.2306363e-09 6.1751359e-10 -3.4379365e-10 NaN 3.2185139e-07 7.5386129e-06 2.4945337e-07 4.3951283e-07 -2.4367928e-08
9.9158333e+00 NaN 2.3210538e-09 1.7649062e-08 2.8876809e-09 1.6605741e-09 6.5976132e-10 NaN 3.2242206e-07 7.5443040e-06 2.5028839e-07 4.3984505e-07 -2.3717286e-08
9.9213889e+00 NaN 1.1201707e-09 1.9434635e-08 2.1224697e-09 -2.0678451e-10 3.2440897e-09 NaN 3.2267708e-07 7.5479990e-06 2.5075408e-07 4.3983490e-07 -2.3366560e-08
9.9250000e+00 NaN 1.2457335e-09 1.7607009e-08 2.1761582e-09 1.3842879e-10 -6.6131044e-12 NaN 3.2308024e-07 7.5519522e-06 2.5121308e-07 4.4002126e-07 -2.3367467e-08
9.9288889e+00 NaN 2.2273049e-09 1.9192202e-08 1.7581139e-09 1.0266169e-09 -1.1683177e-12 NaN 3.2364395e-07 7.5555161e-06 2.5169168e-07 4.4031174e-07 -2.3331377e-08
9.9325000e+00 NaN 3.0022754e-09 1.6535690e-08 2.6597676e-09 9.2896825e-10 3.3431179e-10 NaN 3.2431589e-07 7.5590183e-06 2.5214698e-07 4.4041732e-07 -2.3294426e-08
9.9361111e+00 NaN 3.2314823e-09 1.8573475e-08 1.5429954e-09 -2.1822412e-10 6.7749369e-12 NaN 3.2488736e-07 7.5626931e-06 2.5241276e-07 4.4055954e-07 -2.3040966e-08
9.9397222e+00 NaN 2.0700629e-09 1.8265757e-08 9.1036880e-10 1.1756941e-09 2.3328560e-09 NaN 3.2533362e-07 7.5667240e-06 2.5276049e-07 4.4082172e-07 -2.2622131e-08
9.9436111e+00 NaN 1.7742638e-09 1.9256428e-08 2.0701981e-09 4.6324890e-10 1.2571512e-09 NaN 3.2564677e-07 7.5704541e-06 2.5309260e-07 4.4112650e-07 -2.2539729e-08
9.9472222e+00 NaN 1.1308381e-09 1.8136846e-08 9.9538737e-10 1.5886474e-09 -4.9651116e-10 NaN 3.2594252e-07 7.5740187e-06 2.5350972e-07 4.4155369e-07 -2.2564620e-08
9.9508333e+00 NaN 1.6128865e-09 1.7598358e-08 2.8549987e-09 1.2872599e-09 2.6674463e-10 NaN 3.2644009e-07 7.5778144e-06 2.5405910e-07 4.4206924e-07 -2.2784455e-08
9.9547222e+00 NaN 2.6734239e-09 1.7734210e-08 1.8539578e-09 1.9356222e-09 -2.1510456e-09 NaN 3.2708965e-07 7.5813213e-06 2.5443263e-07 4.4246760e-07 -2.3015798e-08
9.9583333e+00 NaN 3.3526687e-09 1.7421978e-08 1.5939749e-09 7.4621141e-10 1.5571324e-11 NaN 3.2767817e-07 7.5848841e-06 2.5478469e-07 4.4277763e-07 -2.3003420e-08
9.9619444e+00 NaN 2.1071464e-09 1.8294930e-08 1.6557926e-09 1.3409604e-09 9.8693698e-11 NaN 3.2813042e-07 7.5884737e-06 2.5517607e-07 4.4318078e-07 -2.2927781e-08
9.9655556e+00 NaN 2.0884467e-09 1.7690278e-08 1.9569546e-09 1.3731601e-09 5.9950769e-10 NaN 3.2864263e-07 7.5919688e-06 2.5564798e-07 4.4343531e-07 -2.2779453e-08
9.9691667e+00 NaN 2.6634332e-09 1.7347377e-08 2.3991941e-09 3.4040982e-10 7.6967666e-10 NaN 3.2920715e-07 7.5957557e-06 2.5605813e-07 4.4355466e-07 -2.2794315e-08
9.9730556e+00 NaN 2.1995665e-09 1.7903268e-08 1.1163333e-09 4.0565290e-10 -8.9706373e-10 NaN 3.2966696e-07 7.5991829e-06 2.5628054e-07 4.4355755e-07 -2.2825458e-08
9.9766667e+00 NaN 2.0661568e-09 1.6454042e-08 9.3672420e-10 -3.8619300e-10 6.0959080e-10 NaN 3.3021239e-07 7.6042967e-06 2.5669350e-07 4.4335557e-07 -2.2733070e-08
9.9822222e+00 NaN 1.2228881e-09 1.6867965e-08 1.5409913e-09 -4.9765811e-10 -5.5265970e-11 NaN 3.3062622e-07 7.6076268e-06 2.5697848e-07 4.4340344e-07 -2.2817267e-08
9.9858333e+00 NaN 2.6162977e-09 1.6516434e-08 1.0895869e-09 8.1995354e-10 -7.2194009e-10 NaN 3.3115992e-07 7.6109270e-06 2.5730071e-07 4.4368123e-07 -2.2991534e-08
9.9894444e+00 NaN 2.3348594e-09 1.6566651e-08 1.8848835e-09 1.0501798e-09 -8.8667023e-10 NaN 3.3156384e-07 7.6141608e-06 2.5765702e-07 4.4391668e-07 -2.3102362e-08
9.9930556e+00 NaN 1.4123799e-09 1.5851514e-08 1.4041228e-09 5.3491107e-10 -1.3636448e-10 NaN 3.3198432e-07 7.6177273e-06 2.5802449e-07 4.4417715e-07 -2.3153072e-08
9.9969444e+00 NaN 2.2098589e-09 1.7348532e-08 1.7455951e-09 1.0934100e-09 -2.9828873e-10 NaN 3.3241137e-07 7.6210795e-06 2.5842608e-07 4.4459531e-07 -2.3145362e-08
1.0000556e+01 NaN 1.7519576e-09 1.6256989e-08 1.9614576e-09 1.7216918e-09 3.6945282e-10 NaN 3.3269403e-07 7.6243024e-06 2.5881662e-07 4.4486832e-07 -2.3038838e-08
1.0004167e+01 NaN 8.7030522e-10 1.6052000e-08 1.6435333e-09 1.1627357e-10 6.1384634e-10 NaN 3.3289603e-07 7.6275149e-06 2.5919855e-07 4.4484288e-07 -2.3004222e-08
1.0007778e+01 NaN 1.0036903e-09 1.6152608e-08 1.8818994e-09 -2.8754741e-10 -2.9431126e-10 NaN 3.3304690e-07 7.6308772e-06 2.5963362e-07 4.4486409e-07 -2.3101886e-08
1.0011667e+01 NaN 2.9598373e-10 1.5146370e-08 1.8472702e-09 4.2015940e-10 -5.4281259e-10 NaN 3.3331212e-07 7.6339863e-06 2.6009351e-07 4.4482439e-07 -2.3092861e-08
1.0015278e+01 NaN 2.1645297e-09 1.6021187e-08 2.3979586e-09 -6.8739877e-10 6.2612136e-10 NaN 3.3369591e-07 7.6371710e-06 2.6047507e-07 4.4480422e-07 -2.3083359e-08
1.0018889e+01 NaN 1.3959511e-09 1.5904791e-08 1.1240547e-09 5.5156083e-10 -5.3840461e-10 NaN 3.3412350e-07 7.6403350e-06 2.6074755e-07 4.4499239e-07 -2.2911132e-08
1.0022500e+01 NaN 2.5708934e-09 1.5814274e-08 1.3911891e-09 7.1528181e-10 2.1281929e-09 NaN 3.3460612e-07 7.6437999e-06 2.6104557e-07 4.4506015e-07 -2.2823048e-08
1.0026389e+01 NaN 1.5865631e-09 1.6439701e-08 1.1632708e-09 -2.9168586e-10 -1.3731946e-09 NaN 3.3491262e-07 7.6469772e-06 2.6133675e-07 4.4510260e-07 -2.3111014e-08
1.0030000e+01 NaN 1.2569698e-09 1.5412172e-08 1.5244897e-09 5.7742356e-10 -1.2849515e-09 NaN 3.3525020e-07 7.6500658e-06 2.6172337e-07 4.4535679e-07 -2.3271514e-08
1.0033611e+01 NaN 1.8747624e-09 1.5550029e-08 2.0443308e-09 1.1338503e-09 -1.9658220e-10 NaN 3.3575012e-07 7.6547712e-06 2.6231108e-07 4.4577303e-07 -2.3239301e-08
1.0039167e+01 NaN 1.1398220e-09 1.5111024e-08 1.4819717e-09 6.8760724e-10 3.8985961e-10 NaN 3.3600196e-07 7.6578985e-06 2.6262639e-07 4.4608780e-07 -2.3253925e-08
1.0042778e+01 NaN 1.1965890e-09 1.6239313e-08 1.4285180e-09 1.4314881e-09 -5.2485230e-10 NaN 3.3637018e-07 7.6613661e-06 2.6295957e-07 4.4631504e-07 -2.3298567e-08
1.0046667e+01 NaN 1.9754441e-09 1.6039580e-08 1.4272904e-09 -1.0931446e-11 1.4221015e-10 NaN 3.3681119e-07 7.6644937e-06 2.6337793e-07 4.4643658e-07 -2.3213222e-08
1.0050278e+01 NaN 2.1158773e-09 1.5314758e-08 2.4345504e-09 8.2911566e-10 6.4558464e-10 NaN 3.3719769e-07 7.6674771e-06 2.6379495e-07 4.4660750e-07 -2.3028169e-08
1.0053889e+01 NaN 1.4696979e-09 1.4592534e-08 1.4148843e-09 3.2158658e-10 1.0626014e-09 NaN 3.3758806e-07 7.6704914e-06 2.6411497e-07 4.4663379e-07 -2.2942211e-08
1.0057500e+01 NaN 2.1518542e-09 1.5625490e-08 1.5391517e-09 -1.4462870e-10 -2.6914894e-10 NaN 3.3825904e-07 7.6738961e-06 2.6456209e-07 4.4667308e-07 -2.2984860e-08
1.0061389e+01 NaN 3.6282575e-09 1.6068311e-08 2.2932632e-09 3.9025200e-10 -9.6407711e-11 NaN 3.3891512e-07 7.6768773e-06 2.6506223e-07 4.4690378e-07 -2.3015262e-08
1.0065000e+01 NaN 2.4583254e-09 1.3817689e-08 2.3234466e-09 1.1628816e-09 -1.8422757e-10 NaN 3.3941773e-07 7.6798080e-06 2.6553793e-07 4.4715299e-07 -2.3035758e-08
1.0068611e+01 NaN 2.2044645e-09 1.5561368e-08 2.0675988e-09 5.1484748e-10 -4.9699482e-12 NaN 3.3991120e-07 7.6828264e-06 2.6589873e-07 4.4749372e-07 -2.3082730e-08
1.0072222e+01 NaN 2.3735327e-09 1.4697707e-08 1.2628269e-09 1.7790277e-09 -4.2861544e-10 NaN 3.4050444e-07 7.6860015e-06 2.6628553e-07 4.4780211e-07 -2.3114098e-08
1.0076111e+01 NaN 2.7369688e-09 1.4858664e-08 2.0526074e-09 1.4882223e-10 1.5974277e-10 NaN 3.4098895e-07 7.6890510e-06 2.6683289e-07 4.4800587e-07 -2.2943613e-08
1.0079722e+01 NaN 1.7578708e-09 1.5712208e-08 3.0000186e-09 1.2229201e-09 1.4139691e-09 NaN 3.4139054e-07 7.6920915e-06 2.6748948e-07 4.4841295e-07 -2.2511077e-08
1.0083333e+01 NaN 1.9676969e-09 1.4768450e-08 3.0607849e-09 1.5176770e-09 2.5786733e-09 NaN 3.4193821e-07 7.6950919e-06 2.6801959e-07 4.4873050e-07 -2.2168338e-08
1.0086944e+01 NaN 3.1131326e-09 1.5309550e-08 1.8325133e-09 6.2010521e-10 5.8506603e-10 NaN 3.4248765e-07 7.6983438e-06 2.6847661e-07 4.4886761e-07 -2.1944075e-08
1.0090833e+01 NaN 1.6200687e-09 1.4961407e-08 2.0847846e-09 2.3705326e-10 1.3371889e-09 NaN 3.4301525e-07 7.7013608e-06 2.6909507e-07 4.4913599e-07 -2.1708324e-08
1.0094444e+01 NaN 3.2745522e-09 1.5283451e-08 3.6241105e-09 1.5697229e-09 8.3897569e-10 NaN 3.4411380e-07 7.7059674e-06 2.7012714e-07 4.4971596e-07 -2.1095824e-08
1.0100000e+01 NaN 3.3498706e-09 1.4734011e-08 2.5683029e-09 9.6819450e-10 2.8360257e-09 NaN 3.4471805e-07 7.7088784e-06 2.7060423e-07 4.5021277e-07 -2.0661196e-08
1.0103611e+01 NaN 2.2558588e-09 1.4448572e-08 1.8356337e-09 2.3764009e-09 1.1759190e-09 NaN 3.4525885e-07 7.7117888e-06 2.7108576e-07 4.5055528e-07 -2.0451097e-08
1.0107222e+01 NaN 2.7612438e-09 1.4727068e-08 2.6091960e-09 -7.0559835e-11 7.6345833e-10 NaN 3.4588500e-07 7.7148890e-06 2.7157193e-07 4.5072146e-07 -2.0214733e-08
1.0111111e+01 NaN 2.6327114e-09 1.4132361e-08 1.5580539e-09 1.1094478e-09 1.2625205e-09 NaN 3.4639405e-07 7.7177170e-06 2.7195431e-07 4.5113290e-07 -2.0085866e-08
1.0114722e+01 NaN 2.0897691e-09 1.4217124e-08 1.9715391e-09 1.6604149e-09 -7.2980079e-11 NaN 3.4684788e-07 7.7206056e-06 2.7242330e-07 4.5134569e-07 -2.0164291e-08
1.0118333e+01 NaN 2.1204805e-09 1.4741220e-08 2.3576189e-09 -2.2784590e-10 -6.5094458e-10 NaN 3.4740914e-07 7.7235012e-06 2.7277611e-07 4.5153720e-07 -2.0269059e-08
1.0121944e+01 NaN 3.0864770e-09 1.4286669e-08 8.9913190e-10 1.5171125e-09 -3.1613845e-10 NaN 3.4784961e-07 7.7265344e-06 2.7317903e-07 4.5206067e-07 -2.0187551e-08
1.0125833e+01 NaN 7.0792049e-10 1.3948314e-08 2.5544225e-09 1.7552745e-09 1.0147783e-09 NaN 3.4818486e-07 7.7293800e-06 2.7372977e-07 4.5234967e-07 -2.0255681e-08
1.0129444e+01 NaN 2.4022371e-09 1.4578726e-08 2.5293577e-09 1.9032966e-10 -1.6436776e-09 NaN 3.4851664e-07 7.7321984e-06 2.7411489e-07 4.5258576e-07 -2.0476296e-08
1.0133056e+01 NaN 6.7574427e-10 1.3675154e-08 1.0255621e-09 1.3990794e-09 -3.9276656e-10 NaN 3.4878418e-07 7.7349493e-06 2.7437670e-07 4.5285496e-07 -2.0344555e-08
1.0136667e+01 NaN 1.8062871e-09 1.3902125e-08 1.3911876e-09 4.1323395e-10 1.6088403e-09 NaN 3.4924501e-07 7.7377810e-06 2.7464587e-07 4.5313128e-07 -1.9930084e-08
1.0140556e+01 NaN 2.1635460e-09 1.2457646e-08 9.1594699e-10 1.3141948e-09 1.9437654e-09 NaN 3.4966850e-07 7.7402570e-06 2.7505258e-07 4.5359130e-07 -1.9761076e-08
1.0144167e+01 NaN 1.7651887e-09 1.2363753e-08 2.8383425e-09 1.7827151e-09 -3.8368421e-10 NaN 3.5010882e-07 7.7428758e-06 2.7558303e-07 4.5396508e-07 -1.9726955e-08
1.0147778e+01 NaN 2.3197519e-09 1.3889025e-08 2.0581021e-09 7.3363499e-10 6.9864642e-10 NaN 3.5054443e-07 7.7456473e-06 2.7601629e-07 4.5429170e-07 -1.9557278e-08
1.0151389e+01 NaN 1.7214476e-09 1.3894594e-08 1.9412321e-09 1.4652549e-09 8.6759845e-10 NaN 3.5118761e-07 7.7498647e-06 2.7667683e-07 4.5509482e-07 -1.9198383e-08
1.0156944e+01 NaN 2.1570662e-09 1.3586342e-08 2.0219972e-09 2.0491583e-09 1.2857731e-09 NaN 3.5163621e-07 7.7525430e-06 2.7712177e-07 4.5547849e-07 -1.8964760e-08
1.0160556e+01 NaN 2.0046187e-09 1.3263548e-08 2.0851026e-09 5.3379381e-10 8.7074747e-10 NaN 3.5211685e-07 7.7553755e-06 2.7748556e-07 4.5574375e-07 -1.8800351e-08
1.0164444e+01 NaN 2.1358832e-09 1.3103268e-08 1.0331165e-09 1.1244109e-09 5.3847083e-10 NaN 3.5256732e-07 7.7579324e-06 2.7786928e-07 4.5603207e-07 -1.8701456e-08
1.0168056e+01 NaN 2.0431464e-09 1.2528994e-08 2.5089299e-09 8.1667418e-10 3.7440723e-10 NaN 3.5306035e-07 7.7605994e-06 2.7842799e-07 4.5642791e-07 -1.8611168e-08
1.0171667e+01 NaN 2.5307975e-09 1.4207053e-08 2.6483488e-09 1.8481996e-09 4.5901768e-10 NaN 3.5349927e-07 7.7633300e-06 2.7890974e-07 4.5680885e-07 -1.8420946e-08
1.0175278e+01 NaN 1.5410779e-09 1.3167379e-08 1.7986343e-09 7.1634340e-10 1.2968786e-09 NaN 3.5398471e-07 7.7659169e-06 2.7930791e-07 4.5709783e-07 -1.8157373e-08
1.0178889e+01 NaN 2.9624931e-09 1.2766003e-08 1.8767986e-09 1.2291440e-09 1.1360990e-09 NaN 3.5449797e-07 7.7687815e-06 2.7974650e-07 4.5746684e-07 -1.8096812e-08
1.0182778e+01 NaN 1.4589433e-09 1.3899686e-08 1.8824804e-09 1.0776871e-09 -6.1699813e-10 NaN 3.5496179e-07 7.7713936e-06 2.8015519e-07 4.5780070e-07 -1.8104248e-08
1.0186389e+01 NaN 2.8439747e-09 1.2285363e-08 1.8900854e-09 1.1698903e-09 5.4835878e-10 NaN 3.5548781e-07 7.7738035e-06 2.8058984e-07 4.5816408e-07 -1.8075259e-08
1.0190000e+01 NaN 2.0360672e-09 1.1873734e-08 2.1220366e-09 1.2764819e-09 -2.8077375e-10 NaN 3.5597915e-07 7.7765400e-06 2.8107198e-07 4.5836367e-07 -1.8169315e-08
1.0193889e+01 NaN 2.1965653e-09 1.3599920e-08 2.0106306e-09 -2.8765465e-11 -5.2542190e-10 NaN 3.5640159e-07 7.7790598e-06 2.8151647e-07 4.5858731e-07 -1.8319542e-08
1.0197500e+01 NaN 1.7224259e-09 1.1660934e-08 2.0923005e-09 1.5343430e-09 -8.6128958e-10 NaN 3.5674868e-07 7.7814793e-06 2.8197731e-07 4.5879517e-07 -1.8370648e-08
1.0201111e+01 NaN 1.4975698e-09 1.2594105e-08 2.1616811e-09 -1.3498002e-10 3.8954555e-10 NaN 3.5711397e-07 7.7839142e-06 2.8242406e-07 4.5903858e-07 -1.8448395e-08
1.0204722e+01 NaN 1.8913243e-09 1.1814550e-08 1.9621155e-09 1.7736514e-09 -1.1072060e-09 NaN 3.5752295e-07 7.7864841e-06 2.8285806e-07 4.5937166e-07 -1.8560700e-08
1.0208611e+01 NaN 1.6318467e-09 1.2108057e-08 1.7578616e-09 3.0853309e-10 1.4458571e-10 NaN 3.5782549e-07 7.7888977e-06 2.8320540e-07 4.5962027e-07 -1.8691690e-08
1.0212222e+01 NaN 1.1748547e-09 1.2087806e-08 1.4483952e-09 1.3651871e-09 -1.3537231e-09 NaN 3.5825656e-07 7.7925815e-06 2.8379359e-07 4.6013324e-07 -1.9018195e-08
1.0217778e+01 NaN 1.4245626e-09 1.1916340e-08 2.0807618e-09 8.7952099e-10 -6.0530466e-10 NaN 3.5868354e-07 7.7950010e-06 2.8423106e-07 4.6043984e-07 -1.9139787e-08
1.0221389e+01 NaN 2.5365652e-09 1.2338893e-08 1.9573643e-09 1.1846296e-09 -5.1708459e-10 NaN 3.5904442e-07 7.7974684e-06 2.8467313e-07 4.6077918e-07 -1.9206664e-08
1.0225000e+01 NaN 8.1143577e-10 1.2396727e-08 2.1233285e-09 1.0998171e-09 -1.0023809e-10 NaN 3.5934346e-07 7.8002051e-06 2.8513678e-07 4.6107594e-07 -1.8927344e-08
1.0228889e+01 NaN 1.7646123e-09 1.3078055e-08 1.8507578e-09 7.5538592e-10 2.4944050e-09 NaN 3.5973663e-07 7.8026646e-06 2.8559338e-07 4.6111924e-07 -1.8829601e-08
1.0232500e+01 NaN 1.8829017e-09 1.1578331e-08 2.3640346e-09 -4.6388632e-10 -1.5921578e-09 NaN 3.6021167e-07 7.8050568e-06 2.8603170e-07 4.6108402e-07 -1.8948754e-08
1.0236111e+01 NaN 2.5241142e-09 1.2403292e-08 1.6820319e-09 2.2675355e-10 4.9228035e-10 NaN 3.6070051e-07 7.8074327e-06 2.8627654e-07 4.6129450e-07 -1.9031461e-08
1.0239722e+01 NaN 2.0109535e-09 1.1414607e-08 5.7800318e-10 1.1902792e-09 -1.2557267e-09 NaN 3.6108706e-07 7.8095967e-06 2.8648810e-07 4.6162043e-07 -1.9068905e-08
1.0243333e+01 NaN 1.5750528e-09 1.0278984e-08 1.3748482e-09 1.0039099e-09 9.1008808e-10 NaN 3.6154443e-07 7.8119863e-06 2.8685115e-07 4.6183491e-07 -1.8865944e-08
1.0247222e+01 NaN 2.3650231e-09 1.1964993e-08 1.7370156e-09 3.3688371e-10 8.2957407e-10 NaN 3.6200817e-07 7.8143956e-06 2.8728633e-07 4.6201659e-07 -1.8812106e-08
1.0250833e+01 NaN 1.9371611e-09 1.2187685e-08 2.2800776e-09 8.8620537e-10 -3.3260580e-10 NaN 3.6242528e-07 7.8166017e-06 2.8777661e-07 4.6219138e-07 -1.8757977e-08
1.0254444e+01 NaN 1.9323956e-09 9.9279806e-09 2.2455608e-09 2.9057171e-10 8.3225754e-10 NaN 3.6284297e-07 7.8186938e-06 2.8816613e-07 4.6227084e-07 -1.8748481e-08
1.0258056e+01 NaN 1.9425871e-09 1.1045610e-08 1.3499848e-09 2.4432849e-10 -7.4459797e-10 NaN 3.6324543e-07 7.8210286e-06 2.8851504e-07 4.6241539e-07 -1.8981025e-08
1.0261944e+01 NaN 1.5244582e-09 1.0688449e-08 1.6406824e-09 6.5928779e-10 -1.2486408e-09 NaN 3.6364759e-07 7.8231638e-06 2.8883324e-07 4.6260136e-07 -1.9079149e-08
1.0265556e+01 NaN 2.2064197e-09 1.0716137e-08 1.2965343e-09 5.9271247e-10 3.4288202e-10 NaN 3.6405516e-07 7.8253298e-06 2.8911339e-07 4.6282288e-07 -1.8896691e-08
1.0269167e+01 NaN 1.5746876e-09 1.0997403e-08 1.2894952e-09 8.9862016e-10 1.3413485e-09 NaN 3.6461002e-07 7.8286175e-06 2.8968739e-07 4.6321977e-07 -1.8546771e-08
1.0274722e+01 NaN 1.7712027e-09 1.0425953e-08 2.1545157e-09 8.3816572e-10 7.5817214e-10 NaN 3.6497934e-07 7.8308482e-06 2.8999436e-07 4.6356867e-07 -1.8291138e-08
1.0278333e+01 NaN 1.6549496e-09 1.1936549e-08 6.7901268e-10 1.5106643e-09 1.6015149e-09 NaN 3.6541674e-07 7.8333136e-06 2.9030165e-07 4.6405747e-07 -1.8199301e-08
1.0282222e+01 NaN 2.1130957e-09 1.1013047e-08 1.9549392e-09 1.5450383e-09 -8.1433645e-10 NaN 3.6579734e-07 7.8354845e-06 2.9072603e-07 4.6437419e-07 -1.8258803e-08
1.0285833e+01 NaN 1.4177313e-09 1.0749302e-08 1.9624244e-09 5.8717819e-10 2.6508062e-10 NaN 3.6619253e-07 7.8376064e-06 2.9112882e-07 4.6445638e-07 -1.8101258e-08
1.0289444e+01 NaN 2.2485256e-09 1.0522217e-08 1.7556273e-09 -3.3908502e-11 1.1891873e-09 NaN 3.6671618e-07 7.8397330e-06 2.9146776e-07 4.6452828e-07 -1.8051312e-08
1.0293056e+01 NaN 2.6095111e-09 1.0797377e-08 1.3730267e-09 5.1796374e-10 -7.2815463e-10 NaN 3.6725365e-07 7.8419380e-06 2.9170408e-07 4.6476916e-07 -1.8124719e-08
1.0296944e+01 NaN 2.0204905e-09 9.7281213e-09 6.5252302e-10 9.8788231e-10 9.8954629e-11 NaN 3.6767238e-07 7.8440016e-06 2.9189919e-07 4.6506428e-07 -1.8093424e-08
1.0300556e+01 NaN 1.8640999e-09 1.0959332e-08 1.1485768e-09 9.9889866e-10 1.8992735e-10 NaN 3.6808042e-07 7.8460728e-06 2.9225661e-07 4.6548982e-07 -1.8015648e-08
1.0304167e+01 NaN 1.9213844e-09 9.8041426e-09 2.1506172e-09 1.8659212e-09 5.2800242e-10 NaN 3.6844792e-07 7.8480087e-06 2.9258108e-07 4.6591706e-07 -1.7873970e-08
1.0307778e+01 NaN 1.4879235e-09 9.6023956e-09 8.4453836e-10 1.0103935e-09 7.7979469e-10 NaN 3.6897774e-07 7.8500941e-06 2.9289115e-07 4.6621039e-07 -1.7963851e-08
1.0311667e+01 NaN 3.0762688e-09 9.8100946e-09 1.8132032e-09 8.2330257e-10 -1.5502061e-09 NaN 3.6946741e-07 7.8521847e-06 2.9329059e-07 4.6638319e-07 -1.8200583e-08
1.0315278e+01 NaN 1.4664531e-09 1.1148250e-08 1.8739500e-09 3.4004441e-10 -6.3500869e-10 NaN 3.6978202e-07 7.8543562e-06 2.9372342e-07 4.6662099e-07 -1.8274570e-08
1.0318889e+01 NaN 1.4522078e-09 1.0620649e-08 2.1213660e-09 1.2608833e-09 -4.7948537e-11 NaN 3.7014481e-07 7.8564697e-06 2.9420444e-07 4.6694824e-07 -1.8347699e-08
1.0322500e+01 NaN 1.9135204e-09 1.0566758e-08 2.3188041e-09 9.4219143e-10 -6.2708637e-10 NaN 3.7060718e-07 7.8585883e-06 2.9464654e-07 4.6716166e-07 -1.8406429e-08
1.0326389e+01 NaN 2.0695466e-09 9.1542058e-09 1.4706471e-09 3.9200328e-10 1.2368462e-10 NaN 3.7101010e-07 7.8605516e-06 2.9483081e-07 4.6741337e-07 -1.8478540e-08
1.0330000e+01 NaN 1.6684250e-09 1.0528217e-08 2.3031137e-10 1.3025168e-09 -7.8932252e-10 NaN 3.7151755e-07 7.8637287e-06 2.9518726e-07 4.6795239e-07 -1.8824990e-08
1.0335556e+01 NaN 1.3915418e-09 1.0173902e-08 1.9083702e-09 1.0561979e-09 -1.2893802e-09 NaN 3.7198067e-07 7.8657231e-06 2.9567757e-07 4.6842381e-07 -1.8815469e-08
1.0339167e+01 NaN 2.9048904e-09 9.8195805e-09 2.6176070e-09 2.1175490e-09 1.3772707e-09 NaN 3.7245566e-07 7.8677213e-06 2.9624468e-07 4.6879736e-07 -1.8625487e-08
1.0342778e+01 NaN 1.5016397e-09 1.0211854e-08 2.6172580e-09 3.9722743e-10 3.7640322e-10 NaN 3.7287386e-07 7.8698524e-06 2.9669693e-07 4.6898336e-07 -1.8614895e-08
1.0346389e+01 NaN 2.3780765e-09 1.1151692e-08 1.5573132e-09 8.5497801e-10 -2.7863149e-10 NaN 3.7335059e-07 7.8720537e-06 2.9700236e-07 4.6915725e-07 -1.8632205e-08
1.0350278e+01 NaN 1.7287533e-09 9.3402576e-09 1.0606439e-09 2.3207050e-10 1.3026255e-10 NaN 3.7376883e-07 7.8740111e-06 2.9722648e-07 4.6929136e-07 -1.8567096e-08
1.0353889e+01 NaN 2.1512839e-09 1.0281813e-08 1.0082117e-09 6.7080539e-10 4.7074719e-10 NaN 3.7428557e-07 7.8760506e-06 2.9747975e-07 4.6951505e-07 -1.8419885e-08
1.0357500e+01 NaN 2.6426550e-09 1.0164462e-08 1.3296396e-09 8.3512869e-10 8.8811878e-10 NaN 3.7482523e-07 7.8781602e-06 2.9778488e-07 4.6959585e-07 -1.8163592e-08
1.0361389e+01 NaN 2.0061821e-09 9.4729919e-09 1.2857622e-09 -3.3002792e-10 1.3086829e-09 NaN 3.7519819e-07 7.8801327e-06 2.9813245e-07 4.6982542e-07 -1.7997227e-08
1.0365000e+01 NaN 1.4538699e-09 1.0301308e-08 1.9225498e-09 1.8755145e-09 2.2699197e-10 NaN 3.7551125e-07 7.8821099e-06 2.9852006e-07 4.7013726e-07 -1.7984526e-08
1.0368611e+01 NaN 1.4504141e-09 9.5198197e-09 1.6553925e-09 2.2391198e-10 -1.0975368e-10 NaN 3.7595413e-07 7.8839854e-06 2.9888027e-07 4.7035078e-07 -1.7971542e-08
1.0372222e+01 NaN 2.6582332e-09 9.2808357e-09 1.6696486e-09 1.2135027e-09 2.2961157e-10 NaN 3.7645963e-07 7.8860362e-06 2.9935176e-07 4.7083685e-07 -1.7781390e-08
1.0376111e+01 NaN 1.6963912e-09 9.8101296e-09 2.3717195e-09 1.8251280e-09 1.4002565e-09 NaN 3.7686287e-07 7.8879783e-06 2.9976247e-07 4.7132224e-07 -1.7586309e-08
1.0379722e+01 NaN 2.0445821e-09 9.6585042e-09 1.4194341e-09 1.4426073e-09 4.0049488e-10 NaN 3.7728166e-07 7.8899539e-06 3.0001354e-07 4.7184443e-07 -1.7517122e-08
1.0383333e+01 NaN 1.8405467e-09 1.0146524e-08 8.9810996e-10 2.0729025e-09 2.3815466e-10 NaN 3.7767202e-07 7.8918160e-06 3.0031803e-07 4.7231661e-07 -1.7384093e-08
1.0386944e+01 NaN 1.7808850e-09 8.5206012e-09 1.9126181e-09 1.1058893e-09 9.8980469e-10 NaN 3.7832658e-07 7.8946417e-06 3.0087278e-07 4.7282397e-07 -1.7270353e-08
1.0392778e+01 NaN 1.9782577e-09 9.0153050e-09 1.2573782e-09 1.0085627e-09 -3.3986347e-10 NaN 3.7882157e-07 7.8963464e-06 3.0105762e-07 4.7307602e-07 -1.7279812e-08
1.0396111e+01 NaN 2.9965854e-09 9.4984199e-09 5.9098158e-10 8.2972999e-10 2.4527859e-10 NaN 3.7935391e-07 7.8982942e-06 3.0135193e-07 4.7343708e-07 -1.7368337e-08
1.0400000e+01 NaN 1.5892104e-09 8.6334383e-09 1.9316576e-09 1.4273596e-09 -1.0040673e-09 NaN 3.7969678e-07 7.9001225e-06 3.0163775e-07 4.7368661e-07 -1.7441446e-08
1.0403611e+01 NaN 1.5916628e-09 9.6944974e-09 7.0670897e-10 2.5253521e-10 3.2921035e-10 NaN 3.8006875e-07 7.9020458e-06 3.0177293e-07 4.7399170e-07 -1.7541031e-08
1.0407222e+01 NaN 1.8591224e-09 9.5862815e-09 5.4110040e-10 1.8013889e-09 -1.2484539e-09 NaN 3.8046633e-07 7.9040381e-06 3.0203119e-07 4.7450722e-07 -1.7705712e-08
1.0411111e+01 NaN 1.5658567e-09 8.9598489e-09 1.6725452e-09 1.4213137e-09 -1.6309716e-10 NaN 3.8093002e-07 7.9059202e-06 3.0236214e-07 4.7480187e-07 -1.7659710e-08
1.0414722e+01 NaN 2.7358923e-09 9.9077584e-09 1.3823545e-09 5.6234184e-10 5.8772822e-10 NaN 3.8146414e-07 7.9077715e-06 3.0258898e-07 4.7507759e-07 -1.7622428e-08
1.0418333e+01 NaN 2.2191945e-09 8.6514835e-09 7.1159373e-10 1.2938551e-09 -2.4357855e-10 NaN 3.8192357e-07 7.9095002e-06 3.0280723e-07 4.7547237e-07 -1.7521881e-08
1.0421944e+01 NaN 2.0429982e-09 8.6778372e-09 1.3030194e-09 1.3638807e-09 1.1717026e-09 NaN 3.8246391e-07 7.9113903e-06 3.0314847e-07 4.7590647e-07 -1.7549176e-08
1.0425833e+01 NaN 2.6118277e-09 8.9168792e-09 1.6218620e-09 1.3498392e-09 -1.4056597e-09 NaN 3.8293824e-07 7.9131430e-06 3.0343754e-07 4.7608293e-07 -1.7871857e-08
1.0429444e+01 NaN 1.7885300e-09 8.6535133e-09 1.0464873e-09 -1.6190769e-10 -1.5729340e-09 NaN 3.8330285e-07 7.9148481e-06 3.0371667e-07 4.7619236e-07 -1.8040826e-08
1.0433056e+01 NaN 1.5940364e-09 8.4393734e-09 1.5301477e-09 8.9860885e-10 1.3218477e-11 NaN 3.8375948e-07 7.9164432e-06 3.0401763e-07 4.7657558e-07 -1.8064949e-08
1.0436667e+01 NaN 2.6422256e-09 7.5519446e-09 1.2478947e-09 1.6813027e-09 -2.3589539e-10 NaN 3.8431063e-07 7.9180849e-06 3.0434952e-07 4.7685783e-07 -1.8053047e-08
1.0440278e+01 NaN 2.4708174e-09 8.9054987e-09 1.8157304e-09 2.1891169e-10 3.4576291e-10 NaN 3.8483005e-07 7.9198864e-06 3.0471869e-07 4.7708173e-07 -1.8000998e-08
1.0444167e+01 NaN 2.0037685e-09 7.8641069e-09 1.3485907e-09 1.1807686e-09 1.0036981e-10 NaN 3.8528764e-07 7.9213977e-06 3.0508743e-07 4.7734044e-07 -1.8159404e-08
1.0447778e+01 NaN 2.2413287e-09 7.2867512e-09 2.0551970e-09 5.6093094e-10 -1.5625772e-09 NaN 3.8595693e-07 7.9238760e-06 3.0563523e-07 4.7765412e-07 -1.8471009e-08
1.0453333e+01 NaN 1.7945851e-09 8.8618162e-09 1.2315602e-09 8.1169287e-10 -3.0705443e-10 NaN 3.8627544e-07 7.9256632e-06 3.0596098e-07 4.7795222e-07 -1.8519617e-08
1.0456944e+01 NaN 1.1603258e-09 9.0552559e-09 1.7753955e-09 1.1952086e-09 -1.4163340e-10 NaN 3.8668762e-07 7.9273965e-06 3.0629761e-07 4.7833922e-07 -1.8603961e-08
1.0460556e+01 NaN 2.6635135e-09 8.3208631e-09 1.3319310e-09 1.4101060e-09 -6.3692501e-10 NaN 3.8719185e-07 7.9292069e-06 3.0660230e-07 4.7886689e-07 -1.8577239e-08
1.0464444e+01 NaN 1.6802102e-09 8.5310547e-09 1.2797487e-09 1.8885722e-09 8.6596767e-10 NaN 3.8757606e-07 7.9308630e-06 3.0697411e-07 4.7916548e-07 -1.8606459e-08
1.0468056e+01 NaN 1.8841348e-09 8.0712676e-09 2.1523087e-09 1.2156607e-10 -1.1356844e-09 NaN 3.8801224e-07 7.9325992e-06 3.0743948e-07 4.7943111e-07 -1.8644676e-08
1.0471667e+01 NaN 2.1624057e-09 9.3338581e-09 2.1434185e-09 1.6667607e-09 7.8291341e-10 NaN 3.8846963e-07 7.9342967e-06 3.0790034e-07 4.7977292e-07 -1.8511001e-08
1.0475278e+01 NaN 2.0808200e-09 7.6828386e-09 2.1106798e-09 6.3435712e-10 4.5100358e-10 NaN 3.8900187e-07 7.9360180e-06 3.0831891e-07 4.8002356e-07 -1.8628753e-08
1.0479167e+01 NaN 2.5041895e-09 8.3402167e-09 1.4770919e-09 9.3250413e-10 -1.4603047e-09 NaN 3.8948112e-07 7.9377053e-06 3.0859263e-07 4.8046754e-07 -1.8764667e-08
1.0482778e+01 NaN 1.9418969e-09 8.5751665e-09 1.0495090e-09 2.0564448e-09 2.0571509e-10 NaN 3.8990101e-07 7.9393881e-06 3.0900196e-07 4.8104176e-07 -1.8782973e-08
1.0486389e+01 NaN 1.9534769e-09 8.2948844e-09 2.7289665e-09 1.8093270e-09 -3.7469074e-10 NaN 3.9024693e-07 7.9410060e-06 3.0945762e-07 4.8154956e-07 -1.9017327e-08
1.0490000e+01 NaN 1.2556399e-09 7.9237878e-09 1.4771292e-09 1.6092641e-09 -1.7885782e-09 NaN 3.9067189e-07 7.9426037e-06 3.0992246e-07 4.8201979e-07 -1.9249767e-08
1.0493889e+01 NaN 2.4052195e-09 6.9494004e-09 2.5071356e-09 1.3303575e-09 -2.0376486e-10 NaN 3.9112884e-07 7.9440670e-06 3.1050692e-07 4.8232444e-07 -1.9185120e-08
1.0497500e+01 NaN 1.8339651e-09 7.7192713e-09 2.8879084e-09 7.2059413e-10 8.0050013e-10 NaN 3.9152400e-07 7.9456334e-06 3.1098677e-07 4.8265888e-07 -1.8993721e-08
1.0501111e+01 NaN 1.8319732e-09 7.9842430e-09 1.5415335e-09 1.5309058e-09 9.6626272e-10 NaN 3.9195029e-07 7.9473135e-06 3.1137844e-07 4.8305780e-07 -1.8810879e-08
1.0504722e+01 NaN 2.1227782e-09 8.8582884e-09 2.0738224e-09 1.1546956e-09 7.2150848e-10 NaN 3.9266629e-07 7.9497390e-06 3.1209783e-07 4.8372071e-07 -1.8820537e-08
1.0510278e+01 NaN 2.1948239e-09 6.9462106e-09 2.2425273e-09 1.7461909e-09 -7.7945283e-10 NaN 3.9308608e-07 7.9512039e-06 3.1258989e-07 4.8419745e-07 -1.8799387e-08
1.0513889e+01 NaN 1.6996284e-09 7.7398295e-09 2.2995866e-09 1.4632638e-09 9.7468060e-10 NaN 3.9355501e-07 7.9528663e-06 3.1305357e-07 4.8468008e-07 -1.8678706e-08
1.0517778e+01 NaN 2.3399574e-09 7.7345575e-09 1.6748027e-09 1.5538743e-09 5.9727459e-11 NaN 3.9394574e-07 7.9543185e-06 3.1349067e-07 4.8501654e-07 -1.8683656e-08
1.0521389e+01 NaN 1.2849035e-09 6.8232297e-09 2.3599074e-09 7.1122789e-10 -1.0541726e-10 NaN 3.9424298e-07 7.9557840e-06 3.1398054e-07 4.8515908e-07 -1.8805737e-08
1.0525000e+01 NaN 1.4726683e-09 7.8683652e-09 2.1620205e-09 2.4837408e-10 -1.0214895e-09 NaN 3.9462556e-07 7.9572638e-06 3.1443388e-07 4.8534897e-07 -1.8828533e-08
1.0528611e+01 NaN 2.0765867e-09 6.9666398e-09 2.0226835e-09 1.0299949e-09 8.1106848e-10 NaN 3.9513960e-07 7.9588156e-06 3.1483975e-07 4.8575334e-07 -1.8784491e-08
1.0532500e+01 NaN 2.3516191e-09 7.4784535e-09 1.4562055e-09 1.4978853e-09 -4.3356988e-10 NaN 3.9547681e-07 7.9603548e-06 3.1495060e-07 4.8604194e-07 -1.8887716e-08
1.0536111e+01 NaN 7.7675298e-10 7.9517943e-09 -4.3299438e-10 4.4503389e-10 -5.1927636e-10 NaN 3.9579971e-07 7.9619693e-06 3.1508653e-07 4.8634839e-07 -1.9107653e-08
1.0539722e+01 NaN 2.2188013e-09 8.2332000e-09 1.6877389e-09 1.6180657e-09 -1.5109114e-09 NaN 3.9611267e-07 7.9635523e-06 3.1543308e-07 4.8671436e-07 -1.9101478e-08
1.0543333e+01 NaN 6.8458557e-10 7.6366514e-09 1.5111327e-09 8.4571549e-10 1.5679177e-09 NaN 3.9631499e-07 7.9651191e-06 3.1587908e-07 4.8665436e-07 -1.8978006e-08
1.0547222e+01 NaN 1.0583283e-09 6.9475159e-09 2.3117673e-09 -1.2208236e-09 -5.0959012e-10 NaN 3.9666046e-07 7.9664826e-06 3.1623716e-07 4.8671690e-07 -1.9106071e-08
1.0550833e+01 NaN 2.1466345e-09 6.7215083e-09 9.9353768e-10 1.6418666e-09 -6.7255203e-10 NaN 3.9716343e-07 7.9680021e-06 3.1651689e-07 4.8707992e-07 -1.9035153e-08
1.0554444e+01 NaN 2.5194547e-09 8.5110781e-09 1.5886018e-09 8.0205640e-10 1.3271813e-09 NaN 3.9773333e-07 7.9695654e-06 3.1673625e-07 4.8740462e-07 -1.8774488e-08
1.0558056e+01 NaN 2.7675999e-09 7.1606359e-09 4.3630911e-10 1.3838987e-09 1.0789619e-09 NaN 3.9834758e-07 7.9711788e-06 3.1698673e-07 4.8776007e-07 -1.8581199e-08
1.0561944e+01 NaN 2.5238771e-09 7.8580861e-09 1.7106718e-09 8.3812691e-10 5.7780222e-10 NaN 3.9885835e-07 7.9726895e-06 3.1735774e-07 4.8784690e-07 -1.8446483e-08
1.0565556e+01 NaN 2.2146410e-09 7.2870311e-09 1.7140261e-09 -2.5358058e-10 6.6572862e-10 NaN 3.9943292e-07 7.9751088e-06 3.1772880e-07 4.8790443e-07 -1.8390702e-08
1.0571111e+01 NaN 1.2500580e-09 8.4774266e-09 5.1233862e-10 5.0534361e-10 -3.3104293e-10 NaN 3.9986879e-07 7.9766967e-06 3.1777457e-07 4.8825701e-07 -1.8606536e-08
1.0574722e+01 NaN 2.7935771e-09 7.4410230e-09 -8.9886917e-11 1.8682752e-09 -1.6612688e-09 NaN 4.0028728e-07 7.9781650e-06 3.1795601e-07 4.8877431e-07 -1.8803723e-08
1.0578333e+01 NaN 1.0888226e-09 7.2778214e-09 1.7647189e-09 1.6143442e-09 -1.5892065e-10 NaN 4.0064583e-07 7.9797647e-06 3.1847376e-07 4.8929944e-07 -1.8713833e-08
1.0582222e+01 NaN 1.9999618e-09 7.6138724e-09 2.6731230e-09 1.6684158e-09 9.2940752e-10 NaN 4.0109036e-07 7.9812329e-06 3.1895410e-07 4.8972954e-07 -1.8494342e-08
1.0585833e+01 NaN 2.1239794e-09 7.1040694e-09 1.7607921e-09 1.2270862e-09 1.0966582e-09 NaN 4.0146913e-07 7.9828843e-06 3.1935380e-07 4.9009714e-07 -1.8617721e-08
1.0589444e+01 NaN 1.3899525e-09 9.4515029e-09 1.9287675e-09 1.2476720e-09 -2.2355404e-09 NaN 4.0172066e-07 7.9845405e-06 3.1978063e-07 4.9055955e-07 -1.9111148e-08
1.0593056e+01 NaN 9.4347320e-10 7.1510685e-09 2.0112135e-09 1.8653824e-09 -2.3191686e-09 NaN 4.0203491e-07 7.9859087e-06 3.2021519e-07 4.9101125e-07 -1.9405813e-08
1.0596667e+01 NaN 1.9719592e-09 6.5652128e-09 2.0000445e-09 1.1755579e-09 -4.0082006e-10 NaN 4.0240679e-07 7.9873315e-06 3.2045510e-07 4.9126166e-07 -1.9402136e-08
1.0600556e+01 NaN 1.2315373e-09 6.6787489e-09 5.6325900e-11 3.8985828e-10 4.3233649e-10 NaN 4.0274948e-07 7.9886311e-06 3.2043120e-07 4.9163300e-07 -1.9407613e-08
1.0604167e+01 NaN 1.9476525e-09 6.3504727e-09 -2.7687608e-10 2.1100765e-09 -4.8288716e-10 NaN 4.0319059e-07 7.9898982e-06 3.2056930e-07 4.9207689e-07 -1.9475593e-08
1.0607778e+01 NaN 2.1445910e-09 6.3515824e-09 1.5516416e-09 8.7826405e-10 -1.4462562e-10 NaN 4.0372205e-07 7.9912182e-06 3.2086345e-07 4.9246629e-07 -1.9614945e-08
1.0611389e+01 NaN 2.7858688e-09 6.8813917e-09 1.1635733e-09 1.7432645e-09 -1.1416945e-09 NaN 4.0418406e-07 7.9925105e-06 3.2117835e-07 4.9296138e-07 -2.0017705e-08
1.0615278e+01 NaN 1.1940999e-09 5.1482463e-09 1.5356002e-09 1.3517356e-09 -2.3105383e-09 NaN 4.0464752e-07 7.9936712e-06 3.2137367e-07 4.9327074e-07 -2.0301244e-08
1.0618889e+01 NaN 3.1054876e-09 6.4868919e-09 2.6734962e-10 7.3091154e-10 -3.0674647e-10 NaN 4.0512970e-07 7.9949353e-06 3.2158385e-07 4.9351190e-07 -2.0259322e-08
1.0622500e+01 NaN 1.3677615e-09 6.1860873e-09 1.6726985e-09 8.9265493e-10 6.9372006e-10 NaN 4.0575568e-07 7.9969300e-06 3.2234609e-07 4.9400014e-07 -1.9999950e-08
1.0628056e+01 NaN 2.4070036e-09 6.8116668e-09 2.9007773e-09 1.2438336e-09 8.6251435e-10 NaN 4.0617340e-07 7.9982560e-06 3.2278429e-07 4.9441345e-07 -1.9839494e-08
1.0631667e+01 NaN 1.4683118e-09 6.4806204e-09 1.1441148e-09 1.5386659e-09 6.1861783e-10 NaN 4.0665005e-07 7.9996349e-06 3.2320473e-07 4.9491702e-07 -1.9850347e-08
[truncated: 701 more rows]
