# Supplementary material for: Oxidative decomposition mechanisms of lithium carbonate on carbon substrates in lithium battery chemistries
Source: Nat Commun. 2022 Aug 20;13:4908. doi: 10.1038/s41467-022-32557-w (PMC9392741; doi:10.1038/s41467-022-32557-w)
Supplement: Supplementary file 2 — Source Data [file 41467_2022_32557_MOESM2_ESM.zip › Fig3c.csv]

3.0380556e+00 -1.2992645e-09 8.1000095e-11 1.0490250e-16 7.5000011e-10 3.7000001e-09 3.3000001e-09 8.9761438e-08 9.9042077e-11 1.2406143e-10 8.3523916e-11 7.7875330e-10 6.7686777e-10
3.0419444e+00 -1.2891119e-09 7.6793172e-10 1.2614273e-09 -3.4081057e-11 2.9750260e-09 2.5017218e-09 8.9541103e-08 1.4625727e-10 4.1687920e-10 1.6977529e-10 1.4096588e-09 1.1278279e-09
3.0455556e+00 -1.2854005e-09 -3.3209920e-10 1.9448993e-09 8.3024760e-10 2.8487169e-09 1.6609868e-09 8.9321579e-08 1.3288661e-10 7.1482072e-10 2.7142112e-10 2.0479981e-09 1.4813598e-09
3.0491667e+00 -1.2796266e-09 2.0867777e-10 1.3175317e-09 1.0802157e-10 3.0436464e-09 1.6023846e-09 8.9103122e-08 1.7490237e-10 9.1910408e-10 2.7637830e-10 2.6181777e-09 1.8835279e-09
3.0527778e+00 -1.2729384e-09 1.7916004e-10 9.1935153e-10 -6.2262978e-11 2.2195496e-09 2.1099363e-09 8.8869004e-08 2.8764032e-10 1.1356651e-09 2.8188800e-10 3.2062840e-09 2.2711249e-09
3.0566667e+00 -1.2672205e-09 7.8716562e-10 1.2825920e-09 1.0948900e-10 2.8213636e-09 1.2123256e-09 8.8652429e-08 4.1437676e-10 1.2968655e-09 2.9527479e-10 3.6924680e-09 2.4837166e-09
3.0602778e+00 -1.2633529e-09 3.8270919e-10 4.8253680e-10 1.4081340e-11 1.6664893e-09 7.5005908e-10 8.8436561e-08 4.8832996e-10 1.3895497e-09 2.6926035e-10 4.1349323e-09 2.7144769e-09
3.0638889e+00 -1.2589582e-09 2.9993571e-10 5.3234628e-10 -2.5421462e-10 2.4177964e-09 1.3800356e-09 8.8222287e-08 6.3662708e-10 1.5263472e-09 2.6093551e-10 4.6048462e-09 3.0070062e-09
3.0675000e+00 -1.2447312e-09 1.0689598e-09 9.6557153e-10 1.7737000e-10 1.9198672e-09 1.3202335e-09 8.7993284e-08 7.8152152e-10 1.7484789e-09 3.0789058e-10 5.0714690e-09 3.2293278e-09
3.0713889e+00 -1.2399288e-09 1.7299302e-10 1.2930137e-09 2.2510224e-10 2.0797578e-09 5.8538054e-10 8.7780946e-08 8.1312744e-10 1.9710797e-09 3.2815808e-10 5.5665389e-09 3.4298394e-09
3.0750000e+00 -1.2411386e-09 1.1875392e-10 1.1444432e-09 -3.8017672e-11 2.4901188e-09 1.2654963e-09 8.7455035e-08 7.4850698e-10 2.2839042e-09 3.8182533e-10 6.3627856e-09 3.8148723e-09
3.0805556e+00 -1.2341412e-09 -5.0647661e-10 1.0820656e-09 3.6002113e-10 2.2873605e-09 1.0447008e-09 8.7245221e-08 6.7989496e-10 2.4699322e-09 4.0075653e-10 6.8461835e-09 4.1023135e-09
3.0841667e+00 -1.2174267e-09 -1.2686512e-10 9.5492334e-10 -1.8527152e-10 2.1747737e-09 1.6086029e-09 8.7021753e-08 7.3363000e-10 2.6178812e-09 4.0687365e-10 7.3679291e-09 4.3457309e-09
3.0880556e+00 -1.2071823e-09 5.8745130e-10 5.4938869e-10 2.3770393e-10 2.2973339e-09 4.7783238e-10 8.6815577e-08 6.9655880e-10 2.7411914e-09 4.0434843e-10 7.9210639e-09 4.6019854e-09
3.0916667e+00 -1.2018818e-09 -9.2964700e-10 8.0084532e-10 -2.6101361e-10 2.8085249e-09 1.8875936e-09 8.6610573e-08 6.3078874e-10 2.9875071e-09 2.9530085e-10 8.4285451e-09 4.9926092e-09
3.0952778e+00 -1.1934921e-09 3.2253881e-10 1.8962889e-09 -7.4557941e-10 1.8759176e-09 1.7181648e-09 8.6407212e-08 6.4982840e-10 3.2110039e-09 2.0067213e-10 8.8451543e-09 5.2612011e-09
3.0988889e+00 -1.1826921e-09 -1.4678812e-10 5.5097982e-10 -1.2791647e-10 1.9697059e-09 7.6114552e-10 8.6190394e-08 6.3020701e-10 3.3522930e-09 1.4029328e-10 9.3411987e-09 5.4386139e-09
3.1027778e+00 -1.1697601e-09 -2.1395134e-11 8.8561447e-10 -3.8961635e-10 2.2821015e-09 7.5953511e-10 8.5990823e-08 6.5344308e-10 3.5288226e-09 1.2029370e-10 9.8850866e-09 5.7387050e-09
3.1063889e+00 -1.1621237e-09 2.3588185e-10 1.0473678e-09 2.0500477e-10 2.7384025e-09 2.0105358e-09 8.5793509e-08 7.7476369e-10 3.7483566e-09 1.4140340e-10 1.0444063e-08 6.0700547e-09
3.1100000e+00 -1.1433955e-09 8.8400077e-10 1.3565076e-09 -1.0145979e-11 2.4213786e-09 1.0480771e-09 8.5600016e-08 8.8822936e-10 3.9712247e-09 1.2048922e-10 1.0941545e-08 6.5787447e-09
3.1136111e+00 -1.1174770e-09 1.6337461e-10 1.0838768e-09 -1.8290798e-10 2.1707673e-09 3.6475230e-09 8.5409344e-08 9.1983463e-10 4.1371691e-09 1.1533432e-10 1.1426104e-08 7.1609520e-09
3.1172222e+00 -1.1104378e-09 1.2836641e-10 7.3319894e-10 1.3532425e-10 2.3020811e-09 1.7266984e-09 8.5205260e-08 9.3488684e-10 4.3659024e-09 1.0913210e-10 1.2043142e-08 7.5837022e-09
3.1211111e+00 -1.1038596e-09 6.5242491e-13 1.5925077e-09 -1.8848610e-10 2.9868124e-09 1.8968736e-09 8.5016781e-08 9.8503913e-10 4.5684522e-09 1.1141042e-10 1.2537406e-08 7.9093398e-09
3.1247222e+00 -1.0984162e-09 4.6229178e-10 6.2539231e-10 2.0951671e-10 1.5756242e-09 1.1090123e-09 8.4829483e-08 1.1344340e-09 4.7348998e-09 1.3208892e-10 1.3112551e-08 8.1984593e-09
3.1283333e+00 -1.0900807e-09 9.1673785e-10 1.1971934e-09 -1.8638252e-11 3.7334114e-09 1.5597824e-09 8.4629342e-08 1.3715846e-09 4.9228951e-09 1.1704949e-10 1.3868703e-08 8.6021874e-09
3.1322222e+00 -1.0814312e-09 1.1159821e-09 7.1430025e-10 -1.1027117e-10 2.7478891e-09 1.9007456e-09 8.4360516e-08 1.4975480e-09 5.1112112e-09 6.2697693e-11 1.4759397e-08 9.0517675e-09
3.1375000e+00 -1.0677382e-09 -3.2042361e-10 6.9657157e-10 -2.3300337e-10 2.8775525e-09 9.3870826e-10 8.4164885e-08 1.4831727e-09 5.2066845e-09 -8.0552306e-12 1.5360578e-08 9.3696705e-09
3.1413889e+00 -1.0548424e-09 1.9720680e-10 2.7417826e-10 -3.7345006e-10 2.2754209e-09 1.7861738e-09 8.3984520e-08 1.4818529e-09 5.3272700e-09 -7.5702387e-11 1.5873247e-08 9.6036578e-09
3.1450000e+00 -1.0526328e-09 -2.0938912e-10 1.0462212e-09 -2.5098523e-10 2.4569123e-09 3.7370872e-10 8.3804677e-08 1.4638382e-09 5.5242590e-09 -6.8047224e-11 1.6363105e-08 9.8687058e-09
3.1486111e+00 -1.0487548e-09 4.3099165e-11 1.1107902e-09 3.2164827e-10 2.0648510e-09 2.0728880e-09 8.3625636e-08 1.4600197e-09 5.6591097e-09 -4.6705252e-11 1.6814652e-08 1.0140043e-08
3.1522222e+00 -1.0432468e-09 -7.8346674e-11 3.6581178e-10 -1.2464545e-10 2.1032799e-09 4.3176680e-10 8.3435542e-08 1.3857065e-09 5.7787029e-09 -1.4100116e-10 1.7342448e-08 1.0313311e-08
3.1561111e+00 -1.0192613e-09 -5.5862325e-10 8.5018333e-10 -6.8360494e-10 2.4206793e-09 1.0533830e-09 8.3262387e-08 1.3102854e-09 5.9290701e-09 -1.7056577e-10 1.7781772e-08 1.0670425e-08
3.1597222e+00 -1.0039615e-09 -1.3757190e-10 7.9632332e-10 4.1070083e-10 1.6346172e-09 2.2430528e-09 8.3091228e-08 1.3034138e-09 6.0958008e-09 -7.6544992e-11 1.8188851e-08 1.1064599e-08
3.1633333e+00 -9.9595884e-10 7.4141814e-11 1.0293616e-09 4.5718332e-10 2.1230359e-09 1.3954740e-09 8.2921610e-08 1.3979861e-09 6.3162221e-09 -1.9176097e-12 1.8622391e-08 1.1441071e-08
3.1669444e+00 -9.8594117e-10 7.9883300e-10 1.3842305e-09 2.3168483e-10 1.8788780e-09 2.0796551e-09 8.2741216e-08 1.5162932e-09 6.5374603e-09 1.2606244e-10 1.9184464e-08 1.1873877e-08
3.1708333e+00 -9.7131924e-10 2.1522831e-10 8.6526935e-10 8.6528743e-10 2.9388902e-09 1.6301135e-09 8.2576456e-08 1.6307768e-09 6.6894515e-09 2.6854587e-10 1.9709542e-08 1.2183805e-08
3.1744444e+00 -9.5381742e-10 8.4154396e-10 7.9902013e-10 4.4994425e-10 1.9079778e-09 1.2307568e-09 8.2414008e-08 1.7538838e-09 6.8844548e-09 3.5094053e-10 2.0225394e-08 1.2463256e-08
3.1780556e+00 -9.4431699e-10 2.9482784e-10 1.3362474e-09 3.1062187e-10 2.8537340e-09 1.3487946e-09 8.2241075e-08 1.8934854e-09 7.1576400e-09 3.8582260e-10 2.0897638e-08 1.2917057e-08
3.1819444e+00 -9.3198737e-10 9.0175720e-10 1.4414350e-09 -1.1632805e-11 2.9083546e-09 2.5409307e-09 8.2082741e-08 1.9704374e-09 7.3229953e-09 3.3540507e-10 2.1400079e-08 1.3344365e-08
3.1855556e+00 -9.1807010e-10 -1.9143069e-10 3.6919029e-10 -4.5375976e-10 1.7295695e-09 1.4034427e-09 8.1926842e-08 1.8868201e-09 7.5239493e-09 2.2816286e-10 2.1901472e-08 1.3789677e-08
3.1891667e+00 -9.0352776e-10 -5.8042201e-10 1.8312366e-09 -5.3616840e-10 2.8986675e-09 2.7071291e-09 8.1690659e-08 1.7310650e-09 7.8519896e-09 2.0514793e-10 2.2880472e-08 1.4447427e-08
3.1947222e+00 -8.9026916e-10 -3.5410891e-10 5.0357043e-10 3.9807880e-10 2.9753374e-09 1.2393773e-09 8.1538963e-08 1.7159850e-09 8.0047555e-09 2.0569686e-10 2.3574135e-08 1.4733980e-08
3.1983333e+00 -8.8222400e-10 2.1490930e-10 1.1692016e-09 -3.9301181e-10 3.4277062e-09 1.4057207e-09 8.1388972e-08 1.7284879e-09 8.1799227e-09 1.4396853e-10 2.4265918e-08 1.5087928e-08
3.2019444e+00 -8.7035538e-10 -9.9497729e-11 7.4886279e-10 -1.7678817e-10 2.9579828e-09 1.8614950e-09 8.1229923e-08 1.7389710e-09 8.4211249e-09 9.2148511e-11 2.4909613e-08 1.5403888e-08
3.2058333e+00 -8.5531186e-10 1.8935288e-10 1.7036246e-09 -2.6738324e-10 2.5594046e-09 8.4673397e-10 8.1084636e-08 1.7803832e-09 8.7334043e-09 6.8844800e-12 2.5390514e-08 1.5776914e-08
3.2094444e+00 -8.4228903e-10 1.9291321e-10 1.7158052e-09 -5.1966937e-10 1.8796756e-09 2.5965780e-09 8.0941447e-08 1.7575491e-09 8.9985692e-09 -4.0279765e-11 2.5882473e-08 1.6297091e-08
3.2130556e+00 -8.3080703e-10 -4.0368959e-10 1.1877252e-09 8.4307101e-11 2.6614886e-09 2.2050615e-09 8.0799539e-08 1.7346699e-09 9.2190010e-09 -1.1708763e-10 2.6444682e-08 1.6609248e-08
3.2166667e+00 -8.2732586e-10 1.9249651e-10 1.2259813e-09 -7.9330281e-10 2.5281308e-09 6.7638361e-10 8.0647681e-08 1.7397495e-09 9.4194909e-09 -1.8598535e-10 2.6945976e-08 1.6846233e-08
3.2205556e+00 -8.2031867e-10 -1.4895631e-10 8.1255347e-10 2.0275113e-10 1.7686766e-09 1.3549162e-09 8.0508330e-08 1.8401199e-09 9.5144445e-09 -1.9304660e-10 2.7436047e-08 1.7268702e-08
3.2241667e+00 -8.0792234e-10 1.0754519e-09 2.2717876e-10 -2.6793189e-10 2.7550553e-09 2.5448002e-09 8.0371517e-08 1.9761779e-09 9.6425223e-09 -2.0431823e-10 2.7979147e-08 1.7691655e-08
3.2277778e+00 -7.9067754e-10 1.8046782e-10 1.1752617e-09 1.6388608e-10 2.2581760e-09 1.3593786e-09 8.0237561e-08 2.0054118e-09 9.8425156e-09 -2.0258850e-10 2.8536556e-08 1.7918770e-08
3.2313889e+00 -7.7452887e-10 8.9384093e-11 1.0146458e-09 -1.4791937e-10 2.8871363e-09 7.3707050e-10 8.0096096e-08 2.0403166e-09 1.0061633e-08 -2.7445442e-10 2.9155950e-08 1.8242292e-08
3.2352778e+00 -7.6035995e-10 2.0979979e-10 1.2132888e-09 -4.6807443e-10 2.4219572e-09 2.0359711e-09 7.9966624e-08 2.1118881e-09 1.0276556e-08 -1.9836472e-10 2.9674612e-08 1.8561168e-08
3.2388889e+00 -7.5246115e-10 4.5086012e-10 1.1400957e-09 1.1704408e-09 2.3656947e-09 9.0750223e-10 7.9838949e-08 2.2991808e-09 1.0482447e-08 -9.2186199e-11 3.0182124e-08 1.8948399e-08
3.2425000e+00 -7.3935479e-10 1.2779962e-09 1.1143944e-09 -1.9033138e-10 2.3190283e-09 2.6669373e-09 7.9714411e-08 2.4371393e-09 1.0622690e-08 -1.2130905e-10 3.0666329e-08 1.9562780e-08
3.2461111e+00 -7.1581333e-10 -4.5335897e-12 4.2125335e-10 -7.8494931e-11 2.1505567e-09 3.0042708e-09 7.9584522e-08 2.4325651e-09 1.0787619e-08 -2.2336190e-10 3.1089120e-08 2.0171251e-08
3.2500000e+00 -6.9346480e-10 -3.4673748e-11 1.2557097e-09 -7.9624347e-10 1.4733613e-09 2.2111931e-09 7.9414340e-08 2.4981791e-09 1.1038801e-08 -3.9232591e-10 3.1561020e-08 2.0943241e-08
3.2552778e+00 -6.6708831e-10 4.4907803e-10 6.2615146e-10 -2.7089783e-10 1.5070592e-09 2.6645378e-09 7.9292970e-08 2.5482340e-09 1.1305654e-08 -4.2177573e-10 3.1948666e-08 2.1261786e-08
3.2591667e+00 -6.4975794e-10 -2.0035817e-11 2.0871536e-09 1.8470873e-11 1.8156237e-09 6.5848170e-11 7.9183083e-08 2.5719493e-09 1.1571314e-08 -4.4211770e-10 3.2474981e-08 2.1479129e-08
3.2627778e+00 -6.3422054e-10 2.3894549e-10 8.2179523e-10 -2.0624291e-10 3.0426700e-09 1.9403938e-09 7.9075400e-08 2.5718485e-09 1.1755353e-08 -3.8330289e-10 3.3075280e-08 2.1990361e-08
3.2663889e+00 -6.2400703e-10 -2.3987572e-10 1.1934066e-09 7.4914888e-10 2.4985457e-09 2.7786656e-09 7.8969414e-08 2.6099053e-09 1.1939993e-08 -3.4627831e-10 3.3637131e-08 2.2543949e-08
3.2700000e+00 -6.1438375e-10 5.9116970e-10 8.2838484e-10 -4.0738345e-10 2.6877719e-09 2.3313835e-09 7.8857262e-08 2.6802563e-09 1.2108989e-08 -4.0761047e-10 3.4225374e-08 2.2943099e-08
3.2738889e+00 -6.0245942e-10 1.1838804e-11 8.8992959e-10 -1.1832105e-10 2.3543128e-09 1.0898990e-09 7.8755578e-08 2.8668175e-09 1.2336193e-08 -3.8846354e-10 3.4783400e-08 2.3344575e-08
3.2775000e+00 -5.8566919e-10 1.7102645e-09 1.5979307e-09 2.9506198e-10 2.7966987e-09 2.6160351e-09 7.8656692e-08 3.1399093e-09 1.2557599e-08 -3.4355709e-10 3.5280092e-08 2.3789266e-08
3.2811111e+00 -5.6977085e-10 8.1058328e-10 8.2644437e-10 1.1945911e-10 1.7881518e-09 1.4888064e-09 7.8560065e-08 3.2528815e-09 1.2748040e-08 -3.3758499e-10 3.5811128e-08 2.4044014e-08
3.2847222e+00 -5.5926533e-10 2.3223624e-10 1.2588751e-09 -6.4332080e-11 3.1137172e-09 8.6271034e-10 7.8457548e-08 3.3359589e-09 1.2990483e-08 -3.5647621e-10 3.6484587e-08 2.4330827e-08
3.2886111e+00 -5.5303781e-10 4.7985603e-10 1.2062209e-09 -9.7592550e-11 2.6587864e-09 1.5956892e-09 7.8363533e-08 3.4388649e-09 1.3265218e-08 -3.3111968e-10 3.7065229e-08 2.4689934e-08
3.2922222e+00 -5.4547636e-10 4.7004586e-10 1.8021021e-09 3.3165281e-10 2.7009911e-09 1.7191421e-09 7.8271512e-08 3.5203323e-09 1.3548084e-08 -3.7671084e-10 3.7743731e-08 2.5085904e-08
3.2958333e+00 -5.2975005e-10 2.8196020e-10 1.2952552e-09 -7.5249431e-10 3.5620969e-09 1.9359622e-09 7.8175337e-08 3.5639817e-09 1.3797631e-08 -4.4928112e-10 3.8492219e-08 2.5538740e-08
3.2997222e+00 -5.1373687e-10 9.2178213e-11 1.2420859e-09 1.3046307e-10 2.8535196e-09 1.9454936e-09 7.8088664e-08 3.6571917e-09 1.3953079e-08 -4.1800204e-10 3.9094992e-08 2.5971970e-08
3.3033333e+00 -4.9899756e-10 7.6822165e-10 4.6004530e-10 1.5826692e-10 2.7105436e-09 2.0535515e-09 7.8004542e-08 3.7999026e-09 1.4155144e-08 -3.7955667e-10 3.9620127e-08 2.6441913e-08
3.3069444e+00 -4.8392102e-10 5.4910995e-10 1.7525482e-09 1.9661343e-10 2.1368526e-09 2.2843892e-09 7.7880028e-08 4.0083934e-09 1.4631446e-08 -3.2342185e-10 4.0286534e-08 2.7175371e-08
3.3125000e+00 -4.6176111e-10 7.0183439e-10 1.6375073e-09 1.4019543e-10 1.8615923e-09 2.1163561e-09 7.7802494e-08 4.1052342e-09 1.4885286e-08 -3.3837553e-10 4.0785252e-08 2.7768277e-08
3.3161111e+00 -4.4417909e-10 1.9208092e-10 1.1420104e-09 -2.7822939e-10 2.7419527e-09 3.3566253e-09 7.7728046e-08 4.1291755e-09 1.5144881e-08 -3.0075975e-10 4.1358252e-08 2.8398077e-08
3.3197222e+00 -4.2571614e-10 2.8916050e-11 1.7005258e-09 6.2545205e-10 2.5472780e-09 2.4569144e-09 7.7651315e-08 4.1612254e-09 1.5465263e-08 -2.4867735e-10 4.2017381e-08 2.8812471e-08
3.3236111e+00 -4.0680943e-10 2.4579694e-10 1.5570514e-09 -1.7903163e-10 3.1024010e-09 1.0950316e-09 7.7582870e-08 4.2514670e-09 1.5705754e-08 -2.1172227e-10 4.2693556e-08 2.9087105e-08
3.3272222e+00 -3.9292864e-10 5.8720259e-10 1.0762925e-09 5.2015546e-10 3.1392076e-09 1.4400519e-09 7.7516806e-08 4.3772471e-09 1.5973567e-08 -1.5146824e-10 4.3300502e-08 2.9447696e-08
3.3308333e+00 -3.7900006e-10 5.7384460e-10 1.8562446e-09 3.6035586e-11 2.4633731e-09 1.8884791e-09 7.7453541e-08 4.4640683e-09 1.6229383e-08 -1.9222998e-10 4.3767460e-08 2.9838552e-08
3.3344444e+00 -3.6022020e-10 2.2758138e-10 9.4491382e-10 -4.1229781e-10 1.8470087e-09 1.7194188e-09 7.7388531e-08 4.5446810e-09 1.6424840e-08 -1.9147160e-10 4.4322708e-08 3.0200416e-08
3.3383333e+00 -3.4512916e-10 4.6338476e-10 1.0424473e-09 4.1879824e-10 2.9122650e-09 1.3822750e-09 7.7330394e-08 4.5730846e-09 1.6547056e-08 -1.3623397e-10 4.4941408e-08 3.0561117e-08
3.3419444e+00 -3.3417848e-10 -2.0119741e-10 2.9580937e-10 9.1087528e-11 2.7988119e-09 1.9472709e-09 7.7273819e-08 4.6419475e-09 1.6662458e-08 -7.7334682e-11 4.5556508e-08 3.1063774e-08
3.3455556e+00 -3.2687129e-10 8.3685534e-10 9.6782395e-10 4.5259823e-10 2.8790338e-09 2.6926442e-09 7.7219055e-08 4.7793216e-09 1.6916150e-08 -1.3766618e-10 4.6197917e-08 3.1597326e-08
3.3491667e+00 -3.1301841e-10 4.3121292e-10 1.8100836e-09 -1.0095043e-09 3.0416671e-09 2.2324458e-09 7.7162838e-08 4.8144329e-09 1.7153948e-08 -2.5710012e-10 4.6752441e-08 3.1973381e-08
3.3530556e+00 -2.9693504e-10 -1.3025883e-10 6.0778394e-10 -1.4214850e-11 1.7113904e-09 9.9088707e-10 7.7112550e-08 4.7597087e-09 1.7300801e-08 -2.9577144e-10 4.7169332e-08 3.2236732e-08
3.3566667e+00 -2.9065062e-10 -3.7488754e-10 1.0002459e-09 -3.4275120e-10 2.1368310e-09 1.4400478e-09 7.7063284e-08 4.7017733e-09 1.7465648e-08 -3.2915107e-10 4.7712637e-08 3.2493696e-08
3.3602778e+00 -2.8500294e-10 -1.5990094e-10 8.0481113e-10 3.4631595e-11 2.8782928e-09 9.3192044e-10 7.7011486e-08 4.7609641e-09 1.7686981e-08 -3.5443733e-10 4.8314659e-08 3.2758306e-08
3.3641667e+00 -2.7700377e-10 6.6725094e-10 1.4456604e-09 -2.5137103e-10 2.2819013e-09 1.3361673e-09 7.6965438e-08 4.7546495e-09 1.7908913e-08 -3.6901787e-10 4.8770369e-08 3.2967820e-08
3.3677778e+00 -2.6104145e-10 -7.2553999e-10 9.8446511e-10 1.1678138e-10 1.9246540e-09 5.9781365e-10 7.6898833e-08 4.7913503e-09 1.8057205e-08 -3.1980124e-10 4.9500939e-08 3.3035052e-08
3.3733333e+00 -2.4481991e-10 9.4574473e-10 7.0999289e-11 1.7851835e-10 2.4587645e-09 -1.9442632e-10 7.6857892e-08 4.9391680e-09 1.8156500e-08 -3.3202151e-10 4.9888394e-08 3.3311325e-08
3.3769444e+00 -2.3355114e-10 4.1872710e-10 1.0162630e-09 -2.9132082e-10 1.1177409e-09 2.7446462e-09 7.6819020e-08 4.9183895e-09 1.8271379e-08 -3.1502120e-10 5.0321411e-08 3.3777902e-08
3.3805556e+00 -2.2064866e-10 -6.1052880e-10 2.4165341e-10 4.4824676e-10 2.8793446e-09 1.5622130e-09 7.6779993e-08 4.7960345e-09 1.8379452e-08 -2.9167006e-10 5.1027680e-08 3.4122474e-08
3.3844444e+00 -2.0279772e-10 -4.3822819e-10 8.5720598e-10 -2.4809414e-10 3.1743874e-09 1.3912653e-09 7.6746542e-08 4.7362438e-09 1.8559922e-08 -1.9810398e-10 5.1603266e-08 3.4350683e-08
3.3880556e+00 -1.8805952e-10 -1.1368608e-10 1.1189268e-09 1.1117810e-09 2.1387106e-09 7.1527260e-10 7.6715713e-08 4.7086167e-09 1.8735227e-08 -6.8186612e-11 5.2136944e-08 3.4573318e-08
3.3916667e+00 -1.7215795e-10 -1.4133352e-10 8.0064752e-10 8.7456313e-11 2.7875469e-09 1.3398199e-09 7.6688715e-08 4.7095621e-09 1.8922317e-08 -1.5552527e-10 5.2669897e-08 3.4747257e-08
3.3952778e+00 -1.4330767e-10 1.5006071e-10 1.2479729e-09 -8.9365928e-10 2.1320192e-09 2.6577293e-10 7.6663960e-08 4.7387899e-09 1.9114217e-08 -2.6248951e-10 5.3140061e-08 3.4935253e-08
3.3991667e+00 -1.2528223e-10 1.0046329e-10 7.0321840e-10 -2.3177459e-11 1.8979619e-09 1.3456213e-09 7.6643342e-08 4.8266628e-09 1.9289787e-08 -2.9806564e-10 5.3514625e-08 3.5409529e-08
3.4027778e+00 -1.1562099e-10 7.1067111e-10 1.2192526e-09 -3.0521760e-10 1.5595511e-09 3.0323110e-09 7.6624445e-08 4.8341423e-09 1.9474674e-08 -2.7734411e-10 5.3932287e-08 3.5896026e-08
3.4063889e+00 -1.0518720e-10 -6.4162913e-10 8.0524569e-10 4.9649327e-10 2.2957935e-09 1.4584359e-09 7.6607305e-08 4.7621074e-09 1.9583388e-08 -2.1141526e-10 5.4578047e-08 3.6248627e-08
3.4100000e+00 -9.5083659e-11 -2.3308420e-11 3.8516307e-10 1.1208069e-10 3.6650609e-09 1.7963366e-09 7.6590734e-08 4.8753030e-09 1.9703998e-08 -1.8758612e-10 5.5277307e-08 3.6621964e-08
3.4138889e+00 -8.4708399e-11 9.9355542e-10 8.4117509e-10 9.2169021e-11 2.3285986e-09 1.4036981e-09 7.6576915e-08 5.0135898e-09 1.9882802e-08 -1.6378815e-10 5.5773726e-08 3.6858264e-08
3.4175000e+00 -7.6764321e-11 2.8293820e-10 1.1167023e-09 1.2750457e-10 2.2537337e-09 7.7753381e-10 7.6564839e-08 5.1077630e-09 2.0141339e-08 -9.1362842e-11 5.6295759e-08 3.7265984e-08
3.4211111e+00 -6.4332610e-11 5.8635274e-10 1.7142521e-09 5.4103676e-10 2.5650254e-09 2.9860342e-09 7.6555068e-08 5.2408794e-09 2.0464986e-08 1.5102432e-11 5.6814345e-08 3.7668506e-08
3.4247222e+00 -4.9837549e-11 6.4241400e-10 1.8296559e-09 4.4171962e-10 2.2219291e-09 7.2955153e-10 7.6542054e-08 5.4686558e-09 2.0895982e-08 2.5549695e-10 5.7597174e-08 3.7930030e-08
3.4302778e+00 -4.9003683e-11 7.2424467e-10 1.2379332e-09 1.0006474e-09 2.4750405e-09 8.3959006e-10 7.6534028e-08 5.5583689e-09 2.1107294e-08 4.8219691e-10 5.8129078e-08 3.8173004e-08
3.4338889e+00 -4.4776315e-11 1.0387602e-10 1.0759131e-09 1.0919676e-09 2.4348475e-09 1.4032488e-09 7.6527044e-08 5.6493097e-09 2.1353952e-08 7.0894970e-10 5.8720664e-08 3.8480982e-08
3.4377778e+00 -3.0997863e-11 6.7561649e-10 1.4320432e-09 8.5162848e-10 2.6358883e-09 1.2365686e-09 7.6523350e-08 5.7474243e-09 2.1587299e-08 9.1693019e-10 5.9307448e-08 3.8822659e-08
3.4413889e+00 -1.2171188e-11 2.3005759e-10 1.1230906e-09 1.0681914e-09 2.7805819e-09 1.9173656e-09 7.6521918e-08 5.9015384e-09 2.1739400e-08 1.0368174e-09 5.9973144e-08 3.9207394e-08
3.4450000e+00 -4.5566615e-12 1.1925338e-09 5.4239668e-10 3.8460194e-11 3.3643076e-09 1.6340360e-09 7.6521810e-08 6.1159409e-09 2.1923385e-08 1.0366172e-09 6.0570069e-08 3.9654104e-08
3.4486111e+00 3.2974221e-12 7.8656645e-10 1.4722233e-09 -4.0308831e-11 2.1457611e-09 2.4894438e-09 7.6523258e-08 6.2373145e-09 2.2168470e-08 1.1758679e-09 6.1230942e-08 4.0115575e-08
3.4525000e+00 1.2415217e-11 2.5377804e-10 1.0197436e-09 1.2338865e-09 3.5188667e-09 1.4660209e-09 7.6526648e-08 6.3274380e-09 2.2344732e-08 1.2984542e-09 6.1925311e-08 4.0438860e-08
3.4561111e+00 2.7186609e-11 5.7813082e-10 9.1030679e-10 -1.0232087e-10 2.8906941e-09 1.5181479e-09 7.6532360e-08 6.5025083e-09 2.2500569e-08 1.2245001e-09 6.2473909e-08 4.0768613e-08
3.4597222e+00 3.9556611e-11 1.0379030e-09 7.9609778e-10 -5.8033292e-10 2.1732871e-09 1.5257257e-09 7.6540751e-08 6.5848930e-09 2.2707610e-08 1.1384140e-09 6.3017722e-08 4.1189843e-08
3.4636111e+00 5.1486853e-11 -3.3174762e-10 1.3090499e-09 -1.5754745e-10 2.4879685e-09 2.0848149e-09 7.6551695e-08 6.5980395e-09 2.2906508e-08 1.1366976e-09 6.3491507e-08 4.1501098e-08
3.4672222e+00 7.6385957e-11 4.5309920e-10 8.6886279e-10 1.4170303e-10 1.8854302e-09 7.8830983e-10 7.6565963e-08 6.8238382e-09 2.3083419e-08 1.0927869e-09 6.4020004e-08 4.1770155e-08
3.4708333e+00 9.0332568e-11 1.6311973e-09 1.0682924e-09 -5.4703193e-10 2.9930085e-09 1.6952925e-09 7.6581774e-08 6.9946708e-09 2.3210605e-08 1.0116015e-09 6.4651910e-08 4.2076480e-08
3.4744444e+00 9.4414634e-11 -5.4283030e-11 3.2438302e-10 -2.0237192e-10 2.8399664e-09 1.1323276e-09 7.6598693e-08 6.9740437e-09 2.3368198e-08 1.0926531e-09 6.5267831e-08 4.2420435e-08
3.4780556e+00 1.0326947e-10 -1.3612077e-10 1.4012433e-09 9.5054182e-10 2.8454598e-09 2.0426441e-09 7.6618649e-08 6.9540866e-09 2.3599937e-08 1.1457120e-09 6.5860890e-08 4.2856844e-08
3.4819444e+00 1.1325014e-10 -3.4939771e-11 9.5502174e-10 -4.9575201e-10 2.2378983e-09 1.6979968e-09 7.6638858e-08 7.0169483e-09 2.3754116e-08 1.0725488e-09 6.6439238e-08 4.3298785e-08
3.4855556e+00 1.2288866e-10 6.1520103e-10 7.3322383e-10 -1.7960011e-10 3.1007009e-09 2.3814621e-09 7.6672570e-08 7.0017114e-09 2.4141811e-08 1.0106519e-09 6.7404924e-08 4.3969634e-08
3.4911111e+00 1.3314788e-10 -7.0662242e-10 2.0261728e-09 -1.9178140e-10 2.6934159e-09 1.6436299e-09 7.6696068e-08 6.9277619e-09 2.4470193e-08 1.0933446e-09 6.7954549e-08 4.4228389e-08
3.4947222e+00 1.4141290e-10 2.4012431e-11 1.5695839e-09 9.5509884e-10 2.3800462e-09 7.4487837e-10 7.6720558e-08 6.9192218e-09 2.4668742e-08 1.1529672e-09 6.8439562e-08 4.4579104e-08
3.4983333e+00 1.4474493e-10 -1.0284441e-10 6.0450472e-10 -4.0473686e-10 2.0969927e-09 2.4924940e-09 7.6746972e-08 6.9532960e-09 2.4782377e-08 1.1572392e-09 6.8987772e-08 4.5048844e-08
3.5022222e+00 1.4184200e-10 3.9490933e-10 5.5091149e-10 4.4135444e-10 2.6019515e-09 1.5338506e-09 7.6771482e-08 7.0356210e-09 2.4910897e-08 1.1950378e-09 6.9604197e-08 4.5423818e-08
3.5058333e+00 1.4455290e-10 3.6501372e-10 8.5636331e-10 -9.2444812e-11 3.0881267e-09 1.9274437e-09 7.6796915e-08 7.1045640e-09 2.5118536e-08 1.1607620e-09 7.0300217e-08 4.5878111e-08
3.5094444e+00 1.5261563e-10 2.7138278e-10 1.4172657e-09 -2.2394700e-10 3.3366764e-09 2.2660363e-09 7.6824278e-08 7.2187524e-09 2.5404611e-08 1.0672288e-09 7.0996896e-08 4.6271697e-08
3.5130556e+00 1.6710790e-10 7.8266435e-10 1.7152258e-09 -6.3943571e-10 3.0942002e-09 1.3670655e-09 7.6855820e-08 7.2867820e-09 2.5720944e-08 1.0232303e-09 7.1721868e-08 4.6597246e-08
3.5169444e+00 1.7512159e-10 -1.9955370e-10 1.5011753e-09 2.6230510e-10 3.1198485e-09 1.4233458e-09 7.6886217e-08 7.3340422e-09 2.6005876e-08 1.1111161e-09 7.2358934e-08 4.6795559e-08
3.5205556e+00 1.8005298e-10 6.3580179e-10 1.6188100e-09 5.4894914e-10 2.7607613e-09 4.0724230e-10 7.6917262e-08 7.5916434e-09 2.6307454e-08 1.1492345e-09 7.3011471e-08 4.6963993e-08
3.5241667e+00 1.8269087e-10 1.7420550e-09 1.6834336e-09 -1.9708697e-10 3.2626529e-09 1.1475272e-09 7.6949503e-08 7.8711373e-09 2.6491581e-08 1.0733272e-09 7.3668026e-08 4.7402454e-08
3.5277778e+00 1.9403310e-10 8.3788917e-10 3.3274679e-10 -5.0359639e-10 2.7978536e-09 2.8998081e-09 7.6986304e-08 7.9981185e-09 2.6579459e-08 1.0735516e-09 7.4239926e-08 4.7900730e-08
3.5316667e+00 2.0524864e-10 2.5052024e-10 5.6076805e-10 5.0552043e-10 2.1041455e-09 1.3711264e-09 7.7022121e-08 8.0283226e-09 2.6731424e-08 1.1081618e-09 7.4631080e-08 4.8283270e-08
3.5352778e+00 2.1326132e-10 2.8286707e-11 1.1032417e-09 -1.8604203e-10 1.5065134e-09 2.1600161e-09 7.7059896e-08 7.9912148e-09 2.6915420e-08 1.1012550e-09 7.5137376e-08 4.8684332e-08
3.5388889e+00 2.2811706e-10 -3.7082028e-10 9.1149224e-10 1.2228728e-10 3.1669873e-09 1.5420917e-09 7.7099968e-08 8.0093692e-09 2.7086736e-08 1.1141707e-09 7.5784569e-08 4.9030492e-08
3.5425000e+00 2.4010085e-10 5.3839968e-10 9.6440574e-10 -3.0657608e-12 2.8071032e-09 1.6532311e-09 7.7167361e-08 8.3315838e-09 2.7432358e-08 1.1018601e-09 7.6603527e-08 4.9402136e-08
3.5483333e+00 2.4737545e-10 1.3028271e-09 1.3783943e-09 -6.7280596e-11 1.8726562e-09 4.7044802e-10 7.7209721e-08 8.4811680e-09 2.7690459e-08 1.2030689e-09 7.7074461e-08 4.9670442e-08
3.5519444e+00 2.4758406e-10 7.7949351e-11 1.4477881e-09 1.0015154e-09 2.4744274e-09 2.0062244e-09 7.7252802e-08 8.5929372e-09 2.7967427e-08 1.3027617e-09 7.7631671e-08 4.9994522e-08
3.5555556e+00 2.5578710e-10 9.5376639e-10 1.5849862e-09 -8.1273648e-11 2.6690449e-09 9.8528227e-10 7.7297146e-08 8.7920526e-09 2.8178930e-08 1.2751467e-09 7.8184276e-08 5.0207640e-08
3.5591667e+00 2.6235345e-10 8.8422246e-10 7.3095503e-10 -1.7363421e-10 2.4319230e-09 9.8196782e-10 7.7342280e-08 8.9116786e-09 2.8332307e-08 1.2316433e-09 7.8587567e-08 5.0505625e-08
3.5627778e+00 2.6501851e-10 2.2001753e-10 9.4850005e-10 -2.2793591e-10 1.2907675e-09 1.7686607e-09 7.7387779e-08 8.9561744e-09 2.8526436e-08 1.1737950e-09 7.8939982e-08 5.0724121e-08
3.5663889e+00 2.6662036e-10 1.9071255e-10 1.1772006e-09 -3.0604783e-10 1.9622891e-09 2.4822301e-10 7.7436893e-08 9.0648111e-09 2.8785603e-08 1.0703174e-09 7.9420447e-08 5.0985868e-08
3.5702778e+00 2.6625558e-10 7.4045906e-10 1.4579445e-09 -5.8090273e-10 2.1559819e-09 1.9953224e-09 7.7482164e-08 9.1715789e-09 2.8985812e-08 9.9480030e-10 7.9868990e-08 5.1497882e-08
3.5738889e+00 2.6271156e-10 2.4509018e-10 7.3432989e-10 -1.1617862e-10 1.9844178e-09 2.7309632e-09 7.7527180e-08 9.1893875e-09 2.9121448e-08 9.6042607e-10 8.0427264e-08 5.1832542e-08
3.5775000e+00 2.6327941e-10 -8.0703033e-11 7.5086291e-10 -2.0112195e-10 3.1688780e-09 3.5820646e-10 7.7576020e-08 9.0935045e-09 2.9377892e-08 9.2434370e-10 8.0984437e-08 5.2141151e-08
3.5813889e+00 2.6663050e-10 -7.4115183e-10 1.8566027e-09 -1.0815561e-10 1.6068916e-09 2.2870151e-09 7.7622202e-08 9.0561769e-09 2.9567212e-08 8.5471197e-10 8.1418921e-08 5.2476675e-08
3.5850000e+00 2.7298591e-10 3.9658931e-10 2.1643815e-10 -5.3459887e-10 2.4037350e-09 8.1012493e-10 7.7669333e-08 9.1169769e-09 2.9595320e-08 7.7525132e-10 8.1902189e-08 5.2660210e-08
3.5886111e+00 2.7771806e-10 1.6464173e-10 9.1336743e-11 -1.9888406e-10 2.0572035e-09 8.8404403e-10 7.7717167e-08 9.1161005e-09 2.9679748e-08 7.7494689e-10 8.2292101e-08 5.2832315e-08
3.5922222e+00 2.8120475e-10 -1.7273225e-10 8.3314442e-10 1.9607394e-10 1.5419795e-09 7.0461552e-10 7.7769135e-08 9.1088597e-09 2.9842077e-08 7.7797467e-10 8.2736409e-08 5.3082031e-08
3.5961111e+00 2.8263428e-10 1.1066830e-10 8.1737600e-10 -1.7012156e-10 2.2663785e-09 1.4358135e-09 7.7818341e-08 9.0920888e-09 3.0041063e-08 7.2138681e-10 8.3298586e-08 5.3307871e-08
3.5997222e+00 2.9231846e-10 -2.6547655e-10 1.3615086e-09 -3.5222793e-10 2.9229471e-09 6.4886379e-10 7.7869119e-08 9.1819600e-09 3.0236885e-08 6.9743327e-10 8.3780718e-08 5.3515816e-08
3.6033333e+00 3.0100328e-10 1.0950576e-09 7.8271625e-10 1.3111836e-10 1.5274987e-09 1.2706220e-09 7.7949019e-08 9.4838099e-09 3.0494142e-08 7.9819079e-10 8.4476428e-08 5.3751331e-08
3.6088889e+00 3.0583060e-10 7.1604209e-10 1.0482950e-09 4.7342703e-10 2.6467638e-09 1.4247135e-10 7.8001754e-08 9.6166392e-09 3.0754351e-08 7.5861037e-10 8.5032662e-08 5.3965479e-08
3.6125000e+00 3.1034903e-10 5.1007341e-10 1.8009664e-09 -8.3878448e-10 2.4876983e-09 1.8342713e-09 7.8059806e-08 9.7201238e-09 3.1025137e-08 6.6656231e-10 8.5687696e-08 5.4315632e-08
3.6163889e+00 3.1951119e-10 3.7693843e-10 9.5233226e-10 4.9800740e-11 3.1268832e-09 1.1670413e-09 7.8115032e-08 9.8486299e-09 3.1322581e-08 6.8438940e-10 8.6323930e-08 5.4720949e-08
3.6200000e+00 3.2577275e-10 8.0927159e-10 2.3046487e-09 1.1475701e-10 2.7460485e-09 2.5743516e-09 7.8170674e-08 9.9141066e-09 3.1671435e-08 7.0154314e-10 8.6961747e-08 5.5101091e-08
3.6236111e+00 3.2438624e-10 -2.0487105e-10 1.5152648e-09 4.3585249e-11 3.1414923e-09 9.3465238e-10 7.8226131e-08 9.9738677e-09 3.1952756e-08 7.2783326e-10 8.7586596e-08 5.5457031e-08
3.6272222e+00 3.2360019e-10 7.5651160e-10 1.5651779e-09 1.9909277e-10 2.6263398e-09 2.3509437e-09 7.8285961e-08 1.0146323e-08 3.2234671e-08 7.2650824e-10 8.8181285e-08 5.6044977e-08
3.6311111e+00 3.2555246e-10 7.2167297e-10 1.3012676e-09 -2.1045010e-10 2.4709930e-09 2.6885901e-09 7.8342362e-08 1.0304173e-08 3.2509587e-08 7.7060106e-10 8.8849399e-08 5.6524026e-08
3.6347222e+00 3.3346600e-10 7.3540303e-10 1.7090347e-09 6.1746074e-10 3.6962159e-09 1.7334003e-09 7.8400278e-08 1.0531939e-08 3.2760416e-08 8.3681936e-10 8.9548962e-08 5.6929841e-08
3.6383333e+00 3.4325247e-10 1.3670583e-09 1.0375171e-09 -6.2148675e-12 2.7612902e-09 2.0125919e-09 7.8459527e-08 1.0698368e-08 3.3008920e-08 8.5457176e-10 9.0079260e-08 5.7391168e-08
3.6419444e+00 3.4903976e-10 1.6920845e-10 1.6835777e-09 1.7008316e-10 2.1337684e-09 2.2458044e-09 7.8522918e-08 1.0784020e-08 3.3333555e-08 9.9576205e-10 9.0570061e-08 5.7836100e-08
3.6458333e+00 3.3874222e-10 5.6495151e-10 1.6172433e-09 1.0401198e-09 2.0730941e-09 1.5679030e-09 7.8581131e-08 1.0928172e-08 3.3529476e-08 1.1348360e-09 9.1043231e-08 5.8309788e-08
3.6494444e+00 3.4145079e-10 7.6568643e-10 5.2806768e-10 2.4363984e-10 2.2946280e-09 2.8046047e-09 7.8640119e-08 1.1070119e-08 3.3673110e-08 1.1423725e-09 9.1592776e-08 5.8838153e-08
3.6530556e+00 3.4779548e-10 5.4458757e-10 1.0447118e-09 -1.7407245e-10 2.7781010e-09 2.0726064e-09 7.8704836e-08 1.1164869e-08 3.3915977e-08 1.1175435e-09 9.2260971e-08 5.9243883e-08
3.6569444e+00 3.5438234e-10 2.6755708e-10 1.4247062e-09 -3.8746966e-11 2.9492812e-09 1.4050812e-09 7.8765746e-08 1.1225315e-08 3.4157596e-08 1.1524745e-09 9.2851361e-08 5.9523452e-08
3.6605556e+00 3.5732464e-10 2.9040213e-10 1.2209923e-09 3.6118703e-10 2.5004734e-09 1.1755531e-09 7.8859551e-08 1.1179135e-08 3.4520889e-08 1.2491784e-09 9.3759000e-08 6.0121527e-08
3.6661111e+00 3.5511769e-10 -5.6748049e-10 1.3647250e-09 2.1903606e-10 2.9453581e-09 2.4128972e-09 7.8920100e-08 1.1145720e-08 3.4697150e-08 1.2423897e-09 9.4255409e-08 6.0504162e-08
3.6697222e+00 3.5236471e-10 2.5903356e-10 5.6530898e-10 -2.8170135e-10 1.6368802e-09 1.1191225e-09 7.8980777e-08 1.1130449e-08 3.4903290e-08 1.2525062e-09 9.4768757e-08 6.0869000e-08
3.6733333e+00 3.5661554e-10 -3.9999715e-10 1.6919094e-09 3.7508472e-10 3.1017207e-09 2.2486063e-09 7.9043057e-08 1.1096609e-08 3.5079274e-08 1.2553287e-09 9.5387311e-08 6.1196663e-08
3.6769444e+00 3.7109658e-10 8.7631756e-11 2.3509669e-10 -3.4903099e-10 2.6080053e-09 7.7597761e-10 7.9112912e-08 1.1061728e-08 3.5205320e-08 1.2787053e-09 9.6051639e-08 6.1503608e-08
3.6808333e+00 3.8682792e-10 -3.8661544e-10 1.0465084e-09 5.4940250e-10 3.0862380e-09 1.8549764e-09 7.9178999e-08 1.1014441e-08 3.5365207e-08 1.4021960e-09 9.6721239e-08 6.1899071e-08
3.6844444e+00 3.8536532e-10 -4.9878076e-11 7.0423886e-10 5.9051134e-10 3.0946793e-09 1.7954591e-09 7.9245055e-08 1.1119122e-08 3.5532915e-08 1.4776797e-09 9.7413018e-08 6.2258134e-08
3.6880556e+00 3.8647067e-10 1.0161623e-09 1.1321524e-09 1.0626118e-10 3.2909799e-09 1.5189622e-09 7.9311285e-08 1.1192500e-08 3.5729798e-08 1.4724229e-09 9.8055090e-08 6.2617628e-08
3.6916667e+00 3.8738948e-10 -3.3882059e-10 1.0236963e-09 -1.5478576e-10 2.6358322e-09 1.7994494e-09 7.9382073e-08 1.1095018e-08 3.5922699e-08 1.4021090e-09 9.8584776e-08 6.3056999e-08
3.6955556e+00 3.8065612e-10 -4.9674481e-10 9.3767325e-10 -4.4790460e-10 1.9043343e-09 1.9665853e-09 7.9446874e-08 1.1066421e-08 3.6114708e-08 1.3208456e-09 9.9043166e-08 6.3262783e-08
3.6991667e+00 3.7650872e-10 2.3277350e-10 1.1648116e-09 -3.0221871e-10 2.3269610e-09 -6.7038683e-11 7.9511166e-08 1.1115132e-08 3.6264284e-08 1.2599092e-09 9.9478800e-08 6.3395162e-08
3.7027778e+00 3.7471512e-10 2.1686838e-10 4.7302838e-10 -2.6027115e-10 1.6942720e-09 1.2889913e-09 7.9575811e-08 1.1084580e-08 3.6385794e-08 1.2243313e-09 1.0000415e-07 6.3699247e-08
3.7063889e+00 3.8062975e-10 -4.9889152e-10 8.5749699e-10 -6.8140739e-11 3.1550733e-09 1.5179539e-09 7.9645869e-08 1.1008510e-08 3.6541644e-08 1.2246700e-09 1.0066154e-07 6.3961241e-08
3.7102778e+00 3.7949582e-10 -1.5313754e-10 7.2714465e-10 7.1043979e-11 2.4797181e-09 7.2770464e-10 7.9710395e-08 1.0988047e-08 3.6712042e-08 1.1955124e-09 1.0124625e-07 6.4137918e-08
3.7138889e+00 3.7445866e-10 -3.5745186e-11 1.1387051e-09 -3.4019056e-10 2.9176594e-09 9.0316318e-10 7.9773987e-08 1.0997521e-08 3.6885251e-08 1.1713030e-09 1.0182543e-07 6.4284642e-08
3.7175000e+00 3.6858239e-10 1.2319187e-10 7.5791594e-10 1.1671913e-10 2.4285675e-09 4.5121146e-10 7.9871607e-08 1.1219545e-08 3.7208187e-08 1.1713895e-09 1.0264354e-07 6.4576397e-08
3.7230556e+00 3.7283285e-10 1.2089530e-09 1.5405588e-09 -1.1620016e-10 2.4801061e-09 1.2993172e-09 7.9935596e-08 1.1462895e-08 3.7430319e-08 1.1132058e-09 1.0319115e-07 6.4906667e-08
3.7266667e+00 3.7485286e-10 1.0373583e-09 8.9177087e-10 -4.2087982e-10 2.5747772e-09 1.7493338e-09 7.9999737e-08 1.1649265e-08 3.7653416e-08 1.0790339e-09 1.0372213e-07 6.5427037e-08
3.7302778e+00 3.7460125e-10 6.8297770e-10 1.5511110e-09 1.0544624e-10 2.3265725e-09 3.0540840e-09 8.0068691e-08 1.1811113e-08 3.7898623e-08 1.1544130e-09 1.0426824e-07 6.5928473e-08
3.7341667e+00 3.7354101e-10 7.0429051e-10 9.4210009e-10 5.4066031e-10 2.3543098e-09 1.2439297e-09 8.0132341e-08 1.1853316e-08 3.8148833e-08 1.1985021e-09 1.0481735e-07 6.6271488e-08
3.7377778e+00 3.7018563e-10 -3.1472723e-10 1.7976730e-09 -1.3368363e-10 2.7144761e-09 1.9223669e-09 8.0195356e-08 1.1798331e-08 3.8383505e-08 1.2591199e-09 1.0536297e-07 6.6632950e-08
3.7413889e+00 3.6610896e-10 -1.9281949e-10 7.7196477e-10 6.9323241e-10 2.3219657e-09 1.4142070e-09 8.0258377e-08 1.1871605e-08 3.8556633e-08 1.3071936e-09 1.0589877e-07 6.6969952e-08
3.7450000e+00 3.7026069e-10 8.6918677e-10 1.1237758e-09 -2.4947557e-10 2.6239016e-09 1.6965753e-09 8.0327307e-08 1.2036572e-08 3.8774591e-08 1.3089869e-09 1.0645337e-07 6.7432128e-08
3.7488889e+00 3.7762975e-10 5.4481804e-10 1.0923633e-09 2.6484661e-10 2.1298279e-09 2.2649419e-09 8.0392599e-08 1.2179237e-08 3.8968043e-08 1.3158102e-09 1.0692127e-07 6.8002494e-08
3.7525000e+00 3.8526932e-10 7.7208866e-10 1.0259221e-09 -2.0186159e-10 2.1892329e-09 2.9999712e-09 8.0458072e-08 1.2293812e-08 3.9072695e-08 1.3074114e-09 1.0737068e-07 6.8505252e-08
3.7561111e+00 3.7975163e-10 2.8552660e-10 1.2000874e-10 1.2433355e-10 1.9591435e-09 1.6408739e-09 8.0523062e-08 1.2310967e-08 3.9122589e-08 1.3546710e-09 1.0791010e-07 6.8842530e-08
3.7597222e+00 3.7963053e-10 -1.2716873e-10 4.2632499e-10 3.1190937e-10 3.0201529e-09 1.4724578e-09 8.0593427e-08 1.2307919e-08 3.9233671e-08 1.4154546e-09 1.0856033e-07 6.9199567e-08
3.7636111e+00 3.8381450e-10 1.0104083e-10 7.0312857e-10 2.0909262e-10 2.5531951e-09 1.5878605e-09 8.0658933e-08 1.2312678e-08 3.9443048e-08 1.4919237e-09 1.0910717e-07 6.9463821e-08
3.7672222e+00 3.8159605e-10 -5.7111240e-11 1.5895287e-09 4.9677548e-10 2.4945783e-09 8.5140378e-10 8.0724114e-08 1.2291152e-08 3.9680429e-08 1.4976320e-09 1.0965204e-07 6.9660700e-08
3.7708333e+00 3.8001312e-10 -1.4159250e-10 1.0097719e-09 -4.4408320e-10 2.5349688e-09 9.6593924e-10 8.0789074e-08 1.2269911e-08 3.9850135e-08 1.4170571e-09 1.1009799e-07 6.9967744e-08
3.7744444e+00 3.7901289e-10 -5.4472813e-11 8.4849297e-10 -2.9968491e-10 1.5815491e-09 1.8683185e-09 8.0859583e-08 1.2210974e-08 4.0094272e-08 1.2731357e-09 1.1053539e-07 7.0423835e-08
3.7783333e+00 3.8600649e-10 -4.5070069e-10 1.6338367e-09 -9.3392765e-10 2.1675632e-09 2.0410330e-09 8.0960532e-08 1.2075211e-08 4.0434142e-08 1.1220324e-09 1.1146356e-07 7.0868963e-08
3.7838889e+00 3.8069466e-10 -3.6387907e-10 7.8516420e-10 2.7307915e-11 3.4014431e-09 6.2973484e-10 8.1025093e-08 1.2108511e-08 4.0666671e-08 1.1474088e-09 1.1207645e-07 7.0944396e-08
3.7875000e+00 3.7366157e-10 6.7126760e-10 1.7610110e-09 2.0693562e-10 2.2560846e-09 6.6569188e-11 8.1088500e-08 1.2169868e-08 4.0958100e-08 1.1408088e-09 1.1258245e-07 7.1173553e-08
3.7911111e+00 3.6721981e-10 -1.0489897e-10 1.4301044e-09 -2.6785819e-10 2.4146782e-09 2.0487254e-09 8.1151904e-08 1.2162463e-08 4.1175097e-08 1.1524193e-09 1.1316231e-07 7.1476255e-08
3.7947222e+00 3.7362875e-10 3.6547298e-11 9.4599735e-10 3.7503175e-10 2.9378830e-09 7.4544869e-10 8.1220957e-08 1.2140063e-08 4.1414908e-08 1.1150545e-09 1.1367212e-07 7.1715549e-08
3.7986111e+00 3.7559317e-10 -2.2855059e-10 1.4923419e-09 -6.9530144e-10 1.4318811e-09 1.3056449e-09 8.1285025e-08 1.2039991e-08 4.1714903e-08 9.8374986e-10 1.1403773e-07 7.2078699e-08
3.8022222e+00 3.7300500e-10 -6.9518493e-10 1.7925752e-09 -5.1674132e-10 1.9430133e-09 2.0465018e-09 8.1348973e-08 1.1963340e-08 4.1933851e-08 9.4835310e-10 1.1445850e-07 7.2411712e-08
3.8058333e+00 3.7420416e-10 -1.2363169e-11 6.0488923e-10 1.9000201e-10 1.9409699e-09 1.0274692e-09 8.1413453e-08 1.1989542e-08 4.2071808e-08 9.5231124e-10 1.1483447e-07 7.2634647e-08
3.8094444e+00 3.7920509e-10 2.5422397e-10 9.0571910e-10 -1.5346536e-10 1.5295733e-09 1.0303889e-09 8.1484263e-08 1.2013707e-08 4.2296085e-08 8.6853999e-10 1.1526059e-07 7.2861740e-08
3.8133333e+00 3.8908142e-10 -4.7097567e-11 1.3746781e-09 -5.6457423e-10 2.1228865e-09 9.1612667e-10 8.1550606e-08 1.2000693e-08 4.2551199e-08 8.3046030e-10 1.1569657e-07 7.3170701e-08
3.8169444e+00 3.8610198e-10 -7.3026238e-11 1.4187974e-09 2.1306945e-10 1.9015411e-09 1.9358223e-09 8.1617287e-08 1.1980151e-08 4.2781438e-08 9.1605518e-10 1.1619003e-07 7.3333274e-08
3.8205556e+00 3.9303403e-10 -1.1659774e-10 1.1022971e-09 5.7703712e-10 2.6534363e-09 -4.3514930e-10 8.1691509e-08 1.2034573e-08 4.3053491e-08 9.2920472e-10 1.1677195e-07 7.3488963e-08
3.8244444e+00 4.1226298e-10 5.8307681e-10 1.6638797e-09 -4.6432683e-10 2.3344643e-09 1.7696207e-09 8.1761821e-08 1.2074524e-08 4.3333266e-08 8.6384922e-10 1.1728048e-07 7.3731655e-08
3.8280556e+00 4.0930129e-10 -2.1430457e-10 1.3996203e-09 -1.3895467e-10 2.3596424e-09 4.7062004e-10 8.1831690e-08 1.2213332e-08 4.3525363e-08 7.6342245e-10 1.1774497e-07 7.3907139e-08
3.8316667e+00 4.0708225e-10 1.4956152e-09 7.0382777e-10 -7.8806169e-10 1.9279766e-09 1.1492305e-09 8.1901250e-08 1.2423542e-08 4.3750434e-08 6.5477832e-10 1.1813904e-07 7.4192881e-08
3.8352778e+00 4.0569409e-10 4.4478610e-10 1.7606741e-09 -2.1480725e-10 1.7095257e-09 1.4883895e-09 8.2013071e-08 1.2598187e-08 4.4147168e-08 4.7114340e-10 1.1884770e-07 7.4744811e-08
3.8411111e+00 4.0313881e-10 5.5318568e-10 9.2859846e-10 -8.3453532e-10 2.3399766e-09 1.6654964e-09 8.2081787e-08 1.2718620e-08 4.4336147e-08 4.1880326e-10 1.1943774e-07 7.5013508e-08
3.8447222e+00 3.9977675e-10 5.5850039e-10 1.1406998e-09 3.5139558e-10 3.1065958e-09 8.1477860e-10 8.2149960e-08 1.2852850e-08 4.4558478e-08 4.3101711e-10 1.2006640e-07 7.5257123e-08
3.8483333e+00 3.9679403e-10 6.8054530e-10 1.2938034e-09 -2.3865237e-10 2.6964001e-09 1.4339791e-09 8.2217659e-08 1.2919506e-08 4.4813172e-08 4.1724360e-10 1.2056514e-07 7.5665827e-08
3.8519444e+00 3.9423399e-10 -6.5258129e-11 1.4950719e-09 1.1151227e-10 1.9073882e-09 2.3386699e-09 8.2284447e-08 1.2964531e-08 4.5057023e-08 4.3691071e-10 1.2094898e-07 7.5982971e-08
3.8555556e+00 3.8615606e-10 4.8086865e-10 1.1750675e-09 7.0030251e-11 1.6357097e-09 5.8881628e-10 8.2354960e-08 1.3012121e-08 4.5307040e-08 4.3198651e-10 1.2135716e-07 7.6160169e-08
3.8594444e+00 3.7889640e-10 -7.2949513e-11 1.3670520e-09 -1.1223762e-10 1.8630109e-09 9.3002605e-10 8.2419425e-08 1.3026524e-08 4.5561186e-08 4.0691685e-10 1.2178521e-07 7.6331455e-08
3.8630556e+00 3.7434703e-10 2.0589885e-10 1.4158164e-09 -1.1917469e-10 2.0882037e-09 6.5107281e-10 8.2483917e-08 1.3038570e-08 4.5790318e-08 3.8385847e-10 1.2224606e-07 7.6545790e-08
3.8666667e+00 3.7921573e-10 -9.4709610e-11 1.0931588e-09 -9.3671854e-11 2.1657934e-09 1.3274050e-09 8.2548930e-08 1.3048540e-08 4.6010808e-08 3.4931489e-10 1.2278660e-07 7.6863936e-08
3.8702778e+00 3.8042247e-10 1.8673981e-10 1.3211847e-09 -2.2519193e-10 2.8237909e-09 1.6093271e-09 8.2618525e-08 1.3140681e-08 4.6220339e-08 3.7273011e-10 1.2336264e-07 7.7153835e-08
3.8741667e+00 3.7468543e-10 6.0304742e-10 8.0928059e-10 4.2589375e-10 2.1136965e-09 8.7551666e-10 8.2682392e-08 1.3187803e-08 4.6471947e-08 4.5535453e-10 1.2386993e-07 7.7386623e-08
3.8777778e+00 3.7157060e-10 -1.6807643e-10 1.9458066e-09 3.3679381e-10 2.5689781e-09 1.2732996e-09 8.2746096e-08 1.3158569e-08 4.6722718e-08 5.6373658e-10 1.2441039e-07 7.7638473e-08
3.8813889e+00 3.7277750e-10 -1.0177621e-10 8.0011078e-10 6.6365504e-10 2.4198407e-09 1.0514728e-09 8.2810546e-08 1.3144072e-08 4.6886927e-08 6.2917914e-10 1.2496253e-07 7.7725071e-08
3.8850000e+00 3.8028864e-10 -3.2040014e-11 9.9795423e-10 -5.9569860e-11 2.6768551e-09 -2.5211158e-10 8.2880569e-08 1.3153005e-08 4.7135686e-08 7.1986997e-10 1.2561091e-07 7.7871129e-08
3.8888889e+00 3.7944739e-10 1.0860757e-10 1.5313727e-09 8.3692015e-10 2.8806951e-09 1.5040389e-09 8.2945405e-08 1.3140870e-08 4.7410685e-08 7.9518858e-10 1.2615060e-07 7.8197124e-08
3.8925000e+00 3.7813309e-10 -2.2062668e-10 1.4798432e-09 -1.4167142e-10 2.1010423e-09 1.5051437e-09 8.3010107e-08 1.3164491e-08 4.7588392e-08 7.6029535e-10 1.2659210e-07 7.8559490e-08
3.8961111e+00 3.7788143e-10 4.3866462e-10 4.6602904e-10 -1.8041993e-10 1.9743784e-09 1.8397731e-09 8.3110083e-08 1.3296384e-08 4.7767130e-08 6.5824450e-10 1.2719046e-07 7.9012831e-08
3.9016667e+00 3.8142999e-10 3.5269376e-10 8.0612899e-10 -4.3188512e-10 1.6157761e-09 8.8027637e-10 8.3175308e-08 1.3363052e-08 4.7950670e-08 6.0579499e-10 1.2761367e-07 7.9345273e-08
3.9052778e+00 3.8069277e-10 2.6270169e-10 1.2036172e-09 -5.2264176e-11 2.2907412e-09 2.1884160e-09 8.3245272e-08 1.3409239e-08 4.8155141e-08 6.5317686e-10 1.2820835e-07 7.9789354e-08
3.9091667e+00 3.7841444e-10 1.3318804e-10 8.7539988e-10 4.5839464e-10 2.8065511e-09 1.6179933e-09 8.3309741e-08 1.3548958e-08 4.8397576e-08 6.9426648e-10 1.2874236e-07 8.0011884e-08
3.9127778e+00 3.7486637e-10 1.1565262e-09 1.7792377e-09 -7.9105801e-11 2.1227850e-09 4.3612801e-10 8.3373871e-08 1.3728118e-08 4.8692730e-08 7.3438541e-10 1.2920021e-07 8.0125149e-08
3.9163889e+00 3.7446757e-10 4.9726156e-10 1.4526652e-09 4.4943434e-10 2.1035130e-09 6.0939226e-10 8.3437961e-08 1.3731140e-08 4.8867677e-08 7.6928538e-10 1.2969908e-07 8.0256443e-08
3.9200000e+00 3.7439346e-10 -4.6936763e-10 4.6299053e-10 -1.2728073e-10 2.5014546e-09 6.0255835e-10 8.3506930e-08 1.3719310e-08 4.9035790e-08 8.4742568e-10 1.3014423e-07 8.0318193e-08
3.9238889e+00 3.7390791e-10 3.6796452e-10 1.2463461e-09 7.9705451e-10 1.3141131e-09 -7.3277003e-11 8.3570430e-08 1.3899760e-08 4.9239230e-08 9.9098532e-10 1.3049782e-07 8.0413007e-08
3.9275000e+00 3.6805893e-10 1.2977304e-09 9.8129862e-10 5.2811139e-10 1.9497464e-09 9.4848901e-10 8.3633129e-08 1.4104477e-08 4.9394135e-08 1.0229702e-09 1.3089140e-07 8.0734151e-08
3.9311111e+00 3.6454723e-10 5.9196433e-10 7.1490246e-10 -2.3286614e-10 1.6832939e-09 2.0159166e-09 8.3695796e-08 1.4215164e-08 4.9550085e-08 9.4829009e-10 1.3134041e-07 8.1103827e-08
3.9347222e+00 3.6769602e-10 4.2976259e-10 9.9273365e-10 -4.5648892e-10 2.4614769e-09 1.3964791e-09 8.3764025e-08 1.4287579e-08 4.9699637e-08 8.7176997e-10 1.3189832e-07 8.1455877e-08
3.9386111e+00 3.7257604e-10 1.9093675e-10 5.2787461e-10 -1.9939764e-10 2.3205831e-09 1.6210858e-09 8.3828061e-08 1.4331011e-08 4.9837734e-08 9.3821340e-10 1.3239237e-07 8.1715668e-08
3.9422222e+00 3.7565724e-10 2.0997531e-10 9.8427700e-10 8.1272164e-10 2.2398692e-09 7.7698825e-10 8.3892306e-08 1.4369242e-08 5.0024401e-08 9.5713396e-10 1.3290772e-07 8.1926726e-08
3.9458333e+00 3.7501694e-10 1.4292548e-10 1.0597015e-09 -6.3807039e-10 2.5171897e-09 1.1712340e-09 8.3960994e-08 1.4415711e-08 5.0207850e-08 8.1490655e-10 1.3340535e-07 8.2207031e-08
3.9497222e+00 3.7024162e-10 2.5537836e-10 8.0556385e-10 -5.8102214e-10 1.7482643e-09 1.2313890e-09 8.4024342e-08 1.4576043e-08 5.0345116e-08 7.4977686e-10 1.3380136e-07 8.2351474e-08
3.9533333e+00 3.6995201e-10 1.2246171e-09 6.9748991e-10 -2.0175061e-11 1.9071947e-09 1.0192885e-10 8.4088541e-08 1.4701521e-08 5.0523002e-08 7.3254697e-10 1.3429355e-07 8.2416869e-08
3.9569444e+00 3.8017794e-10 -6.6358840e-11 1.2503506e-09 -1.3887006e-10 2.6361016e-09 5.0171160e-10 8.4190503e-08 1.4878182e-08 5.0807782e-08 7.7108118e-10 1.3516460e-07 8.2518289e-08
3.9625000e+00 3.9421846e-10 1.1263244e-09 7.7655231e-10 3.7007529e-10 2.5901860e-09 1.0681161e-10 8.4258495e-08 1.5008734e-08 5.0973419e-08 8.9155685e-10 1.3572571e-07 8.2822732e-08
3.9661111e+00 4.0023525e-10 7.8768493e-11 1.0371540e-09 7.4200786e-10 2.5892561e-09 2.7034289e-09 8.4327508e-08 1.5021732e-08 5.1157278e-08 1.0175659e-09 1.3624408e-07 8.3145440e-08
3.9697222e+00 4.0614314e-10 4.1212721e-11 9.7608209e-10 4.2115269e-10 2.1957614e-09 2.7541312e-10 8.4403163e-08 1.5040635e-08 5.1366225e-08 9.8597934e-10 1.3676192e-07 8.3420522e-08
3.9736111e+00 4.1470461e-10 1.2081050e-10 1.1484441e-09 -6.9189457e-10 2.2428126e-09 2.0824338e-09 8.4473835e-08 1.5023137e-08 5.1573548e-08 1.0457509e-09 1.3731093e-07 8.3817309e-08
3.9772222e+00 4.1106245e-10 -2.8233154e-10 1.1217170e-09 1.2436317e-09 2.8249625e-09 1.5802175e-09 8.4543743e-08 1.5040069e-08 5.1788980e-08 1.1888832e-09 1.3783395e-07 8.4024464e-08
3.9808333e+00 4.0578509e-10 4.3863239e-10 1.2372490e-09 7.7589487e-11 2.0029780e-09 3.3198525e-10 8.4613125e-08 1.5153716e-08 5.2067013e-08 1.1679721e-09 1.3838083e-07 8.4023388e-08
3.9844444e+00 4.0490597e-10 6.1041056e-10 1.8071796e-09 -2.7061488e-10 3.0451068e-09 -3.4192540e-10 8.4688116e-08 1.5265050e-08 5.2368736e-08 1.1258675e-09 1.3913574e-07 8.4068998e-08
3.9883333e+00 4.0874397e-10 3.4388257e-10 1.2606741e-09 -9.0281825e-11 3.4255528e-09 7.3287072e-10 8.4758319e-08 1.5320691e-08 5.2583768e-08 1.0927430e-09 1.3973896e-07 8.4289084e-08
3.9919444e+00 4.1154346e-10 1.6973267e-10 1.0939106e-09 -2.1548280e-10 2.1426243e-09 1.2986978e-09 8.4828394e-08 1.5353787e-08 5.2837383e-08 1.1431714e-09 1.4022947e-07 8.4594796e-08
3.9955556e+00 4.0724485e-10 1.3576557e-10 1.6831450e-09 6.8097601e-10 2.3851884e-09 1.5232520e-09 8.4902735e-08 1.5428604e-08 5.3092159e-08 1.2360908e-09 1.4071930e-07 8.4944029e-08
3.9994444e+00 3.9935488e-10 5.0551993e-10 9.0735467e-10 1.1547531e-10 1.8133663e-09 1.4701731e-09 8.4970600e-08 1.5523815e-08 5.3301234e-08 1.2532398e-09 1.4103517e-07 8.5231692e-08
4.0030556e+00 3.9360920e-10 3.7335452e-10 1.3820000e-09 4.2823941e-11 1.1023288e-09 1.1851782e-09 8.5038162e-08 1.5689079e-08 5.3511881e-08 1.2454383e-09 1.4134488e-07 8.5483235e-08
4.0066667e+00 3.9582022e-10 1.1521614e-09 9.2456510e-10 -1.1483803e-10 1.7565824e-09 1.1367572e-09 8.5106036e-08 1.5843978e-08 5.3658933e-08 1.1996571e-09 1.4170194e-07 8.5881470e-08
4.0102778e+00 3.9725814e-10 2.7766845e-10 6.8564304e-10 -3.0775810e-10 1.5393247e-09 2.5392644e-09 8.5179416e-08 1.5890670e-08 5.3880187e-08 1.1891467e-09 1.4215452e-07 8.6382135e-08
4.0141667e+00 3.9890589e-10 1.2255041e-10 1.5640163e-09 2.1766882e-10 2.3399371e-09 1.7521508e-09 8.5279620e-08 1.5978708e-08 5.4065201e-08 1.2411189e-09 1.4276843e-07 8.6883319e-08
4.0194444e+00 4.0219519e-10 4.3347906e-10 -1.7788507e-10 1.1057708e-10 1.5373751e-09 1.4132195e-09 8.5353554e-08 1.6042296e-08 5.4204131e-08 1.3333849e-09 1.4311045e-07 8.7128409e-08
4.0233333e+00 3.9997403e-10 1.1156257e-10 1.5904952e-09 6.8027437e-10 1.3942152e-09 6.8755182e-10 8.5422216e-08 1.6143266e-08 5.4495480e-08 1.3906894e-09 1.4353320e-07 8.7271070e-08
4.0269444e+00 4.0231240e-10 8.2047120e-10 1.5997471e-09 -1.5130940e-10 2.5080953e-09 6.2932225e-10 8.5491479e-08 1.6305357e-08 5.4771981e-08 1.4845113e-09 1.4398002e-07 8.7450253e-08
4.0305556e+00 4.0699155e-10 6.7575580e-10 1.4279160e-09 1.0173573e-09 1.6164342e-09 1.0246724e-09 8.5561776e-08 1.6384213e-08 5.4979512e-08 1.5590564e-09 1.4429250e-07 8.7647875e-08
4.0341667e+00 4.1439719e-10 5.2145771e-11 8.4452354e-10 -3.2924885e-10 1.2680205e-09 7.9952650e-10 8.5638224e-08 1.6419158e-08 5.5152499e-08 1.4248962e-09 1.4465349e-07 8.7999108e-08
4.0380556e+00 4.1505820e-10 2.4737457e-10 9.1436297e-10 -8.2069472e-10 1.8260985e-09 2.2110452e-09 8.5709164e-08 1.6482915e-08 5.5254838e-08 1.3064687e-09 1.4514478e-07 8.8331208e-08
4.0416667e+00 4.1383754e-10 3.4115145e-10 2.0624332e-10 -2.7248304e-10 2.7089199e-09 8.5449040e-10 8.5780527e-08 1.6596832e-08 5.5392834e-08 1.3216243e-09 1.4557722e-07 8.8534803e-08
4.0452778e+00 4.2000553e-10 7.1039232e-10 1.3048008e-09 4.1238086e-10 1.2828525e-09 1.0248470e-09 8.5852365e-08 1.6672322e-08 5.5650463e-08 1.4348078e-09 1.4585468e-07 8.8720098e-08
4.0488889e+00 4.1939098e-10 -1.3555143e-11 1.5162080e-09 6.3239063e-10 1.2783050e-09 6.8557458e-10 8.5929237e-08 1.6667184e-08 5.5923801e-08 1.4581844e-09 1.4624014e-07 8.8919453e-08
4.0527778e+00 4.1466607e-10 -3.0489008e-11 1.2630335e-09 -4.3201976e-10 2.0256796e-09 1.0231788e-09 8.5999862e-08 1.6676315e-08 5.6065091e-08 1.4756451e-09 1.4665516e-07 8.9037488e-08
4.0563889e+00 4.1054381e-10 1.1477716e-10 2.8408102e-10 5.9319504e-10 1.8052102e-09 6.6375823e-11 8.6070550e-08 1.6704095e-08 5.6225525e-08 1.4830605e-09 1.4707545e-07 8.9094825e-08
4.0600000e+00 4.1541409e-10 1.4165051e-10 1.4726581e-09 -5.2474467e-10 2.0744010e-09 4.6289198e-10 8.6142376e-08 1.6762476e-08 5.6401613e-08 1.4666373e-09 1.4747156e-07 8.9342613e-08
4.0636111e+00 4.2383818e-10 3.9725056e-10 4.5548671e-10 3.7314545e-10 1.5819792e-09 1.8243746e-09 8.6220026e-08 1.6882253e-08 5.6568416e-08 1.5759829e-09 1.4791269e-07 8.9688864e-08
4.0675000e+00 4.1865588e-10 6.2941314e-10 1.2405279e-09 5.6410194e-10 2.1991955e-09 1.1434950e-09 8.6291243e-08 1.7046048e-08 5.6724118e-08 1.6482069e-09 1.4838118e-07 8.9930292e-08
4.0711111e+00 4.1348311e-10 8.8254085e-10 4.6439325e-10 1.0258149e-10 2.1252629e-09 1.0850692e-09 8.6400152e-08 1.7307796e-08 5.6845120e-08 1.6136181e-09 1.4900661e-07 9.0405109e-08
4.0766667e+00 4.1367221e-10 6.8794777e-10 3.9683024e-10 -3.1011412e-10 1.6273449e-09 1.7638316e-09 8.6471531e-08 1.7339268e-08 5.6992539e-08 1.6066022e-09 1.4941772e-07 9.0714451e-08
4.0802778e+00 4.2036174e-10 -3.9743762e-10 1.2173910e-09 2.4535192e-10 2.1675442e-09 1.0916393e-09 8.6543215e-08 1.7247081e-08 5.7193085e-08 1.6881229e-09 1.4984489e-07 9.0828136e-08
4.0838889e+00 4.1722375e-10 -4.5352039e-10 9.7857160e-10 5.0714653e-10 1.7754942e-09 -4.2247408e-11 8.6620099e-08 1.7216104e-08 5.7394060e-08 1.6652496e-09 1.5027642e-07 9.0837664e-08
4.0877778e+00 4.1696431e-10 1.8800041e-10 1.0648950e-09 -7.0320306e-10 1.9233834e-09 1.2392297e-10 8.6691680e-08 1.7361700e-08 5.7639106e-08 1.5853894e-09 1.5059766e-07 9.0981379e-08
4.0913889e+00 4.1942427e-10 1.1559622e-09 1.6183381e-09 -3.3968667e-11 1.0418519e-09 1.2026693e-09 8.6764227e-08 1.7544434e-08 5.7925228e-08 1.5086485e-09 1.5097190e-07 9.1180866e-08
4.0950000e+00 4.2825341e-10 5.3081365e-10 1.5146723e-09 -6.7440813e-10 2.4126873e-09 6.3875148e-10 8.6843749e-08 1.7691359e-08 5.8208555e-08 1.4061807e-09 1.5131108e-07 9.1421852e-08
4.0988889e+00 4.3455135e-10 7.2854181e-10 1.3661224e-09 -2.0388764e-10 4.9458128e-10 1.4268426e-09 8.6918578e-08 1.7815635e-08 5.8461822e-08 1.3834655e-09 1.5161499e-07 9.1627515e-08
4.1025000e+00 4.3978966e-10 4.1861935e-10 1.4071284e-09 -5.7912676e-12 2.3107087e-09 4.7158803e-10 8.6995335e-08 1.7841183e-08 5.8748388e-08 1.3835368e-09 1.5198588e-07 9.1784666e-08
4.1061111e+00 4.5708496e-10 -1.8278854e-10 1.7307423e-09 6.4494230e-12 1.1129420e-09 9.7903913e-10 8.7074058e-08 1.7801335e-08 5.9006053e-08 1.4474612e-09 1.5232293e-07 9.1935702e-08
4.1097222e+00 4.6275185e-10 -1.8503507e-10 1.0906676e-09 5.8362205e-10 1.9982715e-09 4.1513773e-10 8.7159101e-08 1.7787690e-08 5.9246921e-08 1.4771145e-09 1.5278002e-07 9.1999533e-08
4.1136111e+00 4.5995779e-10 6.8071408e-11 1.3584253e-09 -3.2945054e-10 1.9196178e-09 1.3198156e-10 8.7238118e-08 1.7824933e-08 5.9471365e-08 1.4261877e-09 1.5322234e-07 9.2034543e-08
4.1172222e+00 4.6331488e-10 2.7571080e-10 1.0992167e-09 -1.4064321e-10 2.1633673e-09 1.9118512e-10 8.7317739e-08 1.7822569e-08 5.9654563e-08 1.2604362e-09 1.5366239e-07 9.2234763e-08
4.1208333e+00 4.6702630e-10 -2.9752542e-10 9.0677869e-10 -1.3893699e-09 1.8986495e-09 1.6570007e-09 8.7398000e-08 1.7868276e-08 5.9849192e-08 1.0813912e-09 1.5400892e-07 9.2508285e-08
4.1244444e+00 4.7078329e-10 7.1943059e-10 1.2243959e-09 -2.6335369e-10 1.3000736e-09 8.6781909e-10 8.7484402e-08 1.8003108e-08 6.0035932e-08 1.0075809e-09 1.5441510e-07 9.2657990e-08
4.1283333e+00 4.6666834e-10 4.3627260e-10 6.7433162e-10 -3.6930604e-10 2.1814311e-09 4.1537072e-10 8.7564578e-08 1.8095962e-08 6.0173306e-08 9.9867965e-10 1.5487636e-07 9.2962875e-08
4.1319444e+00 4.7015016e-10 4.2084037e-10 8.2989243e-10 2.8714099e-10 2.0764183e-09 2.3989502e-09 8.7689115e-08 1.8349608e-08 6.0303396e-08 1.1665237e-09 1.5568707e-07 9.3546227e-08
4.1375000e+00 4.7570016e-10 1.1010393e-09 9.6018893e-11 7.1992350e-10 2.7878359e-09 1.1011583e-09 8.7770058e-08 1.8517758e-08 6.0368621e-08 1.2235546e-09 1.5615502e-07 9.3846328e-08
4.1411111e+00 4.7008137e-10 4.5110743e-10 6.1819159e-10 -1.9348462e-10 1.5316792e-09 1.6690118e-09 8.7850206e-08 1.8457792e-08 6.0510247e-08 1.2633494e-09 1.5644865e-07 9.4115485e-08
4.1447222e+00 4.6640770e-10 -1.0046396e-09 9.3259329e-10 5.6082126e-10 1.1787763e-09 8.1551176e-10 8.7936680e-08 1.8400303e-08 6.0748312e-08 1.2382333e-09 1.5667137e-07 9.4332227e-08
4.1486111e+00 4.7182868e-10 5.1188055e-10 1.4879993e-09 -7.7610272e-10 7.3022096e-10 1.0422788e-09 8.8018511e-08 1.8417642e-08 6.0933349e-08 1.1399938e-09 1.5695968e-07 9.4539853e-08
4.1522222e+00 4.8432793e-10 -3.5183083e-10 5.3814098e-10 -1.3072326e-10 1.9311023e-09 8.7426864e-10 8.8101627e-08 1.8354802e-08 6.1034016e-08 1.0522850e-09 1.5742664e-07 9.4710959e-08
4.1558333e+00 4.8683946e-10 -2.2823002e-10 5.6415278e-10 -6.7889653e-10 2.3793343e-09 7.0517267e-10 8.8185202e-08 1.8385135e-08 6.1152876e-08 8.9824229e-10 1.5789138e-07 9.4863984e-08
4.1594444e+00 4.8969708e-10 5.0822534e-10 7.3735212e-10 -7.4303598e-10 1.9105896e-09 7.0735838e-10 8.8275801e-08 1.8414724e-08 6.1395842e-08 7.9723535e-10 1.5845852e-07 9.5062928e-08
4.1633333e+00 4.9328995e-10 -2.5460682e-10 1.7330647e-09 -1.2273753e-10 2.9505640e-09 9.9788266e-10 8.8360870e-08 1.8388996e-08 6.1618991e-08 8.0070518e-10 1.5910351e-07 9.5211649e-08
4.1669444e+00 5.0069957e-10 1.7121751e-11 7.1039383e-10 1.5476674e-10 3.0031677e-09 3.7491889e-10 8.8446835e-08 1.8394801e-08 6.1779613e-08 8.1441937e-10 1.5962891e-07 9.5347601e-08
4.1705556e+00 5.0376583e-10 3.6462206e-11 1.0484076e-09 -2.8174233e-11 1.8467387e-09 8.8002278e-10 8.8532944e-08 1.8417451e-08 6.1977134e-08 8.3615017e-10 1.6006491e-07 9.5593269e-08
4.1741667e+00 5.0236848e-10 1.7261980e-10 1.1144230e-09 2.2876624e-10 2.1778285e-09 1.3876817e-09 8.8626326e-08 1.8541516e-08 6.2220308e-08 8.1071567e-10 1.6047873e-07 9.5858183e-08
4.1780556e+00 5.1082144e-10 8.9079270e-10 1.3581196e-09 -4.4677636e-10 1.3692520e-09 8.8301295e-10 8.8714318e-08 1.8618682e-08 6.2458927e-08 7.1275331e-10 1.6080756e-07 9.5975811e-08
4.1816667e+00 5.1732281e-10 -1.7849306e-10 1.2547369e-09 -4.5749152e-10 1.6660698e-09 2.0278812e-10 8.8803269e-08 1.8587002e-08 6.2599712e-08 6.7227881e-10 1.6115069e-07 9.6172779e-08
4.1852778e+00 5.2203039e-10 -1.1394075e-10 2.8684173e-10 8.3880725e-11 1.5012740e-09 1.6153779e-09 8.8899751e-08 1.8643554e-08 6.2638217e-08 6.7372414e-10 1.6148742e-07 9.6450766e-08
4.1891667e+00 5.2478353e-10 5.9867762e-10 1.0466697e-10 -7.1492225e-11 1.3850049e-09 7.6736435e-10 8.9032217e-08 1.8665520e-08 6.2761338e-08 6.6506202e-10 1.6194022e-07 9.6729907e-08
4.1944444e+00 5.3423756e-10 -4.5994591e-10 8.1776152e-10 1.6784136e-11 1.4747909e-09 9.9563347e-10 8.9131027e-08 1.8624070e-08 6.2937821e-08 6.6827640e-10 1.6228910e-07 9.6955802e-08
4.1983333e+00 5.3784969e-10 1.0466063e-10 9.7667920e-10 1.0767663e-11 1.5155480e-09 9.4060824e-10 8.9222850e-08 1.8599382e-08 6.2999143e-08 7.6882908e-10 1.6257103e-07 9.7092162e-08
4.2019444e+00 5.3505226e-10 -3.3255045e-10 -3.0520795e-10 9.1741096e-10 1.0869036e-09 3.1810139e-10 8.9314996e-08 1.8604298e-08 6.3001598e-08 8.3500117e-10 1.6281363e-07 9.7142832e-08
4.2055556e+00 5.4162548e-10 3.7792710e-10 3.3208725e-10 -3.0659172e-10 1.1525055e-09 1.4961927e-10 8.9407786e-08 1.8613869e-08 6.3127880e-08 8.0708371e-10 1.6319684e-07 9.7317131e-08
4.2091667e+00 5.4258730e-10 -2.8957563e-10 1.0506866e-09 4.8892115e-11 2.3848343e-09 1.4592964e-09 8.9507067e-08 1.8561993e-08 6.3252942e-08 7.2804077e-10 1.6376304e-07 9.7511650e-08
4.2130556e+00 5.3460195e-10 -1.5507599e-10 2.2091998e-10 -7.2640332e-10 2.4682602e-09 2.0800903e-10 8.9598645e-08 1.8602943e-08 6.3358020e-08 5.4380363e-10 1.6415843e-07 9.7593822e-08
4.2166667e+00 5.3544352e-10 5.3306803e-10 9.2966702e-10 -9.7424721e-10 1.1815650e-09 5.5050083e-10 8.9690897e-08 1.8691526e-08 6.3575698e-08 3.8897645e-10 1.6439243e-07 9.7694546e-08
4.2202778e+00 5.4247805e-10 2.8462715e-10 1.4538836e-09 -4.5492673e-10 9.7843403e-10 3.7925539e-10 8.9785044e-08 1.8722882e-08 6.3778142e-08 3.3992304e-10 1.6472017e-07 9.7728177e-08
4.2238889e+00 5.5757849e-10 4.8129667e-12 7.6286800e-10 2.1260158e-12 2.0468068e-09 -6.8812759e-11 8.9887977e-08 1.8731321e-08 6.3958291e-08 2.8113101e-10 1.6512278e-07 9.7823930e-08
4.2277778e+00 5.5923563e-10 6.7521375e-11 1.0688390e-09 -5.0605757e-10 1.4041176e-09 8.8955546e-10 8.9983588e-08 1.8854680e-08 6.4132251e-08 2.5891577e-10 1.6551365e-07 9.7998911e-08
4.2313889e+00 5.5793529e-10 1.0711732e-09 8.3601090e-10 3.0099377e-10 2.2039510e-09 7.2564711e-10 9.0078840e-08 1.8946761e-08 6.4320487e-08 1.6599014e-10 1.6594124e-07 9.8033604e-08
4.2350000e+00 5.5503585e-10 -2.2119571e-10 1.2251521e-09 -1.1587688e-09 1.7430046e-09 -4.0540036e-10 9.0174396e-08 1.8941133e-08 6.4454134e-08 -2.0972618e-11 1.6625151e-07 9.8196509e-08
4.2386111e+00 5.6148727e-10 1.6925030e-10 2.3827007e-10 -5.6704136e-10 1.1210776e-09 1.9091432e-09 9.0278760e-08 1.8963337e-08 6.4546092e-08 -1.0422437e-10 1.6655080e-07 9.8477994e-08
4.2425000e+00 5.7085417e-10 2.1071397e-11 6.9673555e-10 -1.4654485e-10 1.4442094e-09 5.0357912e-10 9.0377348e-08 1.8988363e-08 6.4615260e-08 -1.5432676e-10 1.6683610e-07 9.8617268e-08
4.2461111e+00 5.8110378e-10 2.0992920e-10 6.0651190e-11 -3.1593875e-10 1.1893306e-09 7.8202786e-10 9.0532800e-08 1.9056505e-08 6.4744191e-08 -2.4299580e-10 1.6719643e-07 9.8831063e-08
4.2516667e+00 5.9954063e-10 1.9892296e-10 8.5700622e-10 -2.1607568e-10 9.7268102e-10 5.0074174e-10 9.0635895e-08 1.9058004e-08 6.4862132e-08 -3.2396674e-10 1.6746525e-07 9.8939416e-08
4.2552778e+00 6.0508373e-10 -1.8507782e-10 4.3443242e-10 -5.3134837e-10 1.5086870e-09 4.9944320e-10 9.0739847e-08 1.9038001e-08 6.4992584e-08 -3.1696062e-10 1.6774599e-07 9.9041895e-08
4.2588889e+00 6.0954182e-10 4.2992763e-13 9.9401357e-10 5.9602016e-10 1.0827775e-09 4.4651451e-10 9.0852608e-08 1.8947513e-08 6.5243084e-08 -2.9235725e-10 1.6802914e-07 9.9179092e-08
4.2627778e+00 6.1390744e-10 -7.7604032e-10 1.5530114e-09 -3.8513414e-10 1.3442062e-09 7.2946432e-10 9.0958053e-08 1.8900888e-08 6.5535336e-08 -3.1498682e-10 1.6832583e-07 9.9282974e-08
4.2663889e+00 6.1816150e-10 3.4565685e-10 1.6471164e-09 1.7624582e-10 1.3945060e-09 2.2944601e-10 9.1064308e-08 1.8902352e-08 6.5755007e-08 -3.7621778e-10 1.6868901e-07 9.9423958e-08
4.2700000e+00 6.2338310e-10 -3.3214297e-10 7.5825857e-10 -7.4145471e-10 1.9579047e-09 1.0719448e-09 9.1171610e-08 1.8917447e-08 6.5950281e-08 -4.5947298e-10 1.6908468e-07 9.9675219e-08
4.2736111e+00 6.3038677e-10 4.7148431e-10 1.3799732e-09 -2.7054858e-11 1.6944533e-09 1.2473864e-09 9.1288420e-08 1.9061988e-08 6.6197460e-08 -3.4472762e-10 1.6948765e-07 9.9992593e-08
4.2775000e+00 6.3698788e-10 7.6743604e-10 1.1332874e-09 1.0105869e-09 1.7595435e-09 1.4729565e-09 9.1397635e-08 1.9110860e-08 6.6393479e-08 -2.4768516e-10 1.6981463e-07 1.0026812e-07
4.2811111e+00 6.3913751e-10 -3.1630782e-10 1.0131039e-09 -1.1481105e-10 1.2587370e-09 1.0703473e-09 9.1506606e-08 1.9306744e-08 6.6614307e-08 -3.0921991e-10 1.7007660e-07 1.0049478e-07
4.2847222e+00 6.3413356e-10 2.1244690e-09 1.4049339e-09 -4.5320206e-10 1.1594316e-09 1.0219225e-09 9.1615354e-08 1.9651889e-08 6.6835569e-08 -3.9658301e-10 1.7040108e-07 1.0076595e-07
4.2883333e+00 6.3653497e-10 1.0614830e-09 1.0178725e-09 -3.5322657e-10 1.8357984e-09 1.4812111e-09 9.1733236e-08 1.9750272e-08 6.7033012e-08 -4.3330811e-10 1.7079001e-07 1.0107764e-07
4.2922222e+00 6.4247584e-10 -2.1819849e-10 9.8967816e-10 3.8439905e-11 1.4978872e-09 1.1903972e-09 9.1843923e-08 1.9826882e-08 6.7228963e-08 -4.2280151e-10 1.7111259e-07 1.0147666e-07
4.2958333e+00 6.5084804e-10 9.2536399e-10 1.1559709e-09 5.8544032e-11 1.4798234e-09 2.4928466e-09 9.1955781e-08 1.9911389e-08 6.7446735e-08 -3.6668258e-10 1.7133011e-07 1.0197995e-07
4.2994444e+00 6.5615762e-10 -1.4530060e-10 1.2286059e-09 4.5947693e-10 5.2801214e-10 2.1529370e-09 9.2068240e-08 1.9981432e-08 6.7655641e-08 -1.5629908e-10 1.7161664e-07 1.0230649e-07
4.3030556e+00 6.5787270e-10 7.9185030e-10 1.0588981e-09 1.4825246e-09 2.1168997e-09 8.6127145e-10 9.2188911e-08 2.0029486e-08 6.7851445e-08 -1.7436388e-11 1.7205871e-07 1.0255911e-07
4.3069444e+00 6.5139343e-10 -3.7995800e-10 9.3198764e-10 -2.9227329e-10 1.6722208e-09 1.3040272e-09 9.2362903e-08 1.9985004e-08 6.8199612e-08 -1.4235467e-11 1.7243984e-07 1.0283422e-07
4.3125000e+00 6.7006962e-10 1.1306839e-10 1.5460705e-09 3.1147882e-10 6.1460133e-10 3.4661257e-10 9.2478364e-08 1.9964191e-08 6.8500754e-08 7.0733692e-11 1.7258480e-07 1.0301340e-07
4.3161111e+00 6.7903517e-10 -3.0518724e-10 1.7514108e-09 4.7285189e-10 7.2345478e-10 1.3073904e-09 9.2595180e-08 2.0028960e-08 6.8757989e-08 1.3221577e-10 1.7279306e-07 1.0314386e-07
4.3197222e+00 6.8590216e-10 9.0305382e-10 1.0652854e-09 9.4674952e-11 1.1989726e-09 -1.0316268e-10 9.2712999e-08 2.0137892e-08 6.8942501e-08 1.2448875e-10 1.7301672e-07 1.0313922e-07
4.3233333e+00 6.9075478e-10 1.0246816e-10 9.5510293e-10 -1.6600121e-10 8.6555729e-10 6.0318943e-11 9.2832009e-08 2.0118146e-08 6.9079805e-08 1.0682521e-10 1.7322776e-07 1.0323875e-07
4.3269444e+00 6.9981683e-10 -2.8473817e-10 5.4836373e-10 2.9531275e-12 1.0825319e-09 8.5846921e-10 9.2961908e-08 2.0020519e-08 6.9253773e-08 1.1346335e-10 1.7354762e-07 1.0333998e-07
4.3308333e+00 7.0958095e-10 -5.5206259e-10 1.2204992e-09 5.3945142e-11 1.6590741e-09 9.1882817e-12 9.3083756e-08 1.9914822e-08 6.9386345e-08 1.1579129e-11 1.7390082e-07 1.0339069e-07
4.3344444e+00 7.1415209e-10 -4.2359883e-10 2.3115379e-10 -9.9441485e-10 1.6012419e-09 4.5894479e-10 9.3206675e-08 1.9936263e-08 6.9484330e-08 -1.0102343e-10 1.7429206e-07 1.0350294e-07
4.3380556e+00 7.2210199e-10 6.2150920e-10 8.4177272e-10 -4.4993434e-11 2.0102311e-09 5.7715944e-10 9.3331127e-08 1.9932400e-08 6.9627092e-08 -1.7968885e-10 1.7463768e-07 1.0355416e-07
4.3416667e+00 7.3205002e-10 -6.5716601e-10 7.2145357e-10 -6.8114887e-10 1.1801357e-09 -1.0434540e-10 9.3467371e-08 1.9844375e-08 6.9788933e-08 -2.9960869e-10 1.7493727e-07 1.0356950e-07
4.3455556e+00 7.4618611e-10 -9.7337630e-11 9.2410809e-10 -3.4673512e-10 1.3877794e-09 2.3583240e-10 9.3595585e-08 1.9881516e-08 6.9933983e-08 -3.6396591e-10 1.7518399e-07 1.0365740e-07
4.3491667e+00 7.5193677e-10 4.4018054e-10 6.6417340e-10 -2.4733156e-10 8.8962505e-10 5.7553805e-10 9.3724522e-08 1.9852501e-08 7.0077722e-08 -4.2998225e-10 1.7542634e-07 1.0381902e-07
4.3527778e+00 7.5462879e-10 -7.0800507e-10 9.0976304e-10 -3.6205000e-10 1.3474536e-09 9.1639442e-10 9.3853780e-08 1.9757575e-08 7.0244452e-08 -4.1150401e-10 1.7561261e-07 1.0382166e-07
4.3563889e+00 7.5568886e-10 -1.6824303e-10 9.1590976e-10 5.3261832e-10 3.7193895e-10 -8.9205230e-10 9.3993648e-08 1.9784148e-08 7.0418858e-08 -3.9925010e-10 1.7578544e-07 1.0372587e-07
4.3602778e+00 7.6186864e-10 3.9601376e-10 8.5741017e-10 -4.2758476e-10 1.1094414e-09 7.1019076e-11 9.4124740e-08 1.9825598e-08 7.0600243e-08 -4.0530765e-10 1.7605509e-07 1.0366791e-07
4.3638889e+00 7.6987191e-10 -1.3396773e-11 1.1287416e-09 3.7166889e-10 1.3796474e-09 -6.0604046e-10 9.4329158e-08 1.9837767e-08 7.0950608e-08 -4.0887477e-10 1.7640969e-07 1.0372959e-07
4.3694444e+00 7.8267421e-10 8.6411604e-11 1.3649575e-09 -3.9307161e-10 7.4798827e-10 9.7608180e-10 9.4463797e-08 1.9848934e-08 7.1205922e-08 -4.0067439e-10 1.7663898e-07 1.0378235e-07
4.3730556e+00 7.9051174e-10 1.6663816e-11 1.4307116e-09 4.6876747e-10 1.3684633e-09 -4.8905008e-10 9.4599636e-08 1.9852797e-08 7.1407107e-08 -3.6528823e-10 1.7696507e-07 1.0381124e-07
4.3766667e+00 7.9670439e-10 1.8998511e-11 7.7223877e-10 -1.4212603e-10 1.6416241e-09 7.5571800e-10 9.4747121e-08 1.9828252e-08 7.1571226e-08 -3.2971758e-10 1.7732019e-07 1.0386205e-07
4.3805556e+00 8.0349228e-10 -2.2938121e-10 8.9648667e-10 4.4701728e-10 1.4022880e-09 -3.2017718e-10 9.4885554e-08 1.9845898e-08 7.1765722e-08 -2.2631508e-10 1.7758654e-07 1.0397720e-07
4.3841667e+00 8.1402829e-10 3.9226263e-10 1.2332232e-09 5.0746732e-10 1.0562927e-09 1.3831465e-09 9.5026333e-08 1.9785740e-08 7.1869663e-08 -2.1418739e-10 1.7784237e-07 1.0434306e-07
4.3877778e+00 8.3091686e-10 -9.4757027e-10 -9.5080395e-11 -3.9551940e-10 1.3052600e-09 1.9940053e-09 9.5170132e-08 1.9659074e-08 7.1941070e-08 -2.2936107e-10 1.7811197e-07 1.0459812e-07
4.3913889e+00 8.4930402e-10 -2.2165122e-10 8.7697919e-10 2.5545466e-10 1.1833367e-09 3.6039293e-10 9.5327257e-08 1.9582537e-08 7.2125408e-08 -3.2681854e-10 1.7847308e-07 1.0478089e-07
4.3952778e+00 8.5548802e-10 -4.3437958e-10 9.9732708e-10 -1.0908048e-09 1.9118443e-09 1.2061676e-09 9.5474425e-08 1.9522618e-08 7.2379587e-08 -4.6085021e-10 1.7877781e-07 1.0497513e-07
4.3988889e+00 8.6409025e-10 -1.1872025e-10 1.7859082e-09 -1.4641058e-10 9.0109718e-10 5.8679284e-10 9.5623104e-08 1.9471810e-08 7.2610161e-08 -5.3656586e-10 1.7904691e-07 1.0498585e-07
4.4025000e+00 8.7315617e-10 -3.5027728e-10 7.3885881e-10 -5.5250315e-10 1.5829161e-09 -4.8781578e-10 9.5772725e-08 1.9431727e-08 7.2858645e-08 -6.4635449e-10 1.7916864e-07 1.0510701e-07
4.4061111e+00 8.7509716e-10 -1.9720453e-11 1.9820133e-09 -4.6093038e-10 -4.5929785e-10 1.6062783e-09 9.5922783e-08 1.9361615e-08 7.3098654e-08 -6.7344456e-10 1.7920235e-07 1.0541285e-07
4.4097222e+00 8.7825195e-10 -6.2746797e-10 6.4606669e-10 2.1086820e-10 7.7045911e-10 1.2168354e-09 9.6085195e-08 1.9299729e-08 7.3288789e-08 -6.7673004e-10 1.7952678e-07 1.0560420e-07
4.4136111e+00 8.8390223e-10 9.7018999e-11 1.2871850e-09 -2.3902941e-10 2.0103552e-09 4.2330347e-10 9.6237749e-08 1.9303360e-08 7.3515472e-08 -6.5491131e-10 1.7987830e-07 1.0576353e-07
4.4172222e+00 8.9861975e-10 -6.3500419e-11 1.1949703e-09 4.4043305e-10 1.2345177e-09 1.0473900e-09 9.6392061e-08 1.9372357e-08 7.3727173e-08 -6.0471329e-10 1.8021213e-07 1.0604543e-07
4.4208333e+00 9.0444044e-10 7.0039470e-10 1.1231345e-09 2.2933331e-11 1.8469384e-09 1.5547594e-09 9.6546804e-08 1.9491628e-08 7.3913588e-08 -6.3231118e-10 1.8048155e-07 1.0641987e-07
4.4244444e+00 9.0365647e-10 4.0056612e-10 9.1809128e-10 -2.7768310e-10 6.4002722e-10 1.9016732e-09 9.6783442e-08 1.9631705e-08 7.4124464e-08 -6.5331688e-10 1.8079175e-07 1.0690313e-07
4.4300000e+00 8.9359912e-10 4.3989565e-10 5.8280492e-10 1.5164888e-10 1.2211874e-09 9.9783999e-10 9.6937172e-08 1.9730863e-08 7.4274630e-08 -6.9144916e-10 1.8098364e-07 1.0703884e-07
4.4336111e+00 9.0265470e-10 4.7541373e-10 1.0614955e-09 -5.0363912e-10 5.5004684e-10 2.5492831e-10 9.7104189e-08 1.9817586e-08 7.4479898e-08 -7.1740776e-10 1.8118553e-07 1.0696699e-07
4.4375000e+00 9.0947071e-10 2.6792621e-10 1.0256304e-09 2.8113672e-10 1.1805134e-09 -8.7083644e-10 9.7260220e-08 1.9815902e-08 7.4628684e-08 -7.1143920e-10 1.8135876e-07 1.0688805e-07
4.4411111e+00 9.1367072e-10 -2.8347278e-10 6.0356318e-10 -2.2604227e-10 4.1848096e-10 1.4219712e-10 9.7417216e-08 1.9803264e-08 7.4818292e-08 -6.9492991e-10 1.8164754e-07 1.0693243e-07
4.4447222e+00 9.2075640e-10 1.6681041e-10 1.4726161e-09 3.7843567e-10 2.2471939e-09 2.6749093e-10 9.7575427e-08 1.9832301e-08 7.5087592e-08 -6.5583964e-10 1.8197960e-07 1.0692223e-07
4.4483333e+00 9.2786576e-10 1.0122609e-10 1.4761938e-09 -1.7602431e-11 8.1793999e-10 -3.6167672e-10 9.7747177e-08 1.9915816e-08 7.5305179e-08 -6.6321340e-10 1.8214897e-07 1.0693683e-07
4.4522222e+00 9.3560628e-10 6.1461660e-10 7.3618076e-10 -4.5601213e-11 6.3379253e-10 4.8678217e-10 9.7908036e-08 1.9988517e-08 7.5413269e-08 -6.9549050e-10 1.8228251e-07 1.0703600e-07
4.4558333e+00 9.4394934e-10 5.6472452e-11 4.4739320e-10 -2.5234121e-10 5.9893190e-10 4.2864330e-10 9.8070578e-08 1.9930521e-08 7.5484903e-08 -7.7274091e-10 1.8236451e-07 1.0698192e-07
4.4594444e+00 9.5527021e-10 -5.9182364e-10 3.3699924e-10 -4.6073954e-10 1.5801605e-10 -9.2782197e-10 9.8235300e-08 1.9976493e-08 7.5618152e-08 -7.7615551e-10 1.8248455e-07 1.0683682e-07
4.4630556e+00 9.6943737e-10 1.0161862e-09 1.1220672e-09 4.2922019e-10 9.5002889e-10 -4.1158012e-10 9.8415014e-08 2.0066488e-08 7.5790934e-08 -7.4862568e-10 1.8277043e-07 1.0691822e-07
4.4669444e+00 9.8043619e-10 -2.4480745e-10 6.3473506e-10 -1.9325017e-10 1.5004006e-09 1.1093097e-09 9.8583940e-08 2.0005774e-08 7.5981872e-08 -7.6947445e-10 1.8301691e-07 1.0703028e-07
4.4705556e+00 9.9338361e-10 -3.1562658e-10 1.4560234e-09 8.0000835e-13 7.7472441e-10 -7.4928407e-11 9.8755313e-08 2.0033436e-08 7.6201441e-08 -7.8983470e-10 1.8325388e-07 1.0705072e-07
4.4741667e+00 1.0090337e-09 5.7096732e-10 9.4823151e-10 -1.8874074e-10 1.4127361e-09 2.6362688e-10 9.8941571e-08 2.0069246e-08 7.6370226e-08 -7.6265494e-10 1.8341448e-07 1.0697379e-07
4.4780556e+00 1.0118479e-09 -2.6402057e-10 7.6793460e-10 4.2171001e-10 -3.6145194e-11 -9.2298321e-10 9.9114804e-08 2.0016027e-08 7.6498425e-08 -7.2459175e-10 1.8354895e-07 1.0683535e-07
4.4816667e+00 1.0122937e-09 -2.2723033e-10 6.3582767e-10 -7.0357430e-11 1.2773639e-09 -3.5492417e-10 9.9287963e-08 2.0005899e-08 7.6578735e-08 -7.4087011e-10 1.8377903e-07 1.0684415e-07
4.4852778e+00 1.0109874e-09 1.3373821e-10 2.4356541e-10 -7.9904407e-11 8.4644024e-10 4.3613228e-10 9.9557668e-08 2.0109487e-08 7.6698372e-08 -8.6315174e-10 1.8414142e-07 1.0680156e-07
4.4908333e+00 1.0374002e-09 4.8779173e-10 6.0794366e-10 -6.5378532e-10 1.3279180e-09 -6.9166763e-10 9.9735634e-08 2.0229682e-08 7.6813982e-08 -9.6744306e-10 1.8438633e-07 1.0678035e-07
4.4944444e+00 1.0420551e-09 6.2170137e-10 6.5797558e-10 -3.0890380e-10 9.3276169e-10 4.9583553e-10 9.9914399e-08 2.0351126e-08 7.6933681e-08 -9.6328885e-10 1.8459556e-07 1.0688209e-07
4.4980556e+00 1.0467216e-09 4.9931194e-10 6.5270983e-10 3.4725037e-10 9.9863640e-10 4.4333050e-10 1.0010785e-07 2.0447405e-08 7.7094680e-08 -9.9778326e-10 1.8487199e-07 1.0695234e-07
4.5019444e+00 1.0522214e-09 3.2594373e-10 9.8429576e-10 -6.4291683e-10 1.3707081e-09 1.5878348e-10 1.0028944e-07 2.0450279e-08 7.7306939e-08 -1.0169883e-09 1.8512401e-07 1.0693756e-07
4.5055556e+00 1.0695079e-09 -2.9941561e-10 1.3399218e-09 4.6563984e-10 9.5565729e-10 -2.9522547e-10 1.0047372e-07 2.0388891e-08 7.7473910e-08 -9.8151939e-10 1.8532014e-07 1.0694166e-07
4.5091667e+00 1.0837248e-09 -2.6724461e-10 4.8839616e-10 -1.3823479e-10 8.5479682e-10 3.3312321e-10 1.0066006e-07 2.0433844e-08 7.7622823e-08 -1.0382197e-09 1.8548749e-07 1.0706286e-07
4.5127778e+00 1.0936035e-09 6.8219880e-10 1.1421775e-09 -3.8515292e-10 6.8993318e-10 7.8562955e-10 1.0086257e-07 2.0468366e-08 7.7848183e-08 -1.0623319e-09 1.8568817e-07 1.0706779e-07
4.5166667e+00 1.1035835e-09 -3.8629981e-10 1.1492343e-09 1.7847678e-10 1.0302219e-09 -7.4334462e-10 1.0105252e-07 2.0388603e-08 7.8045246e-08 -1.0965564e-09 1.8594955e-07 1.0721263e-07
4.5202778e+00 1.1159706e-09 -3.4997000e-10 1.0085908e-09 -4.9439467e-10 1.3825407e-09 2.0803356e-09 1.0124495e-07 2.0319404e-08 7.8306628e-08 -1.2235832e-09 1.8631691e-07 1.0741897e-07
4.5238889e+00 1.1324388e-09 -2.8879068e-10 1.8535139e-09 -6.7816086e-10 2.0084566e-09 -1.7564768e-10 1.0145544e-07 2.0212432e-08 7.8546429e-08 -1.3344643e-09 1.8666326e-07 1.0747667e-07
4.5277778e+00 1.1513066e-09 -6.2811550e-10 5.8472618e-10 -2.7224886e-10 9.6025151e-10 6.7014579e-10 1.0165442e-07 2.0189862e-08 7.8641435e-08 -1.3859977e-09 1.8687081e-07 1.0751203e-07
4.5313889e+00 1.1737084e-09 4.1977512e-10 4.5558632e-10 -2.0344388e-10 9.5560539e-10 -3.4371922e-10 1.0185776e-07 2.0272228e-08 7.8761321e-08 -1.3902535e-09 1.8713781e-07 1.0748100e-07
4.5350000e+00 1.2022132e-09 3.4052447e-10 8.5714797e-10 1.6415994e-10 1.5089930e-09 5.7324651e-11 1.0206430e-07 2.0243087e-08 7.8951347e-08 -1.3807436e-09 1.8737723e-07 1.0766412e-07
4.5386111e+00 1.2111801e-09 -6.0951732e-10 1.2236172e-09 -7.6376324e-11 7.0101305e-10 1.6329616e-09 1.0227224e-07 2.0045559e-08 7.9164802e-08 -1.3652614e-09 1.8749978e-07 1.0777939e-07
4.5422222e+00 1.2184222e-09 -1.2138167e-09 1.1137000e-09 2.1928864e-10 4.3018691e-10 -5.6893505e-10 1.0259474e-07 1.9753755e-08 7.9473317e-08 -1.3434689e-09 1.8785956e-07 1.0784432e-07
4.5477778e+00 1.2309375e-09 -5.3700337e-10 1.0821321e-09 -8.8533432e-11 1.7284913e-09 9.5854287e-10 1.0280617e-07 1.9686543e-08 7.9672607e-08 -1.3982848e-09 1.8816551e-07 1.0788067e-07
4.5513889e+00 1.2395316e-09 -8.3423637e-11 1.1000776e-09 -4.1745967e-10 1.0957013e-09 -6.2298179e-10 1.0303550e-07 1.9695121e-08 7.9908185e-08 -1.5125591e-09 1.8839312e-07 1.0780778e-07
4.5552778e+00 1.2487238e-09 1.5695553e-10 1.2952223e-09 -5.6203381e-10 8.5520342e-10 -1.8111247e-12 1.0325012e-07 1.9633495e-08 8.0080765e-08 -1.5900576e-09 1.8853603e-07 1.0789934e-07
4.5588889e+00 1.2589981e-09 -7.2581334e-10 5.9451141e-10 -1.5333730e-10 4.6402457e-10 8.4695525e-10 1.0346676e-07 1.9601746e-08 8.0286809e-08 -1.6917416e-09 1.8869641e-07 1.0804687e-07
4.5625000e+00 1.2723340e-09 4.3274334e-10 1.6616530e-09 -7.8528422e-10 1.0164356e-09 5.1487687e-10 1.0370129e-07 1.9655634e-08 8.0579964e-08 -1.8380345e-09 1.8890237e-07 1.0827831e-07
4.5663889e+00 1.2723117e-09 2.9153163e-11 1.3190829e-09 -4.6865532e-10 7.4886482e-10 1.4688682e-09 1.0391912e-07 1.9787433e-08 8.0789853e-08 -1.9164128e-09 1.8915288e-07 1.0834091e-07
4.5700000e+00 1.2729217e-09 1.1874576e-09 9.7917771e-10 -2.5483651e-10 1.5635308e-09 -8.9098286e-10 1.0413754e-07 1.9892908e-08 8.1002957e-08 -1.8857088e-09 1.8944700e-07 1.0831225e-07
4.5736111e+00 1.2791349e-09 -2.1384217e-10 1.3542948e-09 5.3825775e-10 1.1514408e-09 6.2646297e-10 1.0435816e-07 1.9905886e-08 8.1178061e-08 -1.7905389e-09 1.8973045e-07 1.0818478e-07
4.5772222e+00 1.2987658e-09 3.3363741e-10 5.6307497e-10 3.4023347e-10 1.4650106e-09 -1.8031746e-09 1.0459939e-07 1.9962225e-08 8.1341344e-08 -1.8465185e-09 1.9003602e-07 1.0794838e-07
4.5811111e+00 1.3185763e-09 1.4926823e-10 1.0971444e-09 -8.2005797e-10 1.1542116e-09 -2.2311140e-10 1.0482599e-07 1.9976289e-08 8.1629419e-08 -1.9475160e-09 1.9037325e-07 1.0801693e-07
4.5847222e+00 1.3290634e-09 -1.9446268e-11 2.0572530e-09 -1.1222748e-10 1.9586113e-09 8.5587772e-10 1.0505403e-07 1.9997095e-08 8.1912383e-08 -2.0469335e-09 1.9079089e-07 1.0817143e-07
4.5883333e+00 1.3354970e-09 2.1149766e-10 1.0411757e-09 -8.0547182e-10 1.8965744e-09 5.7030287e-10 1.0528334e-07 2.0022681e-08 8.2139917e-08 -2.1111654e-09 1.9103129e-07 1.0832091e-07
4.5919444e+00 1.3439182e-09 2.4682114e-11 1.4503062e-09 2.1256160e-10 3.2253945e-10 8.0949904e-10 1.0553260e-07 2.0002335e-08 8.2396528e-08 -1.9863258e-09 1.9117857e-07 1.0835058e-07
4.5958333e+00 1.3605047e-09 -1.9907460e-10 1.1588525e-09 8.5749226e-10 9.3983472e-10 -5.5515777e-10 1.0576658e-07 1.9930002e-08 8.2531515e-08 -1.8459872e-09 1.9144947e-07 1.0835874e-07
4.5994444e+00 1.3734089e-09 -4.6861094e-10 3.1923621e-10 4.3794056e-10 1.5608019e-09 6.3050635e-10 1.0600309e-07 1.9904761e-08 8.2669039e-08 -1.8347928e-09 1.9174477e-07 1.0850788e-07
4.6030556e+00 1.3901069e-09 2.3561124e-10 1.1866454e-09 -3.3460764e-10 1.1650433e-09 7.4613308e-10 1.0637421e-07 1.9865210e-08 8.3071116e-08 -1.8601265e-09 1.9203624e-07 1.0874745e-07
4.6086111e+00 1.4285228e-09 -4.7291479e-10 1.6751123e-09 1.8260552e-10 5.8377824e-10 6.9129531e-10 1.0662001e-07 1.9824818e-08 8.3315352e-08 -1.7773322e-09 1.9214212e-07 1.0883629e-07
4.6122222e+00 1.4435376e-09 1.0006433e-10 9.9924288e-10 5.8164918e-10 3.9352782e-10 1.2877563e-10 1.0686751e-07 1.9824749e-08 8.3519430e-08 -1.7531892e-09 1.9232399e-07 1.0896812e-07
4.6158333e+00 1.4484565e-09 -1.0069952e-10 1.2353997e-09 -3.5879016e-10 1.2852659e-09 1.0880888e-09 1.0713468e-07 1.9920609e-08 8.3751057e-08 -1.8377379e-09 1.9251728e-07 1.0912315e-07
4.6197222e+00 1.4503163e-09 9.2235431e-10 1.1197293e-09 -3.6591347e-10 3.7155773e-10 2.4077497e-10 1.0738311e-07 2.0068031e-08 8.3963606e-08 -1.9209636e-09 1.9270153e-07 1.0910796e-07
4.6233333e+00 1.4524285e-09 4.3846726e-10 1.2076584e-09 -4.0232358e-10 1.3291722e-09 -3.8098939e-10 1.0763331e-07 2.0108664e-08 8.4154366e-08 -1.9551195e-09 1.9282836e-07 1.0914201e-07
4.6269444e+00 1.4710518e-09 -6.3399865e-11 8.8114236e-10 8.7038409e-11 -1.5843189e-10 6.9529935e-10 1.0790670e-07 2.0166125e-08 8.4368752e-08 -1.9511289e-09 1.9291989e-07 1.0937052e-07
4.6308333e+00 1.4952050e-09 5.5592528e-10 1.2986888e-09 -5.2833436e-11 9.4299426e-10 1.2632868e-09 1.0816417e-07 2.0250513e-08 8.4506679e-08 -1.9922902e-09 1.9301960e-07 1.0949651e-07
4.6344444e+00 1.5132452e-09 2.2304060e-10 2.1159594e-10 -3.2711633e-10 -2.2637794e-11 -1.0029363e-10 1.0842396e-07 2.0288635e-08 8.4582757e-08 -2.0187348e-09 1.9302611e-07 1.0949396e-07
4.6380556e+00 1.5221961e-09 1.2885462e-10 6.2144882e-10 8.3011577e-11 8.2726337e-11 7.6776183e-11 1.0868515e-07 2.0356646e-08 8.4842396e-08 -2.0596302e-09 1.9318630e-07 1.0963314e-07
4.6416667e+00 1.5297284e-09 4.9893744e-10 2.2215763e-09 -4.6050755e-10 1.3960142e-09 1.2079877e-09 1.0896844e-07 2.0440330e-08 8.5128267e-08 -2.1392928e-09 1.9341742e-07 1.0987523e-07
4.6455556e+00 1.5439743e-09 2.1835702e-10 6.8509232e-10 -2.2231391e-10 5.8501930e-10 8.6705578e-10 1.0923402e-07 2.0423902e-08 8.5218148e-08 -2.2066032e-09 1.9347325e-07 1.0991595e-07
4.6491667e+00 1.5590930e-09 -3.7000197e-10 2.9909328e-10 -3.9901321e-10 -6.9700073e-11 -4.9121140e-10 1.0950220e-07 2.0287595e-08 8.5341384e-08 -2.3040007e-09 1.9342404e-07 1.0978537e-07
4.6527778e+00 1.5744663e-09 -8.8821365e-10 1.0503340e-09 -5.0004046e-10 -3.8451458e-10 -7.1412573e-10 1.0977290e-07 2.0174333e-08 8.5540330e-08 -2.3609297e-09 1.9351691e-07 1.0969210e-07
4.6563889e+00 1.5885217e-09 -1.5728482e-10 1.1281041e-09 -2.5457765e-11 1.2417725e-09 -1.4685128e-10 1.1006710e-07 2.0112734e-08 8.5768066e-08 -2.3641491e-09 1.9381394e-07 1.0984251e-07
4.6602778e+00 1.6035708e-09 -3.7070327e-10 1.1874633e-09 -2.1376793e-12 1.3041721e-09 1.4361500e-09 1.1049163e-07 2.0092249e-08 8.6150222e-08 -2.3853753e-09 1.9406610e-07 1.1005850e-07
4.6658333e+00 1.6207008e-09 2.4779289e-10 1.5325084e-09 -1.2521961e-10 2.0879162e-10 -1.4026271e-10 1.1076968e-07 2.0150434e-08 8.6408269e-08 -2.4694339e-09 1.9413697e-07 1.1013187e-07
4.6694444e+00 1.6282233e-09 2.8929891e-10 1.2930846e-09 -6.5070531e-10 4.4538435e-10 8.1761104e-10 1.1104881e-07 2.0193159e-08 8.6691845e-08 -2.4996893e-09 1.9431689e-07 1.1043181e-07
4.6730556e+00 1.6332146e-09 1.0508895e-10 1.8120426e-09 3.7142438e-10 1.2154458e-09 1.9509984e-09 1.1132960e-07 2.0271334e-08 8.6948992e-08 -2.4537351e-09 1.9457118e-07 1.1062166e-07
4.6766667e+00 1.6477196e-09 6.1652385e-10 1.0036918e-09 5.2768298e-11 1.1317986e-09 -1.9854566e-10 1.1163523e-07 2.0427809e-08 8.7200875e-08 -2.4184640e-09 1.9465405e-07 1.1062832e-07
4.6805556e+00 1.6683387e-09 7.2468845e-10 1.5573986e-09 2.4955541e-10 -4.2144185e-10 2.5569173e-10 1.1192248e-07 2.0545710e-08 8.7468473e-08 -2.3925459e-09 1.9464391e-07 1.1067148e-07
4.6841667e+00 1.6880253e-09 3.6363240e-10 1.3727699e-09 -1.0311186e-11 3.2779071e-10 1.4269955e-10 1.1221298e-07 2.0598456e-08 8.7748660e-08 -2.4201465e-09 1.9472594e-07 1.1084325e-07
4.6877778e+00 1.7063314e-09 1.2324738e-10 1.6952483e-09 -2.4446425e-10 4.2943687e-10 1.4428425e-09 1.1250648e-07 2.0639799e-08 8.7998862e-08 -2.4629960e-09 1.9485548e-07 1.1110174e-07
4.6913889e+00 1.7230299e-09 2.5838454e-10 1.0444461e-09 -1.5106907e-10 7.6632161e-10 9.4323162e-10 1.1282517e-07 2.0842622e-08 8.8285126e-08 -2.5281635e-09 1.9500452e-07 1.1133407e-07
4.6952778e+00 1.7347538e-09 1.4801009e-09 1.8662210e-09 -4.0750926e-10 5.1111477e-10 1.0481672e-09 1.1312358e-07 2.1016230e-08 8.8571956e-08 -2.5323665e-09 1.9508421e-07 1.1134101e-07
4.6988889e+00 1.7520489e-09 1.2243262e-10 1.2745298e-09 3.6871232e-10 2.2451484e-10 -9.8416039e-10 1.1342512e-07 2.1105416e-08 8.8789574e-08 -2.5922264e-09 1.9508467e-07 1.1113410e-07
4.7025000e+00 1.7713383e-09 7.0081628e-10 1.1083701e-09 -9.2126572e-10 -2.2027227e-10 -9.2571048e-10 1.1372944e-07 2.1174405e-08 8.8962279e-08 -2.6842922e-09 1.9510768e-07 1.1114148e-07
4.7061111e+00 1.7844612e-09 -6.3991566e-11 7.8273528e-10 7.1427694e-11 4.3269927e-10 9.9378586e-10 1.1405909e-07 2.1221562e-08 8.9175765e-08 -2.6691376e-09 1.9513170e-07 1.1125523e-07
4.7100000e+00 1.7922166e-09 4.6819260e-10 1.3879379e-09 5.8469311e-11 -2.2680549e-10 -1.8742615e-11 1.1436640e-07 2.1264471e-08 8.9421452e-08 -2.7143398e-09 1.9523043e-07 1.1142832e-07
4.7136111e+00 1.7985554e-09 -7.2106095e-11 1.3023102e-09 -4.7572096e-10 1.1381739e-09 1.6164748e-09 1.1467613e-07 2.1221416e-08 8.9679376e-08 -2.7833225e-09 1.9538371e-07 1.1161331e-07
4.7172222e+00 1.8204209e-09 -3.2532853e-10 1.5219352e-09 -1.6104185e-10 2.7667452e-10 9.1115159e-11 1.1515891e-07 2.1189233e-08 9.0000954e-08 -2.9424060e-09 1.9554027e-07 1.1178536e-07
4.7227778e+00 1.8462812e-09 1.3223514e-10 7.6688021e-10 -7.9345902e-10 6.6269237e-10 9.4117299e-10 1.1547641e-07 2.1177505e-08 9.0238516e-08 -2.9621206e-09 1.9569658e-07 1.1182473e-07
4.7263889e+00 1.8635447e-09 -2.4049633e-10 1.8344005e-09 6.1147779e-10 7.8012884e-10 -5.7773124e-10 1.1579697e-07 2.1052103e-08 9.0538396e-08 -2.9561975e-09 1.9585548e-07 1.1172942e-07
4.7300000e+00 1.8820212e-09 -9.1705783e-10 1.4492527e-09 -5.5680292e-10 6.8665365e-10 -3.0209708e-10 1.1614540e-07 2.1001655e-08 9.0857377e-08 -3.0861029e-09 1.9598596e-07 1.1165304e-07
4.7338889e+00 1.8985061e-09 4.8464692e-10 1.7940696e-09 -5.5667234e-10 4.3173145e-10 -3.5256633e-10 1.1647194e-07 2.1100147e-08 9.1088657e-08 -3.1691983e-09 1.9613468e-07 1.1161913e-07
4.7375000e+00 1.9168792e-09 4.2450210e-10 7.3842297e-10 -2.1036210e-10 9.4106941e-10 3.9542496e-11 1.1680179e-07 2.1116677e-08 9.1256457e-08 -3.1831084e-09 1.9629448e-07 1.1173773e-07
4.7411111e+00 1.9372793e-09 -2.7191008e-10 1.0989757e-09 8.1961397e-11 5.3403257e-10 1.0552856e-09 1.1713517e-07 2.1087471e-08 9.1452111e-08 -3.1955661e-09 1.9638571e-07 1.1181974e-07
4.7447222e+00 1.9580948e-09 2.3130058e-12 1.0434191e-09 -1.9695538e-10 3.0807901e-10 -2.9829495e-10 1.1749787e-07 2.1120570e-08 9.1586234e-08 -3.2672864e-09 1.9652850e-07 1.1182934e-07
4.7486111e+00 1.9771679e-09 2.8139579e-10 3.2031387e-10 -4.1779054e-10 9.1585128e-10 3.8056222e-10 1.1783763e-07 2.1104139e-08 9.1693409e-08 -3.3628615e-09 1.9663854e-07 1.1191773e-07
4.7522222e+00 1.9928304e-09 -4.3307436e-10 8.5323696e-10 -4.6444048e-10 9.9892494e-11 4.3538262e-10 1.1818050e-07 2.1019241e-08 9.1884862e-08 -3.5361344e-09 1.9680477e-07 1.1193901e-07
4.7558333e+00 2.0134382e-09 -3.5059753e-10 1.2431569e-09 -1.1350022e-09 1.4345514e-09 -2.3893953e-10 1.1855357e-07 2.0972659e-08 9.2166299e-08 -3.6921421e-09 1.9694628e-07 1.1198246e-07
4.7597222e+00 2.0342812e-09 -4.8671707e-11 1.6184314e-09 -2.0220566e-10 -2.2157774e-10 6.1133230e-10 1.1890333e-07 2.0988522e-08 9.2375518e-08 -3.6869162e-09 1.9702625e-07 1.1194989e-07
4.7633333e+00 2.0524840e-09 1.9509964e-10 6.7249664e-10 2.5044393e-10 9.5969282e-10 -9.1197094e-10 1.1925599e-07 2.1015200e-08 9.2494770e-08 -3.6649869e-09 1.9723359e-07 1.1185574e-07
4.7669444e+00 2.0682414e-09 5.1153348e-11 6.3329605e-10 -4.8019712e-11 9.5428553e-10 4.2863482e-11 1.1961163e-07 2.1015145e-08 9.2701408e-08 -3.6591688e-09 1.9741718e-07 1.1198802e-07
4.7705556e+00 2.0871507e-09 -5.1656346e-11 1.6293744e-09 1.0172533e-10 7.4040528e-10 1.1782157e-09 1.1999844e-07 2.1020473e-08 9.2875817e-08 -3.7682767e-09 1.9759961e-07 1.1224288e-07
4.7744444e+00 2.1097218e-09 9.7325866e-11 1.4397655e-10 -1.0369360e-09 8.2327055e-10 1.0062529e-09 1.2036043e-07 2.1074232e-08 9.2985680e-08 -3.8567614e-09 1.9778361e-07 1.1236317e-07
4.7780556e+00 2.1200082e-09 3.9890367e-10 1.0590070e-09 2.2015391e-10 8.7517140e-10 1.0418318e-10 1.2091935e-07 2.1204021e-08 9.3273460e-08 -3.6958494e-09 1.9804058e-07 1.1253058e-07
4.7836111e+00 2.1249108e-09 3.7983074e-10 9.8925024e-10 7.4531812e-10 6.6662044e-10 9.0027805e-10 1.2128425e-07 2.1237620e-08 9.3496543e-08 -3.5880518e-09 1.9819382e-07 1.1252960e-07
4.7872222e+00 2.1388037e-09 -6.9687371e-11 1.4534872e-09 2.4973683e-10 7.4790082e-10 -9.0937285e-10 1.2165257e-07 2.1254036e-08 9.3765553e-08 -3.5978541e-09 1.9833738e-07 1.1241840e-07
4.7908333e+00 2.1648614e-09 2.2122266e-10 1.4921470e-09 -3.4021974e-10 5.7726081e-10 -1.1710841e-10 1.2202464e-07 2.1289096e-08 9.4077094e-08 -3.6196292e-09 1.9850900e-07 1.1247266e-07
4.7944444e+00 2.1826451e-09 1.0240847e-10 1.9191992e-09 1.3921840e-10 1.0070006e-09 6.1805962e-10 1.2242898e-07 2.1309542e-08 9.4388698e-08 -3.5479199e-09 1.9878805e-07 1.1250493e-07
4.7983333e+00 2.2044042e-09 7.2845927e-11 1.2491116e-09 4.7543272e-10 1.3847827e-09 -3.4146185e-10 1.2280825e-07 2.1336127e-08 9.4611875e-08 -3.4769979e-09 1.9900266e-07 1.1252262e-07
4.8019444e+00 2.2271387e-09 1.7254995e-10 1.1946608e-09 1.7923239e-10 5.9627800e-10 5.0472904e-10 1.2319119e-07 2.1414824e-08 9.4881813e-08 -3.4002956e-09 1.9915277e-07 1.1252850e-07
4.8055556e+00 2.2473647e-09 5.5388028e-10 1.7611318e-09 5.2878822e-10 7.8931687e-10 -4.5044414e-10 1.2357765e-07 2.1463303e-08 9.5103131e-08 -3.3464327e-09 1.9919000e-07 1.1249745e-07
4.8091667e+00 2.2681844e-09 -1.0637829e-10 6.6227527e-10 -3.1592266e-11 -4.4559942e-10 1.6379077e-10 1.2399789e-07 2.1446904e-08 9.5219151e-08 -3.3678628e-09 1.9923965e-07 1.1251656e-07
4.8130556e+00 2.2913858e-09 -3.4183495e-11 5.1739625e-10 -1.5209442e-10 8.7119113e-10 5.9773456e-14 1.2439363e-07 2.1502389e-08 9.5304221e-08 -3.4661394e-09 1.9947716e-07 1.1251663e-07
4.8166667e+00 2.3326643e-09 5.4635349e-10 4.1411062e-10 -7.5507363e-10 1.3211514e-09 5.6445553e-13 1.2479554e-07 2.1606053e-08 9.5520360e-08 -3.5793097e-09 1.9968682e-07 1.1259042e-07
4.8202778e+00 2.3634093e-09 4.1054824e-10 1.9525865e-09 -2.8957517e-10 6.1420190e-10 6.8056292e-10 1.2520162e-07 2.1645153e-08 9.5874470e-08 -3.5641347e-09 1.9987789e-07 1.1265331e-07
4.8238889e+00 2.3815213e-09 -4.9633865e-11 1.9248838e-09 4.2965142e-10 1.1495029e-09 -1.0009207e-10 1.2564290e-07 2.1663467e-08 9.6223243e-08 -3.5485142e-09 2.0012599e-07 1.1273433e-07
4.8277778e+00 2.4062546e-09 2.0661344e-10 1.6213627e-09 -2.9576102e-10 9.7708404e-10 7.9457468e-10 1.2605627e-07 2.1628962e-08 9.6515627e-08 -3.5002096e-09 2.0030368e-07 1.1285211e-07
4.8313889e+00 2.4238249e-09 -5.2511671e-10 1.5802173e-09 7.4164959e-10 6.6309809e-10 2.9265551e-10 1.2647207e-07 2.1545730e-08 9.6815330e-08 -3.4548837e-09 2.0054265e-07 1.1295773e-07
4.8350000e+00 2.4345315e-09 -2.4318426e-10 1.7014934e-09 -3.2325643e-10 1.5428374e-09 6.8232193e-10 1.2711375e-07 2.1684263e-08 9.7245294e-08 -3.5590989e-09 2.0091807e-07 1.1293223e-07
4.8405556e+00 2.4390315e-09 1.0743813e-09 1.3587516e-09 -3.0203469e-10 7.0964321e-10 -8.3537666e-10 1.2753358e-07 2.1863246e-08 9.7463312e-08 -3.5985991e-09 2.0100726e-07 1.1302006e-07
4.8441667e+00 2.4664303e-09 5.7777697e-10 1.0285248e-09 -6.2583005e-11 1.1367349e-10 1.6461461e-09 1.2799060e-07 2.1945049e-08 9.7657673e-08 -3.5348823e-09 2.0116755e-07 1.1314787e-07
4.8480556e+00 2.4921913e-09 1.2338522e-10 9.4769226e-10 6.0872751e-10 1.2601942e-09 -5.5061487e-10 1.2841857e-07 2.1901126e-08 9.7898569e-08 -3.5391255e-09 2.0146661e-07 1.1313827e-07
4.8516667e+00 2.5085015e-09 -5.2882626e-10 1.6900949e-09 -6.4789608e-10 1.5004256e-09 4.6196643e-10 1.2884981e-07 2.1831814e-08 9.8134617e-08 -3.6169362e-09 2.0165018e-07 1.1340981e-07
4.8552778e+00 2.5302442e-09 -1.1097736e-10 8.9460704e-10 -7.0355762e-11 1.9406385e-10 2.0446311e-09 1.2928511e-07 2.1797264e-08 9.8354860e-08 -3.4942615e-09 2.0168924e-07 1.1367611e-07
4.8588889e+00 2.5560805e-09 -2.0794654e-10 1.5170368e-09 1.2027375e-09 1.6646680e-10 4.1344169e-10 1.2975943e-07 2.1743041e-08 9.8675708e-08 -3.4098294e-09 2.0180378e-07 1.1375858e-07
4.8627778e+00 2.5902075e-09 -2.5681495e-10 1.7452709e-09 -4.7903432e-10 8.1530784e-10 2.9344906e-10 1.3020425e-07 2.1612445e-08 9.8936606e-08 -3.4149313e-09 2.0195621e-07 1.1380437e-07
4.8663889e+00 2.6073355e-09 -9.4869226e-10 1.1115354e-09 4.3194045e-10 5.9171520e-10 1.2924011e-10 1.3065204e-07 2.1596201e-08 9.9191696e-08 -3.3944004e-09 2.0202188e-07 1.1378916e-07
4.8700000e+00 2.6249322e-09 7.9874689e-10 1.6816696e-09 -2.4242497e-10 1.4475604e-11 -2.6962020e-10 1.3113793e-07 2.1637953e-08 9.9466537e-08 -3.3234791e-09 2.0213073e-07 1.1378583e-07
4.8738889e+00 2.6468526e-09 -4.4086987e-10 1.1128541e-09 8.5032227e-10 9.1852205e-10 2.4105195e-10 1.3159311e-07 2.1579723e-08 9.9723040e-08 -3.2826324e-09 2.0228851e-07 1.1387463e-07
4.8775000e+00 2.6717509e-09 -9.6638755e-11 1.6958299e-09 -4.7327570e-10 5.3790367e-10 5.7866350e-10 1.3205251e-07 2.1554694e-08 1.0000835e-07 -3.3298773e-09 2.0245073e-07 1.1408612e-07
4.8811111e+00 2.6961500e-09 -1.3439539e-10 1.4283194e-09 3.7168718e-11 9.5951597e-10 1.3735150e-09 1.3251597e-07 2.1504070e-08 1.0030410e-07 -3.2710233e-09 2.0274756e-07 1.1405349e-07
4.8847222e+00 2.7191305e-09 -3.3290502e-10 1.8101386e-09 5.0609941e-10 1.7804337e-09 -1.6746554e-09 1.3302005e-07 2.1528114e-08 1.0056190e-07 -3.2378560e-09 2.0303775e-07 1.1403826e-07
4.8886111e+00 2.7500515e-09 5.3899978e-10 8.1109181e-10 -2.2180896e-10 7.0692970e-10 1.5441219e-09 1.3349316e-07 2.1533246e-08 1.0086621e-07 -3.2544227e-09 2.0311407e-07 1.1418342e-07
4.8922222e+00 2.7780892e-09 -4.9163415e-10 2.5210777e-09 6.8886170e-11 -2.4098791e-12 -2.0418469e-10 1.3397086e-07 2.1346314e-08 1.0120061e-07 -3.2704202e-09 2.0323402e-07 1.1412705e-07
4.8958333e+00 2.8035138e-09 -1.2338925e-09 1.1405847e-09 -2.1655603e-10 1.1096131e-09 -3.1621573e-10 1.3471335e-07 2.1315883e-08 1.0167783e-07 -3.2580478e-09 2.0362595e-07 1.1402237e-07
4.9013889e+00 2.8356781e-09 1.0513058e-09 2.2559741e-09 2.9079081e-10 1.2419669e-09 -3.1186372e-10 1.3520012e-07 2.1449756e-08 1.0207408e-07 -3.2467945e-09 2.0380594e-07 1.1413820e-07
4.9050000e+00 2.8519647e-09 1.8444640e-10 2.0829066e-09 -1.8691431e-10 4.1945491e-10 1.3810513e-09 1.3572725e-07 2.1512566e-08 1.0243719e-07 -3.3352363e-09 2.0397232e-07 1.1430889e-07
4.9088889e+00 2.8673914e-09 3.5393198e-10 1.6091250e-09 -5.7115885e-10 1.0066833e-09 8.2060154e-11 1.3621909e-07 2.1527991e-08 1.0267332e-07 -3.3411915e-09 2.0417589e-07 1.1423450e-07
4.9125000e+00 2.8795352e-09 -2.1155516e-10 9.7644776e-10 5.1618806e-10 8.7243836e-10 -7.6873733e-10 1.3671412e-07 2.1604359e-08 1.0288030e-07 -3.3497305e-09 2.0420268e-07 1.1419651e-07
4.9161111e+00 2.9046412e-09 9.1649826e-10 1.2900146e-09 -5.9501006e-10 -6.2516655e-10 4.1803371e-10 1.3721332e-07 2.1706921e-08 1.0319465e-07 -3.3836128e-09 2.0403844e-07 1.1417713e-07
4.9197222e+00 2.9281934e-09 3.0223998e-11 2.1520540e-09 2.8225038e-10 -8.9086680e-10 -5.9695325e-10 1.3775456e-07 2.1678423e-08 1.0353480e-07 -3.4016474e-09 2.0398852e-07 1.1411025e-07
4.9236111e+00 2.9442139e-09 -2.7449553e-10 1.3065571e-09 -4.3683231e-10 4.6297036e-10 2.3734118e-11 1.3826002e-07 2.1762710e-08 1.0378068e-07 -3.4523802e-09 2.0400260e-07 1.1417135e-07
4.9272222e+00 2.9619148e-09 1.0525340e-09 1.3857101e-09 -3.1470599e-11 -3.3302402e-10 5.4028526e-10 1.3876897e-07 2.1975723e-08 1.0403892e-07 -3.4910944e-09 2.0392227e-07 1.1414089e-07
4.9308333e+00 2.9848750e-09 9.1373482e-10 1.4420020e-09 -3.2589160e-10 -4.0849488e-10 -8.2148325e-10 1.3928275e-07 2.2093114e-08 1.0430570e-07 -3.6141775e-09 2.0385344e-07 1.1413421e-07
4.9344444e+00 3.0184126e-09 1.6987534e-10 1.4792381e-09 -8.1025981e-10 -2.2683748e-10 7.5985284e-10 1.3984126e-07 2.2170526e-08 1.0462232e-07 -3.7069296e-09 2.0381815e-07 1.1420643e-07
4.9383333e+00 3.0414141e-09 4.9366053e-10 1.7400684e-09 1.5241818e-11 -7.5649656e-11 -1.4086891e-10 1.4036329e-07 2.2142272e-08 1.0491590e-07 -3.7952603e-09 2.0375604e-07 1.1429175e-07
4.9419444e+00 3.0582639e-09 -7.5447211e-10 1.4746443e-09 -8.3060197e-10 -4.9769424e-10 9.2845397e-10 1.4088797e-07 2.2086690e-08 1.0524363e-07 -3.8845777e-09 2.0375566e-07 1.1447616e-07
4.9455556e+00 3.0723709e-09 2.4140942e-10 2.1139208e-09 6.1332684e-12 4.9427307e-10 7.7376326e-10 1.4141637e-07 2.2132108e-08 1.0557023e-07 -3.9259586e-09 2.0391942e-07 1.1453868e-07
4.9491667e+00 3.1016365e-09 1.7783453e-10 1.4623871e-09 -3.8811069e-10 1.0173186e-09 -1.9665272e-10 1.4199121e-07 2.2225641e-08 1.0588030e-07 -4.0052472e-09 2.0410881e-07 1.1441407e-07
4.9530556e+00 3.1353199e-09 6.2387340e-10 1.6902807e-09 -2.9150549e-10 6.0605767e-10 -8.7137360e-10 1.4282233e-07 2.2342992e-08 1.0639077e-07 -4.1349009e-09 2.0418806e-07 1.1449065e-07
4.9586111e+00 3.1770364e-09 8.0233281e-11 1.9429783e-09 -4.8641680e-10 -1.3058875e-10 1.3308375e-09 1.4336908e-07 2.2373690e-08 1.0673358e-07 -4.1726777e-09 2.0418616e-07 1.1465130e-07
4.9622222e+00 3.2114527e-09 2.0314030e-10 1.8107762e-09 1.3770773e-10 1.1309112e-10 1.5208767e-10 1.4392121e-07 2.2490048e-08 1.0706473e-07 -4.1029026e-09 2.0428933e-07 1.1478835e-07
4.9658333e+00 3.2399188e-09 8.7093279e-10 1.8152857e-09 5.0637041e-10 8.3920211e-10 1.1129655e-09 1.4447796e-07 2.2595384e-08 1.0736904e-07 -4.0616975e-09 2.0439465e-07 1.1511495e-07
4.9694444e+00 3.2653668e-09 1.0139163e-10 1.5168848e-09 -1.2601600e-10 1.3300863e-10 1.9017868e-09 1.4503870e-07 2.2718661e-08 1.0772266e-07 -4.0721471e-09 2.0451703e-07 1.1538774e-07
4.9730556e+00 3.2866700e-09 1.0365579e-09 2.3551723e-09 2.9558699e-11 9.9660637e-10 6.1635329e-10 1.4564704e-07 2.2727025e-08 1.0816469e-07 -4.1036239e-09 2.0479739e-07 1.1549062e-07
4.9769444e+00 3.3138151e-09 -9.6486731e-10 2.1393406e-09 -2.9936027e-10 1.4064853e-09 2.6544173e-10 1.4621655e-07 2.2682163e-08 1.0848321e-07 -4.1429567e-09 2.0500132e-07 1.1557276e-07
4.9805556e+00 3.3405527e-09 5.5075796e-10 1.3483621e-09 -6.3711569e-11 4.7597572e-10 4.9274290e-10 1.4679063e-07 2.2760618e-08 1.0876459e-07 -4.2430027e-09 2.0502871e-07 1.1570375e-07
4.9841667e+00 3.3673122e-09 1.7343458e-10 1.7327930e-09 -8.5979062e-10 -2.2317033e-10 7.1643754e-10 1.4736919e-07 2.2866867e-08 1.0905303e-07 -4.3650969e-09 2.0502421e-07 1.1576740e-07
4.9877778e+00 3.3928699e-09 8.0733137e-10 1.4255599e-09 -2.6723196e-10 1.8160896e-10 -1.2895605e-10 1.4799693e-07 2.3020464e-08 1.0938412e-07 -4.3739271e-09 2.0510328e-07 1.1570462e-07
4.9916667e+00 3.4180549e-09 5.0921335e-10 1.9408315e-09 1.9154398e-10 4.9617211e-10 -4.0909599e-10 1.4858349e-07 2.2987790e-08 1.0973287e-07 -4.4069979e-09 2.0518843e-07 1.1564024e-07
4.9952778e+00 3.4355855e-09 -8.1082252e-10 1.8779978e-09 -4.9681239e-10 2.8986246e-10 -1.8518699e-10 1.4917364e-07 2.2947433e-08 1.1008719e-07 -4.3564688e-09 2.0537152e-07 1.1565561e-07
4.9988889e+00 3.4601240e-09 4.3829929e-10 2.0017547e-09 9.6323495e-10 1.4001559e-09 3.2708399e-10 1.4976820e-07 2.2983632e-08 1.1033730e-07 -4.2957852e-09 2.0554846e-07 1.1552425e-07
5.0025000e+00 3.4870061e-09 -1.0415777e-10 7.3689194e-10 -4.0307890e-10 2.3310933e-10 -1.5397077e-09 1.5041329e-07 2.2979254e-08 1.1051855e-07 -4.2913084e-09 2.0554818e-07 1.1540897e-07
5.0063889e+00 3.5121577e-09 6.6635445e-11 1.1060849e-09 4.4145150e-10 -2.3547583e-10 5.5164395e-10 1.5101633e-07 2.3068077e-08 1.1076510e-07 -4.2223410e-09 2.0551750e-07 1.1543695e-07
5.0100000e+00 3.5341000e-09 7.5327038e-10 1.5936218e-09 1.9517053e-10 -4.7681927e-11 -2.9337943e-10 1.5195148e-07 2.3126289e-08 1.1122571e-07 -4.1806780e-09 2.0546632e-07 1.1530177e-07
5.0155556e+00 3.5682450e-09 -4.0400320e-10 1.6847160e-09 5.4807620e-11 -2.5944311e-10 -5.1769516e-10 1.5256438e-07 2.3134708e-08 1.1151258e-07 -4.2148405e-09 2.0536655e-07 1.1526256e-07
5.0191667e+00 3.5932485e-09 4.8171950e-10 1.4564793e-09 -3.7015402e-10 -6.6146854e-10 1.5576589e-10 1.5318235e-07 2.3132835e-08 1.1175164e-07 -4.3257996e-09 2.0536099e-07 1.1533291e-07
5.0227778e+00 3.6274744e-09 -4.9900451e-10 1.1612650e-09 -6.5408412e-10 6.1015957e-10 4.9357850e-10 1.5380616e-07 2.3073439e-08 1.1203570e-07 -4.3610365e-09 2.0543875e-07 1.1516511e-07
5.0263889e+00 3.6613654e-09 -4.9268988e-11 1.9490623e-09 3.2882099e-10 1.0761226e-10 -2.0424952e-09 1.5448431e-07 2.2993180e-08 1.1242266e-07 -4.3534399e-09 2.0547769e-07 1.1498464e-07
5.0302778e+00 3.6965713e-09 -6.3866241e-10 1.9855492e-09 -2.6370780e-10 2.2611888e-10 4.9560023e-10 1.5511936e-07 2.2863560e-08 1.1274188e-07 -4.3409142e-09 2.0546959e-07 1.1506198e-07
5.0338889e+00 3.7236466e-09 -5.5783683e-10 1.5098809e-09 3.7932975e-10 -3.0088512e-10 2.1836483e-10 1.5575914e-07 2.2778149e-08 1.1303996e-07 -4.3427523e-09 2.0555543e-07 1.1518281e-07
5.0375000e+00 3.7518329e-09 -2.3057062e-10 1.7539928e-09 -3.9629699e-10 1.0932420e-09 8.9694129e-10 1.5640377e-07 2.2716891e-08 1.1336995e-07 -4.4554775e-09 2.0572317e-07 1.1520544e-07
5.0411111e+00 3.7804181e-09 -3.3488473e-10 1.8593497e-09 -6.4424250e-10 4.5512616e-10 -6.8800959e-10 1.5710318e-07 2.2700777e-08 1.1374993e-07 -4.5631998e-09 2.0583461e-07 1.1499260e-07
5.0450000e+00 3.8081310e-09 1.9676418e-10 2.0042404e-09 -2.7909233e-10 5.0015208e-10 -1.1364081e-09 1.5775754e-07 2.2688506e-08 1.1401550e-07 -4.5887650e-09 2.0592715e-07 1.1491165e-07
5.0486111e+00 3.8376842e-09 -3.1003492e-10 9.0368997e-10 4.3106003e-11 3.5400805e-10 3.8924607e-10 1.5841712e-07 2.2752112e-08 1.1431782e-07 -4.5011986e-09 2.0600019e-07 1.1478921e-07
5.0522222e+00 3.8692102e-09 8.9716952e-10 2.4066737e-09 7.6520028e-10 3.2018618e-10 -1.5195142e-09 1.5908181e-07 2.2825436e-08 1.1470825e-07 -4.4798643e-09 2.0621392e-07 1.1458150e-07
5.0558333e+00 3.8973948e-09 -2.2033284e-10 1.8685801e-09 -5.6826828e-10 1.6527571e-09 -3.9775208e-10 1.5980317e-07 2.2836652e-08 1.1508109e-07 -4.5251981e-09 2.0641499e-07 1.1460111e-07
5.0597222e+00 3.9292453e-09 3.1647012e-10 1.9223364e-09 1.7969217e-10 7.0705609e-11 5.6579900e-10 1.6047830e-07 2.2985548e-08 1.1545821e-07 -4.5491565e-09 2.0642150e-07 1.1461387e-07
5.0633333e+00 3.9593375e-09 1.0579490e-09 2.2070611e-09 -4.0084614e-10 -1.0642257e-11 -4.4801251e-10 1.6115815e-07 2.3114852e-08 1.1581934e-07 -4.5911426e-09 2.0641712e-07 1.1467553e-07
5.0669444e+00 3.9843672e-09 1.3562857e-10 1.7473001e-09 1.3281597e-11 -2.9817399e-11 1.0171934e-09 1.6184217e-07 2.3156926e-08 1.1614102e-07 -4.5172530e-09 2.0642340e-07 1.1474360e-07
5.0705556e+00 4.0081684e-09 2.5274518e-10 1.7751134e-09 6.6877632e-10 8.7774900e-11 -3.8881140e-10 1.6295587e-07 2.3116336e-08 1.1661099e-07 -4.3355488e-09 2.0646825e-07 1.1467597e-07
5.0763889e+00 4.0474798e-09 -4.8468780e-10 1.4105704e-09 3.6953338e-10 1.6852819e-10 2.3161218e-12 1.6359733e-07 2.3070456e-08 1.1687146e-07 -4.1853715e-09 2.0655630e-07 1.1456946e-07
5.0797222e+00 4.0722361e-09 2.5894088e-11 1.6792143e-09 1.1322399e-09 7.1194444e-10 -1.0673943e-09 1.6435104e-07 2.3077286e-08 1.1720818e-07 -4.0847556e-09 2.0672205e-07 1.1445205e-07
5.0836111e+00 4.1054986e-09 3.2646844e-11 1.7444871e-09 -2.6981765e-10 7.0884368e-10 6.1044659e-11 1.6505648e-07 2.3176796e-08 1.1757876e-07 -4.0671913e-09 2.0679796e-07 1.1452682e-07
5.0872222e+00 4.1372260e-09 8.8590289e-10 2.3132859e-09 4.3194983e-10 -8.1795002e-12 6.2908040e-10 1.6576741e-07 2.3367869e-08 1.1795186e-07 -4.0466710e-09 2.0681245e-07 1.1470000e-07
5.0908333e+00 4.1696791e-09 8.7785039e-10 1.7721904e-09 -2.4253233e-10 1.4193596e-10 9.6951215e-10 1.6648417e-07 2.3480408e-08 1.1826778e-07 -3.9831766e-09 2.0697378e-07 1.1480648e-07
5.0944444e+00 4.2052603e-09 1.6097339e-10 1.6870822e-09 8.2863447e-10 1.3472805e-09 1.3404045e-11 1.6726307e-07 2.3511655e-08 1.1863986e-07 -3.7992007e-09 2.0712761e-07 1.1484267e-07
5.0983333e+00 4.2457867e-09 1.0685466e-10 2.0960790e-09 7.4830158e-10 -2.8722224e-11 2.9676754e-10 1.6799318e-07 2.3421401e-08 1.1896312e-07 -3.6970476e-09 2.0713816e-07 1.1490021e-07
5.1019444e+00 4.2851811e-09 -9.3996935e-10 1.4436742e-09 1.9464971e-10 1.2609567e-10 2.3440458e-10 1.6872880e-07 2.3424604e-08 1.1923708e-07 -3.6431386e-09 2.0718042e-07 1.1493900e-07
5.1055556e+00 4.3101723e-09 9.6953490e-10 1.5561546e-09 3.0297176e-10 2.6394585e-10 1.2363674e-10 1.6946896e-07 2.3434026e-08 1.1951323e-07 -3.6036419e-09 2.0725314e-07 1.1496570e-07
5.1091667e+00 4.3381939e-09 -8.8255581e-10 1.4675676e-09 6.1613404e-11 4.0738039e-10 1.2288909e-10 1.7027174e-07 2.3367234e-08 1.1978988e-07 -3.5906501e-09 2.0735452e-07 1.1504090e-07
5.1130556e+00 4.3718879e-09 3.1005275e-10 1.3453563e-09 4.9744831e-11 4.6152177e-10 5.2167997e-10 1.7102219e-07 2.3442513e-08 1.2010574e-07 -3.6514066e-09 2.0746099e-07 1.1512313e-07
5.1166667e+00 4.3968334e-09 3.8482896e-10 2.1132809e-09 -6.1057344e-10 5.2128535e-10 2.3737185e-10 1.7177705e-07 2.3535731e-08 1.2049653e-07 -3.6935257e-09 2.0749424e-07 1.1518086e-07
5.1202778e+00 4.4232986e-09 4.7564509e-10 2.1658260e-09 2.2178108e-10 -2.1433705e-10 2.9547961e-10 1.7253658e-07 2.3679070e-08 1.2084901e-07 -3.6358434e-09 2.0755052e-07 1.1523379e-07
5.1238889e+00 4.4514381e-09 8.4747927e-10 1.6937907e-09 3.1067119e-10 7.3388934e-10 1.9312547e-10 1.7336035e-07 2.3683895e-08 1.2122956e-07 -3.6987394e-09 2.0770591e-07 1.1522523e-07
5.1277778e+00 4.4863601e-09 -8.0612331e-10 2.1755616e-09 -8.4977972e-10 5.9798911e-10 -2.6648868e-10 1.7413033e-07 2.3532469e-08 1.2158622e-07 -3.7874386e-09 2.0779545e-07 1.1526542e-07
5.1313889e+00 4.5105108e-09 -5.9165038e-10 1.7298969e-09 3.1017373e-11 2.2857104e-10 6.3742760e-10 1.7532157e-07 2.3389063e-08 1.2214403e-07 -3.6726021e-09 2.0780950e-07 1.1550631e-07
5.1369444e+00 4.5368717e-09 -2.6878570e-10 2.2402797e-09 6.5800183e-10 -1.4429535e-10 8.0794430e-10 1.7610004e-07 2.3392532e-08 1.2252576e-07 -3.4910564e-09 2.0788322e-07 1.1545531e-07
5.1405556e+00 4.5592789e-09 3.0080514e-10 1.9395708e-09 1.0178048e-09 8.2482319e-10 -1.2787155e-09 1.7688381e-07 2.3422204e-08 1.2286806e-07 -3.4484113e-09 2.0803234e-07 1.1534303e-07
5.1441667e+00 4.5985911e-09 -2.6905232e-11 1.8085666e-09 -6.2415789e-10 5.5166552e-10 2.4226586e-10 1.7773503e-07 2.3414799e-08 1.2323616e-07 -3.5738880e-09 2.0817518e-07 1.1538069e-07
5.1480556e+00 4.6371346e-09 -3.6568787e-11 1.9342829e-09 -4.5135626e-10 6.7261126e-10 8.0511634e-11 1.7853132e-07 2.3452392e-08 1.2360125e-07 -3.6245122e-09 2.0833092e-07 1.1533065e-07
5.1516667e+00 4.6671192e-09 3.8358353e-10 2.0633286e-09 -1.5944302e-11 7.6500145e-10 -5.4237000e-10 1.7933274e-07 2.3608762e-08 1.2398008e-07 -3.6617437e-09 2.0840461e-07 1.1529910e-07
5.1552778e+00 4.6970378e-09 1.0598326e-09 2.0848540e-09 -3.2773151e-10 -8.4730441e-11 2.5112003e-10 1.8013917e-07 2.3710338e-08 1.2437417e-07 -3.5814796e-09 2.0842612e-07 1.1547078e-07
5.1588889e+00 4.7257921e-09 -1.2221023e-10 2.2304327e-09 1.0686313e-09 2.8330120e-10 1.3335842e-09 1.8101298e-07 2.3736156e-08 1.2482539e-07 -3.4688498e-09 2.0846463e-07 1.1571631e-07
5.1627778e+00 4.7548944e-09 3.4350596e-10 2.3574099e-09 -1.0323256e-10 4.6779302e-11 7.7093413e-10 1.8182981e-07 2.3821826e-08 1.2527418e-07 -3.4231853e-09 2.0850839e-07 1.1588268e-07
5.1663889e+00 4.7894224e-09 4.4729366e-10 2.5568364e-09 5.2475068e-10 3.5707693e-10 7.6486524e-10 1.8265272e-07 2.3911937e-08 1.2575225e-07 -3.3307137e-09 2.0846142e-07 1.1595001e-07
5.1700000e+00 4.8258144e-09 3.8450011e-10 2.6779293e-09 3.2883342e-10 -7.9061261e-10 -1.4341829e-10 1.8348203e-07 2.3921280e-08 1.2616944e-07 -3.2654396e-09 2.0851773e-07 1.1596845e-07
5.1736111e+00 4.8642685e-09 -2.9825985e-10 1.8902987e-09 2.7369667e-10 1.3104393e-09 3.1363414e-10 1.8438163e-07 2.3815739e-08 1.2646432e-07 -3.1910415e-09 2.0861841e-07 1.1608748e-07
5.1775000e+00 4.8964016e-09 -6.0637548e-10 1.1079802e-09 3.6400137e-10 -4.4748930e-10 7.0663649e-10 1.8522230e-07 2.3785523e-08 1.2666971e-07 -3.2052849e-09 2.0853171e-07 1.1614879e-07
5.1811111e+00 4.9264108e-09 3.2745790e-10 1.1409859e-09 -4.9547895e-10 -3.5285034e-10 -1.4065556e-10 1.8606829e-07 2.3842416e-08 1.2696828e-07 -3.2555895e-09 2.0843666e-07 1.1611224e-07
5.1847222e+00 4.9585234e-09 1.9770848e-10 2.1283471e-09 3.1128532e-11 -5.2449726e-10 -1.9673845e-10 1.8691950e-07 2.3851047e-08 1.2735841e-07 -3.2279910e-09 2.0836769e-07 1.1613756e-07
5.1883333e+00 4.9874788e-09 -1.1803691e-10 2.1435977e-09 2.2362688e-10 -1.1216903e-10 4.3044940e-10 1.8784153e-07 2.3931000e-08 1.2780822e-07 -3.1949355e-09 2.0829753e-07 1.1623763e-07
5.1922222e+00 5.0164730e-09 8.0335083e-10 2.4299656e-09 5.9706004e-11 -4.8920563e-10 4.2729675e-10 1.8916830e-07 2.4049780e-08 1.2837280e-07 -3.1980799e-09 2.0817203e-07 1.1636067e-07
5.1977778e+00 5.0602845e-09 -9.0668872e-11 1.5883670e-09 -7.8572152e-11 -2.6378812e-10 3.1090953e-10 1.9003789e-07 2.4041845e-08 1.2873774e-07 -3.2719809e-09 2.0807300e-07 1.1642210e-07
5.2013889e+00 5.1003467e-09 1.7418320e-11 2.4077272e-09 -6.0359072e-10 -6.5036737e-10 2.5619898e-10 1.9091338e-07 2.4060286e-08 1.2912942e-07 -3.2381067e-09 2.0796584e-07 1.1645935e-07
5.2050000e+00 5.1293658e-09 1.5280634e-10 1.8810653e-09 9.1627559e-10 -3.3877421e-10 8.7655796e-11 1.9179364e-07 2.4054102e-08 1.2946907e-07 -3.1403319e-09 2.0784421e-07 1.1641103e-07
5.2086111e+00 5.1560671e-09 -2.0988708e-10 1.8380618e-09 -1.3739525e-11 -7.8396014e-10 -5.3374234e-10 1.9267837e-07 2.4020609e-08 1.2983742e-07 -3.1060584e-09 2.0773945e-07 1.1636284e-07
5.2122222e+00 5.1815291e-09 -9.9282341e-11 2.1953878e-09 3.3011041e-10 -1.8305523e-10 8.8961583e-11 1.9363714e-07 2.3932621e-08 1.3030924e-07 -3.0801964e-09 2.0767521e-07 1.1640343e-07
5.2161111e+00 5.2210598e-09 -6.5489639e-10 2.6019493e-09 -1.0843567e-10 -3.6757701e-10 2.5892699e-10 1.9453396e-07 2.3827217e-08 1.3073576e-07 -3.0951631e-09 2.0759968e-07 1.1644786e-07
5.2197222e+00 5.2578937e-09 -3.1806719e-10 2.0684022e-09 -2.9718693e-11 -3.2959588e-10 1.5120565e-10 1.9543663e-07 2.3713253e-08 1.3103373e-07 -3.1503198e-09 2.0744714e-07 1.1639417e-07
5.2233333e+00 5.2893927e-09 -7.3390995e-10 1.1943944e-09 -4.7941986e-10 -1.0784610e-09 -6.4681238e-10 1.9634516e-07 2.3638127e-08 1.3135483e-07 -3.2262237e-09 2.0722978e-07 1.1636431e-07
5.2269444e+00 5.3262708e-09 4.0442438e-11 2.3215592e-09 -2.2123151e-10 -9.2797899e-10 3.7121391e-10 1.9733070e-07 2.3581762e-08 1.3176192e-07 -3.2162906e-09 2.0708519e-07 1.1641881e-07
5.2308333e+00 5.3667557e-09 -5.2357060e-10 1.8177020e-09 3.0637198e-10 -3.1132185e-10 9.5888900e-11 1.9825239e-07 2.3529557e-08 1.3207291e-07 -3.2225167e-09 2.0679834e-07 1.1647625e-07
5.2344444e+00 5.4027240e-09 4.1673211e-11 1.5875559e-09 -3.6384374e-10 -2.3365506e-09 4.3431235e-10 1.9917991e-07 2.3539889e-08 1.3238715e-07 -3.2397607e-09 2.0652085e-07 1.1628246e-07
5.2380556e+00 5.4349016e-09 5.3703095e-11 1.8533598e-09 2.0466855e-10 -2.2485714e-10 -2.2230953e-09 2.0011332e-07 2.3463368e-08 1.3271160e-07 -3.1624910e-09 2.0646409e-07 1.1581388e-07
5.2416667e+00 5.4715557e-09 -7.6005125e-10 1.6992929e-09 5.0859054e-10 -2.9910325e-10 -2.1023203e-09 2.0112715e-07 2.3329263e-08 1.3302578e-07 -3.2310987e-09 2.0640738e-07 1.1544794e-07
5.2455556e+00 5.5284857e-09 -3.8941863e-10 1.4952248e-09 -1.0966566e-09 -1.8704013e-10 -1.0342975e-09 2.0207623e-07 2.3277888e-08 1.3331175e-07 -3.4200729e-09 2.0633639e-07 1.1523068e-07
5.2491667e+00 5.5610323e-09 -8.4816587e-11 1.6361724e-09 -6.4772080e-10 -4.6819587e-10 -9.7112493e-10 2.0354630e-07 2.3282058e-08 1.3392093e-07 -3.5882474e-09 2.0622592e-07 1.1524573e-07
5.2547222e+00 5.6040635e-09 1.0983845e-10 2.6996254e-09 -3.6132596e-10 -1.9463694e-10 1.0614173e-09 2.0450785e-07 2.3322351e-08 1.3433386e-07 -3.5690384e-09 2.0618939e-07 1.1532304e-07
5.2583333e+00 5.6311844e-09 2.6209598e-10 1.8218377e-09 5.3863949e-10 -1.4256092e-10 -3.4782325e-10 2.0547365e-07 2.3310926e-08 1.3476374e-07 -3.6000964e-09 2.0618888e-07 1.1514365e-07
5.2619444e+00 5.6536554e-09 -3.6755824e-10 2.8853957e-09 -8.2532895e-10 1.3783702e-10 -1.3081039e-09 2.0651892e-07 2.3305594e-08 1.3525070e-07 -3.7643941e-09 2.0621228e-07 1.1494366e-07
5.2658333e+00 5.6874551e-09 3.2185542e-10 2.0658770e-09 -5.8293770e-10 6.2779110e-11 -4.0605416e-10 2.0749534e-07 2.3372155e-08 1.3569145e-07 -3.8054545e-09 2.0619800e-07 1.1488681e-07
5.2694444e+00 5.7215501e-09 2.9255411e-10 2.7603265e-09 2.0391876e-10 -1.9464024e-10 -1.1876247e-10 2.0847747e-07 2.3396352e-08 1.3618125e-07 -3.8227408e-09 2.0622954e-07 1.1484219e-07
5.2730556e+00 5.7542109e-09 -6.9194471e-11 2.6028818e-09 -3.6348418e-10 4.8576089e-10 -2.9305360e-10 2.0946497e-07 2.3366663e-08 1.3666246e-07 -3.8530644e-09 2.0621281e-07 1.1479728e-07
5.2766667e+00 5.7842378e-09 -2.0486312e-10 2.6663324e-09 8.3573648e-11 -6.4019642e-10 -1.2149015e-10 2.1045759e-07 2.3357725e-08 1.3710433e-07 -3.8448108e-09 2.0620572e-07 1.1480180e-07
5.2802778e+00 5.8139668e-09 1.2235994e-10 2.1720530e-09 -7.3865507e-12 5.7476934e-10 1.6313813e-10 2.1153259e-07 2.3305622e-08 1.3750665e-07 -3.8645157e-09 2.0627732e-07 1.1474790e-07
5.2841667e+00 5.8496859e-09 -5.6895816e-10 1.9187246e-09 -1.6151228e-10 3.8977848e-11 -6.2513993e-10 2.1253716e-07 2.3266394e-08 1.3788640e-07 -3.9474497e-09 2.0626913e-07 1.1466088e-07
5.2877778e+00 5.8883039e-09 2.0685588e-10 2.2394881e-09 -6.0403198e-10 -1.1459400e-10 -1.7809927e-10 2.1354843e-07 2.3202587e-08 1.3831774e-07 -4.0681252e-09 2.0620188e-07 1.1473248e-07
5.2913889e+00 5.9278421e-09 -7.9583888e-10 2.4836572e-09 -5.0989591e-10 -5.0620244e-10 8.3907133e-10 2.1456598e-07 2.3137815e-08 1.3874234e-07 -4.1154500e-09 2.0613601e-07 1.1473737e-07
5.2950000e+00 5.9617288e-09 1.9794101e-10 2.1656381e-09 7.3051173e-11 -1.0179804e-10 -7.9395289e-10 2.1566854e-07 2.3215542e-08 1.3924834e-07 -4.1985840e-09 2.0610544e-07 1.1453871e-07
5.2988889e+00 6.0009451e-09 4.6829009e-10 2.9792148e-09 -7.8562851e-10 -1.6019234e-10 -9.0889096e-10 2.1669910e-07 2.3304574e-08 1.3969899e-07 -4.2540836e-09 2.0603515e-07 1.1444585e-07
5.3025000e+00 6.0406578e-09 3.5353946e-10 1.9554258e-09 2.7332489e-10 -4.8866584e-10 5.1738461e-11 2.1773725e-07 2.3309208e-08 1.4005584e-07 -4.2462242e-09 2.0600377e-07 1.1460376e-07
5.3061111e+00 6.0896530e-09 -3.1075522e-10 1.9520529e-09 -2.0077678e-10 1.9902931e-10 1.4059591e-09 2.1878246e-07 2.3249644e-08 1.4044975e-07 -4.2813865e-09 2.0603930e-07 1.1475016e-07
5.3097222e+00 6.1230928e-09 -2.3907150e-10 2.3612297e-09 -1.2379875e-10 1.2886155e-10 -5.4656169e-11 2.2048242e-07 2.3100329e-08 1.4112467e-07 -4.3218913e-09 2.0611607e-07 1.1479996e-07
5.3155556e+00 6.1732321e-09 -6.1415589e-10 2.2137196e-09 -1.0765707e-10 3.0984493e-10 3.3927840e-10 2.2154234e-07 2.2986722e-08 1.4146234e-07 -4.4150968e-09 2.0621282e-07 1.1483099e-07
5.3191667e+00 6.2113413e-09 -4.3452690e-10 1.4837103e-09 -7.5270117e-10 5.8321437e-10 -5.2873791e-11 2.2260847e-07 2.3030578e-08 1.4178301e-07 -4.5329835e-09 2.0620975e-07 1.1469056e-07
5.3227778e+00 6.2458978e-09 8.3934905e-10 2.0275955e-09 -3.3548361e-10 -6.1149051e-10 -1.2434230e-09 2.2368082e-07 2.3130126e-08 1.4222782e-07 -4.4703776e-09 2.0608628e-07 1.1456833e-07
5.3263889e+00 6.2839726e-09 7.9559956e-11 2.8429966e-09 9.1338359e-10 -5.2828657e-10 1.1515822e-10 2.2475977e-07 2.3191577e-08 1.4270233e-07 -4.3551480e-09 2.0609188e-07 1.1456946e-07
5.3300000e+00 6.3230842e-09 4.8768190e-10 2.3528912e-09 1.5027491e-10 5.7999407e-10 -1.0473999e-10 2.2592842e-07 2.3185888e-08 1.4317113e-07 -4.3195245e-09 2.0612836e-07 1.1441278e-07
5.3338889e+00 6.3566962e-09 -5.3645038e-10 2.4136963e-09 1.5506902e-10 -2.6734238e-10 -1.2382168e-09 2.2701933e-07 2.3056133e-08 1.4368456e-07 -4.2658008e-09 2.0610892e-07 1.1424266e-07
5.3375000e+00 6.3899720e-09 -6.6128173e-10 3.2083794e-09 3.4084272e-10 8.7885045e-11 -3.3215063e-10 2.2811610e-07 2.2961871e-08 1.4412043e-07 -4.2375046e-09 2.0618033e-07 1.1420102e-07
5.3411111e+00 6.4253091e-09 -2.0883189e-10 1.5643820e-09 -7.9647526e-11 5.7135058e-10 -5.2220254e-11 2.2921959e-07 2.2887805e-08 1.4451388e-07 -4.1984665e-09 2.0616248e-07 1.1418373e-07
5.3447222e+00 6.4684473e-09 -4.7485551e-10 2.7438362e-09 4.3999907e-10 -7.3612733e-10 -1.0740766e-10 2.3041543e-07 2.2977961e-08 1.4504742e-07 -4.0419030e-09 2.0619458e-07 1.1406765e-07
5.3486111e+00 6.5063203e-09 1.2476196e-09 2.6810457e-09 9.0197340e-10 1.0112844e-09 -8.8749408e-10 2.3153169e-07 2.3128052e-08 1.4551934e-07 -3.9609259e-09 2.0634856e-07 1.1394826e-07
5.3522222e+00 6.5366498e-09 1.3784323e-10 2.4864295e-09 -1.5449253e-10 4.1007019e-10 -2.1464429e-10 2.3265352e-07 2.3171191e-08 1.4599749e-07 -4.0069234e-09 2.0646097e-07 1.1388392e-07
5.3558333e+00 6.5713908e-09 2.6036257e-10 2.7492319e-09 -2.7009979e-10 6.2757429e-10 -3.7922816e-10 2.3378243e-07 2.3190576e-08 1.4653620e-07 -4.0762931e-09 2.0658803e-07 1.1377091e-07
5.3594444e+00 6.6193998e-09 -8.1429200e-11 3.1496294e-09 -3.7023516e-10 5.4525419e-10 -6.6389747e-10 2.3500817e-07 2.3249238e-08 1.4708106e-07 -4.1220323e-09 2.0672179e-07 1.1378162e-07
5.3633333e+00 6.6797292e-09 5.8424897e-10 2.3903948e-09 -2.1815488e-11 6.0120886e-10 7.5568334e-10 2.3615468e-07 2.3369581e-08 1.4749795e-07 -4.0869954e-09 2.0678473e-07 1.1385300e-07
5.3669444e+00 6.7166611e-09 5.2660726e-10 2.1745268e-09 3.4523293e-10 -2.0134904e-11 -9.6777567e-11 2.3730716e-07 2.3499631e-08 1.4790539e-07 -3.9268166e-09 2.0685361e-07 1.1405863e-07
5.3705556e+00 6.7495787e-09 6.7385363e-10 2.2868963e-09 1.1333405e-09 6.5586631e-10 1.9948279e-09 2.3909110e-07 2.3699852e-08 1.4872915e-07 -3.7552252e-09 2.0697296e-07 1.1437480e-07
5.3761111e+00 6.7992803e-09 5.2747255e-10 3.5761767e-09 -1.0379199e-10 6.0236316e-11 -9.7785377e-11 2.4025806e-07 2.3718053e-08 1.4924129e-07 -3.8040262e-09 2.0697949e-07 1.1438427e-07
5.3797222e+00 6.8361328e-09 -3.5946524e-10 2.0316984e-09 -3.4667907e-10 3.7213789e-14 1.8523267e-10 2.4143239e-07 2.3658743e-08 1.4967057e-07 -3.8677539e-09 2.0696884e-07 1.1429610e-07
5.3833333e+00 6.8853823e-09 -1.8800906e-10 2.6688683e-09 -2.4157665e-10 -9.8291129e-11 -9.9916526e-10 2.4270631e-07 2.3600130e-08 1.5019207e-07 -3.9277983e-09 2.0695942e-07 1.1411559e-07
5.3872222e+00 6.9365228e-09 -3.1438926e-10 2.6336225e-09 -2.7308959e-10 1.7507967e-11 -5.4805015e-10 2.4389750e-07 2.3516430e-08 1.5069020e-07 -3.9470663e-09 2.0696919e-07 1.1408895e-07
5.3908333e+00 6.9819246e-09 -4.5822125e-10 2.8208189e-09 9.5231724e-11 7.2677597e-11 3.0218524e-10 2.4509510e-07 2.3452467e-08 1.5116186e-07 -3.9247132e-09 2.0698110e-07 1.1414208e-07
5.3944444e+00 7.0113842e-09 -1.3221087e-10 2.3437851e-09 1.1110393e-10 3.7256912e-11 1.8820036e-10 2.4629755e-07 2.3463278e-08 1.5161251e-07 -3.9638921e-09 2.0690746e-07 1.1415840e-07
5.3980556e+00 7.0387273e-09 2.3200644e-10 2.5908114e-09 -4.7275469e-10 -7.1701401e-10 -3.7576040e-11 2.4759756e-07 2.3488320e-08 1.5212499e-07 -3.9634982e-09 2.0689441e-07 1.1396005e-07
5.4019444e+00 7.0662296e-09 -1.7363806e-11 2.6199959e-09 4.7613060e-10 6.0522695e-10 -1.6625472e-09 2.4881028e-07 2.3507738e-08 1.5256220e-07 -3.8393124e-09 2.0694033e-07 1.1369663e-07
5.4055556e+00 7.1038546e-09 1.9660886e-10 2.1674091e-09 6.7020004e-10 -1.8142420e-10 -7.6901094e-10 2.5002981e-07 2.3549385e-08 1.5300091e-07 -3.7925565e-09 2.0684362e-07 1.1353642e-07
5.4091667e+00 7.1457214e-09 1.8782720e-10 2.6363690e-09 -2.3860707e-10 -7.1126990e-10 -7.0980464e-10 2.5135155e-07 2.3622667e-08 1.5345439e-07 -3.8955234e-09 2.0682768e-07 1.1347655e-07
5.4130556e+00 7.1950912e-09 4.4030472e-10 1.9745834e-09 -6.4396620e-10 5.7461934e-10 1.9662319e-10 2.5258602e-07 2.3732151e-08 1.5386645e-07 -3.9883651e-09 2.0683887e-07 1.1346449e-07
5.4166667e+00 7.2290736e-09 5.7031627e-10 2.5374110e-09 -2.1303427e-10 -4.7129051e-10 -3.0796277e-10 2.5382628e-07 2.3834101e-08 1.5441032e-07 -4.0131885e-09 2.0670041e-07 1.1344657e-07
5.4202778e+00 7.2627900e-09 3.7076254e-10 3.4178953e-09 -1.6105079e-11 -8.0680518e-10 1.4253134e-10 2.5507229e-07 2.3897173e-08 1.5498484e-07 -4.0484309e-09 2.0661580e-07 1.1342283e-07
5.4238889e+00 7.2962346e-09 2.1143749e-10 2.8730014e-09 -3.0920929e-10 2.5775053e-11 -3.6170628e-10 2.5632442e-07 2.3838297e-08 1.5546857e-07 -3.9767664e-09 2.0663186e-07 1.1335670e-07
5.4275000e+00 7.3342657e-09 -7.5490628e-10 2.4238583e-09 9.7072824e-10 1.2245252e-10 -2.4866883e-10 2.5768008e-07 2.3721163e-08 1.5589102e-07 -3.8805332e-09 2.0666920e-07 1.1335092e-07
5.4313889e+00 7.3745828e-09 -2.4909693e-10 1.8715331e-09 -1.4587266e-10 1.9768154e-10 1.9913947e-10 2.5962938e-07 2.3631231e-08 1.5655860e-07 -3.8897503e-09 2.0652706e-07 1.1337016e-07
5.4369444e+00 7.4301708e-09 -2.9049847e-10 2.8799038e-09 9.0570014e-11 -1.0505203e-09 -8.3704847e-11 2.6090420e-07 2.3508266e-08 1.5704165e-07 -3.9058012e-09 2.0641326e-07 1.1332141e-07
5.4405556e+00 7.4655409e-09 -8.4456488e-10 2.4094894e-09 -2.3873194e-10 2.1239739e-14 -3.6629618e-10 2.6218551e-07 2.3409340e-08 1.5752302e-07 -3.9898874e-09 2.0639157e-07 1.1329135e-07
5.4441667e+00 7.5059121e-09 -6.8598981e-11 2.8614321e-09 -5.3744890e-10 -2.0025137e-10 8.8787102e-11 2.6347414e-07 2.3469125e-08 1.5801305e-07 -3.9961498e-09 2.0635123e-07 1.1321980e-07
5.4477778e+00 7.5511340e-09 6.2045993e-10 2.5043700e-09 4.7964214e-10 -1.7212958e-10 -7.4919734e-10 2.6477106e-07 2.3559030e-08 1.5848150e-07 -3.9249177e-09 2.0639310e-07 1.1322856e-07
5.4513889e+00 7.6027633e-09 2.0943277e-10 2.6250784e-09 1.7788485e-10 5.5865091e-10 8.3002910e-10 2.6617669e-07 2.3615242e-08 1.5900325e-07 -3.9277427e-09 2.0650208e-07 1.1329012e-07
5.4552778e+00 7.6482253e-09 2.7239062e-10 2.6799112e-09 -2.0209841e-10 3.7544988e-10 -3.0242161e-10 2.6748915e-07 2.3600733e-08 1.5944028e-07 -3.9539620e-09 2.0651360e-07 1.1326678e-07
5.4588889e+00 7.6872201e-09 -4.0632613e-10 2.1056248e-09 -3.9926234e-11 -2.6910953e-10 8.7051343e-11 2.6880804e-07 2.3528208e-08 1.5993537e-07 -3.9615458e-09 2.0655154e-07 1.1317596e-07
5.4625000e+00 7.7233808e-09 -2.6313207e-10 3.3154922e-09 -3.0078015e-11 6.1930184e-10 -9.2541254e-10 2.7013428e-07 2.3388856e-08 1.6052576e-07 -4.0572274e-09 2.0665867e-07 1.1318987e-07
5.4661111e+00 7.7730044e-09 -1.0231934e-09 3.1492377e-09 -8.5313664e-10 3.6965450e-10 1.0538003e-09 2.7157182e-07 2.3309834e-08 1.6111615e-07 -4.1165548e-09 2.0671964e-07 1.1327849e-07
5.4700000e+00 7.8242636e-09 3.4586181e-10 2.8537569e-09 3.4461608e-10 1.5295411e-10 -2.9418240e-10 2.7291464e-07 2.3411071e-08 1.6167644e-07 -4.0749095e-09 2.0667993e-07 1.1310370e-07
5.4736111e+00 7.8658931e-09 5.8863131e-10 3.2813060e-09 3.9801960e-11 -5.1951302e-10 -1.3192873e-09 2.7426387e-07 2.3490907e-08 1.6226442e-07 -4.1074480e-09 2.0660622e-07 1.1298315e-07
5.4772222e+00 7.8991834e-09 1.4831465e-10 3.1570674e-09 -3.4015744e-10 -1.6090014e-10 2.0655021e-10 2.7572383e-07 2.3450123e-08 1.6285608e-07 -4.1646729e-09 2.0657141e-07 1.1293246e-07
5.4811111e+00 7.9413099e-09 -4.9788916e-10 2.8588068e-09 -1.5034188e-10 -1.3752474e-10 -6.4107724e-10 2.7708739e-07 2.3383330e-08 1.6337031e-07 -4.2044238e-09 2.0656628e-07 1.1288536e-07
5.4847222e+00 7.9912143e-09 -1.1865978e-10 2.7719032e-09 -2.1658961e-10 9.0198508e-11 2.0636310e-10 2.7845823e-07 2.3275952e-08 1.6387318e-07 -4.2287544e-09 2.0656388e-07 1.1279616e-07
5.4883333e+00 8.0263861e-09 -8.7252227e-10 2.7344696e-09 -8.0005443e-12 -1.1235006e-10 -1.0297916e-09 2.8057910e-07 2.2958439e-08 1.6465054e-07 -4.2383448e-09 2.0652423e-07 1.1246148e-07
5.4938889e+00 8.0814720e-09 -1.0325548e-09 2.7983715e-09 -4.9541492e-11 -1.2553086e-10 -9.7825214e-10 2.8196602e-07 2.2767188e-08 1.6517891e-07 -4.2087295e-09 2.0637981e-07 1.1231096e-07
5.4975000e+00 8.1240461e-09 -7.3283719e-10 2.9872524e-09 3.2291327e-10 -1.2075960e-09 -4.1125168e-10 2.8336102e-07 2.2612003e-08 1.6564928e-07 -4.1825840e-09 2.0629422e-07 1.1226445e-07
5.5011111e+00 8.1758187e-09 -6.9964364e-10 2.1631634e-09 -8.1569963e-11 4.1750865e-10 -1.8063341e-11 2.8487196e-07 2.2505532e-08 1.6608060e-07 -4.2598964e-09 2.0631994e-07 1.1213609e-07
5.5050000e+00 8.2177170e-09 -2.1296397e-10 2.2224546e-09 -5.8110828e-10 -1.9702055e-10 -1.0821072e-09 2.8628153e-07 2.2550485e-08 1.6658014e-07 -4.2777574e-09 2.0626308e-07 1.1196896e-07
5.5086111e+00 8.2525318e-09 6.2791526e-10 3.2474133e-09 4.1623802e-10 -3.2787785e-10 -4.6064551e-10 2.8769686e-07 2.2583231e-08 1.6713891e-07 -4.2451824e-09 2.0610934e-07 1.1191141e-07
5.5122222e+00 8.2849110e-09 -3.2564406e-10 2.8710860e-09 -1.1554621e-10 -1.0912400e-09 -7.0573678e-11 2.8911830e-07 2.2559173e-08 1.6763275e-07 -4.2183375e-09 2.0603406e-07 1.1189652e-07
5.5158333e+00 8.3238746e-09 1.0357024e-10 2.5364309e-09 3.6334579e-10 3.9635269e-10 -6.6861598e-11 2.9065671e-07 2.2612086e-08 1.6819036e-07 -4.2190851e-09 2.0608858e-07 1.1170967e-07
5.5197222e+00 8.3677677e-09 3.4996463e-10 3.1332449e-09 -3.6975410e-10 7.0969612e-11 -1.5347794e-09 2.9209252e-07 2.2651264e-08 1.6870168e-07 -4.2552203e-09 2.0607849e-07 1.1147501e-07
5.5233333e+00 8.4090118e-09 1.1682853e-11 2.4656311e-09 3.6198313e-11 -1.6409927e-10 -6.3130230e-10 2.9353678e-07 2.2726353e-08 1.6927087e-07 -4.2442114e-09 2.0600329e-07 1.1135685e-07
5.5269444e+00 8.4664424e-09 6.8144773e-10 3.7669415e-09 6.5422678e-11 -5.3010199e-10 -4.5934523e-10 2.9499072e-07 2.2804616e-08 1.6993116e-07 -4.2461135e-09 2.0590410e-07 1.1123921e-07
5.5305556e+00 8.5220637e-09 4.0974789e-11 3.4632062e-09 -8.2980475e-11 -3.8549791e-10 -6.2657867e-10 2.9656563e-07 2.2745205e-08 1.7060296e-07 -4.2214801e-09 2.0584833e-07 1.1098759e-07
5.5344444e+00 8.5656212e-09 -5.5020577e-10 3.3674190e-09 2.9412365e-10 -9.2519876e-11 -1.5301706e-09 2.9803621e-07 2.2671234e-08 1.7113080e-07 -4.1439173e-09 2.0585189e-07 1.1079036e-07
5.5380556e+00 8.6173843e-09 -1.3260823e-10 2.4123766e-09 4.2183998e-10 1.2539532e-10 -2.9044646e-10 2.9951560e-07 2.2642267e-08 1.7158382e-07 -4.0234570e-09 2.0577622e-07 1.1060613e-07
5.5416667e+00 8.6685265e-09 -1.3477417e-10 2.5481783e-09 6.9010188e-10 -8.2392911e-10 -1.4101264e-09 3.0100298e-07 2.2523993e-08 1.7209164e-07 -3.9783321e-09 2.0572959e-07 1.1041024e-07
5.5452778e+00 8.7108574e-09 -9.5698746e-10 3.0124603e-09 -2.7356430e-10 3.9356529e-10 -3.9810085e-10 3.0261253e-07 2.2431641e-08 1.7268505e-07 -3.9743932e-09 2.0581294e-07 1.1035036e-07
5.5491667e+00 8.7526487e-09 1.6539816e-10 3.0211900e-09 3.0732628e-10 3.2081863e-10 -1.1515708e-10 3.0492682e-07 2.2500233e-08 1.7364332e-07 -4.0197435e-09 2.0602475e-07 1.1035905e-07
5.5547222e+00 8.8242309e-09 2.4615280e-10 3.7992169e-09 -5.7942792e-10 9.5003813e-10 1.6730971e-10 3.0644154e-07 2.2480580e-08 1.7429633e-07 -4.1507717e-09 2.0615595e-07 1.1032235e-07
5.5583333e+00 8.8744530e-09 -4.2756616e-10 3.3511636e-09 -6.3006320e-10 2.6109230e-10 -5.0608468e-10 3.0796387e-07 2.2554662e-08 1.7486606e-07 -4.2691050e-09 2.0617148e-07 1.1017658e-07
5.5619444e+00 8.9132440e-09 1.1114007e-09 2.8873104e-09 -4.6224412e-10 -1.1772132e-10 -8.3944249e-10 3.0949289e-07 2.2761034e-08 1.7543725e-07 -4.3235060e-09 2.0616001e-07 1.1013457e-07
5.5655556e+00 8.9526500e-09 7.9357542e-10 3.3671453e-09 -3.9919299e-11 1.1815601e-11 4.5161368e-10 3.1102881e-07 2.2866458e-08 1.7603705e-07 -4.3380694e-09 2.0622679e-07 1.1003738e-07
5.5691667e+00 8.9938585e-09 1.7956583e-10 3.2006661e-09 -9.4512147e-11 6.0461853e-10 -1.3487830e-09 3.1269141e-07 2.2850499e-08 1.7664278e-07 -4.4034892e-09 2.0629029e-07 1.0985376e-07
5.5730556e+00 9.0452063e-09 -3.1635779e-10 2.9582682e-09 -4.6622859e-10 -6.0320900e-11 -2.2504771e-10 3.1424257e-07 2.2780446e-08 1.7723401e-07 -4.4881710e-09 2.0628047e-07 1.0975652e-07
5.5766667e+00 9.0793405e-09 -3.3028865e-10 3.5156139e-09 -3.1544999e-10 -3.0392637e-11 -6.7258159e-10 3.1579926e-07 2.2773711e-08 1.7785853e-07 -4.5091129e-09 2.0635388e-07 1.0966595e-07
5.5802778e+00 9.1098282e-09 2.6812164e-10 3.3228080e-09 1.2214051e-10 7.0802159e-10 -1.6342447e-10 3.1748203e-07 2.2830635e-08 1.7848921e-07 -4.4452681e-09 2.0626403e-07 1.0953567e-07
5.5841667e+00 9.1480851e-09 2.1980435e-10 3.0898113e-09 4.2510040e-10 -1.4781630e-09 -9.5323220e-10 3.1905195e-07 2.2859385e-08 1.7907759e-07 -4.3842714e-09 2.0616911e-07 1.0947003e-07
5.5877778e+00 9.1957129e-09 4.5578132e-11 3.3528869e-09 1.3794635e-10 6.0202389e-10 3.4732199e-10 3.2063026e-07 2.2820022e-08 1.7972855e-07 -4.4065382e-09 2.0620034e-07 1.0948448e-07
5.5913889e+00 9.2460603e-09 -4.0892838e-10 3.7750578e-09 -3.4348639e-10 -3.1373346e-10 -2.1398679e-10 3.2221662e-07 2.2710399e-08 1.8036450e-07 -4.4455690e-09 2.0620867e-07 1.0945595e-07
5.5950000e+00 9.2898056e-09 -6.0297468e-10 3.1885829e-09 -1.6797638e-11 3.9058655e-10 -4.9366218e-11 3.2393397e-07 2.2715305e-08 1.8104237e-07 -4.5439689e-09 2.0618233e-07 1.0941820e-07
5.5988889e+00 9.3432832e-09 6.4502275e-10 3.7038017e-09 -8.2662947e-10 -6.1638380e-10 -2.7417611e-10 3.2553753e-07 2.2866640e-08 1.8173973e-07 -4.5770514e-09 2.0608375e-07 1.0936500e-07
5.6025000e+00 9.3934533e-09 7.5191656e-10 3.9322673e-09 5.2125203e-10 -2.9353488e-10 -2.1691162e-10 3.2714890e-07 2.2965657e-08 1.8237663e-07 -4.5751383e-09 2.0607645e-07 1.0920216e-07
5.6061111e+00 9.4346494e-09 1.6208273e-10 3.0416645e-09 -5.0359223e-10 2.2614421e-10 -1.2862508e-09 3.2964258e-07 2.2914933e-08 1.8327821e-07 -4.7390872e-09 2.0616814e-07 1.0879198e-07
5.6116667e+00 9.5047421e-09 -4.6642613e-10 3.3752956e-09 -4.8010104e-10 3.2402457e-10 -1.1747938e-09 3.3127346e-07 2.2899228e-08 1.8387003e-07 -4.7905461e-09 2.0612985e-07 1.0868459e-07
5.6152778e+00 9.5512472e-09 3.2145694e-10 3.1050813e-09 5.0959505e-12 -6.7753224e-10 1.8341491e-10 3.3291225e-07 2.2994939e-08 1.8445562e-07 -4.7895258e-09 2.0598182e-07 1.0869403e-07
5.6188889e+00 9.5972403e-09 5.6203130e-10 3.3070373e-09 4.3216050e-12 -6.8884524e-10 -9.6208061e-11 3.3455869e-07 2.3112632e-08 1.8504933e-07 -4.7567625e-09 2.0590580e-07 1.0854451e-07
5.6225000e+00 9.6406421e-09 5.2436662e-10 3.1940855e-09 2.9810917e-10 -1.2929175e-11 -1.2840220e-09 3.3634050e-07 2.3114779e-08 1.8567380e-07 -4.7460414e-09 2.0585921e-07 1.0840962e-07
5.6263889e+00 9.6917847e-09 -5.0596233e-10 3.1553382e-09 -2.0621384e-10 -3.8643789e-10 1.2786495e-10 3.3800359e-07 2.3080389e-08 1.8630274e-07 -4.7347066e-09 2.0580272e-07 1.0835867e-07
5.6300000e+00 9.7406589e-09 1.8851220e-10 3.7315415e-09 3.1084288e-10 -1.3497389e-10 -5.9816617e-10 3.3967433e-07 2.3148219e-08 1.8691033e-07 -4.8286731e-09 2.0570346e-07 1.0824663e-07
5.6336111e+00 9.7810999e-09 4.3761039e-10 2.9215313e-09 -1.1782266e-09 -7.8124388e-10 -4.3604260e-10 3.4148125e-07 2.3291287e-08 1.8754949e-07 -5.0425524e-09 2.0557087e-07 1.0816575e-07
5.6375000e+00 9.8237815e-09 7.8868796e-10 3.5772167e-09 -6.5502387e-10 -3.5527956e-10 -2.5727292e-10 3.4316624e-07 2.3388195e-08 1.8821766e-07 -5.1769252e-09 2.0554744e-07 1.0807272e-07
5.6411111e+00 9.8645533e-09 1.0584895e-10 3.7392001e-09 -5.8534066e-10 1.3899786e-10 -6.0146561e-10 3.4485921e-07 2.3449521e-08 1.8884866e-07 -5.1687561e-09 2.0556865e-07 1.0795477e-07
5.6447222e+00 9.9169624e-09 4.6023175e-10 3.1702584e-09 6.6074855e-10 5.6774166e-11 -4.8732408e-10 3.4656092e-07 2.3484987e-08 1.8946543e-07 -5.0861956e-09 2.0550070e-07 1.0797796e-07
5.6483333e+00 9.9667657e-09 -1.3284770e-10 3.5832666e-09 1.0134828e-10 -6.8393398e-10 7.0139933e-10 3.4840287e-07 2.3367099e-08 1.9009444e-07 -5.1486912e-09 2.0540544e-07 1.0804215e-07
5.6522222e+00 1.0018168e-08 -8.7762405e-10 2.8123687e-09 -6.3702524e-10 -1.3263594e-10 -1.5120737e-10 3.5012158e-07 2.3313365e-08 1.9074773e-07 -5.2214915e-09 2.0524919e-07 1.0795477e-07
5.6558333e+00 1.0064143e-08 3.8161447e-10 4.3410601e-09 -3.4977715e-11 -1.3096729e-09 -6.5530377e-10 3.5184845e-07 2.3371216e-08 1.9147674e-07 -5.2299513e-09 2.0517264e-07 1.0779476e-07
5.6594444e+00 1.0113478e-08 1.5239937e-10 3.6415744e-09 -4.3113005e-11 6.0310339e-10 -8.2177465e-10 3.5371779e-07 2.3294109e-08 1.9219572e-07 -5.1704143e-09 2.0519176e-07 1.0766977e-07
5.6633333e+00 1.0168733e-08 -8.1331933e-10 3.6688477e-09 5.5343020e-10 -4.3924704e-10 -2.4958326e-10 3.5546247e-07 2.3208447e-08 1.9283420e-07 -5.1757611e-09 2.0514616e-07 1.0760944e-07
5.6669444e+00 1.0217033e-08 2.2592001e-11 3.3224584e-09 -6.0278515e-10 1.8318876e-11 -3.0726286e-10 3.5816384e-07 2.3328320e-08 1.9382302e-07 -5.2932728e-09 2.0507125e-07 1.0765747e-07
5.6725000e+00 1.0299656e-08 6.9664671e-10 3.7153580e-09 -1.0228492e-10 -4.6775083e-10 5.9543132e-10 3.5993068e-07 2.3447664e-08 1.9451880e-07 -5.3883274e-09 2.0497515e-07 1.0760923e-07
5.6761111e+00 1.0345027e-08 4.0498959e-10 3.9034557e-09 -7.7514228e-10 -4.1935336e-10 -1.0407324e-09 3.6170468e-07 2.3490651e-08 1.9518039e-07 -5.4364696e-09 2.0485123e-07 1.0740181e-07
5.6797222e+00 1.0383322e-08 -8.1814748e-12 3.3408075e-09 3.3075315e-10 -7.2449366e-10 -8.7392724e-10 3.6348551e-07 2.3462281e-08 1.9578087e-07 -5.3807852e-09 2.0465215e-07 1.0730394e-07
5.6833333e+00 1.0424872e-08 -2.5369733e-10 3.2344358e-09 1.8325596e-10 -1.1132375e-09 -2.9436054e-11 3.6541144e-07 2.3413630e-08 1.9646604e-07 -5.4471735e-09 2.0447474e-07 1.0729072e-07
5.6872222e+00 1.0471224e-08 -1.6330690e-10 3.7322079e-09 -7.5229827e-10 -4.0735629e-10 -8.3907984e-11 3.6720756e-07 2.3383392e-08 1.9716783e-07 -5.5239020e-09 2.0447723e-07 1.0720567e-07
5.6908333e+00 1.0515601e-08 -1.1581521e-10 3.9523179e-09 4.4034763e-11 4.3027670e-10 -7.0112930e-10 3.6901143e-07 2.3458027e-08 1.9788994e-07 -5.5575616e-09 2.0444037e-07 1.0702311e-07
5.6944444e+00 1.0561817e-08 8.0475390e-10 3.9547469e-09 -3.5473869e-10 -7.7050427e-10 -9.8410556e-10 3.7082326e-07 2.3568997e-08 1.9857095e-07 -5.6395529e-09 2.0424674e-07 1.0691376e-07
5.6980556e+00 1.0608457e-08 2.1958214e-10 3.5022813e-09 -4.0210423e-10 -1.0168687e-09 -2.5218073e-11 3.7278334e-07 2.3492135e-08 1.9917206e-07 -5.7249283e-09 2.0409595e-07 1.0675625e-07
5.7019444e+00 1.0658313e-08 -8.7839908e-10 2.6096095e-09 -3.2968423e-10 -2.7555923e-10 -1.3248688e-09 3.7461036e-07 2.3317197e-08 1.9976393e-07 -5.7485174e-09 2.0398580e-07 1.0656741e-07
5.7055556e+00 1.0689453e-08 -7.3641400e-10 3.8713168e-09 1.1193807e-10 -7.4124233e-10 -4.1825362e-10 3.7644307e-07 2.3298129e-08 2.0047197e-07 -5.7533961e-09 2.0381185e-07 1.0637950e-07
5.7091667e+00 1.0724953e-08 5.6040517e-10 3.8816079e-09 -1.5697179e-10 -8.6446696e-10 -1.3162863e-09 3.7842403e-07 2.3313400e-08 2.0122494e-07 -5.8259810e-09 2.0362501e-07 1.0625631e-07
5.7130556e+00 1.0768244e-08 -4.2951039e-10 3.7745076e-09 -4.6518497e-10 -7.3700698e-10 2.6029887e-10 3.8027158e-07 2.3297787e-08 2.0188776e-07 -5.8982260e-09 2.0357722e-07 1.0638048e-07
5.7166667e+00 1.0819481e-08 2.8539142e-10 3.4832528e-09 -2.0169211e-10 2.9585814e-10 8.8593197e-10 3.8212772e-07 2.3332221e-08 2.0254553e-07 -5.9683392e-09 2.0347373e-07 1.0642515e-07
5.7202778e+00 1.0868659e-08 3.2456007e-11 3.7192593e-09 -4.4550597e-10 -1.2510921e-09 -4.7362716e-10 3.8399212e-07 2.3303305e-08 2.0322674e-07 -6.1002377e-09 2.0320960e-07 1.0629830e-07
5.7238889e+00 1.0915885e-08 -2.9937265e-10 3.7399641e-09 -7.7201923e-10 -1.1871137e-09 -6.9724896e-10 3.8687619e-07 2.3211194e-08 2.0426607e-07 -6.3332601e-09 2.0295675e-07 1.0593485e-07
5.7294444e+00 1.0988482e-08 -2.5329304e-10 3.6574120e-09 -6.2611482e-10 -3.2993811e-10 -1.4834508e-09 3.8876148e-07 2.3232008e-08 2.0499285e-07 -6.4437862e-09 2.0289883e-07 1.0577263e-07
5.7330556e+00 1.1040187e-08 4.4542464e-10 4.3006782e-09 -3.9412633e-10 -2.0476124e-10 -1.4018265e-11 3.9065592e-07 2.3256987e-08 2.0572879e-07 -6.4747078e-09 2.0281009e-07 1.0568404e-07
5.7366667e+00 1.1095469e-08 -2.1485302e-10 3.7578385e-09 1.0869652e-10 -6.1435957e-10 -8.0371203e-10 3.9270712e-07 2.3250613e-08 2.0652641e-07 -6.5291085e-09 2.0273996e-07 1.0553561e-07
5.7405556e+00 1.1159803e-08 1.6022328e-10 4.3521374e-09 -5.7498830e-10 1.3268270e-11 -4.6855190e-10 3.9462191e-07 2.3268469e-08 2.0725856e-07 -6.5815536e-09 2.0268109e-07 1.0544057e-07
5.7441667e+00 1.1213603e-08 4.6002531e-12 3.6649112e-09 9.0879942e-11 -5.5670014e-10 -4.0875106e-10 3.9654609e-07 2.3325572e-08 2.0793410e-07 -6.6056106e-09 2.0266959e-07 1.0540720e-07
5.7477778e+00 1.1269610e-08 5.2250092e-10 3.7321840e-09 -3.1294493e-10 4.5056712e-10 1.0074865e-10 3.9862932e-07 2.3444814e-08 2.0871287e-07 -6.6871800e-09 2.0258136e-07 1.0546395e-07
5.7516667e+00 1.1333172e-08 4.9957025e-10 4.1861539e-09 -3.8622146e-10 -1.2068486e-09 3.8566365e-10 4.0057245e-07 2.3536371e-08 2.0944524e-07 -6.7864961e-09 2.0247436e-07 1.0533940e-07
5.7552778e+00 1.1371414e-08 3.4557700e-10 3.8331785e-09 -5.3054298e-10 2.1920175e-10 -1.5353206e-09 4.0252214e-07 2.3635349e-08 2.1019382e-07 -6.9050954e-09 2.0254893e-07 1.0502529e-07
5.7588889e+00 1.1409772e-08 5.6806138e-10 4.3637621e-09 -5.6421932e-10 4.6911281e-10 -1.3642079e-09 4.0447846e-07 2.3640784e-08 2.1096998e-07 -6.9226772e-09 2.0250089e-07 1.0479692e-07
5.7625000e+00 1.1448902e-08 -5.1788971e-10 4.1351155e-09 4.0192600e-10 -9.1260621e-10 -7.4379757e-10 4.0659452e-07 2.3620169e-08 2.1177648e-07 -6.8896898e-09 2.0228749e-07 1.0471574e-07
5.7663889e+00 1.1510154e-08 3.4119050e-10 4.0651865e-09 -1.1917705e-10 -9.1652325e-10 4.7996764e-11 4.0856920e-07 2.3628072e-08 2.1252854e-07 -6.8348262e-09 2.0201627e-07 1.0470195e-07
5.7700000e+00 1.1563041e-08 -2.6824264e-10 4.1697364e-09 6.2560998e-10 -1.5869890e-09 -1.7527143e-10 4.1055231e-07 2.3628429e-08 2.1326347e-07 -6.7176718e-09 2.0186353e-07 1.0462151e-07
5.7736111e+00 1.1608544e-08 2.7154103e-10 3.8777136e-09 4.5581523e-10 1.7705471e-10 -5.6729658e-10 4.1254293e-07 2.3691102e-08 2.1394772e-07 -6.6802596e-09 2.0181693e-07 1.0452256e-07
5.7772222e+00 1.1650982e-08 3.0697487e-10 3.6147286e-09 -1.1047171e-10 -6.0718914e-10 -3.4613016e-10 4.1469536e-07 2.3784957e-08 2.1469113e-07 -6.6771953e-09 2.0177287e-07 1.0437017e-07
5.7811111e+00 1.1702608e-08 4.9750063e-10 3.9441457e-09 1.3673757e-10 2.2948466e-10 -9.6006423e-10 4.1670328e-07 2.3950816e-08 2.1539020e-07 -6.7738148e-09 2.0176135e-07 1.0413122e-07
5.7847222e+00 1.1758986e-08 1.0335044e-09 3.7105910e-09 -1.0286101e-09 -3.3585164e-10 -1.2455983e-09 4.1980958e-07 2.4190874e-08 2.1653190e-07 -7.0160855e-09 2.0176643e-07 1.0374452e-07
5.7902778e+00 1.1833195e-08 4.0684634e-10 4.4153890e-09 -4.2501497e-10 3.6635372e-10 -1.0745961e-09 4.2183879e-07 2.4212200e-08 2.1738584e-07 -7.0672898e-09 2.0173360e-07 1.0351796e-07
5.7938889e+00 1.1877169e-08 -2.0999733e-10 4.9351966e-09 -4.7639810e-11 -6.6937018e-10 -1.0167467e-09 4.2387565e-07 2.4121284e-08 2.1812752e-07 -7.0719376e-09 2.0164886e-07 1.0326067e-07
5.7975000e+00 1.1922502e-08 -6.2922210e-10 3.1860298e-09 4.7367965e-12 -1.1285755e-10 -1.3581958e-09 4.2592052e-07 2.3989824e-08 2.1877566e-07 -7.0864413e-09 2.0161920e-07 1.0302126e-07
5.8011111e+00 1.1970904e-08 -5.8425857e-10 3.9110550e-09 -1.3861704e-10 -1.6093299e-10 -8.5173001e-10 4.2813308e-07 2.3892996e-08 2.1956998e-07 -7.0252559e-09 2.0160644e-07 1.0290853e-07
5.8050000e+00 1.2035068e-08 -2.4569039e-10 4.1654526e-09 6.6306350e-10 5.1539045e-11 -1.1455594e-10 4.3019822e-07 2.3885896e-08 2.2030099e-07 -6.9589934e-09 2.0156457e-07 1.0270063e-07
5.8086111e+00 1.2095207e-08 1.8015054e-10 3.8390108e-09 -5.1409863e-11 -4.3800199e-10 -1.8045563e-09 4.3227343e-07 2.3907965e-08 2.2103864e-07 -6.9723447e-09 2.0145649e-07 1.0262196e-07
5.8122222e+00 1.2152581e-08 2.3563968e-11 4.2382544e-09 -7.1833395e-11 -5.5963441e-10 1.0783577e-09 4.3435818e-07 2.3895635e-08 2.2185438e-07 -6.8672561e-09 2.0140512e-07 1.0255595e-07
5.8158333e+00 1.2206743e-08 -1.3738059e-10 4.6940213e-09 1.0418820e-09 8.5399856e-11 -1.6876023e-09 4.3661354e-07 2.3832507e-08 2.2271800e-07 -6.8098074e-09 2.0142906e-07 1.0227367e-07
5.8197222e+00 1.2263712e-08 -4.0371698e-10 4.0870316e-09 -5.4946392e-10 1.1978326e-10 -7.3198355e-10 4.3871711e-07 2.3757364e-08 2.2347756e-07 -6.7817571e-09 2.0141801e-07 1.0217051e-07
5.8233333e+00 1.2315464e-08 -2.8990809e-10 4.2300111e-09 8.0839006e-10 -2.2173445e-10 -2.2020638e-10 4.4082904e-07 2.3771045e-08 2.2419281e-07 -6.7432311e-09 2.0143434e-07 1.0219622e-07
5.8269444e+00 1.2361382e-08 4.1619382e-10 3.6019610e-09 -4.5276549e-10 3.7249990e-10 4.5749083e-10 4.4311224e-07 2.3870931e-08 2.2499457e-07 -6.7981460e-09 2.0143671e-07 1.0235623e-07
5.8308333e+00 1.2411131e-08 4.3997129e-10 4.5501944e-09 -1.7933618e-11 -3.5221556e-10 9.1398352e-10 4.4524081e-07 2.3915113e-08 2.2579853e-07 -6.8420942e-09 2.0137981e-07 1.0239466e-07
5.8344444e+00 1.2460216e-08 -3.2142831e-11 4.2530018e-09 -3.8774232e-10 -1.7303918e-10 -5.5921905e-10 4.4737855e-07 2.3927646e-08 2.2657355e-07 -6.9354579e-09 2.0121974e-07 1.0227343e-07
5.8380556e+00 1.2518199e-08 1.4783789e-10 4.2333995e-09 -4.7407675e-10 -1.3045001e-09 -5.5982940e-10 4.4952587e-07 2.3915274e-08 2.2736866e-07 -6.9964533e-09 2.0105978e-07 1.0209783e-07
5.8416667e+00 1.2572274e-08 -2.6204395e-10 4.4730014e-09 -8.8957671e-11 -1.7207538e-10 -1.0611230e-09 4.5284465e-07 2.3820872e-08 2.2856005e-07 -7.0018021e-09 2.0112919e-07 1.0183806e-07
5.8472222e+00 1.2633587e-08 -3.0437075e-10 4.0066456e-09 5.6865066e-11 5.8852657e-10 -4.9746348e-10 4.5501045e-07 2.3786104e-08 2.2938166e-07 -6.9384078e-09 2.0110411e-07 1.0172468e-07
5.8508333e+00 1.2672772e-08 -1.6564367e-11 4.9899518e-09 5.2831344e-10 -8.2003149e-10 -5.4911664e-10 4.5718227e-07 2.3809333e-08 2.3027045e-07 -6.9093506e-09 2.0101236e-07 1.0166031e-07
5.8544444e+00 1.2703897e-08 2.3099383e-10 4.7421392e-09 -2.6009335e-10 -2.6853915e-11 -4.5056918e-11 4.5952741e-07 2.3907386e-08 2.3113243e-07 -6.9674988e-09 2.0103123e-07 1.0149890e-07
5.8583333e+00 1.2740676e-08 6.0946064e-10 4.0223128e-09 -2.3832007e-10 1.8855148e-10 -1.3384707e-09 4.6171242e-07 2.4039286e-08 2.3188994e-07 -6.9762257e-09 2.0113158e-07 1.0131285e-07
5.8619444e+00 1.2790149e-08 6.0807744e-10 4.2722960e-09 1.5776401e-10 7.3777639e-10 -3.7890837e-10 4.6390624e-07 2.4130155e-08 2.3266994e-07 -6.9971464e-09 2.0113274e-07 1.0124890e-07
5.8655556e+00 1.2843555e-08 2.3071053e-10 4.2686483e-09 -3.5087784e-10 -7.2705637e-10 -2.1144054e-10 4.6627922e-07 2.4216839e-08 2.3356849e-07 -6.9656675e-09 2.0111723e-07 1.0110795e-07
5.8694444e+00 1.2903107e-08 5.1229815e-10 4.8676202e-09 6.2069675e-10 5.9408319e-10 -9.9669665e-10 4.6849268e-07 2.4246908e-08 2.3442103e-07 -7.0661266e-09 2.0121837e-07 1.0086101e-07
5.8730556e+00 1.2960028e-08 -2.3473854e-10 4.4676039e-09 -1.5480118e-09 3.3957103e-10 -1.2827450e-09 4.7071545e-07 2.4217318e-08 2.3521639e-07 -7.1999658e-09 2.0120867e-07 1.0069367e-07
5.8766667e+00 1.3012051e-08 -3.8402095e-11 4.2414974e-09 3.1257354e-10 -4.2916719e-10 -2.6194298e-10 4.7294712e-07 2.4246536e-08 2.3596623e-07 -7.2208122e-09 2.0119571e-07 1.0065495e-07
5.8802778e+00 1.3063933e-08 3.0810392e-10 3.9692251e-09 -5.0500261e-10 3.0959853e-10 -9.5428823e-11 4.7536092e-07 2.4253235e-08 2.3684758e-07 -7.2087333e-09 2.0122413e-07 1.0058102e-07
5.8841667e+00 1.3125512e-08 -2.5067909e-10 4.9921309e-09 6.0853588e-10 -6.6003159e-11 -5.3823743e-10 4.7761179e-07 2.4271790e-08 2.3771364e-07 -7.1247097e-09 2.0119280e-07 1.0054955e-07
5.8877778e+00 1.3174788e-08 4.2194950e-10 4.4910889e-09 1.6706680e-10 -2.2325362e-10 2.4768688e-10 4.7987093e-07 2.4408926e-08 2.3858852e-07 -7.1155671e-09 2.0114023e-07 1.0062177e-07
5.8913889e+00 1.3222235e-08 8.4392095e-10 5.0887768e-09 -8.2673517e-11 -2.6194889e-10 4.1895793e-10 4.8213843e-07 2.4494531e-08 2.3948632e-07 -7.0958811e-09 2.0112378e-07 1.0066367e-07
5.8950000e+00 1.3272365e-08 -5.3721138e-11 4.7420537e-09 2.6439060e-10 1.1005673e-10 -3.2194948e-11 4.8458993e-07 2.4473932e-08 2.4042094e-07 -7.0745556e-09 2.0116867e-07 1.0052434e-07
5.8988889e+00 1.3326237e-08 -1.2284040e-10 4.7609292e-09 -8.1600431e-11 2.7469511e-10 -1.1620434e-09 4.8687513e-07 2.4476527e-08 2.4135369e-07 -7.1270449e-09 2.0121821e-07 1.0032198e-07
5.9025000e+00 1.3375188e-08 1.4679428e-10 5.4526421e-09 -4.0291621e-10 1.8263454e-10 -7.0591417e-10 4.9040658e-07 2.4415875e-08 2.4287578e-07 -7.2579088e-09 2.0131945e-07 1.0026553e-07
5.9080556e+00 1.3445977e-08 -5.1070269e-10 5.3807493e-09 -3.8226717e-10 4.2483189e-10 3.6725340e-10 4.9271242e-07 2.4347090e-08 2.4377794e-07 -7.2690603e-09 2.0128240e-07 1.0025356e-07
5.9116667e+00 1.3496677e-08 -1.2424049e-10 4.4978233e-09 2.7933033e-10 -7.6683191e-10 -4.7774213e-10 4.9502652e-07 2.4341734e-08 2.4462864e-07 -7.3573881e-09 2.0113109e-07 1.0017399e-07
5.9152778e+00 1.3542396e-08 7.4799012e-11 4.8172378e-09 -1.0946639e-09 -6.2993277e-10 -2.5681982e-10 4.9752733e-07 2.4235499e-08 2.4555296e-07 -7.4801943e-09 2.0106908e-07 1.0016135e-07
5.9191667e+00 1.3591177e-08 -9.8537920e-10 4.5810094e-09 4.2039754e-11 9.8409387e-11 1.4850444e-10 4.9985821e-07 2.4151451e-08 2.4636593e-07 -7.4959597e-09 2.0096572e-07 1.0008253e-07
5.9227778e+00 1.3644055e-08 2.0954812e-10 4.3209688e-09 -1.8756663e-10 -1.0524918e-09 -8.7603316e-10 5.0219796e-07 2.4151868e-08 2.4723069e-07 -7.5147577e-09 2.0070813e-07 9.9959845e-08
5.9263889e+00 1.3694792e-08 -2.0570111e-10 5.1480838e-09 1.4046414e-11 -1.3252206e-09 -2.5648465e-10 5.0454622e-07 2.4186104e-08 2.4817980e-07 -7.5076571e-09 2.0055516e-07 9.9923339e-08
5.9300000e+00 1.3743431e-08 5.2173066e-10 5.2445684e-09 5.1497638e-11 -8.6818085e-11 -8.0490248e-11 5.0708376e-07 2.4318583e-08 2.4917217e-07 -7.5564262e-09 2.0040489e-07 9.9871177e-08
5.9338889e+00 1.3788701e-08 6.1380129e-10 4.8455724e-09 -4.6951817e-10 -1.2012094e-09 -3.6661340e-10 5.0944781e-07 2.4382032e-08 2.5007891e-07 -7.6467361e-09 2.0024288e-07 9.9804474e-08
5.9375000e+00 1.3834117e-08 -2.8119374e-11 5.0832048e-09 -3.6411245e-10 -2.9423681e-10 -2.4910494e-10 5.1181986e-07 2.4308444e-08 2.5092174e-07 -7.7850460e-09 2.0021044e-07 9.9866456e-08
5.9411111e+00 1.3882111e-08 -6.5115670e-10 4.1456253e-09 -9.1259393e-10 -5.2578293e-12 8.2124421e-10 5.1420063e-07 2.4276573e-08 2.5176378e-07 -7.8106688e-09 2.0015914e-07 9.9806368e-08
5.9447222e+00 1.3936072e-08 3.5696789e-10 5.0747213e-09 6.7607552e-10 -4.6826409e-10 -1.3759065e-09 5.1677429e-07 2.4327131e-08 2.5271878e-07 -7.6101842e-09 2.0006226e-07 9.9585070e-08
5.9486111e+00 1.3987908e-08 7.6381446e-11 4.6354713e-09 1.0423631e-09 -3.6211357e-10 -5.2093330e-10 5.1917265e-07 2.4317122e-08 2.5348146e-07 -7.4845056e-09 2.0000060e-07 9.9465233e-08
5.9522222e+00 1.4035735e-08 -1.6876894e-10 3.7157737e-09 1.1774749e-10 -2.0707566e-10 -5.8525344e-10 5.2158077e-07 2.4344012e-08 2.5424388e-07 -7.5399076e-09 1.9993715e-07 9.9424264e-08
5.9558333e+00 1.4101951e-08 4.1698623e-10 4.6326760e-09 -6.2915035e-10 -3.7859088e-10 2.0708209e-10 5.2418604e-07 2.4421588e-08 2.5516331e-07 -7.6819050e-09 1.9977555e-07 9.9446036e-08
5.9597222e+00 1.4165019e-08 2.4795145e-10 4.7158837e-09 -5.8797077e-10 -1.0066042e-09 -2.0464127e-11 5.2773873e-07 2.4396057e-08 2.5633939e-07 -7.7990672e-09 1.9952646e-07 9.9323378e-08
5.9650000e+00 1.4237609e-08 -4.0920322e-10 4.0953553e-09 -1.5200125e-10 -5.6657609e-10 -7.5422035e-10 5.3036770e-07 2.4328424e-08 2.5718681e-07 -7.8474224e-09 1.9938489e-07 9.9239842e-08
5.9688889e+00 1.4286448e-08 -1.7050380e-10 4.5210093e-09 -2.6247210e-10 -6.4689739e-10 3.8194603e-11 5.3281805e-07 2.4264140e-08 2.5804710e-07 -7.8974094e-09 1.9931615e-07 9.9144370e-08
5.9725000e+00 1.4344699e-08 -4.2289145e-10 4.8990707e-09 -1.9894576e-10 1.2342175e-11 -9.1947037e-10 5.3527757e-07 2.4208270e-08 2.5893259e-07 -7.9130534e-09 1.9917800e-07 9.8999993e-08
5.9761111e+00 1.4393618e-08 -9.2827732e-11 4.7969115e-09 5.4538915e-11 -1.2875339e-09 -4.1323951e-10 5.3774498e-07 2.4165737e-08 2.5981747e-07 -7.9744425e-09 1.9883746e-07 9.8855397e-08
5.9797222e+00 1.4436825e-08 -2.9978873e-10 4.8924881e-09 -6.2120708e-10 -1.8558866e-09 -9.2149132e-10 5.4041093e-07 2.4086187e-08 2.6078889e-07 -8.1272514e-09 1.9858890e-07 9.8614436e-08
5.9836111e+00 1.4488478e-08 -3.8206217e-10 4.9846821e-09 -6.8858293e-10 -2.7468785e-10 -1.1438880e-09 5.4289566e-07 2.3989328e-08 2.6158190e-07 -8.2488693e-09 1.9846403e-07 9.8445733e-08
5.9872222e+00 1.4544414e-08 -5.1201994e-10 3.6986854e-09 -4.3404425e-10 -8.7796269e-10 -4.1337014e-10 5.4539036e-07 2.3990766e-08 2.6237079e-07 -8.4010495e-09 1.9833152e-07 9.8325804e-08
5.9908333e+00 1.4604929e-08 5.2529015e-10 4.9395418e-09 -9.7069610e-10 -3.4517600e-10 -6.9366770e-10 5.4808776e-07 2.3900779e-08 2.6330944e-07 -8.5222376e-09 1.9833610e-07 9.8157736e-08
5.9947222e+00 1.4661625e-08 -1.2966108e-09 4.6045147e-09 -6.8059337e-11 3.8445620e-10 -7.4691391e-10 5.5060100e-07 2.3740757e-08 2.6418748e-07 -8.5842204e-09 1.9828661e-07 9.8130332e-08
5.9983333e+00 1.4704440e-08 -1.8051480e-10 5.0099412e-09 -5.0408944e-10 -8.4130092e-10 4.9395236e-10 5.5312100e-07 2.3907211e-08 2.6510342e-07 -8.6867778e-09 1.9815072e-07 9.8023824e-08
6.0019444e+00 1.4740593e-08 1.7170141e-09 5.0194626e-09 -4.4259448e-10 -4.1303533e-10 -1.4771048e-09 5.5564684e-07 2.4127958e-08 2.6602421e-07 -8.6703480e-09 1.9797287e-07 9.7936666e-08
6.0055556e+00 1.4772542e-08 3.2065087e-10 5.0631604e-09 5.9425474e-10 -1.2287304e-09 6.7256695e-10 5.5817910e-07 2.4169395e-08 2.6696272e-07 -8.5411604e-09 1.9774864e-07 9.7892907e-08
6.0091667e+00 1.4815749e-08 6.1841597e-11 5.2134270e-09 5.9824628e-10 -8.4107288e-10 -1.0764918e-09 5.6091550e-07 2.4265850e-08 2.6795841e-07 -8.6206435e-09 1.9763808e-07 9.7687383e-08
6.0130556e+00 1.4873861e-08 7.6491814e-10 4.9105055e-09 -1.2795303e-09 -1.0657237e-10 -6.8514750e-10 5.6346704e-07 2.4353672e-08 2.6881345e-07 -8.7388644e-09 1.9760841e-07 9.7539690e-08
6.0166667e+00 1.4939659e-08 4.5744196e-11 4.4520717e-09 1.8826072e-10 -1.6727152e-10 -6.7817400e-10 5.6741231e-07 2.4340603e-08 2.7004553e-07 -8.8287707e-09 1.9762964e-07 9.7435829e-08
6.0222222e+00 1.5024413e-08 -1.2415883e-10 4.3171680e-09 -7.2769829e-10 2.9461011e-10 5.5013210e-11 5.6998895e-07 2.4361572e-08 2.7089512e-07 -8.9529144e-09 1.9760798e-07 9.7300736e-08
6.0258333e+00 1.5082468e-08 3.1772052e-10 4.9857431e-09 -4.1824393e-10 -4.9452656e-10 -1.3020311e-09 5.7257611e-07 2.4458344e-08 2.7180450e-07 -9.0127160e-09 1.9762530e-07 9.7080930e-08
6.0294444e+00 1.5147235e-08 5.7555805e-10 4.9718733e-09 -1.3377075e-10 6.5442481e-10 -7.2694382e-10 5.7537069e-07 2.4476620e-08 2.7282217e-07 -9.0319283e-09 1.9760433e-07 9.6904145e-08
6.0333333e+00 1.5173731e-08 -4.1890489e-10 5.3756145e-09 -3.0906490e-11 -8.3418431e-10 -7.8835891e-10 5.7797111e-07 2.4484820e-08 2.7374999e-07 -8.9768051e-09 1.9761512e-07 9.6757684e-08
6.0369444e+00 1.5210909e-08 4.9459887e-10 4.7839552e-09 5.3973664e-10 9.3379714e-10 -5.6358474e-10 5.8057885e-07 2.4512631e-08 2.7465001e-07 -8.9641945e-09 1.9774871e-07 9.6696314e-08
6.0405556e+00 1.5259279e-08 -2.3788543e-10 5.0711479e-09 -4.2333197e-10 2.9934291e-10 -2.9118704e-12 5.8319554e-07 2.4476080e-08 2.7564600e-07 -8.9751329e-09 1.9778108e-07 9.6617811e-08
6.0441667e+00 1.5315411e-08 -9.9502578e-11 5.8348314e-09 3.2236292e-10 -5.7179896e-13 -7.2173345e-10 5.8582232e-07 2.4435880e-08 2.7666725e-07 -9.0066648e-09 1.9773902e-07 9.6539674e-08
6.0477778e+00 1.5377267e-08 -2.7157391e-10 5.3477752e-09 -6.1342700e-10 -3.8765102e-10 4.7542290e-13 5.8866367e-07 2.4358763e-08 2.7775265e-07 -9.0346893e-09 1.9771933e-07 9.6573044e-08
6.0516667e+00 1.5451156e-08 -3.8943043e-10 5.6882728e-09 3.7321727e-10 2.1886887e-10 2.8555045e-10 5.9131232e-07 2.4315195e-08 2.7878667e-07 -9.0122127e-09 1.9769788e-07 9.6438775e-08
6.0552778e+00 1.5497053e-08 -1.2732507e-11 5.6341782e-09 -1.6574112e-10 -4.1684713e-10 -1.5249602e-09 5.9396861e-07 2.4277726e-08 2.7975904e-07 -9.0159981e-09 1.9751501e-07 9.6316407e-08
6.0588889e+00 1.5540356e-08 -3.3313455e-10 5.0132282e-09 1.3079865e-10 -1.2712263e-09 3.9540874e-10 5.9683722e-07 2.4238915e-08 2.8075736e-07 -8.9492547e-09 1.9731643e-07 9.6363030e-08
6.0627778e+00 1.5583804e-08 4.6328199e-13 5.1374049e-09 4.4128786e-10 -4.3084677e-10 4.2179026e-12 5.9950982e-07 2.4225131e-08 2.8168415e-07 -8.8376819e-09 1.9738294e-07 9.6290646e-08
6.0663889e+00 1.5644309e-08 -1.2770127e-10 5.0108484e-09 5.8861489e-10 1.0447700e-09 -6.7237575e-10 6.0219248e-07 2.4224527e-08 2.8262990e-07 -8.8168444e-09 1.9739895e-07 9.6261044e-08
6.0700000e+00 1.5701247e-08 1.2212498e-10 5.3450981e-09 -3.9626811e-10 -8.9695408e-10 3.9912879e-10 6.0488451e-07 2.4208435e-08 2.8359479e-07 -8.9182052e-09 1.9727417e-07 9.6244085e-08
6.0736111e+00 1.5753885e-08 -2.7066468e-10 5.2202746e-09 -5.3937064e-10 -2.5488935e-10 -5.5567310e-10 6.0758557e-07 2.4147679e-08 2.8457176e-07 -8.9409581e-09 1.9715535e-07 9.6050075e-08
6.0772222e+00 1.5806669e-08 -2.9015751e-10 5.4775047e-09 3.2934396e-10 -8.4190083e-10 -1.2351861e-09 6.1175447e-07 2.3982282e-08 2.8612705e-07 -8.9809147e-09 1.9687511e-07 9.5666787e-08
6.0827778e+00 1.5855876e-08 -7.0222322e-10 5.5921849e-09 -5.6908330e-10 -8.3952338e-10 -1.0645445e-09 6.1447120e-07 2.3968798e-08 2.8707217e-07 -9.0508438e-09 1.9673444e-07 9.5485561e-08
6.0863889e+00 1.5887752e-08 5.7775010e-10 4.7567816e-09 -7.6416632e-11 -4.5903433e-10 -6.0831283e-10 6.1740523e-07 2.4150132e-08 2.8810865e-07 -9.1841795e-09 1.9657934e-07 9.5435499e-08
6.0902778e+00 1.5946180e-08 9.7654283e-10 5.7819294e-09 -1.0664597e-09 -8.7038057e-10 1.7920958e-10 6.2014059e-07 2.4169039e-08 2.8916706e-07 -9.2899986e-09 1.9654747e-07 9.5389448e-08
6.0938889e+00 1.6015271e-08 -8.0201141e-10 5.8074735e-09 8.9667581e-11 5.7622786e-10 -6.0429416e-10 6.2288747e-07 2.4067812e-08 2.9015563e-07 -9.3165859e-09 1.9650569e-07 9.5325891e-08
6.0975000e+00 1.6080638e-08 -1.3239554e-10 5.0172827e-09 -3.3508828e-10 -9.6192803e-10 1.7619510e-11 6.2564485e-07 2.4181853e-08 2.9115259e-07 -9.4264667e-09 1.9641070e-07 9.5237699e-08
6.1011111e+00 1.6137970e-08 1.1850769e-09 5.8993161e-09 -6.7919621e-10 8.5152671e-11 -8.3170773e-10 6.2862497e-07 2.4326988e-08 2.9225403e-07 -9.5053658e-09 1.9637266e-07 9.5130011e-08
6.1050000e+00 1.6196088e-08 5.8938635e-11 5.2998740e-09 2.9176882e-12 -4.1119179e-10 -9.1331811e-11 6.3140145e-07 2.4359666e-08 2.9324931e-07 -9.5529147e-09 1.9632891e-07 9.5005786e-08
6.1086111e+00 1.6245750e-08 2.4270824e-10 5.5984324e-09 -4.4183041e-10 7.2917359e-12 -1.0553564e-09 6.3418591e-07 2.4461950e-08 2.9426609e-07 -9.6195685e-09 1.9627517e-07 9.4856600e-08
6.1122222e+00 1.6289411e-08 7.0144747e-10 5.5351816e-09 -1.7343524e-10 -5.0336280e-10 -3.2174428e-10 6.3697910e-07 2.4588791e-08 2.9529696e-07 -9.6229558e-09 1.9615310e-07 9.4805396e-08
6.1158333e+00 1.6347636e-08 4.6939804e-10 5.7527071e-09 1.4216716e-10 -6.2342532e-10 -1.5090799e-10 6.3999755e-07 2.4606441e-08 2.9641972e-07 -9.7201415e-09 1.9604176e-07 9.4743502e-08
6.1197222e+00 1.6402237e-08 -3.1811214e-10 5.6632582e-09 -9.7518667e-10 -3.3092520e-10 -3.7961210e-10 6.4280784e-07 2.4606511e-08 2.9743283e-07 -9.8061803e-09 1.9592323e-07 9.4668141e-08
6.1233333e+00 1.6434614e-08 3.1875589e-10 5.4302483e-09 1.8098168e-10 -7.6319056e-10 -3.1602534e-10 6.4562534e-07 2.4555819e-08 2.9844518e-07 -9.8477885e-09 1.9584449e-07 9.4618357e-08
6.1269444e+00 1.6486604e-08 -7.8668213e-10 5.6548414e-09 -5.6505653e-10 3.6331608e-11 -1.4351941e-10 6.4866951e-07 2.4474397e-08 2.9954625e-07 -9.9251796e-09 1.9577233e-07 9.4505529e-08
6.1308333e+00 1.6542344e-08 8.8783272e-11 5.5405840e-09 -9.8296325e-11 -6.5478671e-10 -8.2358031e-10 6.5150486e-07 2.4609422e-08 3.0060384e-07 -9.9061041e-09 1.9570530e-07 9.4376210e-08
6.1344444e+00 1.6587296e-08 1.1575963e-09 6.0399247e-09 2.7437796e-10 3.6033673e-11 -3.7013990e-10 6.5434794e-07 2.4713816e-08 3.0163384e-07 -9.8691031e-09 1.9565407e-07 9.4229145e-08
6.1380556e+00 1.6632738e-08 -1.9395863e-10 5.2384778e-09 6.7169481e-11 -5.0892474e-10 -9.8738079e-10 6.5873657e-07 2.4570094e-08 3.0303885e-07 -9.8996499e-09 1.9547097e-07 9.4162969e-08
6.1436111e+00 1.6698629e-08 -6.6837407e-10 4.7616071e-09 -2.5045035e-10 -5.8965774e-10 5.9032545e-10 6.6159712e-07 2.4566857e-08 3.0406823e-07 -9.8257582e-09 1.9531194e-07 9.4315728e-08
6.1472222e+00 1.6725594e-08 6.3849744e-10 6.5099617e-09 9.3252811e-10 -8.7838348e-10 8.1975460e-10 6.6467986e-07 2.4624898e-08 3.0525524e-07 -9.6449463e-09 1.9518762e-07 9.4454444e-08
6.1511111e+00 1.6721790e-08 -1.4100145e-10 5.5593264e-09 6.1728743e-10 -1.8718233e-10 3.6924557e-10 6.6754687e-07 2.4630521e-08 3.0636423e-07 -9.5833386e-09 1.9517588e-07 9.4338679e-08
6.1547222e+00 1.6777882e-08 1.9290357e-10 6.5839675e-09 -4.8600914e-11 7.8841250e-11 -1.4378460e-09 6.7042380e-07 2.4575911e-08 3.0753761e-07 -9.5849278e-09 1.9511077e-07 9.4088203e-08
6.1583333e+00 1.6837570e-08 -6.9699372e-10 6.2644393e-09 3.3930963e-11 -6.7993153e-10 -8.7424087e-10 6.7330959e-07 2.4532060e-08 3.0866688e-07 -9.6656494e-09 1.9504265e-07 9.3935571e-08
6.1619444e+00 1.6881513e-08 2.9221382e-10 6.1010124e-09 -7.7905276e-10 5.1209118e-11 -5.3467344e-10 6.7642745e-07 2.4602866e-08 3.0989580e-07 -9.7441230e-09 1.9496720e-07 9.3870240e-08
6.1658333e+00 1.6946981e-08 3.1469681e-10 6.3943838e-09 1.0642092e-10 -6.9792131e-10 -2.5301893e-11 6.7933339e-07 2.4783827e-08 3.1101959e-07 -9.7945575e-09 1.9471336e-07 9.3846302e-08
6.1694444e+00 1.7007546e-08 1.3557089e-09 5.9109375e-09 -5.7196932e-10 -1.6452796e-09 -1.9566388e-10 6.8224879e-07 2.4925816e-08 3.1206709e-07 -9.8554378e-09 1.9452096e-07 9.3853148e-08
6.1730556e+00 1.7057570e-08 -4.5042922e-11 5.5591583e-09 9.9965123e-12 -1.3065593e-10 2.5885282e-10 6.8517375e-07 2.4870038e-08 3.1307653e-07 -9.9086789e-09 1.9443874e-07 9.3750362e-08
6.1766667e+00 1.7119190e-08 -4.6983002e-10 5.4940339e-09 -5.0145241e-10 -6.2836248e-10 -1.2076412e-09 6.8833573e-07 2.4801351e-08 3.1415530e-07 -1.0032084e-08 1.9427790e-07 9.3665752e-08
6.1805556e+00 1.7187965e-08 -1.1891373e-10 5.4746750e-09 -5.5630456e-10 -7.5022444e-10 4.8241055e-10 6.9128296e-07 2.4861123e-08 3.1517035e-07 -1.0099960e-08 1.9412605e-07 9.3562963e-08
6.1841667e+00 1.7248954e-08 6.7065399e-10 5.6399775e-09 -7.0246257e-11 -6.5151774e-10 -1.4312351e-09 6.9424006e-07 2.4983236e-08 3.1619917e-07 -1.0157637e-08 1.9403389e-07 9.3393273e-08
6.1877778e+00 1.7303319e-08 4.5654442e-10 5.6255199e-09 -4.6215715e-10 -1.9919090e-10 -1.3513384e-10 6.9720613e-07 2.5028497e-08 3.1726811e-07 -1.0292091e-08 1.9385392e-07 9.3425032e-08
6.1913889e+00 1.7353863e-08 -3.8748078e-11 6.0792881e-09 -7.7895174e-10 -1.4620392e-09 4.2829431e-10 7.0040944e-07 2.4961176e-08 3.1845961e-07 -1.0452180e-08 1.9367938e-07 9.3472796e-08
6.1952778e+00 1.7401721e-08 -5.3828886e-10 6.0356437e-09 -5.9324321e-10 -3.4048206e-11 -1.8886617e-11 7.0499915e-07 2.4996743e-08 3.2019959e-07 -1.0614704e-08 1.9363540e-07 9.3429842e-08
6.2008333e+00 1.7456835e-08 7.5169060e-10 6.3485201e-09 -3.8190104e-10 -2.2979969e-10 -2.3883681e-10 7.0799094e-07 2.5077611e-08 3.2137249e-07 -1.0727657e-08 1.9357873e-07 9.3279898e-08
6.2044444e+00 1.7500772e-08 -5.2237425e-12 6.4946728e-09 -6.6074002e-10 -2.9327967e-10 -1.1452608e-09 7.1099031e-07 2.5083019e-08 3.2248497e-07 -1.0820426e-08 1.9338578e-07 9.3135584e-08
6.2080556e+00 1.7545499e-08 5.5150287e-11 5.6868948e-09 -1.9558756e-10 -1.4878192e-09 -1.8687139e-10 7.1399679e-07 2.5157501e-08 3.2360497e-07 -1.0877875e-08 1.9308735e-07 9.2856915e-08
6.2116667e+00 1.7583750e-08 6.3237455e-10 6.5769890e-09 -3.3471183e-10 -1.2669844e-09 -2.3854585e-09 7.1724223e-07 2.5174128e-08 3.2481780e-07 -1.0941347e-08 1.9296514e-07 9.2564068e-08
6.2155556e+00 1.7628928e-08 -4.8985648e-10 5.7547914e-09 -2.0933618e-10 2.1954649e-10 -1.2465430e-10 7.2026360e-07 2.5098316e-08 3.2595912e-07 -1.0975471e-08 1.9296312e-07 9.2598277e-08
6.2191667e+00 1.7674332e-08 -2.0995138e-10 6.7424935e-09 -1.0564943e-10 -2.3823254e-10 4.4043054e-10 7.2329330e-07 2.5029589e-08 3.2719996e-07 -1.1025263e-08 1.9297771e-07 9.2595659e-08
6.2227778e+00 1.7726221e-08 -4.2445395e-10 6.8445592e-09 -3.5397338e-10 3.7290029e-10 -4.6460155e-10 7.2633028e-07 2.5078557e-08 3.2844627e-07 -1.1078040e-08 1.9283063e-07 9.2556145e-08
6.2263889e+00 1.7759462e-08 8.7646774e-10 6.8024843e-09 -1.3320115e-10 -1.7305361e-09 9.9854323e-11 7.2960675e-07 2.5286957e-08 3.2973874e-07 -1.1032126e-08 1.9261508e-07 9.2382446e-08
6.2302778e+00 1.7789932e-08 9.0982054e-10 6.3390548e-09 5.2675131e-10 -1.1703678e-10 -1.5887013e-09 7.3265514e-07 2.5352708e-08 3.3094478e-07 -1.0977113e-08 1.9264966e-07 9.2111734e-08
6.2338889e+00 1.7829132e-08 -3.0289260e-10 6.8669322e-09 -1.8940208e-11 4.3620928e-10 -9.1018086e-10 7.3571219e-07 2.5397176e-08 3.3213589e-07 -1.0968863e-08 1.9250200e-07 9.1816492e-08
6.2375000e+00 1.7890899e-08 7.1337314e-10 6.1756140e-09 9.5094270e-11 -1.7992288e-09 -1.8151232e-09 7.3878047e-07 2.5462514e-08 3.3333800e-07 -1.1039116e-08 1.9217683e-07 9.1497211e-08
6.2411111e+00 1.7960543e-08 -1.1026065e-10 6.9873488e-09 -7.4357704e-10 -1.2022754e-09 -1.1320896e-09 7.4185987e-07 2.5483832e-08 3.3453566e-07 -1.1172899e-08 1.9205598e-07 9.1313163e-08
6.2447222e+00 1.8020774e-08 3.0705050e-10 6.1269897e-09 -4.9134399e-10 8.6728281e-11 -5.6681603e-10 7.4517877e-07 2.5608842e-08 3.3579315e-07 -1.1304536e-08 1.9195177e-07 9.1206619e-08
6.2486111e+00 1.7988918e-08 7.6445903e-10 6.6588721e-09 -6.3697369e-10 -9.7994893e-10 -3.4641807e-10 7.4825285e-07 2.5675001e-08 3.3697261e-07 -1.1416942e-08 1.9181728e-07 9.1052345e-08
6.2522222e+00 1.7930281e-08 -1.5376319e-10 6.2560436e-09 -4.0062011e-10 -2.6154078e-10 -1.0776492e-09 7.5298320e-07 2.5706288e-08 3.3882246e-07 -1.1488505e-08 1.9176939e-07 9.0806084e-08
6.2577778e+00 1.7996410e-08 3.4148696e-10 6.9101675e-09 -2.8757630e-11 -2.5810578e-11 -3.9991397e-10 7.5606881e-07 2.5822767e-08 3.3999387e-07 -1.1440195e-08 1.9168589e-07 9.0665261e-08
6.2613889e+00 1.8057504e-08 7.3370836e-10 5.9166729e-09 4.7469412e-10 -7.4496755e-10 -8.9998916e-10 7.5916559e-07 2.5944867e-08 3.4108861e-07 -1.1330512e-08 1.9150410e-07 9.0616238e-08
6.2650000e+00 1.8126877e-08 3.9336565e-10 6.0705892e-09 5.3776543e-10 -9.3310857e-10 4.4746664e-10 7.6251423e-07 2.5965636e-08 3.4236511e-07 -1.1340990e-08 1.9136667e-07 9.0575726e-08
6.2688889e+00 1.8205574e-08 -2.1534267e-10 6.9086265e-09 -6.2758113e-10 -2.4481837e-10 -7.9471695e-10 7.6563606e-07 2.5868298e-08 3.4357117e-07 -1.1370683e-08 1.9128349e-07 9.0575489e-08
6.2725000e+00 1.8271502e-08 -6.8316745e-10 6.2975280e-09 3.5349854e-10 -5.2299823e-10 7.9253401e-10 7.6876846e-07 2.5877601e-08 3.4475926e-07 -1.1441113e-08 1.9126202e-07 9.0624587e-08
6.2761111e+00 1.8329054e-08 7.6904248e-10 6.7120215e-09 -1.0036259e-09 3.2483584e-10 -3.3932292e-10 7.7190995e-07 2.5923481e-08 3.4595232e-07 -1.1537881e-08 1.9122671e-07 9.0514545e-08
6.2797222e+00 1.8377735e-08 -3.4553395e-10 6.3518365e-09 1.1038462e-10 -6.5084303e-10 -6.7645474e-10 7.7529840e-07 2.5790448e-08 3.4729598e-07 -1.1523776e-08 1.9104882e-07 9.0271095e-08
6.2836111e+00 1.8386663e-08 -7.9474995e-10 7.3101937e-09 1.0512473e-11 -8.7390509e-10 -1.4102583e-09 7.7844786e-07 2.5730404e-08 3.4848599e-07 -1.1526521e-08 1.9093510e-07 8.9873735e-08
6.2872222e+00 1.8413261e-08 2.4049610e-10 5.7202464e-09 -3.5846860e-11 -1.7580805e-10 -2.2576771e-09 7.8160298e-07 2.5794058e-08 3.4955447e-07 -1.1448938e-08 1.9084680e-07 8.9598736e-08
6.2908333e+00 1.8452765e-08 3.4708093e-10 5.9795846e-09 7.5199453e-10 -6.3922032e-10 -2.8077762e-10 7.8476660e-07 2.5815779e-08 3.5070243e-07 -1.1432993e-08 1.9074733e-07 8.9452120e-08
6.2944444e+00 1.8512640e-08 -1.4657526e-10 6.5904703e-09 -6.0480620e-10 -2.7897469e-10 -1.0726000e-09 7.8818493e-07 2.5817378e-08 3.5205611e-07 -1.1571904e-08 1.9059993e-07 8.9156417e-08
6.2983333e+00 1.8575921e-08 1.6027644e-10 7.1734222e-09 -5.8585971e-10 -9.8450757e-10 -1.4619904e-09 7.9136950e-07 2.5850277e-08 3.5331526e-07 -1.1661493e-08 1.9042046e-07 8.8955601e-08
6.3019444e+00 1.8634227e-08 1.4340561e-10 6.6141049e-09 -2.4111928e-10 -6.7209944e-10 -3.9170017e-10 7.9456436e-07 2.5785915e-08 3.5452911e-07 -1.1720191e-08 1.9023264e-07 8.8705617e-08
6.3055556e+00 1.8696124e-08 -7.3751081e-10 6.6774941e-09 -3.0070564e-10 -1.0616018e-09 -1.9158406e-09 7.9801760e-07 2.5611744e-08 3.5595722e-07 -1.1792056e-08 1.9014249e-07 8.8344753e-08
6.3094444e+00 1.8771227e-08 -7.5538777e-10 7.8431810e-09 -3.1528584e-10 2.8889253e-10 -1.1772832e-09 8.0123688e-07 2.5530659e-08 3.5728270e-07 -1.1868276e-08 1.9015108e-07 8.8279376e-08
6.3130556e+00 1.8844554e-08 6.9083036e-12 6.6706536e-09 -3.8828218e-10 -2.0964152e-10 5.7379996e-10 8.0620998e-07 2.5529786e-08 3.5911626e-07 -1.1820854e-08 1.9009268e-07 8.8404546e-08
6.3186111e+00 1.8925823e-08 -1.2141754e-11 6.3796078e-09 6.7281767e-10 -1.4076151e-10 1.7722056e-10 8.0945440e-07 2.5460124e-08 3.6019742e-07 -1.1769038e-08 1.9010589e-07 8.8400158e-08
6.3222222e+00 1.8983690e-08 -6.3089855e-10 5.4590083e-09 -1.9452251e-10 2.6268127e-10 -2.1772338e-10 8.1270820e-07 2.5330157e-08 3.6129515e-07 -1.1827044e-08 1.9009429e-07 8.8346891e-08
6.3258333e+00 1.9035401e-08 -5.6879483e-10 6.5609627e-09 -3.4091238e-10 -3.6975068e-10 -2.7397072e-10 8.1597043e-07 2.5237860e-08 3.6254136e-07 -1.1900723e-08 1.8997331e-07 8.8226342e-08
6.3294444e+00 1.9082124e-08 -2.8317310e-10 7.0849556e-09 -3.3920059e-10 -7.4696419e-10 -8.3878822e-10 8.1949271e-07 2.5193194e-08 3.6390388e-07 -1.1968535e-08 1.8972880e-07 8.8024187e-08
6.3333333e+00 1.9134286e-08 -9.9677190e-11 6.7688745e-09 -2.4204999e-10 -1.3488795e-09 -8.9397123e-10 8.2276814e-07 2.5123052e-08 3.6518703e-07 -1.2047291e-08 1.8952589e-07 8.7775701e-08
6.3369444e+00 1.9137585e-08 -5.4779269e-10 7.2814765e-09 -4.8492249e-10 -5.2410808e-10 -1.3997496e-09 8.2604111e-07 2.5025718e-08 3.6637890e-07 -1.2181528e-08 1.8939722e-07 8.7545603e-08
6.3405556e+00 1.9105459e-08 -3.5067226e-10 5.7694073e-09 -7.5418746e-10 -6.6361986e-10 -7.2423199e-10 8.2931591e-07 2.4980378e-08 3.6751167e-07 -1.2167972e-08 1.8924790e-07 8.7285212e-08
6.3441667e+00 1.9159061e-08 -6.7853940e-11 6.6342450e-09 8.7931262e-10 -7.1473877e-10 -1.6793762e-09 8.3285313e-07 2.4981174e-08 3.6880295e-07 -1.2148007e-08 1.8913427e-07 8.6932699e-08
6.3480556e+00 1.9219434e-08 7.4678705e-11 6.4952202e-09 -7.0817827e-10 -2.5916780e-10 -1.3421589e-09 8.3614788e-07 2.4979539e-08 3.7003547e-07 -1.2246145e-08 1.8900327e-07 8.6709858e-08
6.3516667e+00 1.9278099e-08 -8.9772849e-11 7.0007240e-09 -1.9771582e-10 -9.5005134e-10 -7.1483453e-10 8.3945425e-07 2.5012199e-08 3.7137606e-07 -1.2259721e-08 1.8894526e-07 8.6524621e-08
6.3552778e+00 1.9355241e-08 3.9125610e-10 7.6786982e-09 7.2402865e-11 4.1454569e-10 -9.9504644e-10 8.4302881e-07 2.5083335e-08 3.7283523e-07 -1.2238455e-08 1.8889431e-07 8.6371294e-08
6.3591667e+00 1.9428377e-08 2.1847285e-10 7.1577735e-09 1.0987820e-10 -8.5128452e-10 -3.1918538e-10 8.4635934e-07 2.5165496e-08 3.7406726e-07 -1.2287234e-08 1.8879407e-07 8.6240971e-08
6.3627778e+00 1.9487275e-08 5.3993769e-10 6.3327923e-09 -5.6014451e-10 -7.3984323e-11 -8.8379606e-10 8.4969841e-07 2.5248685e-08 3.7519734e-07 -1.2344906e-08 1.8870808e-07 8.6196610e-08
6.3663889e+00 1.9528144e-08 2.2796021e-10 6.0414942e-09 2.7786704e-11 -7.1977124e-10 4.7430659e-10 8.5304541e-07 2.5229244e-08 3.7645739e-07 -1.2346777e-08 1.8859127e-07 8.6110245e-08
6.3700000e+00 1.9579950e-08 -4.0741145e-10 7.7559066e-09 -4.5065203e-11 -3.5849000e-10 -1.2715162e-09 8.5821373e-07 2.5172106e-08 3.7860510e-07 -1.2371950e-08 1.8826432e-07 8.5845466e-08
6.3755556e+00 1.9673093e-08 6.4583983e-11 7.5303189e-09 -1.0596764e-10 -1.6031978e-09 -3.1715824e-10 8.6158567e-07 2.5214895e-08 3.8001343e-07 -1.2355655e-08 1.8804945e-07 8.5709982e-08
6.3791667e+00 1.9726419e-08 3.3039240e-10 7.8906925e-09 2.5638204e-10 -3.8027536e-10 -9.3347072e-10 8.6522769e-07 2.5231795e-08 3.8148311e-07 -1.2385105e-08 1.8790093e-07 8.5564179e-08
6.3830556e+00 1.9789238e-08 -1.8554150e-10 7.0526712e-09 -5.0881405e-10 -8.9268148e-10 -3.1626298e-10 8.6861973e-07 2.5262615e-08 3.8278928e-07 -1.2450577e-08 1.8780292e-07 8.5397954e-08
6.3866667e+00 1.9845104e-08 4.7004037e-10 7.2497673e-09 -9.5546112e-11 -1.2016927e-11 -1.2181243e-09 8.7202107e-07 2.5275232e-08 3.8410100e-07 -1.2513480e-08 1.8782116e-07 8.5207495e-08
6.3902778e+00 1.9897955e-08 -3.5357484e-10 7.1134832e-09 -4.8509303e-10 1.8037326e-10 -5.3995638e-10 8.7543060e-07 2.5203787e-08 3.8541798e-07 -1.2491732e-08 1.8776848e-07 8.5115595e-08
6.3938889e+00 1.9940765e-08 -3.0592233e-10 7.3073441e-09 6.8584792e-10 -6.6663888e-10 -3.0835576e-10 8.7911110e-07 2.5284355e-08 3.8691118e-07 -1.2464564e-08 1.8765988e-07 8.4945189e-08
6.3977778e+00 1.9992288e-08 9.9650507e-10 7.8751861e-09 -4.5298423e-10 -2.6422901e-10 -1.1522623e-09 8.8253782e-07 2.5369459e-08 3.8821845e-07 -1.2493130e-08 1.8759991e-07 8.4786386e-08
6.4013889e+00 2.0047215e-08 -2.1092888e-10 6.4392337e-09 1.8929695e-10 -2.8933475e-10 -3.1361103e-10 8.8597371e-07 2.5443557e-08 3.8954565e-07 -1.2482056e-08 1.8758798e-07 8.4798961e-08
6.4050000e+00 2.0099524e-08 8.9491011e-10 8.0935156e-09 -8.7068849e-11 1.7917116e-10 4.2968768e-10 8.8941839e-07 2.5583583e-08 3.9095181e-07 -1.2496576e-08 1.8767554e-07 8.4757645e-08
6.4086111e+00 2.0149950e-08 3.9763709e-10 7.3037757e-09 -4.6970054e-11 6.2910448e-10 -8.1107238e-10 8.9313745e-07 2.5577007e-08 3.9243691e-07 -1.2553549e-08 1.8762061e-07 8.4416066e-08
6.4125000e+00 2.0201509e-08 -4.5400148e-10 7.7964187e-09 -4.4136465e-10 -1.0999973e-09 -2.1167423e-09 8.9659790e-07 2.5496863e-08 3.9382700e-07 -1.2597197e-08 1.8750794e-07 8.4098591e-08
6.4161111e+00 2.0232174e-08 -2.8578646e-10 7.4249068e-09 3.8457103e-11 6.0023074e-11 -8.1380425e-10 9.0006425e-07 2.5418490e-08 3.9519872e-07 -1.2584865e-08 1.8742186e-07 8.4019862e-08
6.4197222e+00 2.0270464e-08 -4.3766338e-10 7.5953009e-09 7.5380035e-11 -8.5462595e-10 8.7078136e-11 9.0380585e-07 2.5489380e-08 3.9671958e-07 -1.2603191e-08 1.8735754e-07 8.3843435e-08
6.4236111e+00 2.0325547e-08 1.0452959e-09 7.8684523e-09 -2.3246239e-10 3.0327466e-10 -1.5993104e-09 9.0729001e-07 2.5596002e-08 3.9810489e-07 -1.2631404e-08 1.8744015e-07 8.3545476e-08
6.4272222e+00 2.0385230e-08 -6.1097336e-11 7.3005982e-09 -2.7962283e-11 4.5935854e-10 -1.1510755e-09 9.1078421e-07 2.5579446e-08 3.9946027e-07 -1.2694802e-08 1.8742326e-07 8.3345507e-08
6.4308333e+00 2.0442819e-08 -9.1727285e-11 7.5406359e-09 -5.5725318e-10 -6.1533604e-10 -6.9479504e-10 9.1617799e-07 2.5512052e-08 4.0150053e-07 -1.2871875e-08 1.8730694e-07 8.2972062e-08
6.4363889e+00 2.0522561e-08 -3.1263617e-10 6.9808001e-09 -5.0518447e-10 -8.2565003e-11 -1.5458768e-09 9.1969475e-07 2.5504467e-08 4.0282560e-07 -1.2939667e-08 1.8721759e-07 8.2765594e-08
6.4400000e+00 2.0569079e-08 2.4262526e-10 7.5285844e-09 -1.2058453e-10 -7.4217467e-10 -3.5997394e-10 9.2321950e-07 2.5413150e-08 4.0420696e-07 -1.3033357e-08 1.8705821e-07 8.2608071e-08
6.4436111e+00 2.0615946e-08 -1.0855551e-09 7.5970996e-09 -7.4424778e-10 -7.2905039e-10 -1.0940866e-09 9.2702453e-07 2.5248363e-08 4.0557522e-07 -1.3123766e-08 1.8690392e-07 8.2452192e-08
6.4475000e+00 2.0668255e-08 -3.2690536e-10 6.3150669e-09 -3.0689091e-11 -5.9344450e-10 -2.4202221e-10 9.3056663e-07 2.5327510e-08 4.0682328e-07 -1.3129881e-08 1.8684600e-07 8.2436585e-08
6.4511111e+00 2.0719564e-08 1.0574955e-09 7.3510617e-09 -2.5756254e-11 5.8820213e-11 9.7957519e-11 9.3411808e-07 2.5373817e-08 4.0824788e-07 -1.3178561e-08 1.8672646e-07 8.2512477e-08
6.4547222e+00 2.0777352e-08 -6.3004942e-10 8.2482665e-09 -4.2360193e-10 -1.1622446e-09 6.0258531e-10 9.3767944e-07 2.5348753e-08 4.0964702e-07 -1.3248899e-08 1.8646855e-07 8.2484227e-08
6.4583333e+00 2.0835466e-08 3.9869464e-10 7.0720998e-09 -2.2566476e-10 -1.2185080e-09 -8.6335769e-10 9.4152575e-07 2.5433551e-08 4.1110610e-07 -1.3274675e-08 1.8616026e-07 8.2335721e-08
6.4622222e+00 2.0896578e-08 3.2814253e-10 7.7635182e-09 4.7232954e-12 -1.4239880e-09 -4.0954865e-10 9.4510630e-07 2.5468617e-08 4.1253861e-07 -1.3217504e-08 1.8596778e-07 8.2155614e-08
6.4658333e+00 2.0940459e-08 -4.4591721e-12 7.9223779e-09 5.2300960e-10 -3.5268393e-10 -1.2529798e-09 9.4869445e-07 2.5410919e-08 4.1393231e-07 -1.3238543e-08 1.8588329e-07 8.1877759e-08
6.4694444e+00 2.0985296e-08 -5.2813743e-10 7.3384522e-09 -7.1721666e-10 -4.2729203e-10 -1.3118306e-09 9.5229078e-07 2.5330851e-08 4.1530793e-07 -1.3402702e-08 1.8565366e-07 8.1709841e-08
6.4730556e+00 2.1036069e-08 -2.1095177e-10 7.7244889e-09 -7.9809204e-10 -1.6923032e-09 -2.3818254e-10 9.5617342e-07 2.5209330e-08 4.1686827e-07 -1.3560153e-08 1.8529001e-07 8.1555717e-08
6.4769444e+00 2.1090322e-08 -8.3065056e-10 8.1406303e-09 -5.5149390e-10 -1.4246927e-09 -1.0828843e-09 9.5978794e-07 2.5085400e-08 4.1821880e-07 -1.3619924e-08 1.8510632e-07 8.1418846e-08
6.4805556e+00 2.1143606e-08 -3.1332638e-10 6.6476316e-09 -2.3919025e-13 -2.7093977e-10 -1.8053569e-10 9.6341210e-07 2.5092102e-08 4.1954459e-07 -1.3638570e-08 1.8500995e-07 8.1368469e-08
6.4841667e+00 2.1202973e-08 3.7519854e-10 7.8695907e-09 -1.7187571e-10 -6.1867619e-10 -2.8448232e-10 9.6704646e-07 2.5168114e-08 4.2099290e-07 -1.3613839e-08 1.8486156e-07 8.1306258e-08
6.4877778e+00 2.1262772e-08 3.2644884e-10 7.9892571e-09 4.0016676e-10 -7.5102488e-10 -2.8977397e-10 9.7293974e-07 2.5314323e-08 4.2324825e-07 -1.3497830e-08 1.8453558e-07 8.0947857e-08
6.4936111e+00 2.1364901e-08 5.0902853e-10 7.2986449e-09 2.6273708e-10 -1.1117256e-09 -1.7582334e-09 9.7660215e-07 2.5319109e-08 4.2466287e-07 -1.3476985e-08 1.8434004e-07 8.0561171e-08
6.4972222e+00 2.1428538e-08 -4.6484997e-10 8.1913446e-09 -7.0317435e-11 -6.9328550e-10 -1.8111744e-09 9.8027503e-07 2.5336001e-08 4.2617679e-07 -1.3520158e-08 1.8416912e-07 8.0248493e-08
6.5008333e+00 2.1487276e-08 6.2077829e-10 8.3859513e-09 -3.2820543e-10 -8.8442397e-10 -1.0750847e-09 9.8395771e-07 2.5378916e-08 4.2767511e-07 -1.3575033e-08 1.8390120e-07 8.0064194e-08
6.5044444e+00 2.1543114e-08 -2.2464375e-10 8.0204472e-09 -1.7832842e-10 -1.5886860e-09 -6.2613393e-10 9.8764993e-07 2.5338573e-08 4.2914767e-07 -1.3645727e-08 1.8367334e-07 8.0167276e-08
6.5080556e+00 2.1598739e-08 -1.4774811e-10 8.1039514e-09 -4.7423007e-10 -5.1458459e-10 1.5776555e-09 9.9163698e-07 2.5245746e-08 4.3067259e-07 -1.3682701e-08 1.8349987e-07 8.0147216e-08
6.5119444e+00 2.1660351e-08 -6.4791628e-10 7.4010835e-09 1.5730694e-10 -9.7234604e-10 -1.7495940e-09 9.9534972e-07 2.5191180e-08 4.3193147e-07 -1.3663738e-08 1.8330014e-07 7.9847320e-08
6.5155556e+00 2.1721212e-08 1.4423213e-10 6.3835926e-09 1.7732524e-11 -8.7130901e-10 -1.0186818e-09 9.9907280e-07 2.5136576e-08 4.3321007e-07 -1.3714895e-08 1.8312312e-07 7.9596213e-08
6.5191667e+00 2.1781199e-08 -6.4826659e-10 7.6169064e-09 -4.8994849e-10 -7.6274183e-10 -1.2992241e-09 1.0028057e-06 2.5091429e-08 4.3458712e-07 -1.3803051e-08 1.8300632e-07 7.9412500e-08
6.5227778e+00 2.1835889e-08 2.3152461e-10 7.4616394e-09 -3.2379594e-10 -3.1537764e-10 -3.9658938e-10 1.0068356e-06 2.5112111e-08 4.3607772e-07 -1.3882921e-08 1.8281344e-07 7.9260921e-08
6.5266667e+00 2.1887681e-08 -5.4254829e-11 7.6945143e-09 -3.6080686e-10 -1.3378783e-09 -9.0265738e-10 1.0105859e-06 2.5132789e-08 4.3750546e-07 -1.3975325e-08 1.8254621e-07 7.8973861e-08
6.5302778e+00 2.1933125e-08 2.4513227e-10 7.9390771e-09 -4.9215595e-10 -1.1289139e-09 -1.7471254e-09 1.0143439e-06 2.5204936e-08 4.3892699e-07 -1.4021447e-08 1.8227872e-07 7.8705248e-08
6.5338889e+00 2.1977689e-08 4.2084458e-10 7.6265168e-09 6.6414104e-11 -1.3402249e-09 -7.3238630e-10 1.0181096e-06 2.5243744e-08 4.4036002e-07 -1.3987816e-08 1.8206543e-07 7.8448765e-08
6.5375000e+00 2.2022028e-08 -6.2624688e-11 8.0650760e-09 2.4402928e-10 -6.2855723e-10 -1.6351462e-09 1.0221733e-06 2.5222258e-08 4.4186715e-07 -1.4058199e-08 1.8195774e-07 7.8205494e-08
6.5413889e+00 2.2069519e-08 -1.2153715e-10 7.2590260e-09 -8.4731100e-10 -2.9448962e-10 -4.5003512e-10 1.0259546e-06 2.5136175e-08 4.4326652e-07 -1.4150640e-08 1.8183480e-07 7.8089859e-08
6.5450000e+00 2.2113137e-08 -6.7307732e-10 8.0639276e-09 -5.9931692e-12 -8.4038968e-10 -6.1735995e-10 1.0297439e-06 2.5048990e-08 4.4472460e-07 -1.4259590e-08 1.8167805e-07 7.7889194e-08
6.5486111e+00 2.2162764e-08 -1.3170270e-10 7.9019565e-09 -9.9969237e-10 -6.0653001e-10 -1.2349382e-09 1.0355891e-06 2.5077333e-08 4.4702776e-07 -1.4371522e-08 1.8167668e-07 7.7619169e-08
6.5541667e+00 2.2231416e-08 3.0176126e-10 8.4906366e-09 3.2809732e-10 5.9834986e-10 -3.8520807e-10 1.0393976e-06 2.5103699e-08 4.4860326e-07 -1.4429848e-08 1.8162705e-07 7.7553624e-08
6.5577778e+00 2.2269112e-08 -5.8382169e-11 8.7609651e-09 -8.6648677e-10 -1.0565252e-09 -2.1982279e-10 1.0435070e-06 2.5171566e-08 4.5019201e-07 -1.4527268e-08 1.8140906e-07 7.7410414e-08
6.5616667e+00 2.2316724e-08 6.4009209e-10 7.3929941e-09 3.1453240e-11 -8.1197570e-10 -1.0076933e-09 1.0473309e-06 2.5236805e-08 4.5164798e-07 -1.4541882e-08 1.8120801e-07 7.7045381e-08
6.5652778e+00 2.2364489e-08 -3.7886951e-11 8.5497759e-09 -1.6635478e-10 -1.0437954e-09 -2.3618468e-09 1.0511630e-06 2.5257210e-08 4.5316715e-07 -1.4606949e-08 1.8100337e-07 7.6778295e-08
6.5688889e+00 2.2411819e-08 2.2624262e-10 8.0849356e-09 -4.3426239e-10 -8.4519878e-10 -1.0355566e-10 1.0550026e-06 2.5259755e-08 4.5469700e-07 -1.4632121e-08 1.8097669e-07 7.6701270e-08
6.5725000e+00 2.2450981e-08 -2.0274619e-10 8.6667915e-09 2.0191060e-10 5.9889903e-10 -6.0744449e-10 1.0591454e-06 2.5332502e-08 4.5630865e-07 -1.4660177e-08 1.8100903e-07 7.6572471e-08
6.5763889e+00 2.2498962e-08 8.2629059e-10 7.7200991e-09 -4.4239445e-10 -3.2174583e-10 -4.9655363e-10 1.0630007e-06 2.5422898e-08 4.5778614e-07 -1.4712196e-08 1.8095436e-07 7.6513945e-08
6.5800000e+00 2.2548255e-08 8.1373457e-12 8.4583048e-09 -3.7782941e-11 -1.8287296e-10 -4.3683498e-11 1.0668653e-06 2.5456341e-08 4.5930236e-07 -1.4791544e-08 1.8090442e-07 7.6541277e-08
6.5836111e+00 2.2606827e-08 3.0056468e-10 8.1441586e-09 -6.9465345e-10 -2.7813514e-10 2.9598314e-10 1.0710379e-06 2.5513928e-08 4.6092291e-07 -1.4873853e-08 1.8070652e-07 7.6485288e-08
6.5875000e+00 2.2665759e-08 1.9304003e-10 8.3332037e-09 -1.0853540e-11 -1.4180983e-09 -7.7589485e-10 1.0749221e-06 2.5566116e-08 4.6245698e-07 -1.4976506e-08 1.8048998e-07 7.6317213e-08
6.5911111e+00 2.2719740e-08 2.8869357e-10 8.4646865e-09 -9.3671431e-10 -5.8075490e-10 -7.7556088e-10 1.0788160e-06 2.5614041e-08 4.6398495e-07 -1.5117619e-08 1.8037238e-07 7.6302250e-08
6.5947222e+00 2.2778860e-08 1.5368857e-10 8.2665001e-09 -3.6586628e-10 -5.0476102e-10 6.3743550e-10 1.0827191e-06 2.5597992e-08 4.6556832e-07 -1.5138271e-08 1.8030133e-07 7.6379381e-08
6.5983333e+00 2.2826764e-08 -3.0183340e-10 9.0712390e-09 1.7523429e-10 -1.5114682e-10 7.4549290e-11 1.0869312e-06 2.5513342e-08 4.6723095e-07 -1.5232581e-08 1.8023422e-07 7.6244814e-08
6.6022222e+00 2.2874419e-08 -4.2373528e-10 7.8339539e-09 -9.8360835e-10 -4.2404100e-10 -1.2279871e-09 1.0908514e-06 2.5483830e-08 4.6870517e-07 -1.5413976e-08 1.8020623e-07 7.6046331e-08
6.6058333e+00 2.2930859e-08 1.5131325e-10 8.3086130e-09 -6.9080320e-10 1.6564461e-10 -6.0415992e-10 1.0969008e-06 2.5431723e-08 4.7105180e-07 -1.5516066e-08 1.8012184e-07 7.5995774e-08
6.6113889e+00 2.3013673e-08 -4.6395183e-10 8.3933735e-09 7.8260622e-11 -6.7195734e-10 3.0081488e-10 1.1008442e-06 2.5394174e-08 4.7259405e-07 -1.5501819e-08 1.7995718e-07 7.5761986e-08
6.6150000e+00 2.3063845e-08 1.1734156e-10 8.4941313e-09 5.3251295e-11 -8.4802512e-10 -2.4588577e-09 1.1047962e-06 2.5445016e-08 4.7411935e-07 -1.5531705e-08 1.7978082e-07 7.5412441e-08
6.6186111e+00 2.3113224e-08 3.5197490e-10 8.2077481e-09 -3.2912663e-10 -7.7989285e-10 -7.6770864e-10 1.1090623e-06 2.5488473e-08 4.7568805e-07 -1.5573172e-08 1.7961567e-07 7.5285903e-08
6.6225000e+00 2.3173340e-08 2.0505884e-11 7.7424832e-09 -2.6302046e-11 -6.3565448e-10 -3.1690560e-10 1.1130320e-06 2.5507875e-08 4.7710948e-07 -1.5562643e-08 1.7948945e-07 7.5241733e-08
6.6261111e+00 2.3210827e-08 1.5859099e-10 7.8220645e-09 1.2349223e-10 -5.2951000e-10 -9.0813844e-11 1.1170076e-06 2.5466893e-08 4.7855626e-07 -1.5560840e-08 1.7941156e-07 7.5191704e-08
6.6297222e+00 2.3241289e-08 -5.3688568e-10 8.0200169e-09 -1.0684512e-10 -1.8945588e-10 -3.7098837e-10 1.1209904e-06 2.5367745e-08 4.8004630e-07 -1.5637983e-08 1.7928832e-07 7.4982731e-08
6.6333333e+00 2.3296131e-08 -3.7832205e-10 8.2958027e-09 -6.0524498e-10 -9.4814319e-10 -1.5579952e-09 1.1249822e-06 2.5326804e-08 4.8161996e-07 -1.5721756e-08 1.7915192e-07 7.4706561e-08
6.6369444e+00 2.3346493e-08 4.0377264e-13 8.9355510e-09 -1.6804868e-10 -3.1095313e-10 -9.9126887e-10 1.1292905e-06 2.5366630e-08 4.8330494e-07 -1.5770201e-08 1.7901209e-07 7.4508393e-08
6.6408333e+00 2.3398287e-08 3.4096381e-10 8.1969801e-09 -2.4719073e-10 -8.8753293e-10 -7.0731406e-10 1.1333005e-06 2.5366085e-08 4.8478948e-07 -1.5826521e-08 1.7885799e-07 7.4324415e-08
6.6444444e+00 2.3456089e-08 -3.4599967e-10 8.0585939e-09 -2.7268404e-10 -5.3499797e-10 -9.9094728e-10 1.1373200e-06 2.5306446e-08 4.8620815e-07 -1.5919700e-08 1.7874612e-07 7.4085485e-08
6.6480556e+00 2.3510589e-08 -2.0451484e-10 7.4756598e-09 -5.8743628e-10 -4.9756653e-10 -1.2145547e-09 1.1413487e-06 2.5188121e-08 4.8758979e-07 -1.5979372e-08 1.7857111e-07 7.3608600e-08
6.6516667e+00 2.3562765e-08 -8.8771191e-10 7.6532164e-09 3.6619643e-11 -1.1179131e-09 -3.1874586e-09 1.1456977e-06 2.5077754e-08 4.8916960e-07 -1.6056830e-08 1.7835610e-07 7.3068835e-08
6.6555556e+00 2.3623676e-08 -5.8290249e-11 8.4098647e-09 -7.0054263e-10 -7.2505727e-10 -1.4391054e-09 1.1497460e-06 2.4985142e-08 4.9066105e-07 -1.6108916e-08 1.7824078e-07 7.2794075e-08
6.6591667e+00 2.3678328e-08 -7.9658965e-10 7.9214340e-09 2.1975031e-10 -3.3946291e-10 -1.0971365e-09 1.1538035e-06 2.4867026e-08 4.9223638e-07 -1.6152780e-08 1.7812688e-07 7.2672584e-08
6.6627778e+00 2.3731688e-08 -2.9371465e-10 9.3282903e-09 -6.2465570e-10 -7.1189443e-10 -2.4319394e-11 1.1600644e-06 2.4841459e-08 4.9475666e-07 -1.6313498e-08 1.7793285e-07 7.2166136e-08
6.6683333e+00 2.3819585e-08 1.4031266e-10 8.6095966e-09 -3.3964892e-10 -4.5227180e-10 -3.0143669e-09 1.1641462e-06 2.4817449e-08 4.9636418e-07 -1.6388978e-08 1.7770637e-07 7.1800903e-08
6.6719444e+00 2.3873538e-08 -3.6194073e-10 8.9925836e-09 -3.5709462e-10 -1.6383384e-09 -3.5702039e-10 1.1685520e-06 2.4737393e-08 4.9809928e-07 -1.6453999e-08 1.7743721e-07 7.1565810e-08
6.6758333e+00 2.3929539e-08 -3.2425405e-10 8.6495361e-09 -2.0022153e-10 -6.6872167e-10 -1.6580582e-09 1.1726522e-06 2.4655288e-08 4.9964646e-07 -1.6431139e-08 1.7725824e-07 7.1353275e-08
6.6794444e+00 2.3979471e-08 -4.3363904e-10 8.2920125e-09 4.1123097e-10 -9.8330382e-10 -3.0380554e-10 1.1767602e-06 2.4603023e-08 5.0119770e-07 -1.6416836e-08 1.7708521e-07 7.1214375e-08
6.6830556e+00 2.4019667e-08 -4.8813593e-11 8.6939157e-09 -2.7919951e-10 -6.1394122e-10 -9.7835171e-10 1.1808757e-06 2.4698865e-08 5.0284087e-07 -1.6411286e-08 1.7691045e-07 7.0966022e-08
6.6866667e+00 2.4068299e-08 9.3350872e-10 9.2986034e-09 3.3042659e-10 -9.9920681e-10 -1.3141298e-09 1.1853179e-06 2.4707755e-08 5.0460728e-07 -1.6365320e-08 1.7681001e-07 7.0791049e-08
6.6905556e+00 2.4129692e-08 -8.5730159e-10 8.6618484e-09 6.3568202e-11 1.3832223e-10 -1.8564389e-10 1.1894526e-06 2.4655406e-08 5.0621937e-07 -1.6411459e-08 1.7678919e-07 7.0739623e-08
6.6941667e+00 2.4181962e-08 3.7407498e-10 8.9903152e-09 -4.8946808e-10 -3.3053008e-10 -2.8906056e-10 1.1935957e-06 2.4757523e-08 5.0785956e-07 -1.6566411e-08 1.7664860e-07 7.0725171e-08
6.6977778e+00 2.4228214e-08 5.6854907e-10 8.9696577e-09 -9.4085369e-10 -9.6724831e-10 1.5566226e-10 1.1980658e-06 2.4779186e-08 5.0960171e-07 -1.6679902e-08 1.7639371e-07 7.0656498e-08
6.7016667e+00 2.4271543e-08 -3.8286710e-10 8.7441551e-09 -3.1930837e-11 -1.2175509e-09 -7.4428544e-10 1.2022238e-06 2.4692848e-08 5.1123383e-07 -1.6666189e-08 1.7622567e-07 7.0471060e-08
6.7052778e+00 2.4313416e-08 -4.1410010e-10 9.1273643e-09 1.5851665e-10 -3.3351467e-10 -9.6744914e-10 1.2063900e-06 2.4682566e-08 5.1291721e-07 -1.6613328e-08 1.7620014e-07 7.0408226e-08
6.7088889e+00 2.4366268e-08 3.1918796e-10 9.3054443e-09 3.2943032e-10 9.7807545e-11 3.8743466e-10 1.2105662e-06 2.4754459e-08 5.1460380e-07 -1.6566925e-08 1.7614430e-07 7.0321774e-08
6.7125000e+00 2.4430167e-08 3.4443573e-10 9.1625740e-09 9.8903769e-11 -6.1325403e-10 -1.1854515e-09 1.2150749e-06 2.4765672e-08 5.1638975e-07 -1.6537736e-08 1.7601433e-07 7.0070535e-08
6.7163889e+00 2.4489398e-08 -2.4831811e-10 8.9965633e-09 1.5129158e-10 -5.0075465e-10 -9.6802010e-10 1.2192707e-06 2.4637517e-08 5.1800952e-07 -1.6540744e-08 1.7606221e-07 6.9971173e-08
6.7200000e+00 2.4536494e-08 -9.3465841e-10 8.7397812e-09 -1.7906143e-10 9.4274474e-10 5.0827199e-11 1.2234739e-06 2.4509531e-08 5.1962965e-07 -1.6633154e-08 1.7607479e-07 6.9933570e-08
6.7236111e+00 2.4575999e-08 -2.4674703e-10 9.0004604e-09 -6.7395131e-10 -8.2664549e-10 -3.9793310e-10 1.2299593e-06 2.4535412e-08 5.2218369e-07 -1.6822703e-08 1.7580412e-07 6.9603088e-08
6.7291667e+00 2.4679937e-08 4.0203285e-10 9.1777816e-09 -4.6334556e-10 -7.9739378e-10 -1.5849578e-09 1.2341879e-06 2.4578164e-08 5.2386718e-07 -1.6984899e-08 1.7561286e-07 6.9320659e-08
6.7327778e+00 2.4729041e-08 -7.4015596e-12 9.2562050e-09 -1.0338412e-09 -9.6808832e-10 -1.0220806e-09 1.2387519e-06 2.4593552e-08 5.2572217e-07 -1.7098858e-08 1.7543829e-07 6.9036831e-08
6.7366667e+00 2.4790496e-08 1.3930392e-10 9.6049586e-09 5.7051035e-11 -5.2823413e-10 -1.4107252e-09 1.2430010e-06 2.4707678e-08 5.2741476e-07 -1.7116800e-08 1.7539379e-07 6.8730985e-08
6.7402778e+00 2.4857635e-08 9.1416250e-10 8.9287010e-09 -2.2266977e-10 1.1751557e-10 -1.4124736e-09 1.2472606e-06 2.4850496e-08 5.2908932e-07 -1.7192970e-08 1.7523923e-07 6.8418650e-08
6.7438889e+00 2.4913682e-08 4.0415474e-10 9.4076377e-09 -4.8044150e-10 -1.5442493e-09 -1.4706198e-09 1.2515294e-06 2.4777112e-08 5.3071933e-07 -1.7246236e-08 1.7498081e-07 6.8081830e-08
6.7475000e+00 2.4965807e-08 -1.0815411e-09 8.4407762e-09 -1.1242830e-11 -8.4111117e-10 -1.6384888e-09 1.2561362e-06 2.4659965e-08 5.3242042e-07 -1.7303345e-08 1.7472615e-07 6.7692592e-08
6.7513889e+00 2.5016845e-08 7.7426481e-11 8.8554685e-09 -4.7826535e-10 -1.3417432e-09 -1.6978344e-09 1.2604222e-06 2.4644028e-08 5.3409732e-07 -1.7381299e-08 1.7448198e-07 6.7368204e-08
6.7550000e+00 2.5063786e-08 -2.2454473e-10 9.5064927e-09 -2.4130771e-10 -9.1208648e-10 -1.2965131e-09 1.2647163e-06 2.4609881e-08 5.3576786e-07 -1.7524832e-08 1.7438623e-07 6.7215401e-08
6.7586111e+00 2.5110145e-08 -9.0656538e-11 8.7857761e-09 -1.0836163e-09 2.8196912e-11 -1.1397800e-10 1.2693495e-06 2.4501600e-08 5.3750500e-07 -1.7683626e-08 1.7408392e-07 6.7261130e-08
6.7625000e+00 2.5159247e-08 -8.3746161e-10 8.8770319e-09 -2.7747635e-10 -2.6194097e-09 5.0593566e-10 1.2736603e-06 2.4312644e-08 5.3924629e-07 -1.7728492e-08 1.7371576e-07 6.7095961e-08
6.7661111e+00 2.5210516e-08 -9.0674751e-10 1.0189925e-08 -1.3667037e-10 -7.7895514e-10 -2.0305692e-09 1.2779793e-06 2.4122133e-08 5.4105622e-07 -1.7760989e-08 1.7347082e-07 6.6741412e-08
6.7697222e+00 2.5254745e-08 -8.5181691e-10 9.6286320e-09 -1.6329831e-10 -1.4820262e-09 -1.2421915e-09 1.2823050e-06 2.4012374e-08 5.4280639e-07 -1.7777659e-08 1.7327276e-07 6.6417923e-08
6.7733333e+00 2.5289171e-08 -1.6134479e-10 9.5355501e-09 9.4223115e-12 -3.4621840e-10 -1.7438616e-09 1.2869726e-06 2.3980634e-08 5.4468224e-07 -1.7934154e-08 1.7309948e-07 6.6175366e-08
6.7772222e+00 2.5353703e-08 -1.1071252e-10 9.5376419e-09 -1.3508067e-09 -1.1391189e-09 -3.3520102e-10 1.2913172e-06 2.3959853e-08 5.4640959e-07 -1.8105375e-08 1.7283618e-07 6.6042097e-08
6.7808333e+00 2.5411414e-08 -8.1115663e-11 9.3766637e-09 -2.2969629e-10 -1.2913321e-09 -8.9497481e-10 1.2980181e-06 2.3797625e-08 5.4899054e-07 -1.8137458e-08 1.7253329e-07 6.5612006e-08
6.7863889e+00 2.5481130e-08 -8.9224902e-10 8.9930913e-09 3.7197704e-11 -5.2599426e-10 -1.6855666e-09 1.3023822e-06 2.3656001e-08 5.5070061e-07 -1.8133536e-08 1.7242843e-07 6.5400723e-08
6.7900000e+00 2.5512369e-08 -4.1505209e-10 9.7320175e-09 -9.9181265e-13 -4.4196068e-10 -2.6473774e-10 1.3067533e-06 2.3623270e-08 5.5240497e-07 -1.8215036e-08 1.7240837e-07 6.5311881e-08
6.7936111e+00 2.5560966e-08 1.1292465e-10 8.9306143e-09 -7.5131747e-10 2.5678243e-10 -5.5534096e-10 1.3114708e-06 2.3597274e-08 5.5420548e-07 -1.8247033e-08 1.7228171e-07 6.5162690e-08
6.7975000e+00 2.5623359e-08 -3.3575120e-10 9.3764852e-09 4.7705144e-10 -1.3423879e-09 -7.2344123e-10 1.3158625e-06 2.3688818e-08 5.5593778e-07 -1.8255570e-08 1.7204826e-07 6.4975457e-08
6.8011111e+00 2.5692185e-08 1.1807773e-09 9.5921133e-09 -5.5584662e-10 -8.1252033e-10 -1.0048672e-09 1.3202643e-06 2.3780688e-08 5.5766769e-07 -1.8300734e-08 1.7190141e-07 6.4904770e-08
6.8047222e+00 2.5740387e-08 -3.3274842e-10 9.3501550e-09 1.3894556e-10 -5.4308315e-10 3.5237768e-10 1.3246745e-06 2.3690450e-08 5.5936736e-07 -1.8338008e-08 1.7174120e-07 6.4846427e-08
6.8083333e+00 2.5790642e-08 -5.0022172e-10 9.2611017e-09 -4.8301326e-10 -9.3570354e-10 -8.9093083e-10 1.3294344e-06 2.3659758e-08 5.6112884e-07 -1.8432338e-08 1.7166429e-07 6.4724195e-08
6.8122222e+00 2.5853992e-08 2.3714628e-10 8.6492126e-09 -3.2553334e-10 2.7639816e-10 -1.5677439e-10 1.3338640e-06 2.3726605e-08 5.6276510e-07 -1.8525133e-08 1.7159151e-07 6.4629140e-08
6.8158333e+00 2.5904134e-08 3.7990825e-10 9.2676537e-09 -5.3103363e-10 -9.4816356e-10 -7.2065837e-10 1.3383022e-06 2.3791260e-08 5.6448572e-07 -1.8681934e-08 1.7151283e-07 6.4363134e-08
6.8194444e+00 2.5953273e-08 2.1690295e-10 9.5730542e-09 -9.1636168e-10 2.2186545e-10 -1.7347767e-09 1.3430911e-06 2.3773221e-08 5.6631447e-07 -1.8811884e-08 1.7139171e-07 6.4083358e-08
6.8233333e+00 2.6006337e-08 -3.7151860e-10 9.0212071e-09 -1.9749417e-10 -1.2600560e-09 -6.6330134e-10 1.3475484e-06 2.3744069e-08 5.6797320e-07 -1.8827960e-08 1.7123345e-07 6.3799271e-08
6.8269444e+00 2.6075569e-08 1.0242179e-10 9.1416907e-09 4.9100875e-11 -2.0074708e-10 -1.9590432e-09 1.3520171e-06 2.3690979e-08 5.6967824e-07 -1.8865599e-08 1.7121925e-07 6.3472666e-08
6.8305556e+00 2.6138148e-08 -5.9248730e-10 9.5283331e-09 -3.9654013e-10 6.9613450e-11 -1.0557695e-09 1.3564950e-06 2.3598851e-08 5.7133263e-07 -1.8906157e-08 1.7123387e-07 6.3237843e-08
6.8341667e+00 2.6183970e-08 -2.5791834e-10 8.5870777e-09 2.2164575e-11 6.5326336e-11 -1.1118292e-09 1.3613272e-06 2.3612384e-08 5.7317346e-07 -1.8842473e-08 1.7112540e-07 6.3018056e-08
6.8380556e+00 2.6245312e-08 3.7390906e-10 1.0130149e-08 5.2369304e-10 -9.9503500e-10 -7.7206018e-10 1.3679024e-06 2.3668437e-08 5.7572801e-07 -1.8818768e-08 1.7079627e-07 6.2774013e-08
6.8433333e+00 2.6321458e-08 -1.9889764e-11 9.0085879e-09 -3.7397709e-10 -1.0836652e-09 -7.6926216e-10 1.3727594e-06 2.3693755e-08 5.7764353e-07 -1.8866744e-08 1.7060485e-07 6.2686640e-08
6.8472222e+00 2.6375873e-08 2.3690135e-10 1.0467968e-08 -3.7241981e-11 -5.5711340e-10 2.0349983e-11 1.3772791e-06 2.3645375e-08 5.7951685e-07 -1.8910139e-08 1.7046471e-07 6.2550876e-08
6.8508333e+00 2.6434880e-08 -6.8348671e-10 1.0044705e-08 -3.6333118e-10 -7.3643607e-10 -1.2735565e-09 1.3818092e-06 2.3642744e-08 5.8132173e-07 -1.9055921e-08 1.7028201e-07 6.2403845e-08
6.8544444e+00 2.6496912e-08 6.5920181e-10 9.7186176e-09 -9.8235175e-10 -9.5004952e-10 -8.3658470e-11 1.3863500e-06 2.3795137e-08 5.8315278e-07 -1.9221965e-08 1.7015097e-07 6.2428346e-08
6.8580556e+00 2.6560018e-08 7.4750617e-10 1.0331136e-08 -5.5036062e-10 -2.5956259e-10 3.0982380e-10 1.3912522e-06 2.3957633e-08 5.8521188e-07 -1.9284746e-08 1.7000854e-07 6.2204098e-08
6.8619444e+00 2.6629073e-08 6.4531262e-10 1.0605314e-08 1.2240388e-11 -9.6128717e-10 -2.2319442e-09 1.3958150e-06 2.4039610e-08 5.8705165e-07 -1.9333633e-08 1.6981423e-07 6.1909911e-08
6.8655556e+00 2.6685011e-08 1.1140231e-10 9.5399910e-09 -4.6350933e-10 -8.3234240e-10 -4.8363083e-10 1.4003871e-06 2.3995652e-08 5.8877773e-07 -1.9371371e-08 1.6962400e-07 6.1835798e-08
6.8691667e+00 2.6737404e-08 -5.1716565e-10 9.3604650e-09 1.1516369e-10 -9.2358789e-10 -2.0048802e-10 1.4049677e-06 2.3942368e-08 5.9053758e-07 -1.9340834e-08 1.6949336e-07 6.1835459e-08
6.8727778e+00 2.6785386e-08 2.5307904e-11 9.9097180e-09 1.6671712e-10 -2.8237339e-10 1.9736108e-10 1.4099122e-06 2.3982908e-08 5.9252644e-07 -1.9384322e-08 1.6948452e-07 6.1895224e-08
6.8766667e+00 2.6861504e-08 3.2218190e-10 1.0312599e-08 -5.3947182e-10 2.0662876e-10 3.1490615e-10 1.4145157e-06 2.4003957e-08 5.9440387e-07 -1.9516056e-08 1.6959054e-07 6.1926363e-08
6.8802778e+00 2.6928543e-08 -1.2789027e-10 1.0245077e-08 -6.7653959e-10 7.7198842e-10 -2.7464499e-11 1.4191283e-06 2.3969414e-08 5.9620370e-07 -1.9573032e-08 1.6957992e-07 6.1981650e-08
6.8838889e+00 2.6967374e-08 -1.9096440e-10 9.4628908e-09 1.5061055e-10 -8.6994970e-10 5.3779947e-10 1.4241045e-06 2.3886431e-08 5.9811531e-07 -1.9512959e-08 1.6944849e-07 6.2095048e-08
6.8877778e+00 2.7023664e-08 -5.2031826e-10 9.9738526e-09 3.6430479e-10 -2.5663213e-10 4.3418856e-10 1.4287348e-06 2.3763757e-08 5.9995493e-07 -1.9547121e-08 1.6940183e-07 6.2139268e-08
6.8913889e+00 2.7079540e-08 -6.1205517e-10 1.0169804e-08 -6.7964896e-10 -1.7402056e-10 -2.6009761e-11 1.4333746e-06 2.3684235e-08 6.0181059e-07 -1.9576869e-08 1.6934074e-07 6.2006167e-08
6.8950000e+00 2.7133696e-08 -1.2199504e-10 1.0149528e-08 4.0505540e-10 -3.8992392e-10 -1.2026151e-09 1.4405315e-06 2.3580786e-08 6.0458184e-07 -1.9379814e-08 1.6925296e-07 6.1566812e-08
6.9005556e+00 2.7222530e-08 -4.9870033e-10 9.5746937e-09 7.7726914e-10 -1.3677002e-10 -1.4335157e-09 1.4451968e-06 2.3433579e-08 6.0635188e-07 -1.9319383e-08 1.6919244e-07 6.1293145e-08
6.9041667e+00 2.7289926e-08 -8.6013133e-10 9.8070260e-09 -2.1944519e-10 -4.2185204e-10 -1.0926339e-09 1.4498737e-06 2.3335267e-08 6.0819544e-07 -1.9345091e-08 1.6913349e-07 6.1203489e-08
6.9077778e+00 2.7356536e-08 -4.7365620e-11 1.0379824e-08 -1.7857470e-11 -1.2233139e-10 2.6503353e-10 1.4545606e-06 2.3289235e-08 6.1003287e-07 -1.9405565e-08 1.6902560e-07 6.1162892e-08
6.9113889e+00 2.7407834e-08 -3.7754808e-10 9.7398675e-09 -5.4036305e-10 -8.7357881e-10 -6.3977526e-10 1.4596174e-06 2.3249734e-08 6.1199956e-07 -1.9512644e-08 1.6885791e-07 6.0968075e-08
6.9152778e+00 2.7457746e-08 3.8970543e-11 1.0256981e-08 -3.7745748e-10 -5.6374461e-10 -1.0300853e-09 1.4643213e-06 2.3156471e-08 6.1388617e-07 -1.9501030e-08 1.6885760e-07 6.0756779e-08
6.9188889e+00 2.7505457e-08 -8.9985820e-10 1.0401218e-08 4.8466734e-10 5.6090404e-10 -9.2033896e-10 1.4690346e-06 2.3101939e-08 6.1578016e-07 -1.9537274e-08 1.6884294e-07 6.0691714e-08
6.9225000e+00 2.7567223e-08 3.9648416e-10 1.0337735e-08 -8.1922597e-10 -6.9621080e-10 3.1973857e-10 1.4737581e-06 2.3177199e-08 6.1761859e-07 -1.9706090e-08 1.6860954e-07 6.0552953e-08
6.9261111e+00 2.7624908e-08 2.9821970e-10 9.7928590e-09 -7.3907687e-10 -1.4582993e-09 -1.6006019e-09 1.4788559e-06 2.3202154e-08 6.1965803e-07 -1.9781130e-08 1.6830954e-07 6.0206656e-08
6.9300000e+00 2.7685060e-08 -8.4317302e-11 1.0943698e-08 9.5870962e-11 -1.1130815e-09 -1.3676635e-09 1.4835995e-06 2.3175777e-08 6.2159468e-07 -1.9796166e-08 1.6821938e-07 5.9879691e-08
6.9336111e+00 2.7741846e-08 -1.5915995e-10 1.0262435e-08 -2.3466482e-10 2.8083746e-10 -1.6504752e-09 1.4883523e-06 2.3129783e-08 6.2343223e-07 -1.9840933e-08 1.6822264e-07 5.9693500e-08
6.9372222e+00 2.7793145e-08 -2.6540148e-10 9.8585653e-09 -1.7856037e-10 -2.5080884e-10 -6.8211288e-11 1.4931138e-06 2.3139938e-08 6.2529001e-07 -1.9823974e-08 1.6823736e-07 5.9575298e-08
6.9408333e+00 2.7841876e-08 3.5914452e-10 1.0483976e-08 3.3509893e-10 3.8670057e-10 -1.0228813e-09 1.4982509e-06 2.3110081e-08 6.2736193e-07 -1.9786809e-08 1.6827467e-07 5.9362412e-08
6.9447222e+00 2.7895649e-08 -6.1506349e-10 1.0582855e-08 -1.6536632e-11 -6.6925177e-11 -8.0185954e-10 1.5030318e-06 2.2991307e-08 6.2918959e-07 -1.9776520e-08 1.6824909e-07 5.9182538e-08
6.9483333e+00 2.7966147e-08 -4.8131285e-10 9.4298148e-09 1.1150536e-10 -1.6916663e-10 -8.5850850e-10 1.5078253e-06 2.2981079e-08 6.3100623e-07 -1.9855999e-08 1.6815509e-07 5.8929208e-08
6.9519444e+00 2.8044037e-08 3.8690091e-10 1.0462261e-08 -8.4515376e-10 -6.9847657e-10 -1.4799233e-09 1.5126305e-06 2.3019743e-08 6.3288072e-07 -1.9980883e-08 1.6798992e-07 5.8749669e-08
6.9555556e+00 2.8102559e-08 -3.0001189e-11 1.0063176e-08 -3.0761719e-10 -8.2624824e-10 -1.7735647e-10 1.5200413e-06 2.3075946e-08 6.3588415e-07 -2.0040992e-08 1.6773930e-07 5.8653429e-08
6.9611111e+00 2.8181635e-08 3.6721602e-10 1.1313596e-08 -5.3042840e-11 -6.7743872e-10 -4.0008447e-10 1.5248700e-06 2.3107114e-08 6.3788644e-07 -2.0051358e-08 1.6768318e-07 5.8646101e-08
6.9647222e+00 2.8240080e-08 -7.9513506e-11 1.0611223e-08 -4.2643180e-11 1.5937807e-10 3.3243768e-10 1.5300820e-06 2.3105938e-08 6.3994497e-07 -2.0153811e-08 1.6765645e-07 5.8592103e-08
6.9686111e+00 2.8309067e-08 6.9436582e-11 1.0319441e-08 -8.3552102e-10 -3.8843991e-10 -7.9528026e-10 1.5349324e-06 2.3136420e-08 6.4184717e-07 -2.0172366e-08 1.6747980e-07 5.8475176e-08
6.9722222e+00 2.8365547e-08 2.1193829e-10 1.0509419e-08 6.6424389e-10 -1.2421747e-09 -2.8404651e-10 1.5397936e-06 2.3124707e-08 6.4374308e-07 -2.0033011e-08 1.6723681e-07 5.8284972e-08
6.9758333e+00 2.8435703e-08 -3.2006135e-10 1.0250657e-08 6.2211249e-10 -1.0008552e-09 -1.4716767e-09 1.5446675e-06 2.3061136e-08 6.4562397e-07 -2.0010278e-08 1.6712348e-07 5.8057912e-08
6.9794444e+00 2.8513625e-08 -2.6674484e-10 1.0344949e-08 -4.1226768e-10 -4.5218609e-11 -6.2426226e-10 1.5499284e-06 2.2969767e-08 6.4768780e-07 -2.0140796e-08 1.6711102e-07 5.7892428e-08
6.9833333e+00 2.8566088e-08 -5.1642040e-10 1.0639597e-08 -7.0646427e-10 -6.1632704e-11 -7.9417817e-10 1.5548230e-06 2.2943410e-08 6.4962874e-07 -2.0151536e-08 1.6701886e-07 5.7757880e-08
6.9869444e+00 2.8625198e-08 2.7312324e-10 1.0613437e-08 6.0732825e-10 -7.8902709e-10 -4.4779869e-10 1.5597283e-06 2.2980616e-08 6.5156548e-07 -2.0086666e-08 1.6688420e-07 5.7660497e-08
6.9905556e+00 2.8691272e-08 7.0316052e-11 1.0593750e-08 -8.5329414e-12 -4.5400549e-10 -4.5112594e-10 1.5646447e-06 2.2967166e-08 6.5359252e-07 -2.0071213e-08 1.6676163e-07 5.7422430e-08
6.9941667e+00 2.8754210e-08 -1.9446393e-10 1.1602150e-08 1.5118343e-10 -6.7744921e-10 -1.7464093e-09 1.5699510e-06 2.2971622e-08 6.5571191e-07 -2.0087281e-08 1.6662098e-07 5.7139884e-08
6.9980556e+00 2.8818958e-08 2.3265176e-10 9.9473219e-09 -2.8891345e-10 -5.2807473e-10 -6.7541083e-10 1.5748888e-06 2.3005595e-08 6.5763247e-07 -2.0159421e-08 1.6635275e-07 5.6944735e-08
7.0016667e+00 2.8876999e-08 8.0945167e-11 1.1082573e-08 -3.7699292e-10 -1.9479603e-09 -1.1259723e-09 1.5798369e-06 2.2934878e-08 6.5961719e-07 -2.0187063e-08 1.6619836e-07 5.6792829e-08
7.0052778e+00 2.8938682e-08 -7.3371263e-10 1.0649885e-08 1.2183952e-10 5.2282592e-10 -2.7623328e-10 1.5847961e-06 2.2921885e-08 6.6160393e-07 -2.0243262e-08 1.6619633e-07 5.6787901e-08
7.0088889e+00 2.9007607e-08 6.1377495e-10 1.1104768e-08 -6.4060187e-10 -5.4149750e-10 2.3074721e-10 1.5901506e-06 2.3012194e-08 6.6377163e-07 -2.0299828e-08 1.6599961e-07 5.6651010e-08
7.0127778e+00 2.9088109e-08 1.6030000e-10 1.0935912e-08 1.5575374e-10 -1.1446968e-09 -1.4041009e-09 1.5951345e-06 2.3066408e-08 6.6574967e-07 -2.0286991e-08 1.6584664e-07 5.6488375e-08
7.0163889e+00 2.9145783e-08 3.4013766e-10 1.0723411e-08 -3.7262343e-11 -2.6731943e-10 -9.7144162e-11 1.6028209e-06 2.3189672e-08 6.6885295e-07 -2.0270345e-08 1.6561613e-07 5.6398244e-08
7.0219444e+00 2.9231793e-08 3.9944711e-10 1.1364033e-08 1.3714057e-10 -1.1157332e-09 -4.4364251e-10 1.6078287e-06 2.3182596e-08 6.7096922e-07 -2.0296168e-08 1.6540399e-07 5.6308517e-08
7.0255556e+00 2.9282988e-08 -4.6476036e-10 1.1808901e-08 -3.7550722e-10 -8.4255348e-10 -3.8460949e-10 1.6128451e-06 2.3100801e-08 6.7304222e-07 -2.0348340e-08 1.6526966e-07 5.6139541e-08
7.0291667e+00 2.9330551e-08 -2.9027124e-10 1.0890257e-08 -1.0608442e-10 -3.9740224e-10 -1.1751695e-09 1.6178708e-06 2.3024000e-08 6.7502467e-07 -2.0374955e-08 1.6507418e-07 5.5848260e-08
7.0327778e+00 2.9392951e-08 -4.1866124e-10 1.0817393e-08 -1.3959571e-10 -1.4069996e-09 -1.5135715e-09 1.6232949e-06 2.2898967e-08 6.7719491e-07 -2.0392254e-08 1.6485508e-07 5.5521466e-08
7.0366667e+00 2.9457304e-08 -6.5305169e-10 1.1249102e-08 -8.6736291e-12 -4.7097822e-10 -1.2875224e-09 1.6283418e-06 2.2933030e-08 6.7929458e-07 -2.0430829e-08 1.6470591e-07 5.5304292e-08
7.0402778e+00 2.9513891e-08 9.6748488e-10 1.1742005e-08 -3.4740722e-10 -9.0601264e-10 -7.1716085e-10 1.6333980e-06 2.3122952e-08 6.8142548e-07 -2.0491085e-08 1.6452273e-07 5.5081566e-08
7.0438889e+00 2.9564659e-08 7.8563291e-10 1.1591146e-08 -2.0880034e-10 -7.8485256e-10 -1.3387681e-09 1.6384630e-06 2.3184426e-08 6.8350454e-07 -2.0483661e-08 1.6438075e-07 5.4779015e-08
7.0475000e+00 2.9618081e-08 -2.1817631e-10 1.1174413e-08 2.7732904e-10 -5.2572925e-10 -1.4540127e-09 1.6439283e-06 2.3199481e-08 6.8567701e-07 -2.0444375e-08 1.6408776e-07 5.4380501e-08
7.0513889e+00 2.9679366e-08 3.4722045e-10 1.0914698e-08 5.9403108e-11 -1.9856774e-09 -1.9618227e-09 1.6490128e-06 2.3150782e-08 6.8771394e-07 -2.0389339e-08 1.6372442e-07 5.4151453e-08
7.0550000e+00 2.9730518e-08 -7.9675161e-10 1.1389479e-08 4.4862647e-10 -1.3682180e-09 -1.5246912e-10 1.6541065e-06 2.3079142e-08 6.8974836e-07 -2.0452252e-08 1.6348380e-07 5.3995750e-08
7.0586111e+00 2.9787485e-08 1.3545576e-10 1.0887307e-08 -1.0293632e-09 -8.5289028e-10 -1.2847901e-09 1.6596037e-06 2.2984220e-08 6.9192999e-07 -2.0635167e-08 1.6328489e-07 5.3722854e-08
7.0625000e+00 2.9856847e-08 -9.4907229e-10 1.1295032e-08 -5.3848070e-10 -8.5198610e-10 -1.0543189e-09 1.6647207e-06 2.2811219e-08 6.9401060e-07 -2.0637480e-08 1.6308520e-07 5.3371811e-08
7.0661111e+00 2.9931908e-08 -6.4785863e-10 1.1487399e-08 5.1712630e-10 -9.9135339e-10 -2.1860745e-09 1.6698499e-06 2.2751411e-08 6.9614250e-07 -2.0577838e-08 1.6285517e-07 5.3045077e-08
7.0697222e+00 3.0000308e-08 9.5788551e-11 1.1856702e-08 3.3416559e-11 -1.1320136e-09 -8.2992869e-10 1.6749900e-06 2.2789002e-08 6.9827158e-07 -2.0589713e-08 1.6265545e-07 5.2798254e-08
7.0733333e+00 3.0060125e-08 2.5120708e-10 1.1456516e-08 -1.4302708e-10 -7.1155446e-10 -1.4484387e-09 1.6829205e-06 2.2806540e-08 7.0141176e-07 -2.0632008e-08 1.6239602e-07 5.2249376e-08
7.0788889e+00 3.0171395e-08 -1.4598074e-10 1.0893547e-08 -1.1074636e-10 -8.4500470e-10 -1.8448313e-09 1.6880921e-06 2.2771458e-08 7.0346952e-07 -2.0610240e-08 1.6223965e-07 5.1880723e-08
7.0825000e+00 3.0256549e-08 -1.7785229e-10 1.1638722e-08 3.1168071e-10 -5.9846047e-10 -1.5581188e-09 1.6936769e-06 2.2778899e-08 7.0576039e-07 -2.0555844e-08 1.6207972e-07 5.1701559e-08
7.0863889e+00 3.0337497e-08 2.4163222e-10 1.1654245e-08 1.5457253e-10 -7.7231081e-10 2.2432735e-11 1.6988747e-06 2.2759411e-08 7.0788912e-07 -2.0565817e-08 1.6186649e-07 5.1578989e-08
7.0900000e+00 3.0396714e-08 -4.2152607e-10 1.1655210e-08 -2.4663193e-10 -1.1960318e-09 -1.1538543e-09 1.7040837e-06 2.2720968e-08 7.0998619e-07 -2.0668977e-08 1.6161847e-07 5.1303399e-08
7.0936111e+00 3.0468016e-08 6.6674216e-11 1.1307434e-08 -7.0560765e-10 -1.0933753e-09 -1.3900506e-09 1.7093047e-06 2.2657658e-08 7.1203454e-07 -2.0763442e-08 1.6134156e-07 5.1118534e-08
7.0972222e+00 3.0536809e-08 -6.5108276e-10 1.1121798e-08 -1.6637948e-10 -1.4626491e-09 -3.1639151e-10 1.7145369e-06 2.2400277e-08 7.1415755e-07 -2.0728134e-08 1.6111101e-07 5.0750520e-08
7.1008333e+00 3.0599185e-08 -1.7247413e-09 1.2125014e-08 4.9229818e-10 -6.6556427e-10 -3.0806665e-09 1.7201836e-06 2.2354763e-08 7.1643327e-07 -2.0704495e-08 1.6095962e-07 5.0255963e-08
7.1047222e+00 3.0666157e-08 1.3346280e-09 1.1013918e-08 -2.8967374e-10 -6.3203773e-10 -1.1583893e-09 1.7254385e-06 2.2531673e-08 7.1847136e-07 -2.0739184e-08 1.6079157e-07 4.9980451e-08
7.1083333e+00 3.0735066e-08 2.9838108e-10 1.1302972e-08 -3.0535805e-11 -9.1921350e-10 -1.3848016e-09 1.7307062e-06 2.2591884e-08 7.2054353e-07 -2.0830983e-08 1.6064686e-07 4.9759820e-08
7.1119444e+00 3.0815501e-08 2.5741374e-10 1.1387116e-08 -8.1684407e-10 -4.1653269e-10 -6.5178926e-10 1.7363939e-06 2.2562523e-08 7.2278999e-07 -2.0969637e-08 1.6038577e-07 4.9640575e-08
7.1158333e+00 3.0896126e-08 -5.0908059e-10 1.1454435e-08 -3.7161321e-10 -1.8214110e-09 -3.7031081e-10 1.7416883e-06 2.2480926e-08 7.2486598e-07 -2.1040123e-08 1.6012109e-07 4.9579122e-08
7.1194444e+00 3.0966352e-08 -2.4412339e-10 1.1277364e-08 -2.7902629e-10 -6.2181902e-10 -1.9695028e-10 1.7469942e-06 2.2430338e-08 7.2692772e-07 -2.0993833e-08 1.5996787e-07 4.9402124e-08
7.1230556e+00 3.1030441e-08 -2.2284042e-10 1.1298588e-08 7.0632043e-10 -7.9246895e-10 -1.4368778e-09 1.7523095e-06 2.2440649e-08 7.2900654e-07 -2.0909082e-08 1.5986786e-07 4.9072628e-08
7.1266667e+00 3.1076163e-08 3.1801801e-10 1.1464231e-08 7.5995742e-11 -1.3075471e-10 -1.6046273e-09 1.7580422e-06 2.2492763e-08 7.3128140e-07 -2.0924176e-08 1.5980291e-07 4.8698052e-08
7.1305556e+00 3.1123300e-08 1.2867386e-10 1.1666022e-08 -2.0537451e-10 -4.2595979e-10 -1.6060196e-09 1.7633735e-06 2.2519508e-08 7.3339883e-07 -2.0963801e-08 1.5971179e-07 4.8411301e-08
7.1341667e+00 3.1170407e-08 1.1820891e-10 1.1519666e-08 -1.6039943e-10 -4.1508616e-10 -1.0409151e-09 1.7715965e-06 2.2451965e-08 7.3670589e-07 -2.1108156e-08 1.5951446e-07 4.8027157e-08
7.1397222e+00 3.1282077e-08 -5.2346714e-10 1.2018097e-08 -7.0572700e-10 -7.6893274e-10 -1.2639471e-09 1.7769575e-06 2.2423677e-08 7.3881887e-07 -2.1177450e-08 1.5936012e-07 4.7705144e-08
7.1433333e+00 3.1359721e-08 2.6234453e-10 1.1118840e-08 6.6092390e-11 -6.5567713e-10 -1.7084880e-09 1.7823316e-06 2.2376005e-08 7.4094017e-07 -2.1251023e-08 1.5919334e-07 4.7493213e-08
7.1469444e+00 3.1432894e-08 -7.0238972e-10 1.2109169e-08 -7.4522908e-10 -8.8383556e-10 -2.4779055e-10 1.7881318e-06 2.2353066e-08 7.4329633e-07 -2.1352975e-08 1.5894167e-07 4.7363463e-08
7.1508333e+00 3.1499184e-08 5.0576455e-10 1.1847777e-08 -1.2864755e-10 -1.2733670e-09 -8.6435704e-10 1.7935308e-06 2.2395034e-08 7.4540324e-07 -2.1451867e-08 1.5874306e-07 4.7151239e-08
7.1544444e+00 3.1585095e-08 -1.1836736e-10 1.1222606e-08 -7.8420466e-10 -5.5990617e-10 -1.0946328e-09 1.7989441e-06 2.2264756e-08 7.4755599e-07 -2.1583494e-08 1.5861049e-07 4.6859473e-08
7.1580556e+00 3.1667425e-08 -1.0841952e-09 1.2349873e-08 -4.3080849e-10 -6.6381008e-10 -1.5985933e-09 1.8043699e-06 2.2244237e-08 7.4976398e-07 -2.1663701e-08 1.5840634e-07 4.6513367e-08
7.1616667e+00 3.1729668e-08 8.9478649e-10 1.1827341e-08 -3.0956772e-10 -1.2206679e-09 -1.5962271e-09 1.8102254e-06 2.2270058e-08 7.5214337e-07 -2.1817318e-08 1.5821233e-07 4.6252698e-08
7.1655556e+00 3.1802902e-08 -6.7346080e-10 1.2365748e-08 -1.0071492e-09 -4.4227342e-10 -6.3807783e-10 1.8156749e-06 2.2198750e-08 7.5439115e-07 -2.1954809e-08 1.5813517e-07 4.6096480e-08
7.1691667e+00 3.1871937e-08 1.5225943e-11 1.2247278e-08 -2.6199614e-10 -2.7000785e-10 -8.0394134e-10 1.8211361e-06 2.2294795e-08 7.5661336e-07 -2.2007163e-08 1.5801594e-07 4.5849313e-08
7.1727778e+00 3.1939454e-08 8.7134360e-10 1.2085661e-08 -2.2127178e-10 -8.3053590e-10 -1.4775992e-09 1.8266097e-06 2.2345736e-08 7.5875566e-07 -2.2075123e-08 1.5773740e-07 4.5595741e-08
7.1763889e+00 3.2016931e-08 -4.0111917e-10 1.1372372e-08 -4.0605303e-10 -1.7406235e-09 -8.6306738e-10 1.8325195e-06 2.2292538e-08 7.6102727e-07 -2.2053023e-08 1.5754018e-07 4.5395108e-08
7.1802778e+00 3.2103418e-08 -5.4861873e-11 1.1724838e-08 5.9547825e-10 5.0147279e-11 -8.5664057e-10 1.8380213e-06 2.2252000e-08 7.6322365e-07 -2.2000017e-08 1.5735700e-07 4.5276221e-08
7.1838889e+00 3.2182830e-08 -3.1933147e-10 1.2325264e-08 -1.0619208e-10 -1.7410038e-09 -2.4077468e-10 1.8435362e-06 2.2181262e-08 7.6544542e-07 -2.2024281e-08 1.5717922e-07 4.5237111e-08
7.1875000e+00 3.2255797e-08 -3.3363163e-10 1.2002963e-08 -1.1777624e-10 9.9973015e-11 -1.2024337e-10 1.8490633e-06 2.2202365e-08 7.6760405e-07 -2.2031302e-08 1.5711656e-07 4.5229501e-08
7.1911111e+00 3.2325527e-08 5.2842628e-10 1.1633835e-08 5.2968397e-11 -6.7843711e-10 4.9998352e-11 1.8580157e-06 2.2387313e-08 7.7107666e-07 -2.2106938e-08 1.5687466e-07 4.4940369e-08
7.1969444e+00 3.2429488e-08 5.2841882e-10 1.1905264e-08 -4.8517811e-10 -7.0383900e-10 -1.7021807e-09 1.8635716e-06 2.2355840e-08 7.7330112e-07 -2.2168770e-08 1.5667906e-07 4.4694314e-08
7.2005556e+00 3.2488660e-08 -8.1894363e-10 1.2452392e-08 -8.5579500e-11 -1.1017384e-09 -5.6909866e-10 1.8691392e-06 2.2258477e-08 7.7554313e-07 -2.2224657e-08 1.5645984e-07 4.4503823e-08
7.2041667e+00 3.2566747e-08 -7.9786440e-11 1.2097395e-08 -4.3029615e-10 -9.2175331e-10 -1.1892800e-09 1.8747207e-06 2.2233786e-08 7.7779701e-07 -2.2347235e-08 1.5621931e-07 4.4117399e-08
7.2077778e+00 3.2650623e-08 -1.4813043e-10 1.2582384e-08 -7.0119862e-10 -1.2985549e-09 -2.3777129e-09 1.8803166e-06 2.2203739e-08 7.8005096e-07 -2.2439125e-08 1.5597277e-07 4.3779952e-08
7.2113889e+00 3.2733857e-08 -1.2922420e-10 1.2098115e-08 -1.4701461e-10 -9.7721273e-10 -7.3718125e-10 1.8859266e-06 2.2170076e-08 7.8229792e-07 -2.2547682e-08 1.5579537e-07 4.3650910e-08
7.2150000e+00 3.2816420e-08 -1.8151356e-10 1.2505925e-08 -8.5504751e-10 -6.6034157e-10 -4.5397221e-10 1.8919839e-06 2.2145779e-08 7.8475292e-07 -2.2774188e-08 1.5554258e-07 4.3551547e-08
7.2188889e+00 3.2905176e-08 -2.6750140e-11 1.2455963e-08 -1.0864362e-09 -1.5064002e-09 -3.9771545e-10 1.8976233e-06 2.2126036e-08 7.8699268e-07 -2.2830300e-08 1.5533552e-07 4.3392379e-08
7.2225000e+00 3.2988219e-08 -1.5549298e-10 1.2069178e-08 5.6848432e-10 -4.0492064e-10 -1.0715276e-09 1.9032787e-06 2.2070903e-08 7.8925670e-07 -2.2816249e-08 1.5512111e-07 4.3111114e-08
7.2261111e+00 3.3092586e-08 -3.5342616e-10 1.2721546e-08 -4.3878394e-10 -1.5742458e-09 -1.5247598e-09 1.9093905e-06 2.2032472e-08 7.9174713e-07 -2.2798546e-08 1.5480790e-07 4.2854688e-08
7.2300000e+00 3.3219259e-08 2.4020492e-11 1.2600587e-08 5.9052742e-10 -1.1104313e-09 -6.7318214e-10 1.9150877e-06 2.2167421e-08 7.9403702e-07 -2.2752724e-08 1.5465293e-07 4.2807121e-08
7.2336111e+00 3.3349999e-08 1.2216608e-09 1.2473585e-08 -1.6755711e-10 -3.2008619e-10 2.3410486e-10 1.9208028e-06 2.2294317e-08 7.9638720e-07 -2.2695985e-08 1.5454300e-07 4.2772038e-08
7.2372222e+00 3.3428847e-08 -5.0312295e-11 1.3260659e-08 6.9130020e-10 -6.9458116e-10 -5.5794855e-10 1.9265297e-06 2.2308673e-08 7.9870019e-07 -2.2574077e-08 1.5444401e-07 4.2590608e-08
7.2408333e+00 3.3486482e-08 1.8283111e-10 1.2066329e-08 4.3400171e-10 -2.1917363e-10 -1.1167928e-09 1.9327096e-06 2.2366383e-08 8.0114401e-07 -2.2663659e-08 1.5435966e-07 4.2493784e-08
7.2447222e+00 3.3564941e-08 3.1182730e-10 1.2781842e-08 -1.2018438e-09 -5.0389353e-10 2.8687930e-10 1.9384608e-06 2.2284603e-08 8.0348307e-07 -2.2778312e-08 1.5427758e-07 4.2586942e-08
7.2483333e+00 3.3634804e-08 -1.0667237e-09 1.2830673e-08 1.4350735e-10 -2.5370758e-10 5.7303874e-10 1.9442237e-06 2.2126907e-08 8.0583656e-07 -2.2793860e-08 1.5417719e-07 4.2490779e-08
7.2519444e+00 3.3701929e-08 -3.8893492e-10 1.2939812e-08 -2.8702347e-10 -6.7296097e-10 -1.4607019e-09 1.9531110e-06 2.2076538e-08 8.0941962e-07 -2.2788435e-08 1.5393739e-07 4.2051263e-08
7.2575000e+00 3.3797003e-08 8.6725114e-11 1.2562405e-08 3.1957234e-10 -7.6585180e-10 -1.1763916e-09 1.9589033e-06 2.2133930e-08 8.1172605e-07 -2.2839269e-08 1.5371453e-07 4.1887788e-08
7.2611111e+00 3.3882875e-08 4.4304813e-10 1.2692776e-08 -7.8880857e-10 -1.2912919e-09 -3.3260889e-10 1.9651568e-06 2.2240106e-08 8.1419611e-07 -2.2966516e-08 1.5341025e-07 4.1784697e-08
7.2650000e+00 3.3967058e-08 4.6702913e-10 1.2422156e-08 -3.0188659e-10 -1.3168265e-09 -5.5103238e-10 1.9709770e-06 2.2413907e-08 8.1649933e-07 -2.2972210e-08 1.5327985e-07 4.1561318e-08
7.2686111e+00 3.4039155e-08 1.1372849e-09 1.2797895e-08 2.4932886e-10 1.1312190e-10 -1.5109276e-09 1.9768087e-06 2.2590096e-08 8.1885546e-07 -2.2973941e-08 1.5321909e-07 4.1356424e-08
7.2722222e+00 3.4101524e-08 4.8908063e-10 1.3001495e-08 -2.6530830e-10 -6.7402684e-10 -3.8039618e-10 1.9826527e-06 2.2658255e-08 8.2121758e-07 -2.2934043e-08 1.5317328e-07 4.1176756e-08
7.2758333e+00 3.4183164e-08 1.4007594e-10 1.2863475e-08 6.3360222e-10 2.5120676e-10 -1.2780748e-09 1.9885118e-06 2.2711246e-08 8.2352631e-07 -2.2887138e-08 1.5316904e-07 4.0966979e-08
7.2794444e+00 3.4277433e-08 3.4907055e-10 1.2416995e-08 -2.0063293e-10 -2.9032426e-10 -6.5833259e-10 1.9948401e-06 2.2663437e-08 8.2602853e-07 -2.2918624e-08 1.5294560e-07 4.0700689e-08
7.2833333e+00 3.4383710e-08 -7.5885637e-10 1.3024973e-08 -6.9251706e-11 -1.6248955e-09 -1.6241510e-09 2.0007314e-06 2.2643208e-08 8.2839750e-07 -2.2889055e-08 1.5269816e-07 4.0520893e-08
7.2869444e+00 3.4453286e-08 5.7212051e-10 1.2914951e-08 3.4219656e-10 -6.5914451e-10 -3.5506145e-11 2.0066331e-06 2.2636184e-08 8.3080028e-07 -2.2831074e-08 1.5255320e-07 4.0580028e-08
7.2905556e+00 3.4505908e-08 -6.3695156e-10 1.3395354e-08 1.9301321e-10 -6.7900485e-10 5.8136664e-10 2.0125456e-06 2.2558873e-08 8.3326535e-07 -2.2752974e-08 1.5250289e-07 4.0511085e-08
7.2941667e+00 3.4578135e-08 -7.6690351e-11 1.3596907e-08 5.2791006e-10 2.1466462e-10 -1.2177638e-09 2.0189263e-06 2.2495340e-08 8.3592229e-07 -2.2868574e-08 1.5242186e-07 4.0186760e-08
7.2980556e+00 3.4652409e-08 -4.6787970e-10 1.3418274e-08 -1.5187699e-09 -9.0920604e-10 -1.5621628e-09 2.0248636e-06 2.2374584e-08 8.3831151e-07 -2.3011098e-08 1.5218213e-07 3.9952896e-08
7.3016667e+00 3.4721488e-08 -6.4678708e-10 1.2743382e-08 2.0317187e-10 -1.3037560e-09 -5.9658013e-10 2.0308154e-06 2.2294038e-08 8.4070223e-07 -2.3019344e-08 1.5209071e-07 3.9848531e-08
7.3052778e+00 3.4822918e-08 -9.6717890e-11 1.3434780e-08 -2.7929107e-10 4.5987837e-10 -3.6679192e-10 2.0372433e-06 2.2304626e-08 8.4336532e-07 -2.3082469e-08 1.5206473e-07 3.9835513e-08
7.3091667e+00 3.4918538e-08 1.8746815e-10 1.3642864e-08 -2.6177774e-10 -6.8257419e-10 2.5520957e-10 2.0464545e-06 2.2372242e-08 8.4722255e-07 -2.3207312e-08 1.5177695e-07 3.9712874e-08
7.3147222e+00 3.5040390e-08 2.1823288e-10 1.3810726e-08 -4.8728128e-10 -1.0440964e-09 -9.9104545e-10 2.0524591e-06 2.2470066e-08 8.4970709e-07 -2.3283050e-08 1.5159003e-07 3.9467929e-08
7.3183333e+00 3.5119778e-08 6.8475628e-10 1.3394751e-08 -2.1183726e-10 -6.8128026e-10 -1.2699831e-09 2.0584774e-06 2.2596223e-08 8.5211500e-07 -2.3255680e-08 1.5143313e-07 3.9247739e-08
7.3219444e+00 3.5201723e-08 4.7976342e-10 1.2971627e-08 4.6447741e-10 -7.6703514e-10 -7.6253949e-10 2.0645100e-06 2.2742586e-08 8.5453393e-07 -2.3209858e-08 1.5121500e-07 3.9272494e-08
7.3255556e+00 3.5286541e-08 8.7127972e-10 1.3515445e-08 -4.1503380e-11 -1.2464604e-09 9.9105064e-10 2.0710229e-06 2.2848711e-08 8.5715653e-07 -2.3129335e-08 1.5098739e-07 3.9227405e-08
7.3294444e+00 3.5377895e-08 3.8363161e-11 1.3150625e-08 7.3170102e-10 -7.0453570e-10 -1.3775331e-09 2.0770829e-06 2.2886037e-08 8.5952716e-07 -2.3052097e-08 1.5081072e-07 3.8977196e-08
7.3330556e+00 3.5430090e-08 3.0619167e-10 1.2807508e-08 -1.8733948e-11 -9.2626406e-10 -9.3208787e-10 2.0831532e-06 2.2954867e-08 8.6190884e-07 -2.3050240e-08 1.5059068e-07 3.8867881e-08
7.3366667e+00 3.5497848e-08 3.2915926e-10 1.3271664e-08 3.5874683e-11 -1.1048274e-09 -7.6971473e-11 2.0892362e-06 2.3039013e-08 8.6437946e-07 -2.3065034e-08 1.5041425e-07 3.8918127e-08
7.3402778e+00 3.5578989e-08 4.4757274e-10 1.3781390e-08 -1.7243234e-10 -5.2372858e-10 5.4077697e-10 2.0958017e-06 2.3141584e-08 8.6706124e-07 -2.3071109e-08 1.5035921e-07 3.8859765e-08
7.3441667e+00 3.5657098e-08 4.3160348e-10 1.3486276e-08 1.2035615e-10 5.1944828e-11 -1.0410167e-09 2.1019117e-06 2.3247938e-08 8.6943854e-07 -2.3042338e-08 1.5040110e-07 3.8670979e-08
7.3477778e+00 3.5734224e-08 5.5012842e-10 1.2544922e-08 1.4522070e-10 3.3466315e-10 -7.0162997e-10 2.1080351e-06 2.3378025e-08 8.7174945e-07 -2.3040865e-08 1.5024571e-07 3.8586084e-08
7.3513889e+00 3.5815297e-08 6.5067769e-10 1.2759397e-08 -1.3161709e-10 -1.7689826e-09 -8.2016954e-11 2.1141735e-06 2.3452174e-08 8.7410766e-07 -2.3011244e-08 1.4992902e-07 3.8458573e-08
7.3550000e+00 3.5909127e-08 3.3771404e-11 1.3062735e-08 4.0503523e-10 -1.1542896e-09 -1.0950061e-09 2.1208026e-06 2.3550760e-08 8.7671777e-07 -2.3020550e-08 1.4979342e-07 3.8275374e-08
7.3588889e+00 3.6015501e-08 8.1125567e-10 1.3476301e-08 -4.8479980e-10 -8.0604078e-12 -4.7526781e-10 2.1269761e-06 2.3716808e-08 8.7916613e-07 -2.3053656e-08 1.4969577e-07 3.8197253e-08
7.3625000e+00 3.6119232e-08 7.2149170e-10 1.3332986e-08 1.7920957e-10 -8.9325296e-10 -2.4584868e-10 2.1331693e-06 2.3783037e-08 8.8158583e-07 -2.3071306e-08 1.4959191e-07 3.8132531e-08
7.3661111e+00 3.6244980e-08 -1.1014336e-10 1.3162485e-08 -3.4212906e-10 -6.5440192e-11 -3.5158589e-10 2.1427358e-06 2.3687496e-08 8.8532187e-07 -2.3020936e-08 1.4953782e-07 3.7920452e-08
7.3716667e+00 3.6412132e-08 -4.6310502e-10 1.3428553e-08 6.4434431e-10 -2.5910342e-10 -9.2089190e-10 2.1489770e-06 2.3690559e-08 8.8781326e-07 -2.3016406e-08 1.4951538e-07 3.7745956e-08
7.3752778e+00 3.6513209e-08 4.9137824e-10 1.3851900e-08 -6.0252241e-10 5.1958774e-11 -6.8983851e-10 2.1557178e-06 2.3818192e-08 8.9053781e-07 -2.3045618e-08 1.4948771e-07 3.7604761e-08
7.3791667e+00 3.6623987e-08 6.0262153e-10 1.3850692e-08 3.5213154e-10 -2.8919059e-10 -5.2040526e-10 2.1619923e-06 2.3880209e-08 8.9303642e-07 -2.3015925e-08 1.4936657e-07 3.7418412e-08
7.3827778e+00 3.6690179e-08 -3.0163185e-11 1.3508856e-08 -7.8046606e-11 -8.2894999e-10 -1.1997330e-09 2.1682784e-06 2.3880332e-08 8.9553900e-07 -2.3152129e-08 1.4927515e-07 3.7280293e-08
7.3863889e+00 3.6760647e-08 3.1299243e-11 1.3894167e-08 -1.1792161e-09 -1.4939297e-11 -7.5214866e-11 2.1745771e-06 2.3844754e-08 8.9802972e-07 -2.3192981e-08 1.4930816e-07 3.7118215e-08
7.3900000e+00 3.6836056e-08 -3.5971018e-10 1.3378940e-08 8.0212225e-10 3.1966194e-10 -1.4208914e-09 2.1813760e-06 2.3824769e-08 9.0066774e-07 -2.3087505e-08 1.4928866e-07 3.6852238e-08
7.3938889e+00 3.6931533e-08 1.8840745e-10 1.3443862e-08 1.0195588e-10 -4.8684439e-10 -8.5890715e-10 2.1877037e-06 2.3880919e-08 9.0320383e-07 -2.3062621e-08 1.4911011e-07 3.6745707e-08
7.3975000e+00 3.7004695e-08 3.2990440e-10 1.4326101e-08 1.2774175e-10 -1.1612731e-09 -1.2446082e-10 2.1940423e-06 2.3905436e-08 9.0580264e-07 -2.3057900e-08 1.4886306e-07 3.6860494e-08
7.4011111e+00 3.7058867e-08 -1.0359545e-10 1.4130633e-08 -8.4161559e-11 -1.1191985e-09 1.1840308e-09 2.2003931e-06 2.3917935e-08 9.0845916e-07 -2.3018148e-08 1.4873604e-07 3.7012853e-08
7.4047222e+00 3.7147303e-08 2.1896978e-10 1.4957945e-08 4.5109832e-10 -5.3315148e-11 2.2236121e-10 2.2067597e-06 2.3980714e-08 9.1104051e-07 -2.2861032e-08 1.4866294e-07 3.6884359e-08
7.4083333e+00 3.7242877e-08 3.6052860e-10 1.3307628e-08 9.9920642e-10 -6.2145766e-10 -1.4084544e-09 2.2136350e-06 2.3992489e-08 9.1375478e-07 -2.2783847e-08 1.4864115e-07 3.6752018e-08
7.4122222e+00 3.7353291e-08 -2.5960097e-10 1.4290440e-08 -3.3761906e-10 4.3464484e-10 2.7409982e-10 2.2200367e-06 2.4019433e-08 9.1638730e-07 -2.2798359e-08 1.4867251e-07 3.6726435e-08
7.4158333e+00 3.7447958e-08 5.0832183e-10 1.4535393e-08 2.0366148e-10 -1.4510724e-10 -5.1025441e-10 2.2264547e-06 2.4120593e-08 9.1896000e-07 -2.2718714e-08 1.4863990e-07 3.6621527e-08
7.4194444e+00 3.7543747e-08 4.2545462e-10 1.3635395e-08 5.3152044e-10 -1.5595453e-10 -4.5811844e-10 2.2328894e-06 2.4146814e-08 9.2145969e-07 -2.2718199e-08 1.4850776e-07 3.6491308e-08
7.4230556e+00 3.7642267e-08 -1.8340581e-10 1.3736049e-08 -5.2676233e-10 -1.0637435e-09 -7.4390285e-10 2.2398374e-06 2.4111572e-08 9.2418160e-07 -2.2807571e-08 1.4830584e-07 3.6338326e-08
7.4269444e+00 3.7742902e-08 -1.1866890e-10 1.3939651e-08 -2.3928846e-10 -6.6699312e-10 -5.6737314e-10 2.2497988e-06 2.4201227e-08 9.2803121e-07 -2.2874007e-08 1.4823844e-07 3.6112349e-08
7.4325000e+00 3.7913515e-08 6.5659794e-10 1.3459752e-08 -1.5932554e-10 2.6259109e-10 -7.8848834e-10 2.2562970e-06 2.4318980e-08 9.3056931e-07 -2.2866366e-08 1.4822176e-07 3.6014463e-08
7.4361111e+00 3.8014035e-08 4.3035097e-10 1.4332198e-08 2.2986128e-10 -4.1657812e-10 -1.1507509e-10 2.2628093e-06 2.4438817e-08 9.3323134e-07 -2.2757654e-08 1.4812341e-07 3.6045317e-08
7.4397222e+00 3.8079541e-08 6.7583355e-10 1.4816669e-08 7.7362754e-10 -4.9129029e-10 3.9987617e-10 2.2693375e-06 2.4596322e-08 9.3587401e-07 -2.2615988e-08 1.4803964e-07 3.5899727e-08
7.4433333e+00 3.8198885e-08 7.7806347e-10 1.4120345e-08 5.3405872e-10 -2.8192910e-10 -1.7437801e-09 2.2763908e-06 2.4768714e-08 9.3861947e-07 -2.2616405e-08 1.4802791e-07 3.5729273e-08
7.4472222e+00 3.8329044e-08 6.9958368e-10 1.3794836e-08 -5.3762968e-10 1.8139336e-10 2.8274567e-10 2.2829606e-06 2.4844577e-08 9.4117661e-07 -2.2609973e-08 1.4796075e-07 3.5710740e-08
7.4508333e+00 3.8436146e-08 6.8416008e-13 1.4205595e-08 5.9699842e-10 -8.0136629e-10 -4.5382047e-10 2.2895487e-06 2.4955246e-08 9.4375282e-07 -2.2498884e-08 1.4785557e-07 3.5625353e-08
7.4544444e+00 3.8541883e-08 1.0208740e-09 1.4003724e-08 4.2844105e-10 -1.6949405e-10 -3.3436795e-10 2.2961546e-06 2.5127864e-08 9.4638873e-07 -2.2369991e-08 1.4773502e-07 3.5473766e-08
7.4580556e+00 3.8645520e-08 5.7252602e-10 1.4859236e-08 7.6134025e-10 -9.4327522e-10 -1.0648955e-09 2.3032882e-06 2.5416735e-08 9.4927342e-07 -2.2211573e-08 1.4754903e-07 3.5238812e-08
7.4619444e+00 3.8752752e-08 1.9035133e-09 1.4471542e-08 5.9652547e-10 -6.5093983e-10 -9.4899796e-10 2.3099302e-06 2.5737528e-08 9.5199573e-07 -2.2107064e-08 1.4739016e-07 3.5112102e-08
7.4655556e+00 3.8856174e-08 1.0576494e-09 1.5337580e-08 3.6817186e-10 -8.1560111e-10 -2.2063298e-10 2.3165902e-06 2.5829860e-08 9.5474229e-07 -2.2034430e-08 1.4733567e-07 3.5094943e-08
7.4691667e+00 3.8962318e-08 -2.0535612e-10 1.4737002e-08 3.0230136e-10 3.1259907e-10 6.2241784e-11 2.3232687e-06 2.5835628e-08 9.5747856e-07 -2.1964674e-08 1.4739367e-07 3.4998638e-08
7.4727778e+00 3.9072941e-08 2.5859975e-10 1.5224887e-08 3.4159616e-10 2.2281359e-10 -9.5120784e-10 2.3304824e-06 2.5859400e-08 9.6034742e-07 -2.1858283e-08 1.4738956e-07 3.4961013e-08
7.4766667e+00 3.9195460e-08 -5.4840796e-11 1.3944998e-08 5.7032716e-10 -2.5803743e-10 6.2871096e-10 2.3372005e-06 2.5881122e-08 9.6291232e-07 -2.1826073e-08 1.4727891e-07 3.5055389e-08
7.4802778e+00 3.9302198e-08 2.5535210e-10 1.4140418e-08 -2.7300131e-10 -7.6331857e-10 2.4245148e-10 2.3439354e-06 2.5947736e-08 9.6561883e-07 -2.1848623e-08 1.4706618e-07 3.5040049e-08
7.4838889e+00 3.9391942e-08 3.5954844e-10 1.5495557e-08 6.4845359e-11 -1.2003465e-09 -3.8405602e-10 2.3543307e-06 2.6124467e-08 9.6995972e-07 -2.1921107e-08 1.4675925e-07 3.4883422e-08
7.4894444e+00 3.9559626e-08 7.0084082e-10 1.5400499e-08 -4.9975004e-10 -6.4123073e-10 -5.5570388e-10 2.3611117e-06 2.6248846e-08 9.7268448e-07 -2.2018865e-08 1.4659019e-07 3.4701848e-08
7.4930556e+00 3.9673521e-08 4.4726610e-10 1.4435313e-08 -4.0262635e-10 -9.1930424e-10 -1.1203639e-09 2.3684361e-06 2.6305954e-08 9.7551456e-07 -2.2061351e-08 1.4651663e-07 3.4513487e-08
7.4969444e+00 3.9795102e-08 4.2237478e-11 1.4340332e-08 3.8455722e-11 2.8874323e-10 -4.9416049e-10 2.3752570e-06 2.6261314e-08 9.7813632e-07 -2.2030888e-08 1.4645073e-07 3.4387793e-08
7.5005556e+00 3.9904474e-08 -4.5429968e-10 1.4367619e-08 2.4274525e-10 -8.9707543e-10 -6.6609576e-10 2.3820986e-06 2.6167139e-08 9.8076095e-07 -2.2013799e-08 1.4638408e-07 3.4133297e-08
7.5041667e+00 4.0036272e-08 -4.1500964e-10 1.4371796e-08 -8.5000089e-11 2.8187487e-10 -1.6830944e-09 2.3889626e-06 2.6038800e-08 9.8346997e-07 -2.2013050e-08 1.4635479e-07 3.3781196e-08
7.5077778e+00 4.0165327e-08 -7.6966139e-10 1.5291765e-08 9.1912089e-11 -5.5219743e-10 -1.5670643e-09 2.3963763e-06 2.5937114e-08 9.8636688e-07 -2.1963281e-08 1.4612064e-07 3.3474671e-08
7.5116667e+00 4.0273361e-08 -1.0193196e-10 1.4163357e-08 3.3467869e-10 -1.4548266e-09 -1.0602959e-09 2.4032789e-06 2.5940748e-08 9.8896378e-07 -2.1965200e-08 1.4585288e-07 3.3354772e-08
7.5152778e+00 4.0380314e-08 1.3548176e-10 1.4272430e-08 -3.5238863e-10 -1.0168622e-09 -4.6465232e-11 2.4102000e-06 2.5931432e-08 9.9158474e-07 -2.1950416e-08 1.4568217e-07 3.3326983e-08
7.5188889e+00 4.0489412e-08 -2.2147695e-10 1.4426810e-08 4.8885275e-10 -5.5891556e-10 -2.1005285e-10 2.4171399e-06 2.5870824e-08 9.9422297e-07 -2.1806039e-08 1.4557381e-07 3.3336769e-08
7.5225000e+00 4.0599354e-08 -3.3798828e-10 1.4461578e-08 8.4385441e-10 -4.4132333e-10 3.0038531e-10 2.4246356e-06 2.5822372e-08 9.9716234e-07 -2.1748062e-08 1.4543720e-07 3.3321298e-08
7.5263889e+00 4.0728421e-08 -7.7307126e-11 1.5425229e-08 -3.4690597e-10 -7.2958810e-10 -4.3298745e-10 2.4316171e-06 2.5851100e-08 9.9990475e-07 -2.1782010e-08 1.4536382e-07 3.3209432e-08
7.5300000e+00 4.0847224e-08 3.4248592e-10 1.4603903e-08 3.3541011e-11 5.2210544e-11 -5.9962317e-10 2.4386177e-06 2.5924669e-08 1.0026173e-06 -2.1753769e-08 1.4534007e-07 3.2981246e-08
7.5336111e+00 4.0950968e-08 3.3660888e-10 1.5097815e-08 2.2714695e-10 -2.7138691e-10 -1.5067112e-09 2.4456363e-06 2.6036549e-08 1.0053004e-06 -2.1725291e-08 1.4522693e-07 3.2655676e-08
7.5372222e+00 4.1057759e-08 6.9613233e-10 1.4282779e-08 3.5722973e-11 -7.7305456e-10 -1.4985496e-09 2.4532153e-06 2.6122372e-08 1.0082193e-06 -2.1638948e-08 1.4503941e-07 3.2345415e-08
7.5411111e+00 4.1174657e-08 3.9489657e-11 1.5395908e-08 7.0436539e-10 -8.3426389e-10 -1.1608328e-09 2.4602725e-06 2.6163262e-08 1.0109457e-06 -2.1539814e-08 1.4486996e-07 3.2069245e-08
7.5447222e+00 4.1284842e-08 3.3795838e-10 1.4457500e-08 2.1071053e-10 -7.2981515e-10 -1.3884267e-09 2.4711689e-06 2.6359287e-08 1.0151900e-06 -2.1482203e-08 1.4452149e-07 3.1730123e-08
7.5502778e+00 4.1472684e-08 8.3819151e-10 1.5750935e-08 1.3496077e-10 -1.3610042e-09 -6.4630690e-10 2.4782765e-06 2.6504670e-08 1.0180009e-06 -2.1510023e-08 1.4432265e-07 3.1675232e-08
7.5538889e+00 4.1576232e-08 5.0380550e-10 1.5028302e-08 -3.9176955e-10 -4.7445671e-10 1.3961731e-10 2.4854016e-06 2.6421199e-08 1.0206999e-06 -2.1520841e-08 1.4427467e-07 3.1613786e-08
7.5575000e+00 4.1676893e-08 -1.2743066e-09 1.4525231e-08 2.9191956e-10 3.1532794e-11 -7.0680654e-10 2.4925465e-06 2.6306558e-08 1.0234521e-06 -2.1483064e-08 1.4425975e-07 3.1369034e-08
7.5611111e+00 4.1807777e-08 2.1608361e-10 1.5611770e-08 5.6786641e-11 -1.6928530e-10 -1.5524403e-09 2.5002655e-06 2.6275354e-08 1.0266083e-06 -2.1417001e-08 1.4413048e-07 3.1079574e-08
7.5650000e+00 4.1942329e-08 -4.8354803e-10 1.6479126e-08 5.0946741e-10 -9.3870276e-10 -9.2864321e-10 2.5074558e-06 2.6251638e-08 1.0295564e-06 -2.1339580e-08 1.4392463e-07 3.0884667e-08
7.5686111e+00 4.2073805e-08 2.6463307e-10 1.5802087e-08 2.0518377e-10 -9.6143022e-10 -8.7049833e-10 2.5146728e-06 2.6310567e-08 1.0324146e-06 -2.1321148e-08 1.4376702e-07 3.0903754e-08
7.5722222e+00 4.2253231e-08 2.7932652e-10 1.5495267e-08 -3.5036999e-11 -4.9345312e-10 1.0466777e-09 2.5219198e-06 2.6376978e-08 1.0352048e-06 -2.1304352e-08 1.4357144e-07 3.0977900e-08
7.5758333e+00 4.2423911e-08 3.3369398e-10 1.5057054e-08 1.9007843e-10 -1.3119426e-09 -3.6225316e-10 2.5297556e-06 2.6490176e-08 1.0382153e-06 -2.1325519e-08 1.4340540e-07 3.0860202e-08
7.5797222e+00 4.2593926e-08 6.3657812e-10 1.5552743e-08 -3.7151208e-10 -1.1124028e-10 -6.4658530e-10 2.5370562e-06 2.6545961e-08 1.0410303e-06 -2.1395425e-08 1.4329377e-07 3.0659517e-08
7.5833333e+00 4.2710448e-08 -1.2163835e-10 1.5271711e-08 -2.7377139e-10 -9.1915549e-10 -1.2058859e-09 2.5443763e-06 2.6559092e-08 1.0438136e-06 -2.1510076e-08 1.4316080e-07 3.0446742e-08
7.5869444e+00 4.2821740e-08 2.4284541e-10 1.5204765e-08 -7.8455233e-10 -3.0825937e-10 -7.5819072e-10 2.5522806e-06 2.6617506e-08 1.0468599e-06 -2.1527739e-08 1.4300091e-07 3.0415440e-08
7.5908333e+00 4.2938884e-08 2.5784481e-10 1.5769589e-08 6.3316039e-10 -1.0622433e-09 4.8988497e-10 2.5596399e-06 2.6606930e-08 1.0496657e-06 -2.1515504e-08 1.4275160e-07 3.0380533e-08
7.5944444e+00 4.3050632e-08 -3.5546802e-10 1.4953315e-08 -5.2022438e-10 -1.2390674e-09 -8.1210450e-10 2.5670187e-06 2.6575728e-08 1.0525029e-06 -2.1643257e-08 1.4253044e-07 3.0308780e-08
7.5980556e+00 4.3167063e-08 6.7446872e-11 1.6114411e-08 -6.5903321e-10 -8.0242319e-10 1.4977296e-10 2.5744175e-06 2.6530740e-08 1.0554349e-06 -2.1667043e-08 1.4235834e-07 3.0078601e-08
7.6016667e+00 4.3284936e-08 -4.8271693e-10 1.5990520e-08 4.3947331e-10 -7.8615786e-10 -2.2745086e-09 2.5858369e-06 2.6334301e-08 1.0598993e-06 -2.1552756e-08 1.4208969e-07 2.9658972e-08
7.6072222e+00 4.3444698e-08 -6.9591523e-10 1.5784600e-08 2.4624809e-10 -8.2575998e-10 -2.4326369e-10 2.5932803e-06 2.6263269e-08 1.0628301e-06 -2.1435914e-08 1.4188850e-07 2.9539424e-08
7.6108333e+00 4.3527705e-08 4.0233665e-11 1.6307838e-08 8.3229520e-10 -1.0313722e-09 -8.6025324e-10 2.6013157e-06 2.6337020e-08 1.0660219e-06 -2.1385921e-08 1.4164768e-07 2.9397735e-08
7.6147222e+00 4.3654857e-08 5.9191496e-10 1.6145322e-08 -4.0378519e-10 -1.0328264e-09 -3.5422752e-10 2.6088000e-06 2.6475226e-08 1.0689449e-06 -2.1402766e-08 1.4143365e-07 2.9321911e-08
7.6183333e+00 4.3796248e-08 6.8383803e-10 1.5860549e-08 2.4828886e-10 -9.4276924e-10 -3.4568203e-10 2.6163074e-06 2.6562693e-08 1.0718361e-06 -2.1391073e-08 1.4132157e-07 2.9203903e-08
7.6219444e+00 4.3924473e-08 1.2354832e-10 1.5798112e-08 -1.4035315e-10 -9.1852431e-11 -7.4362407e-10 2.6238361e-06 2.6602276e-08 1.0747555e-06 -2.1375975e-08 1.4113347e-07 2.9079248e-08
7.6255556e+00 4.4044704e-08 2.4183318e-10 1.6169560e-08 2.7972253e-10 -1.6444473e-09 -4.0704137e-10 2.6319666e-06 2.6694176e-08 1.0778551e-06 -2.1243763e-08 1.4095523e-07 2.8985550e-08
7.6294444e+00 4.4169957e-08 5.4588383e-10 1.5346633e-08 8.5351924e-10 1.1664853e-10 -3.9608108e-10 2.6395392e-06 2.6628382e-08 1.0806804e-06 -2.1130349e-08 1.4098428e-07 2.8788224e-08
7.6330556e+00 4.4311878e-08 -1.1532212e-09 1.5590130e-08 1.9338316e-10 1.5148412e-10 -1.4253939e-09 2.6471353e-06 2.6433100e-08 1.0835342e-06 -2.1129199e-08 1.4082689e-07 2.8559043e-08
7.6366667e+00 4.4444895e-08 -6.4937629e-10 1.5658554e-08 -1.8276843e-10 -1.6042462e-09 -6.9011592e-10 2.6547535e-06 2.6335039e-08 1.0864155e-06 -2.1194036e-08 1.4057513e-07 2.8403540e-08
7.6402778e+00 4.4570954e-08 -2.5580361e-10 1.5890980e-08 -4.1572335e-10 -7.1968312e-10 -7.4530158e-10 2.6629827e-06 2.6263763e-08 1.0895468e-06 -2.1223024e-08 1.4028127e-07 2.8196496e-08
7.6441667e+00 4.4714700e-08 -3.5513491e-10 1.5947485e-08 1.6725242e-10 -1.7991335e-09 -1.0293602e-09 2.6706479e-06 2.6301599e-08 1.0925133e-06 -2.1187692e-08 1.3994762e-07 2.7998235e-08
7.6477778e+00 4.4848985e-08 7.0439292e-10 1.6535687e-08 1.5889012e-10 -1.2807004e-09 -8.0073997e-10 2.6783360e-06 2.6288792e-08 1.0954974e-06 -2.1207576e-08 1.3968708e-07 2.7794052e-08
7.6513889e+00 4.4983879e-08 -8.2261254e-10 1.6139195e-08 -3.4243865e-10 -1.1243589e-09 -1.0840329e-09 2.6860472e-06 2.6106412e-08 1.0984127e-06 -2.1174394e-08 1.3948946e-07 2.7455749e-08
7.6550000e+00 4.5117151e-08 -8.6089506e-10 1.5783732e-08 6.4873558e-10 -6.9981781e-10 -2.0387641e-09 2.6943773e-06 2.5968666e-08 1.1015172e-06 -2.1111338e-08 1.3931166e-07 2.7170669e-08
7.6588889e+00 4.5263635e-08 -3.1978330e-10 1.5781487e-08 -1.0825411e-10 -8.2413734e-10 -4.0477743e-10 2.7021368e-06 2.5972002e-08 1.1044276e-06 -2.1090598e-08 1.3916074e-07 2.6814274e-08
7.6625000e+00 4.5402220e-08 3.5057165e-10 1.6087470e-08 2.9970211e-10 -5.6900780e-10 -2.8850171e-09 2.7141208e-06 2.5902858e-08 1.1090806e-06 -2.1053906e-08 1.3889016e-07 2.6257325e-08
7.6680556e+00 4.5615964e-08 -7.6543344e-10 1.7029661e-08 -7.9552497e-11 -1.0544485e-09 -4.5667936e-10 2.7219405e-06 2.5762285e-08 1.1121212e-06 -2.0947397e-08 1.3861143e-07 2.6036283e-08
7.6716667e+00 4.5753317e-08 -5.3216220e-10 1.6265178e-08 1.0627156e-09 -1.5184383e-09 -1.5837070e-09 2.7297834e-06 2.5624538e-08 1.1151198e-06 -2.0916236e-08 1.3831682e-07 2.5827251e-08
7.6752778e+00 4.5886335e-08 -7.3934891e-10 1.6568836e-08 -7.7507697e-10 -1.2010573e-09 -3.4581999e-10 2.7382545e-06 2.5565253e-08 1.1183695e-06 -2.1043775e-08 1.3811597e-07 2.5582762e-08
7.6791667e+00 4.6024914e-08 2.3119127e-10 1.6473939e-08 -3.1811588e-10 -5.2051002e-10 -1.7497982e-09 2.7461449e-06 2.5670520e-08 1.1214008e-06 -2.1113987e-08 1.3786036e-07 2.5307606e-08
7.6827778e+00 4.6169977e-08 7.4050144e-10 1.6717876e-08 -3.2999675e-10 -1.8389809e-09 -7.9010823e-10 2.7540603e-06 2.5722385e-08 1.1244141e-06 -2.1134797e-08 1.3744165e-07 2.5185198e-08
7.6863889e+00 4.6318616e-08 -2.6174154e-10 1.6277352e-08 1.3790088e-10 -2.0260419e-09 -3.3980720e-10 2.7620016e-06 2.5658402e-08 1.1274344e-06 -2.1103109e-08 1.3717129e-07 2.5099772e-08
7.6900000e+00 4.6471086e-08 -3.2887821e-10 1.6795464e-08 1.5460884e-10 -4.6960642e-10 -4.4873623e-10 2.7705809e-06 2.5617095e-08 1.1307162e-06 -2.1054615e-08 1.3706238e-07 2.4902813e-08
7.6938889e+00 4.6613528e-08 -2.5180929e-11 1.6572947e-08 2.6105087e-10 -4.6391676e-10 -1.2394903e-09 2.7785703e-06 2.5637114e-08 1.1337847e-06 -2.1004298e-08 1.3683030e-07 2.4768771e-08
7.6975000e+00 4.6739109e-08 2.0997676e-10 1.7027097e-08 2.0341953e-10 -1.6783018e-09 2.1863543e-12 2.7865807e-06 2.5706500e-08 1.1368315e-06 -2.1016146e-08 1.3663014e-07 2.4751098e-08
7.7011111e+00 4.6858717e-08 4.3050402e-10 1.6334086e-08 -3.1278516e-10 -1.6936484e-10 -1.6532410e-10 2.7952341e-06 2.5713730e-08 1.1400642e-06 -2.0992405e-08 1.3647390e-07 2.4601529e-08
7.7050000e+00 4.7029409e-08 -3.6853027e-10 1.6535522e-08 5.1627786e-10 -1.1698559e-09 -1.1166954e-09 2.8032961e-06 2.5650286e-08 1.1430859e-06 -2.0901932e-08 1.3638367e-07 2.4279557e-08
7.7086111e+00 4.7171278e-08 -2.1710400e-10 1.6551777e-08 3.1885558e-10 3.3696312e-10 -1.8553523e-09 2.8113807e-06 2.5607492e-08 1.1460815e-06 -2.0809955e-08 1.3635442e-07 2.4140200e-08
7.7122222e+00 4.7293197e-08 -1.7792159e-10 1.6249562e-08 5.3016620e-10 -6.0696351e-10 5.6897557e-10 2.8194879e-06 2.5616030e-08 1.1491439e-06 -2.0735854e-08 1.3616167e-07 2.4123544e-08
7.7158333e+00 4.7435831e-08 2.5673870e-10 1.7284152e-08 1.5384204e-10 -1.1722707e-09 -7.2271930e-10 2.8282470e-06 2.5710840e-08 1.1525183e-06 -2.0721286e-08 1.3594074e-07 2.3842475e-08
7.7197222e+00 4.7599840e-08 5.5591552e-10 1.7025469e-08 -2.8979299e-11 -7.2134841e-10 -1.6864461e-09 2.8401845e-06 2.5786517e-08 1.1570774e-06 -2.0665691e-08 1.3575152e-07 2.3113359e-08
7.7250000e+00 4.7836213e-08 -7.7957995e-11 1.7131558e-08 3.8011098e-10 -4.7375559e-10 -2.9184993e-09 2.8490181e-06 2.5771201e-08 1.1603921e-06 -2.0643499e-08 1.3564956e-07 2.2582896e-08
7.7288889e+00 4.8007815e-08 -5.3316290e-11 1.6572059e-08 -1.8990003e-10 -4.0019453e-10 -1.6283221e-09 2.8572495e-06 2.5796172e-08 1.1634718e-06 -2.0644901e-08 1.3546737e-07 2.2328141e-08
7.7325000e+00 4.8171594e-08 2.8381116e-10 1.7150101e-08 1.7696077e-10 -1.2815364e-09 -7.2326452e-10 2.8655068e-06 2.5810098e-08 1.1665337e-06 -2.0635959e-08 1.3530004e-07 2.2086206e-08
7.7361111e+00 4.8311113e-08 -1.5525744e-10 1.6377487e-08 -9.4417345e-11 -2.6305998e-10 -1.5099774e-09 2.8737849e-06 2.5779290e-08 1.1696084e-06 -2.0690967e-08 1.3516312e-07 2.1789386e-08
7.7397222e+00 4.8415195e-08 -1.2912559e-10 1.7289985e-08 -4.1335286e-10 -1.0008025e-09 -1.2298981e-09 2.8827217e-06 2.5753935e-08 1.1729724e-06 -2.0785597e-08 1.3498541e-07 2.1542182e-08
7.7436111e+00 4.8547888e-08 -8.8204005e-11 1.6914631e-08 -3.9776280e-10 -5.2246209e-10 -8.8900056e-10 2.8910430e-06 2.5818573e-08 1.1760760e-06 -2.0808726e-08 1.3490013e-07 2.1282253e-08
7.7472222e+00 4.8682293e-08 6.8486681e-10 1.7068729e-08 1.8426865e-10 -2.6473205e-10 -1.5103433e-09 2.8993883e-06 2.5845741e-08 1.1791821e-06 -2.0788907e-08 1.3478423e-07 2.0985566e-08
7.7508333e+00 4.8829074e-08 -4.3409011e-10 1.6943576e-08 -1.3274836e-12 -8.0504914e-10 -1.2283004e-09 2.9077588e-06 2.5787449e-08 1.1823672e-06 -2.0765599e-08 1.3466024e-07 2.0848915e-08
7.7544444e+00 4.8975560e-08 -1.0398820e-10 1.7932147e-08 2.1648518e-10 -3.3955053e-10 -3.3094070e-11 2.9168008e-06 2.5825912e-08 1.1859111e-06 -2.0790919e-08 1.3458412e-07 2.0695835e-08
7.7583333e+00 4.9130059e-08 4.3366881e-10 1.8101575e-08 -4.3351491e-10 -3.1286728e-10 -1.2790195e-09 2.9252221e-06 2.5785571e-08 1.1892249e-06 -2.0873054e-08 1.3443876e-07 2.0461719e-08
7.7619444e+00 4.9268680e-08 -8.0604843e-10 1.8184985e-08 -3.2465517e-10 -1.0289050e-09 -8.8205495e-10 2.9336686e-06 2.5712650e-08 1.1924494e-06 -2.0941259e-08 1.3431894e-07 2.0343890e-08
7.7655556e+00 4.9424258e-08 1.3293888e-10 1.7122927e-08 -3.0493051e-10 -7.7132048e-11 -2.0559892e-10 2.9421413e-06 2.5677670e-08 1.1955982e-06 -2.0879245e-08 1.3424731e-07 2.0263069e-08
7.7691667e+00 4.9574947e-08 -4.5583596e-10 1.7355491e-08 8.7736671e-10 -5.8408574e-10 -5.4043921e-10 2.9512931e-06 2.5632619e-08 1.1990393e-06 -2.0636682e-08 1.3412849e-07 2.0091229e-08
7.7730556e+00 4.9721394e-08 6.9688586e-11 1.7632736e-08 1.2017425e-09 -4.3433341e-10 -9.3247809e-10 2.9598155e-06 2.5642842e-08 1.2022463e-06 -2.0455988e-08 1.3406532e-07 1.9833906e-08
7.7766667e+00 4.9858142e-08 2.4670791e-11 1.7484289e-08 4.6620580e-10 -1.4879868e-10 -1.4428107e-09 2.9729747e-06 2.5556537e-08 1.2071867e-06 -2.0369314e-08 1.3408085e-07 1.9390559e-08
7.7822222e+00 5.0085193e-08 -5.4249627e-10 1.7678516e-08 5.3836483e-11 2.4197072e-10 -1.2172684e-09 2.9815604e-06 2.5562592e-08 1.2104484e-06 -2.0349197e-08 1.3403867e-07 1.9176295e-08
7.7858333e+00 5.0235086e-08 5.9838885e-10 1.8036551e-08 1.3185623e-10 -6.3127346e-10 -7.6055529e-10 2.9901708e-06 2.5723013e-08 1.2137133e-06 -2.0297234e-08 1.3382384e-07 1.9109185e-08
7.7894444e+00 5.0373352e-08 8.8241419e-10 1.7713482e-08 3.4780347e-10 -1.3518550e-09 1.4107933e-10 2.9988087e-06 2.5878256e-08 1.2169689e-06 -2.0334954e-08 1.3361516e-07 1.9096796e-08
7.7930556e+00 5.0556402e-08 5.5060215e-10 1.7935734e-08 -6.9598668e-10 -5.7440085e-10 -2.5543729e-10 3.0081459e-06 2.5930023e-08 1.2205483e-06 -2.0365939e-08 1.3339430e-07 1.8860193e-08
7.7969444e+00 5.0751395e-08 -1.0688819e-10 1.8458569e-08 4.3039866e-10 -1.3186701e-09 -1.7725891e-09 3.0168458e-06 2.5989281e-08 1.2238947e-06 -2.0268973e-08 1.3318114e-07 1.8506120e-08
7.8005556e+00 5.0902891e-08 6.5388897e-10 1.8183971e-08 4.6467067e-10 -6.4895038e-10 -1.4957756e-09 3.0255737e-06 2.6008311e-08 1.2272096e-06 -2.0160369e-08 1.3304323e-07 1.8304465e-08
7.8041667e+00 5.1078122e-08 -4.7822745e-10 1.8114441e-08 5.3782814e-10 -6.2410847e-10 -3.6565661e-10 3.0343311e-06 2.5972844e-08 1.2304791e-06 -2.0059676e-08 1.3297771e-07 1.8109472e-08
7.8077778e+00 5.1247301e-08 1.5083877e-10 1.7685603e-08 3.9165296e-10 1.9384126e-11 -1.4342858e-09 3.0437910e-06 2.6024054e-08 1.2339089e-06 -1.9955111e-08 1.3287313e-07 1.7886471e-08
7.8116667e+00 5.1392390e-08 2.8810320e-10 1.7187844e-08 5.0461448e-10 -9.1584082e-10 -4.7714989e-10 3.0526000e-06 2.6067254e-08 1.2371136e-06 -1.9830485e-08 1.3270822e-07 1.7630951e-08
7.8152778e+00 5.1536691e-08 1.1066880e-10 1.7904013e-08 6.4578301e-10 -6.0642139e-10 -1.8814904e-09 3.0614340e-06 2.6112058e-08 1.2404161e-06 -1.9755031e-08 1.3256159e-07 1.7357575e-08
7.8188889e+00 5.1683474e-08 3.0290084e-10 1.8257292e-08 5.0708865e-11 -7.4705819e-10 -6.4198440e-10 3.0702930e-06 2.6219809e-08 1.2436993e-06 -1.9785150e-08 1.3249065e-07 1.7396737e-08
7.8225000e+00 5.1830437e-08 6.9172911e-10 1.7693989e-08 -3.2872677e-10 9.2194489e-11 1.0034817e-09 3.0798615e-06 2.6335085e-08 1.2472263e-06 -1.9761677e-08 1.3246898e-07 1.7367264e-08
7.8263889e+00 5.1986510e-08 2.9635210e-10 1.8167735e-08 5.2992481e-10 -2.7793078e-10 -1.2561067e-09 3.0887725e-06 2.6301116e-08 1.2505263e-06 -1.9727537e-08 1.3234246e-07 1.7082067e-08
7.8300000e+00 5.2135040e-08 -6.0991672e-10 1.7966219e-08 -2.1479055e-10 -8.8993220e-10 -1.3764801e-09 3.0977101e-06 2.6237655e-08 1.2538578e-06 -1.9764151e-08 1.3223757e-07 1.6882041e-08
7.8336111e+00 5.2295786e-08 2.4119559e-11 1.8513580e-08 -1.2318444e-10 -7.8219717e-11 -4.6991524e-10 3.1066769e-06 2.6236308e-08 1.2572555e-06 -1.9761312e-08 1.3217107e-07 1.6762122e-08
7.8372222e+00 5.2477704e-08 -3.6547126e-11 1.8690665e-08 1.4939024e-10 -5.3566614e-10 -6.3702787e-10 3.1205343e-06 2.6299313e-08 1.2624355e-06 -1.9727179e-08 1.3189462e-07 1.6428246e-08
7.8427778e+00 5.2768097e-08 4.1457483e-10 1.8177806e-08 5.5412536e-11 -1.1230129e-09 -1.3662279e-09 3.1295824e-06 2.6461795e-08 1.2658227e-06 -1.9690362e-08 1.3172977e-07 1.6180652e-08
7.8463889e+00 5.2954198e-08 1.0852592e-09 1.8912492e-08 2.8442883e-10 -3.9870553e-10 -9.1925654e-10 3.1393615e-06 2.6624270e-08 1.2695336e-06 -1.9671382e-08 1.3161262e-07 1.6032069e-08
7.8502778e+00 5.3148881e-08 3.0738813e-10 1.8819061e-08 -1.2173945e-10 -6.0544895e-10 -3.5431233e-10 3.1484726e-06 2.6807684e-08 1.2730126e-06 -1.9663746e-08 1.3142237e-07 1.5790667e-08
7.8538889e+00 5.3309864e-08 1.3856589e-09 1.9275654e-08 1.9222978e-10 -1.1507385e-09 -1.8740108e-09 3.1576109e-06 2.6954834e-08 1.2763954e-06 -1.9621950e-08 1.3126518e-07 1.5647626e-08
7.8575000e+00 5.3466041e-08 -2.7350053e-11 1.7765410e-08 1.9357867e-10 -3.0021957e-10 5.5362833e-10 3.1674831e-06 2.6985827e-08 1.2799642e-06 -1.9558601e-08 1.3120351e-07 1.5540455e-08
7.8613889e+00 5.3647190e-08 2.9300577e-10 1.8521331e-08 3.4941364e-10 -2.2840172e-10 -1.4722367e-09 3.1766813e-06 2.6979068e-08 1.2833991e-06 -1.9470777e-08 1.3110719e-07 1.5172046e-08
7.8650000e+00 5.3829024e-08 -3.5540127e-10 1.9090612e-08 4.6126479e-10 -6.6065866e-10 -1.9284586e-09 3.1859104e-06 2.7041266e-08 1.2868669e-06 -1.9378591e-08 1.3096985e-07 1.4803291e-08
7.8686111e+00 5.4007940e-08 9.2954359e-10 1.8880849e-08 3.8968518e-10 -6.0710014e-10 -1.4754381e-09 3.1951670e-06 2.7115426e-08 1.2903411e-06 -1.9292063e-08 1.3076675e-07 1.4514978e-08
7.8722222e+00 5.4151532e-08 -2.4498972e-10 1.9161524e-08 4.0903001e-10 -1.2676396e-09 -1.1859114e-09 3.2044503e-06 2.7149003e-08 1.2938423e-06 -1.9209814e-08 1.3051960e-07 1.4269543e-08
7.8758333e+00 5.4318951e-08 5.5492883e-10 1.9176237e-08 3.5019554e-10 -1.0137557e-09 -1.0796394e-09 3.2144810e-06 2.7275400e-08 1.2976120e-06 -1.9180762e-08 1.3036390e-07 1.3913084e-08
7.8797222e+00 5.4513301e-08 5.2847527e-10 1.9152872e-08 -1.0118229e-10 -3.2084449e-10 -1.9757226e-09 3.2238273e-06 2.7377060e-08 1.3010911e-06 -1.9221013e-08 1.3020343e-07 1.3637427e-08
7.8833333e+00 5.4694359e-08 4.0991958e-10 1.8943057e-08 -2.7036432e-10 -1.1604138e-09 -5.6880913e-10 3.2332040e-06 2.7397482e-08 1.3045863e-06 -1.9223237e-08 1.2995717e-07 1.3502293e-08
7.8869444e+00 5.4867838e-08 -2.2140783e-10 1.9329958e-08 2.4984073e-10 -1.1127370e-09 -6.7858299e-10 3.2426099e-06 2.7447647e-08 1.3080400e-06 -1.9183561e-08 1.2983633e-07 1.3318644e-08
7.8905556e+00 5.5035313e-08 6.8446689e-10 1.8487635e-08 1.1639237e-10 -2.7457828e-12 -1.0166316e-09 3.2527699e-06 2.7516293e-08 1.3117859e-06 -1.9128787e-08 1.2969844e-07 1.3114805e-08
7.8944444e+00 5.5199212e-08 -9.6064721e-11 1.9599713e-08 3.5309940e-10 -1.1791799e-09 -7.3056503e-10 3.2622329e-06 2.7416757e-08 1.3153704e-06 -1.9142217e-08 1.2946711e-07 1.2937686e-08
7.8980556e+00 5.5372141e-08 -8.2273757e-10 1.9650062e-08 -4.7706582e-10 -9.5617303e-10 -9.0437685e-10 3.2768513e-06 2.7493976e-08 1.3208456e-06 -1.9253984e-08 1.2909962e-07 1.2532924e-08
7.9036111e+00 5.5653498e-08 1.2860539e-09 1.9318974e-08 -1.9353825e-10 -1.2487617e-09 -1.5241941e-09 3.2863927e-06 2.7701872e-08 1.3243314e-06 -1.9193067e-08 1.2885285e-07 1.2258346e-08
7.9072222e+00 5.5833580e-08 6.3298610e-10 1.8850583e-08 7.5585492e-10 -1.0290525e-09 -1.0103775e-09 3.2959642e-06 2.7773332e-08 1.3278669e-06 -1.9079420e-08 1.2855600e-07 1.2106239e-08
7.9108333e+00 5.6004711e-08 2.6647849e-11 1.9863276e-08 2.9319618e-10 -1.7111328e-09 -3.9367970e-10 3.3063049e-06 2.7786906e-08 1.3317411e-06 -1.9023716e-08 1.2825828e-07 1.2001506e-08
7.9147222e+00 5.6190454e-08 8.9699372e-11 1.9528484e-08 1.8426516e-10 -8.4074232e-10 -5.0403571e-10 3.3159378e-06 2.7752185e-08 1.3352710e-06 -1.9028278e-08 1.2810317e-07 1.1720839e-08
7.9183333e+00 5.6364904e-08 -4.1020575e-10 1.9123617e-08 -2.2637823e-10 -5.9109379e-10 -2.0867318e-09 3.3256012e-06 2.7648728e-08 1.3387853e-06 -1.9002076e-08 1.2782693e-07 1.1323687e-08
7.9219444e+00 5.6547964e-08 -5.4477549e-10 1.9357453e-08 4.6824278e-10 -1.9588249e-09 -1.5792927e-09 3.3352959e-06 2.7625178e-08 1.3423106e-06 -1.8980028e-08 1.2761104e-07 1.1006582e-08
7.9255556e+00 5.6729766e-08 3.2738734e-10 1.9244550e-08 -2.6472253e-10 -3.3986837e-11 -1.3478314e-09 3.3457709e-06 2.7662829e-08 1.3461281e-06 -1.9029694e-08 1.2740996e-07 1.0810330e-08
7.9294444e+00 5.6922990e-08 -4.6643912e-12 1.9570355e-08 -1.6098575e-10 -1.6895322e-09 -3.3432647e-10 3.3555285e-06 2.7675757e-08 1.3497017e-06 -1.9039537e-08 1.2711681e-07 1.0554514e-08
7.9330556e+00 5.7090098e-08 1.2400256e-10 1.9560397e-08 7.0123923e-11 -1.0164404e-09 -2.0270494e-09 3.3653157e-06 2.7691616e-08 1.3532271e-06 -1.9021746e-08 1.2688252e-07 1.0268416e-08
7.9366667e+00 5.7268946e-08 2.2381670e-11 1.9041994e-08 9.4102544e-11 -1.1462408e-09 -6.1385349e-10 3.3751344e-06 2.7733768e-08 1.3567617e-06 -1.8945465e-08 1.2659983e-07 1.0068641e-08
7.9402778e+00 5.7457364e-08 3.6672118e-10 1.9661551e-08 6.1003165e-10 -1.4632591e-09 -1.2302311e-09 3.3857467e-06 2.7836187e-08 1.3605761e-06 -1.8853977e-08 1.2644512e-07 9.7218879e-09
7.9441667e+00 5.7685497e-08 5.1114992e-10 1.9122830e-08 1.7415115e-10 1.3718179e-10 -1.7419337e-09 3.3956413e-06 2.7831692e-08 1.3641015e-06 -1.8790789e-08 1.2633992e-07 9.3873591e-09
7.9477778e+00 5.7928041e-08 -5.5263693e-10 1.9479857e-08 4.0912263e-10 -1.1082473e-09 -1.3460252e-09 3.4055791e-06 2.7820253e-08 1.3676746e-06 -1.8758429e-08 1.2614616e-07 9.0897035e-09
7.9513889e+00 5.8190024e-08 4.4704364e-10 1.9645505e-08 -1.1041324e-10 -6.8027528e-10 -1.4015648e-09 3.4155548e-06 2.7763966e-08 1.3712523e-06 -1.8760988e-08 1.2597751e-07 8.9388994e-09
7.9550000e+00 5.8371428e-08 -9.6661261e-10 1.9529992e-08 8.6790339e-11 -8.7655550e-10 9.5269019e-12 3.4309625e-06 2.7673419e-08 1.3767472e-06 -1.8720433e-08 1.2578466e-07 8.6224626e-09
7.9605556e+00 5.8648694e-08 4.2332687e-10 1.9579102e-08 1.5653638e-10 -2.8054373e-10 -1.9081476e-09 3.4410162e-06 2.7729227e-08 1.3802968e-06 -1.8750932e-08 1.2565293e-07 8.1845718e-09
7.9641667e+00 5.8823937e-08 9.1826268e-11 1.9289023e-08 -4.3806479e-10 -9.3541383e-10 -2.1339207e-09 3.4518764e-06 2.7752941e-08 1.3841810e-06 -1.8769873e-08 1.2539556e-07 7.6934651e-09
7.9680556e+00 5.9008107e-08 1.1143320e-10 2.0204967e-08 2.7571734e-10 -1.2705902e-09 -2.0755678e-09 3.4619916e-06 2.7760647e-08 1.3878849e-06 -1.8777934e-08 1.2516868e-07 7.2988747e-09
7.9716667e+00 5.9183986e-08 -4.0297938e-11 2.0351673e-08 -3.5012583e-10 -8.2369959e-10 -1.5668046e-09 3.4721377e-06 2.7759575e-08 1.3916155e-06 -1.8709804e-08 1.2498366e-07 6.9353405e-09
7.9752778e+00 5.9368340e-08 3.0402479e-11 2.0499099e-08 9.7901468e-10 -8.8412391e-10 -1.7888963e-09 3.4823161e-06 2.7723714e-08 1.3953593e-06 -1.8575237e-08 1.2472546e-07 6.7188036e-09
7.9788889e+00 5.9561140e-08 -3.6142425e-10 2.0494357e-08 2.6314088e-10 -1.4992896e-09 -2.0990569e-10 3.4933121e-06 2.7680519e-08 1.3993935e-06 -1.8488355e-08 1.2436183e-07 6.5449337e-09
7.9827778e+00 5.9744724e-08 -8.8188772e-12 2.0524647e-08 4.8156653e-10 -1.6175274e-09 -1.2804070e-09 3.5035556e-06 2.7598221e-08 1.4030880e-06 -1.8407458e-08 1.2405241e-07 6.1572298e-09
7.9863889e+00 5.9945239e-08 -7.5085157e-10 1.9929262e-08 2.6516835e-10 -1.2386975e-09 -2.2983981e-09 3.5138360e-06 2.7492791e-08 1.4066610e-06 -1.8403735e-08 1.2380096e-07 5.8062163e-09
7.9900000e+00 6.0176405e-08 -2.2235701e-10 1.9195647e-08 -2.3079673e-10 -1.0823311e-09 -9.4172650e-10 3.5249492e-06 2.7561303e-08 1.4105791e-06 -1.8433691e-08 1.2359002e-07 5.4948623e-09
7.9938889e+00 6.0400288e-08 8.0960894e-10 2.0642107e-08 -2.5970265e-11 -7.2576533e-10 -1.7270237e-09 3.5353057e-06 2.7598738e-08 1.4143146e-06 -1.8467459e-08 1.2339940e-07 5.1934675e-09
7.9975000e+00 6.0610533e-08 -4.6405323e-10 2.0261708e-08 -2.8573918e-10 -1.0337521e-09 -1.0550821e-09 3.5456984e-06 2.7496320e-08 1.4180481e-06 -1.8401024e-08 1.2317368e-07 4.9407784e-09
8.0011111e+00 6.0823924e-08 -4.8134917e-10 2.0619618e-08 8.9898780e-10 -1.0498552e-09 -1.2774322e-09 3.5561265e-06 2.7425487e-08 1.4218343e-06 -1.8324068e-08 1.2298744e-07 4.6152886e-09
8.0047222e+00 6.1023480e-08 -1.7249665e-10 2.0838916e-08 -1.8862714e-10 -6.6926154e-10 -1.7270893e-09 3.5673950e-06 2.7373725e-08 1.4258932e-06 -1.8362923e-08 1.2274823e-07 4.1133862e-09
8.0086111e+00 6.1238367e-08 -2.7117065e-10 2.0430637e-08 -1.4440947e-10 -1.3811384e-09 -2.5749296e-09 3.5778941e-06 2.7396429e-08 1.4296943e-06 -1.8400801e-08 1.2252354e-07 3.6599859e-09
8.0122222e+00 6.1438475e-08 4.8074557e-10 2.1191125e-08 -2.0523314e-10 -6.9291925e-10 -1.6103045e-09 3.5884294e-06 2.7443180e-08 1.4335254e-06 -1.8378205e-08 1.2246237e-07 3.2804719e-09
8.0158333e+00 6.1661036e-08 -4.9205124e-11 2.0759119e-08 4.1380750e-10 1.2823674e-10 -1.8929013e-09 3.6047112e-06 2.7631156e-08 1.4393738e-06 -1.8310685e-08 1.2247559e-07 2.6601530e-09
8.0213889e+00 6.1998637e-08 1.1770629e-09 2.0866679e-08 -8.6884612e-12 -4.8884027e-11 -1.8290119e-09 3.6153420e-06 2.7809211e-08 1.4431259e-06 -1.8259657e-08 1.2243990e-07 2.2822749e-09
8.0250000e+00 6.2216929e-08 4.6652566e-10 2.0218754e-08 4.7972304e-10 -2.8055283e-10 -1.6590941e-09 3.6260103e-06 2.7878974e-08 1.4468900e-06 -1.8098034e-08 1.2237387e-07 2.0203940e-09
8.0286111e+00 6.2436821e-08 1.7743386e-10 2.0997536e-08 1.0121804e-09 -3.2893507e-10 -7.5826806e-10 3.6367132e-06 2.7972026e-08 1.4507509e-06 -1.7963753e-08 1.2214712e-07 1.8438603e-09
8.0322222e+00 6.2621553e-08 6.8151282e-10 2.1279339e-08 2.2733242e-10 -1.7642214e-09 -8.7127341e-10 3.6482764e-06 2.8080836e-08 1.4549994e-06 -1.7893486e-08 1.2191097e-07 1.7203091e-09
8.0361111e+00 6.2838116e-08 2.5114025e-10 2.1918068e-08 3.7496171e-10 -2.5990168e-10 -1.8773746e-10 3.6590521e-06 2.8160430e-08 1.4589287e-06 -1.7779895e-08 1.2185241e-07 1.5386349e-09
8.0397222e+00 6.3070727e-08 4.8358097e-10 2.1107240e-08 6.7356378e-10 -2.8059496e-10 -1.4892551e-09 3.6698653e-06 2.8249157e-08 1.4628464e-06 -1.7685941e-08 1.2167814e-07 1.3813278e-09
8.0433333e+00 6.3276205e-08 3.3543573e-10 2.1791440e-08 1.9370854e-10 -1.3281016e-09 3.7189960e-11 3.6815492e-06 2.8259828e-08 1.4671115e-06 -1.7591853e-08 1.2143124e-07 1.3379678e-09
8.0472222e+00 6.3493598e-08 -2.4397371e-10 2.1575353e-08 6.1275557e-10 -7.8813736e-10 -4.0884758e-10 3.6924345e-06 2.8215180e-08 1.4710773e-06 -1.7496939e-08 1.2134207e-07 1.1568424e-09
8.0508333e+00 6.3695087e-08 -1.6816374e-10 2.1849555e-08 2.6337616e-10 -3.4995846e-11 -1.2630792e-09 3.7033588e-06 2.8170880e-08 1.4749755e-06 -1.7434684e-08 1.2128084e-07 9.5682331e-10
8.0544444e+00 6.3950244e-08 -2.4075115e-10 2.0835387e-08 3.1128556e-10 -5.3019123e-10 -5.8325042e-10 3.7143268e-06 2.8111590e-08 1.4788383e-06 -1.7342033e-08 1.2119966e-07 7.8208460e-10
8.0580556e+00 6.4206018e-08 -3.0654265e-10 2.1461336e-08 5.4395444e-10 -2.1916720e-10 -1.0297223e-09 3.7253377e-06 2.8118918e-08 1.4827239e-06 -1.7256669e-08 1.2106055e-07 7.2338143e-10
8.0616667e+00 6.4450761e-08 3.7417962e-10 2.1085620e-08 2.4401848e-10 -1.0649270e-09 4.8784697e-10 3.7372386e-06 2.8315270e-08 1.4868901e-06 -1.7099622e-08 1.2086281e-07 6.0744439e-10
8.0655556e+00 6.4673295e-08 1.3088402e-09 2.1275628e-08 1.1021023e-09 -6.3001103e-10 -1.4815934e-09 3.7483258e-06 2.8499046e-08 1.4907795e-06 -1.6977754e-08 1.2067179e-07 3.3497568e-10
8.0691667e+00 6.4874353e-08 3.8755095e-10 2.1313329e-08 2.2828446e-11 -1.1332798e-09 -1.0335024e-09 3.7594477e-06 2.8624503e-08 1.4946928e-06 -1.6896037e-08 1.2051764e-07 1.6081735e-10
8.0727778e+00 6.5079763e-08 7.7052125e-10 2.1536971e-08 7.3148376e-10 -2.8961805e-10 -5.7411299e-10 3.7766305e-06 2.8595113e-08 1.5007472e-06 -1.6717427e-08 1.2022579e-07 -6.8994403e-11
8.0783333e+00 6.5422483e-08 -9.4686500e-10 2.1554528e-08 3.4017784e-10 -1.4615027e-09 -8.0475736e-10 3.7878483e-06 2.8492946e-08 1.5047823e-06 -1.6652121e-08 1.2002982e-07 -2.7954282e-10
8.0819444e+00 6.5652139e-08 3.7852868e-12 2.2629602e-08 2.6264419e-10 -3.4736658e-10 -1.1387665e-09 3.7991056e-06 2.8456726e-08 1.5088711e-06 -1.6654732e-08 1.1990284e-07 -4.5315203e-10
8.0855556e+00 6.5884416e-08 -3.3812356e-10 2.2142405e-08 -2.8674382e-10 -8.2477417e-10 -4.6378003e-10 3.8112738e-06 2.8490298e-08 1.5132154e-06 -1.6612482e-08 1.1977625e-07 -4.6874749e-10
8.0894444e+00 6.6139053e-08 6.2588829e-10 2.2029524e-08 6.4888734e-10 -2.6034664e-10 3.3010472e-10 3.8226129e-06 2.8536155e-08 1.5172267e-06 -1.6514626e-08 1.1972168e-07 -5.9291950e-10
8.0930556e+00 6.6353644e-08 -2.0259819e-10 2.1893749e-08 2.5440202e-10 -2.4331605e-10 -1.4763079e-09 3.8339891e-06 2.8453439e-08 1.5211954e-06 -1.6448717e-08 1.1959844e-07 -7.7828994e-10
8.0966667e+00 6.6570883e-08 -5.6093625e-10 2.1563432e-08 3.5398733e-10 -8.9431314e-10 -2.3480396e-10 3.8454041e-06 2.8452527e-08 1.5251245e-06 -1.6420315e-08 1.1942784e-07 -9.2699262e-10
8.1002778e+00 6.6807851e-08 5.5251768e-10 2.1459853e-08 -9.1814286e-11 -6.8041321e-10 -1.1378361e-09 3.8577427e-06 2.8397836e-08 1.5293924e-06 -1.6404602e-08 1.1927491e-07 -1.2582730e-09
8.1041667e+00 6.7065883e-08 -1.0212919e-09 2.1934356e-08 2.2649501e-10 -6.3040985e-10 -1.7017112e-09 3.8692426e-06 2.8303602e-08 1.5334661e-06 -1.6332567e-08 1.1910807e-07 -1.4981884e-09
8.1077778e+00 6.7304514e-08 1.5143897e-10 2.2672546e-08 4.3844496e-10 -9.0966621e-10 -5.1289260e-10 3.8807829e-06 2.8474366e-08 1.5375488e-06 -1.6258154e-08 1.1901185e-07 -1.5966612e-09
8.1113889e+00 6.7538451e-08 1.4248450e-09 2.2032808e-08 2.4844385e-10 2.1439406e-11 -3.9608643e-10 3.8923639e-06 2.8722270e-08 1.5415699e-06 -1.6128062e-08 1.1890123e-07 -1.6030978e-09
8.1150000e+00 6.7779350e-08 8.6349802e-10 2.1997585e-08 9.5240094e-10 -1.0425268e-09 3.3667079e-10 3.9048812e-06 2.8825878e-08 1.5459567e-06 -1.5881775e-08 1.1869565e-07 -1.7016999e-09
8.1188889e+00 6.8032278e-08 2.4570281e-11 2.2606980e-08 1.1586297e-09 -7.1958210e-10 -1.1818308e-09 3.9165441e-06 2.8778924e-08 1.5499768e-06 -1.5665891e-08 1.1861416e-07 -1.8972831e-09
8.1225000e+00 6.8242896e-08 -4.5798977e-10 2.1412703e-08 8.3414491e-10 -3.2660902e-11 -6.2355325e-10 3.9282433e-06 2.8901727e-08 1.5540122e-06 -1.5520093e-08 1.1856589e-07 -1.9949626e-09
8.1261111e+00 6.8457179e-08 1.5915520e-09 2.2774357e-08 5.1168213e-10 -4.1288007e-10 -2.7810312e-10 3.9399799e-06 2.9117574e-08 1.5581903e-06 -1.5451151e-08 1.1847572e-07 -2.1596593e-09
8.1297222e+00 6.8678741e-08 4.0088045e-10 2.2975013e-08 1.2471383e-10 -4.1949070e-10 -1.2421741e-09 3.9526640e-06 2.9215456e-08 1.5627014e-06 -1.5393394e-08 1.1833279e-07 -2.3834212e-09
8.1336111e+00 6.8942736e-08 4.3810813e-10 2.2892897e-08 3.7034396e-10 -8.0562702e-10 -6.7578608e-10 3.9699520e-06 2.9253125e-08 1.5688841e-06 -1.5259879e-08 1.1799476e-07 -2.6772302e-09
8.1388889e+00 6.9269389e-08 -2.0019891e-10 2.3428557e-08 4.7290871e-10 -1.3293045e-09 -1.1798488e-09 3.9827419e-06 2.9329626e-08 1.5734442e-06 -1.5209215e-08 1.1770813e-07 -2.9318250e-09
8.1427778e+00 6.9499563e-08 8.5592864e-10 2.2937503e-08 -3.8649210e-11 -1.1275215e-09 -1.0023932e-09 3.9946566e-06 2.9466208e-08 1.5776023e-06 -1.5125729e-08 1.1753824e-07 -3.1009028e-09
8.1463889e+00 6.9718100e-08 4.0482028e-10 2.2592773e-08 8.0928984e-10 -4.4063897e-10 -5.5832496e-10 4.0066111e-06 2.9516205e-08 1.5817976e-06 -1.4927005e-08 1.1747629e-07 -3.0501420e-09
8.1500000e+00 6.9964426e-08 5.6696126e-11 2.3345134e-08 1.0250897e-09 -1.3125618e-10 1.0268864e-09 4.0186076e-06 2.9542470e-08 1.5860811e-06 -1.4714753e-08 1.1739674e-07 -3.0173364e-09
8.1536111e+00 7.0208533e-08 1.8574765e-10 2.3558603e-08 9.3415541e-10 -6.0298002e-10 -7.2406572e-10 4.0315732e-06 2.9600128e-08 1.5906283e-06 -1.4497533e-08 1.1728359e-07 -3.1920606e-09
8.1575000e+00 7.0467346e-08 3.0846412e-10 2.2676179e-08 9.2773103e-10 -3.6691527e-10 -7.7357015e-10 4.0436544e-06 2.9692866e-08 1.5948595e-06 -1.4263550e-08 1.1711053e-07 -3.3417935e-09
8.1611111e+00 7.0696299e-08 5.4758342e-10 2.3655936e-08 1.2321158e-09 -1.2306099e-09 -6.0857910e-10 4.0557747e-06 2.9749076e-08 1.5991431e-06 -1.4044021e-08 1.1693284e-07 -3.4676263e-09
8.1647222e+00 7.0923302e-08 -2.8727300e-11 2.3248260e-08 7.9430152e-10 -4.0958846e-10 -5.5295512e-10 4.0679340e-06 2.9782723e-08 1.6033036e-06 -1.3918807e-08 1.1681293e-07 -3.4713600e-09
8.1683333e+00 7.1151806e-08 3.3931173e-10 2.2308849e-08 3.6152144e-10 -6.9722671e-10 5.1849016e-10 4.0810740e-06 2.9792498e-08 1.6077466e-06 -1.3837071e-08 1.1666078e-07 -3.4686538e-09
8.1722222e+00 7.1415999e-08 -2.5552246e-10 2.2867053e-08 3.3907469e-10 -6.0691454e-10 -4.9529336e-10 4.0933186e-06 2.9836178e-08 1.6119574e-06 -1.3688000e-08 1.1651340e-07 -3.5635560e-09
8.1758333e+00 7.1656115e-08 6.5872462e-10 2.3240927e-08 1.0369613e-09 -7.5354462e-10 -3.8072716e-10 4.1056039e-06 2.9994273e-08 1.6162612e-06 -1.3483705e-08 1.1632337e-07 -3.7856195e-09
8.1794444e+00 7.1892053e-08 8.0061144e-10 2.3884453e-08 8.4883704e-10 -1.0005284e-09 -1.6690900e-09 4.1179287e-06 3.0117204e-08 1.6206553e-06 -1.3349077e-08 1.1622562e-07 -4.0135179e-09
8.1830556e+00 7.2117305e-08 3.3414074e-10 2.4230981e-08 3.9388512e-10 9.8162282e-11 -4.3458712e-10 4.1312469e-06 3.0154732e-08 1.6253431e-06 -1.3267424e-08 1.1615611e-07 -4.3386297e-09
8.1869444e+00 7.2384078e-08 -1.2473714e-11 2.3433962e-08 3.0599952e-10 -6.9390468e-10 -2.3520851e-09 4.1436583e-06 3.0132532e-08 1.6296670e-06 -1.3201572e-08 1.1596698e-07 -4.7134323e-09
8.1905556e+00 7.2637317e-08 -1.9244857e-10 2.3912281e-08 3.0185886e-10 -1.0519372e-09 -1.1076314e-09 4.1628261e-06 3.0125417e-08 1.6363238e-06 -1.3158805e-08 1.1563886e-07 -5.1484104e-09
8.1961111e+00 7.2941014e-08 1.4975776e-10 2.3466760e-08 -4.5252581e-11 -9.1681108e-10 -1.5022367e-09 4.1753275e-06 3.0172331e-08 1.6406396e-06 -1.3166413e-08 1.1549214e-07 -5.3825079e-09
8.1997222e+00 7.3131846e-08 2.8329477e-10 2.3790615e-08 -2.4978735e-11 -4.3748905e-10 -6.5866302e-10 4.1878649e-06 3.0290092e-08 1.6450922e-06 -1.3053493e-08 1.1521818e-07 -5.5310066e-09
8.2033333e+00 7.3361341e-08 8.0372751e-10 2.4965121e-08 1.0673209e-09 -2.0914183e-09 -7.1209494e-10 4.2004440e-06 3.0468854e-08 1.6495948e-06 -1.2795089e-08 1.1499652e-07 -5.5807740e-09
8.2069444e+00 7.3618926e-08 8.4638258e-10 2.4337973e-08 1.3179480e-09 4.5379147e-11 2.5270397e-10 4.2140424e-06 3.0655016e-08 1.6543716e-06 -1.2626705e-08 1.1489566e-07 -5.5681209e-09
8.2108333e+00 7.3923373e-08 7.4929125e-10 2.4231046e-08 1.2533666e-10 -9.0993009e-10 -1.4424867e-10 4.2267183e-06 3.0755043e-08 1.6587809e-06 -1.2555476e-08 1.1476854e-07 -5.5562302e-09
8.2144444e+00 7.4188035e-08 1.7403420e-10 2.4050533e-08 5.3216461e-10 -2.6351212e-10 2.5400845e-10 4.2394384e-06 3.0851205e-08 1.6632418e-06 -1.2454297e-08 1.1476082e-07 -5.6477676e-09
8.2180556e+00 7.4440324e-08 7.1361499e-10 2.4796013e-08 4.0179707e-10 1.9230107e-10 -1.0989684e-09 4.2522018e-06 3.0944765e-08 1.6677284e-06 -1.2322180e-08 1.1462864e-07 -5.6416284e-09
8.2216667e+00 7.4693023e-08 1.5001501e-10 2.4332180e-08 8.1774297e-10 -1.4124650e-09 1.1556376e-09 4.2659958e-06 3.0934793e-08 1.6724804e-06 -1.2145337e-08 1.1440896e-07 -5.4305155e-09
8.2255556e+00 7.4971408e-08 -2.3548711e-10 2.3984800e-08 6.9805505e-10 -4.7046152e-10 6.5390056e-10 4.2788509e-06 3.1090725e-08 1.6769231e-06 -1.2016277e-08 1.1436016e-07 -5.4601351e-09
8.2291667e+00 7.5234283e-08 1.6748616e-09 2.4662632e-08 4.9327098e-10 2.0018569e-11 -9.2731225e-10 4.2917505e-06 3.1377441e-08 1.6814038e-06 -1.1847658e-08 1.1427621e-07 -5.5996387e-09
8.2327778e+00 7.5491117e-08 9.7174546e-10 2.4400412e-08 1.0632062e-09 -7.9492932e-10 -3.6041332e-10 4.3046937e-06 3.1510235e-08 1.6859045e-06 -1.1589867e-08 1.1412649e-07 -5.7387526e-09
8.2363889e+00 7.5743500e-08 2.5404315e-10 2.4882239e-08 1.3164090e-09 -5.8712318e-10 -9.2371459e-10 4.3186804e-06 3.1637597e-08 1.6908064e-06 -1.1398323e-08 1.1399383e-07 -5.8624611e-09
8.2402778e+00 7.6010944e-08 8.3763284e-10 2.4959046e-08 3.2539714e-10 -5.5001688e-10 -1.3664391e-10 4.3317124e-06 3.1798637e-08 1.6954094e-06 -1.1226101e-08 1.1387213e-07 -5.9101543e-09
8.2438889e+00 7.6261411e-08 6.4889022e-10 2.5443273e-08 1.2643358e-09 -5.7328683e-10 -3.0360059e-10 4.3447870e-06 3.1940672e-08 1.7000188e-06 -1.1016963e-08 1.1380530e-07 -5.9944121e-09
8.2475000e+00 7.6509125e-08 6.6220452e-10 2.5028686e-08 6.6617326e-10 -4.3653190e-11 -4.7416346e-10 4.3579038e-06 3.2078785e-08 1.7046506e-06 -1.0867335e-08 1.1373716e-07 -5.9440494e-09
8.2511111e+00 7.6754276e-08 6.1268161e-10 2.5689790e-08 7.1501111e-10 -5.8535881e-10 9.3904936e-10 4.3781730e-06 3.2337231e-08 1.7117437e-06 -1.0730746e-08 1.1375601e-07 -5.8665958e-09
8.2566667e+00 7.7189556e-08 9.3799732e-10 2.4794493e-08 1.0452006e-10 6.9849421e-10 -4.7432720e-10 4.3914080e-06 3.2443817e-08 1.7163333e-06 -1.0669124e-08 1.1370930e-07 -5.9935394e-09
8.2602778e+00 7.7455183e-08 4.5869294e-11 2.5461942e-08 4.6430149e-10 -1.1296475e-09 -6.9745986e-10 4.4057060e-06 3.2409186e-08 1.7212876e-06 -1.0472512e-08 1.1358924e-07 -6.2217010e-09
8.2641667e+00 7.7676285e-08 -3.4270425e-10 2.4911402e-08 1.2209399e-09 1.0053467e-10 -1.2582105e-09 4.4190136e-06 3.2464897e-08 1.7258169e-06 -1.0256479e-08 1.1351140e-07 -6.5315843e-09
8.2677778e+00 7.7817122e-08 8.5696414e-10 2.4684388e-08 7.7321295e-10 -8.1902477e-10 -1.6022514e-09 4.4323572e-06 3.2571390e-08 1.7303188e-06 -1.0058917e-08 1.1330095e-07 -6.7555728e-09
8.2713889e+00 7.8095881e-08 1.2604547e-10 2.4610841e-08 1.0504372e-09 -1.1236357e-09 -4.6533449e-10 4.4467811e-06 3.2549543e-08 1.7352467e-06 -9.8580380e-09 1.1305204e-07 -6.9171962e-09
8.2752778e+00 7.8401967e-08 -3.1330324e-10 2.5495161e-08 6.7138211e-10 -1.0098402e-09 -9.2000801e-10 4.4602255e-06 3.2490299e-08 1.7398046e-06 -9.7112928e-09 1.1284575e-07 -7.1717716e-09
8.2788889e+00 7.8689149e-08 -2.3356460e-10 2.4413121e-08 6.8318890e-10 -8.9439060e-10 -1.4299187e-09 4.4737185e-06 3.2563730e-08 1.7442908e-06 -9.6397677e-09 1.1271732e-07 -7.2851621e-09
8.2825000e+00 7.8969933e-08 9.1138282e-10 2.4710298e-08 -2.2956526e-11 -2.9113693e-10 3.8323711e-10 4.4872590e-06 3.2602951e-08 1.7488469e-06 -9.5905372e-09 1.1257886e-07 -7.1782061e-09
8.2861111e+00 7.9244771e-08 -5.4934423e-10 2.5178825e-08 4.7739156e-10 -9.8691535e-10 6.0404906e-10 4.5018930e-06 3.2636817e-08 1.7538187e-06 -9.4733938e-09 1.1241092e-07 -7.2937486e-09
8.2900000e+00 7.9532870e-08 8.3963032e-10 2.5373535e-08 5.2669477e-10 -4.5265301e-10 -1.5944138e-09 4.5155317e-06 3.2751787e-08 1.7585655e-06 -9.3657815e-09 1.1236711e-07 -7.5351469e-09
8.2936111e+00 7.9828738e-08 2.2163159e-10 2.6603321e-08 4.6665010e-10 4.8338607e-11 -6.3387826e-10 4.5292252e-06 3.2865480e-08 1.7633098e-06 -9.2203538e-09 1.1231287e-07 -7.6596415e-09
8.2972222e+00 8.0173739e-08 8.2784088e-10 2.5346325e-08 8.7575903e-10 -5.4905760e-10 -5.1530316e-10 4.5429830e-06 3.2926650e-08 1.7679426e-06 -9.0831384e-09 1.1219311e-07 -7.8334074e-09
8.3008333e+00 8.0579594e-08 -2.6319713e-10 2.5382071e-08 3.9084516e-10 -5.5637124e-10 -1.0886897e-09 4.5578626e-06 3.2910642e-08 1.7730305e-06 -8.8918676e-09 1.1197151e-07 -8.0736002e-09
8.3047222e+00 8.0862383e-08 1.2598715e-10 2.6350781e-08 1.2486185e-09 -1.3430799e-09 -9.7010518e-10 4.5717250e-06 3.2946393e-08 1.7777670e-06 -8.6298882e-09 1.1185763e-07 -8.1979356e-09
8.3083333e+00 8.1113036e-08 2.0401837e-10 2.5513384e-08 1.1696522e-09 2.9185266e-10 -1.7760640e-10 4.5856305e-06 3.3065785e-08 1.7824291e-06 -8.4641661e-09 1.1182280e-07 -8.3887670e-09
8.3119444e+00 8.1365905e-08 8.9806188e-10 2.5536260e-08 3.6009054e-10 -6.1335469e-10 -1.5839141e-09 4.6071187e-06 3.3375123e-08 1.7896648e-06 -8.3388737e-09 1.1167871e-07 -8.7854685e-09
8.3175000e+00 8.1835422e-08 9.5797071e-10 2.5963554e-08 3.9166381e-10 -2.5116522e-10 -7.9629442e-10 4.6211519e-06 3.3612998e-08 1.7944489e-06 -8.1281101e-09 1.1156028e-07 -8.8843194e-09
8.3211111e+00 8.2136329e-08 1.2377923e-09 2.6421400e-08 1.5538478e-09 -8.4209468e-10 -1.1617655e-10 4.6352364e-06 3.3814326e-08 1.7992945e-06 -7.7920455e-09 1.1140350e-07 -8.9576007e-09
8.3247222e+00 8.2433398e-08 6.2062572e-10 2.6637708e-08 1.5482848e-09 -6.0506804e-10 -5.6026530e-10 4.6504605e-06 3.4014497e-08 1.8044925e-06 -7.5922498e-09 1.1122260e-07 -9.2013177e-09
8.3286111e+00 8.2747693e-08 1.0951269e-09 2.6213920e-08 1.6425059e-10 -9.4552201e-10 -1.5287388e-09 4.6646484e-06 3.4272936e-08 1.8093044e-06 -7.5081572e-09 1.1105317e-07 -9.4465715e-09
8.3322222e+00 8.3030076e-08 1.2904580e-09 2.6475616e-08 6.1198808e-10 -6.1841421e-10 -7.3514227e-10 4.6788847e-06 3.4437583e-08 1.8141292e-06 -7.3729916e-09 1.1089084e-07 -9.5020464e-09
8.3358333e+00 8.3314427e-08 2.2936071e-10 2.6355612e-08 6.3569450e-10 -8.8001737e-10 2.2306623e-10 4.6942710e-06 3.4498845e-08 1.8193514e-06 -7.3228785e-09 1.1081464e-07 -9.5156412e-09
8.3397222e+00 8.3626027e-08 2.9574475e-10 2.6743330e-08 -2.0615346e-10 2.2682079e-10 -3.3959286e-10 4.7086103e-06 3.4706585e-08 1.8242702e-06 -7.2689380e-09 1.1063894e-07 -9.8214777e-09
8.3433333e+00 8.3921852e-08 1.6218511e-09 2.7116807e-08 7.0406591e-10 -1.8486631e-09 -2.4835137e-09 4.7230010e-06 3.4842599e-08 1.8291333e-06 -7.0445839e-09 1.1037739e-07 -1.0187961e-08
8.3469444e+00 8.4225921e-08 -3.6633487e-10 2.6133798e-08 1.3668945e-09 -5.6563262e-10 -8.9940931e-10 4.7374448e-06 3.4833759e-08 1.8339616e-06 -6.8012732e-09 1.1031661e-07 -1.0438007e-08
8.3505556e+00 8.4542901e-08 2.8473730e-10 2.6735427e-08 8.7905108e-10 4.6131292e-12 -1.4087115e-09 4.7530576e-06 3.4928390e-08 1.8392027e-06 -6.6943525e-09 1.1025284e-07 -1.0687685e-08
8.3544444e+00 8.4854687e-08 5.2638319e-10 2.6554982e-08 3.7412076e-11 -5.5119096e-10 -7.3137882e-10 4.7676065e-06 3.5044487e-08 1.8440858e-06 -6.6009819e-09 1.1014352e-07 -1.0821510e-08
8.3580556e+00 8.5142581e-08 5.4528611e-10 2.6914144e-08 8.2447011e-10 -4.5799131e-10 -5.0392890e-10 4.7822052e-06 3.5129166e-08 1.8490237e-06 -6.5022924e-09 1.1003758e-07 -1.0747117e-08
8.3616667e+00 8.5436321e-08 2.3635949e-10 2.7155926e-08 8.6510267e-11 -5.1984871e-10 1.1906280e-09 4.7968548e-06 3.5186537e-08 1.8538767e-06 -6.3483120e-09 1.0999448e-07 -1.0549830e-08
8.3652778e+00 8.5737303e-08 2.9322564e-10 2.5983752e-08 1.3348474e-09 1.2193801e-10 6.3048208e-10 4.8115563e-06 3.5302161e-08 1.8587421e-06 -6.0609403e-09 1.0999293e-07 -1.0547744e-08
8.3688889e+00 8.6041754e-08 7.7406749e-10 2.7291526e-08 1.3178148e-09 -1.3623438e-10 -6.1122464e-10 4.8354140e-06 3.5498015e-08 1.8668274e-06 -5.6362708e-09 1.0980694e-07 -1.0919067e-08
8.3747222e+00 8.6528060e-08 3.4510173e-10 2.7514787e-08 1.1088673e-09 -9.2656087e-10 -1.5106228e-09 4.8491054e-06 3.5628432e-08 1.8714571e-06 -5.3963038e-09 1.0964367e-07 -1.1187424e-08
8.3780556e+00 8.6780576e-08 9.5906488e-10 2.7404617e-08 1.2908031e-09 -7.0606856e-10 -1.1729479e-09 4.8651310e-06 3.5833907e-08 1.8768797e-06 -5.2168764e-09 1.0956968e-07 -1.1283115e-08
8.3819444e+00 8.7095402e-08 8.0214640e-10 2.7731385e-08 2.4714543e-10 7.1822165e-11 3.5274343e-10 4.8800642e-06 3.5972283e-08 1.8819696e-06 -5.0214624e-09 1.0948651e-07 -1.1383692e-08
8.3855556e+00 8.7392006e-08 4.7517039e-10 2.8001892e-08 1.5566764e-09 -8.3949943e-10 -1.2811449e-09 4.8950479e-06 3.6140433e-08 1.8870663e-06 -4.8170445e-09 1.0931722e-07 -1.1569590e-08
8.3891667e+00 8.7685734e-08 1.0769882e-09 2.7806478e-08 3.3025816e-10 -7.2320454e-10 -4.3483745e-10 4.9100826e-06 3.6283990e-08 1.8921580e-06 -4.6871957e-09 1.0919709e-07 -1.1639521e-08
8.3927778e+00 8.7987556e-08 2.4815445e-10 2.7947989e-08 8.6834556e-10 -3.8570478e-10 -2.1067698e-10 4.9263315e-06 3.6317895e-08 1.8976468e-06 -4.4289124e-09 1.0912285e-07 -1.1760300e-08
8.3966667e+00 8.8311008e-08 4.2459954e-11 2.7860513e-08 1.3455124e-09 -2.5062726e-10 -8.2457436e-10 4.9414722e-06 3.6267063e-08 1.9026309e-06 -4.1944904e-09 1.0893372e-07 -1.1921821e-08
8.4002778e+00 8.8600661e-08 -5.1168077e-10 2.6714497e-08 8.1838354e-10 -1.4951724e-09 -6.6638663e-10 4.9566647e-06 3.6238557e-08 1.9077016e-06 -3.9747342e-09 1.0875469e-07 -1.2163441e-08
8.4038889e+00 8.8916186e-08 2.4854507e-10 2.8809443e-08 1.2101345e-09 -1.5739530e-10 -1.5639565e-09 4.9730846e-06 3.6234673e-08 1.9133454e-06 -3.6573880e-09 1.0864254e-07 -1.2429158e-08
8.4077778e+00 8.9238903e-08 -2.8183424e-10 2.8575099e-08 1.5099749e-09 -8.0391226e-10 -7.1361156e-10 4.9883796e-06 3.6220650e-08 1.9184568e-06 -3.4062399e-09 1.0849984e-07 -1.2602136e-08
8.4113889e+00 8.9475332e-08 1.5239386e-10 2.7394437e-08 8.0831532e-10 -5.1331785e-10 -8.8311027e-10 5.0037218e-06 3.6350384e-08 1.9236022e-06 -3.2565497e-09 1.0832887e-07 -1.2768631e-08
8.4150000e+00 8.9790548e-08 1.0451434e-09 2.8947315e-08 5.7344044e-10 -1.0648949e-09 -6.5376588e-10 5.0191193e-06 3.6504697e-08 1.9288002e-06 -3.0263439e-09 1.0800732e-07 -1.2904336e-08
8.4186111e+00 9.0122225e-08 3.7929071e-10 2.7970799e-08 1.5515366e-09 -1.9032177e-09 -5.9889962e-10 5.0357617e-06 3.6491573e-08 1.9343633e-06 -2.6704314e-09 1.0779772e-07 -1.3096490e-08
8.4225000e+00 9.0446931e-08 -4.9178132e-10 2.8592808e-08 1.4991431e-09 1.0664959e-10 -1.0481323e-09 5.0512704e-06 3.6465001e-08 1.9395817e-06 -2.4975730e-09 1.0763525e-07 -1.3354762e-08
8.4261111e+00 9.0763634e-08 2.4650129e-10 2.8548092e-08 9.6472355e-11 -1.6064230e-09 -1.3359181e-09 5.0668337e-06 3.6534182e-08 1.9448145e-06 -2.4131510e-09 1.0750747e-07 -1.3569995e-08
8.4297222e+00 9.1086973e-08 3.9208854e-10 2.8751488e-08 6.8280823e-10 4.2694194e-10 -6.5084662e-10 5.0908863e-06 3.6661343e-08 1.9528799e-06 -2.2183662e-09 1.0759639e-07 -1.3503919e-08
8.4352778e+00 9.1590547e-08 3.7087901e-10 2.8653357e-08 4.8590050e-10 1.0660063e-10 1.0473033e-09 5.1065903e-06 3.6753532e-08 1.9581087e-06 -2.0663775e-09 1.0761849e-07 -1.3393604e-08
8.4388889e+00 9.1903311e-08 4.8009285e-10 2.8601012e-08 9.1707168e-10 9.7386597e-11 -2.9013235e-11 5.1223492e-06 3.6876139e-08 1.9633660e-06 -1.8270589e-09 1.0757661e-07 -1.3350572e-08
8.4425000e+00 9.2232492e-08 6.5167045e-10 2.8965626e-08 1.2920237e-09 -4.8397850e-10 4.2623380e-10 5.1393836e-06 3.7028040e-08 1.9690418e-06 -1.5550691e-09 1.0747259e-07 -1.3303411e-08
8.4463889e+00 9.2588305e-08 6.5033404e-10 2.8744528e-08 1.0393166e-09 -4.0761132e-10 -2.1999039e-11 5.1552578e-06 3.7208029e-08 1.9743083e-06 -1.2996856e-09 1.0737637e-07 -1.3387601e-08
8.4500000e+00 9.2894274e-08 1.0111042e-09 2.8923893e-08 1.3180698e-09 -4.8058551e-10 -7.5514256e-10 5.1711856e-06 3.7251078e-08 1.9795897e-06 -1.0828739e-09 1.0731022e-07 -1.3441820e-08
8.4536111e+00 9.3214186e-08 -6.1372662e-10 2.8907226e-08 6.8326868e-10 -1.3003208e-10 2.5466196e-10 5.1871690e-06 3.7229846e-08 1.9848848e-06 -9.0136467e-10 1.0725565e-07 -1.3429016e-08
8.4572222e+00 9.3544913e-08 4.1773056e-10 2.9073419e-08 9.9220114e-10 -3.7368877e-10 -1.3646959e-10 5.2032113e-06 3.7352283e-08 1.9902092e-06 -6.9127205e-10 1.0717356e-07 -1.3495053e-08
8.4608333e+00 9.3901209e-08 7.1246419e-10 2.9228438e-08 9.4711537e-10 -3.8404154e-10 -4.7310741e-10 5.2205536e-06 3.7428641e-08 1.9960253e-06 -5.3366868e-10 1.0712020e-07 -1.3657974e-08
8.4647222e+00 9.4261753e-08 -5.7966946e-11 2.9907497e-08 4.0377113e-10 -7.3401525e-11 -9.2335517e-10 5.2367158e-06 3.7546093e-08 2.0014537e-06 -3.8600069e-10 1.0699514e-07 -1.3796712e-08
8.4683333e+00 9.4585360e-08 1.1421334e-09 2.9533627e-08 9.5931809e-10 -1.0809351e-09 -3.5730625e-10 5.2529339e-06 3.7744855e-08 2.0068124e-06 -2.2595149e-10 1.0676473e-07 -1.3855558e-08
8.4719444e+00 9.4915383e-08 6.9259634e-10 2.9142953e-08 5.1805914e-10 -1.0459775e-09 -1.8588277e-10 5.2692086e-06 3.7828273e-08 2.0122103e-06 2.8095865e-12 1.0668020e-07 -1.4011946e-08
8.4755556e+00 9.5246631e-08 7.7419189e-11 2.9964020e-08 1.5935816e-09 2.6568955e-10 -1.2577051e-09 5.2867992e-06 3.7861675e-08 2.0180774e-06 2.5099606e-10 1.0672323e-07 -1.4220263e-08
8.4794444e+00 9.5609938e-08 2.0888356e-10 2.9691172e-08 5.3373034e-10 1.0314907e-10 -5.2786744e-10 5.3031962e-06 3.7924348e-08 2.0234497e-06 5.0176766e-10 1.0665787e-07 -1.4328187e-08
8.4830556e+00 9.5980716e-08 3.6963162e-10 2.9135251e-08 1.7810845e-09 -7.0645504e-10 -4.6834850e-10 5.3196576e-06 3.8019900e-08 2.0288379e-06 8.1465374e-10 1.0661586e-07 -1.4356323e-08
8.4866667e+00 9.6363164e-08 5.1239191e-10 2.9864396e-08 1.1070947e-09 3.1863929e-10 2.0862554e-10 5.3374575e-06 3.8221435e-08 2.0346776e-06 1.0858323e-09 1.0665927e-07 -1.4438936e-08
8.4905556e+00 9.6763588e-08 1.2150484e-09 2.9512475e-08 1.2172942e-09 5.3511615e-11 -9.1673304e-10 5.3617132e-06 3.8419674e-08 2.0426393e-06 1.4176706e-09 1.0660072e-07 -1.4684871e-08
8.4958333e+00 9.7152876e-08 3.6985521e-11 3.0137137e-08 8.7852567e-10 -4.2330809e-10 -6.3654359e-10 5.3796629e-06 3.8443008e-08 2.0485550e-06 1.6347670e-09 1.0646981e-07 -1.4925457e-08
8.4997222e+00 9.7599301e-08 1.6301822e-10 3.0012573e-08 9.8230096e-10 -6.9883507e-10 -1.4256164e-09 5.3964011e-06 3.8619580e-08 2.0540718e-06 1.9072255e-09 1.0624065e-07 -1.5264742e-08
8.5033333e+00 9.7978814e-08 1.4668854e-09 3.0395941e-08 1.5327008e-09 -1.4164983e-09 -1.7062536e-09 5.4132024e-06 3.8779103e-08 2.0596294e-06 2.2260522e-09 1.0607708e-07 -1.5493454e-08
8.5069444e+00 9.8337092e-08 5.6317882e-12 3.0458287e-08 1.4103147e-09 -9.3345565e-11 -4.0492876e-10 5.4313662e-06 3.8850627e-08 2.0656033e-06 2.5079874e-09 1.0598276e-07 -1.5653891e-08
8.5108333e+00 9.8737862e-08 6.0742812e-10 3.0283394e-08 1.0062724e-09 -7.1513647e-10 -9.7024297e-10 5.4482961e-06 3.9038498e-08 2.0711457e-06 2.7294664e-09 1.0580759e-07 -1.5851958e-08
8.5144444e+00 9.9080004e-08 1.1267692e-09 3.0404925e-08 1.0381487e-09 -9.0177381e-10 -8.5807064e-10 5.4652837e-06 3.9172195e-08 2.0766885e-06 2.8947670e-09 1.0569483e-07 -1.6306443e-08
8.5180556e+00 9.9411861e-08 1.0735886e-10 3.0288127e-08 4.8770315e-10 -1.3906758e-10 -3.3371785e-09 5.4823376e-06 3.9257775e-08 2.0822664e-06 3.0283406e-09 1.0561715e-07 -1.6705756e-08
8.5216667e+00 9.9854538e-08 6.8260783e-10 3.0790370e-08 7.4528457e-10 -5.7803734e-10 -3.4878698e-10 5.4994607e-06 3.9329247e-08 2.0878707e-06 3.2378565e-09 1.0534150e-07 -1.6824123e-08
8.5252778e+00 1.0022078e-07 -2.2870143e-11 3.0575853e-08 1.1887080e-09 -1.9663506e-09 -7.4382785e-10 5.5179652e-06 3.9417530e-08 2.0939033e-06 3.5230933e-09 1.0501914e-07 -1.6878743e-08
8.5291667e+00 1.0055103e-07 7.7958209e-10 3.0761709e-08 1.2561793e-09 -7.9674113e-10 2.7565148e-10 5.5352102e-06 3.9522229e-08 2.0995148e-06 3.6705208e-09 1.0484136e-07 -1.6837597e-08
8.5327778e+00 1.0094946e-07 1.8687503e-10 3.0684023e-08 1.0469069e-10 -8.4432359e-10 1.0416394e-10 5.5525229e-06 3.9511859e-08 2.1051300e-06 3.8011406e-09 1.0457290e-07 -1.6894371e-08
8.5363889e+00 1.0134014e-07 -2.8260004e-10 3.0801488e-08 1.1010301e-09 -1.6338150e-09 -6.2823724e-10 5.5699018e-06 3.9588947e-08 2.1107338e-06 4.0328763e-09 1.0435935e-07 -1.7054753e-08
8.5400000e+00 1.0172410e-07 9.9418450e-10 3.0560491e-08 1.0380685e-09 -3.3736936e-10 -8.5221046e-10 5.5886895e-06 3.9711251e-08 2.1167780e-06 4.2561447e-09 1.0428027e-07 -1.7286301e-08
8.5438889e+00 1.0212057e-07 5.4135459e-11 3.0894956e-08 8.7566061e-10 -3.4045103e-10 -1.1324885e-09 5.6061953e-06 3.9787081e-08 2.1224411e-06 4.4460839e-09 1.0426575e-07 -1.7366383e-08
8.5475000e+00 1.0242722e-07 6.4583152e-10 3.1115194e-08 8.7762389e-10 2.0641847e-10 3.9327034e-10 5.6332233e-06 3.9966831e-08 2.1311912e-06 4.6734978e-09 1.0425849e-07 -1.7470718e-08
8.5530556e+00 1.0284830e-07 4.3266561e-10 3.1163689e-08 4.8685976e-10 -2.4998158e-10 -1.0192764e-09 5.6508541e-06 4.0083606e-08 2.1369170e-06 4.8076605e-09 1.0426450e-07 -1.7647922e-08
8.5566667e+00 1.0315959e-07 6.4526379e-10 3.1533199e-08 7.5156505e-10 3.0540726e-10 -6.1645394e-10 5.6685437e-06 4.0172283e-08 2.1426708e-06 4.9343343e-09 1.0422654e-07 -1.7788194e-08
8.5602778e+00 1.0353478e-07 1.7329404e-10 3.1470274e-08 4.1773095e-10 -6.5576883e-10 -6.7836175e-10 5.6862965e-06 4.0287800e-08 2.1484847e-06 5.1375662e-09 1.0407961e-07 -1.7879605e-08
8.5638889e+00 1.0389836e-07 8.9300950e-10 3.2190872e-08 1.4582558e-09 -7.0048538e-10 -1.6543808e-10 5.7054832e-06 4.0466777e-08 2.1547861e-06 5.3447632e-09 1.0389844e-07 -1.7839519e-08
8.5677778e+00 1.0427520e-07 6.4108522e-10 3.1880735e-08 3.1771964e-10 -8.5243197e-10 5.0903032e-10 5.7233658e-06 4.0524364e-08 2.1605932e-06 5.4887713e-09 1.0382075e-07 -1.7820504e-08
8.5713889e+00 1.0467441e-07 -1.0952010e-10 3.1705834e-08 1.0115858e-09 1.3533970e-10 -3.3350328e-10 5.7413168e-06 4.0643953e-08 2.1663974e-06 5.6877095e-09 1.0376177e-07 -1.7935371e-08
8.5750000e+00 1.0507383e-07 1.2134230e-09 3.1849655e-08 8.2476685e-10 -6.7978499e-10 -7.2680555e-10 5.7607250e-06 4.0782814e-08 2.1726951e-06 5.8850899e-09 1.0360210e-07 -1.7967058e-08
8.5788889e+00 1.0550422e-07 -2.3189685e-11 3.2184198e-08 8.6706466e-10 -6.8887637e-10 4.5519808e-10 5.7788200e-06 4.0910259e-08 2.1785810e-06 6.1040862e-09 1.0353030e-07 -1.8020953e-08
8.5825000e+00 1.0592644e-07 1.1996064e-09 3.2265377e-08 1.1544392e-09 2.6138111e-11 -9.5268732e-10 5.7969834e-06 4.1089945e-08 2.1845674e-06 6.3154986e-09 1.0334652e-07 -1.8227579e-08
8.5861111e+00 1.0630425e-07 4.5903089e-10 3.3285693e-08 7.9706069e-10 -1.7225180e-09 -9.5463299e-10 5.8152071e-06 4.1130834e-08 2.1905497e-06 6.5976075e-09 1.0312235e-07 -1.8464647e-08
8.5897222e+00 1.0663040e-07 -8.1592846e-11 3.2219345e-08 1.8070210e-09 -3.4674830e-10 -1.2336874e-09 5.8348985e-06 4.1228541e-08 2.1970151e-06 6.9036915e-09 1.0295145e-07 -1.8693287e-08
8.5936111e+00 1.0701958e-07 9.1908500e-10 3.3520094e-08 8.1655555e-10 -1.1181028e-09 -7.2607732e-10 5.8532490e-06 4.1362848e-08 2.2030270e-06 7.1459455e-09 1.0279245e-07 -1.8807338e-08
8.5972222e+00 1.0739777e-07 3.2066797e-10 3.2309522e-08 1.4196352e-09 -3.4966529e-10 -3.2670141e-10 5.8716657e-06 4.1404625e-08 2.2089909e-06 7.3335519e-09 1.0271196e-07 -1.9025087e-08
8.6008333e+00 1.0779236e-07 6.4968540e-11 3.2993802e-08 3.1211586e-10 -3.9331741e-10 -1.6832947e-09 5.8915723e-06 4.1463595e-08 2.2154296e-06 7.4759231e-09 1.0252465e-07 -1.9430892e-08
8.6047222e+00 1.0819299e-07 4.4049065e-10 3.2473855e-08 9.0820914e-10 -1.2122017e-09 -1.7950315e-09 5.9101233e-06 4.1468561e-08 2.2213571e-06 7.7053261e-09 1.0231258e-07 -1.9764729e-08
8.6083333e+00 1.0856639e-07 -3.9465099e-10 3.2431654e-08 1.2093569e-09 -7.4532749e-10 -1.2865463e-09 5.9387884e-06 4.1485256e-08 2.2305506e-06 8.0299056e-09 1.0214132e-07 -2.0052269e-08
8.6138889e+00 1.0914294e-07 4.9482057e-10 3.3002550e-08 7.3811996e-10 -2.8225637e-10 -4.3868817e-10 5.9575017e-06 4.1564987e-08 2.2366095e-06 8.2604164e-09 1.0206096e-07 -2.0116261e-08
8.6175000e+00 1.0951259e-07 2.4116099e-10 3.3341528e-08 1.3896724e-09 -4.5949895e-10 -1.5200972e-10 5.9762793e-06 4.1629388e-08 2.2426727e-06 8.5016424e-09 1.0200577e-07 -2.0332616e-08
8.6211111e+00 1.0989499e-07 3.5331044e-10 3.3049893e-08 8.3702915e-10 -4.9948870e-11 -1.8451145e-09 5.9951234e-06 4.1843814e-08 2.2486729e-06 8.6993552e-09 1.0200173e-07 -2.0671190e-08
8.6247222e+00 1.1028874e-07 1.6260053e-09 3.2652222e-08 9.8801244e-10 1.2698269e-11 -1.2801872e-09 6.0154939e-06 4.2119638e-08 2.2551511e-06 8.9617677e-09 1.0195063e-07 -2.0923295e-08
8.6286111e+00 1.1073034e-07 7.3819824e-10 3.3216887e-08 1.2612384e-09 -4.5070045e-10 -8.8070894e-10 6.0344818e-06 4.2251538e-08 2.2612832e-06 9.1867517e-09 1.0200205e-07 -2.1150531e-08
8.6322222e+00 1.1113361e-07 4.7933708e-10 3.3928319e-08 8.1553650e-10 9.2530161e-10 -1.2168610e-09 6.0535384e-06 4.2451296e-08 2.2674512e-06 9.4228819e-09 1.0204436e-07 -2.1279617e-08
8.6358333e+00 1.1153388e-07 1.3645821e-09 3.3610502e-08 1.3641275e-09 -5.3470528e-10 2.5305279e-11 6.0726632e-06 4.2676838e-08 2.2736683e-06 9.6608311e-09 1.0188088e-07 -2.1286446e-08
8.6394444e+00 1.1193026e-07 7.1735071e-10 3.4466209e-08 8.3232579e-10 -9.7438242e-10 -8.8341692e-11 6.0918523e-06 4.2726269e-08 2.2799051e-06 9.8802232e-09 1.0169979e-07 -2.1293410e-08
8.6430556e+00 1.1228509e-07 -2.6106539e-10 3.3826225e-08 1.1928310e-09 -6.9724979e-10 2.4053302e-11 6.1125869e-06 4.2829000e-08 2.2865566e-06 1.0111253e-08 1.0160710e-07 -2.1452391e-08
8.6469444e+00 1.1268273e-07 1.1416136e-09 3.3805190e-08 7.8742654e-10 -9.7205052e-11 -1.3867430e-09 6.1319093e-06 4.3006906e-08 2.2928154e-06 1.0345103e-08 1.0152088e-07 -2.1678987e-08
8.6505556e+00 1.1309035e-07 5.0060141e-10 3.4727663e-08 1.3711911e-09 -6.9869233e-10 -7.0491947e-10 6.1513007e-06 4.3119224e-08 2.2991297e-06 1.0567712e-08 1.0142666e-07 -2.1770528e-08
8.6541667e+00 1.1348858e-07 5.3617853e-10 3.4413630e-08 6.8365882e-10 -1.7099246e-10 -1.4006993e-10 6.1707590e-06 4.3346738e-08 2.3054611e-06 1.0743215e-08 1.0142813e-07 -2.1714949e-08
8.6577778e+00 1.1387261e-07 1.5639497e-09 3.4914103e-08 9.3636869e-10 1.8451181e-10 6.5310813e-10 6.1917849e-06 4.3508097e-08 2.3123165e-06 1.1047822e-08 1.0143611e-07 -2.1654402e-08
8.6616667e+00 1.1425651e-07 -1.8087354e-10 3.4790484e-08 1.6745471e-09 -1.1607184e-10 -1.3413312e-10 6.2113767e-06 4.3560850e-08 2.3186152e-06 1.1363654e-08 1.0139443e-07 -2.1720508e-08
8.6652778e+00 1.1466474e-07 6.6782467e-10 3.4179635e-08 1.2408275e-09 -2.6862901e-10 -4.7607616e-10 6.2416530e-06 4.3775205e-08 2.3282453e-06 1.1770524e-08 1.0132425e-07 -2.2047414e-08
8.6708333e+00 1.1528191e-07 6.1830666e-10 3.4361781e-08 1.2003899e-09 -1.5244795e-10 -1.4853608e-09 6.2614184e-06 4.3913956e-08 2.3345084e-06 1.1995630e-08 1.0136018e-07 -2.2258815e-08
8.6744444e+00 1.1566739e-07 6.6246908e-10 3.4218610e-08 8.7751678e-10 4.8408740e-10 -4.6603247e-10 6.2812493e-06 4.4090552e-08 2.3408099e-06 1.2234357e-08 1.0135501e-07 -2.2342246e-08
8.6780556e+00 1.1604692e-07 9.6764774e-10 3.4781968e-08 1.3261149e-09 -5.3181323e-10 -3.0410606e-10 6.3026869e-06 4.4311421e-08 2.3476338e-06 1.2541854e-08 1.0131777e-07 -2.2558015e-08
8.6819444e+00 1.1654888e-07 9.2551479e-10 3.4602572e-08 1.3095691e-09 2.1255831e-10 -1.5453374e-09 6.3226746e-06 4.4474144e-08 2.3539101e-06 1.2775060e-08 1.0131202e-07 -2.2868598e-08
8.6855556e+00 1.1699752e-07 5.7654410e-10 3.4122514e-08 8.4310619e-10 -2.6557043e-10 -1.3215805e-09 6.3427316e-06 4.4716097e-08 2.3602963e-06 1.2987781e-08 1.0118226e-07 -2.3190798e-08
8.6891667e+00 1.1735847e-07 1.6568654e-09 3.5804724e-08 1.1204671e-09 -9.3223713e-10 -1.6525812e-09 6.3628534e-06 4.4988111e-08 2.3667661e-06 1.3275837e-08 1.0103458e-07 -2.3439188e-08
8.6927778e+00 1.1775580e-07 8.5403656e-10 3.5040013e-08 1.5385198e-09 -4.3094641e-10 -6.4024807e-10 6.3846006e-06 4.5117383e-08 2.3736830e-06 1.3585697e-08 1.0087605e-07 -2.3482338e-08
8.6966667e+00 1.1819933e-07 2.5400544e-10 3.5288542e-08 1.1174172e-09 -9.2785973e-10 2.7039611e-10 6.4048685e-06 4.5271355e-08 2.3801828e-06 1.3827404e-08 1.0075443e-07 -2.3430172e-08
8.7002778e+00 1.1862093e-07 1.1672797e-09 3.5883903e-08 1.1137224e-09 -1.9479588e-10 2.1112878e-10 6.4252062e-06 4.5449014e-08 2.3866511e-06 1.4143137e-08 1.0061568e-07 -2.3317109e-08
8.7038889e+00 1.1901563e-07 4.7264462e-10 3.4943070e-08 1.8007417e-09 -1.0860286e-09 8.3253155e-10 6.4456108e-06 4.5609273e-08 2.3930913e-06 1.4485471e-08 1.0045000e-07 -2.3417312e-08
8.7075000e+00 1.1940258e-07 1.0066696e-09 3.5576749e-08 1.3592609e-09 -4.4330839e-10 -1.7574801e-09 6.4676591e-06 4.5789408e-08 2.4001462e-06 1.4791163e-08 1.0042088e-07 -2.3663377e-08
8.7113889e+00 1.1981916e-07 5.3734820e-10 3.6156272e-08 1.2609588e-09 1.9369160e-10 -3.5164730e-10 6.4882025e-06 4.5957704e-08 2.4066972e-06 1.5132350e-08 1.0042393e-07 -2.3678019e-08
8.7150000e+00 1.2022024e-07 1.0161500e-09 3.5576263e-08 1.8884632e-09 -1.6554556e-10 2.1648505e-10 6.5088144e-06 4.6093464e-08 2.4132842e-06 1.5411792e-08 1.0037647e-07 -2.3716829e-08
8.7186111e+00 1.2062054e-07 2.3702393e-10 3.6550824e-08 6.9100228e-10 -2.7248200e-10 -5.7473008e-10 6.5310870e-06 4.6271207e-08 2.4203846e-06 1.5633882e-08 1.0021165e-07 -2.3943275e-08
8.7225000e+00 1.2103510e-07 1.2864817e-09 3.5644596e-08 1.2126207e-09 -1.1403104e-09 -1.3662343e-09 6.5518407e-06 4.6465278e-08 2.4269617e-06 1.5910667e-08 1.0000491e-07 -2.4208195e-08
8.7261111e+00 1.2146165e-07 5.0494550e-10 3.6374157e-08 1.3423150e-09 -7.6800343e-10 -1.0791806e-09 6.5839121e-06 4.6616703e-08 2.4372076e-06 1.6341268e-08 9.9897913e-08 -2.4539624e-08
8.7316667e+00 1.2211863e-07 4.0360476e-10 3.6550308e-08 1.2412902e-09 1.2599991e-10 -9.0939479e-10 6.6048496e-06 4.6836895e-08 2.4438878e-06 1.6633795e-08 9.9874461e-08 -2.4718089e-08
8.7352778e+00 1.2252529e-07 1.6289349e-09 3.6597495e-08 1.4589648e-09 -3.4248282e-10 -7.3796693e-10 6.6258541e-06 4.7049078e-08 2.4505722e-06 1.6964428e-08 9.9740719e-08 -2.4780361e-08
8.7388889e+00 1.2290260e-07 3.2968162e-10 3.6595384e-08 1.5930348e-09 -8.9206093e-10 1.6314104e-10 6.6485498e-06 4.7231790e-08 2.4578269e-06 1.7335227e-08 9.9639370e-08 -2.4788094e-08
8.7427778e+00 1.2334350e-07 1.2364228e-09 3.7169193e-08 1.5852439e-09 2.3359277e-11 -2.2941902e-10 6.6696979e-06 4.7492380e-08 2.4646461e-06 1.7616280e-08 9.9691770e-08 -2.4849786e-08
8.7463889e+00 1.2376205e-07 1.1690228e-09 3.7500019e-08 1.0090875e-09 4.6033091e-10 -3.4004620e-10 6.6909168e-06 4.7684637e-08 2.4714416e-06 1.7889612e-08 9.9717986e-08 -2.4904555e-08
8.7500000e+00 1.2417093e-07 6.0565707e-10 3.6910608e-08 1.5139792e-09 -2.1833219e-10 -1.6551740e-10 6.7122070e-06 4.7824070e-08 2.4781495e-06 1.8172080e-08 9.9695756e-08 -2.4898372e-08
8.7536111e+00 1.2459401e-07 6.8141456e-10 3.6539262e-08 1.0934168e-09 1.3129099e-11 2.2259205e-10 6.7352150e-06 4.7977758e-08 2.4854134e-06 1.8399902e-08 9.9536079e-08 -2.4938243e-08
8.7575000e+00 1.2504093e-07 6.3590865e-10 3.7318925e-08 8.5934346e-10 -1.3817891e-09 -5.6434140e-10 6.7566492e-06 4.8089174e-08 2.4921996e-06 1.8665280e-08 9.9313773e-08 -2.5121063e-08
8.7611111e+00 1.2540739e-07 3.9254905e-10 3.6989663e-08 1.5902974e-09 -6.7026638e-10 -1.1232327e-09 6.7781518e-06 4.8193339e-08 2.4989887e-06 1.9039160e-08 9.9233303e-08 -2.5107553e-08
8.7647222e+00 1.2583968e-07 5.6897531e-10 3.7349638e-08 1.8609042e-09 -7.2533191e-11 1.2479486e-09 6.7997304e-06 4.8427664e-08 2.5058385e-06 1.9419196e-08 9.9195677e-08 -2.5063283e-08
8.7683333e+00 1.2629617e-07 1.5940275e-09 3.7655080e-08 1.6471163e-09 -2.7478243e-10 -8.3930424e-10 6.8230545e-06 4.8723928e-08 2.5131912e-06 1.9749684e-08 9.9109422e-08 -2.5167310e-08
8.7722222e+00 1.2676900e-07 9.4537938e-10 3.7105270e-08 1.1856446e-09 -4.6455007e-10 -5.2360017e-11 6.8447867e-06 4.8859194e-08 2.5200211e-06 2.0087164e-08 9.8926474e-08 -2.5331423e-08
8.7758333e+00 1.2716118e-07 3.0322373e-10 3.7681696e-08 1.9295551e-09 -1.2241941e-09 -1.4625302e-09 6.8665862e-06 4.9081786e-08 2.5269208e-06 2.0434338e-08 9.8682259e-08 -2.5678800e-08
8.7794444e+00 1.2755464e-07 1.7514766e-09 3.7869071e-08 1.2751257e-09 -1.0301044e-09 -1.7440209e-09 6.8884619e-06 4.9364398e-08 2.5337912e-06 2.0664017e-08 9.8470269e-08 -2.5885366e-08
8.7830556e+00 1.2805277e-07 8.5724844e-10 3.7361379e-08 8.4498754e-10 -9.2672824e-10 -1.6274337e-10 6.9239679e-06 4.9553900e-08 2.5448984e-06 2.1094577e-08 9.8200415e-08 -2.6070716e-08
8.7888889e+00 1.2877161e-07 2.2561779e-10 3.7929282e-08 1.6153525e-09 -6.1529045e-10 -8.9639924e-10 6.9460455e-06 4.9598573e-08 2.5518614e-06 2.1419800e-08 9.8034896e-08 -2.6240086e-08
8.7925000e+00 1.2919472e-07 1.8674814e-10 3.8314159e-08 1.3867070e-09 -9.1258335e-10 -6.6701934e-10 6.9681958e-06 4.9626757e-08 2.5588587e-06 2.1717852e-08 9.7959388e-08 -2.6482495e-08
8.7961111e+00 1.2962065e-07 7.3412055e-11 3.8305554e-08 1.3645473e-09 2.1558961e-10 -1.5706010e-09 6.9904212e-06 4.9635179e-08 2.5658360e-06 2.2032628e-08 9.7946219e-08 -2.6755617e-08
8.7997222e+00 1.3007308e-07 4.3337209e-12 3.8095707e-08 1.5410780e-09 -3.3715041e-10 -9.5052808e-10 7.0127210e-06 4.9747312e-08 2.5728498e-06 2.2380355e-08 9.7935980e-08 -2.7046559e-08
8.8033333e+00 1.3048881e-07 1.0307416e-09 3.8705091e-08 1.6687036e-09 2.4263808e-10 -1.7350902e-09 7.0368138e-06 5.0101273e-08 2.5804693e-06 2.2743999e-08 9.7998247e-08 -2.7352113e-08
8.8072222e+00 1.3091636e-07 2.0032042e-09 3.8767755e-08 1.4482499e-09 2.9107570e-10 -8.8394430e-10 7.0592576e-06 5.0300898e-08 2.5874823e-06 2.3045356e-08 9.7890049e-08 -2.7507971e-08
8.8108333e+00 1.3132880e-07 -1.6051115e-10 3.8024274e-08 1.3335085e-09 -1.2898209e-09 -5.5474564e-10 7.0817746e-06 5.0428296e-08 2.5944714e-06 2.3285453e-08 9.7686368e-08 -2.7774020e-08
8.8144444e+00 1.3177078e-07 1.3364995e-09 3.8505610e-08 8.8276953e-10 -5.9030951e-10 -1.9010927e-09 7.1043686e-06 5.0571731e-08 2.6015461e-06 2.3548434e-08 9.7507337e-08 -2.8003080e-08
8.8180556e+00 1.3222918e-07 -1.2491580e-11 3.8961194e-08 1.5447421e-09 -1.0622851e-09 -2.1330793e-10 7.1287874e-06 5.0583823e-08 2.6092618e-06 2.3852346e-08 9.7202189e-08 -2.8329574e-08
8.8219444e+00 1.3271336e-07 1.1614213e-10 3.9490673e-08 1.0602197e-09 -1.5532730e-09 -2.5852030e-09 7.1515415e-06 5.0596656e-08 2.6164168e-06 2.4124212e-08 9.6986405e-08 -2.8828418e-08
8.8255556e+00 1.3315720e-07 2.3147827e-12 3.8855546e-08 1.4493115e-09 -4.3857548e-10 -2.0195137e-09 7.1743706e-06 5.0553225e-08 2.6235051e-06 2.4398219e-08 9.6838398e-08 -2.9186169e-08
8.8291667e+00 1.3358924e-07 -4.0321904e-10 3.8760863e-08 1.0799861e-09 -9.2764371e-10 -1.2828058e-09 7.1972665e-06 5.0566886e-08 2.6306428e-06 2.4616550e-08 9.6729955e-08 -2.9390534e-08
8.8327778e+00 1.3393898e-07 5.2932221e-10 3.9396636e-08 9.3538030e-10 -7.3367423e-11 -6.0363963e-10 7.2219953e-06 5.0643907e-08 2.6383543e-06 2.4884235e-08 9.6592214e-08 -2.9491372e-08
8.8366667e+00 1.3436579e-07 1.3086123e-10 3.9011370e-08 1.3590578e-09 -1.1072753e-09 -2.6068402e-10 7.2450311e-06 5.0687901e-08 2.6455724e-06 2.5143110e-08 9.6534245e-08 -2.9700914e-08
8.8402778e+00 1.3479688e-07 2.7523466e-10 4.0027094e-08 1.0305581e-09 5.7218078e-10 -1.6735549e-09 7.2681423e-06 5.0863002e-08 2.6528238e-06 2.5430359e-08 9.6465191e-08 -3.0081806e-08
8.8438889e+00 1.3524635e-07 1.3410794e-09 3.9374652e-08 1.6209716e-09 -1.2096006e-09 -1.8423661e-09 7.3038403e-06 5.1303026e-08 2.6639722e-06 2.5914261e-08 9.6105040e-08 -3.0506923e-08
8.8494444e+00 1.3587776e-07 1.2990647e-09 3.9973305e-08 1.2824425e-09 -9.5130942e-10 -7.0833672e-10 7.3271310e-06 5.1461221e-08 2.6712848e-06 2.6197397e-08 9.5911716e-08 -3.0593304e-08
8.8530556e+00 1.3626236e-07 1.6120292e-10 4.0098705e-08 1.3311185e-09 -8.3321331e-10 -8.9025381e-11 7.3522864e-06 5.1599688e-08 2.6791813e-06 2.6553338e-08 9.5629205e-08 -3.0561521e-08
8.8569444e+00 1.3667174e-07 1.0256558e-09 4.0191178e-08 1.7198056e-09 -1.5883081e-09 3.6144551e-10 7.3757157e-06 5.1815764e-08 2.6865682e-06 2.6816263e-08 9.5391870e-08 -3.0599349e-08
8.8605556e+00 1.3708816e-07 9.6888979e-10 4.0694574e-08 7.0719167e-10 -6.0247746e-10 -7.1062686e-10 7.3992165e-06 5.1939222e-08 2.6939490e-06 2.7001140e-08 9.5303820e-08 -3.0765158e-08
8.8641667e+00 1.3750758e-07 1.7071995e-10 4.0124256e-08 9.9936243e-10 -2.1029202e-10 -8.1991271e-10 7.4227894e-06 5.2128639e-08 2.7012896e-06 2.7296486e-08 9.5249181e-08 -3.0918216e-08
8.8677778e+00 1.3793039e-07 1.5777497e-09 4.0255426e-08 1.7269088e-09 -2.9407027e-10 -5.9293620e-10 7.4482619e-06 5.2393899e-08 2.7093166e-06 2.7723363e-08 9.5154782e-08 -3.1030046e-08
8.8716667e+00 1.3844374e-07 6.9590462e-10 4.1360858e-08 1.9320442e-09 -5.1506732e-10 -3.6560219e-10 7.4719943e-06 5.2517465e-08 2.7168028e-06 2.8063439e-08 9.4999988e-08 -3.1200790e-08
8.8752778e+00 1.3885789e-07 4.4470955e-10 4.0612305e-08 1.2071203e-09 -9.1379751e-10 -1.2104974e-09 7.4957935e-06 5.2638720e-08 2.7242149e-06 2.8349333e-08 9.4727853e-08 -3.1347249e-08
8.8788889e+00 1.3922387e-07 6.7456245e-10 4.0549127e-08 1.4318980e-09 -1.5982143e-09 -1.4143588e-10 7.5196619e-06 5.2793581e-08 2.7316119e-06 2.8688093e-08 9.4524058e-08 -3.1456711e-08
8.8825000e+00 1.3966726e-07 7.5492186e-10 4.0448229e-08 1.6951171e-09 -2.8296955e-10 -8.6897888e-10 7.5454533e-06 5.3068272e-08 2.7395997e-06 2.9031040e-08 9.4532453e-08 -3.1745394e-08
8.8863889e+00 1.4016686e-07 1.5995778e-09 4.0769733e-08 1.2444294e-09 3.5492324e-10 -1.6054435e-09 7.5694864e-06 5.3309147e-08 2.7470951e-06 2.9409531e-08 9.4479019e-08 -3.1983132e-08
8.8900000e+00 1.4064889e-07 6.2388022e-10 4.1303593e-08 2.2493345e-09 -8.4815757e-10 -5.8905835e-10 7.5935980e-06 5.3490205e-08 2.7546586e-06 2.9773782e-08 9.4355194e-08 -3.2116487e-08
8.8936111e+00 1.4108308e-07 1.0474225e-09 4.1516635e-08 1.1129818e-09 -2.9484294e-10 -6.4191437e-10 7.6196481e-06 5.3799183e-08 2.7627825e-06 3.0026078e-08 9.4143017e-08 -3.2240199e-08
8.8975000e+00 1.4155824e-07 1.6009597e-09 4.1084507e-08 1.0495575e-09 -1.5238209e-09 -4.1847470e-10 7.6439164e-06 5.4073401e-08 2.7702787e-06 3.0224729e-08 9.3876539e-08 -3.2379339e-08
8.9011111e+00 1.4200491e-07 9.3028773e-10 4.0998447e-08 7.8413548e-10 -9.3597267e-10 -8.6589707e-10 7.6813913e-06 5.4456051e-08 2.7818112e-06 3.0650168e-08 9.3659484e-08 -3.2760663e-08
8.9066667e+00 1.4261504e-07 1.3656128e-09 4.1083181e-08 1.7685009e-09 -3.6635615e-10 -1.4220477e-09 7.7058414e-06 5.4706995e-08 2.7893869e-06 3.0967342e-08 9.3671691e-08 -3.3057266e-08
8.9102778e+00 1.4307223e-07 9.5079477e-10 4.1870876e-08 1.1592636e-09 4.7903546e-10 -1.3158184e-09 7.7303661e-06 5.4836195e-08 2.7969404e-06 3.1246454e-08 9.3667398e-08 -3.3299476e-08
8.9138889e+00 1.4348692e-07 2.4181585e-10 4.0838891e-08 1.4171473e-09 -5.1866862e-10 -9.1997051e-10 7.7568523e-06 5.4941907e-08 2.8051143e-06 3.1646854e-08 9.3548916e-08 -3.3533682e-08
8.9177778e+00 1.4388566e-07 6.6428366e-10 4.2271862e-08 2.0148572e-09 -4.9688786e-10 -1.0875115e-09 7.7815170e-06 5.5054191e-08 2.8128401e-06 3.1948912e-08 9.3538864e-08 -3.3910055e-08
8.9213889e+00 1.4430924e-07 3.7219123e-10 4.2324649e-08 7.7336651e-10 4.0409619e-10 -2.3866993e-09 7.8062538e-06 5.5146327e-08 2.8205556e-06 3.2244188e-08 9.3567326e-08 -3.4230988e-08
8.9250000e+00 1.4472865e-07 4.7829418e-10 4.2159288e-08 1.9522634e-09 -1.4136566e-10 -5.7576264e-10 7.8310620e-06 5.5259267e-08 2.8283092e-06 3.2610882e-08 9.3581298e-08 -3.4441442e-08
8.9286111e+00 1.4514361e-07 5.6423027e-10 4.2741644e-08 1.4325996e-09 2.7033260e-10 -1.3668846e-09 7.8578601e-06 5.5428238e-08 2.8366986e-06 3.2957070e-08 9.3467328e-08 -3.4681358e-08
8.9325000e+00 1.4561364e-07 8.8408661e-10 4.2559835e-08 1.5347312e-09 -1.2472147e-09 -6.8954176e-10 7.8828224e-06 5.5576179e-08 2.8445057e-06 3.3348734e-08 9.3289034e-08 -3.4762555e-08
8.9361111e+00 1.4605854e-07 4.8152866e-10 4.2926899e-08 2.0806237e-09 -3.9857812e-10 -5.9965598e-11 7.9078615e-06 5.5713866e-08 2.8523422e-06 3.3751372e-08 9.3244299e-08 -3.4898227e-08
8.9397222e+00 1.4651119e-07 7.8942834e-10 4.2882094e-08 1.6360373e-09 -1.4358713e-11 -1.1923924e-09 7.9329767e-06 5.5963353e-08 2.8601996e-06 3.4125759e-08 9.3397654e-08 -3.5193001e-08
8.9433333e+00 1.4694808e-07 1.5135269e-09 4.3155555e-08 1.8198436e-09 1.4299428e-09 -1.5286012e-09 7.9601074e-06 5.6182970e-08 2.8687055e-06 3.4444804e-08 9.3527064e-08 -3.5424974e-08
8.9472222e+00 1.4741665e-07 3.6890384e-10 4.3331068e-08 9.1482921e-10 -3.2071639e-10 -4.5973785e-10 7.9853773e-06 5.6312370e-08 2.8765473e-06 3.4685644e-08 9.3426296e-08 -3.5548599e-08
8.9508333e+00 1.4785067e-07 8.2555577e-10 4.2535183e-08 1.3083051e-09 -6.0944415e-10 -6.8140890e-10 8.0107232e-06 5.6478499e-08 2.8844060e-06 3.4956706e-08 9.3343352e-08 -3.5604335e-08
8.9544444e+00 1.4830369e-07 7.0794109e-10 4.3516782e-08 1.1938017e-09 -1.5619964e-10 1.6691779e-10 8.0361456e-06 5.6675032e-08 2.8923470e-06 3.5206199e-08 9.3162155e-08 -3.5586713e-08
8.9580556e+00 1.4874490e-07 1.1062093e-09 4.3436689e-08 1.1092129e-09 -1.5163829e-09 -4.2496689e-12 8.0754035e-06 5.6804528e-08 2.9046442e-06 3.5543475e-08 9.2776197e-08 -3.5710198e-08
8.9636111e+00 1.4941661e-07 -3.2922957e-10 4.4088331e-08 9.1444367e-10 -7.9936286e-10 -7.3666143e-10 8.1010194e-06 5.6852565e-08 2.9126905e-06 3.5864905e-08 9.2614668e-08 -3.5710448e-08
8.9672222e+00 1.4989212e-07 7.7264275e-10 4.4017812e-08 2.0526055e-09 -6.9168186e-10 7.3435309e-10 8.1286983e-06 5.7149382e-08 2.9213402e-06 3.6283073e-08 9.2557146e-08 -3.5677503e-08
8.9711111e+00 1.5042212e-07 1.7715073e-09 4.3929843e-08 1.5316900e-09 1.9863623e-10 -4.5196817e-10 8.1544859e-06 5.7402282e-08 2.9293878e-06 3.6643055e-08 9.2508711e-08 -3.5812053e-08
8.9747222e+00 1.5089362e-07 5.6294893e-10 4.4190741e-08 1.7912224e-09 -6.4572977e-10 -7.9003322e-10 8.1803514e-06 5.7517332e-08 2.9374536e-06 3.6986700e-08 9.2418575e-08 -3.6154221e-08
8.9783333e+00 1.5133209e-07 4.9905256e-10 4.4128637e-08 1.3808842e-09 -1.8628691e-10 -2.3684349e-09 8.2062922e-06 5.7697670e-08 2.9455448e-06 3.7314248e-08 9.2350685e-08 -3.6465489e-08
8.9819444e+00 1.5177359e-07 1.1656063e-09 4.4469593e-08 1.6426346e-09 -4.4039709e-10 -5.0480831e-10 8.2343141e-06 5.7965820e-08 2.9542549e-06 3.7736179e-08 9.2191282e-08 -3.6563530e-08
8.9858333e+00 1.5226086e-07 1.1328258e-09 4.4092848e-08 1.9739209e-09 -9.2591375e-10 -3.3554327e-10 8.2604162e-06 5.8336625e-08 2.9623042e-06 3.8195147e-08 9.2143767e-08 -3.6776000e-08
8.9894444e+00 1.5273042e-07 2.2899871e-09 4.4046411e-08 2.2627013e-09 4.8732098e-10 -1.6257264e-09 8.2865974e-06 5.8687978e-08 2.9703700e-06 3.8589657e-08 9.2134566e-08 -3.6895586e-08
8.9930556e+00 1.5318393e-07 9.5326734e-10 4.4272781e-08 1.3789287e-09 -5.7225414e-10 5.2185917e-10 8.3128549e-06 5.8919534e-08 2.9784294e-06 3.8951784e-08 9.2060859e-08 -3.6959859e-08
8.9966667e+00 1.5362236e-07 1.1841791e-09 4.3976536e-08 1.9637854e-09 -1.0811833e-10 -1.1151441e-09 8.3412136e-06 5.9249959e-08 2.9871897e-06 3.9347795e-08 9.1992667e-08 -3.7220598e-08
9.0005556e+00 1.5406714e-07 1.6480293e-09 4.5096101e-08 1.4305912e-09 -4.7638997e-10 -1.1197665e-09 8.3676305e-06 5.9454198e-08 2.9953743e-06 3.9722292e-08 9.1957440e-08 -3.7542270e-08
9.0041667e+00 1.5460074e-07 2.3725932e-10 4.4525222e-08 2.0263063e-09 1.5121861e-10 -1.8495138e-09 8.3941369e-06 5.9558534e-08 3.0034947e-06 4.0094263e-08 9.2056802e-08 -3.7851605e-08
9.0077778e+00 1.5511411e-07 7.2583976e-10 4.4392571e-08 1.4072672e-09 7.6597298e-10 -1.0058803e-09 8.4227731e-06 5.9676746e-08 3.0123109e-06 4.0480828e-08 9.1981259e-08 -3.8125202e-08
9.0116667e+00 1.5558609e-07 2.8740356e-10 4.5248574e-08 1.9061520e-09 -1.4134871e-09 -1.3392407e-09 8.4494468e-06 5.9790010e-08 3.0205066e-06 4.0840746e-08 9.1800726e-08 -3.8317886e-08
9.0152778e+00 1.5608326e-07 7.5811590e-10 4.4492837e-08 1.4161666e-09 -2.5297247e-10 -4.3937914e-10 8.4762041e-06 5.9975843e-08 3.0285918e-06 4.1217784e-08 9.1736766e-08 -3.8590135e-08
9.0188889e+00 1.5656291e-07 9.5726723e-10 4.4039038e-08 2.0641858e-09 -3.3742349e-10 -2.0736893e-09 8.5175190e-06 6.0311545e-08 3.0410751e-06 4.1910562e-08 9.1682273e-08 -3.9055473e-08
9.0244444e+00 1.5722129e-07 1.0569419e-09 4.4810352e-08 2.0924823e-09 1.0463620e-11 -7.1833947e-10 8.5444666e-06 6.0538819e-08 3.0492780e-06 4.2335331e-08 9.1561991e-08 -3.9235093e-08
9.0280556e+00 1.5764903e-07 1.0409683e-09 4.5010171e-08 1.8284585e-09 -1.1207594e-09 -9.3969348e-10 8.5714883e-06 6.0863814e-08 3.0575181e-06 4.2788040e-08 9.1354357e-08 -3.9401349e-08
9.0316667e+00 1.5808588e-07 1.9589885e-09 4.5218351e-08 2.3503925e-09 -7.9586293e-10 -5.9497690e-10 8.6006736e-06 6.1160320e-08 3.0665209e-06 4.3183550e-08 9.1161408e-08 -3.9488313e-08
9.0355556e+00 1.5857255e-07 5.8248985e-10 4.6319877e-08 1.0396997e-09 -8.5798358e-10 -1.5042357e-10 8.6278570e-06 6.1376880e-08 3.0749946e-06 4.3551029e-08 9.1010969e-08 -3.9679294e-08
9.0391667e+00 1.5905249e-07 1.4165310e-09 4.6466889e-08 2.3524156e-09 -5.3068208e-10 -1.6124789e-09 8.6551198e-06 6.1687826e-08 3.0834663e-06 4.3949557e-08 9.0981749e-08 -4.0065735e-08
9.0427778e+00 1.5949981e-07 1.4537382e-09 4.6297765e-08 1.3262945e-09 2.6095910e-10 -1.9546665e-09 8.6824578e-06 6.1980838e-08 3.0918866e-06 4.4267392e-08 9.0999528e-08 -4.0317531e-08
9.0463889e+00 1.5993083e-07 1.2509910e-09 4.5903433e-08 1.6075723e-09 -9.6848247e-11 -3.6960844e-10 8.7119789e-06 6.2223028e-08 3.1008916e-06 4.4731178e-08 9.0913600e-08 -4.0416855e-08
9.0502778e+00 1.6037032e-07 8.2492052e-10 4.5657293e-08 2.3677341e-09 -6.3967894e-10 -4.8173751e-10 8.7394683e-06 6.2378062e-08 3.1092438e-06 4.5176278e-08 9.0797990e-08 -4.0515497e-08
9.0538889e+00 1.6083011e-07 6.0616399e-10 4.5798839e-08 1.7408826e-09 -4.2749249e-10 -4.2880902e-10 8.7670370e-06 6.2535817e-08 3.1177459e-06 4.5480063e-08 9.0628337e-08 -4.0657074e-08
9.0575000e+00 1.6129771e-07 8.5003502e-10 4.7298311e-08 1.0632834e-09 -1.1385286e-09 -8.7805635e-10 8.7946846e-06 6.2756675e-08 3.1263701e-06 4.5794990e-08 9.0542144e-08 -4.0895726e-08
9.0611111e+00 1.6175067e-07 1.1886483e-09 4.7135176e-08 1.8437384e-09 3.4290017e-10 -1.3248819e-09 8.8245442e-06 6.3043715e-08 3.1356380e-06 4.6180888e-08 9.0608932e-08 -4.1033725e-08
9.0650000e+00 1.6222285e-07 1.2716987e-09 4.7098964e-08 1.4639623e-09 2.2956315e-10 1.4203379e-10 8.8523486e-06 6.3291129e-08 3.1442143e-06 4.6506049e-08 9.0643600e-08 -4.1167574e-08
9.0686111e+00 1.6265886e-07 1.0121231e-09 4.6810441e-08 1.5375202e-09 9.0453435e-11 -1.3775597e-09 8.8802283e-06 6.3474684e-08 3.1528238e-06 4.6825340e-08 9.0523341e-08 -4.1411673e-08
9.0722222e+00 1.6310220e-07 6.8223340e-10 4.7462627e-08 1.4097767e-09 -1.2005379e-09 -8.7566080e-10 8.9081841e-06 6.3610790e-08 3.1614999e-06 4.7204710e-08 9.0380104e-08 -4.1521387e-08
9.0758333e+00 1.6354691e-07 5.7412258e-10 4.7539922e-08 2.0921053e-09 -1.2164421e-10 -1.3708471e-10 8.9535083e-06 6.3908084e-08 3.1755023e-06 4.7780864e-08 9.0110285e-08 -4.1599186e-08
9.0816667e+00 1.6429608e-07 1.1247002e-09 4.7375469e-08 1.2002049e-09 -1.4201805e-09 -3.0748400e-10 8.9795024e-06 6.4216936e-08 3.1835256e-06 4.8150842e-08 8.9743985e-08 -4.1699842e-08
9.0850000e+00 1.6474232e-07 1.9638252e-09 4.7800841e-08 2.4995696e-09 -2.2428193e-09 -6.9907466e-10 9.0099182e-06 6.4516666e-08 3.1927970e-06 4.8691583e-08 8.9409945e-08 -4.1889415e-08
9.0888889e+00 1.6526643e-07 6.0528545e-10 4.6468031e-08 2.1353594e-09 -6.2038005e-10 -9.2583234e-10 9.0382466e-06 6.4671757e-08 3.2014518e-06 4.9123473e-08 8.9395626e-08 -4.1929164e-08
9.0925000e+00 1.6573743e-07 8.2632641e-10 4.8301247e-08 1.8513174e-09 4.8820094e-10 5.5891044e-10 9.0666566e-06 6.4842105e-08 3.2101962e-06 4.9540726e-08 8.9406660e-08 -4.1962074e-08
9.0961111e+00 1.6621963e-07 7.4611334e-10 4.7449312e-08 2.0002457e-09 -3.8634828e-10 -8.6269020e-10 9.0951555e-06 6.5085399e-08 3.2189458e-06 4.9981083e-08 8.9384392e-08 -4.2148338e-08
9.0997222e+00 1.6677662e-07 1.4996799e-09 4.8358452e-08 2.0645825e-09 1.8080244e-10 -8.5666856e-10 9.1259379e-06 6.5480666e-08 3.2285193e-06 5.0460410e-08 8.9379891e-08 -4.2447855e-08
9.1036111e+00 1.6720947e-07 1.8883188e-09 4.8982139e-08 2.0439345e-09 -2.1939018e-10 -1.7106180e-09 9.1545887e-06 6.5745704e-08 3.2374658e-06 5.0926455e-08 8.9342092e-08 -4.2805571e-08
9.1072222e+00 1.6756128e-07 5.5818676e-10 4.8981145e-08 2.2580253e-09 -1.2951903e-10 -1.5913839e-09 9.1833090e-06 6.5886600e-08 3.2463846e-06 5.1329260e-08 8.9278407e-08 -4.2967216e-08
9.1108333e+00 1.6802189e-07 7.4239806e-10 4.8679300e-08 1.4601720e-09 -4.5834060e-10 9.9276185e-11 9.2121074e-06 6.6123308e-08 3.2553010e-06 5.1737053e-08 8.9127237e-08 -4.2963982e-08
9.1144444e+00 1.6847275e-07 1.4425937e-09 4.8953843e-08 2.3040694e-09 -9.3707717e-10 -6.9414933e-11 9.2432070e-06 6.6443024e-08 3.2649665e-06 5.2271186e-08 8.9025603e-08 -4.3006091e-08
9.1183333e+00 1.6895519e-07 1.2978356e-09 4.9322955e-08 2.2742166e-09 6.5931266e-11 -2.9152314e-10 9.2721658e-06 6.6720638e-08 3.2738958e-06 5.2712591e-08 8.8854806e-08 -4.3027044e-08
9.1219444e+00 1.6941445e-07 1.2647538e-09 4.8451738e-08 1.8002903e-09 -1.6425271e-09 9.8106998e-11 9.3012008e-06 6.6929131e-08 3.2828149e-06 5.3122437e-08 8.8647895e-08 -4.3164621e-08
9.1255556e+00 1.6984546e-07 6.5979580e-10 4.9211547e-08 1.9829077e-09 -2.6741929e-10 -1.3680411e-09 9.3325514e-06 6.7064816e-08 3.2925182e-06 5.3632639e-08 8.8577927e-08 -4.3397986e-08
9.1294444e+00 1.7030561e-07 5.0321706e-10 4.9449244e-08 2.3902513e-09 -3.3229964e-10 -6.3223015e-10 9.3617432e-06 6.7193488e-08 3.3015931e-06 5.4064019e-08 8.8570576e-08 -4.3589641e-08
9.1330556e+00 1.7078710e-07 6.8451994e-10 4.9920844e-08 1.5917125e-09 2.6444153e-10 -1.1369007e-09 9.3910169e-06 6.7299176e-08 3.3107531e-06 5.4453387e-08 8.8577160e-08 -4.3835649e-08
9.1366667e+00 1.7126144e-07 2.9106664e-10 5.0380364e-08 2.0024562e-09 -2.0367030e-10 -1.1339375e-09 9.4362116e-06 6.7533257e-08 3.3248551e-06 5.5164884e-08 8.8481366e-08 -4.4345946e-08
9.1422222e+00 1.7198983e-07 1.1134174e-09 4.9989752e-08 2.2665262e-09 -3.7109027e-10 -1.9278430e-09 9.4656912e-06 6.7742185e-08 3.3339654e-06 5.5580973e-08 8.8367063e-08 -4.4524825e-08
9.1458333e+00 1.7246510e-07 8.1515142e-10 4.9766711e-08 1.5742953e-09 -6.8401230e-10 2.7664507e-10 9.4952507e-06 6.7868292e-08 3.3430341e-06 5.6012099e-08 8.8146839e-08 -4.4734236e-08
9.1494444e+00 1.7292295e-07 3.4891121e-10 4.9534549e-08 2.4053292e-09 -1.3488301e-09 -2.2096682e-09 9.5271700e-06 6.8129076e-08 3.3528595e-06 5.6514534e-08 8.7982704e-08 -4.5104453e-08
9.1533333e+00 1.7339877e-07 1.8863860e-09 5.0367855e-08 1.9012583e-09 -5.8037341e-11 -9.6362277e-10 9.5568872e-06 6.8516562e-08 3.3620801e-06 5.6907090e-08 8.7999643e-08 -4.5196977e-08
9.1569444e+00 1.7383310e-07 1.6904079e-09 5.0596937e-08 1.7223345e-09 2.1439611e-10 1.0955790e-10 9.5866808e-06 6.8840488e-08 3.3713310e-06 5.7260968e-08 8.8027832e-08 -4.5289320e-08
9.1605556e+00 1.7429062e-07 1.2996767e-09 5.0699221e-08 1.5442300e-09 4.5808926e-11 -9.6195582e-10 9.6165524e-06 6.9125878e-08 3.3806082e-06 5.7513429e-08 8.7999315e-08 -4.5516284e-08
9.1641667e+00 1.7474446e-07 1.3346865e-09 5.0885951e-08 7.8618244e-10 -3.0904603e-10 -1.1330897e-09 9.6488078e-06 6.9376290e-08 3.3906276e-06 5.7924273e-08 8.7948876e-08 -4.5601990e-08
9.1680556e+00 1.7522316e-07 8.1170719e-10 5.0988503e-08 2.7353382e-09 -1.2328767e-10 3.9846453e-10 9.6788334e-06 6.9578257e-08 3.3999212e-06 5.8470569e-08 8.7971835e-08 -4.5680844e-08
9.1716667e+00 1.7561167e-07 1.0525986e-09 5.0775224e-08 2.3073924e-09 3.3521455e-10 -1.1263463e-09 9.7089285e-06 6.9874152e-08 3.4092720e-06 5.8937137e-08 8.7977893e-08 -4.5857106e-08
9.1752778e+00 1.7603510e-07 1.6787428e-09 5.1615624e-08 1.9993899e-09 -2.7929413e-10 -5.0069372e-10 9.7390985e-06 7.0188155e-08 3.4186845e-06 5.9379802e-08 8.7936272e-08 -4.6051708e-08
9.1788889e+00 1.7648649e-07 1.2197436e-09 5.1450259e-08 2.0867474e-09 -1.0489291e-10 -1.2956268e-09 9.7716813e-06 7.0511199e-08 3.4288624e-06 5.9852454e-08 8.7901045e-08 -4.6327398e-08
9.1827778e+00 1.7703451e-07 1.5492111e-09 5.2036200e-08 1.9645545e-09 -1.9705787e-10 -1.0674347e-09 9.8020253e-06 7.0811133e-08 3.4383021e-06 6.0289397e-08 8.7913773e-08 -4.6454118e-08
9.1863889e+00 1.7752023e-07 1.2194048e-09 5.1327950e-08 2.0687625e-09 3.1454681e-10 -1.0228943e-10 9.8324509e-06 7.1178814e-08 3.4477531e-06 6.0737553e-08 8.7974556e-08 -4.6537539e-08
9.1900000e+00 1.7798822e-07 2.1745742e-09 5.2159643e-08 2.0680625e-09 2.4652744e-10 -6.6775081e-10 9.8653047e-06 7.1633481e-08 3.4580194e-06 6.1258030e-08 8.8006573e-08 -4.6719402e-08
9.1938889e+00 1.7847228e-07 1.7225684e-09 5.2225806e-08 2.3931680e-09 2.7907097e-11 -8.9107517e-10 9.9100330e-06 7.2090031e-08 3.4720362e-06 6.1934438e-08 8.7940606e-08 -4.7036947e-08
9.1991667e+00 1.7911627e-07 1.1609058e-09 5.2788071e-08 1.8788836e-09 -4.4454099e-10 -1.1144698e-09 9.9430945e-06 7.2436077e-08 3.4824289e-06 6.2374080e-08 8.7939825e-08 -4.7178694e-08
9.2030556e+00 1.7959758e-07 1.8052078e-09 5.2882483e-08 1.8894734e-09 4.3784297e-10 -1.0050441e-10 9.9738747e-06 7.2797581e-08 3.4920005e-06 6.2797918e-08 8.7912870e-08 -4.7273879e-08
9.2066667e+00 1.8005403e-07 1.5317525e-09 5.1926019e-08 2.0228805e-09 -6.8665609e-10 -7.7812415e-10 1.0004735e-05 7.3153173e-08 3.5015416e-06 6.3290632e-08 8.7777939e-08 -4.7332370e-08
9.2102778e+00 1.8053394e-07 1.7506289e-09 5.2547600e-08 2.5252528e-09 -5.5885989e-10 2.3820034e-10 1.0038062e-05 7.3510842e-08 3.5119373e-06 6.3825578e-08 8.7651493e-08 -4.7342206e-08
9.2141667e+00 1.8105950e-07 1.3151073e-09 5.3153921e-08 2.0599953e-09 -5.2496814e-10 -3.2250371e-10 1.0069096e-05 7.3722707e-08 3.5217770e-06 6.4308280e-08 8.7597139e-08 -4.7436249e-08
9.2177778e+00 1.8155456e-07 6.4056981e-10 5.4590395e-08 2.3957147e-09 2.3244494e-11 -5.4558736e-10 1.0100214e-05 7.3970351e-08 3.5315897e-06 6.4787396e-08 8.7624421e-08 -4.7487103e-08
9.2213889e+00 1.8205041e-07 1.6453771e-09 5.2856901e-08 2.0268989e-09 2.2858627e-10 7.6170436e-11 1.0131417e-05 7.4267993e-08 3.5413182e-06 6.5222863e-08 8.7730237e-08 -4.7452375e-08
9.2250000e+00 1.8254324e-07 1.1020919e-09 5.3669873e-08 1.9927964e-09 7.4817978e-10 2.4439547e-10 1.0162704e-05 7.4547851e-08 3.5511524e-06 6.5667088e-08 8.7816361e-08 -4.7558241e-08
9.2286111e+00 1.8303309e-07 1.4812125e-09 5.4013873e-08 2.1077412e-09 4.6810359e-11 -1.2216208e-09 1.0196489e-05 7.4894096e-08 3.5617260e-06 6.6213817e-08 8.7863581e-08 -4.7718241e-08
9.2325000e+00 1.8352633e-07 1.4865939e-09 5.3495887e-08 2.5785078e-09 3.5793350e-10 -1.4981282e-10 1.0227945e-05 7.5075853e-08 3.5715068e-06 6.6680081e-08 8.7955513e-08 -4.7768701e-08
9.2361111e+00 1.8402233e-07 1.9116928e-10 5.3602388e-08 1.7254684e-09 4.9066613e-10 -3.1596919e-10 1.0259489e-05 7.5265084e-08 3.5813353e-06 6.7144480e-08 8.8075258e-08 -4.7782041e-08
9.2397222e+00 1.8455698e-07 1.5555733e-09 5.4019223e-08 2.5612877e-09 6.1467367e-10 1.9283221e-10 1.0291127e-05 7.5595852e-08 3.5911931e-06 6.7587822e-08 8.8110351e-08 -4.7746818e-08
9.2433333e+00 1.8511607e-07 1.4976766e-09 5.3922714e-08 1.5311025e-09 -2.9073739e-10 1.3229993e-10 1.0325301e-05 7.5944846e-08 3.6018333e-06 6.8069954e-08 8.7962205e-08 -4.7702184e-08
9.2472222e+00 1.8566890e-07 1.4937005e-09 5.4263916e-08 2.6014580e-09 -9.7908682e-10 2.5028287e-10 1.0357121e-05 7.6281901e-08 3.6117621e-06 6.8617491e-08 8.7803512e-08 -4.7684666e-08
9.2508333e+00 1.8612916e-07 1.6175777e-09 5.4456118e-08 2.4527287e-09 -4.8576843e-10 -8.8585313e-11 1.0406228e-05 7.6728001e-08 3.6269949e-06 6.9358598e-08 8.7695174e-08 -4.7695287e-08
9.2563889e+00 1.8683366e-07 1.0590191e-09 5.3962428e-08 1.9939116e-09 -1.6426045e-10 2.4863738e-11 1.0438249e-05 7.6956861e-08 3.6368926e-06 6.9759120e-08 8.7692720e-08 -4.7794064e-08
9.2600000e+00 1.8732065e-07 1.0535367e-09 5.4416164e-08 1.7032187e-09 1.4160738e-10 -9.3665700e-10 1.0470352e-05 7.7259768e-08 3.6467863e-06 7.0232199e-08 8.7640429e-08 -4.8008964e-08
9.2636111e+00 1.8779041e-07 1.7425282e-09 5.3918456e-08 2.6636644e-09 -6.2429362e-10 -1.0470365e-09 1.0502534e-05 7.7517023e-08 3.6566574e-06 7.0776375e-08 8.7560590e-08 -4.8247907e-08
9.2672222e+00 1.8823573e-07 6.3213292e-10 5.4168915e-08 2.3595000e-09 -1.1268499e-10 -1.1585884e-09 1.0537275e-05 7.7780802e-08 3.6674053e-06 7.1259624e-08 8.7591893e-08 -4.8485220e-08
9.2711111e+00 1.8870256e-07 1.6288317e-09 5.5114072e-08 1.7826305e-09 3.8099942e-10 -8.7552002e-10 1.0569613e-05 7.7930790e-08 3.6774536e-06 7.1709800e-08 8.7630269e-08 -4.8619639e-08
9.2747222e+00 1.8914943e-07 -2.4432828e-10 5.4913784e-08 2.3728437e-09 -2.6756852e-11 -3.6526888e-10 1.0602029e-05 7.8073493e-08 3.6874810e-06 7.2152076e-08 8.7585873e-08 -4.8722883e-08
9.2783333e+00 1.8961596e-07 1.5615804e-09 5.4884769e-08 1.7096997e-09 -3.8305752e-10 -5.8776114e-10 1.0637037e-05 7.8384757e-08 3.6983406e-06 7.2639042e-08 8.7486051e-08 -4.8721673e-08
9.2822222e+00 1.9021415e-07 1.1063989e-09 5.5533580e-08 2.4642972e-09 -4.7255722e-10 5.9813906e-10 1.0669638e-05 7.8667551e-08 3.7084834e-06 7.3140443e-08 8.7359958e-08 -4.8744325e-08
9.2858333e+00 1.9071792e-07 1.5040082e-09 5.5529166e-08 2.1640152e-09 -6.9138062e-10 -8.0723759e-10 1.0702319e-05 7.8975745e-08 3.7185576e-06 7.3639456e-08 8.7207674e-08 -4.8907635e-08
9.2894444e+00 1.9113945e-07 1.3408643e-09 5.4782278e-08 2.4422594e-09 -7.1431764e-10 -7.0023802e-10 1.0735075e-05 7.9172362e-08 3.7286828e-06 7.4145741e-08 8.7144184e-08 -4.9059024e-08
9.2930556e+00 1.9159879e-07 4.7406236e-10 5.6087440e-08 2.2311476e-09 1.2826114e-10 -6.9720022e-10 1.0770440e-05 7.9494334e-08 3.7396956e-06 7.4666667e-08 8.7147017e-08 -4.9241003e-08
9.2969444e+00 1.9211343e-07 2.2856977e-09 5.5888442e-08 2.2339284e-09 -1.0397835e-10 -8.6262261e-10 1.0803366e-05 7.9883973e-08 3.7499405e-06 7.5168771e-08 8.7110735e-08 -4.9348546e-08
9.3005556e+00 1.9261224e-07 1.3109692e-09 5.6292263e-08 2.4008738e-09 -2.3093927e-10 -1.3008086e-10 1.0836376e-05 8.0209388e-08 3.7601732e-06 7.5670536e-08 8.7027230e-08 -4.9407154e-08
9.3041667e+00 1.9309234e-07 1.6928580e-09 5.5754046e-08 2.2308081e-09 -5.3987652e-10 -4.1091347e-10 1.0869470e-05 8.0562672e-08 3.7703798e-06 7.6136949e-08 8.6982184e-08 -4.9453339e-08
9.3077778e+00 1.9359973e-07 1.5682276e-09 5.6007602e-08 2.0745405e-09 1.2407007e-10 -1.5406688e-11 1.0905213e-05 8.1004506e-08 3.7814089e-06 7.6610250e-08 8.7029206e-08 -4.9443579e-08
9.3116667e+00 1.9420434e-07 2.2189178e-09 5.6133589e-08 1.9823259e-09 2.7897200e-10 9.9061057e-11 1.0953882e-05 8.1526930e-08 3.7964501e-06 7.7302709e-08 8.6982300e-08 -4.9385214e-08
9.3169444e+00 1.9488796e-07 1.0806024e-09 5.6556162e-08 2.3910970e-09 -5.7521468e-10 2.6955952e-10 1.0989860e-05 8.1852300e-08 3.8076489e-06 7.7835115e-08 8.6967722e-08 -4.9427232e-08
9.3208333e+00 1.9547046e-07 1.7082884e-09 5.7309780e-08 2.1723903e-09 4.5025485e-10 -6.2971476e-10 1.1023365e-05 8.2294099e-08 3.8180394e-06 7.8277284e-08 8.7095135e-08 -4.9508224e-08
9.3244444e+00 1.9601796e-07 2.3698481e-09 5.6465262e-08 1.9091656e-09 7.2586295e-10 -1.1790111e-10 1.1056962e-05 8.2754844e-08 3.8284249e-06 7.8758368e-08 8.7210719e-08 -4.9570638e-08
9.3280556e+00 1.9654720e-07 1.8831819e-09 5.7254979e-08 2.5316102e-09 3.4107476e-10 -4.5822941e-10 1.1090645e-05 8.3187934e-08 3.8388846e-06 7.9339205e-08 8.7340876e-08 -4.9510094e-08
9.3316667e+00 1.9702678e-07 2.1145794e-09 5.7278391e-08 2.8299663e-09 8.6036716e-10 1.0170960e-09 1.1127010e-05 8.3687392e-08 3.8502036e-06 8.0000296e-08 8.7391006e-08 -4.9398689e-08
9.3355556e+00 1.9752855e-07 2.1664840e-09 5.7810506e-08 2.8365181e-09 -4.3067873e-10 -6.2191904e-11 1.1160860e-05 8.4102249e-08 3.8608096e-06 8.0605069e-08 8.7394195e-08 -4.9454391e-08
9.3391667e+00 1.9798941e-07 1.6629696e-09 5.8324295e-08 2.7460072e-09 4.6011547e-10 -4.5198114e-10 1.1194791e-05 8.4479024e-08 3.8713946e-06 8.1139706e-08 8.7534957e-08 -4.9375088e-08
9.3427778e+00 1.9847494e-07 1.8149470e-09 5.7579658e-08 2.1891064e-09 8.3922520e-10 1.1840067e-09 1.1228806e-05 8.4803826e-08 3.8819621e-06 8.1617954e-08 8.7566527e-08 -4.9412418e-08
9.3463889e+00 1.9898271e-07 1.1832273e-09 5.8133798e-08 2.2254887e-09 -5.4780793e-10 -1.5285944e-09 1.1265540e-05 8.5056952e-08 3.8933527e-06 8.2101639e-08 8.7507958e-08 -4.9696686e-08
9.3502778e+00 1.9957604e-07 9.8642830e-10 5.7683737e-08 1.9203863e-09 4.5784631e-11 -9.0798637e-10 1.1299747e-05 8.5406079e-08 3.9038875e-06 8.2609637e-08 8.7524900e-08 -4.9751446e-08
9.3538889e+00 2.0011503e-07 2.2362774e-09 5.7670553e-08 2.7688179e-09 1.1060833e-10 4.0251181e-10 1.1334042e-05 8.5791502e-08 3.9144691e-06 8.3157217e-08 8.7611966e-08 -4.9769131e-08
9.3575000e+00 2.0060927e-07 1.3214757e-09 5.8196857e-08 2.2857704e-09 6.9307329e-10 -5.6575995e-10 1.1371060e-05 8.6074950e-08 3.9259095e-06 8.3724506e-08 8.7664819e-08 -4.9768384e-08
9.3613889e+00 2.0102484e-07 1.1080788e-09 5.8127147e-08 2.5767055e-09 -2.4004677e-10 5.7216269e-10 1.1405506e-05 8.6307806e-08 3.9365063e-06 8.4208872e-08 8.7643529e-08 -4.9736774e-08
9.3650000e+00 2.0146746e-07 1.0413636e-09 5.7905901e-08 1.8943644e-09 4.3527813e-11 -2.8037683e-10 1.1440030e-05 8.6587266e-08 3.9471111e-06 8.4686912e-08 8.7632433e-08 -4.9858321e-08
9.3686111e+00 2.0192960e-07 1.5382607e-09 5.8215879e-08 2.5183161e-09 -1.4595140e-10 -8.4159680e-10 1.1493302e-05 8.7152707e-08 3.9634821e-06 8.5477064e-08 8.7658517e-08 -5.0147727e-08
9.3741667e+00 2.0266691e-07 1.8543894e-09 5.8303969e-08 2.2225925e-09 3.0245119e-10 -8.9484106e-10 1.1528033e-05 8.7450184e-08 3.9741602e-06 8.6020623e-08 8.7661481e-08 -5.0189038e-08
9.3777778e+00 2.0314318e-07 8.9154405e-10 5.8619738e-08 2.7948733e-09 -2.7508797e-10 5.1351074e-10 1.1562850e-05 8.7640215e-08 3.9848480e-06 8.6530302e-08 8.7622842e-08 -5.0132290e-08
9.3813889e+00 2.0367357e-07 8.6259670e-10 5.8411073e-08 1.9098622e-09 -8.1578564e-11 1.0314416e-11 1.1600447e-05 8.7689367e-08 3.9963198e-06 8.6953416e-08 8.7664617e-08 -5.0104386e-08
9.3852778e+00 2.0424987e-07 -4.4129465e-10 5.8231882e-08 1.7168262e-09 4.3964881e-10 2.2886447e-10 1.1635450e-05 8.7767808e-08 4.0069536e-06 8.7425792e-08 8.7672653e-08 -5.0133867e-08
9.3888889e+00 2.0474544e-07 1.1653643e-09 5.8206783e-08 2.6435657e-09 -3.6547424e-10 -5.0099690e-10 1.1670540e-05 8.8037799e-08 4.0175899e-06 8.7935173e-08 8.7666075e-08 -5.0193556e-08
9.3925000e+00 2.0526203e-07 1.3268598e-09 5.8259495e-08 2.0584206e-09 3.0475454e-10 -4.9974284e-11 1.1705717e-05 8.8287268e-08 4.0282638e-06 8.8340199e-08 8.7601735e-08 -5.0173851e-08
9.3961111e+00 2.0577452e-07 9.7593068e-10 5.8618449e-08 1.6802741e-09 -8.9865770e-10 2.3186797e-10 1.1743695e-05 8.8502646e-08 4.0398835e-06 8.8835066e-08 8.7471783e-08 -5.0205092e-08
9.4000000e+00 2.0627904e-07 8.7016606e-10 5.9528180e-08 2.5614424e-09 -2.1521680e-10 -4.9964842e-10 1.1779040e-05 8.8779583e-08 4.0507799e-06 8.9357856e-08 8.7441398e-08 -5.0202845e-08
9.4036111e+00 2.0670421e-07 1.6861770e-09 5.9786723e-08 2.2643099e-09 -6.5263513e-11 5.2038231e-10 1.1814457e-05 8.9095330e-08 4.0616496e-06 8.9920289e-08 8.7413573e-08 -5.0291717e-08
9.4072222e+00 2.0713690e-07 1.2284104e-09 5.9234887e-08 2.9273860e-09 -1.9157706e-10 -1.3407328e-09 1.1852691e-05 8.9377625e-08 4.0733660e-06 9.0507834e-08 8.7350419e-08 -5.0532386e-08
9.4111111e+00 2.0769589e-07 1.1912547e-09 5.9895515e-08 2.1087079e-09 -3.4974681e-10 -7.2214353e-10 1.1888287e-05 8.9591829e-08 4.0842631e-06 9.0994592e-08 8.7316642e-08 -5.0596383e-08
9.4147222e+00 2.0821933e-07 7.8601492e-10 5.9426721e-08 2.3844419e-09 3.7955933e-11 1.3139653e-10 1.1923970e-05 8.9880831e-08 4.0950854e-06 9.1482677e-08 8.7244756e-08 -5.0678482e-08
9.4183333e+00 2.0872675e-07 1.8816959e-09 5.9075648e-08 2.1209635e-09 -7.0151048e-10 -8.8923334e-10 1.1959735e-05 9.0336311e-08 4.1059897e-06 9.1964043e-08 8.7139501e-08 -5.0779077e-08
9.4219444e+00 2.0916696e-07 2.3227401e-09 6.0326160e-08 2.3224120e-09 -2.7007709e-10 -3.9331660e-11 1.1998338e-05 9.0849560e-08 4.1178308e-06 9.2507424e-08 8.7072287e-08 -5.0781561e-08
9.4258333e+00 2.0966767e-07 2.0765393e-09 6.0071350e-08 2.3351399e-09 -3.0604555e-10 1.8040127e-11 1.2034268e-05 9.1238423e-08 4.1288427e-06 9.3087120e-08 8.7077117e-08 -5.0808277e-08
9.4294444e+00 2.1015882e-07 1.5129602e-09 6.0507631e-08 3.0158994e-09 3.5063399e-10 -2.6465198e-10 1.2089718e-05 9.1767753e-08 4.1459045e-06 9.3952179e-08 8.7227070e-08 -5.1169283e-08
9.4350000e+00 2.1098604e-07 1.6630230e-09 6.0928717e-08 2.1744564e-09 5.4908235e-10 -1.9013824e-09 1.2125872e-05 9.2119034e-08 4.1570328e-06 9.4404251e-08 8.7383681e-08 -5.1427994e-08
9.4386111e+00 2.1144931e-07 1.5795629e-09 6.0924749e-08 1.9985147e-09 8.9655549e-10 -4.8671630e-10 1.2162101e-05 9.2484669e-08 4.1681924e-06 9.4905022e-08 8.7514144e-08 -5.1570074e-08
9.4422222e+00 2.1187356e-07 1.7955309e-09 6.1272086e-08 2.6239900e-09 3.0771929e-10 -8.2479277e-10 1.2201198e-05 9.2863626e-08 4.1802451e-06 9.5419647e-08 8.7539902e-08 -5.1749568e-08
9.4461111e+00 2.1232347e-07 1.4526776e-09 6.1276700e-08 1.7870779e-09 -8.6934782e-11 -7.1373306e-10 1.2237581e-05 9.3172395e-08 4.1914409e-06 9.5867879e-08 8.7595196e-08 -5.1818130e-08
9.4497222e+00 2.1279451e-07 1.3974959e-09 6.1316693e-08 2.3504451e-09 5.9734138e-10 8.0854066e-11 1.2274043e-05 9.3464704e-08 4.2027297e-06 9.6387938e-08 8.7663654e-08 -5.1837096e-08
9.4533333e+00 2.1324730e-07 1.3007354e-09 6.2293927e-08 2.4501009e-09 3.4579263e-11 -2.5592361e-10 1.2310582e-05 9.3800232e-08 4.2140272e-06 9.6850478e-08 8.7737801e-08 -5.1941257e-08
9.4569444e+00 2.1369277e-07 1.7964488e-09 6.1412967e-08 1.8194991e-09 6.4985694e-10 -7.0556032e-10 1.2350018e-05 9.4143124e-08 4.2261668e-06 9.7371046e-08 8.7827461e-08 -5.2151700e-08
9.4608333e+00 2.1418422e-07 1.1426235e-09 6.2019248e-08 2.6425163e-09 1.1865057e-10 -1.0982339e-09 1.2386718e-05 9.4321437e-08 4.2373725e-06 9.7894325e-08 8.7855165e-08 -5.2304774e-08
9.4644444e+00 2.1463700e-07 5.0334931e-10 6.0682793e-08 2.1877503e-09 1.3708298e-10 -3.1476051e-10 1.2423496e-05 9.4577204e-08 4.2486089e-06 9.8411429e-08 8.7848251e-08 -5.2415258e-08
9.4680556e+00 2.1509557e-07 1.8575763e-09 6.2354636e-08 2.5855171e-09 -2.0090665e-10 -7.0508868e-10 1.2460357e-05 9.5001039e-08 4.2599547e-06 9.8934970e-08 8.7931466e-08 -5.2469445e-08
9.4716667e+00 2.1560349e-07 2.0547426e-09 6.1881001e-08 2.2471714e-09 9.6905049e-10 2.0489933e-10 1.2500149e-05 9.5467262e-08 4.2721583e-06 9.9469322e-08 8.8054842e-08 -5.2475091e-08
9.4755556e+00 2.1614245e-07 1.9414519e-09 6.2202275e-08 2.3329838e-09 8.8455135e-11 -2.5329760e-10 1.2537188e-05 9.5787889e-08 4.2835775e-06 9.9987446e-08 8.8092289e-08 -5.2473721e-08
9.4791667e+00 2.1663701e-07 1.0181875e-09 6.2836861e-08 2.4497048e-09 2.5720570e-10 2.6594940e-10 1.2574311e-05 9.6048540e-08 4.2949873e-06 1.0059193e-07 8.8034506e-08 -5.2373927e-08
9.4827778e+00 2.1712251e-07 1.3878201e-09 6.2099198e-08 3.1301239e-09 -7.9058377e-10 6.5522432e-10 1.2614382e-05 9.6496799e-08 4.3073115e-06 1.0118466e-07 8.7892480e-08 -5.2458367e-08
9.4866667e+00 2.1764386e-07 2.4544040e-09 6.3210383e-08 1.9504461e-09 -4.2678037e-10 -1.3789962e-09 1.2668917e-05 9.7216669e-08 4.3241923e-06 1.0182594e-07 8.7660065e-08 -5.2814239e-08
9.4919444e+00 2.1835032e-07 2.0921417e-09 6.3261531e-08 2.0997455e-09 -1.0411089e-09 -8.6861938e-10 1.2709215e-05 9.7613666e-08 4.3366081e-06 1.0239327e-07 8.7532713e-08 -5.3003562e-08
9.4958333e+00 2.1887538e-07 1.3106886e-09 6.2979287e-08 2.7630478e-09 -5.0472521e-11 -7.5414933e-10 1.2746723e-05 9.7919852e-08 4.3481274e-06 1.0295399e-07 8.7526192e-08 -5.3240412e-08
9.4994444e+00 2.1939134e-07 1.5156455e-09 6.3155974e-08 2.4128221e-09 -9.7287999e-12 -1.4321594e-09 1.2784317e-05 9.8188075e-08 4.3597885e-06 1.0353592e-07 8.7584106e-08 -5.3287262e-08
9.5030556e+00 2.1988058e-07 9.6025602e-10 6.4531150e-08 2.9588528e-09 5.4432565e-10 9.9969878e-10 1.2824897e-05 9.8302703e-08 4.3724151e-06 1.0420109e-07 8.7644654e-08 -5.3166136e-08
9.5069444e+00 2.2040649e-07 2.2267318e-11 6.3853397e-08 2.7426039e-09 -2.5347749e-11 3.8524461e-11 1.2862676e-05 9.8353376e-08 4.3841290e-06 1.0480009e-07 8.7689801e-08 -5.3255609e-08
9.5105556e+00 2.2101454e-07 4.4548692e-10 6.4412701e-08 2.7866703e-09 4.4209585e-10 -8.6442241e-10 1.2900550e-05 9.8570401e-08 4.3958678e-06 1.0526834e-07 8.7811005e-08 -5.3344700e-08
9.5141667e+00 2.2152482e-07 1.5578187e-09 6.4125742e-08 1.5356463e-09 6.7670771e-10 4.2035112e-11 1.2938505e-05 9.8900268e-08 4.4076235e-06 1.0574213e-07 8.7857989e-08 -5.3151469e-08
9.5177778e+00 2.2197101e-07 1.4871087e-09 6.4598395e-08 2.8377583e-09 -2.4300788e-10 1.7416363e-09 1.2979469e-05 9.9199597e-08 4.4203144e-06 1.0641733e-07 8.7867310e-08 -5.3160719e-08
9.5216667e+00 2.2248292e-07 1.0785664e-09 6.4439721e-08 2.9496436e-09 3.2290086e-10 -1.8209190e-09 1.3017595e-05 9.9540466e-08 4.4321319e-06 1.0704761e-07 8.7957999e-08 -5.3334487e-08
9.5252778e+00 2.2299735e-07 2.0679169e-09 6.4961214e-08 2.8683941e-09 5.1422787e-10 2.1690698e-10 1.3055811e-05 9.9883926e-08 4.4440791e-06 1.0765485e-07 8.8102151e-08 -5.3482985e-08
9.5288889e+00 2.2353460e-07 1.1024897e-09 6.5859660e-08 2.7368974e-09 8.1640462e-10 -1.5876557e-09 1.3094114e-05 1.0012033e-07 4.4561134e-06 1.0823607e-07 8.8149216e-08 -5.3790704e-08
9.5325000e+00 2.2401750e-07 1.0796673e-09 6.5913764e-08 2.6282167e-09 -3.8195560e-10 -1.2528269e-09 1.3135448e-05 1.0042998e-07 4.4690316e-06 1.0884256e-07 8.8142279e-08 -5.4102491e-08
9.5363889e+00 2.2445771e-07 1.5745218e-09 6.5435641e-08 2.5702783e-09 3.2249140e-10 -1.4196359e-09 1.3173898e-05 1.0077936e-07 4.4809857e-06 1.0936166e-07 8.8175516e-08 -5.4299818e-08
9.5400000e+00 2.2481657e-07 1.6505021e-09 6.5461423e-08 2.2214049e-09 -1.5685537e-11 -4.0183842e-10 1.3212423e-05 1.0123238e-07 4.4929087e-06 1.0984583e-07 8.8117930e-08 -5.4386917e-08
9.5436111e+00 2.2532056e-07 2.5312282e-09 6.5093365e-08 2.2478575e-09 -5.1587865e-10 -4.0215800e-10 1.3271855e-05 1.0202738e-07 4.5113900e-06 1.1071304e-07 8.8019278e-08 -5.4538956e-08
9.5491667e+00 2.2606599e-07 2.2387583e-09 6.6446084e-08 2.9553487e-09 -7.6035330e-11 -5.1007240e-10 1.3310593e-05 1.0243332e-07 4.5235071e-06 1.1136212e-07 8.8024036e-08 -5.4539195e-08
9.5527778e+00 2.2656045e-07 1.5084363e-09 6.6235795e-08 3.0361616e-09 1.1995577e-10 5.0785893e-10 1.3349416e-05 1.0271685e-07 4.5356221e-06 1.1202711e-07 8.8165897e-08 -5.4441240e-08
9.5563889e+00 2.2707196e-07 1.1087253e-09 6.6421962e-08 3.1022437e-09 1.1895379e-09 3.9634417e-10 1.3391328e-05 1.0296459e-07 4.5486699e-06 1.1269810e-07 8.8391496e-08 -5.4342457e-08
9.5602778e+00 2.2766950e-07 1.0147734e-09 6.6244678e-08 2.6491419e-09 7.4416739e-10 4.5036566e-10 1.3430341e-05 1.0327521e-07 4.5607959e-06 1.1329829e-07 8.8531704e-08 -5.4446410e-08
9.5638889e+00 2.2817928e-07 1.8524786e-09 6.6534170e-08 2.8910084e-09 5.5005365e-10 -1.4099335e-09 1.3469438e-05 1.0362264e-07 4.5729102e-06 1.1386086e-07 8.8630276e-08 -5.4525452e-08
9.5675000e+00 2.2864744e-07 1.3545279e-09 6.6116769e-08 2.3019356e-09 3.5984470e-10 6.8031771e-10 1.3508626e-05 1.0389603e-07 4.5850353e-06 1.1434114e-07 8.8692225e-08 -5.4506697e-08
9.5711111e+00 2.2925371e-07 1.1691121e-09 6.6651326e-08 2.1314465e-09 2.1199160e-10 -5.0719767e-10 1.3550941e-05 1.0417680e-07 4.5981567e-06 1.1493070e-07 8.8700893e-08 -5.4506570e-08
9.5750000e+00 2.2985791e-07 1.2375001e-09 6.6764158e-08 2.9219501e-09 -1.3769541e-10 5.0828650e-10 1.3590329e-05 1.0446115e-07 4.6103561e-06 1.1562962e-07 8.8634277e-08 -5.4530704e-08
9.5786111e+00 2.3036906e-07 1.3872053e-09 6.6817647e-08 3.5296008e-09 -4.7722286e-10 -7.3105555e-10 1.3629801e-05 1.0471317e-07 4.6226277e-06 1.1637775e-07 8.8607365e-08 -5.4670224e-08
9.5822222e+00 2.3084211e-07 9.3917513e-10 6.7555539e-08 3.3762380e-09 2.2880735e-10 -5.5682033e-10 1.3672405e-05 1.0499576e-07 4.6359440e-06 1.1699407e-07 8.8670099e-08 -5.4820302e-08
9.5861111e+00 2.3140679e-07 1.4830007e-09 6.7842111e-08 1.9064677e-09 3.0891268e-10 -7.2956508e-10 1.3712064e-05 1.0531902e-07 4.6482918e-06 1.1749226e-07 8.8729224e-08 -5.4800363e-08
9.5897222e+00 2.3198568e-07 1.5010015e-09 6.7364818e-08 2.6922706e-09 2.3686117e-10 9.1361227e-10 1.3751809e-05 1.0570390e-07 4.6606407e-06 1.1803920e-07 8.8763591e-08 -5.4853421e-08
9.5933333e+00 2.3242092e-07 2.0517043e-09 6.7854026e-08 2.3563315e-09 8.0366793e-11 -1.4033747e-09 1.3791629e-05 1.0611803e-07 4.6730721e-06 1.1854804e-07 8.8760902e-08 -5.5089937e-08
9.5969444e+00 2.3286109e-07 1.7710030e-09 6.8268720e-08 2.3407301e-09 -1.0519008e-10 -7.7984922e-10 1.3834598e-05 1.0650307e-07 4.6864860e-06 1.1916929e-07 8.8758238e-08 -5.5225439e-08
9.6008333e+00 2.3334424e-07 1.5294007e-09 6.8121297e-08 2.9842512e-09 8.2355624e-11 -3.8159451e-10 1.3874579e-05 1.0681957e-07 4.6990083e-06 1.1978446e-07 8.8745591e-08 -5.5400036e-08
9.6044444e+00 2.3381419e-07 1.3921092e-09 6.8996015e-08 2.6942069e-09 -1.9909707e-10 -1.2300762e-09 1.3936239e-05 1.0743361e-07 4.7183009e-06 1.2066227e-07 8.8722707e-08 -5.5856560e-08
9.6100000e+00 2.3448760e-07 2.2921078e-09 6.8317874e-08 2.5726460e-09 6.1793300e-11 -1.5090646e-09 1.3976414e-05 1.0776963e-07 4.7308455e-06 1.2119060e-07 8.8659645e-08 -5.6116486e-08
9.6136111e+00 2.3493804e-07 8.0960525e-10 6.9044482e-08 2.3042696e-09 -6.4390131e-10 -8.9025066e-10 1.4016669e-05 1.0796138e-07 4.7434567e-06 1.2178891e-07 8.8741532e-08 -5.6314781e-08
9.6172222e+00 2.3542628e-07 9.6043909e-10 6.9046972e-08 3.2185662e-09 1.3997864e-09 -9.4016424e-10 1.4057007e-05 1.0830013e-07 4.7560861e-06 1.2238959e-07 8.8845523e-08 -5.6432993e-08
9.6208333e+00 2.3590506e-07 2.1664826e-09 6.9243924e-08 2.3261878e-09 -4.3987486e-10 -1.5102783e-10 1.4100542e-05 1.0883005e-07 4.7696802e-06 1.2301737e-07 8.8706534e-08 -5.6566255e-08
9.6247222e+00 2.3644764e-07 2.3757192e-09 6.8977290e-08 3.0548088e-09 -7.5146086e-10 -9.9121397e-10 1.4141061e-05 1.0927815e-07 4.7823061e-06 1.2367500e-07 8.8657483e-08 -5.6842779e-08
9.6283333e+00 2.3698761e-07 1.7605916e-09 6.9275207e-08 3.0155959e-09 2.9868456e-10 -1.5613222e-09 1.4181666e-05 1.0967282e-07 4.7950533e-06 1.2431401e-07 8.8715642e-08 -5.7082976e-08
9.6319444e+00 2.3746420e-07 1.8824831e-09 7.0305153e-08 2.8829460e-09 2.3816363e-10 -6.5587332e-10 1.4222354e-05 1.1006736e-07 4.8078799e-06 1.2496266e-07 8.8843168e-08 -5.7273421e-08
9.6355556e+00 2.3795378e-07 1.7593837e-09 7.0145660e-08 3.1045815e-09 9.3900229e-10 -1.1020812e-09 1.4266268e-05 1.1040858e-07 4.8216542e-06 1.2560706e-07 8.8938701e-08 -5.7260977e-08
9.6394444e+00 2.3851541e-07 1.1654229e-09 6.9908034e-08 2.4189063e-09 -1.2014905e-10 1.2087432e-09 1.4307141e-05 1.1070086e-07 4.8344325e-06 1.2618334e-07 8.8936929e-08 -5.7120880e-08
9.6430556e+00 2.3906205e-07 1.5325300e-09 7.0013411e-08 2.9005406e-09 1.0379831e-10 8.4455342e-11 1.4348104e-05 1.1104824e-07 4.8471390e-06 1.2682829e-07 8.9006738e-08 -5.7158097e-08
9.6466667e+00 2.3957134e-07 1.6740193e-09 6.9121314e-08 3.0528744e-09 5.4058865e-10 -4.2799874e-10 1.4392309e-05 1.1149721e-07 4.8608292e-06 1.2751116e-07 8.9079815e-08 -5.7198338e-08
9.6505556e+00 2.4004844e-07 2.1742971e-09 7.0077305e-08 2.8003008e-09 8.5781758e-11 8.3080124e-11 1.4433441e-05 1.1185995e-07 4.8736751e-06 1.2816484e-07 8.9073590e-08 -5.7149077e-08
9.6541667e+00 2.4056312e-07 1.1741280e-09 7.0584098e-08 3.2336730e-09 -1.4323849e-10 3.7163750e-10 1.4474662e-05 1.1216852e-07 4.8865498e-06 1.2885171e-07 8.9035471e-08 -5.7130321e-08
9.6577778e+00 2.4108205e-07 1.6741701e-09 7.0392811e-08 3.1066460e-09 -2.0863109e-10 -1.9850811e-10 1.4515971e-05 1.1250583e-07 4.8993930e-06 1.2953320e-07 8.8986444e-08 -5.7136196e-08
9.6613889e+00 2.4159674e-07 1.4394728e-09 7.0238458e-08 3.1840518e-09 -2.4392773e-10 1.4427532e-10 1.4579686e-05 1.1290499e-07 4.9192573e-06 1.3060015e-07 8.8896054e-08 -5.7173197e-08
9.6669444e+00 2.4231462e-07 9.5547968e-10 7.1144921e-08 3.2176293e-09 -2.9840819e-10 -3.6628088e-10 1.4621201e-05 1.1318281e-07 4.9322416e-06 1.3124655e-07 8.8850932e-08 -5.7288596e-08
9.6705556e+00 2.4276542e-07 1.6090091e-09 7.1031467e-08 2.7491960e-09 -1.1810650e-10 -6.9894208e-10 1.4662795e-05 1.1345674e-07 4.9453022e-06 1.3180224e-07 8.8812834e-08 -5.7544518e-08
9.6741667e+00 2.4323545e-07 9.1962228e-10 7.1980855e-08 2.3802071e-09 -2.3356496e-10 -1.6634141e-09 1.4707683e-05 1.1375884e-07 4.9594284e-06 1.3242328e-07 8.8794130e-08 -5.7714420e-08
9.6780556e+00 2.4379496e-07 1.6697404e-09 7.1650964e-08 2.9429967e-09 7.3243066e-11 2.0711332e-10 1.4749454e-05 1.1418424e-07 4.9725165e-06 1.3301990e-07 8.8772547e-08 -5.7797867e-08
9.6816667e+00 2.4428534e-07 2.2570350e-09 7.1662428e-08 2.5642716e-09 -2.7247060e-10 -9.7738850e-10 1.4791311e-05 1.1462061e-07 4.9855943e-06 1.3360808e-07 8.8770335e-08 -5.7789291e-08
9.6852778e+00 2.4478700e-07 1.7710485e-09 7.1538369e-08 2.8650595e-09 2.5205171e-10 1.0565451e-09 1.4833256e-05 1.1489545e-07 4.9987351e-06 1.3422288e-07 8.8771898e-08 -5.7688946e-08
9.6888889e+00 2.4532806e-07 7.6587866e-10 7.2352439e-08 2.8100163e-09 -2.3762658e-10 -1.3028007e-10 1.4878533e-05 1.1521485e-07 5.0130200e-06 1.3486451e-07 8.8809674e-08 -5.7666460e-08
9.6927778e+00 2.4591811e-07 1.9718832e-09 7.2893158e-08 2.6896778e-09 5.6142395e-10 3.2301340e-10 1.4920670e-05 1.1562027e-07 5.0263002e-06 1.3549345e-07 8.8879543e-08 -5.7712420e-08
9.6963889e+00 2.4643563e-07 1.7704164e-09 7.2523194e-08 3.1159548e-09 8.3522026e-11 -7.4725070e-10 1.4962889e-05 1.1600816e-07 5.0395787e-06 1.3611378e-07 8.8951037e-08 -5.7837284e-08
9.7000000e+00 2.4687814e-07 1.8101017e-09 7.2875707e-08 2.6101144e-09 5.7642567e-10 -4.0534326e-10 1.5005189e-05 1.1633581e-07 5.0528789e-06 1.3667688e-07 8.9065997e-08 -5.7704582e-08
9.7036111e+00 2.4737111e-07 1.2143588e-09 7.2760527e-08 2.5877272e-09 4.8473565e-10 1.6302823e-09 1.5050838e-05 1.1671464e-07 5.0672162e-06 1.3730050e-07 8.9142344e-08 -5.7548385e-08
9.7075000e+00 2.4792107e-07 2.0327809e-09 7.3016944e-08 2.7575798e-09 1.6966893e-10 -2.9145097e-10 1.5093318e-05 1.1712072e-07 5.0805663e-06 1.3795523e-07 8.9289185e-08 -5.7721394e-08
9.7111111e+00 2.4843697e-07 1.7156659e-09 7.3166006e-08 3.2860884e-09 1.1857927e-09 -1.3055512e-09 1.5135882e-05 1.1755734e-07 5.0939732e-06 1.3865062e-07 8.9443831e-08 -5.7930958e-08
9.7147222e+00 2.4889688e-07 2.3146802e-09 7.3638090e-08 3.1329070e-09 2.4170767e-10 -6.2888473e-10 1.5178524e-05 1.1805439e-07 5.1074787e-06 1.3933157e-07 8.9553399e-08 -5.8048835e-08
9.7183333e+00 2.4936230e-07 2.2734544e-09 7.4245727e-08 3.1528465e-09 7.6968554e-10 -4.5921082e-10 1.5224544e-05 1.1852967e-07 5.1219774e-06 1.4011179e-07 8.9661864e-08 -5.8248377e-08
9.7222222e+00 2.4994803e-07 1.8003512e-09 7.3173844e-08 3.5347473e-09 1.6001641e-10 -1.2511520e-09 1.5290459e-05 1.1914911e-07 5.1427012e-06 1.4108185e-07 8.9656995e-08 -5.8429807e-08
9.7277778e+00 2.5067260e-07 1.9162799e-09 7.4326660e-08 2.2856115e-09 -1.8923351e-10 1.6257198e-10 1.5333410e-05 1.1954125e-07 5.1562929e-06 1.4163584e-07 8.9602818e-08 -5.8327293e-08
9.7313889e+00 2.5119132e-07 1.7035286e-09 7.4500648e-08 2.8281483e-09 -3.1085935e-10 7.8370946e-10 1.5376452e-05 1.1986164e-07 5.1698817e-06 1.4222409e-07 8.9635636e-08 -5.8132895e-08
9.7350000e+00 2.5173146e-07 1.2538886e-09 7.4295454e-08 2.6018023e-09 6.1379721e-10 1.0107321e-09 1.5419587e-05 1.2025537e-07 5.1834078e-06 1.4284745e-07 8.9795301e-08 -5.8096996e-08
9.7386111e+00 2.5228071e-07 2.3804978e-09 7.3814025e-08 3.1523423e-09 8.6003584e-10 -6.7935075e-10 1.5466146e-05 1.2069984e-07 5.1979702e-06 1.4355455e-07 8.9915660e-08 -5.8288322e-08
9.7425000e+00 2.5287884e-07 1.4292806e-09 7.4253138e-08 2.9084728e-09 1.7161171e-10 -9.6059216e-10 1.5509480e-05 1.2107236e-07 5.2115903e-06 1.4416250e-07 8.9965184e-08 -5.8490690e-08
9.7461111e+00 2.5345592e-07 2.0093927e-09 7.4885421e-08 2.7033350e-09 2.8553098e-10 -9.0742187e-10 1.5552918e-05 1.2143936e-07 5.2252626e-06 1.4475998e-07 8.9986002e-08 -5.8742150e-08
9.7497222e+00 2.5409820e-07 1.3782755e-09 7.4825690e-08 2.8119310e-09 -9.3364225e-11 -1.4137451e-09 1.5596448e-05 1.2175878e-07 5.2391489e-06 1.4540774e-07 9.0074211e-08 -5.8894488e-08
9.7533333e+00 2.5453139e-07 1.5701983e-09 7.7228028e-08 3.1673885e-09 9.0759712e-10 7.5459877e-12 1.5640047e-05 1.2208919e-07 5.2531011e-06 1.4611894e-07 9.0237637e-08 -5.9070926e-08
9.7569444e+00 2.5489164e-07 1.4797663e-09 7.5546556e-08 3.3975207e-09 6.0094811e-10 -1.6361987e-09 1.5687079e-05 1.2262132e-07 5.2678269e-06 1.4687920e-07 9.0411199e-08 -5.9347256e-08
9.7608333e+00 2.5540915e-07 3.0813321e-09 7.4182307e-08 3.1189875e-09 8.8673230e-10 -7.3234527e-10 1.5730838e-05 1.2319534e-07 5.2814740e-06 1.4759067e-07 9.0598187e-08 -5.9401645e-08
9.7644444e+00 2.5589545e-07 2.2172824e-09 7.5252344e-08 3.4483904e-09 8.3930578e-10 2.3028769e-10 1.5774681e-05 1.2361321e-07 5.2951745e-06 1.4832144e-07 9.0722344e-08 -5.9431527e-08
9.7680556e+00 2.5638878e-07 1.6400568e-09 7.4766407e-08 3.2972594e-09 3.0676482e-10 -5.0611385e-10 1.5818611e-05 1.2398813e-07 5.3087715e-06 1.4892566e-07 9.0799153e-08 -5.9663424e-08
9.7716667e+00 2.5690696e-07 1.8207211e-09 7.4119945e-08 2.2801083e-09 4.0223569e-10 -1.6344794e-09 1.5866017e-05 1.2426968e-07 5.3233331e-06 1.4961578e-07 9.0916044e-08 -5.9820783e-08
9.7755556e+00 2.5744406e-07 5.9259344e-10 7.3938743e-08 3.6352054e-09 5.9969074e-10 2.8569251e-10 1.5910124e-05 1.2457439e-07 5.3368832e-06 1.5031354e-07 9.1010095e-08 -5.9899320e-08
9.7791667e+00 2.5792099e-07 2.2200758e-09 7.4433100e-08 2.8056331e-09 2.6846855e-10 -1.0106507e-09 1.5978130e-05 1.2535357e-07 5.3578276e-06 1.5133167e-07 9.1079743e-08 -6.0376579e-08
9.7847222e+00 2.5858070e-07 2.4550164e-09 7.4637652e-08 3.3031468e-09 1.4941898e-10 -1.8529037e-09 1.6022437e-05 1.2589204e-07 5.3715300e-06 1.5206833e-07 9.1111964e-08 -6.0753998e-08
9.7883333e+00 2.5912503e-07 2.5154192e-09 7.5402496e-08 3.4967936e-09 1.4800677e-10 -1.6309666e-09 1.6066832e-05 1.2636332e-07 5.3852381e-06 1.5280610e-07 9.1169965e-08 -6.0874088e-08
9.7919444e+00 2.5960819e-07 1.8348495e-09 7.4699327e-08 3.3133707e-09 3.8738450e-10 5.2244194e-10 1.6111306e-05 1.2670225e-07 5.3989173e-06 1.5350289e-07 9.1250488e-08 -6.0914541e-08
9.7955556e+00 2.6005701e-07 1.2937696e-09 7.5086542e-08 3.1185907e-09 3.5591310e-10 -8.9585034e-10 1.6159293e-05 1.2706708e-07 5.4137693e-06 1.5412778e-07 9.1347136e-08 -6.1011264e-08
9.7994444e+00 2.6059268e-07 1.8333302e-09 7.5924910e-08 2.2376181e-09 4.7249122e-10 6.6798029e-11 1.6203940e-05 1.2746438e-07 5.4276558e-06 1.5470388e-07 9.1461737e-08 -6.1087887e-08
9.8030556e+00 2.6108819e-07 1.8340606e-09 7.6131513e-08 3.0801689e-09 5.8536820e-10 -7.7409068e-10 1.6248672e-05 1.2781967e-07 5.4415710e-06 1.5536385e-07 9.1623596e-08 -6.1164498e-08
9.8066667e+00 2.6157925e-07 1.4455459e-09 7.6238901e-08 3.0119031e-09 9.0871773e-10 6.6913480e-11 1.6296934e-05 1.2812702e-07 5.4565276e-06 1.5611298e-07 9.1707878e-08 -6.1135352e-08
9.8105556e+00 2.6206611e-07 1.1889156e-09 7.5835489e-08 3.4091722e-09 -1.8630651e-10 1.8291205e-10 1.6341832e-05 1.2841265e-07 5.4704373e-06 1.5684178e-07 9.1767515e-08 -6.1187161e-08
9.8141667e+00 2.6254587e-07 1.4476369e-09 7.6474858e-08 3.3182090e-09 7.3680127e-10 -6.6115078e-10 1.6386814e-05 1.2870918e-07 5.4843776e-06 1.5754486e-07 9.1911169e-08 -6.1324218e-08
9.8177778e+00 2.6304378e-07 1.2895524e-09 7.6169853e-08 3.1718210e-09 5.8923904e-10 -6.0399699e-10 1.6431882e-05 1.2903162e-07 5.4983420e-06 1.5816064e-07 9.1966348e-08 -6.1516587e-08
9.8213889e+00 2.6355257e-07 1.6868103e-09 7.6739643e-08 2.5122975e-09 -7.9898283e-11 -1.1717163e-09 1.6480514e-05 1.2947044e-07 5.5134481e-06 1.5876942e-07 9.1920340e-08 -6.1743618e-08
9.8252778e+00 2.6410123e-07 2.0745117e-09 7.6855744e-08 2.7058325e-09 -3.1445245e-10 -7.7425774e-10 1.6525763e-05 1.3000216e-07 5.5274970e-06 1.5947761e-07 9.1881626e-08 -6.1806922e-08
9.8288889e+00 2.6460970e-07 2.8336463e-09 7.6978055e-08 3.8312825e-09 -4.2904742e-11 1.8990998e-10 1.6571097e-05 1.3054787e-07 5.5415841e-06 1.6019926e-07 9.1971470e-08 -6.1654687e-08
9.8325000e+00 2.6510028e-07 2.2037479e-09 7.7274423e-08 2.8300998e-09 8.7223245e-10 1.2153385e-09 1.6616511e-05 1.3101541e-07 5.5557135e-06 1.6084899e-07 9.2048039e-08 -6.1612142e-08
9.8361111e+00 2.6553444e-07 2.1119311e-09 7.7440554e-08 3.1674012e-09 -1.6543829e-10 -8.2261704e-10 1.6665497e-05 1.3138687e-07 5.5709582e-06 1.6161588e-07 9.2089052e-08 -6.1705364e-08
9.8400000e+00 2.6596121e-07 1.0720121e-09 7.7564818e-08 3.4059263e-09 5.1697578e-10 2.3569197e-11 1.6735639e-05 1.3181523e-07 5.5927079e-06 1.6271979e-07 9.2311672e-08 -6.1772340e-08
9.8455556e+00 2.6676009e-07 1.4981721e-09 7.7237076e-08 3.2175458e-09 8.1874123e-10 -4.2542383e-10 1.6781337e-05 1.3213896e-07 5.6068925e-06 1.6356166e-07 9.2545480e-08 -6.1778418e-08
9.8491667e+00 2.6719946e-07 1.4901433e-09 7.8082443e-08 4.5535304e-09 1.3394912e-09 3.6931490e-10 1.6827112e-05 1.3248417e-07 5.6211368e-06 1.6434943e-07 9.2721334e-08 -6.1746973e-08
9.8527778e+00 2.6766288e-07 1.6963613e-09 7.7891889e-08 2.7181859e-09 2.8377189e-10 -7.9052168e-11 1.6872968e-05 1.3296132e-07 5.6354265e-06 1.6505366e-07 9.2777520e-08 -6.1708574e-08
9.8563889e+00 2.6814635e-07 2.7081251e-09 7.8578917e-08 3.7824163e-09 2.3487413e-10 4.3350964e-10 1.6922435e-05 1.3350947e-07 5.6508565e-06 1.6586951e-07 9.2773548e-08 -6.1694210e-08
9.8602778e+00 2.6856522e-07 1.9903034e-09 7.8309911e-08 3.2105846e-09 -2.6892077e-10 -3.1039491e-10 1.6968436e-05 1.3394878e-07 5.6651872e-06 1.6667279e-07 9.2781655e-08 -6.1669100e-08
9.8638889e+00 2.6893311e-07 2.0648174e-09 7.8609742e-08 4.2043622e-09 3.4375466e-10 5.4218233e-10 1.7014498e-05 1.3435354e-07 5.6795902e-06 1.6751569e-07 9.2914394e-08 -6.1698574e-08
9.8675000e+00 2.6928397e-07 1.6714457e-09 7.9100918e-08 3.5762416e-09 8.8152862e-10 -8.1424484e-10 1.7064190e-05 1.3477111e-07 5.6951631e-06 1.6834140e-07 9.3000896e-08 -6.1749816e-08
9.8713889e+00 2.6986831e-07 1.9077578e-09 7.9241751e-08 3.5012910e-09 -1.4008764e-10 3.7502655e-10 1.7110424e-05 1.3522931e-07 5.7096990e-06 1.6913891e-07 9.3027083e-08 -6.1778398e-08
9.8750000e+00 2.7035174e-07 2.3217680e-09 7.9924225e-08 3.8603153e-09 3.8181909e-10 -6.3886633e-10 1.7156736e-05 1.3572885e-07 5.7242254e-06 1.6993558e-07 9.3151764e-08 -6.1714900e-08
9.8786111e+00 2.7078543e-07 2.2893539e-09 7.9138706e-08 3.4935435e-09 7.6908176e-10 1.2250060e-09 1.7203124e-05 1.3618695e-07 5.7387724e-06 1.7063223e-07 9.3354571e-08 -6.1682180e-08
9.8822222e+00 2.7123106e-07 1.9393017e-09 8.0149019e-08 2.9370581e-09 1.1029858e-09 -9.2297255e-10 1.7253169e-05 1.3653840e-07 5.7545584e-06 1.7128887e-07 9.3677992e-08 -6.1739312e-08
9.8861111e+00 2.7175561e-07 1.0731400e-09 8.0359347e-08 2.6913348e-09 1.6691913e-09 4.3326881e-10 1.7299730e-05 1.3685359e-07 5.7692403e-06 1.7195548e-07 9.3910035e-08 -6.1596251e-08
9.8897222e+00 2.7228322e-07 1.8362820e-09 8.0406573e-08 3.4619494e-09 4.7274452e-10 8.8729360e-10 1.7346378e-05 1.3728218e-07 5.7838218e-06 1.7270149e-07 9.4068091e-08 -6.1489813e-08
9.8933333e+00 2.7278054e-07 2.1199290e-09 7.9258909e-08 3.4243294e-09 9.8622902e-10 9.5209465e-11 1.7393112e-05 1.3776775e-07 5.7983993e-06 1.7338365e-07 9.4152618e-08 -6.1481017e-08
9.8969444e+00 2.7328429e-07 2.3622641e-09 8.0363422e-08 2.8724936e-09 -2.0597810e-10 -1.4012655e-11 1.7468785e-05 1.3844171e-07 5.8222339e-06 1.7446394e-07 9.4153673e-08 -6.1495382e-08
9.9027778e+00 2.7407835e-07 1.4889290e-09 8.1199671e-08 3.3006100e-09 2.1200842e-10 -6.8077473e-11 1.7515737e-05 1.3884974e-07 5.8370173e-06 1.7512908e-07 9.4147673e-08 -6.1540296e-08
9.9063889e+00 2.7453225e-07 2.2775402e-09 8.0677617e-08 2.8391184e-09 -2.6739697e-10 -3.4651122e-10 1.7562776e-05 1.3936669e-07 5.8518119e-06 1.7583914e-07 9.4108626e-08 -6.1566779e-08
9.9100000e+00 2.7509635e-07 2.4942431e-09 8.1321882e-08 3.7152687e-09 -9.3037149e-11 1.0205770e-10 1.7609905e-05 1.3978557e-07 5.8664643e-06 1.7660074e-07 9.4128865e-08 -6.1489772e-08
9.9136111e+00 2.7558297e-07 1.3723457e-09 7.9120459e-08 3.3149070e-09 2.7986446e-10 6.0877676e-10 1.7657110e-05 1.4012532e-07 5.8810448e-06 1.7735585e-07 9.4277785e-08 -6.1559542e-08
9.9172222e+00 2.7598168e-07 1.7637984e-09 8.0534651e-08 3.6553049e-09 1.0947795e-09 -1.2528075e-09 1.7708030e-05 1.4051317e-07 5.8968634e-06 1.7807421e-07 9.4429246e-08 -6.1779640e-08
9.9211111e+00 2.7650101e-07 1.5606895e-09 8.0305508e-08 2.5020788e-09 2.0345353e-10 -6.3375139e-10 1.7755401e-05 1.4088970e-07 5.9116146e-06 1.7879369e-07 9.4547496e-08 -6.1946901e-08
9.9247222e+00 2.7700158e-07 1.9149268e-09 8.1218588e-08 4.1393243e-09 8.8808737e-10 -9.1019556e-10 1.7802859e-05 1.4137730e-07 5.9264212e-06 1.7952291e-07 9.4673208e-08 -6.2040287e-08
9.9283333e+00 2.7751636e-07 2.5860092e-09 8.0912389e-08 2.5918986e-09 2.7232825e-10 4.8167960e-11 1.7850400e-05 1.4187147e-07 5.9411929e-06 1.8014875e-07 9.4642320e-08 -6.1980672e-08
9.9319444e+00 2.7798871e-07 1.9755245e-09 8.0836041e-08 3.1851314e-09 -5.5744695e-10 5.0212509e-10 1.7901694e-05 1.4230248e-07 5.9571411e-06 1.8091970e-07 9.4554928e-08 -6.1949295e-08
9.9358333e+00 2.7854474e-07 1.7188657e-09 8.1321171e-08 3.4230133e-09 -1.9162876e-10 -2.3317728e-10 1.7949421e-05 1.4271981e-07 5.9720728e-06 1.8160105e-07 9.4537951e-08 -6.2060849e-08
9.9394444e+00 2.7912192e-07 2.1333988e-09 8.2180408e-08 2.8663713e-09 3.4919400e-11 -7.9655434e-10 1.7997236e-05 1.4324120e-07 5.9870509e-06 1.8226880e-07 9.4591350e-08 -6.2055281e-08
9.9430556e+00 2.7957135e-07 2.6794642e-09 8.1827853e-08 3.2974573e-09 4.5799576e-10 8.4795694e-10 1.8045128e-05 1.4377021e-07 6.0019089e-06 1.8298554e-07 9.4776819e-08 -6.1963477e-08
9.9466667e+00 2.8002493e-07 2.2037267e-09 8.0865385e-08 3.3185635e-09 1.2540250e-09 -5.3912034e-13 1.8096793e-05 1.4422885e-07 6.0178895e-06 1.8379815e-07 9.5006205e-08 -6.1989622e-08
9.9505556e+00 2.8053581e-07 1.7274262e-09 8.1621994e-08 3.6466476e-09 7.1214503e-10 -2.2355952e-10 1.8144856e-05 1.4458996e-07 6.0327954e-06 1.8455607e-07 9.5080524e-08 -6.1989441e-08
9.9541667e+00 2.8105178e-07 1.6058958e-09 8.1596431e-08 3.3495702e-09 -2.6125218e-11 2.2523212e-10 1.8193006e-05 1.4492292e-07 6.0476994e-06 1.8537640e-07 9.5131020e-08 -6.1958526e-08
9.9577778e+00 2.8156202e-07 1.4676294e-09 8.1600572e-08 4.2226843e-09 4.9224099e-10 6.0131961e-11 1.8267253e-05 1.4560483e-07 6.0706683e-06 1.8654746e-07 9.5166119e-08 -6.1976573e-08
9.9633333e+00 2.8233965e-07 2.6238168e-09 8.1879545e-08 2.8036842e-09 -2.8164811e-10 -1.6841300e-10 1.8315626e-05 1.4610125e-07 6.0856734e-06 1.8726483e-07 9.5096632e-08 -6.1945601e-08
9.9669444e+00 2.8287022e-07 1.9584949e-09 8.2423984e-08 3.8181973e-09 -3.5976778e-10 4.5430997e-10 1.8367818e-05 1.4648032e-07 6.1019339e-06 1.8818598e-07 9.5110104e-08 -6.1793030e-08
9.9708333e+00 2.8341565e-07 1.2906841e-09 8.2909021e-08 4.0773694e-09 4.7524276e-10 8.5344517e-10 1.8416373e-05 1.4674607e-07 6.1170330e-06 1.8892768e-07 9.5246836e-08 -6.1700010e-08
9.9744444e+00 2.8391833e-07 1.1623764e-09 8.2424771e-08 2.7690669e-09 7.8689283e-10 5.2001655e-12 1.8465013e-05 1.4704388e-07 6.1320647e-06 1.8957911e-07 9.5431607e-08 -6.1771792e-08
9.9780556e+00 2.8442087e-07 1.5866784e-09 8.2171533e-08 3.2441289e-09 9.1869311e-10 -6.6780202e-10 1.8513753e-05 1.4741310e-07 6.1472078e-06 1.9025038e-07 9.5601727e-08 -6.1886065e-08
9.9816667e+00 2.8508032e-07 1.8214836e-09 8.3643196e-08 2.9522101e-09 6.5163759e-10 -3.8703365e-10 1.8566363e-05 1.4785587e-07 6.1636005e-06 1.9106295e-07 9.5681422e-08 -6.1849933e-08
9.9855556e+00 2.8573871e-07 1.9737018e-09 8.3033989e-08 4.0126949e-09 3.1464205e-11 6.9674182e-10 1.8615314e-05 1.4830876e-07 6.1788157e-06 1.9197251e-07 9.5749739e-08 -6.1999546e-08
9.9891667e+00 2.8622243e-07 2.2067772e-09 8.3571290e-08 4.3832679e-09 5.9915081e-10 -2.0777884e-09 1.8664346e-05 1.4879249e-07 6.1940931e-06 1.9281008e-07 9.5891817e-08 -6.2112763e-08
9.9927778e+00 2.8669371e-07 2.2584424e-09 8.3715209e-08 3.3481557e-09 7.1234477e-10 1.0327081e-09 1.8713459e-05 1.4922555e-07 6.2093977e-06 1.9367213e-07 9.6169404e-08 -6.2078150e-08
9.9963889e+00 2.8717295e-07 1.7390280e-09 8.3868465e-08 4.6092259e-09 1.8499918e-09 -7.1320110e-10 1.8766444e-05 1.4973835e-07 6.2259133e-06 1.9460727e-07 9.6432854e-08 -6.2106427e-08
1.0000278e+01 2.8771202e-07 2.6564082e-09 8.4058101e-08 3.4062465e-09 4.0815577e-10 4.7082970e-10 1.8815736e-05 1.5019107e-07 6.2413289e-06 1.9537065e-07 9.6520132e-08 -6.1807868e-08
1.0003889e+01 2.8823506e-07 1.5226111e-09 8.4740904e-08 3.6403867e-09 3.9748328e-10 2.2850948e-09 1.8865116e-05 1.5066641e-07 6.2567607e-06 1.9615457e-07 9.6582452e-08 -6.1484295e-08
1.0007500e+01 2.8874204e-07 2.8651353e-09 8.4236912e-08 3.5957689e-09 1.7778153e-10 7.0173275e-10 1.8914578e-05 1.5125631e-07 6.2721678e-06 1.9693540e-07 9.6685975e-08 -6.1289924e-08
1.0011111e+01 2.8920709e-07 2.5800978e-09 8.4468898e-08 3.6119211e-09 7.7781194e-10 1.0924650e-09 1.8967932e-05 1.5180527e-07 6.2887943e-06 1.9793957e-07 9.6815124e-08 -6.1245584e-08
1.0015000e+01 2.8967054e-07 2.1252211e-09 8.4585854e-08 4.9952310e-09 3.2918008e-10 -7.1241412e-10 1.9017551e-05 1.5225467e-07 6.3042046e-06 1.9883797e-07 9.6988230e-08 -6.1185435e-08
1.0018611e+01 2.9011034e-07 2.0231413e-09 8.4155421e-08 3.2977157e-09 1.2687223e-09 1.2676397e-09 1.9094045e-05 1.5298318e-07 6.3279190e-06 2.0002655e-07 9.7366545e-08 -6.1008116e-08
1.0024167e+01 2.9085452e-07 2.3478661e-09 8.4630125e-08 3.8337530e-09 1.0011698e-09 -2.0372823e-10 1.9143873e-05 1.5348869e-07 6.3434088e-06 2.0078660e-07 9.7563054e-08 -6.0948135e-08
1.0027778e+01 2.9135848e-07 2.3183875e-09 8.4981369e-08 3.1820649e-09 8.1275992e-10 7.5739969e-10 1.9193791e-05 1.5394021e-07 6.3589829e-06 2.0155079e-07 9.7822080e-08 -6.0826665e-08
1.0031389e+01 2.9190896e-07 1.8495156e-09 8.5553236e-08 3.8720380e-09 1.5782511e-09 3.6386595e-10 1.9243802e-05 1.5439008e-07 6.3746071e-06 2.0236407e-07 9.7918361e-08 -6.0747955e-08
1.0035000e+01 2.9244970e-07 2.3031434e-09 8.5530459e-08 3.6350860e-09 -6.8950674e-10 3.6269120e-10 1.9297757e-05 1.5487731e-07 6.3914648e-06 2.0316895e-07 9.7843130e-08 -6.0695504e-08
1.0038889e+01 2.9295711e-07 1.8730798e-09 8.5874885e-08 3.2639060e-09 4.4668979e-11 8.6887375e-11 1.9347934e-05 1.5536213e-07 6.4070997e-06 2.0395844e-07 9.7848093e-08 -6.0768848e-08
1.0042500e+01 2.9333857e-07 2.6022172e-09 8.5325963e-08 4.0237436e-09 1.1449354e-12 -7.6390998e-10 1.9398177e-05 1.5585016e-07 6.4227134e-06 2.0476024e-07 9.7933127e-08 -6.0762987e-08
1.0046111e+01 2.9373152e-07 1.9027060e-09 8.5642705e-08 3.3774437e-09 7.8378419e-10 8.1800660e-10 1.9448498e-05 1.5634381e-07 6.4384666e-06 2.0549107e-07 9.8082152e-08 -6.0634380e-08
1.0049722e+01 2.9423543e-07 2.6539905e-09 8.6853092e-08 3.3686985e-09 5.9183217e-10 3.6913550e-10 1.9502779e-05 1.5690324e-07 6.4555339e-06 2.0631345e-07 9.8202134e-08 -6.0627456e-08
1.0053611e+01 2.9471605e-07 2.1411423e-09 8.6682855e-08 3.6803025e-09 4.3658090e-10 -3.0978433e-10 1.9553263e-05 1.5732227e-07 6.4713928e-06 2.0711095e-07 9.8283297e-08 -6.0670041e-08
1.0057222e+01 2.9515579e-07 1.7268421e-09 8.6971348e-08 3.6812257e-09 3.1261940e-10 -8.3304068e-11 1.9603825e-05 1.5784455e-07 6.4872190e-06 2.0790035e-07 9.8385054e-08 -6.0607928e-08
1.0060833e+01 2.9564103e-07 3.0941871e-09 8.6324087e-08 3.6055099e-09 6.2666910e-10 6.5665385e-10 1.9654474e-05 1.5837039e-07 6.5030644e-06 2.0866340e-07 9.8504416e-08 -6.0380244e-08
1.0064444e+01 2.9616741e-07 1.7597417e-09 8.7181446e-08 3.4380400e-09 4.7514088e-10 1.4450435e-09 1.9705214e-05 1.5883358e-07 6.5190142e-06 2.0947969e-07 9.8672870e-08 -6.0268442e-08
1.0068056e+01 2.9670451e-07 2.5158511e-09 8.7467304e-08 4.0969770e-09 1.0798152e-09 -4.1302389e-10 1.9759957e-05 1.5939390e-07 6.5362293e-06 2.1028840e-07 9.8910330e-08 -6.0134617e-08
1.0071944e+01 2.9725033e-07 2.2868999e-09 8.7571592e-08 2.8347563e-09 9.5556125e-10 1.5600923e-09 1.9810884e-05 1.5985716e-07 6.5522331e-06 2.1100597e-07 9.9007513e-08 -6.0096142e-08
1.0075556e+01 2.9780867e-07 1.9893106e-09 8.7668901e-08 3.7890192e-09 -5.8487820e-11 -1.2049390e-09 1.9889411e-05 1.6046315e-07 6.5769666e-06 2.1225490e-07 9.9160335e-08 -6.0403705e-08
1.0081111e+01 2.9859964e-07 1.6466556e-09 8.8370065e-08 3.7045588e-09 9.7542066e-10 -6.4043653e-10 1.9940559e-05 1.6087474e-07 6.5931521e-06 2.1305219e-07 9.9331007e-08 -6.0481205e-08
1.0084722e+01 2.9904548e-07 2.1526151e-09 8.8859197e-08 3.6549917e-09 6.0000614e-10 -7.4947191e-11 1.9991787e-05 1.6139299e-07 6.6093654e-06 2.1382468e-07 9.9473766e-08 -6.0423958e-08
1.0088333e+01 2.9952987e-07 2.6312783e-09 8.8675093e-08 3.4757403e-09 7.1776952e-10 6.0337751e-10 2.0047049e-05 1.6193211e-07 6.6268033e-06 2.1468900e-07 9.9636959e-08 -6.0315674e-08
1.0092222e+01 3.0005783e-07 1.9897424e-09 8.8629718e-08 3.9326691e-09 6.8103357e-10 3.2477363e-10 2.0098451e-05 1.6247379e-07 6.6430322e-06 2.1557949e-07 9.9718738e-08 -6.0226901e-08
1.0095833e+01 3.0054086e-07 3.0103149e-09 8.9074856e-08 4.2872188e-09 7.3844489e-11 4.9466357e-10 2.0149930e-05 1.6307340e-07 6.6593142e-06 2.1647877e-07 9.9809400e-08 -6.0045671e-08
1.0099444e+01 3.0097463e-07 2.5246243e-09 8.9211441e-08 4.0138688e-09 7.6303775e-10 1.1782325e-09 2.0201490e-05 1.6358021e-07 6.6756200e-06 2.1737728e-07 9.9937407e-08 -5.9876173e-08
1.0103056e+01 3.0147555e-07 2.1536255e-09 8.9335409e-08 4.2800890e-09 4.1856514e-10 3.8636030e-10 2.0257116e-05 1.6402224e-07 6.6932703e-06 2.1831600e-07 1.0016203e-07 -5.9687194e-08
1.0106944e+01 3.0206034e-07 1.6351919e-09 9.0128878e-08 3.7660877e-09 1.5067741e-09 1.2334630e-09 2.0308867e-05 1.6444968e-07 6.7096701e-06 2.1912598e-07 1.0040640e-07 -5.9468797e-08
1.0110556e+01 3.0262079e-07 2.3104028e-09 8.9447644e-08 3.7106340e-09 7.4895202e-10 7.8251350e-10 2.0360703e-05 1.6501230e-07 6.7261183e-06 2.1990363e-07 1.0050435e-07 -5.9360557e-08
1.0114167e+01 3.0306305e-07 2.8829526e-09 9.0658935e-08 3.4677010e-09 1.5520363e-10 2.1662374e-10 NaN 1.6562101e-07 6.7426257e-06 2.2071539e-07 1.0050558e-07 -5.9301167e-08
1.0117778e+01 NaN 2.7359456e-09 9.0094863e-08 4.0254433e-09 -1.4382586e-10 3.3158785e-10 NaN 1.6621232e-07 6.7603555e-06 2.2167844e-07 1.0051749e-07 -5.9303152e-08
1.0121667e+01 NaN 2.3324445e-09 9.0177663e-08 4.2292750e-09 2.4590226e-10 -3.4860201e-10 NaN 1.6675454e-07 6.7768075e-06 2.2252650e-07 1.0056073e-07 -5.9353600e-08
1.0125278e+01 NaN 2.6726018e-09 8.9970607e-08 3.5989291e-09 1.5325579e-10 -1.1706616e-10 NaN 1.6737222e-07 6.7933079e-06 2.2331289e-07 1.0060787e-07 -5.9384604e-08
1.0128889e+01 NaN 3.0290855e-09 9.0707182e-08 3.6600712e-09 2.8183467e-10 -1.6912555e-10 NaN 1.6798912e-07 6.8110593e-06 2.2418885e-07 1.0077958e-07 -5.9365052e-08
1.0132778e+01 NaN 2.2586662e-09 8.9784063e-08 3.8481373e-09 1.1900004e-09 3.3671369e-10 NaN 1.6851239e-07 6.8272166e-06 2.2502348e-07 1.0102206e-07 -5.9427425e-08
1.0136389e+01 NaN 2.5715351e-09 8.7137478e-08 3.8561786e-09 1.0482740e-09 -9.1246792e-10 NaN 1.6919998e-07 6.8512971e-06 2.2629442e-07 1.0132928e-07 -5.9495655e-08
1.0141944e+01 NaN 1.5539986e-09 8.4254099e-08 3.7694696e-09 7.9503844e-10 5.0308692e-10 NaN 1.6968052e-07 6.8663811e-06 2.2715392e-07 1.0148572e-07 -5.9465736e-08
1.0145556e+01 NaN 2.8817690e-09 8.0914049e-08 4.1643936e-09 6.4901221e-10 -2.2690743e-10 NaN 1.7033609e-07 6.8808175e-06 2.2794064e-07 1.0169644e-07 -5.9455108e-08
1.0149167e+01 NaN 3.1695764e-09 7.7162786e-08 3.0976185e-09 1.2960826e-09 3.2501423e-10 NaN 1.7096203e-07 6.8946218e-06 2.2871088e-07 1.0194362e-07 -5.9403154e-08
1.0152778e+01 NaN 2.6083669e-09 7.3992963e-08 4.0122998e-09 9.8557215e-10 1.5455719e-10 NaN 1.7157696e-07 6.9089481e-06 2.2965846e-07 1.0216291e-07 -5.9413486e-08
1.0156667e+01 NaN 2.6624505e-09 7.1673315e-08 4.1097571e-09 8.9403769e-10 -2.4311572e-10 NaN 1.7209080e-07 6.9218505e-06 2.3039261e-07 1.0240036e-07 -5.9527962e-08
1.0160278e+01 NaN 2.0807130e-09 6.9607627e-08 2.6670185e-09 1.2978889e-09 -8.1359045e-10 NaN 1.7251899e-07 6.9343069e-06 2.3112004e-07 1.0254825e-07 -5.9471451e-08
1.0163889e+01 NaN 1.8718256e-09 6.6788488e-08 4.0477894e-09 6.7198360e-11 1.3352331e-09 NaN 1.7295331e-07 6.9463652e-06 2.3190284e-07 1.0270662e-07 -5.9408681e-08
1.0167500e+01 NaN 2.1372357e-09 6.5248252e-08 3.1780539e-09 1.3946598e-09 -7.5581793e-10 NaN 1.7339982e-07 6.9591158e-06 2.3270558e-07 1.0288129e-07 -5.9439841e-08
1.0171389e+01 NaN 1.6900174e-09 6.4397235e-08 3.7025242e-09 1.0257819e-10 4.8873009e-10 NaN 1.7367526e-07 6.9707022e-06 2.3340618e-07 1.0303295e-07 -5.9297629e-08
1.0175000e+01 NaN 8.5246251e-10 6.2472323e-08 2.7645442e-09 1.2973476e-09 8.2400008e-10 NaN 1.7405499e-07 6.9819142e-06 2.3405719e-07 1.0326372e-07 -5.9137676e-08
1.0178611e+01 NaN 2.6528017e-09 6.0298062e-08 3.2448410e-09 8.3283465e-10 6.5248816e-10 NaN 1.7461486e-07 6.9937005e-06 2.3478660e-07 1.0343871e-07 -5.8873101e-08
1.0182500e+01 NaN 2.1460849e-09 5.9542306e-08 3.0072321e-09 6.6704223e-10 1.6152943e-09 NaN 1.7502860e-07 7.0044776e-06 2.3551396e-07 1.0358389e-07 -5.8603051e-08
1.0186111e+01 NaN 1.6729834e-09 5.8466745e-08 3.7068466e-09 6.7304966e-10 8.7748148e-10 NaN 1.7540250e-07 7.0149592e-06 2.3623377e-07 1.0375002e-07 -5.8571893e-08
1.0189722e+01 NaN 1.7784396e-09 5.6304968e-08 2.9375198e-09 8.6052075e-10 -5.8987076e-10 NaN 1.7590068e-07 7.0252667e-06 2.3696304e-07 1.0383529e-07 -5.8577305e-08
1.0193333e+01 NaN 2.8201767e-09 5.6561796e-08 3.7942107e-09 -7.3469875e-11 5.3990756e-10 NaN 1.7663000e-07 7.0409451e-06 2.3809324e-07 1.0383829e-07 -5.8529321e-08
1.0198889e+01 NaN 1.5557188e-09 5.5027977e-08 2.9869714e-09 9.1514996e-11 -2.5200096e-10 NaN 1.7701892e-07 7.0508844e-06 2.3872889e-07 1.0393900e-07 -5.8443156e-08
1.0202500e+01 NaN 2.0343375e-09 5.3806943e-08 2.8806049e-09 8.3812555e-10 1.0473665e-09 NaN 1.7749023e-07 7.0606759e-06 2.3941873e-07 1.0411648e-07 -5.8246820e-08
1.0206111e+01 NaN 2.3161888e-09 5.3409149e-08 3.4871497e-09 8.0011124e-10 7.6497079e-10 NaN 1.7794412e-07 7.0711354e-06 2.4019666e-07 1.0419027e-07 -5.8120532e-08
1.0210000e+01 NaN 1.5742797e-09 5.2940438e-08 3.1808482e-09 -1.6763482e-10 3.1749979e-10 NaN 1.7832108e-07 7.0806213e-06 2.4087474e-07 1.0422008e-07 -5.8156396e-08
1.0213611e+01 NaN 1.9054012e-09 5.0929021e-08 3.0783690e-09 4.4280674e-10 -6.4855856e-10 NaN 1.7868475e-07 7.0899601e-06 2.4148581e-07 1.0427159e-07 -5.8137796e-08
1.0217222e+01 NaN 1.4515248e-09 5.1329533e-08 2.5622791e-09 3.2690356e-11 8.2025894e-10 NaN 1.7902572e-07 7.0999489e-06 2.4205852e-07 1.0435340e-07 -5.7906608e-08
1.0221111e+01 NaN 1.4711097e-09 5.0234972e-08 2.3466065e-09 6.6849554e-10 1.1613478e-09 NaN 1.7942674e-07 7.1091024e-06 2.4261139e-07 1.0454157e-07 -5.7777151e-08
1.0224722e+01 NaN 2.2305284e-09 4.9994620e-08 2.7568598e-09 1.0685188e-09 3.3644433e-11 NaN 1.7981590e-07 7.1181463e-06 2.4322418e-07 1.0469430e-07 -5.7690734e-08
1.0228333e+01 NaN 1.3617963e-09 4.9035504e-08 2.8996368e-09 3.4130254e-10 7.6405012e-10 NaN 1.8020563e-07 7.1270081e-06 2.4382777e-07 1.0466962e-07 -5.7623053e-08
1.0231944e+01 NaN 2.2357118e-09 4.7999579e-08 2.6719810e-09 -5.6915372e-10 -1.3930391e-10 NaN 1.8048344e-07 7.1364357e-06 2.4455298e-07 1.0471884e-07 -5.7721479e-08
1.0235833e+01 NaN 1.4546583e-10 4.7858222e-08 3.5441213e-09 9.9105903e-10 -7.0435074e-10 NaN 1.8063398e-07 7.1451409e-06 2.4520004e-07 1.0499021e-07 -5.7794282e-08
1.0239444e+01 NaN 1.2441148e-09 4.7463467e-08 2.4287338e-09 1.5139037e-09 3.2329382e-11 NaN 1.8105325e-07 7.1537317e-06 2.4575841e-07 1.0525505e-07 -5.7725814e-08
1.0243056e+01 NaN 2.6260825e-09 4.6604650e-08 2.7254002e-09 9.3070053e-10 5.9968029e-10 NaN 1.8156362e-07 7.1622356e-06 2.4623497e-07 1.0530507e-07 -5.7553205e-08
1.0246667e+01 NaN 2.0850094e-09 4.6511690e-08 1.6736022e-09 -4.6893610e-10 9.9362827e-10 NaN 1.8201888e-07 7.1713330e-06 2.4678109e-07 1.0537248e-07 -5.7485237e-08
1.0250556e+01 NaN 1.8172748e-09 4.5989167e-08 3.0074418e-09 1.0467142e-09 -4.1103924e-10 NaN 1.8230723e-07 7.1796456e-06 2.4740221e-07 1.0550200e-07 -5.7452514e-08
1.0254167e+01 NaN 8.4441128e-10 4.5032595e-08 2.7259708e-09 1.4887237e-10 7.1309754e-10 NaN 1.8263039e-07 7.1921353e-06 2.4833616e-07 1.0561903e-07 -5.7130236e-08
1.0259722e+01 NaN 1.0945458e-09 4.3861993e-08 2.8777632e-09 5.5332374e-10 1.2205680e-09 NaN 1.8294289e-07 7.2001691e-06 2.4888620e-07 1.0574806e-07 -5.6994319e-08
1.0263333e+01 NaN 1.7900194e-09 4.4107260e-08 2.1995121e-09 6.3774971e-10 3.4047669e-11 NaN 1.8323626e-07 7.2081688e-06 2.4935670e-07 1.0576330e-07 -5.6834084e-08
1.0266944e+01 NaN 9.1809937e-10 4.3489020e-08 2.1435817e-09 -4.9714696e-10 1.4450503e-09 NaN 1.8351316e-07 7.2160180e-06 2.4986014e-07 1.0580230e-07 -5.6600218e-08
1.0270556e+01 NaN 1.6378253e-09 4.2458713e-08 2.5034786e-09 8.5716288e-10 7.1371200e-10 NaN 1.8382413e-07 7.2244332e-06 2.5046496e-07 1.0599161e-07 -5.6493141e-08
1.0274444e+01 NaN 1.0276798e-09 4.3105143e-08 2.6807213e-09 7.6550811e-10 2.0408671e-10 NaN 1.8407861e-07 7.2322224e-06 2.5103521e-07 1.0615843e-07 -5.6423784e-08
1.0278056e+01 NaN 1.3213017e-09 4.2185714e-08 2.5831331e-09 7.7435795e-10 4.3613420e-10 NaN 1.8443696e-07 7.2398386e-06 2.5147026e-07 1.0633133e-07 -5.6182682e-08
1.0281667e+01 NaN 1.9866273e-09 4.1210928e-08 1.4327080e-09 8.2164786e-10 1.7894262e-09 NaN 1.8482241e-07 7.2473482e-06 2.5191211e-07 1.0643688e-07 -5.5887060e-08
1.0285278e+01 NaN 1.5713106e-09 4.1019499e-08 2.6458747e-09 1.5266643e-10 9.3939201e-10 NaN 1.8523595e-07 7.2554530e-06 2.5250134e-07 1.0654562e-07 -5.5692381e-08
1.0289167e+01 NaN 1.9733302e-09 4.1387506e-08 2.4047358e-09 7.7937563e-10 7.2928195e-10 NaN 1.8569565e-07 7.2629292e-06 2.5303719e-07 1.0668047e-07 -5.5456136e-08
1.0292778e+01 NaN 2.2700277e-09 4.0476941e-08 2.5415273e-09 4.6541386e-10 1.4514396e-09 NaN 1.8612173e-07 7.2703169e-06 2.5368465e-07 1.0671538e-07 -5.5233309e-08
1.0296389e+01 NaN 1.6630942e-09 4.0416761e-08 3.4350547e-09 -1.4315838e-10 6.0542732e-10 NaN 1.8660441e-07 7.2782366e-06 2.5430986e-07 1.0680401e-07 -5.5143535e-08
1.0300278e+01 NaN 2.4741109e-09 4.0109124e-08 1.9239153e-09 9.0284124e-10 1.6406560e-10 NaN 1.8712490e-07 7.2855273e-06 2.5476424e-07 1.0703160e-07 -5.5077977e-08
1.0303889e+01 NaN 2.3304401e-09 3.9723350e-08 2.2703188e-09 1.1979493e-09 4.4108551e-10 NaN 1.8756860e-07 7.2927179e-06 2.5521935e-07 1.0722216e-07 -5.4995159e-08
1.0307500e+01 NaN 1.7652371e-09 3.9013287e-08 1.9306753e-09 5.6112126e-10 3.2339022e-10 NaN 1.8797023e-07 7.2998146e-06 2.5573465e-07 1.0716886e-07 -5.4930865e-08
1.0311111e+01 NaN 1.9420837e-09 3.8695279e-08 2.8259133e-09 -1.0531915e-09 2.7009147e-10 NaN 1.8833480e-07 7.3106598e-06 2.5652736e-07 1.0702857e-07 -5.4785469e-08
1.0316667e+01 NaN 2.4533061e-10 3.8494097e-08 1.9303499e-09 2.1148395e-10 6.0228068e-10 NaN 1.8848244e-07 7.3176386e-06 2.5701754e-07 1.0696152e-07 -5.4532240e-08
1.0320278e+01 NaN 1.1175636e-09 3.7923305e-08 2.5944412e-09 -8.3040360e-10 1.7352218e-09 NaN 1.8876398e-07 7.3250367e-06 2.5756505e-07 1.0688360e-07 -5.4344689e-08
1.0324167e+01 NaN 1.2956223e-09 3.7299332e-08 2.0984523e-09 1.6249310e-10 -1.2763988e-10 NaN 1.8908434e-07 7.3318768e-06 2.5801171e-07 1.0693410e-07 -5.4299167e-08
1.0327778e+01 NaN 1.6615669e-09 3.7598710e-08 2.0245919e-09 3.0371107e-10 5.4783744e-10 NaN 1.8958486e-07 7.3386827e-06 2.5850787e-07 1.0702881e-07 -5.4271183e-08
1.0331389e+01 NaN 2.9586165e-09 3.6925747e-08 2.5553210e-09 5.7051329e-10 -2.8951812e-10 NaN 1.9014136e-07 7.3454320e-06 2.5901525e-07 1.0721292e-07 -5.4175633e-08
1.0335000e+01 NaN 2.1782750e-09 3.6978595e-08 2.1282443e-09 1.1289521e-09 1.1715155e-09 NaN 1.9050778e-07 7.3526840e-06 2.5956397e-07 1.0739524e-07 -5.4112523e-08
1.0338889e+01 NaN 9.6246356e-10 3.6758146e-08 2.5750406e-09 4.3375177e-10 -6.3057310e-10 NaN 1.9076941e-07 7.3594025e-06 2.6011718e-07 1.0746218e-07 -5.4280318e-08
1.0342500e+01 NaN 1.4526382e-09 3.6808560e-08 2.5315219e-09 1.8421647e-10 -9.1829816e-10 NaN 1.9102585e-07 7.3660382e-06 2.6066229e-07 1.0751747e-07 -5.4276599e-08
1.0346111e+01 NaN 9.1449056e-10 3.5851331e-08 2.5002291e-09 3.2613313e-10 9.5262262e-10 NaN 1.9116433e-07 7.3726343e-06 2.6119941e-07 1.0767620e-07 -5.4143988e-08
1.0349722e+01 NaN 3.6375203e-10 3.6375284e-08 2.4578649e-09 1.1390564e-09 2.7147518e-10 NaN 1.9147425e-07 7.3796967e-06 2.6166431e-07 1.0787309e-07 -5.4120083e-08
1.0353611e+01 NaN 2.2927109e-09 3.5433331e-08 1.5269558e-09 5.4855842e-10 -6.6575365e-11 NaN 1.9195013e-07 7.3861735e-06 2.6204953e-07 1.0801656e-07 -5.4134357e-08
1.0357222e+01 NaN 2.1000240e-09 3.5486881e-08 2.0289502e-09 7.7576322e-10 -6.5178883e-11 NaN 1.9239771e-07 7.3926103e-06 2.6257392e-07 1.0821321e-07 -5.3940224e-08
1.0360833e+01 NaN 2.0315011e-09 3.4996223e-08 2.8115594e-09 1.0394760e-09 1.8571737e-09 NaN 1.9257787e-07 7.3989929e-06 2.6313374e-07 1.0832574e-07 -5.3666679e-08
1.0364444e+01 NaN -3.6846831e-10 3.4892329e-08 2.3559952e-09 -7.5034581e-13 6.6785574e-10 NaN 1.9269059e-07 7.4058248e-06 2.6365316e-07 1.0839106e-07 -5.3589663e-08
1.0368333e+01 NaN 1.3346478e-09 3.4573236e-08 2.0962161e-09 5.6066946e-10 -7.7141225e-12 NaN 1.9305845e-07 7.4120709e-06 2.6416817e-07 1.0851230e-07 -5.3468088e-08
1.0371944e+01 NaN 2.0609096e-09 3.3820839e-08 2.6576822e-09 5.5843583e-10 1.1299409e-09 NaN 1.9382373e-07 7.4215721e-06 2.6495203e-07 1.0865701e-07 -5.3290197e-08
1.0377500e+01 NaN 2.5307884e-09 3.3802928e-08 2.0454968e-09 3.0986698e-10 -6.2593334e-11 NaN 1.9424725e-07 7.4277305e-06 2.6535249e-07 1.0880620e-07 -5.3273348e-08
1.0381111e+01 NaN 1.3786096e-09 3.3631590e-08 1.6510362e-09 1.0672829e-09 2.1812000e-10 NaN 1.9456562e-07 7.4338166e-06 2.6577471e-07 1.0898028e-07 -5.3262637e-08
1.0384722e+01 NaN 1.5602091e-09 3.3010275e-08 2.2464102e-09 5.3960144e-10 -1.1925279e-10 NaN 1.9487231e-07 7.4398585e-06 2.6619702e-07 1.0906643e-07 -5.3294469e-08
1.0388333e+01 NaN 1.2707868e-09 3.3148364e-08 1.6518043e-09 2.5557912e-10 -1.7457592e-10 NaN 1.9522484e-07 7.4463404e-06 2.6662851e-07 1.0922122e-07 -5.3196438e-08
1.0392222e+01 NaN 1.7508908e-09 3.2757938e-08 2.0466463e-09 1.0712305e-09 1.0148443e-09 NaN 1.9569372e-07 7.4522569e-06 2.6710498e-07 1.0941489e-07 -5.3110609e-08
1.0395833e+01 NaN 2.5772354e-09 3.2027486e-08 2.3516007e-09 7.1647771e-10 -2.2257904e-10 NaN 1.9618083e-07 7.4580948e-06 2.6761580e-07 1.0955864e-07 -5.2982055e-08
1.0399444e+01 NaN 1.9191288e-09 3.1896399e-08 2.3636563e-09 6.1046112e-10 1.4092306e-09 NaN 1.9661147e-07 7.4644181e-06 2.6814490e-07 1.0965921e-07 -5.2626446e-08
1.0403333e+01 NaN 1.7720683e-09 3.2397309e-08 2.1714482e-09 2.5153712e-10 1.6388421e-09 NaN 1.9694767e-07 7.4703104e-06 2.6861095e-07 1.0979488e-07 -5.2283926e-08
1.0406944e+01 NaN 1.3313776e-09 3.2122842e-08 2.1305816e-09 1.0008245e-09 1.5228826e-09 NaN 1.9731494e-07 7.4760867e-06 2.6911030e-07 1.1004817e-07 -5.2002604e-08
1.0410556e+01 NaN 2.0587905e-09 3.1127831e-08 2.4788322e-09 1.3372661e-09 1.0739381e-09 NaN 1.9776281e-07 7.4817970e-06 2.6958702e-07 1.1025612e-07 -5.1806813e-08
1.0414167e+01 NaN 2.0754186e-09 3.1398722e-08 1.9216020e-09 5.8222720e-10 7.3336451e-10 NaN 1.9804934e-07 7.4878588e-06 2.7009569e-07 1.1026430e-07 -5.1629342e-08
1.0418056e+01 NaN 3.8055072e-10 3.0236122e-08 2.4384104e-09 -5.1213795e-10 7.8781340e-10 NaN 1.9828590e-07 7.4934580e-06 2.7059406e-07 1.1029312e-07 -5.1494884e-08
1.0421667e+01 NaN 1.8030543e-09 3.1074826e-08 2.1619995e-09 7.7820744e-10 4.5334084e-10 NaN 1.9864638e-07 7.4990450e-06 2.7102996e-07 1.1040750e-07 -5.1408856e-08
1.0425278e+01 NaN 1.5244296e-09 3.0102207e-08 1.8616477e-09 2.7757935e-10 3.4076113e-10 NaN 1.9897918e-07 7.5045475e-06 2.7151855e-07 1.1044961e-07 -5.1297984e-08
1.0428889e+01 NaN 1.5475464e-09 3.0149584e-08 2.6484478e-09 1.1113656e-10 6.8267393e-10 NaN 1.9944316e-07 7.5129943e-06 2.7226354e-07 1.1048939e-07 -5.1089170e-08
1.0434444e+01 NaN 1.2363320e-09 2.9969910e-08 1.8214554e-09 1.2755138e-10 5.7020833e-10 NaN 1.9971626e-07 7.5184288e-06 2.7274374e-07 1.1062949e-07 -5.1161300e-08
1.0438056e+01 NaN 1.2845957e-09 2.9537982e-08 2.6112391e-09 1.1656391e-09 -1.2360245e-09 NaN 1.9989781e-07 7.5238540e-06 2.7319320e-07 1.1073437e-07 -5.1282524e-08
1.0441667e+01 NaN 3.9126548e-10 2.9867602e-08 1.5375470e-09 -1.9749350e-10 1.1703418e-10 NaN 2.0014642e-07 7.5297075e-06 2.7360424e-07 1.1070077e-07 -5.1261698e-08
1.0445556e+01 NaN 1.7396715e-09 2.9648959e-08 1.9856842e-09 -9.0472990e-11 6.1476582e-11 NaN 2.0054323e-07 7.5349986e-06 2.7403728e-07 1.1071498e-07 -5.1260271e-08
1.0449167e+01 NaN 1.9231977e-09 2.8287623e-08 2.0116374e-09 2.2165023e-10 -4.8301158e-11 NaN 2.0093236e-07 7.5402112e-06 2.7447178e-07 1.1072883e-07 -5.1246562e-08
1.0452778e+01 NaN 1.6688038e-09 2.8790626e-08 1.9990740e-09 -9.3789357e-11 1.7484449e-10 NaN 2.0125967e-07 7.5459102e-06 2.7489971e-07 1.1079101e-07 -5.1324142e-08
1.0456667e+01 NaN 1.1366876e-09 2.9155120e-08 1.6689556e-09 6.2672634e-10 -8.3981397e-10 NaN 2.0154600e-07 7.5510834e-06 2.7524199e-07 1.1099257e-07 -5.1310335e-08
1.0460278e+01 NaN 1.5063874e-09 2.7490654e-08 1.4905062e-09 1.2338169e-09 9.6726180e-10 NaN 2.0181430e-07 7.5561725e-06 2.7566623e-07 1.1112720e-07 -5.1235273e-08
1.0463889e+01 NaN 9.7025953e-10 2.8235270e-08 2.4256094e-09 8.9061065e-12 -2.7438621e-10 NaN 2.0208137e-07 7.5613220e-06 2.7612048e-07 1.1123948e-07 -5.1233317e-08
1.0467500e+01 NaN 1.4949162e-09 2.8151298e-08 1.7673829e-09 1.0275685e-09 2.9244031e-10 NaN 2.0251295e-07 7.5668930e-06 2.7651338e-07 1.1133733e-07 -5.1132154e-08
1.0471389e+01 NaN 2.2043505e-09 2.8493429e-08 1.6003321e-09 -1.8886671e-10 5.7467506e-10 NaN 2.0290030e-07 7.5720657e-06 2.7691174e-07 1.1138142e-07 -5.1037278e-08
1.0475000e+01 NaN 1.3712296e-09 2.8146758e-08 2.0769237e-09 5.9587066e-10 3.0109763e-10 NaN 2.0320273e-07 7.5771214e-06 2.7727129e-07 1.1147152e-07 -5.1021974e-08
1.0478611e+01 NaN 1.4203869e-09 2.7212573e-08 1.2419959e-09 2.3580729e-10 -1.5982504e-10 NaN 2.0352329e-07 7.5824919e-06 2.7763345e-07 1.1155930e-07 -5.1039018e-08
1.0482500e+01 NaN 1.3272987e-09 2.7393058e-08 1.8622134e-09 5.1659062e-10 1.3732668e-11 NaN 2.0377873e-07 7.5874487e-06 2.7800279e-07 1.1172378e-07 -5.1042216e-08
1.0486111e+01 NaN 1.0305894e-09 2.6883915e-08 1.5470814e-09 1.0016388e-09 -4.3250691e-11 NaN 2.0400657e-07 7.5923066e-06 2.7842882e-07 1.1178593e-07 -5.1106379e-08
1.0489722e+01 NaN 1.0725954e-09 2.6309977e-08 2.3854853e-09 -4.2787146e-10 -5.4902401e-10 NaN 2.0436487e-07 7.5996884e-06 2.7915617e-07 1.1184108e-07 -5.1308382e-08
1.0495278e+01 NaN 1.0771736e-09 2.6229389e-08 1.9786133e-09 7.5875637e-10 -6.6299750e-10 NaN 2.0461449e-07 7.6044686e-06 2.7960981e-07 1.1204509e-07 -5.1298107e-08
1.0498889e+01 NaN 1.2270266e-09 2.6112868e-08 2.2088258e-09 1.1244076e-09 7.5784793e-10 NaN 2.0486343e-07 7.6096149e-06 2.8009662e-07 1.1230525e-07 -5.1174822e-08
1.0502778e+01 NaN 9.0675472e-10 2.6213752e-08 1.9638225e-09 1.1054871e-09 2.9887693e-10 NaN 2.0513120e-07 7.6143296e-06 2.8048399e-07 1.1251912e-07 -5.1085297e-08
1.0506389e+01 NaN 1.5649989e-09 2.5411964e-08 1.6119150e-09 8.6877237e-10 5.2750703e-10 NaN 2.0548308e-07 7.6190453e-06 2.8084376e-07 1.1265860e-07 -5.1007823e-08
1.0510000e+01 NaN 1.6830804e-09 2.6223955e-08 1.7090401e-09 4.1868678e-10 1.8764604e-10 NaN 2.0573874e-07 7.6237976e-06 2.8129094e-07 1.1263034e-07 -5.0985911e-08
1.0513611e+01 NaN 6.7690045e-10 2.5813986e-08 2.4188010e-09 -6.7953317e-10 1.4616644e-11 NaN 2.0595948e-07 7.6288408e-06 2.8180897e-07 1.1258751e-07 -5.0948551e-08
1.0517500e+01 NaN 1.2150973e-09 2.5463751e-08 2.0214011e-09 3.1239088e-10 3.0561019e-10 NaN 2.0614305e-07 7.6335098e-06 2.8222022e-07 1.1269037e-07 -5.0925703e-08
1.0521111e+01 NaN 4.7945745e-10 2.5660903e-08 1.7747416e-09 6.3713338e-10 -9.4703897e-11 NaN 2.0630643e-07 7.6381540e-06 2.8259168e-07 1.1284939e-07 -5.0964335e-08
1.0524722e+01 NaN 1.0286423e-09 2.5193656e-08 1.6541697e-09 8.3072568e-10 -2.6190020e-10 NaN 2.0655290e-07 7.6427941e-06 2.8291721e-07 1.1300189e-07 -5.1039353e-08
1.0528333e+01 NaN 1.2464299e-09 2.5614340e-08 1.3507074e-09 5.7694679e-10 -4.3057887e-10 NaN 2.0685555e-07 7.6478106e-06 2.8327754e-07 1.1306064e-07 -5.0948115e-08
1.0532222e+01 NaN 1.3476986e-09 2.5392582e-08 1.7378581e-09 -7.3374800e-11 1.2126241e-09 NaN 2.0717162e-07 7.6523862e-06 2.8364098e-07 1.1312093e-07 -5.0844852e-08
1.0535833e+01 NaN 1.5699060e-09 2.4709350e-08 1.6169856e-09 6.2989787e-10 -2.5943336e-10 NaN 2.0747833e-07 7.6568567e-06 2.8394063e-07 1.1313870e-07 -5.0870515e-08
1.0539444e+01 NaN 1.2612986e-09 2.4242129e-08 1.1489662e-09 -4.6584629e-10 2.2550575e-11 NaN 2.0778254e-07 7.6613189e-06 2.8425566e-07 1.1313271e-07 -5.0847182e-08
1.0543056e+01 NaN 1.5467965e-09 2.4618710e-08 1.7590264e-09 4.1059112e-10 1.9283260e-10 NaN 2.0807311e-07 7.6657682e-06 2.8455368e-07 1.1320183e-07 -5.0762384e-08
1.0546667e+01 NaN 1.1353378e-09 2.4101106e-08 9.9195959e-10 2.2739122e-10 5.8991329e-10 NaN 2.0857972e-07 7.6729188e-06 2.8503137e-07 1.1340598e-07 -5.0585109e-08
1.0552500e+01 NaN 1.7595735e-09 2.4369323e-08 1.7376548e-09 9.3916477e-10 4.2308618e-10 NaN 2.0891947e-07 7.6773324e-06 2.8541828e-07 1.1362623e-07 -5.0584538e-08
1.0556111e+01 NaN 1.3765887e-09 2.3958412e-08 1.8338551e-09 1.0939858e-09 -4.1781443e-10 NaN 2.0921582e-07 7.6816671e-06 2.8580825e-07 1.1387384e-07 -5.0497117e-08
1.0559722e+01 NaN 1.3589295e-09 2.3506929e-08 1.7659086e-09 1.1916338e-09 1.2247808e-09 NaN 2.0950806e-07 7.6860002e-06 2.8618521e-07 1.1405433e-07 -5.0244629e-08
1.0563333e+01 NaN 1.3387486e-09 2.3940287e-08 1.7136946e-09 4.7440420e-10 1.1058797e-09 NaN 2.0974633e-07 7.6903877e-06 2.8655655e-07 1.1412110e-07 -4.9955647e-08
1.0566944e+01 NaN 8.6061104e-10 2.4101953e-08 1.7140237e-09 1.4195825e-10 1.5616383e-09 NaN 2.1007008e-07 7.6950555e-06 2.8703253e-07 1.1417672e-07 -4.9637604e-08
1.0570833e+01 NaN 1.9144404e-09 2.3359593e-08 2.3658471e-09 3.3476019e-10 1.1644450e-09 NaN 2.1040429e-07 7.6993043e-06 2.8740923e-07 1.1423181e-07 -4.9416613e-08
1.0574444e+01 NaN 1.1705660e-09 2.3164166e-08 1.1113983e-09 1.7372443e-10 8.7547937e-10 NaN 2.1070087e-07 7.7035543e-06 2.8775505e-07 1.1434963e-07 -4.9231715e-08
1.0578056e+01 NaN 1.5670226e-09 2.3372620e-08 2.0807144e-09 9.1390668e-10 8.3126682e-10 NaN 2.1102132e-07 7.7077248e-06 2.8813016e-07 1.1446716e-07 -4.8997655e-08
1.0581667e+01 NaN 1.3910206e-09 2.2293905e-08 1.3818801e-09 1.7098849e-10 1.3292904e-09 NaN 2.1145056e-07 7.7122282e-06 2.8847819e-07 1.1467563e-07 -4.8779143e-08
1.0585556e+01 NaN 2.2881675e-09 2.3496119e-08 1.6011966e-09 1.6158654e-09 5.4366903e-10 NaN 2.1181172e-07 7.7164688e-06 2.8885005e-07 1.1484998e-07 -4.8739898e-08
1.0589167e+01 NaN 1.0456060e-09 2.2937049e-08 1.8313774e-09 -6.4689052e-12 -1.8140987e-10 NaN 2.1210242e-07 7.7206196e-06 2.8924728e-07 1.1497853e-07 -4.8742609e-08
1.0592778e+01 NaN 1.6377665e-09 2.2513947e-08 1.8353634e-09 1.1930468e-09 1.5638182e-10 NaN 2.1242850e-07 7.7247000e-06 2.8970664e-07 1.1520275e-07 -4.8763817e-08
1.0596389e+01 NaN 1.3722694e-09 2.2166009e-08 2.4048681e-09 8.7672702e-10 -3.5214874e-10 NaN 2.1271853e-07 7.7290203e-06 2.9017406e-07 1.1544281e-07 -4.8675182e-08
1.0600278e+01 NaN 1.1136874e-09 2.1762397e-08 1.6016339e-09 1.1808847e-09 1.1118794e-09 NaN 2.1301478e-07 7.7329684e-06 2.9058570e-07 1.1556611e-07 -4.8592775e-08
1.0603889e+01 NaN 1.6209290e-09 2.1468260e-08 2.1981085e-09 -4.2702013e-11 -3.5119347e-10 NaN 2.1342155e-07 7.7369220e-06 2.9107464e-07 1.1574868e-07 -4.8662975e-08
1.0607500e+01 NaN 2.1338926e-09 2.1823582e-08 2.3152116e-09 1.7279317e-09 -2.9681178e-10 NaN 2.1399476e-07 7.7431258e-06 2.9179257e-07 1.1608774e-07 -4.8592048e-08
1.0613056e+01 NaN 1.3053587e-09 2.2331470e-08 1.9923493e-09 3.0647125e-10 7.2237577e-10 NaN 2.1429050e-07 7.7471297e-06 2.9217669e-07 1.1629904e-07 -4.8350366e-08
1.0616667e+01 NaN 1.4245612e-09 2.1511171e-08 1.5533229e-09 1.6439149e-09 1.5085281e-09 NaN 2.1461870e-07 7.7513438e-06 2.9258165e-07 1.1655871e-07 -4.8083951e-08
1.0620556e+01 NaN 1.3885461e-09 2.1337177e-08 1.9178001e-09 5.8189641e-10 7.7503258e-10 NaN 2.1496806e-07 7.7551734e-06 2.9297499e-07 1.1677006e-07 -4.8025280e-08
1.0624167e+01 NaN 1.8363361e-09 2.0596109e-08 1.7129852e-09 1.3690272e-09 -2.3345341e-10 NaN 2.1532350e-07 7.7590236e-06 2.9333843e-07 1.1691856e-07 -4.8003286e-08
1.0627778e+01 NaN 1.4446743e-09 2.1563636e-08 1.6418701e-09 1.7198716e-12 4.3647448e-10 NaN 2.1559395e-07 7.7628742e-06 2.9369988e-07 1.1690746e-07 -4.7994297e-08
1.0631389e+01 NaN 1.0517103e-09 2.0599971e-08 1.6946491e-09 -1.0415348e-10 -3.5349554e-10 NaN 2.1582070e-07 7.7669411e-06 2.9408834e-07 1.1694364e-07 -4.7957353e-08
1.0635278e+01 NaN 8.9191939e-10 2.0750864e-08 1.6349371e-09 4.1426190e-10 6.7015997e-10 NaN 2.1591886e-07 7.7707790e-06 2.9434310e-07 1.1697438e-07 -4.7837492e-08
[truncated: 3,001 more rows]
