# Supplementary material for: Oxidative decomposition mechanisms of lithium carbonate on carbon substrates in lithium battery chemistries
Source: Nat Commun. 2022 Aug 20;13:4908. doi: 10.1038/s41467-022-32557-w (PMC9392741; doi:10.1038/s41467-022-32557-w)
Supplement: Supplementary file 2 — Source Data [file 41467_2022_32557_MOESM2_ESM.zip › Fig3d.csv]

1.8594444e+00 1.3606204e-09 -9.4526348e-11 5.3447170e-11 1.0231442e-09 1.1994051e-09 6.1769393e-10 2.8891739e-10 -4.4128806e-11 7.1797789e-11 9.3545786e-11 2.4748874e-10 1.0640157e-10
1.8630556e+00 1.3607366e-09 -3.1281648e-10 6.9121444e-10 -1.5964467e-10 1.0851063e-09 3.6447439e-10 5.7698359e-10 -1.3576091e-10 1.5134434e-10 6.5801749e-11 4.5454109e-10 2.2149302e-10
1.8666667e+00 1.3526028e-09 -5.3301833e-10 1.3381461e-10 -9.6454141e-11 8.2614622e-10 6.9790825e-10 8.8611621e-10 -1.8362023e-10 2.0976174e-10 4.5950661e-11 5.8703735e-10 4.3324653e-10
1.8705556e+00 1.3511802e-09 1.2279570e-10 4.2879256e-10 -7.3697990e-11 3.0953560e-10 1.1171213e-09 1.1752425e-09 -1.5388079e-10 3.2419336e-10 1.8176365e-10 7.2745766e-10 5.8032752e-10
1.8741667e+00 1.3721440e-09 1.5172221e-10 7.5805228e-10 1.3273564e-09 9.8665189e-10 2.4054941e-10 1.6208145e-09 -1.2126637e-10 4.0521650e-10 4.0761902e-10 1.0257697e-09 7.1560372e-10
1.8797222e+00 1.3558482e-09 4.3964317e-11 -2.1182889e-10 2.7775680e-11 8.0322010e-10 5.7110773e-10 1.9072348e-09 -1.0570272e-10 4.3801392e-10 4.9900429e-10 1.2074052e-09 8.4378036e-10
1.8833333e+00 1.3419879e-09 9.9700106e-11 5.5199224e-10 8.1578075e-10 8.7341497e-10 6.1206129e-10 2.1908832e-09 -8.2653975e-11 5.9028969e-10 5.0604642e-10 1.2775940e-09 9.9898495e-10
1.8869444e+00 1.3297398e-09 1.1305755e-10 1.0273588e-09 -7.5077654e-10 -2.2551757e-10 8.2059647e-10 2.4722315e-09 -4.6929287e-11 7.2299904e-10 4.5412184e-10 1.3771714e-09 1.1497860e-09
1.8905556e+00 1.3203225e-09 2.1670880e-10 3.4905628e-10 2.7147274e-10 1.1446936e-09 5.7141344e-10 2.7729045e-09 -8.0240785e-11 8.0323534e-10 5.1302983e-10 1.5944967e-09 1.3459943e-09
1.8944444e+00 1.3094714e-09 -5.0223604e-10 4.2368522e-10 2.3345312e-10 7.1809509e-10 1.1103724e-09 3.0501162e-09 -1.0931413e-10 8.8471415e-10 5.2614225e-10 1.7552051e-09 1.5233835e-09
1.8980556e+00 1.3016280e-09 2.3386668e-10 4.2138458e-10 -1.1241538e-10 7.6536735e-10 5.2706616e-10 3.3264840e-09 -9.1809008e-11 9.5983845e-10 5.8455331e-10 1.9563761e-09 1.6191470e-09
1.9016667e+00 1.3015227e-09 -7.2280913e-11 3.5777838e-10 6.5159441e-10 1.0915959e-09 3.5690456e-10 3.6015205e-09 -8.2985481e-11 1.0306732e-09 6.9618027e-10 2.0979906e-09 1.7099677e-09
1.9052778e+00 1.2890881e-09 1.5372885e-10 3.7689475e-10 3.7880821e-10 2.1561417e-10 4.8144110e-10 3.8943686e-09 -2.6308567e-11 1.0891505e-09 8.1702163e-10 2.1938099e-09 1.7934317e-09
1.9091667e+00 1.2722646e-09 3.3207312e-10 1.8628929e-10 6.5697456e-10 6.0569419e-10 2.3396383e-10 4.1636271e-09 -7.3357135e-12 1.1880571e-09 8.1756852e-10 2.3033998e-09 1.9115098e-09
1.9127778e+00 1.2639221e-09 -1.5693909e-10 8.3953526e-10 -6.5192633e-10 4.0590507e-10 8.5598786e-10 4.4325735e-09 4.4676046e-11 1.2913833e-09 7.0063778e-10 2.4312083e-09 2.0335913e-09
1.9163889e+00 1.2693245e-09 6.3704764e-10 2.3212804e-10 -4.2743433e-10 7.7386539e-10 2.7091828e-10 4.7235410e-09 1.3707705e-11 1.3780408e-09 6.0479528e-10 2.6334344e-09 2.2281624e-09
1.9202778e+00 1.2755822e-09 -9.0249066e-10 6.0245485e-10 -3.9407317e-10 9.5950230e-10 1.3968352e-09 4.9930319e-09 -4.6338727e-11 1.5313046e-09 6.0740697e-10 2.7880915e-09 2.4086740e-09
1.9238889e+00 1.2627934e-09 3.4821589e-10 9.8714460e-10 4.1818107e-10 4.6810154e-10 2.6942560e-10 5.2602914e-09 6.3906605e-11 1.6835351e-09 7.1647469e-10 2.9371670e-09 2.4579709e-09
1.9275000e+00 1.2545649e-09 6.6943334e-10 5.9173690e-10 5.8859796e-10 9.0798011e-10 1.8562240e-10 5.5261790e-09 1.1925313e-10 1.7743099e-09 8.3172475e-10 3.0539803e-09 2.5703284e-09
1.9311111e+00 1.2498712e-09 -1.5854238e-10 3.4974695e-10 4.7524870e-10 1.7029648e-10 8.5152445e-10 5.8124306e-09 7.7740962e-11 1.8527208e-09 9.7743029e-10 3.1958797e-09 2.7937088e-09
1.9350000e+00 1.2537860e-09 -1.9727604e-10 4.0541407e-10 7.7365552e-10 1.0459835e-09 1.0631638e-09 6.2201489e-09 5.5793970e-11 2.0176374e-09 1.0905524e-09 3.4448578e-09 3.1198270e-09
1.9405556e+00 1.2424482e-09 6.5594101e-11 7.0638327e-10 -9.4923196e-11 4.4788521e-10 8.9354532e-10 6.4835583e-09 6.7250057e-11 2.1605395e-09 1.1606627e-09 3.5320768e-09 3.2458904e-09
1.9441667e+00 1.2386448e-09 4.0154393e-11 7.7574736e-10 7.4209608e-10 3.5721307e-10 2.7011649e-10 6.7464065e-09 6.4577104e-11 2.2900544e-09 1.3695516e-09 3.6415760e-09 3.4669250e-09
1.9477778e+00 1.2371629e-09 -6.4827800e-11 5.6753656e-10 1.1861083e-09 6.5354832e-10 1.7702032e-09 7.0087598e-09 1.2291858e-10 2.4146099e-09 1.4747815e-09 3.7923029e-09 3.7009519e-09
1.9513889e+00 1.2339827e-09 6.0336454e-10 7.2430962e-10 -2.1475489e-10 7.3777769e-10 3.9004475e-10 7.2898701e-09 1.8020464e-10 2.5367066e-09 1.5496986e-09 4.0140220e-09 3.8017018e-09
1.9552778e+00 1.2247087e-09 -1.1234099e-10 4.5158135e-10 8.5690183e-10 1.1626720e-09 4.7352632e-10 7.5488085e-09 2.6224413e-10 2.6311433e-09 1.6693609e-09 4.1985461e-09 3.9814197e-09
1.9588889e+00 1.2142714e-09 8.6962858e-10 5.2788320e-10 2.4767314e-10 5.4062737e-10 1.1854078e-09 7.8060751e-09 3.4303390e-10 2.7256529e-09 1.8133682e-09 4.3971843e-09 4.1751040e-09
1.9625000e+00 1.2089624e-09 -1.2387680e-10 4.5233802e-10 1.0816250e-09 1.2929559e-09 6.0244762e-10 8.0623716e-09 4.0545593e-10 2.8319032e-09 1.9080111e-09 4.5857892e-09 4.3999276e-09
1.9661111e+00 1.2051334e-09 7.0008014e-10 6.4965212e-10 -2.0799835e-10 4.4801301e-10 1.4728476e-09 8.3375260e-09 5.2162656e-10 2.9889370e-09 1.9649549e-09 4.6889341e-09 4.6906774e-09
1.9700000e+00 1.2014637e-09 2.9566780e-10 8.6271160e-10 6.9608795e-10 4.3608603e-10 1.0192922e-09 8.5920580e-09 5.9772065e-10 3.0933752e-09 2.0608560e-09 4.8145383e-09 4.9200182e-09
1.9736111e+00 1.1960125e-09 4.0673919e-10 2.2048565e-10 1.8915279e-10 7.2333740e-10 1.0977004e-09 8.8445382e-09 6.5194363e-10 3.1119616e-09 2.0877504e-09 5.0453019e-09 5.1350981e-09
1.9772222e+00 1.1821366e-09 9.3780558e-11 -2.7714556e-11 5.9103789e-11 1.4067876e-09 8.8765257e-10 9.1127916e-09 6.9947644e-10 3.1737307e-09 2.0255614e-09 5.2626177e-09 5.4884163e-09
1.9811111e+00 1.1641046e-09 3.1364372e-10 6.2260209e-10 -5.9215255e-10 4.5592030e-10 2.1407900e-09 9.3594568e-09 7.7766768e-10 3.2680321e-09 1.9425158e-09 5.4029465e-09 5.8523822e-09
1.9847222e+00 1.1592701e-09 4.0812105e-10 3.5545783e-10 -1.7442238e-10 8.3942155e-10 1.2188929e-09 9.6057037e-09 7.8436873e-10 3.3193425e-09 2.0183787e-09 5.6846599e-09 6.0758366e-09
1.9883333e+00 1.1601686e-09 -3.4626522e-10 1.7671620e-10 8.7469653e-10 1.7610117e-09 8.4376479e-10 9.8523822e-09 8.0678534e-10 3.4036434e-09 2.1734576e-09 5.9451324e-09 6.2584367e-09
1.9919444e+00 1.1633327e-09 5.5318768e-10 6.9762257e-10 5.5679970e-10 6.4334793e-10 8.4177318e-10 1.0230605e-08 9.5223011e-10 3.5259027e-09 2.3329514e-09 6.0816934e-09 6.5108204e-09
1.9975000e+00 1.1523169e-09 3.1948127e-10 1.2659816e-10 4.0016347e-10 1.7601840e-10 6.7252929e-10 1.0474383e-08 9.8132793e-10 3.5481856e-09 2.4074938e-09 6.1247851e-09 6.7696573e-09
2.0011111e+00 1.1438658e-09 -5.0886067e-11 1.0451164e-10 2.8792028e-10 2.2175126e-10 1.7167344e-09 1.0736069e-08 1.0496483e-09 3.5897922e-09 2.4782264e-09 6.2139763e-09 6.9996555e-09
2.0050000e+00 1.1449319e-09 6.3648912e-10 2.9619402e-10 3.1835875e-10 5.4274480e-10 2.5467888e-10 1.0979919e-08 1.0925733e-09 3.6605295e-09 2.5704303e-09 6.3845600e-09 7.1541710e-09
2.0086111e+00 1.1519261e-09 -2.4025828e-10 4.3746902e-10 5.3275434e-10 1.0318732e-09 1.1716177e-09 1.1224597e-08 1.0988489e-09 3.7469865e-09 2.6250994e-09 6.5995365e-09 7.3899157e-09
2.0122222e+00 1.1527335e-09 2.9818682e-10 4.5923222e-10 -2.8116681e-11 9.5252584e-10 1.0044868e-09 1.1469236e-08 1.1024619e-09 3.8284143e-09 2.6777527e-09 6.8374435e-09 7.6391099e-09
2.0158333e+00 1.1515650e-09 -2.6483614e-10 3.8530837e-10 5.1414706e-10 1.2435389e-09 1.2957679e-09 1.1732191e-08 1.1036147e-09 3.9190266e-09 2.6952469e-09 7.0253351e-09 7.8195050e-09
2.0197222e+00 1.1483319e-09 2.7471699e-10 4.8736297e-10 -3.6419615e-10 3.6696107e-10 2.5047613e-10 1.1975439e-08 1.1427733e-09 4.0030534e-09 2.7066223e-09 7.1998595e-09 7.9643313e-09
2.0233333e+00 1.1428557e-09 8.6747633e-11 3.8413377e-10 4.6919975e-10 1.2440328e-09 1.0863826e-09 1.2216860e-08 1.1386607e-09 4.1003777e-09 2.8542126e-09 7.3856845e-09 8.2130698e-09
2.0269444e+00 1.1311280e-09 -1.2471034e-10 6.2527977e-10 8.9317149e-10 4.7127529e-10 1.2096649e-09 1.2455274e-08 1.1581483e-09 4.2184561e-09 2.9574202e-09 7.4977121e-09 8.3529024e-09
2.0305556e+00 1.1145322e-09 3.0459627e-10 5.9938819e-10 5.9514194e-11 5.6282567e-10 8.1097533e-11 1.2709106e-08 1.2406701e-09 4.2774517e-09 3.0980403e-09 7.6569926e-09 8.5278891e-09
2.0344444e+00 1.1055721e-09 4.0273312e-10 -3.1212562e-11 1.1458007e-09 8.0243484e-10 1.4187875e-09 1.2943421e-08 1.3018830e-09 4.3139538e-09 3.2908967e-09 7.8508823e-09 8.7853387e-09
2.0380556e+00 1.1014720e-09 1.6230859e-10 4.0979932e-10 6.3441211e-10 9.8731654e-10 9.5767057e-10 1.3177203e-08 1.2818381e-09 4.3376341e-09 3.4418773e-09 8.0277155e-09 9.0424917e-09
2.0416667e+00 1.1005595e-09 -3.4733794e-10 -1.6419526e-10 7.5925536e-10 6.4498959e-10 1.4160499e-09 1.3409647e-08 1.2584704e-09 4.3281554e-09 3.5125731e-09 8.1893392e-09 9.3401512e-09
2.0452778e+00 1.0888616e-09 1.3163603e-10 6.5885871e-11 -1.0667868e-10 8.4692176e-10 1.3315757e-09 1.3656945e-08 1.3466589e-09 4.3841188e-09 3.4295203e-09 8.3505534e-09 9.5095862e-09
2.0491667e+00 1.0740933e-09 6.2426490e-10 4.7308748e-10 -6.0520273e-10 5.3491415e-10 1.2072408e-10 1.3883385e-08 1.4696474e-09 4.4665277e-09 3.3398298e-09 8.5116885e-09 9.5400971e-09
2.0527778e+00 1.0587802e-09 5.1101320e-10 3.8162871e-10 -2.2270940e-10 9.5248644e-10 1.6091456e-10 1.4229978e-08 1.5864613e-09 4.5259869e-09 3.4543009e-09 8.7473625e-09 9.6353017e-09
2.0583333e+00 1.0632222e-09 1.8987053e-10 1.9219741e-11 9.0953654e-10 4.6155795e-10 4.1031369e-10 1.4455714e-08 1.5901948e-09 4.5548002e-09 3.5590823e-09 8.8464731e-09 9.7467032e-09
2.0619444e+00 1.0630152e-09 -1.5540734e-10 2.7962176e-10 5.7676561e-11 4.5330907e-10 6.1800742e-10 1.4681103e-08 1.6099063e-09 4.6207001e-09 3.6425999e-09 8.9298009e-09 9.8942890e-09
2.0655556e+00 1.0599611e-09 3.3735954e-10 4.0386927e-10 7.1325443e-10 3.1587104e-10 7.4432333e-10 1.4905520e-08 1.6116389e-09 4.7094554e-09 3.8929807e-09 9.0237972e-09 1.0082684e-08
2.0691667e+00 1.0538583e-09 -3.2136644e-10 5.1666971e-10 1.5979535e-09 5.5178732e-10 9.9470414e-10 1.5145748e-08 1.6357128e-09 4.7947979e-09 4.0830313e-09 9.1505998e-09 1.0231737e-08
2.0730556e+00 1.0472529e-09 5.2771440e-10 3.0524781e-10 3.1050698e-11 5.3509140e-10 2.8289238e-10 1.5367864e-08 1.7174518e-09 4.8653397e-09 4.1633928e-09 9.2514562e-09 1.0374398e-08
2.0766667e+00 1.0448929e-09 2.2679990e-10 4.2638693e-10 7.1074808e-10 3.9589053e-10 1.0339852e-09 1.5589913e-08 1.7075607e-09 4.9331422e-09 4.2096928e-09 9.3526934e-09 1.0593727e-08
2.0802778e+00 1.0466194e-09 -3.1810316e-10 2.7683774e-10 -2.8336340e-10 5.3860672e-10 9.9058642e-10 1.5829353e-08 1.6066297e-09 5.0139865e-09 4.1609378e-09 9.4815020e-09 1.0785855e-08
2.0841667e+00 1.0476111e-09 -5.4701925e-10 5.0175825e-10 -1.3453661e-10 5.6546666e-10 6.5622141e-10 1.6051275e-08 1.5691865e-09 5.0941837e-09 4.1865227e-09 9.6588802e-09 1.1041113e-08
2.0877778e+00 1.0427089e-09 2.0139034e-10 3.3001985e-10 3.7070551e-10 1.0718710e-09 1.7000066e-09 1.6271508e-08 1.5605932e-09 5.1801662e-09 4.2728112e-09 9.8123826e-09 1.1210193e-08
2.0913889e+00 1.0317012e-09 -2.8071341e-10 5.6176031e-10 4.2580360e-10 3.4507413e-10 -1.3926226e-10 1.6490844e-08 1.5299693e-09 5.2927050e-09 4.3721620e-09 9.9139444e-09 1.1225234e-08
2.0950000e+00 1.0342552e-09 -1.9687783e-12 6.0545316e-10 4.9128003e-10 5.9241936e-10 2.7809633e-10 1.6710136e-08 1.5350171e-09 5.3817840e-09 4.4115441e-09 1.0026680e-08 1.1375857e-08
2.0986111e+00 1.0312854e-09 4.8564138e-11 3.1844311e-10 -1.2775236e-10 4.4821603e-10 1.1122758e-09 1.6944466e-08 1.5622427e-09 5.4090026e-09 4.3993245e-09 1.0143697e-08 1.1611119e-08
2.1025000e+00 1.0182495e-09 1.8479806e-10 -5.6306432e-11 2.3013066e-11 5.5479052e-10 9.0425676e-10 1.7159864e-08 1.6184866e-09 5.3751966e-09 4.5216323e-09 1.0327471e-08 1.1829513e-08
2.1061111e+00 1.0106174e-09 3.3437628e-10 -2.9431736e-10 1.1059819e-09 1.1415838e-09 1.1116849e-09 1.7374063e-08 1.7059499e-09 5.3442154e-09 4.6877217e-09 1.0519580e-08 1.2115636e-08
2.1097222e+00 1.0069608e-09 4.7297734e-10 -2.7009099e-11 4.2715084e-10 6.3173304e-10 1.5294529e-09 1.7702509e-08 1.8420583e-09 5.4410136e-09 4.7499716e-09 1.0751518e-08 1.2513976e-08
2.1152778e+00 1.0039304e-09 3.4367321e-10 6.7958173e-10 -5.3651533e-11 7.5989365e-10 8.6058693e-10 1.7914367e-08 1.9295656e-09 5.5683629e-09 5.0198584e-09 1.0954485e-08 1.2741196e-08
2.1188889e+00 9.9159176e-10 4.6408590e-10 6.4123982e-10 2.5449143e-09 1.1136439e-09 1.2368228e-09 1.8123338e-08 2.0307582e-09 5.6597668e-09 5.3227737e-09 1.1159092e-08 1.2927313e-08
2.1225000e+00 9.7673401e-10 4.6999937e-10 3.0676976e-10 2.5122686e-10 7.7503519e-10 4.8118336e-10 1.8345936e-08 2.1140412e-09 5.7184992e-09 5.4647610e-09 1.1325075e-08 1.3093259e-08
2.1263889e+00 9.7019340e-10 2.4385544e-10 2.5887142e-10 9.6580713e-10 6.4767693e-10 9.4120666e-10 1.8552892e-08 2.1420252e-09 5.7726828e-09 5.5437995e-09 1.1479626e-08 1.3247160e-08
2.1300000e+00 9.7915546e-10 1.4458007e-11 3.0310201e-10 -2.3622118e-10 7.7894671e-10 4.7942364e-10 1.8760310e-08 2.1374135e-09 5.8447895e-09 5.5873050e-09 1.1610712e-08 1.3382882e-08
2.1336111e+00 9.7454940e-10 -5.7027231e-11 4.4476319e-10 6.3781070e-10 4.3107547e-10 7.7339688e-10 1.8982516e-08 2.1668223e-09 5.9036747e-09 5.7255546e-09 1.1830361e-08 1.3499836e-08
2.1375000e+00 9.6894390e-10 3.0910283e-10 1.2234968e-10 5.4718584e-10 1.4516385e-09 2.2905894e-10 1.9187954e-08 2.2233546e-09 5.9945527e-09 5.8012142e-09 1.1995663e-08 1.3684936e-08
2.1411111e+00 9.6610522e-10 2.1273336e-10 8.2020574e-10 1.5121044e-10 7.4225607e-11 1.4795617e-09 1.9392724e-08 2.2983789e-09 6.1183692e-09 5.8921817e-09 1.2122510e-08 1.3928852e-08
2.1447222e+00 9.6265225e-10 4.7979871e-10 4.6397534e-10 6.8849001e-10 1.0966688e-09 7.7196716e-10 1.9596789e-08 2.3219880e-09 6.2766455e-09 5.9690111e-09 1.2346735e-08 1.4118431e-08
2.1483333e+00 9.5946936e-10 -2.6186843e-10 1.1776112e-09 2.0704344e-11 9.7309716e-10 9.7799232e-10 1.9815890e-08 2.3155706e-09 6.4553743e-09 6.0708873e-09 1.2460241e-08 1.4356230e-08
2.1522222e+00 9.5686052e-10 2.0686172e-10 5.4369357e-10 8.5252001e-10 -1.8899986e-13 1.0602895e-09 2.0020641e-08 2.3436658e-09 6.5746106e-09 6.2834371e-09 1.2526864e-08 1.4527152e-08
2.1558333e+00 9.7172057e-10 5.2479260e-11 6.9298350e-10 1.1094778e-09 6.1517109e-10 5.1744789e-10 2.0227462e-08 2.3527701e-09 6.6393332e-09 6.4109601e-09 1.2651819e-08 1.4629800e-08
2.1594444e+00 9.7636024e-10 3.1559833e-11 -2.1703682e-11 6.7657832e-11 5.3826035e-10 4.3007550e-10 2.0432549e-08 2.4031352e-09 6.6404046e-09 6.3460572e-09 1.2773373e-08 1.4686771e-08
2.1630556e+00 9.5538860e-10 4.3334885e-10 3.2815539e-11 -6.6676132e-10 5.8377809e-10 9.5808981e-11 2.0650031e-08 2.4706108e-09 6.6834148e-09 6.2262195e-09 1.2887147e-08 1.4821011e-08
2.1669444e+00 9.4678256e-10 1.4501372e-10 3.8140818e-10 -3.6041968e-10 3.9142962e-10 1.0548208e-09 2.0850495e-08 2.5223115e-09 6.7653998e-09 6.2037491e-09 1.3065685e-08 1.4945421e-08
2.1705556e+00 9.4142002e-10 3.3222344e-10 4.6891223e-10 1.5300063e-10 1.2566119e-09 9.3580060e-11 2.1156092e-08 2.6277874e-09 6.9237987e-09 6.0331122e-09 1.3311632e-08 1.4969690e-08
2.1761111e+00 9.2958056e-10 3.0063193e-10 5.9894549e-10 -1.1768218e-09 2.1906771e-10 5.2030383e-11 2.1352085e-08 2.6993978e-09 6.9916509e-09 5.9225726e-09 1.3397096e-08 1.4940198e-08
2.1797222e+00 9.1650785e-10 3.6038737e-10 1.0479378e-10 1.5645619e-10 5.6983452e-10 -3.2426125e-10 2.1547083e-08 2.7150494e-09 6.9746677e-09 5.7922389e-09 1.3501714e-08 1.5018865e-08
2.1833333e+00 9.2021063e-10 -2.1591147e-10 -2.8093792e-10 -1.3595363e-09 3.9586989e-10 1.0504167e-09 2.1757491e-08 2.7066700e-09 6.9624080e-09 5.6887498e-09 1.3574640e-08 1.5322671e-08
2.1872222e+00 9.2009378e-10 1.4408859e-10 1.6286660e-10 4.7248705e-10 2.2920575e-10 1.5536341e-09 2.1950941e-08 2.7099144e-09 6.9900744e-09 5.7799760e-09 1.3715306e-08 1.5645776e-08
2.1908333e+00 9.0203605e-10 -1.1414065e-10 1.2407970e-10 3.6960072e-10 1.0692511e-09 1.4288776e-09 2.2140869e-08 2.6845090e-09 7.0745662e-09 5.8720114e-09 1.3929091e-08 1.5891968e-08
2.1944444e+00 8.8692804e-10 -1.2037035e-10 7.5223988e-10 4.7995730e-10 9.0415259e-10 8.4366447e-10 2.2328288e-08 2.6653784e-09 7.1974620e-09 6.0020720e-09 1.4062290e-08 1.5983863e-08
2.1980556e+00 8.7839876e-10 -5.6219803e-11 5.2239235e-10 7.2060176e-10 3.2537460e-10 4.5970441e-12 2.2515660e-08 2.6994682e-09 7.2667971e-09 6.0862555e-09 1.4144844e-08 1.6084437e-08
2.2016667e+00 8.8648373e-10 3.7089489e-10 1.9672783e-10 5.6477109e-11 4.3666153e-10 9.2377814e-10 2.2717843e-08 2.7515769e-09 7.3446779e-09 6.1195361e-09 1.4239598e-08 1.6407392e-08
2.2055556e+00 8.8188376e-10 7.5750699e-11 5.5332788e-10 2.2878506e-10 3.7551577e-10 1.8444078e-09 2.2904371e-08 2.7867087e-09 7.4714619e-09 6.2510999e-09 1.4395348e-08 1.6652983e-08
2.2091667e+00 8.7505758e-10 2.4854345e-10 7.6163157e-10 9.8564977e-10 1.0621769e-09 4.2258413e-10 2.3089961e-08 2.8655597e-09 7.5892454e-09 6.4333696e-09 1.4596637e-08 1.6771971e-08
2.2127778e+00 8.7304073e-10 4.7931167e-10 4.5997812e-10 6.9683962e-10 7.9587731e-10 6.7576897e-10 2.3275260e-08 2.9695801e-09 7.6832266e-09 6.4255642e-09 1.4805592e-08 1.6953984e-08
2.2163889e+00 8.7231652e-10 4.8087712e-10 5.1476148e-10 -7.6888941e-10 1.1329383e-09 1.0043477e-09 2.3474521e-08 2.9942426e-09 7.8396189e-09 6.4721413e-09 1.5040126e-08 1.7105526e-08
2.2202778e+00 8.7049038e-10 -2.6948510e-10 9.9142368e-10 1.1681216e-09 8.7734744e-10 2.9458366e-10 2.3658664e-08 3.0437057e-09 7.9782963e-09 6.6859857e-09 1.5148118e-08 1.7219032e-08
2.2238889e+00 8.6398019e-10 7.2606767e-10 4.4689086e-10 8.0582667e-10 1.1950698e-10 7.5316055e-10 2.3842592e-08 3.1050794e-09 8.0733526e-09 6.8449073e-09 1.5246140e-08 1.7454625e-08
2.2275000e+00 8.6846572e-10 -1.5954075e-10 5.3899902e-10 6.6114198e-10 7.8531326e-10 1.4215494e-09 2.4140476e-08 3.1202569e-09 8.2630233e-09 6.9357696e-09 1.5447193e-08 1.7812910e-08
2.2333333e+00 8.6846548e-10 2.4626914e-10 6.7879072e-10 -1.4192849e-10 3.6355919e-10 6.2579480e-10 2.4309891e-08 3.1723206e-09 8.3792281e-09 6.8733463e-09 1.5596098e-08 1.8017606e-08
2.2366667e+00 8.6026240e-10 2.7436816e-10 6.2688086e-10 -4.8230405e-10 1.1254919e-09 1.4211623e-09 2.4505558e-08 3.2406366e-09 8.5107231e-09 6.9031970e-09 1.5759267e-08 1.8202697e-08
2.2405556e+00 8.5111361e-10 3.1119712e-10 6.3952386e-10 7.3816729e-10 2.7309734e-10 1.6533315e-10 2.4685444e-08 3.2680212e-09 8.6293147e-09 7.1122258e-09 1.5832222e-08 1.8211544e-08
2.2441667e+00 8.4325483e-10 -5.8415941e-11 5.9046694e-10 1.1913292e-09 4.0033568e-10 -8.3674308e-11 2.4863680e-08 3.2436595e-09 8.7166123e-09 7.2933179e-09 1.5930109e-08 1.8251869e-08
2.2477778e+00 8.3557757e-10 -1.6646138e-10 3.1495304e-10 4.8028968e-10 5.0324022e-10 4.5591272e-10 2.5040238e-08 3.2767702e-09 8.8024203e-09 7.3536513e-09 1.6010532e-08 1.8355052e-08
2.2513889e+00 8.2744937e-10 4.7209839e-10 5.7501812e-10 7.6634188e-11 2.3912041e-10 4.9654335e-10 2.5229086e-08 3.3019498e-09 8.9119001e-09 7.3310002e-09 1.6169804e-08 1.8480626e-08
2.2552778e+00 8.2428643e-10 -2.5627276e-10 4.7936143e-10 -2.7078594e-10 1.1260724e-09 5.7980682e-10 2.5403777e-08 3.3414645e-09 9.0142166e-09 7.3687419e-09 1.6276451e-08 1.8656006e-08
2.2588889e+00 8.2115406e-10 6.2102324e-10 5.8182971e-10 6.1917053e-10 -1.4164392e-10 1.0390864e-09 2.5576531e-08 3.4119438e-09 9.0590316e-09 7.4924168e-09 1.6345503e-08 1.8994162e-08
2.2625000e+00 8.0604100e-10 2.9555237e-11 -1.1702398e-10 5.2244367e-10 7.7904789e-10 2.0823462e-09 2.5746649e-08 3.4068253e-09 9.0862001e-09 7.6246661e-09 1.6529224e-08 1.9364146e-08
2.2661111e+00 7.9632326e-10 -7.6802458e-11 3.9880556e-10 6.9831963e-10 9.1683836e-10 1.3328915e-09 2.5928322e-08 3.4227434e-09 9.1479820e-09 7.6774514e-09 1.6720496e-08 1.9523598e-08
2.2700000e+00 7.9265215e-10 2.1324342e-10 1.9620569e-10 -2.4587427e-10 7.2263933e-10 3.3846865e-11 2.6097977e-08 3.3731287e-09 9.1997275e-09 7.7626587e-09 1.6933666e-08 1.9657552e-08
2.2736111e+00 8.0536026e-10 -6.7122578e-10 3.4047962e-10 1.0324030e-09 1.2450766e-09 1.2026431e-09 2.6268833e-08 3.3240190e-09 9.2752911e-09 7.8754380e-09 1.7145085e-08 1.9827697e-08
2.2772222e+00 8.0396135e-10 2.1790563e-10 4.4324002e-10 8.6368566e-12 7.0648946e-10 3.6792866e-10 2.6451631e-08 3.3881561e-09 9.3754548e-09 7.8931842e-09 1.7313766e-08 1.9879208e-08
2.2811111e+00 7.9484676e-10 3.3184040e-10 5.2141783e-10 1.4347292e-10 7.3934243e-10 7.3595412e-11 2.6619807e-08 3.4695331e-09 9.4624399e-09 8.0557021e-09 1.7460029e-08 2.0017242e-08
2.2847222e+00 7.8922976e-10 4.1933263e-10 3.8076131e-10 1.3566926e-09 6.1078014e-10 1.2005680e-09 2.6787410e-08 3.5995244e-09 9.5004912e-09 8.2114275e-09 1.7632224e-08 2.0299888e-08
2.2883333e+00 7.8945436e-10 7.8058640e-10 1.3893652e-11 8.0772944e-11 9.7870965e-10 1.4084698e-09 2.7045138e-08 3.8189329e-09 9.6175830e-09 8.2702667e-09 1.7853385e-08 2.0609495e-08
2.2938889e+00 7.8847130e-10 5.3586447e-10 7.7548905e-10 2.7226202e-10 3.4826135e-10 4.4916955e-10 2.7212113e-08 3.9033273e-09 9.7400404e-09 8.3006369e-09 1.7921825e-08 2.0756441e-08
2.2975000e+00 7.8429330e-10 2.4316084e-10 4.9459675e-10 8.0787006e-12 2.8349239e-10 9.0725974e-10 2.7392901e-08 3.9922912e-09 9.8515869e-09 8.3499488e-09 1.8001571e-08 2.0948657e-08
2.3013889e+00 7.9693868e-10 5.1938773e-10 5.7968759e-10 4.1459492e-10 4.0003787e-10 7.4030760e-10 2.7561962e-08 4.1178353e-09 9.9728779e-09 8.5166537e-09 1.8109772e-08 2.1145412e-08
2.3050000e+00 7.9547656e-10 6.3948090e-10 6.7830039e-10 1.1242190e-09 5.9874798e-10 1.0758936e-09 2.7729898e-08 4.1289406e-09 1.0080327e-08 8.8248167e-09 1.8244199e-08 2.1328151e-08
2.3086111e+00 7.8633370e-10 -5.3697093e-10 4.3612884e-10 1.7203622e-09 6.4211633e-10 6.1092060e-10 2.7895402e-08 4.1066547e-09 1.0182812e-08 9.0403182e-09 1.8456181e-08 2.1469695e-08
2.3122222e+00 7.7257118e-10 3.3125542e-10 6.2680970e-10 2.6888305e-10 1.3146412e-09 6.9564033e-10 2.8070839e-08 4.1301219e-09 1.0262569e-08 9.1704448e-09 1.8662844e-08 2.1631566e-08
2.3161111e+00 7.6186816e-10 -1.3010834e-10 1.4131265e-10 8.4648752e-10 4.5675328e-10 6.9182588e-10 2.8231840e-08 4.1131297e-09 1.0347315e-08 9.2417880e-09 1.8768037e-08 2.1795008e-08
2.3197222e+00 7.5462542e-10 -2.6743253e-11 7.3764329e-10 -1.8793502e-10 5.1426141e-10 8.1686702e-10 2.8391427e-08 4.0955158e-09 1.0404091e-08 9.2591469e-09 1.8884719e-08 2.1949312e-08
2.3233333e+00 7.4854940e-10 -1.3584661e-10 -1.4878011e-10 3.4817112e-10 5.6280240e-10 6.0747903e-10 2.8549854e-08 4.1365314e-09 1.0480144e-08 9.3968533e-09 1.8908591e-08 2.2194129e-08
2.3269444e+00 7.4369975e-10 5.1445246e-10 9.3756955e-10 9.2296480e-10 -3.4244527e-10 1.6523772e-09 2.8719260e-08 4.1960101e-09 1.0621389e-08 9.5503919e-09 1.8901070e-08 2.2462639e-08
2.3308333e+00 7.3797861e-10 -4.6350757e-12 4.2274215e-10 3.9308048e-10 2.7797631e-10 6.4913324e-10 2.8874169e-08 4.2304090e-09 1.0724140e-08 9.6285958e-09 1.9023242e-08 2.2576125e-08
2.3344444e+00 7.2113511e-10 3.2216354e-10 6.4294936e-10 3.2880213e-10 8.4976252e-10 3.9843297e-10 2.9026337e-08 4.2841945e-09 1.0851558e-08 9.8007296e-09 1.9174318e-08 2.2734678e-08
2.3380556e+00 7.1216307e-10 1.7431815e-10 6.7858524e-10 1.2601251e-09 5.4478449e-10 1.0651342e-09 2.9188923e-08 4.2739026e-09 1.0988702e-08 1.0084745e-08 1.9408953e-08 2.2934421e-08
2.3419444e+00 7.0987077e-10 -2.6253415e-10 6.4222639e-10 1.1742902e-09 1.4663720e-09 6.4694769e-10 2.9340299e-08 4.2436923e-09 1.1095656e-08 1.0292443e-08 1.9610775e-08 2.3029390e-08
2.3455556e+00 7.1595874e-10 -1.6330453e-11 4.6706219e-10 7.4292751e-10 3.9660702e-10 2.2968431e-10 2.9573954e-08 4.1803401e-09 1.1250910e-08 1.0356939e-08 1.9805784e-08 2.3168180e-08
2.3511111e+00 7.1458382e-10 -3.6378254e-10 5.7959580e-10 -3.5595169e-10 7.7344688e-10 6.0305898e-10 2.9724906e-08 4.1718032e-09 1.1303629e-08 1.0384159e-08 1.9890339e-08 2.3253540e-08
2.3547222e+00 7.0725840e-10 2.8498004e-10 -3.2812651e-11 6.0721287e-10 7.0569266e-12 1.8488047e-10 2.9874085e-08 4.2494357e-09 1.1334440e-08 1.0518248e-08 1.9889451e-08 2.3275567e-08
2.3583333e+00 6.9787898e-10 4.3162760e-10 3.5237335e-10 6.3052554e-10 -1.5250357e-11 1.8440467e-11 3.0023318e-08 4.3364045e-09 1.1387115e-08 1.0674856e-08 1.9864328e-08 2.3351854e-08
2.3619444e+00 7.0776620e-10 3.7116202e-10 1.9394623e-10 8.1508937e-10 -2.1665926e-10 6.8574794e-10 3.0185478e-08 4.3937721e-09 1.1457968e-08 1.0886154e-08 1.9909036e-08 2.3570344e-08
2.3658333e+00 7.1054878e-10 1.2055965e-10 4.8842922e-10 9.9603596e-10 5.9987348e-10 1.1870286e-09 3.0335919e-08 4.4569233e-09 1.1522506e-08 1.0972947e-08 2.0046297e-08 2.3727662e-08
2.3694444e+00 7.0647834e-10 4.6237505e-10 1.8093312e-10 -1.9487157e-10 6.6715411e-10 2.6513297e-10 3.0484651e-08 4.5777026e-09 1.1598814e-08 1.0992290e-08 2.0192143e-08 2.3789733e-08
2.3730556e+00 6.9444870e-10 6.5251115e-10 6.1051548e-10 3.7342233e-10 6.7911648e-10 3.0783471e-10 3.0643137e-08 4.6696622e-09 1.1731579e-08 1.1072536e-08 2.0365087e-08 2.3924940e-08
2.3769444e+00 6.9172634e-10 1.3571358e-10 6.6811829e-10 3.1439941e-10 8.0325647e-10 8.5107492e-10 3.0790543e-08 4.7192120e-09 1.1892205e-08 1.1150872e-08 2.0505330e-08 2.4095831e-08
2.3805556e+00 6.9671299e-10 3.2166908e-10 9.9783818e-10 4.0871062e-10 4.9129689e-10 7.2638282e-10 3.0937394e-08 4.7570260e-09 1.2073160e-08 1.1173316e-08 2.0680763e-08 2.4257484e-08
2.3841667e+00 6.8649695e-10 2.7383261e-11 8.7896486e-10 -2.0153660e-10 1.1280817e-09 7.6580130e-10 3.1082254e-08 4.7426052e-09 1.2184421e-08 1.1225441e-08 2.0914445e-08 2.4346323e-08
2.3877778e+00 6.7796007e-10 -1.6049888e-10 2.7499656e-10 6.8269001e-10 1.0289874e-09 5.4249744e-11 3.1236464e-08 4.7868944e-09 1.2271093e-08 1.1319312e-08 2.1114393e-08 2.4461405e-08
2.3916667e+00 6.7081635e-10 5.4012074e-10 5.5971606e-10 1.2191571e-10 6.8484904e-10 9.3216971e-10 3.1378889e-08 4.8159118e-09 1.2350591e-08 1.1397666e-08 2.1263710e-08 2.4653916e-08
2.3952778e+00 6.7070650e-10 -2.7226808e-10 2.6480962e-10 6.0135624e-10 6.9345686e-10 8.4485192e-10 3.1520927e-08 4.7990337e-09 1.2372698e-08 1.1479994e-08 2.1425203e-08 2.4777986e-08
2.3988889e+00 6.6717289e-10 1.1647079e-10 -3.5521657e-11 1.5858720e-10 7.9724790e-10 3.0040954e-10 3.1661852e-08 4.7957520e-09 1.2381233e-08 1.1507556e-08 2.1556503e-08 2.4911023e-08
2.4025000e+00 6.6021973e-10 -1.4676400e-10 1.2404910e-10 9.5839102e-11 4.1475410e-10 9.2762195e-10 3.1883438e-08 4.7725622e-09 1.2426894e-08 1.1678270e-08 2.1764803e-08 2.5045180e-08
2.4083333e+00 6.3182933e-10 1.4250899e-11 1.6912077e-10 8.7966939e-10 7.7553208e-10 -1.6100879e-10 3.2018218e-08 4.7977089e-09 1.2504689e-08 1.1606662e-08 2.1959761e-08 2.5114478e-08
2.4119444e+00 6.3767985e-10 2.1787245e-10 6.3773724e-10 -1.5406664e-09 1.0240864e-09 8.0068217e-10 3.2154007e-08 4.8561794e-09 1.2549281e-08 1.1500361e-08 2.2180066e-08 2.5319463e-08
2.4155556e+00 6.4133833e-10 3.2185538e-10 -1.7524130e-10 5.5942506e-10 1.0094964e-09 1.0914911e-09 3.2290344e-08 4.8912370e-09 1.2543417e-08 1.1622083e-08 2.2374134e-08 2.5456308e-08
2.4191667e+00 6.4283548e-10 1.7537946e-12 1.1441773e-10 5.6415796e-10 7.8189605e-10 1.7169234e-10 3.2426564e-08 4.9196912e-09 1.2564122e-08 1.1668205e-08 2.2571727e-08 2.5633822e-08
2.4227778e+00 6.4024902e-10 2.6090004e-10 1.0032997e-10 -1.3841167e-10 1.0420376e-09 1.4668936e-09 3.2562057e-08 5.0002851e-09 1.2608380e-08 1.1605246e-08 2.2759423e-08 2.5788471e-08
2.4263889e+00 6.3597500e-10 4.8304366e-10 3.5870006e-10 -4.4275338e-10 6.9054627e-10 -3.9362585e-11 3.2706706e-08 5.0272698e-09 1.2726953e-08 1.1568407e-08 2.2868209e-08 2.5852279e-08
2.4302778e+00 6.2918030e-10 -2.5174625e-10 7.8325502e-10 1.2699585e-10 2.4190209e-10 5.8628583e-10 3.2840440e-08 5.0440938e-09 1.2843648e-08 1.1577646e-08 2.2891556e-08 2.5925066e-08
2.4338889e+00 6.3047386e-10 4.0704436e-10 4.2705623e-10 -4.1713751e-11 -2.6393498e-11 8.5601212e-11 3.2974953e-08 5.0924217e-09 1.2912558e-08 1.1562260e-08 2.2886487e-08 2.6002134e-08
2.4375000e+00 6.3653389e-10 3.9059605e-11 2.8765746e-10 -1.0031172e-10 -2.0393904e-11 6.2579069e-10 3.3111387e-08 5.0589913e-09 1.2958773e-08 1.1517072e-08 2.2982515e-08 2.6201024e-08
2.4411111e+00 6.4855349e-10 -3.4764707e-10 1.9167282e-10 -3.1681011e-10 9.0680263e-10 1.2101193e-09 3.3258649e-08 4.9782632e-09 1.2987898e-08 1.1572583e-08 2.3115380e-08 2.6400381e-08
2.4450000e+00 6.3945548e-10 -3.4430853e-10 8.8823042e-11 7.9261669e-10 2.3204586e-10 4.9865350e-10 3.3393665e-08 4.9623929e-09 1.3053310e-08 1.1742849e-08 2.3180551e-08 2.6535612e-08
2.4486111e+00 6.3228075e-10 1.9781342e-10 5.8960229e-10 7.7907610e-10 3.6952880e-10 7.4963143e-10 3.3527671e-08 4.9970551e-09 1.3137161e-08 1.1795896e-08 2.3258942e-08 2.6566616e-08
2.4522222e+00 6.2994136e-10 1.2214505e-10 2.8007224e-10 -2.8941506e-10 3.5407857e-10 -4.6343836e-10 3.3670546e-08 4.9918543e-09 1.3148160e-08 1.1746856e-08 2.3393298e-08 2.6487625e-08
2.4561111e+00 6.1968861e-10 -1.6672342e-10 -1.7413692e-10 -1.3093159e-10 7.9754680e-10 -2.1362688e-10 3.3801097e-08 5.0780345e-09 1.3199834e-08 1.1708274e-08 2.3501736e-08 2.6477653e-08
2.4597222e+00 6.0999935e-10 9.6223325e-10 7.1008214e-10 -2.2520225e-10 2.0342016e-10 1.2157527e-10 3.3929686e-08 5.1465744e-09 1.3321343e-08 1.1666804e-08 2.3601133e-08 2.6535571e-08
2.4633333e+00 6.0119869e-10 -3.2955722e-10 5.5015885e-10 -1.5760551e-10 7.1408799e-10 4.1305158e-10 3.4126740e-08 5.1923939e-09 1.3468544e-08 1.1800450e-08 2.3908124e-08 2.6603757e-08
2.4688889e+00 6.0525307e-10 6.0447450e-10 4.4221315e-10 9.5948604e-10 1.1278615e-09 -3.9353560e-12 3.4254032e-08 5.3066826e-09 1.3577430e-08 1.1856006e-08 2.4084045e-08 2.6593508e-08
2.4725000e+00 5.9372778e-10 4.5049832e-10 6.8711303e-10 -4.4666124e-10 4.9601971e-10 -9.0666251e-11 3.4388075e-08 5.3676369e-09 1.3648108e-08 1.1822611e-08 2.4219421e-08 2.6640959e-08
2.4763889e+00 5.7865949e-10 7.1966190e-11 -6.4248749e-12 1.6041905e-10 6.6435171e-10 4.9738409e-10 3.4509357e-08 5.3517822e-09 1.3642332e-08 1.1972338e-08 2.4307721e-08 2.6725709e-08
2.4800000e+00 5.6371580e-10 -2.1831705e-10 -5.3483301e-11 1.2216715e-09 1.5072229e-10 2.8492288e-10 3.4629633e-08 5.3833184e-09 1.3634741e-08 1.2115829e-08 2.4422340e-08 2.6805251e-08
2.4836111e+00 5.6918180e-10 5.0942074e-10 -2.5254292e-11 1.0286100e-10 9.0729822e-10 4.4931000e-10 3.4760153e-08 5.4740529e-09 1.3595026e-08 1.2060005e-08 2.4632817e-08 2.6861622e-08
2.4875000e+00 5.7239004e-10 2.6830323e-10 -3.5723369e-10 -5.8134685e-10 8.9679126e-10 3.3875267e-11 3.4881220e-08 5.5460164e-09 1.3558868e-08 1.2017726e-08 2.4801175e-08 2.6950176e-08
2.4911111e+00 5.6796072e-10 3.9597531e-10 -1.7783919e-11 1.9107713e-10 6.5728526e-10 7.8354822e-10 3.5001820e-08 5.5772239e-09 1.3589629e-08 1.2060485e-08 2.4932215e-08 2.7232964e-08
2.4947222e+00 5.6798848e-10 -1.0790661e-10 3.3683253e-10 2.0361450e-10 5.5231102e-10 1.8267972e-09 3.5122318e-08 5.5517321e-09 1.3658853e-08 1.2164322e-08 2.5087622e-08 2.7479739e-08
2.4983333e+00 5.6699807e-10 -1.2740211e-10 3.8113514e-10 7.5488982e-10 8.8221905e-10 4.5112420e-10 3.5242312e-08 5.5982233e-09 1.3751936e-08 1.2327930e-08 2.5272398e-08 2.7626921e-08
2.5019444e+00 5.6324482e-10 5.5655194e-10 5.8428857e-10 7.5533722e-10 8.2340557e-10 9.0748042e-10 3.5370824e-08 5.7053000e-09 1.3846349e-08 1.2476947e-08 2.5447149e-08 2.7755794e-08
2.5058333e+00 5.6076848e-10 3.6124874e-10 3.2498687e-10 5.2194999e-10 6.7445526e-10 1.9714968e-10 3.5489936e-08 5.7925961e-09 1.3950131e-08 1.2540171e-08 2.5604212e-08 2.7807326e-08
2.5094444e+00 5.6116689e-10 4.4456136e-10 7.5140432e-10 6.1654628e-11 7.7535765e-10 2.7852871e-10 3.5609609e-08 5.9497718e-09 1.4105673e-08 1.2449745e-08 2.5777253e-08 2.7976362e-08
2.5130556e+00 5.6604797e-10 1.0062909e-09 8.6181726e-10 -8.9635376e-10 8.2194083e-10 1.2817987e-09 3.5729013e-08 6.0494564e-09 1.4235792e-08 1.2461160e-08 2.5964469e-08 2.8190423e-08
2.5166667e+00 5.5863978e-10 -8.6125229e-11 4.8773783e-10 1.0017206e-09 9.0621466e-10 6.9415121e-10 3.5855902e-08 6.0954817e-09 1.4320073e-08 1.2624484e-08 2.6056233e-08 2.8420718e-08
2.5205556e+00 5.5118074e-10 4.8062807e-10 3.2395172e-10 3.9820060e-10 -1.1966854e-10 1.2798104e-09 3.6026288e-08 6.2685395e-09 1.4476509e-08 1.2742219e-08 2.6185677e-08 2.8548197e-08
2.5258333e+00 5.4689965e-10 6.1236873e-10 7.8618306e-10 3.4538638e-10 9.3721163e-10 -4.7468085e-10 3.6149679e-08 6.3889109e-09 1.4523332e-08 1.2773213e-08 2.6281024e-08 2.8641769e-08
2.5297222e+00 5.3231897e-10 4.1938526e-10 -3.3524344e-10 -7.9723518e-11 -1.1995856e-10 1.2767219e-09 3.6262050e-08 6.5015047e-09 1.4578168e-08 1.2766479e-08 2.6342669e-08 2.8864686e-08
2.5333333e+00 5.2612648e-10 6.1994280e-10 9.0398530e-10 1.7560574e-11 6.8898953e-10 7.8098066e-10 3.6373536e-08 6.6081709e-09 1.4624732e-08 1.2820666e-08 2.6467422e-08 2.8947196e-08
2.5369444e+00 5.2397260e-10 3.6466765e-10 -4.2103583e-10 4.8262788e-10 4.6258103e-10 -1.9358086e-11 3.6485237e-08 6.6732878e-09 1.4597196e-08 1.3021895e-08 2.6589976e-08 2.8929273e-08
2.5405556e+00 5.2815664e-10 2.3641167e-10 1.3543973e-10 1.3748760e-09 6.6868434e-10 -1.4607917e-10 3.6604748e-08 6.6787785e-09 1.4642518e-08 1.3283651e-08 2.6706908e-08 2.9056142e-08
2.5444444e+00 5.1712983e-10 -1.8934816e-10 3.0105023e-10 8.6874965e-10 3.3359377e-10 1.2335245e-09 3.6713324e-08 6.7025122e-09 1.4666727e-08 1.3399084e-08 2.6704744e-08 2.9178292e-08
2.5480556e+00 5.0556337e-10 4.0842801e-10 -4.9967706e-11 1.9677871e-10 -3.5357502e-10 -1.0598079e-10 3.6820312e-08 6.7970652e-09 1.4728213e-08 1.3474084e-08 2.6731909e-08 2.9241487e-08
2.5516667e+00 5.0217487e-10 4.6436945e-10 6.8767518e-10 4.9552787e-10 6.0433455e-10 6.8931729e-10 3.6927413e-08 6.9007994e-09 1.4845327e-08 1.3595145e-08 2.6850080e-08 2.9467609e-08
2.5552778e+00 5.0662825e-10 4.9317675e-10 5.2699809e-10 6.2195952e-10 4.8646905e-10 1.3979587e-09 3.7035456e-08 6.9982151e-09 1.4940773e-08 1.3638434e-08 2.6938548e-08 2.9711546e-08
2.5588889e+00 5.1103787e-10 4.0604540e-10 4.6293069e-10 -2.2236113e-10 3.3016094e-10 8.5377427e-10 3.7151529e-08 6.9909689e-09 1.5009534e-08 1.3617723e-08 2.7055900e-08 2.9808234e-08
2.5627778e+00 5.0418236e-10 -4.6815623e-10 1.9929790e-10 4.4836255e-11 6.7571238e-10 -2.5026442e-11 3.7257967e-08 7.0186837e-09 1.5049160e-08 1.3664105e-08 2.7188191e-08 2.9811821e-08
2.5663889e+00 4.9837657e-10 7.2398538e-10 2.1168280e-10 3.8329991e-10 5.4544052e-10 5.8142885e-11 3.7363323e-08 7.1344449e-09 1.5076626e-08 1.3836796e-08 2.7274657e-08 2.9706709e-08
2.5700000e+00 4.9398639e-10 3.4457930e-10 7.3183447e-11 1.2107786e-09 2.5270272e-10 -1.0284116e-09 3.7468263e-08 7.1579518e-09 1.5070639e-08 1.4029811e-08 2.7281681e-08 2.9660172e-08
2.5736111e+00 4.9445621e-10 -1.2759196e-10 -1.3527029e-10 5.7089273e-10 -1.8786893e-10 5.9884207e-10 3.7580820e-08 7.1247754e-09 1.5091354e-08 1.4116742e-08 2.7234819e-08 2.9804638e-08
2.5775000e+00 4.9000988e-10 -1.5677718e-10 3.3477210e-10 1.7423427e-10 -2.1380026e-10 6.3944036e-10 3.7743119e-08 7.1292672e-09 1.5146971e-08 1.4311189e-08 2.7283737e-08 3.0031823e-08
2.5830556e+00 5.0365562e-10 1.8372779e-10 4.0173439e-11 9.9244739e-10 5.0731004e-10 7.2366931e-10 3.7851813e-08 7.1039827e-09 1.5232875e-08 1.4492523e-08 2.7388682e-08 3.0147867e-08
2.5866667e+00 5.2015301e-10 -4.1712307e-10 8.5078898e-10 6.8140476e-10 4.6140749e-10 3.4749959e-10 3.7960554e-08 7.0462372e-09 1.5347467e-08 1.4625403e-08 2.7492107e-08 3.0209512e-08
2.5902778e+00 5.0409055e-10 -1.1591261e-10 3.3771797e-10 5.4518061e-10 4.9328722e-10 2.2153088e-10 3.8066069e-08 7.0497136e-09 1.5411612e-08 1.4684190e-08 2.7576823e-08 3.0198562e-08
2.5938889e+00 4.8977290e-10 1.4800245e-10 3.2757776e-10 -2.5317979e-12 2.8870532e-10 -3.2260772e-10 3.8176623e-08 7.0363520e-09 1.5506910e-08 1.4796399e-08 2.7646002e-08 3.0210837e-08
2.5977778e+00 4.7717021e-10 -2.6252996e-10 5.9021504e-10 9.6432391e-10 3.0425325e-10 4.2782743e-10 3.8277464e-08 7.1120722e-09 1.5574107e-08 1.4936746e-08 2.7711647e-08 3.0312845e-08
2.6013889e+00 4.7266452e-10 9.6148555e-10 1.0673313e-10 3.3118367e-10 3.0170271e-10 5.1378461e-10 3.8377049e-08 7.1934776e-09 1.5590079e-08 1.4991875e-08 2.7749747e-08 3.0419142e-08
2.6050000e+00 4.6534979e-10 -2.1005124e-10 5.8915403e-11 1.7769951e-10 4.9994346e-11 4.6741592e-10 3.8475083e-08 7.1615320e-09 1.5627438e-08 1.5145649e-08 2.7735072e-08 3.0475168e-08
2.6086111e+00 4.5804599e-10 -8.4831512e-11 3.2855976e-10 1.2417548e-09 -1.8545854e-10 4.9750862e-11 3.8580014e-08 7.1677855e-09 1.5663364e-08 1.5237036e-08 2.7793533e-08 3.0598866e-08
2.6125000e+00 4.5971499e-10 1.3843350e-10 1.7441587e-11 -4.5843655e-10 6.8654890e-10 1.0105134e-09 3.8676439e-08 7.1909960e-09 1.5616022e-08 1.5146629e-08 2.7913582e-08 3.0749650e-08
2.6161111e+00 4.4853123e-10 7.5817197e-11 -5.0845942e-10 -3.7609076e-10 4.2160079e-10 3.8133738e-10 3.8769958e-08 7.2018271e-09 1.5578043e-08 1.5184995e-08 2.8017915e-08 3.0827825e-08
2.6197222e+00 4.3233792e-10 2.4161535e-11 1.1456030e-10 7.3023156e-10 5.4147077e-10 3.4027839e-10 3.8867875e-08 7.1579021e-09 1.5631793e-08 1.5285058e-08 2.8152629e-08 3.0916884e-08
2.6236111e+00 4.2407181e-10 -4.0066126e-10 4.0309555e-10 1.2745854e-10 6.1321798e-10 4.2308280e-10 3.8958499e-08 7.1091516e-09 1.5733396e-08 1.5342470e-08 2.8197695e-08 3.1004049e-08
2.6272222e+00 4.2953176e-10 -4.9343377e-11 6.5069504e-10 4.0249543e-10 -1.9722305e-10 3.8151847e-10 3.9050691e-08 7.1262870e-09 1.5807487e-08 1.5379565e-08 2.8240235e-08 3.1036832e-08
2.6308333e+00 4.3884186e-10 2.0751648e-10 1.1774994e-10 -6.0079642e-11 5.8990197e-10 -7.8898719e-11 3.9143028e-08 7.1929411e-09 1.5846482e-08 1.5361035e-08 2.8384825e-08 3.1091915e-08
2.6344444e+00 4.3088957e-10 4.0775244e-10 2.8669280e-10 -1.1097065e-10 7.4477194e-10 5.8735648e-10 3.9240854e-08 7.2467138e-09 1.5882951e-08 1.5408441e-08 2.8520378e-08 3.1146020e-08
2.6383333e+00 4.2473906e-10 5.3155920e-11 6.4527315e-11 5.1731044e-10 4.1711946e-10 -1.2360115e-10 3.9372688e-08 7.2645084e-09 1.5929195e-08 1.5562661e-08 2.8565219e-08 3.1173239e-08
2.6436111e+00 4.2488456e-10 5.9231380e-11 2.6364053e-10 4.5671306e-10 -1.3391400e-10 2.9550985e-10 3.9470401e-08 7.3122347e-09 1.5999815e-08 1.5642362e-08 2.8616175e-08 3.1349467e-08
2.6475000e+00 4.2974908e-10 3.4985148e-10 4.1649012e-10 2.2643481e-10 5.7068057e-10 1.2150140e-09 3.9560584e-08 7.3263994e-09 1.6102655e-08 1.5666717e-08 2.8728856e-08 3.1580585e-08
2.6511111e+00 4.1969808e-10 -2.1910065e-10 6.5012508e-10 -1.6213147e-12 4.6944303e-10 9.1838192e-10 3.9649345e-08 7.3708739e-09 1.6211351e-08 1.5629608e-08 2.8827728e-08 3.1707321e-08
2.6547222e+00 4.1635298e-10 6.2963486e-10 4.7723201e-10 -3.4092182e-10 4.4322219e-10 2.5149349e-10 3.9737883e-08 7.4583782e-09 1.6280044e-08 1.5668389e-08 2.8896802e-08 3.1946979e-08
2.6583333e+00 4.1760880e-10 1.7809648e-10 2.3522710e-10 6.9890193e-10 1.9438658e-10 1.9607295e-09 3.9833463e-08 7.4926515e-09 1.6339062e-08 1.5721001e-08 2.8962104e-08 3.2214521e-08
2.6622222e+00 4.1836306e-10 1.1567464e-10 3.3316956e-10 -2.4794388e-10 3.6534642e-10 3.3249397e-10 3.9921873e-08 7.5358235e-09 1.6386071e-08 1.5695060e-08 2.9087337e-08 3.2227693e-08
2.6658333e+00 4.1438451e-10 2.8283587e-10 1.5439469e-10 8.4923827e-12 7.9065451e-10 -2.1091487e-10 4.0009131e-08 7.5413799e-09 1.6403166e-08 1.5693527e-08 2.9245976e-08 3.2313079e-08
2.6694444e+00 4.0751279e-10 -2.3154575e-10 2.2903286e-11 -2.2649627e-11 6.7369762e-10 9.9909843e-10 4.0095310e-08 7.5343036e-09 1.6414974e-08 1.5684982e-08 2.9287171e-08 3.2456992e-08
2.6730556e+00 4.0422042e-10 1.6622640e-10 9.9567949e-11 -5.6220727e-11 -2.9342850e-10 3.2932618e-10 4.0187413e-08 7.5560780e-09 1.6514142e-08 1.5643729e-08 2.9223400e-08 3.2563040e-08
2.6769444e+00 4.0134265e-10 2.0410988e-11 8.5550202e-10 -2.9737616e-10 -2.5318578e-10 5.7965589e-10 4.0272409e-08 7.6218747e-09 1.6613265e-08 1.5611702e-08 2.9263391e-08 3.2702315e-08
2.6805556e+00 3.9925198e-10 5.8694306e-10 1.7256248e-10 1.7418099e-12 6.2233520e-10 7.0595943e-10 4.0357148e-08 7.6884550e-09 1.6658125e-08 1.5618384e-08 2.9347340e-08 3.2814311e-08
2.6841667e+00 3.9891595e-10 2.7644650e-11 2.9271147e-10 5.9936155e-11 1.5257591e-10 3.2785699e-10 4.0440800e-08 7.6912725e-09 1.6711407e-08 1.5726368e-08 2.9361540e-08 3.2966683e-08
2.6877778e+00 3.8901363e-10 -1.6371431e-12 2.5990909e-10 9.3683944e-10 -2.1494005e-11 1.0786464e-09 4.0527566e-08 7.7192743e-09 1.6812830e-08 1.5916792e-08 2.9412042e-08 3.3091724e-08
2.6916667e+00 3.6987368e-10 2.4165254e-10 7.1688200e-10 6.9536602e-10 4.5436956e-10 -6.8673562e-12 4.0605955e-08 7.8120928e-09 1.6932510e-08 1.5992843e-08 2.9548431e-08 3.3126243e-08
2.6952778e+00 3.6848813e-10 6.1513352e-10 5.2439383e-10 6.6411743e-12 8.0459891e-10 3.2551198e-10 4.0727194e-08 7.9527670e-09 1.7100466e-08 1.6175457e-08 2.9682182e-08 3.3276635e-08
2.7008333e+00 3.7379086e-10 2.2891173e-10 6.0789295e-10 1.0890443e-09 -2.0938813e-12 5.7683892e-10 4.0806643e-08 8.0500742e-09 1.7173208e-08 1.6350056e-08 2.9757896e-08 3.3397167e-08
2.7044444e+00 3.7454516e-10 6.6930902e-10 1.4656649e-10 5.2263580e-10 7.0099347e-10 5.3575913e-10 4.0885771e-08 8.1342427e-09 1.7225785e-08 1.6434494e-08 2.9922029e-08 3.3513210e-08
2.7080556e+00 3.7077259e-10 1.0763095e-10 3.9874342e-10 2.5678909e-10 8.1408693e-10 5.3541400e-10 4.0969741e-08 8.1648119e-09 1.7257374e-08 1.6404504e-08 3.0081160e-08 3.3544860e-08
2.7119444e+00 3.6366186e-10 1.5439095e-10 -9.4513471e-11 -5.1384104e-10 5.4989274e-10 -2.6413385e-10 4.1046891e-08 8.2186272e-09 1.7238445e-08 1.6325092e-08 3.0186891e-08 3.3637109e-08
2.7155556e+00 3.6302579e-10 3.4236545e-10 -1.0182119e-10 -2.1919339e-10 4.2608727e-10 1.1156621e-09 4.1124492e-08 8.3204943e-09 1.7257707e-08 1.6357333e-08 3.0329952e-08 3.3833529e-08
2.7191667e+00 3.6790583e-10 5.9794583e-10 3.0160805e-10 5.1680172e-10 8.9447524e-10 6.9744542e-10 4.1202429e-08 8.4219357e-09 1.7275138e-08 1.6510738e-08 3.0444405e-08 3.3970809e-08
2.7227778e+00 3.6620322e-10 3.3843628e-10 -1.2082815e-10 8.9924216e-10 1.6201108e-10 5.6976231e-10 4.1285965e-08 8.4910784e-09 1.7323728e-08 1.6714056e-08 3.0526044e-08 3.4147612e-08
2.7266667e+00 3.6442873e-10 2.5421547e-10 5.8879238e-10 8.4348112e-10 5.3774730e-10 9.4569034e-10 4.1363186e-08 8.5349683e-09 1.7437830e-08 1.6860250e-08 3.0638351e-08 3.4415780e-08
2.7302778e+00 3.6292977e-10 1.5092183e-10 5.9463334e-10 5.0600990e-10 4.9894023e-10 1.5297010e-09 4.1440362e-08 8.6126976e-09 1.7552553e-08 1.7007160e-08 3.0723213e-08 3.4588739e-08
2.7338889e+00 3.6399565e-10 5.6657928e-10 5.9523529e-10 8.5008153e-10 2.8439987e-10 6.6847891e-11 4.1522618e-08 8.6581023e-09 1.7614758e-08 1.7146499e-08 3.0886728e-08 3.4628485e-08
2.7377778e+00 3.5544838e-10 -1.7739564e-10 3.8495661e-12 3.4425093e-10 1.1171561e-09 2.7383282e-10 4.1596235e-08 8.6358661e-09 1.7609735e-08 1.7242759e-08 3.1006771e-08 3.4637982e-08
2.7413889e+00 3.3796587e-10 -2.7861489e-11 -5.5941412e-11 5.4430388e-10 -9.0711554e-12 -1.8617001e-10 4.1667519e-08 8.6350108e-09 1.7645423e-08 1.7383443e-08 3.0996753e-08 3.4656322e-08
2.7450000e+00 3.3346484e-10 1.9966753e-11 4.2607999e-10 7.5431578e-10 -8.3401589e-11 3.5546020e-10 4.1738326e-08 8.6404510e-09 1.7738820e-08 1.7470236e-08 3.1055636e-08 3.4710737e-08
2.7486111e+00 3.3347455e-10 3.0249928e-11 5.4260620e-10 4.6847134e-11 6.2694130e-10 1.4683097e-10 4.1815233e-08 8.6561112e-09 1.7800435e-08 1.7448451e-08 3.1210686e-08 3.4715773e-08
2.7525000e+00 3.3918202e-10 1.0398044e-10 5.0792490e-11 -2.3357093e-10 7.0205510e-10 -1.0366408e-10 4.1886194e-08 8.6978053e-09 1.7853200e-08 1.7448536e-08 3.1363919e-08 3.4819943e-08
2.7561111e+00 3.2921434e-10 2.8088802e-10 4.9646875e-10 2.3435175e-10 7.1240179e-10 1.0652371e-09 4.1990408e-08 8.7811511e-09 1.7994570e-08 1.7597047e-08 3.1684333e-08 3.4931255e-08
2.7616667e+00 3.0882935e-10 2.1918703e-10 4.5658553e-10 6.5671816e-10 1.2100823e-09 -3.9736498e-10 4.2055305e-08 8.8007781e-09 1.8070843e-08 1.7735907e-08 3.1879516e-08 3.4994348e-08
2.7652778e+00 3.0244506e-10 -3.8014943e-11 3.3449373e-10 6.2505950e-10 5.9161289e-10 9.7975680e-10 4.2119972e-08 8.8096586e-09 1.8076066e-08 1.7792062e-08 3.1908321e-08 3.5079833e-08
2.7688889e+00 3.0666728e-10 1.1998905e-10 -2.8032517e-10 -1.0670406e-10 -3.2572165e-10 -1.9066441e-10 4.2185269e-08 8.7932509e-09 1.8111190e-08 1.7770708e-08 3.1894570e-08 3.5101544e-08
2.7725000e+00 3.0837229e-10 -2.7144527e-10 6.4462104e-10 -9.0412056e-11 1.9878676e-10 3.9107738e-10 4.2255810e-08 8.7609774e-09 1.8220749e-08 1.7840371e-08 3.1976338e-08 3.5110288e-08
2.7763889e+00 3.0860271e-10 -5.1846951e-12 4.1052342e-10 6.8752864e-10 5.0208625e-10 -3.1612902e-10 4.2321177e-08 8.7079248e-09 1.8299361e-08 1.8086717e-08 3.2110963e-08 3.4973657e-08
2.7800000e+00 3.0709621e-10 -4.8453175e-10 4.0480730e-10 1.5864312e-09 7.4060319e-10 -9.4507841e-10 4.2385867e-08 8.6578982e-09 1.8362467e-08 1.8354424e-08 3.2182863e-08 3.5062914e-08
2.7836111e+00 3.0223320e-10 2.2747514e-11 2.4971039e-10 8.8470998e-10 -7.6911722e-11 1.7689854e-09 4.2449714e-08 8.6621059e-09 1.8416533e-08 1.8371041e-08 3.2189898e-08 3.5287711e-08
2.7872222e+00 2.9915235e-10 1.6093554e-11 3.1104275e-10 -7.3131711e-10 1.4185345e-10 3.0606337e-10 4.2518170e-08 8.6269569e-09 1.8455960e-08 1.8373395e-08 3.2183723e-08 3.5285796e-08
2.7911111e+00 2.9958419e-10 -3.1737100e-10 6.8670541e-11 7.5149567e-10 -1.9478298e-10 -3.2247757e-10 4.2586274e-08 8.5770244e-09 1.8476402e-08 1.8496933e-08 3.2177795e-08 3.5243151e-08
2.7947222e+00 3.4189682e-10 -1.4354435e-10 1.4335180e-10 3.8884865e-10 1.4005865e-10 -7.1169371e-11 4.2661522e-08 8.5405738e-09 1.8571663e-08 1.8595865e-08 3.2294316e-08 3.5214421e-08
2.7983333e+00 3.6688206e-10 -1.9292236e-10 8.4465611e-10 5.2436799e-10 9.3552291e-10 -1.9403265e-10 4.2744070e-08 8.4971199e-09 1.8647343e-08 1.8627112e-08 3.2447465e-08 3.5344578e-08
2.8022222e+00 3.5510994e-10 -1.7953945e-10 -1.1579441e-10 -2.5653585e-10 3.7718183e-10 1.3096634e-09 4.2818271e-08 8.4750920e-09 1.8636725e-08 1.8678966e-08 3.2526860e-08 3.5523977e-08
2.8058333e+00 3.4379805e-10 -2.3795791e-11 5.6653117e-12 7.3518718e-10 3.5569053e-10 3.4633546e-10 4.2889727e-08 8.4840253e-09 1.8611819e-08 1.8813795e-08 3.2628450e-08 3.5594387e-08
2.8094444e+00 3.2926322e-10 1.0625707e-10 -2.6397465e-10 5.0939288e-10 5.8206993e-10 3.0360094e-10 4.2957534e-08 8.5549651e-09 1.8613330e-08 1.8919178e-08 3.2759680e-08 3.5614686e-08
2.8130556e+00 3.0941385e-10 5.4857260e-10 2.7964179e-10 4.6337482e-10 6.2928150e-10 -1.1622857e-10 4.3055389e-08 8.7099811e-09 1.8698392e-08 1.9136731e-08 3.2884875e-08 3.5645246e-08
2.8186111e+00 2.8970154e-10 3.8152374e-10 2.9380934e-10 8.4193949e-10 1.2189096e-10 2.9958990e-10 4.3116901e-08 8.8074183e-09 1.8799928e-08 1.9314429e-08 3.2967186e-08 3.5560963e-08
2.8222222e+00 2.8969155e-10 5.1789600e-10 7.5928689e-10 7.9835295e-10 6.3790105e-10 -1.0775908e-09 4.3182612e-08 8.9126840e-09 1.8965453e-08 1.9546260e-08 3.3061621e-08 3.5445937e-08
2.8261111e+00 2.8503687e-10 3.8438111e-10 8.3485976e-10 1.1887699e-09 1.7153733e-10 9.1659628e-11 4.3241350e-08 8.9842301e-09 1.9083130e-08 1.9745580e-08 3.3106718e-08 3.5519934e-08
2.8297222e+00 2.6822340e-10 2.7604455e-10 3.8564236e-10 6.5110669e-10 2.4474324e-10 5.9138977e-10 4.3297065e-08 8.9717858e-09 1.9204644e-08 1.9910647e-08 3.3196972e-08 3.5620843e-08
2.8333333e+00 2.5656492e-10 -3.9091512e-10 8.7465312e-10 8.7259381e-10 5.8837271e-10 3.4007584e-10 4.3351051e-08 8.9374570e-09 1.9281052e-08 2.0033281e-08 3.3236521e-08 3.5712643e-08
2.8369444e+00 2.5193464e-10 7.4034525e-11 -8.2168993e-11 2.5940558e-10 -2.2330714e-10 5.0730964e-10 4.3409829e-08 8.9769267e-09 1.9315710e-08 2.0099883e-08 3.3224448e-08 3.5806503e-08
2.8408333e+00 2.6216048e-10 2.6427711e-10 4.1594575e-10 3.1146745e-10 1.1982997e-10 2.9720655e-10 4.3465182e-08 8.9754046e-09 1.9339769e-08 2.0181073e-08 3.3244897e-08 3.5924976e-08
2.8444444e+00 2.5921954e-10 -2.7832734e-10 -1.6641267e-10 4.3798057e-10 6.8922990e-11 7.9638780e-10 4.3519821e-08 9.0295568e-09 1.9353422e-08 2.0240349e-08 3.3193593e-08 3.5993444e-08
2.8480556e+00 2.5543803e-10 7.7819288e-10 3.0801955e-10 1.0918621e-10 -5.4249859e-10 -1.6437779e-10 4.3574050e-08 9.1190735e-09 1.9441431e-08 2.0185493e-08 3.3255567e-08 3.5944054e-08
2.8516667e+00 2.5535067e-10 4.8115143e-11 6.0477834e-10 -6.1555058e-10 1.1145692e-09 -2.9153076e-10 4.3632189e-08 9.1835042e-09 1.9562130e-08 2.0028594e-08 3.3345606e-08 3.5919824e-08
2.8555556e+00 2.5315025e-10 5.0414877e-10 5.5764971e-10 -7.2930094e-10 -3.4280046e-10 8.3849520e-11 4.3685678e-08 9.2424555e-09 1.9662923e-08 2.0060129e-08 3.3328743e-08 3.5937934e-08
2.8591667e+00 2.5067143e-10 4.0017032e-11 4.8774617e-10 1.0203917e-09 1.8713310e-10 8.3313659e-11 4.3738674e-08 9.2586836e-09 1.9703087e-08 2.0137363e-08 3.3405668e-08 3.6009971e-08
2.8627778e+00 2.4851134e-10 1.0978073e-10 -7.1179798e-11 -3.0745712e-10 5.2294924e-10 5.8164477e-10 4.3792795e-08 9.3047111e-09 1.9701026e-08 2.0077225e-08 3.3540851e-08 3.5950626e-08
2.8663889e+00 2.6125984e-10 3.1508852e-10 4.9806669e-11 -2.4766059e-10 7.2489104e-10 -1.1294410e-09 4.3853723e-08 9.2977267e-09 1.9857947e-08 2.0070625e-08 3.3636196e-08 3.5774707e-08
2.8702778e+00 2.7163532e-10 -3.7495539e-10 1.4614670e-09 1.9108893e-10 9.2351630e-11 -3.7844130e-10 4.3910286e-08 9.2737596e-09 2.0014806e-08 2.0098490e-08 3.3660325e-08 3.5783111e-08
2.8738889e+00 2.6113934e-10 1.5372052e-10 1.6542464e-10 6.6120855e-11 1.3037999e-10 4.5601672e-10 4.3994164e-08 9.3237796e-09 2.0084359e-08 2.0183034e-08 3.3744266e-08 3.5907687e-08
2.8794444e+00 2.5240345e-10 1.4639993e-10 3.0347021e-10 4.4114485e-10 3.7326533e-10 2.9143997e-10 4.4046814e-08 9.3021709e-09 2.0133414e-08 2.0433818e-08 3.3873540e-08 3.5997602e-08
2.8830556e+00 2.4350714e-10 -3.4586515e-10 2.0530739e-10 1.8737851e-09 8.2003508e-10 5.3855118e-10 4.4097500e-08 9.2764459e-09 2.0131881e-08 2.0664022e-08 3.4033022e-08 3.6141325e-08
2.8866667e+00 2.3391504e-10 1.0840357e-10 -2.2120349e-10 2.5117580e-10 6.5210391e-10 7.8812376e-10 4.4150015e-08 9.2962995e-09 2.0177212e-08 2.0667499e-08 3.4140933e-08 3.6315704e-08
2.8905556e+00 2.2539996e-10 6.1770440e-11 6.5777495e-10 -2.2137678e-10 2.7284472e-10 7.0654961e-10 4.4198100e-08 9.3028672e-09 2.0273165e-08 2.0709737e-08 3.4232399e-08 3.6386997e-08
2.8941667e+00 2.2751660e-10 -1.1455671e-12 3.3741989e-10 6.1126841e-10 5.7146196e-10 -4.8456768e-11 4.4246413e-08 9.3248847e-09 2.0334430e-08 2.0885565e-08 3.4324496e-08 3.6471508e-08
2.8977778e+00 2.2755271e-10 2.0438393e-10 2.9799189e-10 1.0117620e-09 2.7866640e-10 8.2855079e-10 4.4292854e-08 9.3723478e-09 2.0433510e-08 2.1021124e-08 3.4383003e-08 3.6610380e-08
2.9013889e+00 2.0988229e-10 2.3373671e-10 7.2963670e-10 2.3954599e-10 2.6139691e-10 4.5335266e-10 4.4339586e-08 9.4111551e-09 2.0538191e-08 2.1048353e-08 3.4452207e-08 3.6716010e-08
2.9052778e+00 1.9885065e-10 9.8897798e-11 2.7852434e-10 -6.1508852e-12 3.3178044e-10 4.5204634e-10 4.4381405e-08 9.4412163e-09 2.0607965e-08 2.1181293e-08 3.4512385e-08 3.6822811e-08
2.9088889e+00 1.9505401e-10 1.7858960e-10 4.4514576e-10 1.2332894e-09 2.2371057e-10 5.3380851e-10 4.4423649e-08 9.4853742e-09 2.0653511e-08 2.1469081e-08 3.4626823e-08 3.6929439e-08
2.9125000e+00 2.0284424e-10 2.2902225e-10 2.7241096e-11 1.4232106e-09 8.3263876e-10 4.5044704e-10 4.4466678e-08 9.4870126e-09 2.0707433e-08 2.1650470e-08 3.4709946e-08 3.7099189e-08
2.9161111e+00 2.0245416e-10 -2.1389869e-10 5.3202375e-10 2.5115647e-10 -6.5353125e-11 1.1164801e-09 4.4512363e-08 9.5544723e-09 2.0827985e-08 2.1807099e-08 3.4693235e-08 3.7252692e-08
2.9200000e+00 1.9712142e-10 7.9212443e-10 6.2898663e-10 1.0913721e-09 -7.7882714e-11 1.9925332e-10 4.4553366e-08 9.7355731e-09 2.0994356e-08 2.1913606e-08 3.4715026e-08 3.7291159e-08
2.9236111e+00 1.8909923e-10 8.7957584e-10 1.0965567e-09 -1.0822720e-10 2.7903421e-10 1.5583413e-10 4.4593463e-08 9.8304139e-09 2.1113951e-08 2.1983754e-08 3.4748972e-08 3.7252323e-08
2.9272222e+00 1.8857867e-10 -4.1221135e-12 1.4383945e-10 7.5574672e-10 3.4311604e-11 -5.1432878e-10 4.4633720e-08 9.7918538e-09 2.1180525e-08 2.2131459e-08 3.4731336e-08 3.7281048e-08
2.9308333e+00 1.9061082e-10 -3.5181801e-10 5.4664933e-10 6.0768538e-10 -1.9710677e-10 7.7949140e-10 4.4695479e-08 9.8224123e-09 2.1318594e-08 2.2296341e-08 3.4820563e-08 3.7373801e-08
2.9363889e+00 1.8750198e-10 5.3516900e-10 3.8415381e-10 3.8160387e-10 7.3246716e-10 -2.2297358e-10 4.4735508e-08 9.8843764e-09 2.1410986e-08 2.2359394e-08 3.4915393e-08 3.7357390e-08
2.9400000e+00 1.8954049e-10 3.6807737e-11 5.7410474e-10 2.0042338e-10 1.4288913e-10 7.1480453e-11 4.4778620e-08 9.9058539e-09 2.1494663e-08 2.2364635e-08 3.4912007e-08 3.7480802e-08
2.9438889e+00 1.8753313e-10 1.4728501e-10 2.3176653e-10 -1.5549642e-10 -1.7191537e-10 9.8634056e-10 4.4818012e-08 9.9720109e-09 2.1501441e-08 2.2361970e-08 3.4899397e-08 3.7590297e-08
2.9475000e+00 1.8350088e-10 4.6339461e-10 -1.6146045e-10 1.3089522e-10 5.5519592e-11 2.4379738e-11 4.4856559e-08 1.0023031e-08 2.1494296e-08 2.2352861e-08 3.4901470e-08 3.7699760e-08
2.9511111e+00 1.7958305e-10 7.5564317e-12 8.7345093e-11 -2.1498230e-10 -3.6385714e-11 9.8604482e-10 4.4894432e-08 1.0022650e-08 2.1545523e-08 2.2355230e-08 3.4985552e-08 3.7845407e-08
2.9547222e+00 1.7714898e-10 -1.1067242e-11 4.4396892e-10 2.3685853e-10 8.1252490e-10 3.5839459e-10 4.4934731e-08 9.9902378e-09 2.1620951e-08 2.2313628e-08 3.5094077e-08 3.7933608e-08
2.9586111e+00 1.7532088e-10 -2.6675365e-10 2.8246314e-10 -5.9345140e-10 1.1768880e-10 3.9761371e-10 4.4971657e-08 1.0014511e-08 2.1652114e-08 2.2282303e-08 3.5170149e-08 3.7974648e-08
2.9622222e+00 1.7248793e-10 4.9081021e-10 4.0754114e-11 3.0429519e-10 5.8451811e-10 -1.8779562e-11 4.5008457e-08 1.0048699e-08 2.1693672e-08 2.2350580e-08 3.5285250e-08 3.8074413e-08
2.9658333e+00 1.7413591e-10 -1.7522717e-10 3.9027177e-10 3.2595981e-10 4.7794845e-10 9.3968003e-10 4.5048536e-08 1.0080338e-08 2.1747490e-08 2.2363852e-08 3.5340859e-08 3.8357017e-08
2.9697222e+00 1.7640869e-10 4.4641737e-10 1.2803851e-10 -2.1220644e-10 -1.2937849e-12 1.4826385e-09 4.5084732e-08 1.0173944e-08 2.1805532e-08 2.2427846e-08 3.5346624e-08 3.8651314e-08
2.9733333e+00 1.6453152e-10 4.1764058e-10 4.7395306e-10 8.0292702e-10 5.4501666e-11 1.2339563e-09 4.5118775e-08 1.0222456e-08 2.1894060e-08 2.2543659e-08 3.5381257e-08 3.8836836e-08
2.9769444e+00 1.5612663e-10 3.0160652e-11 4.4422807e-10 2.6611023e-10 2.6519362e-10 4.7854753e-10 4.5151425e-08 1.0280255e-08 2.1978063e-08 2.2623961e-08 3.5462285e-08 3.8873315e-08
2.9805556e+00 1.5140465e-10 5.0336996e-10 4.2702262e-10 4.7513974e-10 4.8275640e-10 -1.4181338e-10 4.5187721e-08 1.0350279e-08 2.2040643e-08 2.2733129e-08 3.5599820e-08 3.8892954e-08
2.9844444e+00 1.6605059e-10 9.6837226e-11 1.7566599e-10 4.6058816e-10 6.9611405e-10 3.1014579e-10 4.5222970e-08 1.0400925e-08 2.2081559e-08 2.2811017e-08 3.5687544e-08 3.8924242e-08
2.9880556e+00 1.6596334e-10 3.7066441e-10 2.4870405e-10 2.5838204e-10 1.1364201e-10 -2.1332156e-11 4.5257341e-08 1.0457958e-08 2.2092337e-08 2.2848233e-08 3.5700959e-08 3.8950992e-08
2.9916667e+00 1.5778513e-10 1.5579822e-10 -1.3691812e-10 8.5149263e-11 1.0191271e-11 2.6825634e-10 4.5308185e-08 1.0601128e-08 2.2140475e-08 2.2873471e-08 3.5746586e-08 3.9019258e-08
2.9972222e+00 1.5350351e-10 7.0321603e-10 4.6144718e-10 6.6277689e-11 2.6357433e-10 1.4133952e-10 4.5341513e-08 1.0714435e-08 2.2234313e-08 2.2853391e-08 3.5839649e-08 3.9067762e-08
3.0008333e+00 1.6041968e-10 3.4269713e-10 5.1180000e-10 -2.5163212e-10 5.9546652e-10 3.0639183e-10 4.5378364e-08 1.0750021e-08 2.2311816e-08 2.2801366e-08 3.5946447e-08 3.9100244e-08
3.0047222e+00 1.6189692e-10 -3.7674801e-11 2.3461572e-10 -1.9430112e-10 3.1994544e-10 -2.7982281e-11 4.5412579e-08 1.0746957e-08 2.2382257e-08 2.2781679e-08 3.6045465e-08 3.9125789e-08
3.0083333e+00 1.6038004e-10 9.3900821e-12 4.9597745e-10 1.2577066e-11 5.9406276e-10 2.6378868e-10 4.5447994e-08 1.0770781e-08 2.2463294e-08 2.2779647e-08 3.6120569e-08 3.9155537e-08
3.0119444e+00 1.7319136e-10 2.1052663e-10 3.4451343e-10 -3.1329289e-11 9.9210372e-11 1.0803933e-11 4.5484833e-08 1.0817490e-08 2.2535844e-08 2.2764423e-08 3.6209624e-08 3.9076467e-08
3.0155556e+00 1.7380300e-10 2.2063749e-10 4.0794902e-10 -1.0920473e-10 7.2282885e-10 -7.4067541e-10 4.5523372e-08 1.0811342e-08 2.2619887e-08 2.2851324e-08 3.6406634e-08 3.9030307e-08
3.0194444e+00 1.6327712e-10 -2.7333556e-10 4.0144830e-10 8.5407431e-10 9.6583342e-10 3.4501742e-10 4.5556916e-08 1.0807184e-08 2.2723861e-08 2.2916622e-08 3.6548051e-08 3.9191387e-08
3.0230556e+00 1.5267342e-10 2.3495112e-10 6.7694003e-10 -2.5132914e-10 3.3955696e-10 1.1418689e-09 4.5588540e-08 1.0758627e-08 2.2800467e-08 2.2950657e-08 3.6632952e-08 3.9361456e-08
3.0266667e+00 1.4520320e-10 -6.8316390e-10 1.1758590e-10 5.6549816e-10 4.4414440e-10 4.2800443e-10 4.5618864e-08 1.0695907e-08 2.2799267e-08 2.3113600e-08 3.6707415e-08 3.9508218e-08
3.0302778e+00 1.4041855e-10 1.0420683e-10 -1.3002802e-10 9.3859580e-10 2.4320334e-10 9.2671975e-10 4.5650732e-08 1.0710766e-08 2.2868895e-08 2.3112199e-08 3.6764463e-08 3.9646402e-08
3.0341667e+00 1.3830919e-10 2.3158625e-11 8.0060058e-10 -9.5060782e-10 2.4577901e-10 2.5771813e-10 4.5680051e-08 1.0723458e-08 2.3034542e-08 2.2959584e-08 3.6825502e-08 3.9770065e-08
3.0377778e+00 1.3785062e-10 9.3994034e-11 9.1743318e-10 -4.5814077e-10 3.1765560e-10 8.8377901e-10 4.5709410e-08 1.0782373e-08 2.3203381e-08 2.2873056e-08 3.6849354e-08 3.9884535e-08
3.0413889e+00 1.3869343e-10 4.4983747e-10 8.3370282e-10 -3.4057839e-10 -9.7485128e-11 1.7286646e-10 4.5739372e-08 1.0839539e-08 2.3341743e-08 2.2867323e-08 3.6916121e-08 4.0056417e-08
3.0452778e+00 1.2335801e-10 4.0154928e-11 4.9883792e-10 2.9143220e-10 6.6977459e-10 1.3004122e-09 4.5764657e-08 1.0827459e-08 2.3415828e-08 2.3018277e-08 3.7020583e-08 4.0129712e-08
3.0488889e+00 1.1480884e-10 -1.5165655e-10 2.6954727e-10 1.1019937e-09 2.9449133e-10 -6.2384092e-10 4.5802052e-08 1.0843466e-08 2.3601340e-08 2.3128342e-08 3.7142290e-08 4.0075050e-08
3.0544444e+00 1.1414050e-10 2.4769771e-10 9.8109719e-10 -4.4160642e-10 4.3574914e-10 2.9586515e-10 4.5826882e-08 1.0903692e-08 2.3712722e-08 2.3089205e-08 3.7214575e-08 4.0066893e-08
3.0580556e+00 1.1973805e-10 3.0823599e-10 1.7411560e-10 8.0342995e-11 2.3149952e-10 -3.7116007e-10 4.5852267e-08 1.0924465e-08 2.3739245e-08 2.3150817e-08 3.7255644e-08 3.9995394e-08
3.0616667e+00 1.1936646e-10 -1.1649383e-10 1.0096968e-10 4.8838771e-10 1.4760443e-10 -2.8882385e-10 4.5877217e-08 1.0926518e-08 2.3813649e-08 2.3110376e-08 3.7298737e-08 4.0032205e-08
3.0652778e+00 1.1563723e-10 1.3545258e-10 6.7072252e-10 -8.6169551e-10 2.5017567e-10 6.2861227e-10 4.5902744e-08 1.1003048e-08 2.3838045e-08 2.3160326e-08 3.7450385e-08 4.0144886e-08
3.0691667e+00 1.0763024e-10 5.2051539e-10 -4.3576330e-10 1.2898427e-09 1.0496628e-09 3.3722752e-10 4.5926545e-08 1.1109599e-08 2.3848877e-08 2.3410226e-08 3.7589741e-08 4.0167879e-08
3.0727778e+00 1.1656178e-10 4.6303465e-10 5.4810704e-10 1.0169302e-09 2.3669778e-10 -1.2498393e-10 4.5951571e-08 1.1174720e-08 2.3944982e-08 2.3540217e-08 3.7683694e-08 4.0177173e-08
3.0763889e+00 1.1916309e-10 1.3808329e-10 4.4865521e-10 1.8297943e-10 6.3056176e-10 2.1077599e-10 4.5976383e-08 1.1205339e-08 2.4010246e-08 2.3644024e-08 3.7775097e-08 4.0109236e-08
3.0800000e+00 1.1453841e-10 1.4455202e-10 2.2824281e-10 7.7524206e-10 2.1316095e-10 -8.3788597e-10 4.6002351e-08 1.1255793e-08 2.4034339e-08 2.3683536e-08 3.7852182e-08 4.0035446e-08
3.0838889e+00 1.1258769e-10 2.8790798e-10 3.7928116e-12 -4.3656880e-10 4.4756380e-10 2.0540040e-10 4.6026467e-08 1.1275952e-08 2.4056547e-08 2.3658656e-08 3.8015140e-08 4.0080072e-08
3.0875000e+00 1.1456846e-10 -1.0182728e-10 2.2653967e-10 2.0690528e-10 1.0566678e-09 2.0652951e-10 4.6051434e-08 1.1332378e-08 2.4088001e-08 2.3770757e-08 3.8112761e-08 4.0219575e-08
3.0911111e+00 1.2059476e-10 6.2268276e-10 9.9693239e-11 8.2787427e-10 -1.5555085e-10 1.0811880e-09 4.6077836e-08 1.1451717e-08 2.4095403e-08 2.3972899e-08 3.8189652e-08 4.0437916e-08
3.0950000e+00 1.1033013e-10 4.0022571e-10 -2.8411461e-11 9.0477666e-10 8.1461336e-10 7.9030579e-10 4.6100315e-08 1.1493093e-08 2.4151104e-08 2.4167526e-08 3.8366353e-08 4.0604469e-08
3.0986111e+00 1.0140534e-10 -1.8289698e-11 6.0612752e-10 8.9177581e-10 8.1647161e-10 7.4711001e-10 4.6121101e-08 1.1584635e-08 2.4227904e-08 2.4364897e-08 3.8523306e-08 4.0662304e-08
3.1022222e+00 9.4381667e-11 8.6329211e-10 1.9041593e-10 9.3011251e-10 6.3233041e-10 -2.1324983e-10 4.6141452e-08 1.1738460e-08 2.4274822e-08 2.4490153e-08 3.8637443e-08 4.0615850e-08
3.1058333e+00 9.7303719e-11 5.5663267e-10 2.9620406e-10 2.2609643e-10 4.2123898e-10 -2.1555510e-10 4.6174048e-08 1.1899775e-08 2.4319200e-08 2.4778752e-08 3.8845070e-08 4.0635613e-08
3.1116667e+00 9.2759356e-11 3.6516517e-10 -1.1276499e-11 1.4230394e-09 7.6519914e-10 3.2848739e-10 4.6191391e-08 1.1953564e-08 2.4379223e-08 2.5040514e-08 3.8973759e-08 4.0822691e-08
3.1150000e+00 8.4210671e-11 1.7272827e-10 6.8569658e-10 1.1945756e-09 5.2169870e-10 1.5422917e-09 4.6209082e-08 1.1990973e-08 2.4533012e-08 2.5218200e-08 3.9070590e-08 4.1045639e-08
3.1188889e+00 7.0518887e-11 1.4791602e-10 7.9541925e-10 3.2845296e-10 3.0827493e-10 3.6869054e-10 4.6224290e-08 1.2038301e-08 2.4678749e-08 2.5359281e-08 3.9182843e-08 4.1121209e-08
3.1225000e+00 7.2733595e-11 2.8896269e-10 7.1611243e-10 9.7382761e-10 7.2791323e-10 3.2887598e-10 4.6240055e-08 1.2073798e-08 2.4751630e-08 2.5536664e-08 3.9299319e-08 4.1200947e-08
3.1261111e+00 7.5753909e-11 3.8700878e-11 3.9782161e-11 6.6355816e-10 3.4724324e-10 4.0716323e-10 4.6256421e-08 1.2138675e-08 2.4771582e-08 2.5618357e-08 3.9428726e-08 4.1302803e-08
3.1297222e+00 7.8401228e-11 5.6016276e-10 1.6715573e-10 9.0531231e-11 8.4728809e-10 5.3304550e-10 4.6274080e-08 1.2240684e-08 2.4812901e-08 2.5705648e-08 3.9483821e-08 4.1426956e-08
3.1336111e+00 7.6053857e-11 3.1419501e-10 2.3077653e-10 6.5767668e-10 -3.7504497e-10 5.3112239e-10 4.6289753e-08 1.2301825e-08 2.4812203e-08 2.5874839e-08 3.9509307e-08 4.1478602e-08
3.1372222e+00 7.1569238e-11 2.5018353e-10 -2.3801923e-10 9.0408841e-10 6.1029925e-10 -5.4384989e-11 4.6304221e-08 1.2373855e-08 2.4791718e-08 2.5959266e-08 3.9695154e-08 4.1534615e-08
3.1408333e+00 6.4705409e-11 4.1471454e-10 2.5555887e-11 -1.2476025e-10 1.1052082e-09 5.7142961e-10 4.6318529e-08 1.2433588e-08 2.4829248e-08 2.5976767e-08 3.9836959e-08 4.1540773e-08
3.1444444e+00 7.0066612e-11 1.3666338e-10 3.6370086e-10 2.8630748e-10 2.0376323e-10 -5.1459209e-10 4.6335698e-08 1.2441789e-08 2.4867629e-08 2.6124600e-08 3.9916365e-08 4.1611157e-08
3.1483333e+00 8.0095012e-11 -6.6369276e-11 5.9331649e-12 9.8083156e-10 4.7685592e-10 1.1178882e-09 4.6354043e-08 1.2444065e-08 2.4876469e-08 2.6262768e-08 3.9996267e-08 4.1839120e-08
3.1519444e+00 9.2699597e-11 8.7376479e-11 8.5750322e-11 2.9455981e-10 2.6070478e-10 9.8638142e-10 4.6373374e-08 1.2435408e-08 2.4911164e-08 2.6320815e-08 4.0078730e-08 4.2025661e-08
3.1555556e+00 8.9387173e-11 -1.6728668e-10 2.7410176e-10 2.4126572e-10 5.0048974e-10 7.3553728e-10 4.6393497e-08 1.2399511e-08 2.4983581e-08 2.6413962e-08 4.0179203e-08 4.2133758e-08
3.1594444e+00 8.6615376e-11 -1.4040285e-10 4.2333256e-10 5.5713787e-10 3.6071182e-10 1.9100507e-10 4.6412240e-08 1.2427667e-08 2.5134036e-08 2.6500188e-08 4.0212430e-08 4.2288292e-08
3.1630556e+00 8.9926439e-11 4.0031127e-10 1.1371366e-09 2.3878949e-10 -5.4005652e-11 1.2354684e-09 4.6430294e-08 1.2420929e-08 2.5328139e-08 2.6509767e-08 4.0198350e-08 4.2501610e-08
3.1666667e+00 8.0128144e-11 -4.6250711e-10 8.7603150e-10 -1.5036860e-10 -7.5962857e-11 7.3362164e-10 4.6454318e-08 1.2479878e-08 2.5446980e-08 2.6505997e-08 4.0202898e-08 4.2516457e-08
3.1722222e+00 6.6957753e-11 8.1619779e-10 -7.4859042e-11 1.2775012e-10 1.0325333e-10 -6.4454260e-10 4.6468223e-08 1.2511351e-08 2.5502427e-08 2.6525280e-08 4.0270613e-08 4.2476366e-08
3.1758333e+00 6.4013068e-11 -5.2567538e-10 6.4993511e-10 5.0250609e-11 5.2180235e-10 2.7447562e-10 4.6482155e-08 1.2448259e-08 2.5615717e-08 2.6626349e-08 4.0365632e-08 4.2581123e-08
3.1794444e+00 6.7214853e-11 -5.6714810e-11 5.2507028e-10 8.8269404e-10 3.5529898e-10 6.9251490e-10 4.6496181e-08 1.2500655e-08 2.5731415e-08 2.6822238e-08 4.0442538e-08 4.2620456e-08
3.1833333e+00 5.5458871e-11 5.0582514e-10 5.8919591e-10 7.9635228e-10 3.0389601e-10 -3.5537681e-10 4.6506588e-08 1.2593959e-08 2.5810666e-08 2.7007107e-08 4.0538097e-08 4.2647638e-08
3.1869444e+00 4.2571222e-11 3.5544456e-10 2.3276509e-10 9.1013335e-10 5.7818906e-10 6.0628536e-10 4.6514617e-08 1.2693311e-08 2.5874915e-08 2.7216237e-08 4.0679663e-08 4.2692818e-08
3.1905556e+00 3.3053355e-11 5.6164862e-10 4.3360742e-10 1.0202939e-09 7.2857362e-10 -1.8923515e-10 4.6522336e-08 1.2734470e-08 2.5892701e-08 2.7442499e-08 4.0787505e-08 4.2601855e-08
3.1941667e+00 3.9656047e-11 -1.8171835e-10 -2.4913615e-10 1.0682823e-09 2.6689167e-10 -6.5042348e-10 4.6532200e-08 1.2709179e-08 2.5893205e-08 2.7635626e-08 4.0827393e-08 4.2547534e-08
3.1980556e+00 4.6620489e-11 -3.5065863e-11 2.5398936e-10 5.8709095e-10 7.5000398e-11 1.8481009e-10 4.6541644e-08 1.2729095e-08 2.5965310e-08 2.7708203e-08 4.0824594e-08 4.2664490e-08
3.2016667e+00 4.2325555e-11 2.1890748e-10 4.9385876e-10 8.2843634e-11 -1.0083340e-10 8.9478650e-10 4.6550188e-08 1.2751545e-08 2.6002296e-08 2.7601917e-08 4.0821062e-08 4.2758510e-08
3.2052778e+00 3.8157634e-11 -1.1679744e-11 -1.1025204e-10 -1.0639401e-09 6.8226075e-11 -2.6907360e-11 4.6557939e-08 1.2800324e-08 2.6015826e-08 2.7396904e-08 4.0878592e-08 4.2716584e-08
3.2088889e+00 3.4846511e-11 4.6195393e-10 2.5058262e-10 -8.2849134e-10 4.6282617e-10 -3.6010828e-10 4.6565822e-08 1.2792631e-08 2.6053522e-08 2.7320520e-08 4.0922743e-08 4.2617617e-08
3.2127778e+00 3.4100755e-11 -5.2789542e-10 1.1245793e-10 1.7377708e-10 -8.4391421e-11 -4.8817650e-10 4.6572847e-08 1.2754049e-08 2.6088873e-08 2.7331323e-08 4.0949000e-08 4.2543493e-08
3.2163889e+00 3.2071854e-11 1.7175707e-10 2.5419276e-10 -7.4057025e-11 3.2675933e-10 -1.9604425e-10 4.6579624e-08 1.2795145e-08 2.6100297e-08 2.7280461e-08 4.0991050e-08 4.2519056e-08
3.2200000e+00 3.1763873e-11 2.0758552e-10 -1.3571645e-10 -3.9544480e-10 6.1398139e-11 -2.9525381e-11 4.6587628e-08 1.2836899e-08 2.6100674e-08 2.7339949e-08 4.1060706e-08 4.2575642e-08
3.2238889e+00 3.8239312e-11 1.5030746e-10 1.3935522e-10 9.0534434e-10 5.3565621e-10 5.1454788e-10 4.6597931e-08 1.2766015e-08 2.6220393e-08 2.7502515e-08 4.1165808e-08 4.2652065e-08
3.2291667e+00 2.8162554e-11 -5.9799324e-10 7.1021642e-10 1.2139079e-10 1.2814379e-10 -3.1881237e-11 4.6604360e-08 1.2657729e-08 2.6327390e-08 2.7554043e-08 4.1105842e-08 4.2649540e-08
3.2330556e+00 2.8067473e-11 -3.3017834e-10 3.2025020e-10 3.2027092e-10 -6.4213883e-10 1.0243091e-11 4.6610464e-08 1.2646285e-08 2.6363617e-08 2.7609824e-08 4.1022779e-08 4.2656218e-08
3.2366667e+00 2.9428168e-11 2.2454271e-10 5.5484819e-11 1.9463339e-10 -1.2459545e-10 5.1399595e-11 4.6616241e-08 1.2736423e-08 2.6357367e-08 2.7617540e-08 4.1033496e-08 4.2748759e-08
3.2402778e+00 2.4980377e-11 6.0750000e-10 -1.2030506e-10 -1.2341177e-10 2.2352482e-10 8.0282632e-10 4.6620723e-08 1.2817024e-08 2.6325529e-08 2.7581750e-08 4.1055533e-08 4.2859354e-08
3.2438889e+00 1.7239659e-11 1.3650933e-10 -2.0991400e-10 -2.0694921e-10 -2.0110197e-11 2.1805135e-10 4.6624218e-08 1.2805650e-08 2.6319678e-08 2.7497057e-08 4.1087382e-08 4.2978226e-08
3.2477778e+00 1.3329484e-11 -2.3399676e-10 1.5356622e-10 -5.1899637e-10 2.9309894e-10 8.0084726e-10 4.6628596e-08 1.2762535e-08 2.6363019e-08 2.7511540e-08 4.1117287e-08 4.3079500e-08
3.2513889e+00 2.7908052e-11 -1.6399091e-10 2.9594872e-10 6.5268583e-10 -1.7052940e-11 1.3398644e-10 4.6633686e-08 1.2746406e-08 2.6413523e-08 2.7606956e-08 4.1123198e-08 4.3063059e-08
3.2550000e+00 2.0037044e-11 1.5106921e-11 2.2786533e-10 2.2807425e-10 7.1620810e-11 -2.8574946e-10 4.6636324e-08 1.2764965e-08 2.6440628e-08 2.7679077e-08 4.1139716e-08 4.3114218e-08
3.2586111e+00 4.8016456e-12 1.5620632e-10 5.3261986e-11 4.3765910e-10 8.0848907e-11 7.5799540e-10 4.6636599e-08 1.2798567e-08 2.6462865e-08 2.7750562e-08 4.1148161e-08 4.3125306e-08
3.2625000e+00 -2.3929638e-12 1.3181527e-10 1.6088977e-10 1.7507395e-10 -8.4618669e-12 -6.6295722e-10 4.6636845e-08 1.2850701e-08 2.6435552e-08 2.7737005e-08 4.1127887e-08 4.3062830e-08
3.2661111e+00 4.7128723e-12 3.4941417e-10 -4.4416281e-10 -3.0022071e-10 -1.7867726e-10 8.6255500e-11 4.6638896e-08 1.2918053e-08 2.6436634e-08 2.7777605e-08 4.1092090e-08 4.3154378e-08
3.2697222e+00 1.4606373e-11 2.7229805e-10 4.5538330e-10 6.7499134e-10 -1.5176057e-10 7.5880460e-10 4.6641629e-08 1.2930344e-08 2.6447279e-08 2.7867581e-08 4.1109528e-08 4.3254921e-08
3.2733333e+00 1.1133612e-11 -1.5884080e-10 -3.4498289e-10 1.5556200e-10 3.1272551e-10 1.6927937e-10 4.6643899e-08 1.2924796e-08 2.6478801e-08 2.7930299e-08 4.1097111e-08 4.3308922e-08
3.2772222e+00 8.7219509e-12 1.1128494e-10 6.4856728e-10 3.8201666e-10 -4.1915531e-10 2.9358392e-10 4.6645671e-08 1.2947482e-08 2.6536478e-08 2.8023641e-08 4.1087588e-08 4.3295542e-08
3.2808333e+00 7.9633310e-12 9.8130928e-11 -5.0363656e-11 4.7960578e-10 3.3124688e-10 -4.1708687e-10 4.6648892e-08 1.2985161e-08 2.6541866e-08 2.8035109e-08 4.1254092e-08 4.3184495e-08
3.2863889e+00 1.1757281e-11 1.2793940e-10 8.6693235e-11 -4.1079660e-10 6.6778191e-10 -2.4919345e-10 4.6651006e-08 1.3051423e-08 2.6525937e-08 2.8003362e-08 4.1427537e-08 4.3193765e-08
3.2900000e+00 8.1574457e-12 4.8370941e-10 -2.5190756e-10 1.1774470e-10 9.3324439e-10 3.3476261e-10 4.6654271e-08 1.3122635e-08 2.6513350e-08 2.8070010e-08 4.1527284e-08 4.3257137e-08
3.2936111e+00 2.2600737e-11 1.7363009e-10 1.2136407e-10 4.9746532e-10 -1.2503494e-11 2.5020334e-10 4.6661313e-08 1.3163838e-08 2.6552863e-08 2.8197441e-08 4.1532300e-08 4.3261543e-08
3.2972222e+00 4.3726503e-11 2.0670608e-10 2.8844692e-10 6.7882431e-10 5.8809958e-11 -2.0952848e-10 4.6669766e-08 1.3164197e-08 2.6559768e-08 2.8392807e-08 4.1558761e-08 4.3295207e-08
3.3011111e+00 3.0203264e-11 -2.0362836e-10 -2.2194385e-10 9.9573710e-10 1.6799503e-10 4.9807232e-10 4.6675423e-08 1.3146353e-08 2.6581687e-08 2.8543849e-08 4.1614216e-08 4.3466565e-08
3.3047222e+00 2.3081916e-11 3.8913335e-11 4.4927997e-10 3.9850064e-10 3.4389693e-10 1.0837006e-09 4.6679899e-08 1.3161826e-08 2.6637219e-08 2.8616797e-08 4.1695116e-08 4.3610625e-08
3.3083333e+00 1.9080276e-11 1.0392277e-10 1.2667337e-10 2.7486690e-10 4.0287759e-10 2.4608086e-10 4.6683565e-08 1.3181643e-08 2.6604859e-08 2.8668885e-08 4.1745968e-08 4.3727401e-08
3.3119444e+00 1.5450593e-11 7.8994752e-11 -4.6229821e-10 2.0594258e-10 6.6522904e-11 8.3185246e-10 4.6686407e-08 1.3249963e-08 2.6569247e-08 2.8734559e-08 4.1747408e-08 4.3785085e-08
3.3158333e+00 9.4010475e-12 5.0660546e-10 1.1932338e-10 3.5697803e-10 -5.4176779e-11 -3.3741558e-10 4.6687772e-08 1.3290188e-08 2.6637199e-08 2.8905327e-08 4.1753698e-08 4.3752240e-08
3.3194444e+00 3.4627440e-12 -1.3529317e-10 5.8545197e-10 1.2193408e-09 1.1223248e-10 3.4223477e-11 4.6688905e-08 1.3302924e-08 2.6714301e-08 2.9044390e-08 4.1772602e-08 4.3673676e-08
3.3230556e+00 7.2105711e-12 2.5285314e-10 2.1422655e-10 6.4321641e-11 6.2264143e-11 -7.5942756e-10 4.6690043e-08 1.3341224e-08 2.6772788e-08 2.9086612e-08 4.1757023e-08 4.3608646e-08
3.3269444e+00 2.7388213e-12 7.5438199e-11 3.4905447e-10 2.9757878e-10 -1.9579553e-10 2.0203060e-10 4.6689668e-08 1.3359946e-08 2.6846178e-08 2.9087325e-08 4.1764458e-08 4.3688494e-08
3.3305556e+00 -6.2669706e-12 9.7380546e-11 4.1211225e-10 -2.9100145e-10 2.6442857e-10 5.3502442e-10 4.6687905e-08 1.3377742e-08 2.6922569e-08 2.9055004e-08 4.1843989e-08 4.3786103e-08
3.3341667e+00 -1.0341076e-11 6.6882144e-11 3.8019232e-10 -7.3461606e-12 4.6970542e-10 3.6598704e-10 4.6686149e-08 1.3384636e-08 2.6942303e-08 2.9016017e-08 4.1944973e-08 4.3874206e-08
3.3377778e+00 -6.2035582e-12 -3.2367039e-12 -1.7551903e-10 -3.5253113e-10 4.6244717e-10 4.4726486e-10 4.6685912e-08 1.3400256e-08 2.6941548e-08 2.9126629e-08 4.2018497e-08 4.3903276e-08
3.3413889e+00 3.9759164e-12 1.4741273e-10 1.6768666e-10 1.3735670e-09 2.1624326e-10 -1.7892034e-10 4.6685365e-08 1.3495001e-08 2.6959191e-08 2.9402706e-08 4.2150515e-08 4.3760730e-08
3.3472222e+00 -7.1658072e-12 3.9399080e-10 -5.4407863e-11 2.0401245e-10 5.3814491e-10 -6.3562931e-10 4.6683473e-08 1.3556258e-08 2.6971409e-08 2.9355851e-08 4.2278178e-08 4.3637607e-08
3.3505556e+00 -1.2141233e-11 2.1857448e-10 1.9169237e-10 -6.7256123e-10 7.3848504e-10 -5.9559890e-10 4.6680994e-08 1.3590176e-08 2.7024501e-08 2.9410792e-08 4.2364542e-08 4.3634857e-08
3.3544444e+00 -9.5369903e-12 7.2150394e-11 3.1962124e-10 1.1434832e-09 1.7729725e-12 5.7202586e-10 4.6679946e-08 1.3646594e-08 2.7078911e-08 2.9593999e-08 4.2452501e-08 4.3786234e-08
3.3580556e+00 -3.3790167e-13 4.4863481e-10 2.4470870e-10 5.4765737e-10 8.1015556e-10 8.2530252e-10 4.6679586e-08 1.3723451e-08 2.7126366e-08 2.9568026e-08 4.2614975e-08 4.3959908e-08
3.3616667e+00 -3.0556516e-12 2.6081707e-10 2.4747204e-10 -7.8740437e-10 6.8960766e-10 7.7783603e-10 4.6679300e-08 1.3706955e-08 2.7193048e-08 2.9461110e-08 4.2708151e-08 4.4092148e-08
3.3652778e+00 3.6829373e-13 -4.1308852e-10 4.4413013e-10 -1.9951727e-10 1.7047354e-10 4.4284098e-10 4.6680567e-08 1.3734670e-08 2.7259806e-08 2.9485563e-08 4.2734475e-08 4.4268627e-08
3.3691667e+00 1.0709864e-11 6.5064761e-10 1.9880844e-10 4.0911584e-10 5.5163056e-11 1.0698371e-09 4.6682877e-08 1.3800270e-08 2.7213807e-08 2.9709543e-08 4.2782317e-08 4.4405231e-08
3.3727778e+00 1.1043796e-11 -4.5113589e-11 -6.7589708e-10 1.6583932e-09 3.8645960e-10 1.9112236e-10 4.6684653e-08 1.3752414e-08 2.7200395e-08 2.9936364e-08 4.2927142e-08 4.4451079e-08
3.3763889e+00 5.6852523e-12 -3.9663801e-10 5.3678860e-10 4.3534305e-10 9.5038692e-10 2.3209408e-10 4.6684580e-08 1.3683473e-08 2.7223903e-08 2.9954027e-08 4.3136273e-08 4.4549029e-08
3.3802778e+00 -6.3217842e-12 -1.9427837e-10 -3.1038121e-10 -2.8394512e-10 8.4216002e-10 6.0747549e-10 4.6682878e-08 1.3691043e-08 2.7236143e-08 2.9888785e-08 4.3218522e-08 4.4603541e-08
3.3838889e+00 -9.7111187e-12 2.6415262e-10 4.3733229e-10 -3.1828982e-10 -8.2933118e-11 -1.0429185e-10 4.6680721e-08 1.3748565e-08 2.7311597e-08 2.9883318e-08 4.3259427e-08 4.4580962e-08
3.3875000e+00 -1.0606092e-11 2.6681603e-10 3.4524059e-10 2.6782024e-10 4.6051296e-10 -1.0412457e-10 4.6678655e-08 1.3772666e-08 2.7349621e-08 2.9969183e-08 4.3310982e-08 4.4580850e-08
3.3911111e+00 -8.8544095e-12 -4.4345190e-11 4.9135474e-11 5.2477980e-10 1.5375809e-11 1.0308743e-10 4.6676476e-08 1.3786503e-08 2.7418566e-08 3.0090608e-08 4.3334989e-08 4.4712068e-08
3.3950000e+00 -1.0196848e-11 1.6294785e-10 6.1486208e-10 5.1600937e-10 1.9040009e-10 1.0216398e-09 4.6673588e-08 1.3799932e-08 2.7536242e-08 3.0141579e-08 4.3417327e-08 4.4743265e-08
3.3986111e+00 -1.7009862e-11 -3.8982692e-11 6.0563254e-10 -4.5508782e-11 5.6964631e-10 -7.3367103e-10 4.6668653e-08 1.3831733e-08 2.7555942e-08 3.0213107e-08 4.3501639e-08 4.4729149e-08
3.4022222e+00 -2.9471576e-11 3.3252756e-10 -4.0130833e-10 7.0576319e-10 2.0861800e-10 6.0337321e-10 4.6658992e-08 1.3873198e-08 2.7443779e-08 3.0394469e-08 4.3570749e-08 4.4860287e-08
3.4077778e+00 -2.9680638e-11 -8.3737605e-11 -3.5484600e-10 3.8240854e-10 2.0604026e-10 1.8345686e-10 4.6653603e-08 1.3856247e-08 2.7408836e-08 3.0479584e-08 4.3590529e-08 4.4809590e-08
3.4113889e+00 -2.1071654e-11 -7.2735192e-11 -7.5731325e-12 4.0327361e-10 -2.3450161e-11 -6.5142823e-10 4.6649573e-08 1.3810535e-08 2.7397579e-08 3.0438859e-08 4.3695791e-08 4.4672834e-08
3.4150000e+00 -1.6887673e-11 -3.4922028e-10 -1.0917803e-10 -7.7919690e-10 9.9509211e-10 -6.1094191e-10 4.6645377e-08 1.3715119e-08 2.7393885e-08 3.0440819e-08 4.3842099e-08 4.4481537e-08
3.4188889e+00 -1.9817096e-11 -4.6863134e-10 7.3597811e-11 7.9599960e-10 2.5898348e-10 -1.0287407e-09 4.6640781e-08 1.3606471e-08 2.7422199e-08 3.0526921e-08 4.3834590e-08 4.4303699e-08
3.4225000e+00 -2.3475545e-11 -5.3426925e-10 2.2007005e-10 -1.2130420e-12 -3.2829950e-10 -6.1284304e-10 4.6635974e-08 1.3540701e-08 2.7452845e-08 3.0588984e-08 4.3831808e-08 4.4275111e-08
3.4261111e+00 -2.1796415e-11 -7.2842204e-11 9.7775238e-11 5.7410319e-10 3.0262211e-10 3.4895409e-10 4.6632350e-08 1.3523851e-08 2.7483633e-08 3.0816445e-08 4.3886265e-08 4.4314349e-08
3.4297222e+00 -1.2340704e-11 -8.2696092e-11 2.2154234e-10 1.5255348e-09 2.0005074e-10 1.3241547e-11 4.6630556e-08 1.3550631e-08 2.7593750e-08 3.0985266e-08 4.3896277e-08 4.4327144e-08
3.4336111e+00 -3.3487635e-12 3.1224518e-10 8.3898253e-10 -7.8499716e-11 -1.1422987e-10 9.6431797e-11 4.6630713e-08 1.3571780e-08 2.7709567e-08 3.1046295e-08 4.3914291e-08 4.4171407e-08
3.4372222e+00 4.8284367e-12 -1.1703152e-10 3.6222955e-10 6.4184136e-10 2.8051240e-10 -1.5340092e-09 4.6632604e-08 1.3553485e-08 2.7769106e-08 3.1256046e-08 4.3948073e-08 4.4029006e-08
3.4408333e+00 1.2982036e-11 -5.1838006e-11 2.5528512e-10 1.2943268e-09 3.1324656e-11 2.1954124e-10 4.6635384e-08 1.3528243e-08 2.7789690e-08 3.1503054e-08 4.3952343e-08 4.4094429e-08
3.4444444e+00 1.3201545e-11 -1.8117006e-10 -4.1796553e-11 9.8574727e-10 8.0839021e-12 3.8436283e-10 4.6637864e-08 1.3511762e-08 2.7768859e-08 3.1715218e-08 4.3965251e-08 4.4155031e-08
3.4483333e+00 8.4870897e-12 3.9902887e-11 -1.5882316e-10 8.3279663e-10 1.0255877e-10 1.3508710e-10 4.6638614e-08 1.3524218e-08 2.7754735e-08 3.1794987e-08 4.4000689e-08 4.4251962e-08
3.4519444e+00 -1.4170030e-12 7.5079649e-11 1.2339565e-11 -9.6461452e-11 2.2456583e-10 7.5965467e-10 4.6637671e-08 1.3569349e-08 2.7771169e-08 3.1845242e-08 4.3984234e-08 4.4339563e-08
3.4555556e+00 -7.4705844e-12 3.4151494e-10 1.5810832e-10 5.6034946e-10 -3.7646254e-10 4.8975655e-11 4.6635984e-08 1.3571583e-08 2.7852696e-08 3.1883083e-08 4.3963803e-08 4.4345878e-08
3.4591667e+00 -8.4180711e-12 -3.2089351e-10 6.8745904e-10 -2.1104385e-10 1.8786859e-10 9.3170814e-12 4.6635036e-08 1.3542542e-08 2.7915403e-08 3.1945870e-08 4.4045486e-08 4.4386602e-08
3.4630556e+00 1.2362860e-13 7.1964849e-11 -8.3542764e-11 7.4921487e-10 5.1226805e-10 3.3973943e-10 4.6633628e-08 1.3487575e-08 2.7925774e-08 3.1976103e-08 4.4180835e-08 4.4401458e-08
3.4683333e+00 -9.1943822e-12 -4.1912229e-10 1.5714369e-10 -5.5827051e-10 3.4257337e-10 -2.4590670e-10 4.6629937e-08 1.3404489e-08 2.7939899e-08 3.2031347e-08 4.4333788e-08 4.4436897e-08
3.4722222e+00 -2.3093756e-11 -2.9304001e-10 -2.1114544e-11 1.0317951e-09 9.6844749e-10 5.4966658e-10 4.6624376e-08 1.3345981e-08 2.7980700e-08 3.2206221e-08 4.4396019e-08 4.4442713e-08
3.4758333e+00 -2.9283841e-11 -2.4703853e-10 4.4429507e-10 5.8242495e-10 -3.9400977e-10 -4.9597797e-10 4.6619124e-08 1.3305292e-08 2.8061374e-08 3.2255887e-08 4.4306751e-08 4.4429886e-08
3.4794444e+00 -2.0184744e-11 -1.2855513e-10 3.9241964e-10 -1.2396791e-10 -4.3000332e-10 3.7756749e-10 4.6614812e-08 1.3326622e-08 2.8134952e-08 3.2282027e-08 4.4281350e-08 4.4448559e-08
3.4830556e+00 -2.0425495e-11 3.2544735e-10 3.7070878e-10 3.6525555e-10 1.9553317e-10 -2.0519884e-10 4.6609996e-08 1.3370810e-08 2.8194893e-08 3.2385871e-08 4.4337372e-08 4.4410153e-08
3.4869444e+00 -2.1697712e-11 5.3309371e-11 2.0657732e-10 5.2484117e-10 2.8465937e-10 -1.2399215e-10 4.6605563e-08 1.3422463e-08 2.8246129e-08 3.2412339e-08 4.4426460e-08 4.4532630e-08
3.4905556e+00 -2.0063845e-11 4.2348758e-10 3.2481555e-10 -2.8052816e-10 5.3769227e-10 1.2545445e-09 4.6601260e-08 1.3459727e-08 2.8283776e-08 3.2452023e-08 4.4471146e-08 4.4740944e-08
3.4941667e+00 -2.0465004e-11 -7.9509630e-11 6.5650680e-11 6.4684533e-10 -1.2521179e-10 6.6836126e-10 4.6596776e-08 1.3474054e-08 2.8301508e-08 3.2478969e-08 4.4437852e-08 4.4882163e-08
3.4980556e+00 -1.8754784e-11 2.0230900e-10 1.0511858e-10 -4.1587755e-10 -1.6015879e-10 5.4208784e-10 4.6593537e-08 1.3494238e-08 2.8312684e-08 3.2474591e-08 4.4407291e-08 4.4918059e-08
3.5016667e+00 -1.1751429e-11 -1.5992144e-11 1.0795462e-11 3.7546339e-10 -1.2194137e-10 -2.1074851e-10 4.6591366e-08 1.3510830e-08 2.8275135e-08 3.2550539e-08 4.4456006e-08 4.4949247e-08
3.5052778e+00 -8.6961539e-12 1.6914525e-10 -4.0024079e-10 3.2559744e-10 5.7161708e-10 4.9863788e-10 4.6589482e-08 1.3522894e-08 2.8248893e-08 3.2592051e-08 4.4540370e-08 4.4907933e-08
3.5088889e+00 -9.0524822e-12 -5.7783139e-11 1.2807483e-10 5.7587223e-11 2.0712866e-10 -8.7999620e-10 4.6586534e-08 1.3482631e-08 2.8276968e-08 3.2596288e-08 4.4613174e-08 4.4936385e-08
3.5127778e+00 -1.6728830e-11 -2.8732407e-10 1.4230518e-10 -2.1273760e-11 4.1690306e-10 1.1238711e-09 4.6583420e-08 1.3448524e-08 2.8303559e-08 3.2687892e-08 4.4625872e-08 4.5112117e-08
3.5163889e+00 -1.2605028e-11 -2.7516456e-11 1.3348877e-10 8.6685414e-10 -2.9969015e-10 4.9826879e-10 4.6581143e-08 1.3428529e-08 2.8321392e-08 3.2776510e-08 4.4557477e-08 4.5201642e-08
3.5200000e+00 -8.8387337e-12 -1.5705118e-10 5.1466850e-11 -4.8841707e-11 -3.3164966e-10 3.2812207e-10 4.6577236e-08 1.3286679e-08 2.8289233e-08 3.2803423e-08 4.4561057e-08 4.5241321e-08
3.5255556e+00 -1.5080354e-11 -6.9404524e-10 -2.6826604e-10 2.1032182e-10 3.5312835e-10 -9.0049161e-11 4.6574003e-08 1.3197660e-08 2.8276614e-08 3.2892702e-08 4.4589124e-08 4.5153901e-08
3.5291667e+00 -1.5375879e-11 -1.2767352e-10 1.3738588e-10 6.1378451e-10 -9.4045912e-11 -7.1690718e-10 4.6571630e-08 1.3222754e-08 2.8285950e-08 3.3048257e-08 4.4529004e-08 4.5075434e-08
3.5327778e+00 -6.9733991e-12 3.5931216e-10 -4.0552112e-11 8.2211166e-10 -4.6090595e-10 -7.4014718e-12 4.6570789e-08 1.3246527e-08 2.8292812e-08 3.3147557e-08 4.4474909e-08 4.5097986e-08
3.5366667e+00 -3.8310014e-13 -1.5554034e-10 1.0663685e-10 2.9029475e-11 -2.7686942e-12 2.0070213e-10 4.6569568e-08 1.3203688e-08 2.8271186e-08 3.3142515e-08 4.4535992e-08 4.5154920e-08
3.5402778e+00 -1.1117799e-11 -2.3990246e-10 -3.3093463e-10 -7.5569513e-11 5.6660948e-10 3.2484226e-10 4.6566544e-08 1.3229339e-08 2.8269241e-08 3.3073148e-08 4.4591871e-08 4.5198259e-08
3.5438889e+00 -1.7371142e-11 4.7668121e-10 3.1075439e-10 -5.6474124e-10 -5.0803631e-11 7.5213729e-11 4.6562509e-08 1.3229203e-08 2.8310980e-08 3.3123493e-08 4.4647887e-08 4.5201038e-08
3.5477778e+00 -1.7914187e-11 -4.7784789e-10 9.1227285e-11 9.9627004e-10 5.3094253e-10 -5.1397191e-11 4.6559964e-08 1.3162776e-08 2.8360643e-08 3.3249347e-08 4.4652893e-08 4.5144542e-08
3.5513889e+00 -6.0607733e-12 -1.3532289e-10 4.2385976e-10 1.6546117e-10 -4.8473729e-10 -4.7010460e-10 4.6558970e-08 1.3112293e-08 2.8360290e-08 3.3201870e-08 4.4694377e-08 4.5038030e-08
3.5550000e+00 -3.3030864e-12 -3.3066988e-10 -4.2751298e-10 -6.0371580e-10 8.6767187e-10 -5.1308234e-10 4.6558239e-08 1.3126045e-08 2.8327446e-08 3.3032374e-08 4.4779834e-08 4.5085124e-08
3.5586111e+00 -3.5778516e-12 4.5760516e-10 8.6866308e-11 -9.6086242e-10 -7.8839457e-11 9.4780163e-10 4.6557578e-08 1.3256449e-08 2.8359105e-08 3.2797559e-08 4.4760460e-08 4.5140568e-08
3.5625000e+00 -2.2025887e-12 6.6014816e-10 2.1802879e-10 -1.0518351e-09 -8.7226014e-11 -4.7257406e-10 4.6557248e-08 1.3330427e-08 2.8384836e-08 3.2569882e-08 4.4824140e-08 4.5074310e-08
3.5661111e+00 -9.1020055e-13 2.2722698e-11 4.8843002e-11 -1.0497972e-09 6.7504613e-10 -1.3903400e-10 4.6557269e-08 1.3420833e-08 2.8406449e-08 3.2477425e-08 4.4932067e-08 4.5084897e-08
3.5697222e+00 1.1077304e-12 8.1179734e-10 1.7532216e-10 1.9634629e-10 3.2119997e-10 2.3676162e-10 4.6558057e-08 1.3491053e-08 2.8412906e-08 3.2540078e-08 4.4967624e-08 4.5181613e-08
3.5733333e+00 6.3117822e-12 -1.6361837e-10 -1.0835019e-10 3.8198741e-10 7.0218641e-12 6.5599418e-10 4.6562069e-08 1.3515318e-08 2.8433251e-08 3.2615893e-08 4.4892818e-08 4.5197928e-08
3.5772222e+00 2.8778303e-11 3.7161215e-10 3.0429161e-10 2.6785941e-10 -6.4821551e-10 -5.1614589e-10 4.6570427e-08 1.3559327e-08 2.8477457e-08 3.2599498e-08 4.4848991e-08 4.5189999e-08
3.5808333e+00 4.9951751e-11 3.4618401e-11 1.5419230e-10 -4.1920442e-10 2.4365498e-10 4.4295621e-10 4.6584803e-08 1.3572732e-08 2.8545010e-08 3.2487545e-08 4.4914404e-08 4.5288807e-08
3.5863889e+00 3.8065857e-11 4.5811161e-11 3.0122597e-10 -2.5251047e-10 1.4882212e-10 1.4989098e-10 4.6592831e-08 1.3604395e-08 2.8606273e-08 3.2504056e-08 4.4922901e-08 4.5271373e-08
3.5900000e+00 3.7546800e-11 2.4646167e-10 3.3416414e-10 4.0491592e-10 -7.0381543e-11 -3.1082255e-10 4.6600556e-08 1.3603620e-08 2.8683756e-08 3.2545578e-08 4.4867046e-08 4.5294739e-08
3.5936111e+00 3.5218315e-11 -2.5361422e-10 4.6946838e-10 -2.1635913e-11 -4.4520996e-10 5.2650652e-10 4.6607684e-08 1.3644326e-08 2.8767511e-08 3.2534118e-08 4.4888157e-08 4.5363259e-08
3.5972222e+00 3.1918547e-11 6.2936444e-10 3.9920243e-10 -8.4146767e-11 6.4007860e-10 1.0598683e-10 4.6614534e-08 1.3726715e-08 2.8854283e-08 3.2512939e-08 4.5007897e-08 4.5368339e-08
3.6011111e+00 2.7995580e-11 7.6828638e-11 4.3648821e-10 -9.7383770e-11 3.8626504e-10 -6.2443924e-11 4.6621297e-08 1.3695123e-08 2.8940189e-08 3.2550996e-08 4.5073153e-08 4.5517771e-08
3.6047222e+00 3.5709461e-11 -3.6844984e-10 4.5449968e-10 4.4867896e-10 2.1610457e-10 1.4418190e-09 4.6630057e-08 1.3630887e-08 2.8950245e-08 3.2694940e-08 4.5142544e-08 4.5653515e-08
3.6083333e+00 4.6798061e-11 -2.2449629e-10 -3.5020587e-10 8.8002997e-10 4.2442299e-10 -1.8880259e-10 4.6639041e-08 1.3605968e-08 2.8956565e-08 3.2750473e-08 4.5144729e-08 4.5693904e-08
3.6119444e+00 3.7822472e-11 -5.5228694e-12 4.1575983e-10 -3.6741654e-10 -4.0425392e-10 5.6163143e-10 4.6646435e-08 1.3611242e-08 2.9022033e-08 3.2727353e-08 4.5130145e-08 4.5661910e-08
3.6155556e+00 3.1825102e-11 5.4204276e-11 2.6324480e-10 1.5400421e-10 2.6963882e-10 -8.5695935e-10 4.6653477e-08 1.3633842e-08 2.9056840e-08 3.2798528e-08 4.5178863e-08 4.5602776e-08
3.6194444e+00 2.9767418e-11 1.3950534e-10 7.1977538e-11 4.5606349e-10 1.4794037e-10 3.5009219e-10 4.6661233e-08 1.3672088e-08 2.9133811e-08 3.2883138e-08 4.5211870e-08 4.5593046e-08
3.6230556e+00 4.3285794e-11 2.1353625e-10 7.2633953e-10 3.2495338e-10 1.5674086e-10 -4.3990771e-10 4.6670657e-08 1.3716676e-08 2.9243763e-08 3.2979401e-08 4.5283125e-08 4.5565098e-08
3.6266667e+00 4.5482193e-11 1.9804663e-10 4.1404253e-10 5.6362531e-10 5.0100054e-10 1.8192362e-10 4.6680468e-08 1.3780053e-08 2.9292773e-08 3.3116860e-08 4.5378714e-08 4.5656562e-08
3.6305556e+00 4.0327041e-11 3.4518474e-10 5.7966726e-11 6.1460124e-10 3.1832705e-10 6.0205719e-10 4.6689600e-08 1.3821769e-08 2.9341538e-08 3.3213288e-08 4.5394820e-08 4.5637154e-08
3.6341667e+00 4.5694085e-11 3.9882558e-11 4.4781045e-10 2.7550252e-10 -1.6965492e-10 -7.8121137e-10 4.6699853e-08 1.3794019e-08 2.9460110e-08 3.3206688e-08 4.5393149e-08 4.5486197e-08
3.6377778e+00 5.0878292e-11 -2.9603292e-10 7.8197069e-10 -3.3642627e-10 1.5422949e-10 -6.1223720e-10 4.6717657e-08 1.3691480e-08 2.9570966e-08 3.3309687e-08 4.5387306e-08 4.5281546e-08
3.6433333e+00 5.8125570e-11 -3.1919990e-10 -3.4623641e-11 9.5442118e-10 -1.8928357e-10 -6.1566866e-10 4.6730453e-08 1.3612171e-08 2.9553465e-08 3.3421848e-08 4.5280120e-08 4.5247567e-08
3.6469444e+00 6.2399926e-11 -4.1288637e-10 -1.4688957e-10 8.0910637e-11 -8.0013314e-10 3.0201417e-10 4.6744633e-08 1.3582745e-08 2.9528015e-08 3.3420382e-08 4.5143030e-08 4.5218100e-08
3.6505556e+00 7.1166375e-11 1.4126657e-10 -1.1707285e-10 -9.4446872e-11 -4.6530989e-10 -5.7401202e-10 4.6761504e-08 1.3550926e-08 2.9547700e-08 3.3336686e-08 4.5075459e-08 4.5069218e-08
3.6544444e+00 7.6395012e-11 -4.1400168e-10 3.0665580e-10 -6.2294589e-10 -1.1387044e-10 -7.0212438e-10 4.6777869e-08 1.3498964e-08 2.9566988e-08 3.3320493e-08 4.5025244e-08 4.5034648e-08
3.6580556e+00 7.7743248e-11 -6.5649831e-11 -1.0661108e-10 4.7347454e-10 -3.4965303e-10 3.8301603e-10 4.6794197e-08 1.3409866e-08 2.9554257e-08 3.3352099e-08 4.4944935e-08 4.4990823e-08
3.6616667e+00 7.6058626e-11 -7.5679484e-10 -2.5431897e-11 -1.8172940e-10 -3.9165469e-10 -7.8754971e-10 4.6811631e-08 1.3310786e-08 2.9551513e-08 3.3244917e-08 4.4834495e-08 4.4855725e-08
3.6655556e+00 7.6422507e-11 -9.2459600e-11 -9.8782683e-13 -7.3697383e-10 -5.5498168e-10 -3.7043008e-10 4.6828063e-08 1.3248113e-08 2.9534819e-08 3.3136025e-08 4.4732986e-08 4.4807062e-08
3.6691667e+00 7.8355933e-11 -4.8606469e-10 -1.7215908e-10 -2.6817851e-10 -3.8201619e-10 -7.8772986e-11 4.6844536e-08 1.3147397e-08 2.9530543e-08 3.3128396e-08 4.4638561e-08 4.4780828e-08
3.6727778e+00 7.6797789e-11 -4.4361378e-10 1.2780825e-10 1.9775282e-10 -4.8960299e-10 -1.6338677e-10 4.6861410e-08 1.3119415e-08 2.9507392e-08 3.3085697e-08 4.4559147e-08 4.4663993e-08
3.6763889e+00 8.2140025e-11 1.8531109e-10 -3.6792404e-10 -5.9189789e-10 -2.4344672e-10 -9.1508827e-10 4.6881577e-08 1.3058560e-08 2.9483052e-08 3.3009208e-08 4.4527560e-08 4.4508910e-08
3.6802778e+00 9.4249665e-11 -7.0692000e-10 1.3351008e-10 -6.3720294e-11 -2.7300349e-11 -4.1419821e-10 4.6900656e-08 1.2967684e-08 2.9473723e-08 3.2967438e-08 4.4497025e-08 4.4446183e-08
3.6838889e+00 8.5462530e-11 -1.3194073e-10 -2.3026144e-10 -3.2185317e-10 -2.5456302e-10 -1.6481770e-10 4.6918076e-08 1.2891722e-08 2.9471808e-08 3.2947761e-08 4.4438474e-08 4.4428496e-08
3.6875000e+00 7.8621982e-11 -5.6924136e-10 2.1039306e-10 1.4022666e-10 -2.8591126e-10 1.5506545e-12 4.6935576e-08 1.2904740e-08 2.9532871e-08 3.3020580e-08 4.4297248e-08 4.4438709e-08
3.6913889e+00 7.4434154e-11 6.8082341e-10 3.7769442e-10 4.8393594e-10 -9.2459246e-10 8.5992328e-11 4.6953396e-08 1.2976757e-08 2.9581967e-08 3.3006104e-08 4.4280541e-08 4.4434604e-08
3.6950000e+00 9.3420514e-11 -1.6050484e-11 1.3151070e-10 -6.1756865e-10 7.7036975e-10 -1.2388236e-10 4.6974232e-08 1.2950418e-08 2.9569193e-08 3.2904104e-08 4.4381814e-08 4.4407637e-08
3.6986111e+00 1.0283382e-10 -2.2708486e-10 -2.6399965e-10 -3.2396635e-10 1.6445764e-10 -1.2504558e-10 4.7008262e-08 1.2854621e-08 2.9543751e-08 3.2941173e-08 4.4410796e-08 4.4338103e-08
3.7041667e+00 1.0551447e-10 -3.4769745e-10 9.2481030e-11 5.4638262e-10 9.4354950e-12 -2.9215941e-10 4.7031207e-08 1.2872896e-08 2.9559558e-08 3.2968017e-08 4.4363950e-08 4.4297303e-08
3.7077778e+00 1.1060599e-10 5.1639205e-10 7.1471059e-11 -2.9859354e-10 -4.4186211e-10 -8.4457255e-11 4.7058129e-08 1.2986783e-08 2.9602988e-08 3.3013523e-08 4.4281991e-08 4.4301824e-08
3.7116667e+00 1.2486592e-10 4.5978210e-10 3.4679192e-10 6.8864241e-10 -2.6064288e-10 1.2321425e-10 4.7085287e-08 1.2957190e-08 2.9668648e-08 3.3034671e-08 4.4217663e-08 4.4355436e-08
3.7152778e+00 1.3093941e-10 -7.3294602e-10 3.3421109e-10 -4.9342524e-10 -3.3315066e-10 3.7166467e-10 4.7112974e-08 1.2850297e-08 2.9769729e-08 3.2914908e-08 4.4287993e-08 4.4395375e-08
3.7188889e+00 1.2984439e-10 -2.5375512e-10 7.1416650e-10 -6.1208384e-10 9.8234884e-10 -3.0029979e-12 4.7142609e-08 1.2786867e-08 2.9885337e-08 3.2843043e-08 4.4370326e-08 4.4453279e-08
3.7225000e+00 1.4929109e-10 -3.3175349e-10 4.8488345e-10 -5.1280845e-11 -2.2235431e-10 5.3750261e-10 4.7178075e-08 1.2746294e-08 2.9899196e-08 3.2887101e-08 4.4280228e-08 4.4554456e-08
3.7263889e+00 1.6090537e-10 -1.6019317e-11 -3.5141413e-10 4.2891678e-10 -5.4990922e-10 3.2973054e-10 4.7212293e-08 1.2787736e-08 2.9873151e-08 3.3009491e-08 4.4207687e-08 4.4589711e-08
3.7300000e+00 1.6139869e-10 3.9856137e-10 8.1285798e-11 7.0083980e-10 -1.1970209e-10 -4.2981384e-12 4.7246053e-08 1.2810806e-08 2.9895920e-08 3.3192960e-08 4.4167253e-08 4.4584095e-08
3.7336111e+00 1.5659259e-10 -1.8560304e-10 1.5486535e-10 9.9271364e-10 -2.5353560e-10 -4.7545917e-11 4.7279089e-08 1.2820008e-08 2.9894169e-08 3.3230489e-08 4.4148003e-08 4.4646202e-08
3.7372222e+00 1.5458403e-10 2.7054215e-10 -1.7302696e-10 -6.4629000e-10 7.5845879e-11 6.2084095e-10 4.7314671e-08 1.2806843e-08 2.9887386e-08 3.3101661e-08 4.4197045e-08 4.4722465e-08
3.7411111e+00 1.5662847e-10 -3.8338812e-10 1.0770051e-10 -4.5795053e-10 3.4451093e-10 3.2845609e-11 4.7347964e-08 1.2779621e-08 2.9944694e-08 3.3070295e-08 4.4227905e-08 4.4716057e-08
3.7447222e+00 1.5696034e-10 1.3211281e-10 4.8667452e-10 1.6841669e-10 -5.9643539e-11 -9.1996011e-11 4.7381414e-08 1.2734449e-08 3.0029320e-08 3.3134949e-08 4.4237895e-08 4.4714095e-08
3.7483333e+00 1.5810788e-10 -5.4908513e-10 3.9103703e-10 4.2839617e-10 1.5185414e-10 7.3881133e-11 4.7417850e-08 1.2698429e-08 3.0126498e-08 3.3306840e-08 4.4218264e-08 4.4731532e-08
3.7522222e+00 1.6058086e-10 2.4033884e-10 5.4486792e-10 1.0449527e-09 -3.2011696e-10 7.5578825e-11 4.7450959e-08 1.2704830e-08 3.0207196e-08 3.3439502e-08 4.4142052e-08 4.4643580e-08
3.7558333e+00 1.5127694e-10 -1.8125430e-10 2.9210635e-10 1.7961849e-10 -3.8337683e-10 -8.8744285e-10 4.7500032e-08 1.2687625e-08 3.0115199e-08 3.3501631e-08 4.4117186e-08 4.4542675e-08
3.7613889e+00 1.4916641e-10 7.8029083e-11 -9.1231175e-10 1.9315548e-10 2.3418116e-10 2.8201463e-10 4.7532752e-08 1.2710175e-08 3.0033925e-08 3.3501330e-08 4.4152760e-08 4.4599187e-08
3.7650000e+00 1.5903101e-10 1.3012016e-10 6.9368558e-11 -1.9592913e-10 9.4187968e-11 2.3963097e-10 4.7568445e-08 1.2750852e-08 3.0151603e-08 3.3515770e-08 4.4093064e-08 4.4655571e-08
3.7686111e+00 1.7716407e-10 2.4535793e-10 1.1511406e-09 3.2921346e-10 -6.4522278e-10 2.8084014e-10 4.7606275e-08 1.2822684e-08 3.0313372e-08 3.3605484e-08 4.4106418e-08 4.4662100e-08
3.7722222e+00 1.7916471e-10 4.1770498e-10 5.2667958e-10 4.9892128e-10 7.6848942e-10 -2.2057137e-10 4.7647293e-08 1.2894895e-08 3.0407551e-08 3.3709767e-08 4.4277112e-08 4.4620287e-08
3.7761111e+00 1.7959652e-10 2.0125313e-10 3.8034224e-10 3.9492870e-10 6.9460462e-10 -1.3782909e-10 4.7685511e-08 1.2951883e-08 3.0494462e-08 3.3790939e-08 4.4359106e-08 4.4626701e-08
3.7797222e+00 1.8038387e-10 3.2479166e-10 5.2105992e-10 3.5435880e-10 6.2259556e-11 1.9704150e-10 4.7725339e-08 1.2912595e-08 3.0579318e-08 3.3937554e-08 4.4359003e-08 4.4736864e-08
3.7833333e+00 1.9476378e-10 -6.8745853e-10 3.5904471e-10 9.9900484e-10 -6.3211337e-11 8.1984796e-10 4.7767617e-08 1.2811555e-08 3.0642928e-08 3.4024055e-08 4.4351434e-08 4.4842089e-08
3.7869444e+00 2.0345291e-10 -2.4521232e-10 3.0069458e-10 -2.0053693e-10 -6.6556365e-12 1.5145639e-10 4.7813623e-08 1.2841692e-08 3.0708701e-08 3.4035089e-08 4.4403283e-08 4.4872948e-08
3.7908333e+00 1.9893229e-10 5.0352355e-10 3.3275014e-10 2.9511573e-10 4.5107138e-10 1.1304631e-10 4.7856204e-08 1.2940665e-08 3.0795692e-08 3.4135629e-08 4.4471111e-08 4.4910436e-08
3.7944444e+00 2.0214218e-10 4.1007755e-10 5.6949605e-10 6.3294489e-10 1.7503503e-10 2.3300069e-10 4.7899774e-08 1.3006527e-08 3.0885409e-08 3.4238752e-08 4.4538217e-08 4.4952026e-08
3.7980556e+00 2.0825917e-10 1.9787559e-10 3.6101335e-10 3.1896271e-10 4.4440741e-10 1.5090471e-10 4.7948603e-08 1.3052517e-08 3.0960166e-08 3.4343937e-08 4.4612016e-08 4.5094090e-08
3.8019444e+00 2.1881040e-10 1.9632522e-10 3.5896099e-10 5.8262038e-10 1.8815703e-10 1.0667904e-09 4.7994542e-08 1.3087565e-08 3.1001719e-08 3.4440838e-08 4.4636925e-08 4.5261898e-08
3.8055556e+00 2.1389569e-10 1.2719658e-10 7.2012746e-11 3.1185258e-10 4.1768405e-11 4.8220342e-10 4.8039617e-08 1.3109050e-08 3.1011189e-08 3.4523563e-08 4.4591486e-08 4.5234953e-08
3.8091667e+00 2.1067991e-10 7.1125403e-11 2.6205542e-11 4.5176046e-10 -4.6120052e-10 -7.3092120e-10 4.8084637e-08 1.3093225e-08 3.1018137e-08 3.4656210e-08 4.4477801e-08 4.5126441e-08
3.8127778e+00 2.1336390e-10 -2.1720284e-10 4.5857246e-11 7.7267708e-10 -5.8819999e-10 -2.7072948e-10 4.8156487e-08 1.2935497e-08 3.1071685e-08 3.4879282e-08 4.4494567e-08 4.5167995e-08
3.8183333e+00 2.2653785e-10 -7.2916437e-10 3.1514098e-10 5.6575700e-10 6.8879744e-10 5.2005120e-10 4.8204707e-08 1.2850269e-08 3.1094255e-08 3.4972160e-08 4.4574234e-08 4.5257976e-08
3.8219444e+00 2.2764843e-10 -5.7554623e-11 -8.1058701e-11 2.9157673e-10 4.6583597e-11 3.1054618e-10 4.8256517e-08 1.2858067e-08 3.1052764e-08 3.5064942e-08 4.4606689e-08 4.5282109e-08
3.8258333e+00 2.2550160e-10 1.2439238e-10 -3.1853578e-10 5.0369979e-10 2.3160356e-10 -1.0369632e-10 4.8303911e-08 1.2887368e-08 3.0989538e-08 3.5238652e-08 4.4655795e-08 4.5318040e-08
3.8294444e+00 2.2091194e-10 1.4608534e-10 -3.3722048e-10 1.0997724e-09 2.2168017e-10 4.3536942e-10 4.8351775e-08 1.2893759e-08 3.0966904e-08 3.5412579e-08 4.4656586e-08 4.5448653e-08
3.8330556e+00 2.2992791e-10 -8.7097806e-11 1.0247128e-10 5.0570610e-10 -2.1437983e-10 7.7029249e-10 4.8401670e-08 1.2905272e-08 3.1007226e-08 3.5559316e-08 4.4681067e-08 4.5570516e-08
3.8366667e+00 2.4004110e-10 1.9337717e-10 3.1573119e-10 8.4878877e-10 4.4036360e-10 3.5458829e-10 4.8457255e-08 1.2924044e-08 3.1048288e-08 3.5618986e-08 4.4766486e-08 4.5628283e-08
3.8405556e+00 2.4611954e-10 -3.2475058e-11 7.9733197e-11 -3.3732702e-10 2.9180011e-10 1.4056268e-10 4.8510384e-08 1.2931928e-08 3.1071091e-08 3.5607279e-08 4.4819488e-08 4.5681274e-08
3.8441667e+00 2.5431024e-10 1.0524550e-10 1.5677128e-10 2.2926039e-10 1.9744495e-10 3.4858044e-10 4.8565049e-08 1.2904724e-08 3.1142720e-08 3.5696957e-08 4.4841001e-08 4.5797461e-08
3.8477778e+00 2.6059392e-10 -3.5635572e-10 5.8613948e-10 5.9853588e-10 1.1348573e-12 7.2391838e-10 4.8620404e-08 1.2900789e-08 3.1210223e-08 3.5881721e-08 4.4848479e-08 4.5841333e-08
3.8513889e+00 2.6079808e-10 3.2003504e-10 1.1398039e-10 1.1069809e-09 6.7896351e-11 -3.1895011e-10 4.8681145e-08 1.2979363e-08 3.1220809e-08 3.5974808e-08 4.4895916e-08 4.5800864e-08
3.8552778e+00 2.7046153e-10 3.5345716e-10 -1.2026974e-11 -3.0909079e-10 3.3870883e-10 -2.7924593e-11 4.8739982e-08 1.3075569e-08 3.1210814e-08 3.5935846e-08 4.4942411e-08 4.5835477e-08
3.8588889e+00 2.8373589e-10 5.3459235e-10 -9.1637726e-11 -5.0560716e-11 9.0477152e-11 3.4742802e-10 4.8802084e-08 1.3182622e-08 3.1199241e-08 3.5950905e-08 4.5024430e-08 4.5892477e-08
3.8625000e+00 3.0121116e-10 4.5359252e-10 -2.8397764e-11 1.8956115e-10 6.6662223e-10 1.7872511e-10 4.8871160e-08 1.3230384e-08 3.1199036e-08 3.5928780e-08 4.5126924e-08 4.5943999e-08
3.8663889e+00 3.0295035e-10 -4.4206090e-11 2.6424261e-11 -3.7919822e-10 2.1189286e-10 2.6289536e-10 4.8935483e-08 1.3197063e-08 3.1190930e-08 3.5997344e-08 4.5131095e-08 4.5978005e-08
3.8700000e+00 3.0291826e-10 -2.6337300e-10 -1.1050151e-10 1.0120972e-09 -1.7338658e-10 5.1004594e-11 4.9000651e-08 1.3164543e-08 3.1209363e-08 3.6185503e-08 4.5082198e-08 4.6025287e-08
3.8736111e+00 3.1091707e-10 -3.6805883e-11 3.0168800e-10 7.2475519e-10 -2.7797684e-10 3.8544355e-10 4.9102496e-08 1.3258096e-08 3.1208293e-08 3.6362025e-08 4.5072183e-08 4.5958508e-08
3.8791667e+00 3.1262249e-10 5.9812273e-10 -3.0890095e-10 3.3437496e-10 2.1788999e-10 -7.8611277e-10 4.9168791e-08 1.3292307e-08 3.1167181e-08 3.6491201e-08 4.5072740e-08 4.5933036e-08
3.8827778e+00 3.1181541e-10 -2.8233178e-10 -1.1750605e-10 8.5801834e-10 -2.1275056e-10 5.5098014e-10 4.9235112e-08 1.3307357e-08 3.1179236e-08 3.6698225e-08 4.5028354e-08 4.5988963e-08
3.8863889e+00 3.1287319e-10 4.2125802e-10 2.4254457e-10 1.0529741e-09 -1.9696686e-10 -3.4730850e-11 4.9307752e-08 1.3449411e-08 3.1231324e-08 3.6978651e-08 4.5021098e-08 4.6054016e-08
3.8902778e+00 3.2245957e-10 7.9634735e-10 2.5910603e-10 1.3506773e-09 1.3477490e-10 5.9233055e-10 4.9375789e-08 1.3568867e-08 3.1216341e-08 3.7116854e-08 4.5146506e-08 4.6200235e-08
3.8938889e+00 3.1839697e-10 3.0631672e-10 -4.1450797e-10 -7.4963914e-11 1.0228394e-09 7.5738008e-10 4.9442508e-08 1.3607688e-08 3.1189478e-08 3.7225913e-08 4.5304868e-08 4.6341920e-08
3.8975000e+00 3.1003615e-10 5.2031239e-11 1.3589514e-10 1.0816620e-09 4.3896005e-10 5.5048399e-10 4.9507456e-08 1.3589112e-08 3.1222464e-08 3.7460642e-08 4.5421531e-08 4.6505984e-08
3.9011111e+00 3.0172480e-10 -2.2350259e-10 2.0622385e-10 1.0850706e-09 6.3792875e-10 9.6395397e-10 4.9577755e-08 1.3663713e-08 3.1273634e-08 3.7463178e-08 4.5494146e-08 4.6672358e-08
3.9050000e+00 3.1312766e-10 8.6294084e-10 2.8658299e-10 -1.0633303e-09 -1.5516067e-11 4.6210799e-10 4.9645824e-08 1.3805760e-08 3.1289639e-08 3.7417897e-08 4.5506030e-08 4.6772924e-08
3.9086111e+00 3.2803162e-10 4.4826650e-10 -1.2058699e-10 6.4534700e-10 1.2521582e-10 4.6619002e-10 4.9715544e-08 1.3946288e-08 3.1268102e-08 3.7558433e-08 4.5618690e-08 4.6860170e-08
3.9122222e+00 3.2867037e-10 8.4891538e-10 -1.0278596e-10 6.5190888e-10 9.1472543e-10 3.3915786e-10 4.9785828e-08 1.4021728e-08 3.1277593e-08 3.7611744e-08 4.5742708e-08 4.6951221e-08
3.9158333e+00 3.3334588e-10 -1.5255151e-10 2.0122621e-10 -1.5980902e-10 2.3005315e-10 5.0131797e-10 4.9862876e-08 1.4025990e-08 3.1304904e-08 3.7619000e-08 4.5767538e-08 4.7048576e-08
3.9197222e+00 3.4053977e-10 1.8908574e-10 6.1799301e-11 2.2200924e-10 -1.7223431e-11 3.3315283e-10 4.9935934e-08 1.4100630e-08 3.1335224e-08 3.7720740e-08 4.5830029e-08 4.7202248e-08
3.9233333e+00 3.4760782e-10 4.9989666e-10 2.5267320e-10 7.1712967e-10 5.9406617e-10 1.0853593e-09 5.0010469e-08 1.4172098e-08 3.1390757e-08 3.7822000e-08 4.5967847e-08 4.7414729e-08
3.9269444e+00 3.5445166e-10 1.5981200e-10 3.2329137e-10 2.1757942e-10 6.7809605e-10 8.7600282e-10 5.0092802e-08 1.4188362e-08 3.1471565e-08 3.7972421e-08 4.6104679e-08 4.7541155e-08
3.9308333e+00 3.6565494e-10 -2.0407451e-11 4.5496078e-10 1.0717379e-09 4.9475425e-10 2.0764530e-10 5.0211258e-08 1.4201810e-08 3.1588092e-08 3.8199158e-08 4.6183303e-08 4.7553581e-08
3.9361111e+00 3.9775607e-10 1.0534218e-10 3.7195697e-10 3.6028439e-10 1.8160395e-12 -1.2916715e-10 5.0301057e-08 1.4244549e-08 3.1636444e-08 3.8336129e-08 4.6195281e-08 4.7625896e-08
3.9400000e+00 3.8765789e-10 2.6099487e-10 9.3708385e-11 8.1375855e-10 1.0084847e-10 7.4901765e-10 5.0383132e-08 1.4363857e-08 3.1675543e-08 3.8504171e-08 4.6211531e-08 4.7838107e-08
3.9436111e+00 3.8542241e-10 8.4030757e-10 3.1181457e-10 7.3739706e-10 4.9153073e-11 1.2098485e-09 5.0465045e-08 1.4496664e-08 3.1689885e-08 3.8723147e-08 4.6228713e-08 4.8072682e-08
3.9472222e+00 3.8612616e-10 3.8559874e-10 -1.6305792e-10 1.2839186e-09 1.0945300e-10 9.5545986e-10 5.0546781e-08 1.4543305e-08 3.1685886e-08 3.9004621e-08 4.6255221e-08 4.8252618e-08
3.9508333e+00 3.8376506e-10 4.4942439e-11 1.2158089e-10 1.3142979e-09 1.3523314e-10 7.0549178e-10 5.0634084e-08 1.4540956e-08 3.1724170e-08 3.9349902e-08 4.6367987e-08 4.8251405e-08
3.9547222e+00 3.7981772e-10 -6.5083501e-11 2.4712202e-10 1.6452531e-09 8.3133471e-10 -7.1589327e-10 5.0714523e-08 1.4564428e-08 3.1774634e-08 3.9529193e-08 4.6431811e-08 4.8105147e-08
3.9583333e+00 3.7784072e-10 2.8175072e-10 2.7627603e-10 9.7472573e-12 -2.4219139e-10 -6.3417525e-10 5.0796164e-08 1.4618311e-08 3.1821282e-08 3.9497371e-08 4.6457316e-08 4.8139733e-08
3.9619444e+00 3.9115744e-10 2.1563420e-10 2.0753913e-10 -3.0348995e-10 4.7762164e-10 9.5342547e-10 5.0878928e-08 1.4697481e-08 3.1870904e-08 3.9519662e-08 4.6441794e-08 4.8378009e-08
3.9655556e+00 3.8840712e-10 5.1516274e-10 3.0712678e-10 5.0925453e-10 -6.2089872e-10 1.2460463e-09 5.0966246e-08 1.4764900e-08 3.1953485e-08 3.9750691e-08 4.6367366e-08 4.8493209e-08
3.9694444e+00 3.7530301e-10 6.2718242e-11 4.8819417e-10 1.4709883e-09 -1.7055259e-11 -2.5861371e-10 5.1045493e-08 1.4778362e-08 3.2046113e-08 3.9925326e-08 4.6355478e-08 4.8486458e-08
3.9730556e+00 3.7114106e-10 6.1543932e-11 4.7250397e-10 1.4103158e-10 -9.2677540e-11 1.9629558e-10 5.1124942e-08 1.4749791e-08 3.2125230e-08 4.0004989e-08 4.6376858e-08 4.8497530e-08
3.9766667e+00 3.7720119e-10 -3.2527744e-10 3.4807122e-10 5.9431671e-10 2.9002945e-10 -9.4092462e-11 5.1212645e-08 1.4695178e-08 3.2147749e-08 4.0128945e-08 4.6408741e-08 4.8509388e-08
3.9805556e+00 3.8987670e-10 -1.4283026e-10 -1.3119448e-10 4.6816670e-10 -1.6750078e-11 1.9572737e-10 5.1295935e-08 1.4721140e-08 3.2152463e-08 4.0227180e-08 4.6398475e-08 4.8529119e-08
3.9841667e+00 3.9464630e-10 3.8247070e-10 1.8009098e-10 4.3861553e-10 -7.8008672e-11 -1.3590847e-11 5.1380156e-08 1.4812943e-08 3.2188943e-08 4.0223518e-08 4.6309972e-08 4.8480852e-08
3.9877778e+00 3.9864128e-10 4.6494144e-10 1.9826279e-10 -4.7241519e-10 -7.3894844e-10 -4.3195109e-10 5.1511814e-08 1.4848222e-08 3.2259407e-08 4.0169610e-08 4.6194412e-08 4.8350890e-08
3.9933333e+00 4.0743012e-10 -2.5326319e-10 2.7677405e-10 1.4896599e-10 4.5589450e-11 -3.4782040e-10 5.1599204e-08 1.4879928e-08 3.2313376e-08 4.0260498e-08 4.6162471e-08 4.8329485e-08
3.9969444e+00 4.1571037e-10 5.4593267e-10 2.8297772e-10 6.8999535e-10 -3.4042292e-10 1.5023815e-10 5.1686946e-08 1.4951629e-08 3.2346587e-08 4.0398338e-08 4.6113331e-08 4.8398414e-08
4.0005556e+00 4.1074516e-10 1.1592075e-10 6.1470449e-11 5.8237601e-10 -1.1318101e-10 4.8602273e-10 5.1775528e-08 1.4970552e-08 3.2396325e-08 4.0500131e-08 4.6090878e-08 4.8467434e-08
4.0041667e+00 4.2362364e-10 5.8750470e-11 4.5440004e-10 3.5724947e-10 -9.4076215e-11 1.5109143e-10 5.1875668e-08 1.4940794e-08 3.2484953e-08 4.0591564e-08 4.6117489e-08 4.8565642e-08
4.0080556e+00 4.5223234e-10 -3.1381300e-10 3.9916298e-10 4.2646239e-10 3.2217267e-10 6.9069173e-10 5.1970663e-08 1.4953063e-08 3.2533532e-08 4.0621255e-08 4.6149168e-08 4.8661036e-08
4.0116667e+00 4.4253709e-10 4.2706400e-10 1.0467925e-10 -1.5238666e-10 -2.9756549e-11 1.8986413e-10 5.2064072e-08 1.5014337e-08 3.2591612e-08 4.0612332e-08 4.6176125e-08 4.8589102e-08
4.0152778e+00 4.3729797e-10 1.3854464e-10 4.9770533e-10 7.0021001e-11 2.7859596e-10 -8.5386732e-10 5.2163882e-08 1.5078580e-08 3.2663732e-08 4.0681366e-08 4.6194405e-08 4.8516673e-08
4.0191667e+00 4.3567408e-10 4.1210983e-10 1.9686445e-10 5.2169583e-10 -1.2191427e-10 2.3304713e-10 5.2255781e-08 1.5122440e-08 3.2683798e-08 4.0829254e-08 4.6227231e-08 4.8607526e-08
4.0227778e+00 4.2994527e-10 -7.2547957e-12 1.1255763e-11 8.4342769e-10 4.2492686e-10 6.0559567e-10 5.2346722e-08 1.5134129e-08 3.2684165e-08 4.0983955e-08 4.6251752e-08 4.8711497e-08
4.0263889e+00 4.2663753e-10 1.1515091e-10 -7.4433145e-12 5.8457996e-10 -1.9858288e-10 3.5413452e-10 5.2437184e-08 1.5133446e-08 3.2733539e-08 4.0995859e-08 4.6278400e-08 4.8715620e-08
4.0300000e+00 4.2543677e-10 -1.2144787e-10 5.1952867e-10 -4.7470081e-10 4.4456857e-10 -3.1607400e-10 5.2535855e-08 1.5160594e-08 3.2841656e-08 4.1104661e-08 4.6350732e-08 4.8598023e-08
4.0338889e+00 4.3757470e-10 3.5414516e-10 5.2172888e-10 1.4072919e-09 1.7541851e-10 -6.9190530e-10 5.2628526e-08 1.5229673e-08 3.2906844e-08 4.1325096e-08 4.6378438e-08 4.8506846e-08
4.0375000e+00 4.3530800e-10 2.8350805e-10 1.5437829e-10 6.2749211e-10 8.0327387e-11 -1.4972642e-10 5.2719425e-08 1.5285868e-08 3.2956127e-08 4.1401851e-08 4.6395074e-08 4.8510525e-08
4.0411111e+00 4.2088088e-10 2.3520945e-10 3.5677036e-10 8.1013903e-11 7.3235689e-11 1.8368422e-10 5.2808447e-08 1.5313742e-08 3.2950675e-08 4.1353804e-08 4.6380680e-08 4.8550376e-08
4.0447222e+00 4.1763050e-10 2.2087732e-11 -4.1331625e-10 -5.2452409e-10 -2.0610305e-10 1.8417833e-10 5.2904745e-08 1.5342814e-08 3.3003714e-08 4.1283567e-08 4.6351583e-08 4.8554241e-08
4.0486111e+00 4.2462730e-10 2.2710094e-10 9.2411868e-10 -7.7503625e-11 -4.3299917e-11 -1.5105281e-10 5.3038544e-08 1.5366019e-08 3.3160568e-08 4.1296488e-08 4.6444005e-08 4.8513084e-08
4.0538889e+00 4.3767004e-10 -8.0544015e-11 1.8897919e-10 1.5910843e-10 6.2701525e-10 -1.0888344e-10 5.3137627e-08 1.5403888e-08 3.3187318e-08 4.1346863e-08 4.6493465e-08 4.8448598e-08
4.0577778e+00 4.2893723e-10 4.0514196e-10 6.8644145e-11 2.7267722e-10 -2.0307191e-10 -4.4385875e-10 5.3228521e-08 1.5477976e-08 3.3145185e-08 4.1354825e-08 4.6471333e-08 4.8451534e-08
4.0613889e+00 4.2720747e-10 2.7874835e-10 -5.0562714e-10 -1.9918579e-10 -1.2213000e-12 4.7096146e-10 5.3319794e-08 1.5556199e-08 3.3117154e-08 4.1312844e-08 4.6470936e-08 4.8485791e-08
4.0650000e+00 4.3251132e-10 4.4330328e-10 2.1489324e-10 -1.8833087e-10 -2.4461771e-12 -1.5474008e-10 5.3420384e-08 1.5565395e-08 3.3158648e-08 4.1339381e-08 4.6494195e-08 4.8478779e-08
4.0688889e+00 4.4728177e-10 -3.6447771e-10 1.8473071e-10 4.1579606e-10 2.0181572e-10 9.4639319e-11 5.3515007e-08 1.5535657e-08 3.3220939e-08 4.1454020e-08 4.6418338e-08 4.8422430e-08
4.0725000e+00 4.4398603e-10 8.9974542e-11 4.6133198e-10 6.4240918e-10 -9.0204055e-10 -6.1478551e-10 5.3609264e-08 1.5560711e-08 3.3255545e-08 4.1493421e-08 4.6394989e-08 4.8370624e-08
4.0761111e+00 4.4384155e-10 1.4129482e-10 -1.0241370e-10 -2.7870493e-10 6.8651307e-10 1.3657249e-10 5.3703908e-08 1.5600800e-08 3.3208569e-08 4.1450374e-08 4.6413689e-08 4.8440491e-08
4.0797222e+00 4.4762412e-10 2.2875430e-10 -3.8480024e-10 -1.1865339e-10 -5.1389829e-10 5.0835464e-10 5.3806745e-08 1.5679100e-08 3.3186564e-08 4.1530251e-08 4.6289032e-08 4.8607954e-08
4.0836111e+00 4.5182301e-10 4.4238720e-10 1.7287461e-10 8.0331473e-10 -5.5459255e-10 9.2704436e-10 5.3902559e-08 1.5763684e-08 3.3179673e-08 4.1545080e-08 4.6290676e-08 4.8772532e-08
4.0872222e+00 4.5065811e-10 3.3839230e-10 -2.4434673e-10 -6.6643428e-10 5.6976749e-10 5.9213261e-10 5.3997479e-08 1.5827192e-08 3.3113092e-08 4.1552957e-08 4.6363940e-08 4.8832777e-08
4.0908333e+00 4.4340960e-10 2.4783406e-10 -4.4620966e-10 7.3914797e-10 1.0651793e-10 -3.6023818e-11 5.4091315e-08 1.5824786e-08 3.3059988e-08 4.1712924e-08 4.6403442e-08 4.8875007e-08
4.0944444e+00 4.4044787e-10 -2.7004885e-10 -1.0457229e-10 7.3746538e-10 2.5811748e-10 4.2583697e-10 5.4191865e-08 1.5770902e-08 3.3052340e-08 4.1958127e-08 4.6393291e-08 4.8896088e-08
4.0983333e+00 4.3899730e-10 -1.9181212e-10 3.0915266e-11 1.3642713e-09 -3.4512300e-10 -2.4514186e-10 5.4285112e-08 1.5761328e-08 3.3059620e-08 4.2291126e-08 4.6331579e-08 4.8838399e-08
4.1019444e+00 4.3931113e-10 1.0344354e-10 4.4591445e-11 1.7095731e-09 -2.2453419e-10 -2.8736848e-10 5.4378245e-08 1.5780283e-08 3.3105125e-08 4.2388269e-08 4.6355250e-08 4.8852843e-08
4.1055556e+00 4.3792656e-10 7.1521085e-11 4.2737079e-10 -8.1286917e-10 4.4304163e-10 4.2069568e-10 5.4519836e-08 1.5756606e-08 3.3126213e-08 4.2349130e-08 4.6354853e-08 4.8944286e-08
4.1111111e+00 4.2895432e-10 -2.1358277e-10 -2.8519899e-10 5.7803188e-10 -4.4542554e-10 1.2796158e-10 5.4610515e-08 1.5788354e-08 3.3119334e-08 4.2404552e-08 4.6346010e-08 4.9008086e-08
4.1147222e+00 4.2516136e-10 5.0664010e-10 2.1384565e-10 -6.6445386e-11 3.6379716e-10 4.6096897e-10 5.4701242e-08 1.5833027e-08 3.3139927e-08 4.2439111e-08 4.6398818e-08 4.9008516e-08
4.1183333e+00 4.2941843e-10 -9.4276877e-11 -2.6177412e-13 3.8545961e-10 1.2366665e-10 -4.5700396e-10 5.4800233e-08 1.5790953e-08 3.3121130e-08 4.2560172e-08 4.6389453e-08 4.8989326e-08
4.1222222e+00 4.3639186e-10 -2.6635451e-10 -1.8076987e-10 6.5220272e-10 -2.0394096e-10 2.9252106e-10 5.4893213e-08 1.5771880e-08 3.3115815e-08 4.2633205e-08 4.6402647e-08 4.9021001e-08
4.1258333e+00 4.3939433e-10 9.0292704e-11 1.2564897e-10 2.1947484e-11 3.2572886e-10 -1.3530909e-13 5.4986174e-08 1.5790518e-08 3.3123698e-08 4.2673023e-08 4.6451655e-08 4.9102490e-08
4.1294444e+00 4.3622736e-10 8.1749921e-11 -4.3892615e-11 3.4560515e-10 1.2665675e-10 7.5234068e-10 5.5078245e-08 1.5829371e-08 3.3080653e-08 4.2757707e-08 4.6422335e-08 4.9229130e-08
4.1330556e+00 4.3099590e-10 2.7689663e-10 -4.0255159e-10 4.3609007e-10 -3.9730577e-10 4.1664417e-10 5.5176950e-08 1.5848913e-08 3.3070442e-08 4.2839343e-08 4.6315179e-08 4.9263045e-08
4.1369444e+00 4.3231162e-10 -1.0939280e-10 3.0420996e-10 2.6364515e-10 -5.2117196e-10 -1.2594877e-10 5.5270197e-08 1.5822762e-08 3.3082909e-08 4.2850133e-08 4.6236893e-08 4.9131317e-08
4.1405556e+00 4.4599804e-10 -1.3200586e-10 -1.7490495e-10 -1.6403976e-10 -2.0146568e-10 -1.0899966e-09 5.5365871e-08 1.5795253e-08 3.3079854e-08 4.2871644e-08 4.6163677e-08 4.8913332e-08
4.1441667e+00 4.5516889e-10 -1.2191712e-10 1.4321748e-10 3.6260472e-10 -4.7437492e-10 -9.2217982e-10 5.5470706e-08 1.5755465e-08 3.3099053e-08 4.2918712e-08 4.6063812e-08 4.8795488e-08
4.1480556e+00 4.6175832e-10 -2.1912342e-10 4.1685952e-11 4.0831732e-11 -3.8161288e-10 -8.7907218e-11 5.5568965e-08 1.5711803e-08 3.3078527e-08 4.2903203e-08 4.5960476e-08 4.8771726e-08
4.1516667e+00 4.6376267e-10 -1.8390794e-10 -2.5457869e-10 -1.8399147e-10 -5.7225669e-10 -1.3143540e-10 5.5668049e-08 1.5725638e-08 3.3063834e-08 4.2845992e-08 4.5911228e-08 4.8729707e-08
4.1552778e+00 4.6951821e-10 3.1160992e-10 1.0219261e-10 -3.4411203e-10 1.1766095e-10 -2.5643518e-10 5.5767821e-08 1.5753698e-08 3.3010600e-08 4.2754545e-08 4.5915045e-08 4.8769220e-08
4.1588889e+00 4.7025521e-10 -5.2593052e-11 -6.5431599e-10 -5.0000873e-10 -8.2425770e-11 6.2117060e-10 5.5873843e-08 1.5730924e-08 3.2941439e-08 4.2762725e-08 4.5948631e-08 4.8836300e-08
4.1627778e+00 4.5704739e-10 -1.4261119e-10 -1.1767938e-11 5.7011708e-10 3.7029960e-10 -4.6196517e-11 5.5970459e-08 1.5740042e-08 3.2938967e-08 4.2817789e-08 4.5965802e-08 4.8866695e-08
4.1663889e+00 4.5299785e-10 2.2677608e-10 -1.3865515e-11 -6.1830295e-11 -2.1179613e-10 3.2676592e-10 5.6118781e-08 1.5727792e-08 3.2930674e-08 4.2899190e-08 4.5845184e-08 4.8926423e-08
4.1719444e+00 4.5509203e-10 -3.0027839e-10 -4.2044130e-11 5.5023463e-10 -5.1190916e-10 3.1602300e-11 5.6215579e-08 1.5658526e-08 3.2944491e-08 4.2987199e-08 4.5805640e-08 4.8910751e-08
4.1755556e+00 4.5666346e-10 -3.3909918e-10 1.8534727e-10 2.6216059e-10 1.4687978e-10 -1.7626997e-10 5.6311998e-08 1.5656024e-08 3.2964778e-08 4.2948078e-08 4.5725986e-08 4.8903932e-08
4.1791667e+00 4.5152026e-10 3.1600303e-10 2.5071109e-11 -6.2327715e-10 -8.8214416e-10 1.1332210e-10 5.6406416e-08 1.5700550e-08 3.2978337e-08 4.2861142e-08 4.5592815e-08 4.8915021e-08
4.1827778e+00 4.3782190e-10 9.5013696e-11 1.1555595e-10 -1.7921547e-10 -3.4712968e-10 -1.0959072e-11 5.6505435e-08 1.5654385e-08 3.3056899e-08 4.2945892e-08 4.5536079e-08 4.8907528e-08
4.1866667e+00 4.2823416e-10 -4.9071639e-10 6.4106249e-10 9.0564450e-10 -1.3917690e-10 -5.3261829e-11 5.6597378e-08 1.5636250e-08 3.3108918e-08 4.3064585e-08 4.5493340e-08 4.8895888e-08
4.1902778e+00 4.3779071e-10 3.2331635e-10 -1.0154884e-10 1.8998564e-10 -2.5533761e-10 -5.4190871e-11 5.6690838e-08 1.5621798e-08 3.3097084e-08 4.3066894e-08 4.5478485e-08 4.8924701e-08
4.1938889e+00 4.4252585e-10 -4.5671932e-10 -2.1181004e-11 -1.6867215e-10 1.1821600e-10 3.2016356e-10 5.6784960e-08 1.5562571e-08 3.3102910e-08 4.3042647e-08 4.5449051e-08 4.8975971e-08
4.1975000e+00 4.4402024e-10 -8.9992815e-11 8.1602675e-11 -5.5141884e-11 -3.8991632e-10 1.5309469e-10 5.6885952e-08 1.5595054e-08 3.3151262e-08 4.2955392e-08 4.5346905e-08 4.8948367e-08
4.2013889e+00 4.3928685e-10 3.6841629e-10 3.8406688e-10 -6.9276105e-10 -4.8561710e-10 -3.8970144e-10 5.6978815e-08 1.5697622e-08 3.3163946e-08 4.2802328e-08 4.5295263e-08 4.8926955e-08
4.2050000e+00 4.3541191e-10 5.7836680e-10 -2.5251131e-10 -7.2013655e-10 8.9211519e-12 1.9204900e-10 5.7071350e-08 1.5738122e-08 3.3144607e-08 4.2797862e-08 4.5334434e-08 4.8896159e-08
4.2086111e+00 4.3618176e-10 -2.0451883e-10 5.1937312e-11 6.7890818e-10 3.5265237e-10 -4.7632064e-10 5.7173021e-08 1.5781423e-08 3.3187409e-08 4.2860255e-08 4.5454735e-08 4.8975129e-08
4.2125000e+00 4.5307047e-10 5.7567123e-10 3.6027381e-10 -1.4410871e-10 6.7849988e-10 1.1532067e-09 5.7270035e-08 1.5827547e-08 3.3156519e-08 4.2832259e-08 4.5576877e-08 4.9152510e-08
4.2161111e+00 4.6071963e-10 -1.4991365e-10 -6.8065567e-10 -1.1431690e-10 4.4896930e-10 4.8416340e-10 5.7368202e-08 1.5862862e-08 3.3081837e-08 4.2784704e-08 4.5634024e-08 4.9270784e-08
4.2197222e+00 4.6393573e-10 4.7589573e-10 -9.3913030e-11 -3.2465246e-10 7.8541070e-11 6.0759482e-10 5.7466309e-08 1.5927273e-08 3.3059919e-08 4.2771998e-08 4.5736946e-08 4.9325674e-08
4.2233333e+00 4.6014918e-10 1.1866649e-10 -1.3341787e-10 2.0736749e-10 8.7150848e-10 -1.0092230e-10 5.7617911e-08 1.5912278e-08 3.3003499e-08 4.2927029e-08 4.5881026e-08 4.9235891e-08
4.2288889e+00 4.6802611e-10 -2.0863648e-10 -2.4694032e-10 7.2281595e-10 -7.0281906e-12 -4.3777126e-10 5.7716788e-08 1.5885142e-08 3.3013995e-08 4.2954338e-08 4.5881577e-08 4.9086902e-08
4.2325000e+00 4.6330410e-10 -4.1845355e-11 3.5580207e-10 -4.7072520e-10 1.2109660e-11 -9.3751516e-10 5.7814182e-08 1.5908463e-08 3.3018479e-08 4.2901023e-08 4.5915079e-08 4.8987649e-08
4.2361111e+00 4.5406559e-10 2.5711795e-10 -3.0929227e-10 -2.1421004e-11 2.9714573e-10 2.1332493e-11 5.7917378e-08 1.5912234e-08 3.3013022e-08 4.2861142e-08 4.5912135e-08 4.9006897e-08
4.2400000e+00 4.4852621e-10 -2.2479409e-10 2.5673699e-10 -3.2041084e-10 -3.2237916e-10 1.4364961e-10 5.8013017e-08 1.5933336e-08 3.3021798e-08 4.2790884e-08 4.5872675e-08 4.9151357e-08
4.2436111e+00 4.5230909e-10 4.1957498e-10 -1.6572156e-10 -3.2812392e-10 -4.1869557e-11 1.1898272e-09 5.8109537e-08 1.5957201e-08 3.2960868e-08 4.2783368e-08 4.5927910e-08 4.9286748e-08
4.2472222e+00 4.5682864e-10 -1.9927639e-10 -4.6621965e-10 2.5874489e-10 5.5172660e-10 5.9942580e-11 5.8205185e-08 1.5965778e-08 3.2928049e-08 4.2810892e-08 4.5916812e-08 4.9258780e-08
4.2508333e+00 4.4409941e-10 2.7844326e-10 1.2583594e-10 -4.6825575e-12 -6.5416235e-10 -3.1811710e-10 5.8305441e-08 1.6028695e-08 3.2978640e-08 4.2783580e-08 4.5811597e-08 4.9160247e-08
4.2547222e+00 4.3277095e-10 2.6084447e-10 3.6139338e-10 -2.2941429e-10 -2.4768177e-10 -5.2644451e-10 5.8396660e-08 1.6025517e-08 3.2946293e-08 4.2690402e-08 4.5814945e-08 4.9050536e-08
4.2583333e+00 4.2643686e-10 -2.9017588e-10 -6.9688300e-10 -6.3068909e-10 2.7858018e-10 -4.8627413e-10 5.8488198e-08 1.5996554e-08 3.2901415e-08 4.2615671e-08 4.5810212e-08 4.8972552e-08
4.2619444e+00 4.3577286e-10 2.2828126e-11 2.3141892e-10 -5.9139015e-11 -3.2226588e-10 -2.3358388e-10 5.8588041e-08 1.5991929e-08 3.2947043e-08 4.2586567e-08 4.5788542e-08 4.8971340e-08
4.2658333e+00 4.3748759e-10 -6.2476810e-11 2.0802133e-10 -1.9032311e-10 1.3652438e-10 2.2319749e-10 5.8680698e-08 1.5961550e-08 3.2960023e-08 4.2556548e-08 4.5747660e-08 4.9073997e-08
4.2694444e+00 4.3526514e-10 -2.1794448e-10 -7.3403383e-11 -8.6773788e-11 -5.1389546e-10 7.2440544e-10 5.8773093e-08 1.5973877e-08 3.2994846e-08 4.2588904e-08 4.5731617e-08 4.9081521e-08
4.2730556e+00 4.3501675e-10 3.3173785e-10 4.3457571e-10 3.8544384e-10 3.6579940e-10 -6.5495619e-10 5.8865197e-08 1.6048040e-08 3.3093507e-08 4.2676619e-08 4.5728105e-08 4.8980071e-08
4.2766667e+00 4.3252277e-10 3.5284304e-10 5.8870458e-10 4.2422815e-10 -3.9820958e-10 -2.8149785e-10 5.8963659e-08 1.6124165e-08 3.3157256e-08 4.2809404e-08 4.5644320e-08 4.8997487e-08
4.2805556e+00 4.2866771e-10 2.9965511e-10 2.5248558e-11 7.1392921e-10 -3.1995033e-10 4.3077617e-10 5.9054514e-08 1.6177509e-08 3.3125529e-08 4.2885488e-08 4.5555135e-08 4.9045213e-08
4.2841667e+00 4.2709934e-10 1.9275064e-10 -3.5431084e-10 -1.1608897e-11 -5.0330086e-10 9.7726938e-12 5.9198251e-08 1.6226256e-08 3.3069290e-08 4.3090620e-08 4.5458715e-08 4.9104196e-08
4.2897222e+00 4.5292699e-10 9.9731990e-11 -2.4828322e-11 1.2423982e-09 -7.5213689e-11 3.4412576e-10 5.9294299e-08 1.6211481e-08 3.3083413e-08 4.3222912e-08 4.5482842e-08 4.9101623e-08
4.2933333e+00 4.5176608e-10 -2.3611856e-10 1.7131031e-10 -2.1238733e-11 2.9791685e-10 -3.6787817e-10 5.9388724e-08 1.6158354e-08 3.3066931e-08 4.3222613e-08 4.5505416e-08 4.8963023e-08
4.2969444e+00 4.3762972e-10 -2.5428016e-10 -3.4225202e-10 1.8480925e-11 -8.9538130e-11 -9.1151066e-10 5.9489131e-08 1.6092948e-08 3.3074774e-08 4.3137098e-08 4.5455519e-08 4.8862197e-08
4.3008333e+00 4.4056883e-10 -3.0634753e-10 4.1778156e-10 -7.5147242e-10 -3.3815109e-10 4.7293086e-11 5.9582113e-08 1.6052143e-08 3.3027229e-08 4.3083764e-08 4.5430780e-08 4.8899624e-08
4.3044444e+00 4.3524296e-10 -7.0313427e-11 -9.1090112e-10 2.5915821e-10 1.0979289e-10 2.9818220e-10 5.9673463e-08 1.6048760e-08 3.2905201e-08 4.3075317e-08 4.5437491e-08 4.8877994e-08
4.3080556e+00 4.2519730e-10 3.9083361e-11 -3.5473549e-10 -3.3712703e-10 -4.7843488e-11 -4.9784593e-10 5.9762898e-08 1.5996854e-08 3.2879528e-08 4.3035868e-08 4.5406188e-08 4.8924035e-08
4.3116667e+00 4.1720337e-10 -5.1820695e-10 8.8464170e-11 -2.7019248e-11 -2.4111220e-10 9.2284059e-10 5.9858529e-08 1.5885662e-08 3.2883487e-08 4.2940464e-08 4.5405152e-08 4.9027197e-08
4.3155556e+00 4.1921727e-10 -4.3487194e-10 -5.0333957e-11 -7.9072424e-10 2.3223405e-10 -3.8587326e-11 5.9948343e-08 1.5825631e-08 3.2917167e-08 4.2870781e-08 4.5460436e-08 4.8950928e-08
4.3191667e+00 4.2676139e-10 -1.1926407e-10 3.9965841e-10 1.4749458e-10 2.7808294e-10 -6.6543789e-10 6.0037963e-08 1.5856115e-08 3.2961471e-08 4.2976754e-08 4.5463639e-08 4.8852084e-08
4.3227778e+00 4.1737842e-10 4.0066115e-10 5.9839005e-11 8.3071804e-10 -2.4852416e-10 -2.4697341e-10 6.0125760e-08 1.5881177e-08 3.2923244e-08 4.2989292e-08 4.5441515e-08 4.8775598e-08
4.3263889e+00 4.0959931e-10 -1.6932305e-10 -4.5630823e-10 -7.1498872e-10 4.4306815e-11 -4.5904319e-10 6.0218757e-08 1.5870271e-08 3.2931538e-08 4.2936645e-08 4.5400174e-08 4.8590749e-08
4.3302778e+00 4.0378479e-10 7.5840820e-11 5.3618525e-10 2.6373454e-10 -3.9865936e-10 -1.1253770e-09 6.0305190e-08 1.5888975e-08 3.2969907e-08 4.2869964e-08 4.5391390e-08 4.8360181e-08
4.3338889e+00 4.1033413e-10 9.6813814e-11 -1.3823706e-10 -8.7925232e-10 3.1758094e-10 -1.0029448e-09 6.0392244e-08 1.5877372e-08 3.2925696e-08 4.2734965e-08 4.5384054e-08 4.8179022e-08
4.3375000e+00 4.0964804e-10 -2.0391423e-10 -3.2030199e-10 -3.6689809e-10 -3.8530245e-10 -6.6929454e-10 6.0478522e-08 1.5933662e-08 3.2925311e-08 4.2656104e-08 4.5323522e-08 4.8056649e-08
4.3411111e+00 4.0301861e-10 7.2350730e-10 3.1630128e-10 -3.6104942e-10 -1.7345478e-10 -4.6030272e-10 6.0608997e-08 1.6054206e-08 3.2950470e-08 4.2604973e-08 4.5277063e-08 4.7952006e-08
4.3466667e+00 3.9580573e-10 -2.3863254e-13 -1.4668418e-10 5.4264277e-11 -1.0529927e-10 -1.6755328e-10 6.0693414e-08 1.6088278e-08 3.2993907e-08 4.2684284e-08 4.5243843e-08 4.7847667e-08
4.3502778e+00 3.9932868e-10 3.1474129e-10 5.9719148e-10 6.7784157e-10 -2.0134941e-10 -7.9557363e-10 6.0784501e-08 1.6093057e-08 3.3030530e-08 4.2841129e-08 4.5271207e-08 4.7769180e-08
4.3541667e+00 3.9734950e-10 -2.7377708e-10 -2.4448099e-10 6.6654703e-10 4.3590301e-10 1.2282171e-10 6.0868141e-08 1.6109545e-08 3.3038442e-08 4.2990601e-08 4.5334619e-08 4.7768610e-08
4.3577778e+00 3.9047344e-10 4.2597422e-10 3.2653739e-10 7.1318831e-10 1.4944079e-10 -1.2807696e-10 6.0952311e-08 1.6162973e-08 3.3115480e-08 4.3113477e-08 4.5302757e-08 4.7736097e-08
4.3613889e+00 4.0233731e-10 6.7213996e-11 4.7248295e-10 4.2105139e-10 -4.4355879e-10 -1.7204675e-10 6.1038095e-08 1.6215179e-08 3.3147586e-08 4.3174134e-08 4.5238355e-08 4.7816507e-08
4.3650000e+00 4.0566975e-10 4.1468148e-10 -1.3949460e-10 1.3886058e-10 -1.5091838e-10 9.1429216e-10 6.1130098e-08 1.6335103e-08 3.3131787e-08 4.3203845e-08 4.5231087e-08 4.7912688e-08
4.3688889e+00 3.9902682e-10 6.1324023e-10 -1.2665751e-11 1.1580348e-10 8.8622561e-11 -8.9880104e-11 6.1214373e-08 1.6400824e-08 3.3073234e-08 4.3305028e-08 4.5294055e-08 4.7861465e-08
4.3725000e+00 3.9477063e-10 -6.5855614e-12 -5.9462688e-10 8.1819870e-10 4.9262060e-10 -3.8294831e-10 6.1297910e-08 1.6393772e-08 3.3047387e-08 4.3547926e-08 4.5349569e-08 4.7873864e-08
4.3761111e+00 3.9207802e-10 -5.8506546e-11 3.2655924e-10 1.4239358e-09 1.9817511e-11 4.9739543e-10 6.1381054e-08 1.6392455e-08 3.3102876e-08 4.3783138e-08 4.5394950e-08 4.7863501e-08
4.3797222e+00 3.9106475e-10 4.6346792e-11 2.4894644e-10 7.4725207e-10 3.9908119e-10 -5.9305293e-10 6.1469802e-08 1.6382759e-08 3.3188208e-08 4.3762537e-08 4.5404857e-08 4.7817554e-08
4.3836111e+00 3.8515397e-10 -1.2945813e-10 5.7286886e-10 -9.2383159e-10 -3.1416033e-10 1.9922389e-10 6.1551431e-08 1.6351476e-08 3.3313622e-08 4.3671510e-08 4.5470674e-08 4.7797571e-08
4.3872222e+00 3.8372735e-10 -1.5930855e-10 7.2788160e-10 8.3579308e-11 9.2170112e-10 -3.8368661e-10 6.1633266e-08 1.6381038e-08 3.3355263e-08 4.3675938e-08 4.5554892e-08 4.7709727e-08
4.3908333e+00 3.8708339e-10 4.3219367e-10 -2.9599436e-10 -4.2707831e-11 -1.4430776e-10 -4.2717905e-10 6.1719802e-08 1.6490563e-08 3.3330955e-08 4.3718477e-08 4.5543363e-08 4.7639757e-08
4.3947222e+00 3.6979510e-10 5.0659300e-10 6.1887183e-11 4.0733055e-10 4.5486939e-11 -1.7256691e-10 6.1796845e-08 1.6601740e-08 3.3329992e-08 4.3788456e-08 4.5634866e-08 4.7628955e-08
4.3983333e+00 3.5588746e-10 5.1965065e-10 -7.1869699e-11 2.3863163e-10 7.9916093e-10 7.2864767e-11 6.1871339e-08 1.6676267e-08 3.3318215e-08 4.3836120e-08 4.5762403e-08 4.7667105e-08
4.4019444e+00 3.4578220e-10 1.6829166e-10 -5.0276469e-11 2.0134579e-10 3.7810033e-10 2.7928736e-10 6.1987747e-08 1.6760858e-08 3.3234591e-08 4.3878874e-08 4.5768348e-08 4.7593301e-08
4.4075000e+00 3.6691690e-10 3.3925718e-10 -5.1348014e-10 5.5175005e-11 -3.4242683e-10 -7.2211274e-10 6.2064916e-08 1.6823992e-08 3.3150442e-08 4.4005362e-08 4.5746032e-08 4.7540648e-08
4.4111111e+00 3.5995162e-10 2.4351586e-10 -3.5928828e-10 1.1124113e-09 1.3643297e-10 2.3608316e-10 6.2146313e-08 1.6835992e-08 3.3129897e-08 4.4073337e-08 4.5688140e-08 4.7439683e-08
4.4150000e+00 3.5197250e-10 -1.4066083e-10 1.6142085e-10 -5.2976794e-10 -6.3265701e-10 -1.1014987e-09 6.2220393e-08 1.6783320e-08 3.3131377e-08 4.4041114e-08 4.5525617e-08 4.7237424e-08
4.4186111e+00 3.4580358e-10 -3.4553856e-10 -1.4606495e-10 2.3232309e-10 -8.6755330e-10 -7.6550585e-10 6.2294872e-08 1.6691189e-08 3.3147599e-08 4.4167174e-08 4.5374375e-08 4.7107575e-08
4.4222222e+00 3.5572761e-10 -5.0489892e-10 3.1431265e-10 9.3130714e-10 -5.2852141e-10 -4.3309495e-10 6.2370842e-08 1.6722128e-08 3.3180245e-08 4.4306003e-08 4.5234949e-08 4.7090442e-08
4.4258333e+00 3.5984235e-10 7.9049035e-10 2.4280709e-11 3.5018919e-10 -7.5849274e-10 2.7494324e-10 6.2446584e-08 1.6818080e-08 3.3206220e-08 4.4432715e-08 4.5150481e-08 4.7028108e-08
4.4294444e+00 3.5357971e-10 9.5215928e-11 2.4512545e-10 8.1946148e-10 -2.1210653e-11 -8.5033904e-10 6.2528688e-08 1.6821433e-08 3.3265792e-08 4.4575433e-08 4.5086330e-08 4.6955848e-08
4.4333333e+00 3.6453379e-10 -6.6478558e-11 3.2860174e-10 4.0383067e-10 -5.2865163e-10 2.3097230e-10 6.2606753e-08 1.6786318e-08 3.3361394e-08 4.4653952e-08 4.5037697e-08 4.6933617e-08
4.4369444e+00 3.7077369e-10 -2.5765864e-10 6.6294903e-10 3.2096089e-10 7.9730537e-11 -4.3618169e-10 6.2685121e-08 1.6747186e-08 3.3372026e-08 4.4725216e-08 4.5085205e-08 4.6893093e-08
4.4405556e+00 3.6738830e-10 -1.0355736e-10 -5.5268430e-10 3.3686708e-10 3.5880222e-10 6.2110380e-11 6.2768660e-08 1.6696702e-08 3.3340882e-08 4.4708034e-08 4.5110640e-08 4.6839394e-08
4.4444444e+00 3.6327248e-10 -3.2916634e-10 2.5274640e-10 -4.8414524e-10 -1.4078914e-10 -5.2238500e-10 6.2845264e-08 1.6605155e-08 3.3408151e-08 4.4634221e-08 4.5078431e-08 4.6748685e-08
4.4480556e+00 3.5827355e-10 -5.1588141e-10 4.4494002e-10 -1.9720253e-10 -1.5652437e-10 -3.1493434e-10 6.2920628e-08 1.6558069e-08 3.3467979e-08 4.4597253e-08 4.5001026e-08 4.6725657e-08
4.4516667e+00 3.5158828e-10 8.1243495e-11 1.7557357e-10 -1.4404492e-10 -5.5797940e-10 1.0237183e-10 6.2994736e-08 1.6591700e-08 3.3472841e-08 4.4637122e-08 4.4912983e-08 4.6707054e-08
4.4552778e+00 3.4644387e-10 2.2919989e-10 -1.2514167e-10 5.1206980e-10 -2.5473111e-10 -2.7409320e-10 6.3073626e-08 1.6599143e-08 3.3487377e-08 4.4757181e-08 4.4909384e-08 4.6628533e-08
4.4591667e+00 3.4355640e-10 -1.6540610e-10 2.6513282e-10 5.1700302e-10 2.2388788e-10 -3.9894337e-10 6.3179586e-08 1.6662826e-08 3.3498765e-08 4.4819486e-08 4.4919499e-08 4.6508786e-08
4.4644444e+00 3.3932176e-10 5.6761242e-10 -1.8432139e-10 -1.2349521e-10 -1.6000825e-10 -3.5735548e-10 6.3255149e-08 1.6747596e-08 3.3478598e-08 4.4765660e-08 4.4944290e-08 4.6439825e-08
4.4683333e+00 3.2158180e-10 1.5899423e-10 -9.8983398e-12 -3.3786646e-10 3.7250175e-10 -2.3373653e-10 6.3322857e-08 1.6770166e-08 3.3518549e-08 4.4707464e-08 4.4932043e-08 4.6448231e-08
4.4719444e+00 3.1616885e-10 4.9344176e-11 4.2425353e-10 -1.9933539e-10 -4.8554286e-10 3.1133481e-10 6.3390113e-08 1.6793442e-08 3.3533385e-08 4.4815432e-08 4.4956142e-08 4.6402337e-08
4.4755556e+00 3.1732718e-10 1.6550851e-10 -2.7037633e-10 1.1959665e-09 7.0798832e-10 -7.3497820e-10 6.3458678e-08 1.6791188e-08 3.3555178e-08 4.4999777e-08 4.5019679e-08 4.6324664e-08
4.4791667e+00 3.2849745e-10 -1.8631569e-10 4.9640264e-10 5.0567806e-10 -1.2148636e-10 1.7999685e-11 6.3533551e-08 1.6804859e-08 3.3644961e-08 4.5160196e-08 4.5039838e-08 4.6362510e-08
4.4830556e+00 3.2636825e-10 3.0349631e-10 3.6827855e-10 8.6934793e-10 2.9427561e-10 3.0639179e-10 6.3602298e-08 1.6876378e-08 3.3746952e-08 4.5312019e-08 4.5033810e-08 4.6392557e-08
4.4866667e+00 3.2116484e-10 3.5667504e-10 6.8953861e-10 5.3209476e-10 -3.4991803e-10 -2.9032541e-11 6.3669930e-08 1.6959970e-08 3.3825223e-08 4.5310819e-08 4.4940346e-08 4.6436005e-08
4.4902778e+00 3.1587302e-10 4.1494272e-10 1.2225871e-10 -5.4317914e-10 -5.1282763e-10 4.3009261e-10 6.3737879e-08 1.6980115e-08 3.3846931e-08 4.5269749e-08 4.4864434e-08 4.6329944e-08
4.4938889e+00 3.2415152e-10 -2.2898850e-10 1.0289561e-10 1.6407700e-10 -1.8789678e-10 -1.4091138e-09 6.3813079e-08 1.6901356e-08 3.3826619e-08 4.5259049e-08 4.4853354e-08 4.6074251e-08
4.4977778e+00 3.3357741e-10 -4.4608247e-10 -2.9852194e-10 -2.5579255e-10 9.2920911e-11 -7.8254080e-10 6.3884070e-08 1.6798981e-08 3.3825592e-08 4.5381446e-08 4.4840764e-08 4.5949893e-08
4.5013889e+00 3.3508997e-10 -4.9891634e-10 2.8787014e-10 1.3856077e-09 -2.0913115e-10 -3.6538329e-10 6.3955486e-08 1.6738773e-08 3.3853614e-08 4.5526052e-08 4.4753528e-08 4.5920371e-08
4.5050000e+00 3.3758828e-10 -5.6853308e-11 2.7658852e-12 -5.0784601e-11 -5.9612793e-10 9.2873979e-11 6.4032880e-08 1.6730122e-08 3.3912534e-08 4.5567709e-08 4.4663445e-08 4.5864068e-08
4.5088889e+00 3.3932697e-10 -1.7301980e-11 5.6468282e-10 4.0785244e-10 -1.7601405e-10 -5.7547023e-10 6.4104825e-08 1.6665073e-08 3.4054535e-08 4.5630555e-08 4.4591316e-08 4.5752672e-08
4.5125000e+00 3.3833803e-10 -5.8314817e-10 9.0810684e-10 1.7225865e-10 -4.8979077e-10 -4.5279887e-10 6.4175888e-08 1.6637048e-08 3.4151029e-08 4.5619930e-08 4.4509269e-08 4.5717957e-08
4.5161111e+00 3.3101878e-10 3.2445914e-10 9.2685630e-11 -2.7033568e-10 -2.6756622e-10 1.3234876e-10 6.4282322e-08 1.6684338e-08 3.4125647e-08 4.5495219e-08 4.4451795e-08 4.5754966e-08
4.5216667e+00 3.2061334e-10 -4.0720618e-11 -2.6379715e-10 -4.7792666e-10 -7.7277446e-11 8.9705736e-11 6.4350091e-08 1.6696445e-08 3.4137776e-08 4.5406423e-08 4.4439835e-08 4.5611706e-08
4.5252778e+00 3.1771632e-10 1.5247640e-10 3.8959665e-10 -3.4172958e-10 -3.3125962e-11 -1.4121073e-09 6.4417771e-08 1.6695951e-08 3.4184309e-08 4.5375654e-08 4.4488556e-08 4.5500195e-08
4.5288889e+00 3.1977398e-10 -1.5703619e-10 9.3026483e-11 5.7702749e-11 4.8286548e-10 3.8277919e-10 6.4490415e-08 1.6708312e-08 3.4250438e-08 4.5354925e-08 4.4461274e-08 4.5457560e-08
4.5327778e+00 3.1559343e-10 2.6298895e-10 5.4384776e-10 -2.3537940e-10 -7.1671494e-10 -7.4822680e-10 6.4556576e-08 1.6770941e-08 3.4300237e-08 4.5369084e-08 4.4363806e-08 4.5354448e-08
4.5363889e+00 3.0759135e-10 3.1512315e-10 -2.7349616e-11 3.6607707e-10 -1.8298688e-10 -2.0357946e-10 6.4620406e-08 1.6797818e-08 3.4302637e-08 4.5365078e-08 4.4369271e-08 4.5481847e-08
4.5400000e+00 2.9362609e-10 -6.7024341e-11 5.2239974e-11 -4.0305664e-10 2.3342787e-10 1.3795781e-09 6.4682904e-08 1.6794797e-08 3.4360650e-08 4.5384867e-08 4.4347944e-08 4.5649758e-08
4.5436111e+00 2.9505269e-10 3.9132317e-11 5.4945249e-10 5.8573165e-10 -4.3028661e-10 1.7036872e-10 6.4751192e-08 1.6754849e-08 3.4440104e-08 4.5578118e-08 4.4331714e-08 4.5586907e-08
4.5475000e+00 3.0222557e-10 -3.8153725e-10 2.1575472e-10 1.0707004e-09 2.9116886e-10 -7.0909049e-10 6.4815747e-08 1.6711615e-08 3.4467093e-08 4.5720427e-08 4.4342614e-08 4.5492146e-08
4.5511111e+00 3.0582005e-10 -1.7548673e-11 6.4164314e-11 2.4291910e-10 -1.9055060e-10 -1.6562863e-10 6.4880479e-08 1.6688227e-08 3.4521538e-08 4.5849503e-08 4.4274808e-08 4.5446992e-08
4.5547222e+00 3.0390401e-10 -1.9834500e-10 5.0052702e-10 9.4855717e-10 -4.3535413e-10 -2.5117903e-10 6.4944604e-08 1.6673857e-08 3.4601083e-08 4.6008196e-08 4.4150217e-08 4.5415001e-08
4.5583333e+00 3.0010348e-10 6.5704676e-11 3.2448264e-10 5.1629741e-10 -7.1471622e-10 -4.4122058e-11 6.5012951e-08 1.6773874e-08 3.4615621e-08 4.6041648e-08 4.4080673e-08 4.5346409e-08
4.5622222e+00 2.9768214e-10 7.9158661e-10 -1.8447045e-10 -2.2956480e-10 1.1862623e-10 -5.4381404e-10 6.5076561e-08 1.6815148e-08 3.4650553e-08 4.6103991e-08 4.4137242e-08 4.5283115e-08
4.5658333e+00 3.0146402e-10 -4.1060313e-10 5.4676915e-10 8.0504351e-10 4.0354997e-10 -4.0434970e-11 6.5141319e-08 1.6762737e-08 3.4784786e-08 4.6050226e-08 4.4210693e-08 4.5237730e-08
4.5694444e+00 3.0850244e-10 -7.3191166e-11 8.4545326e-10 -1.3013382e-09 2.7445697e-10 -3.7850035e-10 6.5208011e-08 1.6739273e-08 3.4842966e-08 4.5882315e-08 4.4230795e-08 4.5223368e-08
4.5730556e+00 3.1967977e-10 -1.4340010e-10 -2.4202920e-10 -2.4861192e-10 -8.8898162e-11 2.4592544e-10 6.5280959e-08 1.6682032e-08 3.4857663e-08 4.5915785e-08 4.4151386e-08 4.5198066e-08
4.5769444e+00 3.1835189e-10 -3.4723209e-10 3.8357199e-10 5.3550125e-10 -5.9175169e-10 -4.6280291e-10 6.5378782e-08 1.6582022e-08 3.5016207e-08 4.6114943e-08 4.4085333e-08 4.5150286e-08
4.5822222e+00 3.1208355e-10 -2.8440826e-10 7.4151649e-10 7.2233871e-10 1.7457365e-10 1.6103573e-10 6.5450015e-08 1.6528898e-08 3.5117494e-08 4.6293692e-08 4.4090593e-08 4.5148845e-08
4.5861111e+00 3.1094597e-10 -1.7094643e-10 2.3395831e-10 8.0979423e-10 -1.2948873e-10 -1.7338365e-10 6.5515431e-08 1.6514290e-08 3.5196153e-08 4.6515229e-08 4.4078138e-08 4.5061670e-08
4.5897222e+00 3.0522045e-10 3.6107100e-11 5.8187102e-10 1.2351581e-09 1.4519425e-11 -6.3131422e-10 6.5579568e-08 1.6522213e-08 3.5244226e-08 4.6634523e-08 4.4082012e-08 4.4996816e-08
4.5933333e+00 2.9889428e-10 3.7029409e-11 -8.3273806e-11 -1.3397755e-10 2.1247898e-11 3.2664185e-11 6.5642475e-08 1.6510406e-08 3.5204575e-08 4.6553733e-08 4.4057166e-08 4.4963189e-08
4.5969444e+00 2.9363828e-10 -1.4601592e-10 -3.2797538e-10 -6.1178070e-10 -2.5060266e-10 -3.4306789e-10 6.5710427e-08 1.6470205e-08 3.5199903e-08 4.6559874e-08 4.4026937e-08 4.4956116e-08
4.6008333e+00 3.0069062e-10 -1.9856764e-10 2.8298326e-10 6.6441985e-10 -8.5031879e-12 2.8244119e-10 6.5773741e-08 1.6455836e-08 3.5248906e-08 4.6552850e-08 4.3963210e-08 4.4967264e-08
4.6044444e+00 2.9567616e-10 6.5927500e-11 2.2525493e-10 -7.2925432e-10 -5.7974143e-10 -1.7953306e-10 6.5835345e-08 1.6476020e-08 3.5272080e-08 4.6564579e-08 4.3914283e-08 4.4892217e-08
4.6080556e+00 2.8458335e-10 1.2039202e-10 1.5100683e-11 8.3752288e-10 1.2811053e-10 -5.1320749e-10 6.5894954e-08 1.6516267e-08 3.5315109e-08 4.6667740e-08 4.3890208e-08 4.4871341e-08
4.6116667e+00 2.7688254e-10 2.5111856e-10 4.3117646e-10 1.1472845e-10 -3.5034665e-10 3.2050885e-10 6.5958823e-08 1.6521949e-08 3.5344325e-08 4.6713050e-08 4.3783101e-08 4.4838867e-08
4.6155556e+00 2.8174004e-10 -2.0241582e-10 -1.4980026e-10 2.7364439e-10 -5.6771482e-10 -5.9886279e-10 6.6019827e-08 1.6491889e-08 3.5347590e-08 4.6781967e-08 4.3666930e-08 4.4749825e-08
4.6191667e+00 2.9286073e-10 -7.5058026e-11 1.8366092e-10 3.6251199e-10 -5.0463300e-10 -2.2305684e-10 6.6081636e-08 1.6556934e-08 3.5386748e-08 4.6771851e-08 4.3585547e-08 4.4783020e-08
4.6227778e+00 2.8932647e-10 6.7547292e-10 2.2247604e-10 -4.5589132e-10 -2.4659610e-10 5.2946341e-10 6.6143082e-08 1.6569868e-08 3.5441500e-08 4.6770954e-08 4.3548480e-08 4.4852432e-08
4.6263889e+00 2.8944215e-10 -5.5608937e-10 3.4538725e-10 4.4761378e-10 -9.5560411e-11 1.1126568e-10 6.6209656e-08 1.6582611e-08 3.5536686e-08 4.6840880e-08 4.3500436e-08 4.4995220e-08
4.6302778e+00 2.9284131e-10 6.6531736e-10 5.7133150e-10 1.5174583e-10 -3.1623858e-10 1.1126300e-09 6.6272348e-08 1.6658594e-08 3.5567987e-08 4.6989156e-08 4.3436047e-08 4.5046202e-08
4.6338889e+00 2.9766922e-10 3.6068265e-11 -2.4667851e-10 1.2169605e-09 -2.7812878e-10 -6.4202799e-10 6.6369245e-08 1.6671911e-08 3.5512174e-08 4.7224994e-08 4.3399414e-08 4.4978176e-08
4.6394444e+00 2.9557459e-10 4.3834392e-11 -1.2959317e-10 1.9806536e-10 5.8332266e-11 2.3387669e-10 6.6432083e-08 1.6708021e-08 3.5498992e-08 4.7355603e-08 4.3397004e-08 4.4974676e-08
4.6430556e+00 2.9630320e-10 2.8948498e-10 -7.1275952e-12 1.0075629e-09 -8.0576363e-11 -2.6618373e-10 6.6495409e-08 1.6742864e-08 3.5489704e-08 4.7497044e-08 4.3321742e-08 4.5011702e-08
4.6466667e+00 3.0018018e-10 3.2138754e-11 -8.9204048e-11 2.9804638e-10 -6.1415329e-10 6.0795650e-10 6.6558509e-08 1.6773026e-08 3.5551912e-08 4.7512712e-08 4.3260638e-08 4.5098213e-08
4.6502778e+00 2.9416148e-10 2.4628107e-10 7.3441089e-10 -1.5342737e-10 5.0118987e-11 1.9061189e-10 6.6625772e-08 1.6758269e-08 3.5626180e-08 4.7491298e-08 4.3281919e-08 4.5069247e-08
4.6541667e+00 2.9414837e-10 -3.7277075e-10 -1.9149758e-11 -3.0120548e-11 1.3228714e-10 -4.3889110e-10 6.6688785e-08 1.6756395e-08 3.5663868e-08 4.7498320e-08 4.3249077e-08 4.5033088e-08
4.6577778e+00 2.9937785e-10 3.5548026e-10 4.1003079e-10 9.4945504e-11 -4.3544242e-10 1.0511302e-10 6.6752253e-08 1.6786275e-08 3.5702728e-08 4.7594656e-08 4.3133706e-08 4.5118821e-08
4.6613889e+00 2.9844415e-10 -7.9668973e-11 -6.9834334e-12 7.9430809e-10 -6.2951546e-10 6.8627111e-10 6.6815359e-08 1.6781189e-08 3.5735836e-08 4.7807283e-08 4.3040025e-08 4.5141038e-08
4.6650000e+00 2.9595948e-10 3.2722852e-11 3.5036868e-10 1.1684033e-09 -2.3523925e-10 -4.8119353e-10 6.6882569e-08 1.6866285e-08 3.5724247e-08 4.8013445e-08 4.3010811e-08 4.5023737e-08
4.6688889e+00 2.9188458e-10 6.9666919e-10 -4.6198489e-10 5.9870213e-10 -1.5165333e-11 -5.2424270e-10 6.6945176e-08 1.6982975e-08 3.5783303e-08 4.8132889e-08 4.2938721e-08 4.4919153e-08
4.6725000e+00 2.9781973e-10 3.8046918e-10 1.0744969e-09 5.0385299e-10 -6.5027625e-10 -4.4115270e-10 6.7008221e-08 1.7013605e-08 3.5918996e-08 4.8251890e-08 4.2784432e-08 4.4809860e-08
4.6761111e+00 2.9601050e-10 -9.7731592e-11 3.3286006e-10 5.9461586e-10 -7.7392824e-10 -5.6770269e-10 6.7074728e-08 1.7022413e-08 3.5988555e-08 4.8428757e-08 4.2637505e-08 4.4726045e-08
4.6800000e+00 2.8568019e-10 1.7322981e-10 3.3705050e-10 9.2138691e-10 -4.8544972e-10 -1.5071110e-10 6.7135015e-08 1.7007968e-08 3.6049064e-08 4.8489314e-08 4.2556475e-08 4.4693234e-08
4.6836111e+00 2.8217324e-10 -3.0656992e-10 2.9052445e-10 -3.6239306e-10 -2.6251965e-10 -1.5216025e-10 6.7195581e-08 1.6990869e-08 3.6086642e-08 4.8631377e-08 4.2490366e-08 4.4683310e-08
4.6872222e+00 2.8830376e-10 1.4873270e-10 9.9228949e-11 1.6737379e-09 -3.4771656e-10 6.0556535e-11 6.7258508e-08 1.6999468e-08 3.6149356e-08 4.8807382e-08 4.2404361e-08 4.4668946e-08
4.6908333e+00 3.0442060e-10 -6.9351870e-11 5.5121119e-10 -4.9073725e-11 -4.4617953e-10 -1.9315272e-10 6.7322560e-08 1.7068213e-08 3.6219218e-08 4.8725093e-08 4.2355661e-08 4.4536390e-08
4.6944444e+00 2.9889132e-10 7.0391727e-10 1.7337682e-10 -7.1051377e-10 -3.3557665e-12 -1.0304409e-09 6.7423708e-08 1.7210919e-08 3.6220549e-08 4.8802208e-08 4.2304250e-08 4.4380427e-08
4.7002778e+00 2.9089148e-10 1.1154425e-10 -1.6482931e-10 1.1511692e-09 -2.9042310e-10 1.3922520e-10 6.7485444e-08 1.7264063e-08 3.6240118e-08 4.8911174e-08 4.2193577e-08 4.4387710e-08
4.7038889e+00 2.9061304e-10 3.7901607e-10 3.6779290e-10 -1.4532585e-10 -7.3116853e-10 -7.1998641e-11 6.7547535e-08 1.7247142e-08 3.6279286e-08 4.8941969e-08 4.2163725e-08 4.4385822e-08
4.7075000e+00 2.9422678e-10 -5.3520607e-10 3.8439281e-11 4.2958150e-10 4.5560479e-10 5.4567668e-11 6.7609763e-08 1.7234516e-08 3.6304411e-08 4.9035575e-08 4.2161404e-08 4.4356754e-08
4.7111111e+00 2.9190859e-10 4.1865639e-10 2.2214618e-10 4.3447865e-10 -4.7702857e-10 -3.2287973e-10 6.7673063e-08 1.7248984e-08 3.6347077e-08 4.9197070e-08 4.2107016e-08 4.4286638e-08
4.7147222e+00 3.0432420e-10 -2.8510505e-10 2.2037338e-10 1.0562382e-09 -2.5010961e-11 -3.2435001e-10 6.7741222e-08 1.7212816e-08 3.6369584e-08 4.9357716e-08 4.2094414e-08 4.4198134e-08
4.7183333e+00 3.3768024e-10 -4.8756360e-11 1.3065100e-11 4.2664990e-10 -9.1318038e-11 -4.9261251e-10 6.7817323e-08 1.7193778e-08 3.6417806e-08 4.9454601e-08 4.2080708e-08 4.4132425e-08
4.7222222e+00 3.2792874e-10 -1.1441983e-10 4.5134635e-10 4.0379664e-10 -2.6163284e-11 -7.0607760e-11 6.7885942e-08 1.7158166e-08 3.6463732e-08 4.9582391e-08 4.2094881e-08 4.4035271e-08
4.7258333e+00 3.1840309e-10 -2.1431083e-10 2.4987979e-11 7.7580335e-10 1.5699809e-10 -8.2619866e-10 6.7953251e-08 1.7163332e-08 3.6510431e-08 4.9776933e-08 4.2130190e-08 4.3937578e-08
4.7294444e+00 3.1558687e-10 2.6199911e-10 4.5935009e-10 1.0199654e-09 1.6892985e-10 -7.5574823e-11 6.8025203e-08 1.7185397e-08 3.6619164e-08 4.9839530e-08 4.2116542e-08 4.3914811e-08
4.7333333e+00 3.1372750e-10 -7.2868259e-11 5.8784233e-10 -4.8342098e-10 -2.8591785e-10 -1.1957331e-10 6.8091483e-08 1.7199781e-08 3.6677025e-08 4.9771612e-08 4.2085229e-08 4.3830134e-08
4.7369444e+00 3.1057782e-10 2.0563677e-10 1.2273025e-11 -1.4351014e-10 -3.1194273e-12 -6.6206391e-10 6.8156853e-08 1.7233445e-08 3.6720893e-08 4.9864534e-08 4.2108178e-08 4.3881433e-08
4.7405556e+00 3.0514916e-10 1.0511132e-10 4.4271400e-10 1.0012516e-09 2.1495392e-10 1.1355988e-09 6.8222062e-08 1.7265715e-08 3.6812478e-08 5.0009930e-08 4.2045821e-08 4.4004913e-08
4.7441667e+00 3.0906519e-10 1.9276414e-10 5.0716646e-10 3.4086494e-10 -7.9056138e-10 4.2133848e-12 6.8287559e-08 1.7324420e-08 3.6812616e-08 5.0224554e-08 4.1947520e-08 4.3942397e-08
4.7477778e+00 3.0786347e-10 3.4913045e-10 -5.0573221e-10 1.6402732e-09 -1.1682342e-10 -5.8128475e-10 6.8356291e-08 1.7355092e-08 3.6793644e-08 5.0430246e-08 4.1906377e-08 4.3865128e-08
4.7516667e+00 2.9329219e-10 -8.6227908e-11 3.2301459e-10 1.2280674e-10 -2.3583266e-10 -8.1017283e-11 6.8417501e-08 1.7403566e-08 3.6853921e-08 5.0511433e-08 4.1873071e-08 4.3856676e-08
4.7552778e+00 2.8325265e-10 5.3367542e-10 3.0216057e-10 6.2661184e-10 -7.1611344e-11 2.9972047e-12 6.8511855e-08 1.7488632e-08 3.6988355e-08 5.0377895e-08 4.1765910e-08 4.3843572e-08
4.7608333e+00 2.9442474e-10 -2.3279102e-11 6.0413626e-10 -1.4278394e-09 -5.7135489e-10 -8.1621329e-11 6.8575694e-08 1.7496588e-08 3.7013712e-08 5.0210073e-08 4.1669097e-08 4.3766771e-08
4.7644444e+00 3.0688473e-10 9.6721773e-11 -3.4113902e-10 -1.2128574e-10 -3.2229961e-10 -6.2730979e-10 6.8640702e-08 1.7460195e-08 3.7044063e-08 5.0194329e-08 4.1556575e-08 4.3658016e-08
4.7680556e+00 3.0543655e-10 -4.3265626e-10 6.5592593e-10 -2.4042778e-11 -7.1636612e-10 -3.7658214e-10 6.8710603e-08 1.7425254e-08 3.7106954e-08 5.0247213e-08 4.1408389e-08 4.3584686e-08
4.7719444e+00 3.0594388e-10 1.3315775e-10 -5.0231424e-11 4.7733280e-10 -5.5380194e-10 -2.5195967e-10 6.8776047e-08 1.7431759e-08 3.7112471e-08 5.0427566e-08 4.1291225e-08 4.3552713e-08
4.7755556e+00 3.1047977e-10 -7.3110437e-11 1.0744336e-10 1.1874662e-09 -5.2771127e-10 -4.3179571e-11 6.8843190e-08 1.7487303e-08 3.7130139e-08 5.0582418e-08 4.1223008e-08 4.3511507e-08
4.7791667e+00 3.2195300e-10 5.8583147e-10 7.5803087e-11 2.4193660e-10 -1.0198283e-10 -3.3718571e-10 6.8911023e-08 1.7571790e-08 3.7116909e-08 5.0596693e-08 4.1180686e-08 4.3447485e-08
4.7827778e+00 3.1697365e-10 1.9404167e-10 -2.1301135e-10 -1.1016721e-10 -2.8867832e-10 -2.5378243e-10 6.8983014e-08 1.7591756e-08 3.7141746e-08 5.0595226e-08 4.1166562e-08 4.3368593e-08
4.7866667e+00 3.1268662e-10 -2.2900081e-11 4.5220692e-10 9.7593016e-11 1.6761589e-10 -4.2243570e-10 6.9050096e-08 1.7600947e-08 3.7230647e-08 5.0608293e-08 4.1148585e-08 4.3349374e-08
4.7902778e+00 3.1917283e-10 1.0773838e-10 4.6983850e-10 2.3018052e-11 -3.3356311e-10 2.4503171e-10 6.9118636e-08 1.7702555e-08 3.7333623e-08 5.0719536e-08 4.1047514e-08 4.3275996e-08
4.7938889e+00 3.2641342e-10 8.3017688e-10 5.9819530e-10 1.0038440e-09 -5.9939539e-10 -9.2237022e-10 6.9188506e-08 1.7849405e-08 3.7453035e-08 5.0879460e-08 4.0886471e-08 4.3220911e-08
4.7975000e+00 3.3170001e-10 5.2536606e-10 6.4030926e-10 4.7238226e-10 -8.8716240e-10 4.1389699e-10 6.9258877e-08 1.7940131e-08 3.7571704e-08 5.0845539e-08 4.0826802e-08 4.3192797e-08
4.8011111e+00 3.3113897e-10 3.1210536e-10 5.9048178e-10 -7.8550034e-10 3.3637663e-10 -6.7341657e-10 6.9334913e-08 1.7965391e-08 3.7680326e-08 5.0814858e-08 4.0909138e-08 4.3088868e-08
4.8050000e+00 3.3389765e-10 -9.5593329e-11 4.5563419e-10 5.2252102e-10 3.6936095e-10 -2.1740295e-10 6.9406317e-08 1.7968416e-08 3.7740261e-08 5.0845987e-08 4.0933445e-08 4.3114290e-08
4.8086111e+00 3.3866105e-10 1.2351918e-10 1.6598852e-10 -2.3518119e-10 -1.4499443e-10 4.5206826e-10 6.9479060e-08 1.7928230e-08 3.7729154e-08 5.0876927e-08 4.0944330e-08 4.3121386e-08
4.8122222e+00 3.4652262e-10 -4.9446906e-10 -2.8117916e-10 5.2078346e-10 2.4547690e-10 -3.8656513e-10 6.9558415e-08 1.7917339e-08 3.7746024e-08 5.1025840e-08 4.0923645e-08 4.3060729e-08
4.8161111e+00 3.4754464e-10 4.0112168e-10 4.4364929e-10 7.5560938e-10 -4.2278150e-10 -1.3335215e-10 6.9664755e-08 1.7911278e-08 3.7843133e-08 5.1022333e-08 4.0793191e-08 4.3011205e-08
4.8213889e+00 3.3778375e-10 -4.3940448e-10 2.4547726e-10 -7.7775398e-10 -4.0113702e-10 -1.7943021e-10 6.9741077e-08 1.7824816e-08 3.7904801e-08 5.0926563e-08 4.0722576e-08 4.2925608e-08
4.8252778e+00 3.2975197e-10 -3.0169906e-10 3.4843102e-10 -4.3137519e-11 -2.0413089e-10 -5.5425888e-10 6.9811731e-08 1.7775931e-08 3.7979410e-08 5.0949893e-08 4.0672844e-08 4.2796348e-08
4.8288889e+00 3.3574773e-10 -1.4954139e-10 4.2538466e-10 2.5849727e-10 -2.5493551e-10 -6.3891544e-10 6.9884806e-08 1.7788335e-08 3.8019239e-08 5.1001418e-08 4.0602211e-08 4.2689394e-08
4.8325000e+00 3.5256045e-10 2.6403708e-10 -1.2289086e-11 2.1711286e-10 -3.9706461e-10 -3.4835201e-10 6.9961428e-08 1.7822790e-08 3.8052333e-08 5.1106277e-08 4.0504495e-08 4.2632170e-08
4.8361111e+00 3.6915156e-10 5.4004721e-11 3.5552781e-10 7.5081599e-10 -5.0493090e-10 -1.7986449e-10 7.0045756e-08 1.7770673e-08 3.8121344e-08 5.1245026e-08 4.0420944e-08 4.2580064e-08
4.8400000e+00 3.6841137e-10 -5.0072132e-10 3.0910807e-10 4.3846172e-10 -2.1121575e-10 -2.6676062e-10 7.0124000e-08 1.7754843e-08 3.8149997e-08 5.1315835e-08 4.0477217e-08 4.2572134e-08
4.8436111e+00 3.6857871e-10 3.5459906e-10 -1.1928698e-11 2.1516033e-10 7.3065802e-10 1.9356214e-10 7.0202607e-08 1.7787249e-08 3.8148653e-08 5.1323204e-08 4.0481772e-08 4.2613789e-08
4.8472222e+00 3.7183112e-10 -5.5467870e-11 -2.0127243e-12 -1.4713612e-10 -6.8861223e-10 1.9094217e-10 7.0283139e-08 1.7869528e-08 3.8184510e-08 5.1286026e-08 4.0312035e-08 4.2704895e-08
4.8508333e+00 3.8671626e-10 8.1497268e-10 3.7390965e-10 -1.9604904e-10 -8.7819120e-10 6.5003893e-10 7.0372594e-08 1.8019175e-08 3.8261906e-08 5.1326561e-08 4.0086734e-08 4.2754195e-08
4.8547222e+00 3.9568478e-10 4.6771605e-10 3.7147507e-10 5.4349290e-10 -1.0529621e-09 -2.2746356e-10 7.0457328e-08 1.8036282e-08 3.8306479e-08 5.1444635e-08 3.9950981e-08 4.2686801e-08
4.8583333e+00 4.0244384e-10 -3.0981092e-10 9.0820181e-11 5.4642095e-10 -2.0014304e-10 -3.9463844e-10 7.0544152e-08 1.7975412e-08 3.8343874e-08 5.1436180e-08 3.9857247e-08 4.2510512e-08
4.8619444e+00 4.1536639e-10 -2.5206182e-10 2.9702555e-10 -6.2446254e-10 -6.6509431e-10 -1.2326450e-09 7.0640169e-08 1.7902813e-08 3.8458964e-08 5.1223247e-08 3.9718691e-08 4.2334921e-08
4.8658333e+00 4.2442791e-10 -3.7021854e-10 8.1139033e-10 -1.2006780e-09 -5.2252689e-10 -2.7242248e-10 7.0730589e-08 1.7908022e-08 3.8570330e-08 5.1113805e-08 3.9620503e-08 4.2271288e-08
4.8694444e+00 4.2725005e-10 4.1830108e-10 3.4365160e-10 1.9044655e-10 -3.8382342e-10 -3.1495468e-10 7.0820096e-08 1.7931892e-08 3.8629583e-08 5.1101087e-08 3.9529263e-08 4.2112513e-08
4.8730556e+00 4.1583265e-10 -1.9796198e-10 2.7090947e-10 -3.0785199e-10 -4.5839389e-10 -1.1506655e-09 7.0954075e-08 1.7837310e-08 3.8762967e-08 5.1107103e-08 3.9351319e-08 4.1708261e-08
4.8786111e+00 4.0444849e-10 -3.6952643e-10 6.2830455e-10 3.4395119e-10 -6.0926815e-10 -1.2748452e-09 7.1040392e-08 1.7772088e-08 3.8824473e-08 5.1146072e-08 3.9273334e-08 4.1626336e-08
4.8822222e+00 4.0858209e-10 -2.3252692e-10 9.6198465e-12 1.5758595e-11 -1.1059581e-10 5.1861934e-10 7.1134848e-08 1.7777395e-08 3.8822314e-08 5.1154551e-08 3.9242691e-08 4.1586523e-08
4.8861111e+00 4.1756174e-10 2.7801518e-10 -3.0414190e-11 5.6924285e-11 -1.5205872e-10 -8.5987825e-10 7.1223837e-08 1.7819072e-08 3.8801756e-08 5.1164375e-08 3.9161090e-08 4.1314283e-08
4.8897222e+00 4.2063776e-10 1.0669850e-10 -1.8281160e-10 3.3759647e-11 -6.0118058e-10 -1.6531074e-09 7.1312617e-08 1.7857821e-08 3.8775898e-08 5.1132460e-08 3.9143608e-08 4.1073628e-08
4.8933333e+00 4.1560300e-10 2.5098382e-10 -8.5372781e-11 -3.2836090e-10 4.3980976e-10 -5.6832493e-10 7.1400109e-08 1.7852812e-08 3.8796703e-08 5.1190363e-08 3.9212469e-08 4.0991109e-08
4.8969444e+00 4.0849772e-10 -2.9722547e-10 3.0115327e-10 8.6284979e-10 1.9583017e-10 -1.9338647e-10 7.1494517e-08 1.7807001e-08 3.8824412e-08 5.1311123e-08 3.9163728e-08 4.0965284e-08
4.9008333e+00 4.1722749e-10 -9.5441575e-11 -3.4299018e-11 1.7223190e-10 -6.1360856e-10 -2.7969513e-11 7.1584471e-08 1.7812757e-08 3.8829575e-08 5.1355002e-08 3.9088753e-08 4.0999930e-08
4.9044444e+00 4.3006222e-10 1.4857732e-10 8.7856479e-11 2.3280548e-10 -7.8473769e-11 3.4778211e-10 7.1677334e-08 1.7814820e-08 3.8868486e-08 5.1329637e-08 3.9030043e-08 4.0998199e-08
4.9080556e+00 4.4462055e-10 -1.2953631e-10 3.1571035e-10 -4.6694211e-10 -4.6346191e-10 -3.6376027e-10 7.1772729e-08 1.7762888e-08 3.8892983e-08 5.1250173e-08 3.8936079e-08 4.0873901e-08
4.9116667e+00 4.5392394e-10 -3.4983054e-10 -6.1639731e-11 -2.6656751e-10 -4.0390136e-10 -7.8360884e-10 7.1876979e-08 1.7675297e-08 3.8924334e-08 5.1354006e-08 3.8915379e-08 4.0739882e-08
4.9155556e+00 4.5788613e-10 -4.0095411e-10 3.6358411e-10 1.1565574e-09 2.2647890e-10 -3.6512286e-10 7.1974370e-08 1.7637118e-08 3.9011741e-08 5.1479752e-08 3.8887487e-08 4.0737528e-08
4.9191667e+00 4.5945665e-10 4.8538909e-11 5.4297096e-10 4.1826628e-12 -4.8394300e-10 3.4339080e-10 7.2073152e-08 1.7654377e-08 3.9064763e-08 5.1521699e-08 3.8822001e-08 4.0735063e-08
4.9227778e+00 4.7098492e-10 1.1077069e-10 6.9508879e-12 3.8301821e-10 -1.2054932e-10 -3.6614974e-10 7.2181812e-08 1.7591168e-08 3.9091174e-08 5.1670490e-08 3.8698643e-08 4.0668744e-08
4.9266667e+00 4.7939216e-10 -6.5256307e-10 2.4740923e-10 8.9233397e-10 -9.3679877e-10 -2.0229108e-10 7.2284053e-08 1.7520663e-08 3.9154830e-08 5.1828962e-08 3.8554109e-08 4.0629690e-08
4.9302778e+00 4.8362981e-10 1.7454777e-12 4.1280435e-10 5.7047825e-10 -3.9736559e-10 -1.5820677e-10 7.2386224e-08 1.7511284e-08 3.9246052e-08 5.1919213e-08 3.8467286e-08 4.0577117e-08
4.9338889e+00 4.7873458e-10 -8.8321190e-11 5.3332188e-10 2.6261427e-10 -4.0407775e-10 -3.2709114e-10 7.2544246e-08 1.7535322e-08 3.9295715e-08 5.1943800e-08 3.8417378e-08 4.0356874e-08
4.9394444e+00 4.8874978e-10 2.3255042e-10 -1.9851861e-10 -1.1509155e-10 1.0463238e-10 -9.9436596e-10 7.2648359e-08 1.7534973e-08 3.9342721e-08 5.1972537e-08 3.8375054e-08 4.0218323e-08
4.9430556e+00 4.9189850e-10 -2.3576841e-10 6.8605530e-10 3.8035152e-10 -4.9531840e-10 -2.8456785e-10 7.2760684e-08 1.7537727e-08 3.9430686e-08 5.2104824e-08 3.8374762e-08 4.0234674e-08
4.9469444e+00 4.9053558e-10 2.5937272e-10 1.6111588e-10 7.5354114e-10 4.9281326e-10 4.2472692e-10 7.2865435e-08 1.7596138e-08 3.9493371e-08 5.2290449e-08 3.8384343e-08 4.0272489e-08
4.9505556e+00 4.9613016e-10 2.7980510e-10 4.8902890e-10 9.5991393e-10 -4.0436623e-10 -7.5667344e-11 7.2972006e-08 1.7620746e-08 3.9569438e-08 5.2396218e-08 3.8280106e-08 4.0237448e-08
4.9541667e+00 5.0768387e-10 -5.2653696e-11 2.9992058e-10 1.6416538e-11 -5.5782377e-10 -2.4779126e-10 7.3081348e-08 1.7648681e-08 3.9620270e-08 5.2414267e-08 3.8182311e-08 4.0319457e-08
4.9577778e+00 5.2222385e-10 3.1051789e-10 2.2728588e-10 1.5018883e-10 -3.4490204e-10 1.0048018e-09 7.3199631e-08 1.7606782e-08 3.9674446e-08 5.2588957e-08 3.8080046e-08 4.0407438e-08
4.9616667e+00 5.1231782e-10 -6.6965828e-10 2.9447788e-10 1.3471577e-09 -5.3165667e-10 -2.5068385e-10 7.3307845e-08 1.7583036e-08 3.9732532e-08 5.2726751e-08 3.7988868e-08 4.0326008e-08
4.9652778e+00 5.0696847e-10 4.5046654e-10 3.0796649e-10 -7.5214312e-11 -3.0998080e-10 -5.0097468e-10 7.3415333e-08 1.7640595e-08 3.9827897e-08 5.2697465e-08 3.7919225e-08 4.0258000e-08
4.9688889e+00 5.0547647e-10 8.0850377e-11 6.8112555e-10 -1.9512100e-10 -3.3287750e-10 -1.2679679e-10 7.3524895e-08 1.7661209e-08 3.9923712e-08 5.2734026e-08 3.7790231e-08 4.0257766e-08
4.9725000e+00 5.2651001e-10 1.0943038e-10 3.1262971e-10 5.3261107e-10 -8.5783939e-10 1.2464149e-10 7.3646924e-08 1.7733152e-08 3.9950165e-08 5.2757384e-08 3.7530125e-08 4.0135715e-08
4.9763889e+00 5.4079787e-10 5.0722511e-10 -5.7863849e-11 -3.3240416e-10 -1.3716375e-09 -1.1707976e-09 7.3762468e-08 1.7774258e-08 3.9970168e-08 5.2842042e-08 3.7333368e-08 4.0067406e-08
4.9800000e+00 5.4752884e-10 -1.2778342e-10 2.6532766e-10 1.1138613e-09 -4.4458274e-10 5.4026121e-10 7.3879453e-08 1.7771901e-08 4.0038600e-08 5.2962482e-08 3.7236953e-08 4.0053257e-08
4.9836111e+00 5.5437164e-10 1.0602864e-10 4.4442921e-10 -2.0991588e-12 -4.4540252e-10 -6.7087205e-10 7.3997747e-08 1.7861731e-08 4.0114413e-08 5.2956005e-08 3.7100537e-08 3.9844620e-08
4.9872222e+00 5.5985840e-10 7.2316458e-10 3.4187413e-10 -5.7691248e-11 -8.1382184e-10 -1.2550066e-09 7.4126305e-08 1.7948386e-08 4.0239144e-08 5.3051689e-08 3.7037325e-08 3.9663666e-08
4.9911111e+00 5.6454862e-10 1.9594922e-11 8.5938570e-10 8.7783497e-10 2.7200130e-10 -2.9602622e-10 7.4303143e-08 1.8005056e-08 4.0396764e-08 5.3322633e-08 3.7096390e-08 3.9715335e-08
4.9963889e+00 5.7511740e-10 3.3832124e-10 2.5914678e-10 8.3339225e-10 1.0104049e-10 6.2235625e-10 7.4438343e-08 1.8027652e-08 4.0434011e-08 5.3543693e-08 3.7043301e-08 3.9719489e-08
5.0002778e+00 6.0739234e-10 -1.4463718e-10 9.9573149e-11 1.0614112e-09 -5.5608597e-10 -5.8675059e-10 7.4568592e-08 1.8014845e-08 4.0472946e-08 5.3650807e-08 3.6931329e-08 3.9619217e-08
5.0038889e+00 6.1944523e-10 2.6415759e-11 3.0424603e-10 -7.2669375e-11 -4.7750421e-10 -3.3883637e-10 7.4699533e-08 1.8043718e-08 4.0523493e-08 5.3546829e-08 3.6824540e-08 3.9568234e-08
5.0075000e+00 6.1390333e-10 2.4010398e-10 2.2001843e-10 -8.8712381e-10 -5.0823439e-10 -1.3177970e-10 7.4830954e-08 1.8066956e-08 4.0523712e-08 5.3419620e-08 3.6698410e-08 3.9530465e-08
5.0111111e+00 6.2397696e-10 -2.5602271e-11 -2.1775436e-10 -2.8711552e-10 -6.5604991e-10 -2.1685549e-10 7.4964265e-08 1.8025441e-08 4.0519085e-08 5.3372820e-08 3.6662243e-08 3.9474482e-08
5.0147222e+00 6.3169267e-10 -3.5761460e-10 1.6976775e-10 -1.4488373e-10 3.2220079e-10 -2.9990604e-10 7.5109217e-08 1.7969620e-08 4.0512152e-08 5.3231945e-08 3.6609531e-08 3.9443194e-08
5.0186111e+00 6.3611103e-10 -1.2084671e-10 -2.3653483e-10 -1.0626208e-09 -7.7401418e-10 3.1721027e-11 7.5243779e-08 1.7969065e-08 4.0544451e-08 5.3137351e-08 3.6494101e-08 3.9400412e-08
5.0222222e+00 6.3135265e-10 1.1572092e-10 5.7152114e-10 1.8944382e-10 -2.9149182e-10 -4.2663395e-10 7.5378128e-08 1.7990776e-08 4.0611565e-08 5.3127918e-08 3.6497937e-08 3.9253811e-08
5.0258333e+00 6.3409528e-10 8.4690524e-11 1.2456745e-10 -2.7651244e-10 3.2689477e-10 -9.2660416e-10 7.5514117e-08 1.7958190e-08 4.0611404e-08 5.3082246e-08 3.6479589e-08 3.9120641e-08
5.0294444e+00 6.4680851e-10 -3.8548310e-10 -1.2624269e-10 -1.4508046e-10 -4.9625540e-10 -3.0265665e-10 7.5661393e-08 1.7947701e-08 4.0616217e-08 5.3007708e-08 3.6347108e-08 3.9044929e-08
5.0333333e+00 6.4131691e-10 2.9557886e-10 1.7259458e-10 -4.9380962e-10 -6.3930127e-10 -3.4630276e-10 7.5797162e-08 1.7970523e-08 4.0584168e-08 5.2935356e-08 3.6262867e-08 3.8956511e-08
5.0369444e+00 6.3751648e-10 -8.4919181e-11 -5.0498956e-10 -1.7405537e-10 -1.3830539e-10 -4.6986237e-10 7.5932553e-08 1.7969436e-08 4.0592990e-08 5.2986761e-08 3.6138256e-08 3.8763893e-08
5.0405556e+00 6.3775454e-10 7.4884652e-11 5.9648711e-10 6.4856231e-10 -1.0119461e-09 -1.3081516e-09 7.6070155e-08 1.7960065e-08 4.0661031e-08 5.3044061e-08 3.6018012e-08 3.8625096e-08
5.0441667e+00 6.5833212e-10 -1.6138874e-10 1.0920633e-10 -1.1964634e-10 -9.8001162e-11 2.6945199e-11 7.6222559e-08 1.7897864e-08 4.0738637e-08 5.3103811e-08 3.5956877e-08 3.8509863e-08
5.0480556e+00 6.7465498e-10 -3.7176328e-10 6.3820759e-10 6.3179083e-10 -4.2601254e-10 -1.0146583e-09 7.6444241e-08 1.7812710e-08 4.0817382e-08 5.3083473e-08 3.5907280e-08 3.8212775e-08
5.0536111e+00 6.8257733e-10 -1.3915578e-10 -1.0734374e-10 -7.5381512e-10 1.2843129e-10 -7.6786664e-10 7.6590030e-08 1.7823583e-08 4.0767749e-08 5.2953232e-08 3.5945900e-08 3.8032872e-08
5.0572222e+00 6.9063664e-10 2.3952295e-10 -4.0743170e-10 -4.4841284e-10 2.2805568e-10 -8.9277859e-10 7.6738065e-08 1.7881252e-08 4.0702192e-08 5.2892812e-08 3.5912346e-08 3.7866324e-08
5.0608333e+00 7.0372214e-10 2.9279944e-10 -2.7250623e-10 -1.0931128e-10 -5.3777949e-10 -6.4458931e-10 7.6888626e-08 1.7930152e-08 4.0744474e-08 5.2905412e-08 3.5843882e-08 3.7871710e-08
5.0644444e+00 7.1443792e-10 1.5858610e-10 7.1104601e-10 2.2561983e-10 -9.4198880e-11 6.9431004e-10 7.7040908e-08 1.8004294e-08 4.0869376e-08 5.2904128e-08 3.5833482e-08 3.7913373e-08
5.0680556e+00 7.1992927e-10 5.2580722e-10 5.8438975e-10 -2.3747460e-10 -1.7960985e-12 -3.0972751e-10 7.7208263e-08 1.8021008e-08 4.0967084e-08 5.3018430e-08 3.5764422e-08 3.7777440e-08
5.0719444e+00 7.4381877e-10 -3.8255080e-10 3.5662344e-10 1.2172100e-09 -5.9015364e-10 -8.5541853e-10 7.7368015e-08 1.7961449e-08 4.1049746e-08 5.3110458e-08 3.5632823e-08 3.7605661e-08
5.0755556e+00 7.6090975e-10 -1.6721744e-10 5.0071824e-10 -3.6772145e-10 -6.2460216e-10 -7.3022499e-10 7.7529840e-08 1.7892222e-08 4.1136335e-08 5.3046469e-08 3.5511420e-08 3.7442761e-08
5.0791667e+00 7.6333941e-10 -4.7180072e-10 3.9734688e-10 -2.2294753e-10 -4.9603847e-10 -7.7346798e-10 7.7692300e-08 1.7817117e-08 4.1172500e-08 5.2984962e-08 3.5316303e-08 3.7365493e-08
5.0827778e+00 7.6689993e-10 -2.2148251e-10 -2.2252229e-11 -3.4480807e-10 -1.3050419e-09 6.0222702e-11 7.7868535e-08 1.7820505e-08 4.1220483e-08 5.3092310e-08 3.5114069e-08 3.7224090e-08
5.0866667e+00 7.7450987e-10 2.5052366e-10 4.8436202e-10 1.2649320e-09 -4.2839290e-10 -1.2722517e-09 7.8034414e-08 1.7856652e-08 4.1352282e-08 5.3202644e-08 3.5028764e-08 3.6984247e-08
5.0902778e+00 7.8793654e-10 8.3138746e-11 8.8261394e-10 -2.4646570e-10 -3.5904010e-10 -9.4168056e-10 7.8202629e-08 1.7858848e-08 4.1501315e-08 5.3227588e-08 3.4915724e-08 3.6766746e-08
5.0938889e+00 7.9650535e-10 -6.2861467e-11 6.6310393e-10 4.7671776e-10 -6.8440615e-10 -1.0660247e-09 7.8386323e-08 1.7791497e-08 4.1631754e-08 5.3310401e-08 3.4756554e-08 3.6624898e-08
5.0977778e+00 8.1014349e-10 -5.1443417e-10 5.9313508e-10 2.3310658e-10 -6.7991120e-10 -1.4981242e-10 7.8560757e-08 1.7707288e-08 4.1687683e-08 5.3324388e-08 3.4640697e-08 3.6520043e-08
5.1013889e+00 8.3287878e-10 -2.6288139e-10 -1.3066421e-11 -1.0399511e-10 -3.8953287e-10 -8.1807799e-10 7.8737523e-08 1.7674803e-08 4.1696242e-08 5.3437994e-08 3.4567798e-08 3.6401564e-08
5.1050000e+00 8.3210352e-10 -3.6976549e-11 1.0184122e-10 1.1526714e-09 -2.8337914e-10 -2.7557872e-10 7.8913877e-08 1.7646745e-08 4.1748860e-08 5.3570260e-08 3.4496420e-08 3.6359990e-08
5.1086111e+00 8.2900890e-10 -2.2202376e-10 4.4389172e-10 6.8246116e-11 -3.7550173e-10 -1.0817524e-10 7.9200569e-08 1.7458685e-08 4.1915107e-08 5.3738890e-08 3.4434394e-08 3.6263379e-08
5.1144444e+00 8.4266554e-10 -8.5260413e-10 6.2350663e-10 8.9535136e-10 2.1068379e-11 -4.4389114e-10 7.9382233e-08 1.7313083e-08 4.1986785e-08 5.3920738e-08 3.4329149e-08 3.6207736e-08
5.1180556e+00 8.6845466e-10 -4.9141902e-10 1.1991089e-10 7.8324807e-10 -9.9255625e-10 -6.9730838e-11 7.9567037e-08 1.7231304e-08 4.2032995e-08 5.4067678e-08 3.4144480e-08 3.6129355e-08
5.1216667e+00 8.7223521e-10 -2.6346324e-10 3.5936576e-10 5.7311684e-10 -7.1208050e-10 -6.5378962e-10 7.9752568e-08 1.7196899e-08 4.2115687e-08 5.4131344e-08 3.4062053e-08 3.5974003e-08
5.1252778e+00 8.7531169e-10 -5.4122958e-11 4.9828641e-10 1.4570584e-11 -4.8786113e-11 -7.8023207e-10 7.9939760e-08 1.7203795e-08 4.2216217e-08 5.4087493e-08 3.4010799e-08 3.5899778e-08
5.1288889e+00 8.8788047e-10 1.1777947e-10 5.4438026e-10 -4.1934814e-10 -4.2432978e-10 9.5081695e-11 8.0130567e-08 1.7215973e-08 4.2281686e-08 5.4076918e-08 3.3970431e-08 3.5906711e-08
5.1325000e+00 9.0935482e-10 -5.3664952e-12 1.3463511e-10 3.2173533e-10 5.1703731e-11 -3.1083034e-11 8.0340981e-08 1.7207841e-08 4.2354383e-08 5.4237926e-08 3.3944605e-08 3.5870259e-08
5.1363889e+00 9.3100060e-10 -6.4330555e-11 5.6549844e-10 1.0583340e-09 -2.7307042e-10 -2.8136471e-10 8.0539544e-08 1.7210183e-08 4.2435995e-08 5.4444699e-08 3.3874022e-08 3.5736942e-08
5.1400000e+00 9.3930022e-10 8.5945472e-11 2.8095316e-10 8.5033964e-10 -3.7846228e-10 -9.4925534e-10 8.0741396e-08 1.7216589e-08 4.2494568e-08 5.4609482e-08 3.3787270e-08 3.5621578e-08
5.1436111e+00 9.6197426e-10 -2.6818385e-11 3.2654295e-10 6.7072948e-10 -4.2232811e-10 -1.1564561e-10 8.0948118e-08 1.7293856e-08 4.2570409e-08 5.4655408e-08 3.3713873e-08 3.5528652e-08
5.1472222e+00 9.8517030e-10 7.4005574e-10 4.6005774e-10 -2.4679784e-10 -2.5517880e-10 -7.4213007e-10 8.1174335e-08 1.7317951e-08 4.2657933e-08 5.4644922e-08 3.3561631e-08 3.5399016e-08
5.1511111e+00 9.9340059e-10 -5.3352596e-10 3.8286937e-10 1.5692445e-10 -1.0497561e-09 -3.6903712e-10 8.1385552e-08 1.7268010e-08 4.2750467e-08 5.4571338e-08 3.3438518e-08 3.5328441e-08
5.1547222e+00 9.9608457e-10 7.2533635e-11 5.7685918e-10 -8.3616911e-10 -8.6668513e-11 -2.8242549e-10 8.1597364e-08 1.7291541e-08 4.2871331e-08 5.4506423e-08 3.3430720e-08 3.5122048e-08
5.1583333e+00 9.9900693e-10 1.4467081e-10 6.7669724e-10 2.3695593e-10 1.4685926e-11 -1.6227411e-09 8.1810532e-08 1.7282435e-08 4.2990074e-08 5.4434362e-08 3.3363735e-08 3.4915164e-08
5.1619444e+00 1.0088514e-09 -2.2872614e-10 5.5486831e-10 -9.0213410e-10 -6.3300875e-10 -2.8694887e-10 8.2042246e-08 1.7239346e-08 4.3120188e-08 5.4318673e-08 3.3258451e-08 3.4824157e-08
5.1658333e+00 1.0178054e-09 -1.4060266e-10 6.9823789e-10 -8.9485348e-11 -2.6943065e-10 -4.9311572e-10 8.2259303e-08 1.7178344e-08 4.3250788e-08 5.4332421e-08 3.3185752e-08 3.4798205e-08
5.1694444e+00 1.0266890e-09 -4.2249614e-10 6.5629526e-10 2.1639334e-10 -4.0163772e-10 2.5355656e-10 8.2597498e-08 1.7068840e-08 4.3326137e-08 5.4433709e-08 3.3031785e-08 3.4729542e-08
5.1750000e+00 1.0438892e-09 -2.3452979e-10 -1.4832372e-10 3.9133549e-10 -5.2216349e-10 -6.6553291e-10 8.2818936e-08 1.7033195e-08 4.3301191e-08 5.4486082e-08 3.2891369e-08 3.4576129e-08
5.1786111e+00 1.0418754e-09 -9.4494952e-11 -1.1040565e-10 9.2107835e-11 -7.7398337e-10 -7.5058934e-10 8.3041282e-08 1.7035485e-08 4.3326802e-08 5.4396188e-08 3.2753319e-08 3.4427114e-08
5.1822222e+00 1.0524348e-09 1.1563455e-10 3.7603405e-10 -9.2189931e-10 -5.0031900e-10 -6.2493098e-10 8.3266582e-08 1.7049780e-08 4.3411135e-08 5.4257802e-08 3.2625056e-08 3.4295962e-08
5.1858333e+00 1.0696967e-09 1.6313276e-11 4.9863999e-10 -3.5551113e-10 -6.8365011e-10 -5.8570710e-10 8.3513872e-08 1.6970356e-08 4.3484300e-08 5.4219883e-08 3.2482170e-08 3.4247086e-08
5.1897222e+00 1.0931915e-09 -6.9709175e-10 2.0599434e-10 3.0491041e-11 -5.4108843e-10 1.6677651e-10 8.3747292e-08 1.6875885e-08 4.3522850e-08 5.4301169e-08 3.2359706e-08 3.4088752e-08
5.1933333e+00 1.1054259e-09 -1.7494283e-10 1.9383829e-10 7.1983736e-10 -5.8935178e-10 -1.6283221e-09 8.3982828e-08 1.6901829e-08 4.3610304e-08 5.4422120e-08 3.2274204e-08 3.4007277e-08
5.1969444e+00 1.1131287e-09 4.1442589e-10 7.1320228e-10 3.9663075e-10 -1.9989196e-10 8.7624129e-10 8.4220032e-08 1.6933242e-08 4.3784805e-08 5.4357217e-08 3.2242974e-08 3.4056613e-08
5.2005556e+00 1.1211328e-09 -1.2446052e-10 1.0966626e-09 -9.9573497e-10 -8.8386297e-11 -4.2082950e-10 8.4478726e-08 1.6868438e-08 4.3956921e-08 5.4256361e-08 3.2180963e-08 3.3972906e-08
5.2044444e+00 1.1414896e-09 -4.3100231e-10 5.6094749e-10 1.3125678e-10 -4.4313679e-10 -2.9665585e-10 8.4723568e-08 1.6832357e-08 4.4051879e-08 5.4227653e-08 3.2054839e-08 3.3931269e-08
5.2080556e+00 1.1647193e-09 9.7947509e-11 4.2392769e-10 -3.9625713e-10 -7.2108196e-10 -8.7685939e-11 8.4972006e-08 1.6785109e-08 4.4138919e-08 5.4303857e-08 3.1982490e-08 3.3835288e-08
5.2116667e+00 1.1753517e-09 -5.3408479e-10 4.7881731e-10 1.0996837e-09 5.3244249e-11 -7.9829904e-10 8.5242162e-08 1.6667924e-08 4.4278570e-08 5.4399943e-08 3.1862080e-08 3.3746237e-08
5.2155556e+00 1.1875273e-09 -4.7036026e-10 8.6614184e-10 -2.7609223e-10 -1.0853295e-09 3.5007010e-11 8.5495760e-08 1.6614554e-08 4.4427686e-08 5.4407850e-08 3.1645289e-08 3.3568265e-08
5.2191667e+00 1.2011541e-09 -2.2279212e-11 6.8043461e-10 3.4908026e-10 -9.1582081e-10 -1.6778252e-09 8.5753481e-08 1.6584310e-08 4.4506871e-08 5.4442361e-08 3.1487070e-08 3.3286097e-08
5.2227778e+00 1.2263568e-09 -2.5689962e-10 1.4083934e-10 -3.0515388e-11 -5.4466466e-10 -9.2680307e-10 8.6014872e-08 1.6535000e-08 4.4588742e-08 5.4418708e-08 3.1365514e-08 3.3094314e-08
5.2263889e+00 1.2357273e-09 -1.9827186e-10 7.0830743e-10 -1.8781991e-10 -5.7739119e-10 -8.4349884e-10 8.6297568e-08 1.6530871e-08 4.4678106e-08 5.4488303e-08 3.1277722e-08 3.2917113e-08
5.2302778e+00 1.2368303e-09 1.6288412e-10 1.5233618e-10 7.8434592e-10 -1.7510426e-10 -6.7536770e-10 8.6705476e-08 1.6493208e-08 4.4811968e-08 5.4774795e-08 3.1219709e-08 3.2733441e-08
5.2358333e+00 1.2605685e-09 -3.8886179e-10 7.5010498e-10 9.3460715e-10 -1.7297901e-10 -4.2666611e-10 8.6975462e-08 1.6384003e-08 4.4898386e-08 5.4793486e-08 3.1178517e-08 3.2649690e-08
5.2394444e+00 1.2824678e-09 -6.1918835e-10 1.4619155e-10 -7.6207767e-10 -2.0724673e-10 -3.4642086e-10 8.7249058e-08 1.6261578e-08 4.4968210e-08 5.4709735e-08 3.1143724e-08 3.2520464e-08
5.2430556e+00 1.2945783e-09 -5.1088851e-10 5.7799485e-10 -1.1000847e-11 -1.1392282e-10 -8.4643107e-10 8.7524510e-08 1.6186949e-08 4.5045230e-08 5.4689848e-08 3.1139618e-08 3.2418403e-08
5.2466667e+00 1.2999447e-09 -1.7799662e-10 2.2083658e-10 -1.7257137e-10 7.6023272e-11 -9.5667392e-11 8.7800589e-08 1.6125172e-08 4.5125376e-08 5.4646681e-08 3.1135411e-08 3.2402093e-08
5.2502778e+00 1.3004859e-09 -3.9224841e-10 6.1041082e-10 -2.2589483e-10 -1.1485930e-10 -5.4887418e-11 8.8100443e-08 1.6110969e-08 4.5232710e-08 5.4740695e-08 3.1084160e-08 3.2413634e-08
5.2541667e+00 1.3221394e-09 2.7050891e-10 4.2329514e-10 1.0317303e-09 -3.2443281e-10 1.5380428e-10 8.8384780e-08 1.6163309e-08 4.5269952e-08 5.4900733e-08 3.1040039e-08 3.2338334e-08
5.2577778e+00 1.3560750e-09 2.1262801e-10 -3.7028277e-11 4.4553753e-10 -8.2841439e-11 -8.4888198e-10 8.8674170e-08 1.6202350e-08 4.5333394e-08 5.5083570e-08 3.0993685e-08 3.2235678e-08
5.2613889e+00 1.3697350e-09 1.4775465e-10 6.9502787e-10 1.2421863e-09 -3.4503835e-10 -9.8703294e-11 8.8988036e-08 1.6300282e-08 4.5439996e-08 5.5270269e-08 3.0897207e-08 3.2129801e-08
5.2652778e+00 1.3754505e-09 6.9165813e-10 3.3163087e-10 3.5809565e-10 -4.8191770e-10 -8.0881567e-10 8.9280119e-08 1.6393511e-08 4.5545113e-08 5.5200219e-08 3.0836587e-08 3.1949931e-08
5.2688889e+00 1.3757284e-09 1.6891998e-10 7.5861018e-10 -1.0047130e-09 -7.7654821e-11 -8.5152450e-10 8.9574339e-08 1.6376597e-08 4.5677640e-08 5.5237168e-08 3.0755252e-08 3.1874095e-08
5.2725000e+00 1.3955731e-09 -3.2505159e-10 6.1591001e-10 1.3457861e-09 -6.7312429e-10 1.5149721e-10 8.9872993e-08 1.6378873e-08 4.5726326e-08 5.5403150e-08 3.0592267e-08 3.1879423e-08
5.2761111e+00 1.4174915e-09 3.4606029e-10 -1.1094825e-10 1.8635189e-10 -8.3135832e-10 -1.0231321e-10 9.0176494e-08 1.6450471e-08 4.5739107e-08 5.5351353e-08 3.0455936e-08 3.1893392e-08
5.2797222e+00 1.4412278e-09 3.1484096e-10 2.4350807e-10 -6.6447925e-10 -4.2707969e-10 2.3126093e-10 9.0510567e-08 1.6444038e-08 4.5892321e-08 5.5339803e-08 3.0362412e-08 3.1806044e-08
5.2836111e+00 1.4806985e-09 -3.6997432e-10 1.2320656e-09 5.6547816e-10 -3.7455111e-10 -9.7996344e-10 9.0826997e-08 1.6440456e-08 4.6111269e-08 5.5393543e-08 3.0301359e-08 3.1629921e-08
5.2872222e+00 1.4997992e-09 3.3690954e-10 1.0387811e-09 -6.9412021e-11 -1.8902247e-10 -6.4578806e-10 9.1319075e-08 1.6530262e-08 4.6410326e-08 5.5333458e-08 3.0135123e-08 3.1539864e-08
5.2927778e+00 1.5129247e-09 2.0192400e-10 9.7733839e-10 -2.9109841e-10 -8.0839337e-10 1.0545015e-10 9.1642255e-08 1.6578840e-08 4.6555810e-08 5.5331405e-08 3.0039151e-08 3.1580737e-08
5.2963889e+00 1.5311518e-09 2.4648583e-10 5.3157121e-10 2.7214539e-10 -7.7496842e-11 2.7183805e-10 9.1967406e-08 1.6590392e-08 4.6610272e-08 5.5449652e-08 3.0016111e-08 3.1522057e-08
5.3000000e+00 1.5315004e-09 -1.3984737e-10 3.3286756e-11 8.1936716e-10 -1.3518260e-10 -8.1349780e-10 9.2318587e-08 1.6636908e-08 4.6653556e-08 5.5597162e-08 2.9826555e-08 3.1390594e-08
5.3038889e+00 1.5400552e-09 5.3855783e-10 3.8357179e-10 4.4500188e-10 -1.4895798e-09 -3.1333103e-10 9.2647276e-08 1.6710047e-08 4.6779802e-08 5.5700314e-08 2.9653755e-08 3.1340635e-08
5.3075000e+00 1.5559146e-09 1.3657230e-10 9.2580622e-10 5.0717544e-10 -1.0550082e-10 -1.4782638e-10 9.2979604e-08 1.6653573e-08 4.6991633e-08 5.5875305e-08 2.9601228e-08 3.1372061e-08
5.3111111e+00 1.5743288e-09 -6.5787809e-10 1.2712316e-09 1.1081209e-09 -3.7936451e-10 4.3790823e-10 9.3315313e-08 1.6605657e-08 4.7183150e-08 5.5969422e-08 2.9519064e-08 3.1344514e-08
5.3147222e+00 1.5877703e-09 2.1557987e-10 7.1511408e-10 -2.3935074e-10 -3.7907417e-10 -6.9218372e-10 9.3653241e-08 1.6595411e-08 4.7275637e-08 5.5949453e-08 2.9430648e-08 3.1302956e-08
5.3183333e+00 1.5952226e-09 -3.1015643e-10 2.4413242e-10 5.5029016e-11 -4.3706818e-10 3.0856881e-10 9.4019256e-08 1.6554146e-08 4.7364996e-08 5.5937591e-08 2.9312180e-08 3.1346045e-08
5.3222222e+00 1.6060793e-09 -4.3545382e-11 6.1646524e-10 -1.5670889e-10 -5.7837340e-10 6.0764816e-11 9.4362105e-08 1.6653408e-08 4.7532274e-08 5.5987169e-08 2.9245591e-08 3.1318258e-08
5.3258333e+00 1.6232677e-09 9.5980770e-10 1.1184871e-09 6.1435482e-10 -3.6293875e-11 -3.1726323e-10 9.4709484e-08 1.6776555e-08 4.7676820e-08 5.6059553e-08 2.9143537e-08 3.1276437e-08
5.3294444e+00 1.6487389e-09 1.7693287e-10 3.8068818e-10 5.3802015e-11 -9.0574696e-10 -6.8775320e-11 9.5088054e-08 1.6838036e-08 4.7766485e-08 5.5996461e-08 2.8966052e-08 3.1318629e-08
5.3333333e+00 1.6623774e-09 3.5005040e-10 4.8286280e-10 -5.9458939e-10 -6.1555099e-10 4.3042115e-10 9.5442283e-08 1.6861505e-08 4.7915047e-08 5.6028168e-08 2.8822936e-08 3.1380265e-08
5.3369444e+00 1.6741533e-09 -1.3341756e-10 1.0579672e-09 8.8727147e-10 -7.0551886e-10 1.3852472e-10 9.5799037e-08 1.6894364e-08 4.8109640e-08 5.6163360e-08 2.8739072e-08 3.1315294e-08
5.3405556e+00 1.6861683e-09 4.3673534e-10 9.6028894e-10 3.6065276e-10 -6.8608611e-11 -7.3825047e-10 9.6158542e-08 1.6954423e-08 4.8266303e-08 5.6264648e-08 2.8716393e-08 3.1213751e-08
5.3441667e+00 1.7000651e-09 1.1765198e-10 6.6456628e-10 5.7431770e-10 -1.4073736e-10 -1.9907679e-10 9.6549370e-08 1.7024881e-08 4.8452711e-08 5.6395641e-08 2.8626803e-08 3.1084561e-08
5.3480556e+00 1.7182565e-09 4.8627622e-10 1.1306909e-09 5.4847984e-10 -6.2717701e-10 -9.0826209e-10 9.7116105e-08 1.7042438e-08 4.8720828e-08 5.6672412e-08 2.8519040e-08 3.0816573e-08
5.3536111e+00 1.7515489e-09 -3.8093069e-10 6.7683816e-10 1.1121437e-09 -1.9399243e-11 -6.9966725e-10 9.7490498e-08 1.6972149e-08 4.8862771e-08 5.6700741e-08 2.8443762e-08 3.0673957e-08
5.3572222e+00 1.7749132e-09 -2.6789145e-10 7.9535300e-10 -8.5064449e-10 -6.7548159e-10 -6.1678627e-10 9.7868618e-08 1.6861033e-08 4.8979527e-08 5.6709526e-08 2.8302296e-08 3.0535577e-08
5.3608333e+00 1.7866550e-09 -7.5779955e-10 4.1559981e-10 9.3173196e-10 -6.3035396e-10 -6.6057086e-10 9.8249449e-08 1.6836731e-08 4.9102469e-08 5.6855929e-08 2.8149680e-08 3.0446689e-08
5.3644444e+00 1.8004499e-09 5.3347895e-10 8.5950808e-10 4.1968572e-10 -7.7840610e-10 -1.5992691e-10 9.8663457e-08 1.6920165e-08 4.9196866e-08 5.6808730e-08 2.8014102e-08 3.0409241e-08
5.3683333e+00 1.8206122e-09 1.8166869e-10 4.9615285e-11 -8.2424747e-10 -3.8369195e-10 -1.6106333e-10 9.9050291e-08 1.6893996e-08 4.9280569e-08 5.6711703e-08 2.7925068e-08 3.0410425e-08
5.3719444e+00 1.8230385e-09 -4.2322720e-10 8.1851929e-10 -7.1390937e-11 -4.3816467e-10 1.7199184e-10 9.9438087e-08 1.6841057e-08 4.9425545e-08 5.6761782e-08 2.7821439e-08 3.0361832e-08
5.3755556e+00 1.8296726e-09 -6.5449067e-11 6.8512305e-10 5.3365863e-10 -5.1840498e-10 -6.2054097e-10 9.9828251e-08 1.6840505e-08 4.9560156e-08 5.6850135e-08 2.7763498e-08 3.0317790e-08
5.3791667e+00 1.8453399e-09 6.0356757e-11 7.1100941e-10 2.8190848e-10 -1.6436593e-11 2.1400447e-10 1.0025341e-07 1.6874117e-08 4.9713450e-08 5.6923465e-08 2.7622562e-08 3.0231162e-08
5.3830556e+00 1.8732488e-09 2.2774679e-10 7.6533965e-10 3.4663753e-10 -1.1915910e-09 -9.5653256e-10 1.0065305e-07 1.6917679e-08 4.9856756e-08 5.7035044e-08 2.7459485e-08 3.0042083e-08
5.3866667e+00 1.8910599e-09 1.7436847e-10 7.2098439e-10 6.8332268e-10 -3.1373266e-10 -7.8881142e-10 1.0105479e-07 1.6935539e-08 4.9968369e-08 5.7157295e-08 2.7293682e-08 2.9956721e-08
5.3902778e+00 1.8929436e-09 -9.5121758e-12 4.3662221e-10 4.4514066e-10 -1.2167543e-09 8.5094175e-13 1.0145770e-07 1.6897636e-08 5.0093756e-08 5.7185770e-08 2.7073288e-08 2.9916262e-08
5.3938889e+00 1.9021159e-09 -3.4036173e-10 8.6384692e-10 -1.8228871e-10 -8.1765036e-10 -3.7431410e-10 1.0189508e-07 1.6815693e-08 5.0226701e-08 5.7096553e-08 2.7032098e-08 2.9828796e-08
5.3977778e+00 1.9233707e-09 -3.6200944e-10 4.1652114e-10 -5.8242778e-10 4.6459123e-10 -3.7539557e-10 1.0230734e-07 1.6782290e-08 5.0321925e-08 5.7026453e-08 2.7027062e-08 2.9742839e-08
5.4013889e+00 1.9597920e-09 5.3678903e-11 5.7111292e-10 -6.4651827e-11 -5.1107480e-10 -4.1805729e-10 1.0272513e-07 1.6772513e-08 5.0484041e-08 5.7023054e-08 2.6939593e-08 2.9652084e-08
5.4050000e+00 1.9754278e-09 -1.4392966e-10 1.1102975e-09 3.3276255e-11 -2.9633241e-10 -4.1967932e-10 1.0337446e-07 1.6701248e-08 5.0764116e-08 5.6907359e-08 2.6838714e-08 2.9491379e-08
5.4105556e+00 2.0000810e-09 -2.8365891e-10 7.7784707e-10 -7.2744709e-10 -3.0894145e-10 -5.4454922e-10 1.0380140e-07 1.6675025e-08 5.0945762e-08 5.7015388e-08 2.6708300e-08 2.9441247e-08
5.4141667e+00 2.0213108e-09 4.1600076e-11 1.1061190e-09 1.7246372e-09 -8.9488202e-10 8.1788022e-11 1.0423327e-07 1.6664796e-08 5.1093429e-08 5.7286030e-08 2.6574109e-08 2.9504081e-08
5.4177778e+00 2.0464946e-09 -1.3602008e-10 4.2543306e-10 7.7359643e-10 -3.4380229e-10 4.9822652e-10 1.0470355e-07 1.6620126e-08 5.1228044e-08 5.7392346e-08 2.6466961e-08 2.9386469e-08
5.4216667e+00 2.0668075e-09 -2.4687280e-10 8.7101748e-10 1.3768839e-10 -5.7461393e-10 -1.5063317e-09 1.0514523e-07 1.6518336e-08 5.1379222e-08 5.7425531e-08 2.6334466e-08 2.9177540e-08
5.4252778e+00 2.0934013e-09 -6.9272482e-10 6.9695679e-10 1.6862980e-10 -6.4841147e-10 -4.2224892e-10 1.0559480e-07 1.6420959e-08 5.1503443e-08 5.7414573e-08 2.6199481e-08 2.9040711e-08
5.4288889e+00 2.1411748e-09 -2.0613761e-10 5.9142012e-10 -2.6978164e-10 -5.9760899e-10 -8.4078101e-10 1.0605125e-07 1.6405676e-08 5.1669198e-08 5.7422836e-08 2.6061657e-08 2.8944660e-08
5.4325000e+00 2.1581652e-09 6.5059703e-11 1.1277340e-09 3.4606069e-10 -6.7461125e-10 -4.5845767e-11 1.0654591e-07 1.6399915e-08 5.1796542e-08 5.7530152e-08 2.5837699e-08 2.8870243e-08
5.4363889e+00 2.1683795e-09 -1.1443187e-10 9.8693482e-11 5.7378945e-10 -1.2450270e-09 -5.9201725e-10 1.0700781e-07 1.6319107e-08 5.1849669e-08 5.7651605e-08 2.5588164e-08 2.8669511e-08
5.4400000e+00 2.1822651e-09 -6.3149055e-10 4.5231104e-10 5.4731916e-10 -1.0583737e-09 -1.2608893e-09 1.0747242e-07 1.6248898e-08 5.1947453e-08 5.7732431e-08 2.5435524e-08 2.8577266e-08
5.4436111e+00 2.1940121e-09 -1.6598579e-11 5.6187560e-10 1.9876365e-10 -3.5061418e-10 4.0939712e-10 1.0793960e-07 1.6236382e-08 5.2064151e-08 5.7707009e-08 2.5382156e-08 2.8498559e-08
5.4472222e+00 2.2064258e-09 -9.8926858e-11 6.4847080e-10 -4.3343107e-10 -1.4200818e-10 -1.1359268e-09 1.0844619e-07 1.6152312e-08 5.2223965e-08 5.7598797e-08 2.5312956e-08 2.8130986e-08
5.4511111e+00 2.2243585e-09 -6.2167435e-10 8.9067025e-10 -4.9410045e-10 -4.5113638e-10 -2.0146979e-09 1.0892134e-07 1.6067233e-08 5.2374877e-08 5.7496087e-08 2.5230478e-08 2.7866449e-08
5.4547222e+00 2.2511723e-09 -1.6366775e-10 6.7453792e-10 -4.5399276e-10 -3.1020296e-10 -4.2718523e-10 1.0940198e-07 1.5994002e-08 5.2499102e-08 5.7388884e-08 2.5063777e-08 2.7728299e-08
5.4583333e+00 2.2760054e-09 -5.1231128e-10 6.1388240e-10 -5.3556652e-10 -1.2285732e-09 -8.4803890e-10 1.0992347e-07 1.5979295e-08 5.2563462e-08 5.7359659e-08 2.4795035e-08 2.7569344e-08
5.4622222e+00 2.2851605e-09 3.8625223e-10 5.9573497e-12 2.8506578e-10 -1.0749337e-09 -5.1443634e-10 1.1041053e-07 1.5970574e-08 5.2671631e-08 5.7339054e-08 2.4596602e-08 2.7430849e-08
5.4658333e+00 2.3025583e-09 -4.6675665e-10 1.1159279e-09 -4.7527082e-10 -7.5675108e-10 -7.6398087e-10 1.1116943e-07 1.5950811e-08 5.2897597e-08 5.7368306e-08 2.4453955e-08 2.7169180e-08
5.4713889e+00 2.3437546e-09 3.4817962e-10 4.0744058e-10 6.5078492e-10 -9.9129986e-11 -8.0603124e-10 1.1167019e-07 1.5965114e-08 5.2987348e-08 5.7564944e-08 2.4426582e-08 2.6962776e-08
5.4750000e+00 2.3729805e-09 -2.1615202e-10 5.2342584e-10 1.1643310e-09 -1.5354850e-10 -1.0992351e-09 1.1217567e-07 1.5937743e-08 5.3081966e-08 5.7675198e-08 2.4363640e-08 2.6905527e-08
5.4786111e+00 2.3882514e-09 -3.6502914e-11 4.5792060e-10 -1.4659929e-10 -4.2745013e-10 5.7077966e-10 1.1268496e-07 1.6026454e-08 5.3221495e-08 5.7550866e-08 2.4222838e-08 2.6902370e-08
5.4822222e+00 2.4087474e-09 8.5537080e-10 9.8922026e-10 -1.0010804e-09 -8.7226092e-10 -5.9991767e-10 1.1323888e-07 1.6060525e-08 5.3404589e-08 5.7403378e-08 2.3995244e-08 2.6742523e-08
5.4861111e+00 2.4360817e-09 -5.6333442e-10 7.7413296e-10 -2.6310381e-10 -1.0785491e-09 -7.7020033e-10 1.1375983e-07 1.5976831e-08 5.3540689e-08 5.7358974e-08 2.3807719e-08 2.6675195e-08
5.4897222e+00 2.4708296e-09 -2.0922097e-10 6.3744792e-10 -1.4677788e-10 -6.5244884e-10 1.4870810e-10 1.1428661e-07 1.5871143e-08 5.3659949e-08 5.7360641e-08 2.3693485e-08 2.6621483e-08
5.4933333e+00 2.4909274e-09 -7.6636327e-10 5.9946732e-10 1.6216976e-10 -4.0201878e-10 -6.4450426e-10 1.1485809e-07 1.5749690e-08 5.3815866e-08 5.7421759e-08 2.3641120e-08 2.6436999e-08
5.4972222e+00 2.5074897e-09 -2.7466590e-10 9.0214985e-10 3.6169675e-10 -4.6820057e-11 -9.3678983e-10 1.1539281e-07 1.5747379e-08 5.3975970e-08 5.7533987e-08 2.3617817e-08 2.6283622e-08
5.5008333e+00 2.5290718e-09 2.5333473e-10 7.5838305e-10 6.7425112e-10 -1.6828249e-10 -4.7900408e-10 1.1593203e-07 1.5786542e-08 5.4099945e-08 5.7753314e-08 2.3577677e-08 2.6134593e-08
5.5044444e+00 2.5499989e-09 1.0817027e-10 5.2744843e-10 1.3503069e-09 -2.0224340e-10 -8.9664635e-10 1.1647557e-07 1.5824823e-08 5.4250180e-08 5.7874553e-08 2.3527724e-08 2.6017164e-08
5.5080556e+00 2.5696645e-09 2.4518957e-10 1.0307376e-09 -2.3117412e-10 -2.5886238e-10 -1.8730947e-10 1.1706505e-07 1.5792773e-08 5.4454454e-08 5.7871476e-08 2.3457496e-08 2.5963464e-08
5.5119444e+00 2.5861408e-09 -5.1990163e-10 9.3658078e-10 2.0479498e-10 -3.4308863e-10 -2.7298061e-10 1.1761631e-07 1.5772821e-08 5.4637469e-08 5.7837108e-08 2.3320528e-08 2.5886275e-08
5.5155556e+00 2.6062117e-09 3.3573438e-10 9.6158874e-10 -5.2203498e-10 -9.2123753e-10 -4.3953129e-10 1.1817195e-07 1.5765326e-08 5.4817511e-08 5.7841045e-08 2.3232893e-08 2.5732006e-08
5.5191667e+00 2.6275265e-09 -4.0492325e-10 9.0575038e-10 5.5837347e-10 1.1230039e-10 -9.8448684e-10 1.1877488e-07 1.5749320e-08 5.4991553e-08 5.7991039e-08 2.3167430e-08 2.5575369e-08
5.5230556e+00 2.6459045e-09 2.6772540e-10 7.7041535e-10 7.2728830e-10 -6.7340783e-10 -3.5811876e-10 1.1959990e-07 1.5794033e-08 5.5186540e-08 5.8178886e-08 2.3075747e-08 2.5435857e-08
5.5283333e+00 2.6710555e-09 1.4677019e-11 6.1328663e-10 4.5911397e-10 9.4355950e-11 -5.2300851e-10 1.2021252e-07 1.5775500e-08 5.5326720e-08 5.8305050e-08 2.3111713e-08 2.5352968e-08
5.5322222e+00 2.6871600e-09 -1.7353719e-10 7.3676231e-10 6.2229347e-10 2.1391908e-10 -1.8746790e-10 1.2078489e-07 1.5756876e-08 5.5545605e-08 5.8396245e-08 2.2989367e-08 2.5261913e-08
5.5358333e+00 2.7040980e-09 1.6310450e-12 1.5334333e-09 2.1950474e-10 -1.3432650e-09 -6.5303983e-10 1.2136264e-07 1.5770084e-08 5.5778562e-08 5.8415119e-08 2.2788879e-08 2.5115902e-08
5.5394444e+00 2.7378017e-09 1.2028950e-10 8.8272214e-10 -4.5282201e-11 -5.0738944e-10 -6.9475532e-10 1.2194747e-07 1.5809843e-08 5.6018110e-08 5.8456459e-08 2.2710538e-08 2.4934092e-08
5.5430556e+00 2.7708089e-09 2.4671202e-10 1.6017853e-09 4.2688831e-10 -2.1576047e-10 -9.8349337e-10 1.2258461e-07 1.5803129e-08 5.6289501e-08 5.8610235e-08 2.2570771e-08 2.4850267e-08
5.5469444e+00 2.8018477e-09 -3.0425860e-10 1.0119259e-09 8.9118531e-10 -9.8224188e-10 2.6499695e-10 1.2318037e-07 1.5817399e-08 5.6527227e-08 5.8712262e-08 2.2378580e-08 2.4889627e-08
5.5505556e+00 2.8097024e-09 4.3598342e-10 1.4536918e-09 5.0607995e-11 -7.9183057e-10 9.8325370e-11 1.2377853e-07 1.5848369e-08 5.6800996e-08 5.8766579e-08 2.2337951e-08 2.4915238e-08
5.5541667e+00 2.8244554e-09 -1.5010944e-10 1.3857410e-09 4.5077548e-10 4.1679154e-10 1.3808077e-10 1.2438040e-07 1.5783448e-08 5.7039347e-08 5.8914783e-08 2.2366382e-08 2.5017405e-08
5.5577778e+00 2.8446106e-09 -4.4916486e-10 1.0863496e-09 9.1726123e-10 -1.5434391e-10 8.0499845e-10 1.2503495e-07 1.5760584e-08 5.7267780e-08 5.9056404e-08 2.2301358e-08 2.5102785e-08
5.5616667e+00 2.8803167e-09 2.5319226e-10 1.1136532e-09 2.9663056e-10 -4.0300668e-10 -7.3169433e-11 1.2564915e-07 1.5799382e-08 5.7485606e-08 5.9201008e-08 2.2226480e-08 2.5091324e-08
5.5652778e+00 2.9049475e-09 1.0494564e-10 1.1455621e-09 1.0381761e-09 -2.8818028e-10 -3.2624501e-11 1.2626813e-07 1.5819678e-08 5.7680953e-08 5.9314568e-08 2.2171518e-08 2.5097841e-08
5.5688889e+00 2.9253475e-09 8.2397588e-11 8.8050216e-10 1.0072621e-11 -2.1915284e-10 9.2780823e-11 1.2689241e-07 1.5769211e-08 5.7802640e-08 5.9314777e-08 2.2176903e-08 2.5018278e-08
5.5725000e+00 2.9547711e-09 -5.4824302e-10 3.8159292e-10 -8.1419771e-12 2.6885676e-10 -8.2720665e-10 1.2757155e-07 1.5659949e-08 5.7903490e-08 5.9288007e-08 2.2155414e-08 2.4927343e-08
5.5763889e+00 2.9852481e-09 -3.8828958e-10 5.8967948e-10 -2.2131948e-10 -4.5305230e-10 4.7767646e-11 1.2820811e-07 1.5591000e-08 5.8051767e-08 5.9366900e-08 2.2035384e-08 2.4806445e-08
5.5800000e+00 3.0105988e-09 -2.4816258e-10 9.4819866e-10 9.4956570e-10 -6.5490919e-10 -1.1637512e-09 1.2919261e-07 1.5541042e-08 5.8294422e-08 5.9494476e-08 2.1758990e-08 2.4411519e-08
5.5855556e+00 3.0169582e-09 -5.1585239e-11 6.8767417e-10 -1.8410688e-10 -1.0034574e-09 -1.2058050e-09 1.2983609e-07 1.5493822e-08 5.8473036e-08 5.9472326e-08 2.1569722e-08 2.4231471e-08
5.5891667e+00 3.0441113e-09 -3.8429339e-10 1.1648477e-09 -2.0362619e-11 -7.4363536e-10 -4.5617302e-10 1.3048525e-07 1.5466360e-08 5.8655850e-08 5.9418507e-08 2.1416753e-08 2.4232263e-08
5.5927778e+00 3.0704501e-09 1.3079999e-10 7.3123694e-10 -4.7642590e-10 -6.6838377e-10 4.6347899e-10 1.3113992e-07 1.5520441e-08 5.8765563e-08 5.9495383e-08 2.1290239e-08 2.4156226e-08
5.5963889e+00 3.0959446e-09 3.6840243e-10 4.0667334e-10 1.1860550e-09 -4.9944024e-10 -1.1653581e-09 1.3184958e-07 1.5526433e-08 5.8918398e-08 5.9696625e-08 2.1237834e-08 2.3981543e-08
5.6002778e+00 3.1110250e-09 -3.1703664e-10 1.0652467e-09 5.3887348e-10 5.0255658e-11 -3.3192149e-10 1.3251152e-07 1.5439931e-08 5.9125207e-08 5.9780931e-08 2.1149531e-08 2.3877956e-08
5.6038889e+00 3.1238731e-09 -4.8144781e-10 1.0797024e-09 2.3933872e-10 -8.6535601e-10 -6.2426934e-10 1.3317611e-07 1.5333276e-08 5.9300222e-08 5.9776318e-08 2.0960027e-08 2.3837395e-08
5.6075000e+00 3.1360192e-09 -5.0306113e-10 7.3549816e-10 -2.8192200e-10 -8.8391420e-10 2.4985914e-10 1.3389759e-07 1.5309703e-08 5.9421068e-08 5.9670980e-08 2.0775514e-08 2.3686150e-08
5.6113889e+00 3.1742363e-09 3.0100618e-10 4.2834123e-10 -6.2097212e-10 -6.9762211e-10 -1.5462452e-09 1.3457458e-07 1.5318336e-08 5.9507244e-08 5.9678349e-08 2.0690752e-08 2.3400915e-08
5.6150000e+00 3.2025129e-09 -2.2131236e-10 4.6545597e-10 6.8898675e-10 -8.4797559e-11 -1.0866954e-09 1.3525696e-07 1.5285996e-08 5.9656463e-08 5.9744095e-08 2.0583585e-08 2.3265121e-08
5.6186111e+00 3.2249309e-09 -7.7210628e-11 1.0821839e-09 -8.2101605e-11 -9.0443743e-10 -1.6678850e-10 1.3594452e-07 1.5326069e-08 5.9888381e-08 5.9751823e-08 2.0448720e-08 2.3075024e-08
5.6222222e+00 3.2512098e-09 4.4711853e-10 1.3231894e-09 1.5344028e-10 -3.4047294e-10 -1.5879513e-09 1.3669071e-07 1.5330247e-08 6.0158673e-08 5.9711625e-08 2.0375454e-08 2.2845756e-08
5.6261111e+00 3.2753047e-09 -4.1131222e-10 1.2799461e-09 -4.9799503e-10 -2.8752280e-10 -3.7719867e-10 1.3738816e-07 1.5308301e-08 6.0419113e-08 5.9721125e-08 2.0288809e-08 2.2823025e-08
5.6297222e+00 3.2940574e-09 2.0873545e-10 1.4212487e-09 5.8568607e-10 -5.1227005e-10 1.6737605e-10 1.3809040e-07 1.5359580e-08 6.0671993e-08 5.9893056e-08 2.0250745e-08 2.2836373e-08
5.6333333e+00 3.3204809e-09 2.6460705e-10 1.2015270e-09 1.0013727e-09 1.6091036e-10 -4.4168494e-11 1.3879825e-07 1.5387764e-08 6.0914041e-08 6.0103944e-08 2.0235784e-08 2.2899449e-08
5.6369444e+00 3.3468677e-09 -4.4463685e-12 1.3089165e-09 9.4528254e-10 -2.9901189e-10 6.2640562e-10 1.3956679e-07 1.5397635e-08 6.1176498e-08 6.0217983e-08 2.0166996e-08 2.2903903e-08
5.6408333e+00 3.3750306e-09 8.9057722e-11 1.2187617e-09 3.2196516e-11 -2.9060307e-10 -5.8822604e-10 1.4067301e-07 1.5391662e-08 6.1547895e-08 6.0412349e-08 1.9900225e-08 2.2623977e-08
5.6463889e+00 3.3977544e-09 -1.2489414e-10 1.2850361e-09 1.1339983e-09 -1.3100224e-09 -1.0913310e-09 1.4139753e-07 1.5361926e-08 6.1811008e-08 6.0587962e-08 2.0505652e-08 2.2727673e-08
5.6500000e+00 3.4265945e-09 -1.4959338e-10 1.4438752e-09 4.8704839e-10 6.8985758e-09 2.0485248e-09 1.4212736e-07 1.5335474e-08 6.2060456e-08 6.0634068e-08 2.1478168e-08 2.3107737e-08
5.6536111e+00 3.4477699e-09 -9.4584137e-11 1.1433150e-09 -6.1457099e-11 2.0784970e-09 1.4597590e-09 1.4291734e-07 1.5426621e-08 6.2280236e-08 6.0643817e-08 2.1876453e-08 2.3414279e-08
5.6575000e+00 3.4616944e-09 8.7585043e-10 9.7334854e-10 1.4502038e-10 1.3353772e-09 1.1677487e-09 1.4365500e-07 1.5461922e-08 6.2470500e-08 6.0688127e-08 2.2129453e-08 2.3594952e-08
5.6611111e+00 3.4863842e-09 -5.4999989e-10 1.0000001e-09 2.6400014e-10 1.0000001e-09 5.0000010e-10 1.4439819e-07 1.5389051e-08 6.2711524e-08 6.0746403e-08 2.2320046e-08 2.3816102e-08
5.6647222e+00 3.5139130e-09 -1.2265110e-10 1.4998220e-09 2.7393083e-10 7.5932244e-10 1.5413780e-09 1.4514757e-07 1.5406825e-08 6.2968814e-08 6.0852838e-08 2.2522216e-08 2.4023352e-08
5.6683333e+00 3.5445651e-09 2.8671354e-10 1.1686952e-09 7.0854688e-10 1.1068615e-09 3.7170053e-10 1.4595961e-07 1.5475724e-08 6.3233964e-08 6.1044308e-08 2.2759323e-08 2.4110154e-08
5.6722222e+00 3.5577950e-09 3.0384847e-10 1.3849193e-09 9.3261921e-10 9.2548758e-10 3.7232151e-10 1.4671645e-07 1.5537283e-08 6.3437954e-08 6.1144801e-08 2.2901771e-08 2.4312650e-08
5.6758333e+00 3.5710705e-09 2.6439152e-10 7.3079191e-10 -4.9931556e-12 3.8941961e-10 1.4968729e-09 1.4747637e-07 1.5610500e-08 6.3555215e-08 6.1154591e-08 2.2983093e-08 2.4618843e-08
5.6794444e+00 3.5866750e-09 4.1145527e-10 4.8539451e-10 9.5368728e-11 3.6123972e-10 1.3295252e-09 1.4824124e-07 1.5709563e-08 6.3763489e-08 6.1237721e-08 2.3152115e-08 2.4730518e-08
5.6830556e+00 3.6177487e-09 5.0296988e-10 1.6747498e-09 6.7198752e-10 1.1989641e-09 -2.9868359e-10 1.4907161e-07 1.5701998e-08 6.4033644e-08 6.1408143e-08 2.3437023e-08 2.4777427e-08
5.6869444e+00 3.6449605e-09 -5.6780630e-10 9.2706646e-10 7.8876983e-10 1.2431090e-09 7.0076343e-10 1.4984734e-07 1.5625788e-08 6.4223786e-08 6.1455898e-08 2.3702174e-08 2.4996943e-08
5.6905556e+00 3.6618064e-09 -1.3567724e-10 1.0450231e-09 -3.4796009e-10 1.2044376e-09 1.3255379e-09 1.5062795e-07 1.5591694e-08 6.4454248e-08 6.1288571e-08 2.3907696e-08 2.5189096e-08
5.6941667e+00 3.6908498e-09 -1.7903209e-10 1.3452420e-09 -1.1965931e-09 6.9268225e-10 4.4818286e-10 1.5147523e-07 1.5572662e-08 6.4705011e-08 6.1196910e-08 2.4103519e-08 2.5191519e-08
5.6980556e+00 3.7197311e-09 1.5903624e-11 1.0698184e-09 4.1092528e-10 9.8580291e-10 -4.2741458e-10 1.5263472e-07 1.5554946e-08 6.5060440e-08 6.1247502e-08 2.4412659e-08 2.5141844e-08
5.7033333e+00 3.7528308e-09 -1.2779948e-10 1.4524438e-09 -9.1398364e-11 9.6665777e-10 1.1367725e-10 1.5349550e-07 1.5563560e-08 6.5342507e-08 6.1231797e-08 2.4610326e-08 2.5231649e-08
5.7072222e+00 3.7758596e-09 2.0163942e-10 1.2640903e-09 -4.3209548e-11 7.2763582e-10 6.5608136e-10 1.5430186e-07 1.5582398e-08 6.5556891e-08 6.1250191e-08 2.4796794e-08 2.5324021e-08
5.7108333e+00 3.8194096e-09 -2.7748166e-11 9.5942380e-10 2.1299816e-10 9.9360454e-10 1.9657903e-10 1.5511624e-07 1.5590403e-08 6.5734271e-08 6.1238485e-08 2.4967735e-08 2.5402497e-08
5.7144444e+00 3.8512952e-09 1.0163230e-10 8.8030480e-10 -3.2105688e-10 5.8431751e-10 5.2781618e-10 1.5593533e-07 1.5627943e-08 6.5912072e-08 6.1152953e-08 2.5098417e-08 2.5530359e-08
5.7180556e+00 3.8638508e-09 2.4489533e-10 9.6378579e-10 -4.6846968e-10 6.2197563e-10 6.5244714e-10 1.5682114e-07 1.5575396e-08 6.6123643e-08 6.1155402e-08 2.5275738e-08 2.5614382e-08
5.7219444e+00 3.8838145e-09 -6.9530102e-10 1.0738091e-09 4.8946684e-10 8.9791648e-10 6.7753658e-11 1.5764771e-07 1.5524406e-08 6.6328483e-08 6.1148538e-08 2.5458007e-08 2.5714976e-08
5.7255556e+00 3.9017824e-09 2.2463060e-10 1.0507201e-09 -5.5283283e-10 7.8456926e-10 8.6080014e-10 1.5847788e-07 1.5601788e-08 6.6513989e-08 6.1169928e-08 2.5605072e-08 2.5905886e-08
5.7291667e+00 3.9176617e-09 4.8965945e-10 8.7328367e-10 7.5028478e-10 5.7295017e-10 9.0145150e-10 1.5931197e-07 1.5639114e-08 6.6698076e-08 6.1188805e-08 2.5752062e-08 2.6064895e-08
5.7327778e+00 3.9388117e-09 -1.4510781e-10 1.0360020e-09 -5.7604042e-10 7.8387850e-10 5.6632079e-10 1.6021616e-07 1.5661251e-08 6.6913965e-08 6.1061143e-08 2.5959229e-08 2.6172784e-08
5.7366667e+00 3.9694821e-09 3.3485118e-10 1.0431922e-09 -5.1820689e-10 9.9183957e-10 3.5844542e-10 1.6106318e-07 1.5698504e-08 6.7051402e-08 6.0960132e-08 2.6160033e-08 2.6304330e-08
5.7402778e+00 4.0087310e-09 9.0243300e-12 3.8225118e-10 -4.1420370e-10 8.6173978e-10 8.5582360e-10 1.6191608e-07 1.5695258e-08 6.7204971e-08 6.0944392e-08 2.6290927e-08 2.6512407e-08
5.7438889e+00 4.0248882e-09 -3.8984160e-11 1.2105131e-09 2.6891952e-10 3.4651332e-10 1.0648900e-09 1.6277225e-07 1.5707111e-08 6.7402215e-08 6.0961537e-08 2.6436590e-08 2.6648185e-08
5.7475000e+00 4.0395247e-09 1.4839289e-10 8.3523619e-10 -1.1065865e-10 9.9807175e-10 1.8844551e-10 1.6369827e-07 1.5738325e-08 6.7537869e-08 6.1002610e-08 2.6671458e-08 2.6774892e-08
5.7513889e+00 4.0597280e-09 1.1915788e-10 4.7121907e-10 4.6271179e-10 1.0150789e-09 8.9761167e-10 1.6456437e-07 1.5738899e-08 6.7650300e-08 6.1025554e-08 2.6917585e-08 2.6892332e-08
5.7550000e+00 4.0982170e-09 -1.1386094e-10 6.9488379e-10 -2.5092130e-10 1.2568567e-09 1.8645081e-10 1.6591049e-07 1.5720416e-08 6.7910191e-08 6.0913296e-08 2.7166380e-08 2.7065735e-08
5.7605556e+00 4.1433266e-09 2.9588694e-12 1.0571910e-09 -4.2262975e-10 2.3591847e-10 8.5396392e-10 1.6679256e-07 1.5692439e-08 6.8104115e-08 6.0939213e-08 2.7285018e-08 2.7183161e-08
5.7641667e+00 4.1650785e-09 -2.6120791e-10 9.5412066e-10 6.6186496e-10 8.5919594e-10 2.2997023e-10 1.6767965e-07 1.5660039e-08 6.8294010e-08 6.1058988e-08 2.7466152e-08 2.7399828e-08
5.7677778e+00 4.1905493e-09 -3.7867035e-11 1.0154034e-09 4.4375488e-10 8.1280817e-10 1.7700369e-09 1.6857269e-07 1.5645369e-08 6.8505546e-08 6.1106828e-08 2.7560276e-08 2.7683855e-08
5.7713889e+00 4.2210880e-09 -9.7542404e-11 1.1785709e-09 -2.1607943e-12 5.6035276e-11 8.5175197e-10 1.6954141e-07 1.5600078e-08 6.8744598e-08 6.1054035e-08 2.7690925e-08 2.7867853e-08
5.7752778e+00 4.2517430e-09 -2.9066625e-10 1.1236916e-09 -4.5034467e-10 1.0638118e-09 7.2537037e-10 1.7044639e-07 1.5644105e-08 6.8934806e-08 6.0995148e-08 2.7841354e-08 2.7957147e-08
5.7788889e+00 4.2724099e-09 6.9706860e-10 8.4908733e-10 -9.3234020e-11 3.2476566e-10 9.8883739e-11 1.7135711e-07 1.5729268e-08 6.9124770e-08 6.0956609e-08 2.7959803e-08 2.8046263e-08
5.7825000e+00 4.3057948e-09 8.9047890e-11 1.1211505e-09 -2.6250913e-10 7.6860509e-10 7.2372104e-10 1.7227481e-07 1.5692075e-08 6.9400312e-08 6.0877665e-08 2.8054754e-08 2.8157858e-08
5.7861111e+00 4.3381714e-09 -4.3237029e-10 1.7366756e-09 -4.6620293e-10 1.0786589e-10 3.0638867e-10 1.7326922e-07 1.5642552e-08 6.9701931e-08 6.0772681e-08 2.8069096e-08 2.8233993e-08
5.7900000e+00 4.3592686e-09 7.8924289e-12 1.1681622e-09 -4.3365794e-10 1.5065105e-11 3.4619963e-10 1.7419794e-07 1.5619822e-08 6.9982996e-08 6.0746446e-08 2.8081414e-08 2.8241189e-08
5.7936111e+00 4.3884364e-09 -2.1771089e-10 1.7469450e-09 1.9148729e-10 9.8645326e-11 -2.7977334e-10 1.7513296e-07 1.5687442e-08 7.0202891e-08 6.0663213e-08 2.8166155e-08 2.8198626e-08
5.7972222e+00 4.4187129e-09 8.4189631e-10 5.3372576e-10 -9.5979360e-10 6.8357386e-10 -1.1312272e-10 1.7614660e-07 1.5749491e-08 7.0369977e-08 6.0506235e-08 2.8316281e-08 2.8332650e-08
5.8011111e+00 4.4469537e-09 -3.1005146e-10 1.0754475e-09 -3.8573273e-10 6.0321932e-10 1.2619012e-09 1.7709286e-07 1.5760364e-08 7.0571504e-08 6.0471178e-08 2.8442488e-08 2.8547485e-08
5.8047222e+00 4.4659716e-09 4.1042428e-10 1.0147284e-09 6.2129780e-11 5.6176858e-10 7.2119469e-10 1.7804328e-07 1.5756786e-08 7.0779025e-08 6.0462122e-08 2.8595004e-08 2.8613049e-08
5.8083333e+00 4.4862293e-09 -4.4345814e-10 1.1376067e-09 -1.4571953e-10 8.4607764e-10 -1.1598924e-10 1.7899898e-07 1.5730398e-08 7.1045093e-08 6.0388051e-08 2.8667082e-08 2.8682805e-08
5.8119444e+00 4.5156378e-09 1.9988275e-10 1.6219579e-09 -5.3801723e-10 -1.8074217e-10 7.5989394e-10 1.8055187e-07 1.5675802e-08 7.1451227e-08 6.0170805e-08 2.8713062e-08 2.8919411e-08
5.8177778e+00 4.5391163e-09 -5.1186204e-10 9.8564391e-10 -7.0338723e-10 4.4348385e-10 5.9213758e-10 1.8151766e-07 1.5566795e-08 7.1595290e-08 6.0173316e-08 2.8788089e-08 2.9110835e-08
5.8213889e+00 4.5578152e-09 -4.9435993e-10 5.0851719e-10 7.2656312e-10 2.4907355e-10 1.1748533e-09 1.8248830e-07 1.5547746e-08 7.1785389e-08 6.0266964e-08 2.8908526e-08 2.9225262e-08
5.8250000e+00 4.5847355e-09 3.1852688e-10 1.4631269e-09 1.3788693e-10 8.6265052e-10 -1.1860002e-10 1.8346660e-07 1.5518709e-08 7.2047105e-08 6.0376368e-08 2.9059903e-08 2.9208487e-08
5.8286111e+00 4.6300217e-09 -5.8656272e-10 1.2513020e-09 8.7199341e-10 5.3467796e-10 -3.6249150e-11 1.8445269e-07 1.5504836e-08 7.2207143e-08 6.0617887e-08 2.9230354e-08 2.9146355e-08
5.8322222e+00 4.6581025e-09 4.5850970e-10 4.0855825e-10 1.3574091e-09 1.0387154e-09 -5.3728102e-10 1.8552052e-07 1.5574818e-08 7.2448606e-08 6.0729516e-08 2.9415317e-08 2.9191184e-08
5.8361111e+00 4.6815408e-09 1.4133305e-10 1.9169241e-09 -4.0058304e-10 5.4668039e-10 9.2153657e-10 1.8651704e-07 1.5622280e-08 7.2723464e-08 6.0707414e-08 2.9521429e-08 2.9273257e-08
5.8397222e+00 4.7048181e-09 2.9677812e-10 9.3380825e-10 1.9655599e-10 4.3281228e-10 -1.6394479e-10 1.8751955e-07 1.5670445e-08 7.2881966e-08 6.0699740e-08 2.9666773e-08 2.9291813e-08
5.8433333e+00 4.7379822e-09 1.4782195e-10 7.1011579e-10 -2.6738630e-10 9.0882983e-10 3.3522920e-10 1.8852946e-07 1.5626939e-08 7.3080904e-08 6.0710104e-08 2.9831804e-08 2.9396126e-08
5.8469444e+00 4.7745366e-09 -5.4941822e-10 1.3532090e-09 3.6304772e-10 6.1453489e-10 6.2766088e-10 1.8962551e-07 1.5575848e-08 7.3361249e-08 6.0694051e-08 2.9966315e-08 2.9532706e-08
5.8508333e+00 4.8118609e-09 1.1149605e-10 1.3467388e-09 -5.0063869e-10 5.3841328e-10 5.4302895e-10 1.9065167e-07 1.5578293e-08 7.3569831e-08 6.0624161e-08 3.0081536e-08 2.9623172e-08
5.8544444e+00 4.8536866e-09 -8.8923321e-11 8.1660314e-10 -1.4450208e-10 5.2516296e-10 2.9204053e-10 1.9168663e-07 1.5553555e-08 7.3741518e-08 6.0624617e-08 3.0266330e-08 2.9736128e-08
5.8580556e+00 4.8948478e-09 -1.3942951e-10 9.6407131e-10 1.4871440e-10 1.1806335e-09 7.5062984e-10 1.9272869e-07 1.5499496e-08 7.3974762e-08 6.0675984e-08 3.0455448e-08 2.9903237e-08
5.8616667e+00 4.9204594e-09 -3.5957555e-10 1.4550532e-09 3.2543512e-10 5.6506526e-10 7.9191606e-10 1.9385598e-07 1.5394509e-08 7.4252870e-08 6.0665714e-08 3.0501975e-08 3.0058532e-08
5.8655556e+00 4.9391631e-09 -5.4031015e-10 1.2233505e-09 -4.1346103e-10 -1.6625880e-10 5.3917955e-10 1.9490637e-07 1.5332399e-08 7.4474527e-08 6.0598318e-08 3.0543452e-08 3.0094010e-08
5.8691667e+00 4.9547044e-09 -3.3021309e-11 1.0756043e-09 -2.0865457e-10 5.4911786e-10 -2.1169292e-10 1.9596118e-07 1.5309993e-08 7.4685585e-08 6.0585241e-08 3.0616610e-08 3.0120313e-08
5.8727778e+00 4.9806473e-09 -1.7379490e-10 1.1134190e-09 8.7940780e-11 1.2618794e-10 4.5448986e-10 1.9759413e-07 1.5305456e-08 7.5049692e-08 6.0487679e-08 3.0727044e-08 3.0202261e-08
5.8783333e+00 5.0169906e-09 1.4657035e-10 1.3412307e-09 -6.7331149e-10 5.3641938e-10 3.7198664e-11 1.9866177e-07 1.5316530e-08 7.5293187e-08 6.0397890e-08 3.0839227e-08 3.0323212e-08
5.8819444e+00 5.0392780e-09 -4.4351166e-11 1.1842126e-09 -1.5550856e-10 4.9911719e-10 1.0792771e-09 1.9981665e-07 1.5384092e-08 7.5579698e-08 6.0377565e-08 3.0962560e-08 3.0434073e-08
5.8858333e+00 5.0617852e-09 6.2345632e-10 1.5751268e-09 -1.8708216e-11 5.5801875e-10 -1.2904421e-10 2.0089315e-07 1.5481639e-08 7.5911308e-08 6.0344160e-08 3.1077152e-08 3.0473658e-08
5.8894444e+00 5.0779140e-09 2.7697976e-10 1.8642113e-09 -2.8964265e-10 4.9975005e-10 4.9444792e-10 2.0197399e-07 1.5526170e-08 7.6246241e-08 6.0349614e-08 3.1186434e-08 3.0630442e-08
5.8930556e+00 5.1026844e-09 1.3407044e-10 1.6096032e-09 3.3998327e-10 5.0901445e-10 9.5278387e-10 2.0306061e-07 1.5564504e-08 7.6530686e-08 6.0416821e-08 3.1280277e-08 3.0683048e-08
5.8966667e+00 5.1323537e-09 2.1978273e-10 1.3405595e-09 2.8039316e-10 3.5722483e-10 -4.6718211e-10 2.0423804e-07 1.5567894e-08 7.6840445e-08 6.0473508e-08 3.1386022e-08 3.0734655e-08
5.9005556e+00 5.1658190e-09 -1.9072255e-10 1.6426793e-09 2.0549263e-10 5.4916415e-10 9.0952039e-10 2.0533872e-07 1.5530602e-08 7.7152015e-08 6.0543699e-08 3.1559188e-08 3.0827654e-08
5.9041667e+00 5.2016720e-09 -1.5351316e-10 1.5888070e-09 4.4242262e-10 1.0492843e-09 -5.1059407e-11 2.0644710e-07 1.5570867e-08 7.7420078e-08 6.0664299e-08 3.1712071e-08 3.0906948e-08
5.9077778e+00 5.2383133e-09 5.2518881e-10 1.1914575e-09 6.7081164e-10 3.6194553e-10 7.8299583e-10 2.0756167e-07 1.5684809e-08 7.7643525e-08 6.0692740e-08 3.1841717e-08 3.0990678e-08
5.9113889e+00 5.2599796e-09 5.2658410e-10 1.1260562e-09 -4.0828416e-10 8.3478455e-10 -1.0098701e-11 2.0876875e-07 1.5703075e-08 7.7925100e-08 6.0659156e-08 3.2027609e-08 3.1041582e-08
5.9152778e+00 5.2975697e-09 -3.7002085e-10 1.5857369e-09 1.2042375e-10 7.5857839e-10 4.4642141e-10 2.0989803e-07 1.5687990e-08 7.8237592e-08 6.0676428e-08 3.2223333e-08 3.1120380e-08
5.9188889e+00 5.3392935e-09 2.3077843e-10 1.6553257e-09 3.9015093e-11 1.0481088e-09 2.8093961e-10 2.1103442e-07 1.5632025e-08 7.8537662e-08 6.0752083e-08 3.2455448e-08 3.1185515e-08
5.9225000e+00 5.3645391e-09 -7.4737514e-10 1.4568957e-09 6.5933178e-10 1.0944911e-09 3.2031160e-10 2.1226463e-07 1.5525409e-08 7.8792892e-08 6.0774368e-08 3.2695895e-08 3.1294331e-08
5.9263889e+00 5.3953485e-09 -1.6647548e-10 1.0011744e-09 -4.6831373e-10 9.6647902e-10 6.1239299e-10 2.1341356e-07 1.5527942e-08 7.9038539e-08 6.0761627e-08 3.2878055e-08 3.1327467e-08
5.9300000e+00 5.4265562e-09 1.8985438e-10 1.5465899e-09 3.5070744e-10 7.1500039e-10 -3.0652284e-10 2.1456941e-07 1.5558538e-08 7.9292212e-08 6.0852306e-08 3.3031244e-08 3.1256387e-08
5.9336111e+00 5.4606055e-09 9.2566560e-11 1.0844205e-09 4.8632425e-10 6.9904913e-10 -3.4959587e-10 2.1635816e-07 1.5607798e-08 7.9670992e-08 6.0923804e-08 3.3303010e-08 3.1271954e-08
5.9391667e+00 5.4909081e-09 2.0299272e-10 1.4691532e-09 -5.7337634e-11 9.3154597e-10 4.4299387e-10 2.1752636e-07 1.5628555e-08 7.9983862e-08 6.0923801e-08 3.3452942e-08 3.1449155e-08
5.9427778e+00 5.5125781e-09 -1.1390071e-11 1.7758208e-09 5.7310136e-11 4.5244622e-10 1.1927102e-09 2.1869981e-07 1.5657901e-08 8.0303310e-08 6.0890042e-08 3.3543785e-08 3.1522177e-08
5.9463889e+00 5.5402847e-09 2.8227692e-10 1.5373814e-09 -3.6892411e-10 3.8610068e-10 -5.1865861e-10 2.1997138e-07 1.5649986e-08 8.0617321e-08 6.0913596e-08 3.3642907e-08 3.1571364e-08
5.9502778e+00 5.5813140e-09 -3.5011484e-10 1.4868046e-09 5.7081291e-10 4.6351922e-10 9.4026095e-10 2.2115987e-07 1.5617916e-08 8.0896077e-08 6.0867025e-08 3.3736508e-08 3.1716362e-08
5.9538889e+00 5.6132745e-09 5.4078385e-11 1.4043494e-09 -1.0007004e-09 4.0049221e-10 3.9817648e-10 2.2235464e-07 1.5571933e-08 8.1169562e-08 6.0813431e-08 3.3803351e-08 3.1770868e-08
5.9575000e+00 5.6404368e-09 -4.7853248e-10 1.4321436e-09 5.0598438e-10 2.1652016e-10 1.0496018e-10 2.2355449e-07 1.5485911e-08 8.1423946e-08 6.0898123e-08 3.3843062e-08 3.1807251e-08
5.9611111e+00 5.6611883e-09 -3.1552068e-10 1.2062405e-09 2.7578742e-10 1.5004410e-10 2.3088323e-10 2.2485248e-07 1.5431786e-08 8.1710277e-08 6.0910984e-08 3.4012109e-08 3.1870610e-08
5.9650000e+00 5.6914970e-09 -1.4840552e-10 1.5513553e-09 -1.6554774e-10 1.2989250e-09 3.1218951e-10 2.2606466e-07 1.5426132e-08 8.1964617e-08 6.0884422e-08 3.4219554e-08 3.1910980e-08
5.9686111e+00 5.7262037e-09 9.6216212e-11 1.0865801e-09 -7.9641426e-11 6.1595414e-10 6.0455917e-11 2.2728437e-07 1.5342673e-08 8.2190117e-08 6.0890628e-08 3.4424072e-08 3.1978277e-08
5.9722222e+00 5.7624236e-09 -8.6660410e-10 1.2522235e-09 1.3693185e-10 1.2718987e-09 5.6074935e-10 2.2860590e-07 1.5212564e-08 8.2452104e-08 6.0871723e-08 3.4662662e-08 3.2060338e-08
5.9761111e+00 5.7960994e-09 -2.4861648e-10 1.2709226e-09 -2.9897647e-10 7.7316301e-10 1.4263059e-10 2.2983943e-07 1.5210081e-08 8.2692634e-08 6.0819978e-08 3.4857519e-08 3.2086790e-08
5.9797222e+00 5.8227413e-09 2.2569602e-10 1.2237712e-09 -1.7866736e-10 1.0255208e-09 1.0154787e-10 2.3107799e-07 1.5270657e-08 8.2941944e-08 6.0841732e-08 3.4996791e-08 3.2162901e-08
5.9833333e+00 5.8434710e-09 3.3346307e-10 1.3619840e-09 3.7947443e-10 2.6006096e-10 6.0101015e-10 2.3232245e-07 1.5357751e-08 8.3215973e-08 6.0815488e-08 3.5161751e-08 3.2288494e-08
5.9869444e+00 5.8782331e-09 4.7048658e-10 1.4801560e-09 -6.2172583e-10 1.2626515e-09 5.5831352e-10 2.3357579e-07 1.5399836e-08 8.3495735e-08 6.0735920e-08 3.5380995e-08 3.2359726e-08
5.9905556e+00 5.9271690e-09 -8.2009435e-11 1.4214327e-09 -1.1275551e-10 7.6113449e-10 9.9213735e-11 2.3552249e-07 1.5342978e-08 8.3858549e-08 6.0708798e-08 3.5610581e-08 3.2357735e-08
5.9961111e+00 5.9914115e-09 -2.5914110e-10 1.0245025e-09 -4.9974897e-11 6.1638144e-10 -1.1116381e-10 2.3679716e-07 1.5357344e-08 8.4108737e-08 6.0670179e-08 3.5704450e-08 3.2197969e-08
5.9997222e+00 6.0149157e-09 3.9175472e-10 1.5703645e-09 -3.0650374e-10 2.5010640e-10 -1.3635982e-09 2.3817628e-07 1.5410362e-08 8.4490209e-08 6.0539946e-08 3.5818056e-08 3.2050089e-08
6.0036111e+00 6.0473491e-09 6.2685128e-11 2.1035214e-09 -8.0978190e-10 7.2365816e-10 9.6060146e-11 2.3946443e-07 1.5375357e-08 8.4822494e-08 6.0414076e-08 3.6047224e-08 3.2021206e-08
6.0072222e+00 6.0859232e-09 -3.8580819e-10 1.3428243e-09 -3.5209445e-10 1.3917384e-09 -3.6267763e-10 2.4075987e-07 1.5293675e-08 8.5096063e-08 6.0403918e-08 3.6274778e-08 3.1929001e-08
6.0108333e+00 6.1160419e-09 -3.6818749e-10 1.4945424e-09 2.5832429e-10 7.0875922e-10 -4.8844376e-10 2.4206130e-07 1.5294643e-08 8.5397884e-08 6.0388185e-08 3.6414426e-08 3.2021869e-08
6.0144444e+00 6.1423173e-09 3.7712409e-10 1.6358333e-09 -4.0354972e-10 5.8029992e-10 1.3456919e-09 2.4346850e-07 1.5334459e-08 8.5707916e-08 6.0439364e-08 3.6643164e-08 3.2267963e-08
6.0183333e+00 6.1655205e-09 -3.5842767e-11 1.3500300e-09 8.4222995e-10 1.3803146e-09 7.6368499e-10 2.4478189e-07 1.5308561e-08 8.5925581e-08 6.0500103e-08 3.6823938e-08 3.2405852e-08
6.0219444e+00 6.2055739e-09 -2.0321135e-10 9.0751447e-10 -2.8156832e-10 2.8836698e-10 5.0913654e-10 2.4610262e-07 1.5269764e-08 8.6164764e-08 6.0524407e-08 3.6958149e-08 3.2434992e-08
6.0255556e+00 6.2345085e-09 -1.5491672e-10 1.5732133e-09 5.0591764e-10 9.5049735e-10 -2.4015740e-10 2.4742776e-07 1.5259176e-08 8.6486818e-08 6.0589875e-08 3.7144983e-08 3.2464096e-08
6.0291667e+00 6.2472573e-09 5.7184507e-11 1.7670150e-09 9.8397634e-11 7.7413178e-10 5.0881062e-10 2.4885909e-07 1.5225457e-08 8.6802911e-08 6.0608465e-08 3.7328988e-08 3.2558273e-08
6.0330556e+00 6.2716443e-09 -3.4620911e-10 1.2772184e-09 6.0947763e-11 8.0305475e-10 2.9842411e-10 2.5019431e-07 1.5223630e-08 8.7107137e-08 6.0468324e-08 3.7441698e-08 3.2577704e-08
6.0366667e+00 6.3050042e-09 3.2934461e-10 1.8781109e-09 -1.3545576e-09 2.3733907e-10 -1.1906197e-10 2.5153799e-07 1.5273694e-08 8.7399206e-08 6.0271705e-08 3.7478838e-08 3.2560836e-08
6.0402778e+00 6.3512738e-09 1.3278889e-10 1.1511219e-09 -4.6038361e-10 1.0548916e-10 -3.6645762e-11 2.5299439e-07 1.5273929e-08 8.7680303e-08 6.0105416e-08 3.7515714e-08 3.2518149e-08
6.0441667e+00 6.3869629e-09 -1.3078095e-10 1.5560803e-09 -9.6495034e-10 2.1059477e-10 -3.2923879e-10 2.5435530e-07 1.5249829e-08 8.7981503e-08 5.9966728e-08 3.7601194e-08 3.2451277e-08
6.0477778e+00 6.4316542e-09 -9.1673469e-11 1.5678595e-09 -3.1525453e-10 5.7845266e-10 -2.8804292e-10 2.5572759e-07 1.5215683e-08 8.8246016e-08 5.9856766e-08 3.7711286e-08 3.2384148e-08
6.0513889e+00 6.4941351e-09 -2.2352329e-10 1.1755768e-09 -6.9977627e-10 4.3778443e-10 -3.3160882e-10 2.5785777e-07 1.5249712e-08 8.8593150e-08 5.9593024e-08 3.7829854e-08 3.2503051e-08
6.0569444e+00 6.5477736e-09 4.2769436e-10 1.1646493e-09 -8.8267569e-10 2.7361891e-10 1.0450262e-09 2.5925155e-07 1.5267667e-08 8.8857210e-08 5.9424535e-08 3.7895189e-08 3.2657049e-08
6.0605556e+00 6.5804984e-09 -2.6195297e-10 1.5740926e-09 -6.7260312e-10 3.2947706e-10 3.7649804e-10 2.6065319e-07 1.5207095e-08 8.9178134e-08 5.9441472e-08 3.8004467e-08 3.2688932e-08
6.0641667e+00 6.6217674e-09 -2.9717614e-10 1.7544121e-09 8.2893770e-10 6.7924433e-10 -8.2200426e-11 2.6217441e-07 1.5130862e-08 8.9570753e-08 5.9465065e-08 3.8084708e-08 3.2713367e-08
6.0680556e+00 6.6833625e-09 -3.5624502e-10 2.0268321e-09 -6.2670941e-10 8.5333690e-12 2.9164748e-10 2.6359683e-07 1.5093040e-08 8.9939181e-08 5.9307229e-08 3.8187852e-08 3.2772200e-08
6.0716667e+00 6.7146098e-09 7.1137691e-12 1.7943738e-09 -8.3023508e-10 9.4356355e-10 2.5142116e-10 2.6502605e-07 1.5052017e-08 9.0223790e-08 5.9161964e-08 3.8319139e-08 3.2844470e-08
6.0752778e+00 6.7474103e-09 -3.8578288e-10 1.1574960e-09 -5.1067597e-10 2.6831541e-10 4.1568678e-10 2.6646319e-07 1.5061146e-08 9.0504036e-08 5.9170951e-08 3.8358511e-08 3.2875748e-08
6.0788889e+00 6.7892131e-09 4.7005405e-10 1.7491159e-09 5.9363258e-10 9.5122105e-11 -1.2696035e-10 2.6801851e-07 1.5071475e-08 9.0834175e-08 5.9223873e-08 3.8447036e-08 3.2889769e-08
6.0827778e+00 6.8142282e-09 -3.8151943e-10 1.4303963e-09 -1.4001698e-10 6.6366005e-10 2.4713338e-10 2.6946805e-07 1.4999202e-08 9.1150589e-08 5.9162928e-08 3.8534103e-08 3.3006514e-08
6.0863889e+00 6.8392185e-09 -2.8562456e-10 1.8513402e-09 -4.2254682e-10 1.4003866e-10 8.3051952e-10 2.7092404e-07 1.4997757e-08 9.1504798e-08 5.9108573e-08 3.8627497e-08 3.3123225e-08
6.0900000e+00 6.8749086e-09 2.7228641e-10 1.8223911e-09 -7.9195020e-11 7.2206112e-10 2.4680788e-10 2.7238852e-07 1.5003651e-08 9.1820838e-08 5.9052056e-08 3.8705319e-08 3.3312037e-08
6.0936111e+00 6.9192500e-09 -2.1787230e-10 1.4554660e-09 -4.4249671e-10 -3.7054984e-12 1.4960774e-09 2.7397487e-07 1.4977686e-08 9.2139512e-08 5.8904197e-08 3.8796309e-08 3.3510403e-08
6.0975000e+00 6.9555765e-09 -4.6887202e-12 1.6136205e-09 -8.2487137e-10 7.8362003e-10 2.0419758e-10 2.7545256e-07 1.4944278e-08 9.2439779e-08 5.8742220e-08 3.8998132e-08 3.3486667e-08
6.1011111e+00 6.9629847e-09 -3.0368991e-10 1.5006467e-09 -6.7029552e-10 1.0793593e-09 -4.2329371e-10 2.7693257e-07 1.4906413e-08 9.2738338e-08 5.8731641e-08 3.9212039e-08 3.3521522e-08
6.1047222e+00 6.9774515e-09 -4.5833786e-11 1.5959010e-09 5.7264631e-10 8.9516580e-10 7.4502973e-10 2.7841665e-07 1.4865361e-08 9.3025160e-08 5.8765068e-08 3.9421665e-08 3.3610409e-08
6.1083333e+00 7.0013219e-09 -3.3310675e-10 1.3789114e-09 -2.6408965e-10 1.0398465e-09 7.5461868e-11 2.8082950e-07 1.4791324e-08 9.3480972e-08 5.8653179e-08 3.9601621e-08 3.3585798e-08
6.1141667e+00 7.0677871e-09 -8.9964260e-11 1.5476553e-09 -3.7528002e-10 -1.1528386e-11 -2.1609183e-10 2.8233339e-07 1.4739896e-08 9.3793341e-08 5.8639000e-08 3.9665122e-08 3.3579440e-08
6.1177778e+00 7.0975312e-09 -3.8475397e-10 1.6921255e-09 2.4439526e-10 5.9769476e-10 1.5739486e-10 2.8384466e-07 1.4699655e-08 9.4132843e-08 5.8671473e-08 3.9803117e-08 3.3631786e-08
6.1213889e+00 7.1373722e-09 1.3295169e-11 1.8290741e-09 5.5359626e-11 6.7610452e-10 3.2580520e-10 2.8536474e-07 1.4704182e-08 9.4515732e-08 5.8704847e-08 3.9974200e-08 3.3679539e-08
6.1250000e+00 7.1805392e-09 2.8498258e-11 2.1421093e-09 2.5270826e-10 9.0312657e-10 1.1499313e-10 2.8689427e-07 1.4643653e-08 9.4878314e-08 5.8716388e-08 4.0137598e-08 3.3799220e-08
6.1286111e+00 7.2262778e-09 -5.8723001e-10 1.6184641e-09 -1.4617937e-10 6.0515656e-10 9.8975156e-10 2.8855057e-07 1.4542456e-08 9.5231212e-08 5.8747739e-08 4.0306113e-08 3.3874399e-08
6.1325000e+00 7.2603090e-09 -2.8016952e-10 1.7802340e-09 4.1490380e-10 8.3926017e-10 -3.4535957e-10 2.9009604e-07 1.4455288e-08 9.5558912e-08 5.8737106e-08 4.0426679e-08 3.3889796e-08
6.1361111e+00 7.2967559e-09 -5.2446243e-10 1.6185563e-09 -5.1305508e-10 2.7365715e-10 4.8748214e-10 2.9165188e-07 1.4325480e-08 9.5881528e-08 5.8748083e-08 4.0556298e-08 3.3990830e-08
6.1397222e+00 7.3579181e-09 -6.7376762e-10 1.7275015e-09 6.1438499e-10 9.2282503e-10 4.4514434e-10 2.9333824e-07 1.4247191e-08 9.6229471e-08 5.8841295e-08 4.0724108e-08 3.4094646e-08
6.1436111e+00 7.3916077e-09 2.7213532e-12 1.6234807e-09 1.8457632e-10 5.1554606e-10 4.4470353e-10 2.9491031e-07 1.4262138e-08 9.6528939e-08 5.8836884e-08 4.0809984e-08 3.4199936e-08
6.1472222e+00 7.4159747e-09 1.3525014e-10 1.4824934e-09 -2.2529590e-10 2.7715646e-10 5.2720395e-10 2.9648830e-07 1.4299398e-08 9.6821021e-08 5.8810493e-08 4.0896454e-08 3.4291519e-08
6.1508333e+00 7.4473075e-09 2.0868964e-10 1.5468817e-09 -1.8316062e-11 5.2102444e-10 3.1818095e-10 2.9807276e-07 1.4334002e-08 9.7164568e-08 5.8721839e-08 4.1038944e-08 3.4464589e-08
6.1544444e+00 7.4770098e-09 1.1073567e-10 2.0162622e-09 -8.0003053e-10 7.9427239e-10 1.2793888e-09 2.9978616e-07 1.4420103e-08 9.7551773e-08 5.8673372e-08 4.1234602e-08 3.4597502e-08
6.1583333e+00 7.5089671e-09 6.2727213e-10 1.7128395e-09 3.8460522e-10 8.8279929e-10 -1.4014032e-10 3.0138388e-07 1.4443916e-08 9.7880809e-08 5.8703906e-08 4.1367547e-08 3.4621037e-08
6.1619444e+00 7.5402054e-09 -4.0746226e-10 1.6998092e-09 -1.0275710e-10 3.4438093e-10 3.5738819e-10 3.0298760e-07 1.4405230e-08 9.8198826e-08 5.8649300e-08 4.1497384e-08 3.4712065e-08
6.1655556e+00 7.5654562e-09 5.0357489e-11 1.5985526e-09 -4.0129217e-10 8.5411825e-10 4.8287340e-10 3.0459629e-07 1.4414282e-08 9.8563584e-08 5.8603433e-08 4.1610213e-08 3.4775823e-08
6.1691667e+00 7.5870068e-09 3.3198751e-11 2.1845937e-09 -2.2102570e-11 1.8737934e-10 1.0565650e-10 3.0707902e-07 1.4408089e-08 9.9163400e-08 5.8560613e-08 4.1759638e-08 3.4796994e-08
6.1747222e+00 7.6133966e-09 -7.0356490e-11 1.8591071e-09 -2.3481324e-10 7.0916795e-10 2.1371214e-11 3.0869859e-07 1.4379865e-08 9.9530674e-08 5.8520105e-08 4.1867438e-08 3.4815171e-08
6.1783333e+00 7.6415919e-09 -1.9017261e-10 1.9501260e-09 -1.3910997e-10 2.8591396e-10 1.4641393e-10 3.1045198e-07 1.4337460e-08 9.9909579e-08 5.8539120e-08 4.1974330e-08 3.4863882e-08
6.1822222e+00 7.6941597e-09 -1.7329354e-10 1.6990469e-09 3.0209497e-10 6.3030112e-10 2.7111420e-10 3.1209121e-07 1.4326230e-08 1.0023970e-07 5.8587322e-08 4.2088344e-08 3.4836818e-08
6.1858333e+00 7.7460769e-09 6.9631484e-11 1.7248549e-09 1.4284680e-10 4.2213850e-10 -5.2094074e-10 3.1373885e-07 1.4393959e-08 1.0055665e-07 5.8688246e-08 4.2193534e-08 3.4904484e-08
6.1894444e+00 7.7732578e-09 5.5555293e-10 1.5624331e-09 7.8876389e-10 5.4884143e-10 1.1455537e-09 3.1539225e-07 1.4450089e-08 1.0085198e-07 5.8640230e-08 4.2260609e-08 3.4949118e-08
6.1930556e+00 7.8003750e-09 -3.7424834e-11 1.5005877e-09 -1.2319907e-09 7.0310631e-11 -7.3354745e-10 3.1717970e-07 1.4441337e-08 1.0123880e-07 5.8527056e-08 4.2382100e-08 3.4875292e-08
6.1969444e+00 7.8332582e-09 -3.7593308e-11 2.2248549e-09 2.6192224e-10 9.7104590e-10 1.0075101e-10 3.1884778e-07 1.4449491e-08 1.0157868e-07 5.8501321e-08 4.2594783e-08 3.4860856e-08
6.2005556e+00 7.8786737e-09 1.1286311e-10 1.3002116e-09 -4.9946954e-10 9.9217991e-10 -2.3400369e-10 3.2052401e-07 1.4468724e-08 1.0183870e-07 5.8508961e-08 4.2744716e-08 3.4773972e-08
6.2041667e+00 7.9100061e-09 6.4673270e-11 1.3966503e-09 5.6998733e-10 3.9181498e-10 -5.6800513e-10 3.2220645e-07 1.4462954e-08 1.0217054e-07 5.8528526e-08 4.2830805e-08 3.4836033e-08
6.2077778e+00 7.9371695e-09 -1.1794327e-10 2.0451033e-09 -3.8938208e-10 4.0285593e-10 1.1408746e-09 3.2402726e-07 1.4503172e-08 1.0258483e-07 5.8398298e-08 4.2974388e-08 3.4868578e-08
6.2116667e+00 7.9882126e-09 4.6267597e-10 1.9448741e-09 -7.2685814e-10 8.2785054e-10 -8.6191656e-10 3.2572713e-07 1.4512605e-08 1.0298451e-07 5.8255253e-08 4.3161035e-08 3.4853470e-08
6.2152778e+00 8.0231659e-09 -3.7560324e-10 2.2004740e-09 -5.9355997e-10 8.9504866e-10 7.2246038e-10 3.2743360e-07 1.4486223e-08 1.0335066e-07 5.8161824e-08 4.3317809e-08 3.4910505e-08
6.2188889e+00 8.0502917e-09 1.3207778e-10 1.5970102e-09 -2.6886025e-10 5.5209535e-10 -1.9598340e-10 3.2914469e-07 1.4391380e-08 1.0364206e-07 5.8128543e-08 4.3424757e-08 3.4885972e-08
6.2225000e+00 8.0667414e-09 -1.0075544e-09 1.4253545e-09 -3.8351946e-11 4.3511456e-10 -3.0474965e-11 3.3099264e-07 1.4178465e-08 1.0397195e-07 5.8115530e-08 4.3523844e-08 3.4883569e-08
6.2263889e+00 8.0961256e-09 -8.1743122e-10 1.7517364e-09 -7.3185158e-11 4.1420261e-10 9.8747703e-12 3.3351289e-07 1.3925752e-08 1.0447551e-07 5.8054186e-08 4.3681116e-08 3.4873461e-08
6.2316667e+00 8.1460842e-09 -7.7864866e-10 1.8217572e-09 -3.1425091e-10 5.7909729e-10 -7.3712852e-11 3.3537984e-07 1.3818856e-08 1.0485557e-07 5.7971152e-08 4.3791851e-08 3.4856263e-08
6.2355556e+00 8.1829208e-09 -1.3760454e-10 1.8384905e-09 -3.9746679e-10 3.7005924e-10 -7.3696378e-11 3.3712085e-07 1.3829420e-08 1.0520915e-07 5.7916975e-08 4.3903290e-08 3.4849232e-08
6.2391667e+00 8.2158909e-09 2.3512090e-10 1.8287643e-09 -1.0263064e-10 6.5860232e-10 8.7903882e-12 3.3886811e-07 1.3847270e-08 1.0547147e-07 5.7839644e-08 4.3935084e-08 3.4905107e-08
6.2427778e+00 8.2417822e-09 -7.0354356e-11 8.9190781e-10 -6.1119571e-10 -3.6511221e-10 5.0698027e-10 3.4062039e-07 1.3844372e-08 1.0573846e-07 5.7755908e-08 4.3957484e-08 3.4906606e-08
6.2463889e+00 8.2632417e-09 4.3602619e-11 1.8772269e-09 -1.6175282e-10 5.7187988e-10 -4.9314413e-10 3.4251378e-07 1.3792995e-08 1.0611546e-07 5.7850488e-08 4.4066152e-08 3.4864415e-08
6.2502778e+00 8.2970377e-09 -4.8397710e-10 1.7536064e-09 9.7244286e-10 3.5955569e-10 1.3150745e-10 3.4427954e-07 1.3734392e-08 1.0649175e-07 5.7999508e-08 4.4123904e-08 3.4901889e-08
6.2538889e+00 8.3349471e-09 -5.6976276e-11 2.1490470e-09 4.0312556e-10 1.7354699e-10 2.1441172e-10 3.4605378e-07 1.3735376e-08 1.0690685e-07 5.8111218e-08 4.4260765e-08 3.4971073e-08
6.2575000e+00 8.3769120e-09 6.6067062e-11 2.1562792e-09 6.2803792e-10 1.0897800e-09 4.2420117e-10 3.4783623e-07 1.3730187e-08 1.0725696e-07 5.8159552e-08 4.4443419e-08 3.5004112e-08
6.2611111e+00 8.4122612e-09 -1.1396796e-10 1.4749789e-09 -1.8187836e-10 5.9626075e-10 -1.1922230e-10 3.4976333e-07 1.3729146e-08 1.0766292e-07 5.8191864e-08 4.4574742e-08 3.4946873e-08
6.2650000e+00 8.4427783e-09 1.0504715e-10 2.4346934e-09 4.5883965e-10 5.2936017e-10 -3.7139961e-10 3.5155852e-07 1.3625640e-08 1.0810247e-07 5.8207160e-08 4.4705890e-08 3.4879840e-08
6.2686111e+00 8.4663875e-09 -1.0604872e-09 2.1241373e-09 -3.1764540e-10 6.8123707e-10 -2.4736140e-10 3.5336078e-07 1.3531766e-08 1.0850211e-07 5.8130537e-08 4.4849627e-08 3.4894002e-08
6.2722222e+00 8.5093580e-09 1.9395615e-10 2.0207942e-09 -3.8964401e-10 6.4556626e-10 3.7808614e-10 3.5517198e-07 1.3539761e-08 1.0889619e-07 5.8080650e-08 4.5042972e-08 3.5002879e-08
6.2758333e+00 8.5506239e-09 -1.2015770e-10 2.0664794e-09 -7.0849707e-11 1.1391631e-09 6.2693024e-10 3.5713215e-07 1.3507623e-08 1.0931057e-07 5.8115778e-08 4.5241280e-08 3.5207634e-08
6.2797222e+00 8.5937339e-09 -1.5531568e-10 1.9243915e-09 3.7194896e-10 5.6061902e-10 1.1281176e-09 3.5896192e-07 1.3440207e-08 1.0970409e-07 5.8129546e-08 4.5379610e-08 3.5243875e-08
6.2833333e+00 8.6411041e-09 -4.6697993e-10 2.1570140e-09 -2.4486552e-10 7.1626528e-10 -7.9358868e-10 3.6179234e-07 1.3277184e-08 1.1028563e-07 5.8074737e-08 4.5545709e-08 3.5014099e-08
6.2888889e+00 8.6880520e-09 -5.1115727e-10 1.7634733e-09 -8.3984469e-11 2.8033084e-10 -5.8507050e-10 3.6363960e-07 1.3164972e-08 1.1065279e-07 5.8176711e-08 4.5639577e-08 3.4896372e-08
6.2925000e+00 8.7115823e-09 -5.2465352e-10 2.0446178e-09 1.0252796e-09 5.8614372e-10 -5.0163914e-10 3.6549194e-07 1.3089623e-08 1.1109536e-07 5.8348664e-08 4.5723081e-08 3.4986464e-08
6.2961111e+00 8.7358657e-09 -1.7086704e-10 2.5455668e-09 5.6198055e-10 1.8466049e-10 1.3332559e-09 3.6734983e-07 1.3107384e-08 1.1157308e-07 5.8345938e-08 4.5855437e-08 3.5089992e-08
6.2997222e+00 8.7638689e-09 3.3480698e-10 2.4091158e-09 -5.8714297e-10 1.0370924e-09 -3.7761209e-10 3.6935836e-07 1.3090069e-08 1.1207038e-07 5.8282296e-08 4.6096840e-08 3.5040634e-08
6.3036111e+00 8.8034802e-09 -4.8321638e-10 2.3803208e-09 4.1638808e-11 1.0320762e-09 -4.5457007e-11 3.7123254e-07 1.3026356e-08 1.1249335e-07 5.8306180e-08 4.6277560e-08 3.5125626e-08
6.3072222e+00 8.8496387e-09 -1.0490453e-10 2.0065859e-09 1.7883172e-10 6.3610913e-10 8.2999904e-10 3.7311450e-07 1.3043827e-08 1.1289441e-07 5.8269377e-08 4.6406039e-08 3.5291835e-08
6.3108333e+00 8.8768941e-09 2.6617174e-10 2.1530301e-09 -5.1854976e-10 5.4985162e-10 7.0423892e-10 3.7514745e-07 1.3006750e-08 1.1334271e-07 5.8228917e-08 4.6475008e-08 3.5387859e-08
6.3147222e+00 8.9040244e-09 -5.8397645e-10 2.1645397e-09 1.7174582e-10 4.1306081e-11 1.1882187e-10 3.7704055e-07 1.2917180e-08 1.1373666e-07 5.8297104e-08 4.6544029e-08 3.5395580e-08
6.3183333e+00 8.9273489e-09 -2.4281850e-10 1.9213719e-09 4.5767484e-10 5.9581260e-10 -4.7547630e-11 3.7894079e-07 1.2843057e-08 1.1416737e-07 5.8333691e-08 4.6633478e-08 3.5371692e-08
6.3219444e+00 8.9712271e-09 -4.4139360e-10 2.5457707e-09 -1.1995385e-10 2.2986525e-10 -1.7295466e-10 3.8084984e-07 1.2809611e-08 1.1456028e-07 5.8256679e-08 4.6730917e-08 3.5428881e-08
6.3255556e+00 9.0104328e-09 1.3266275e-10 1.5293974e-09 -5.9092452e-10 6.6957433e-10 7.0085052e-10 3.8291425e-07 1.2791084e-08 1.1495635e-07 5.8275977e-08 4.6885147e-08 3.5524289e-08
6.3294444e+00 9.0456684e-09 -2.9146502e-10 2.2849859e-09 7.5633959e-10 6.5239751e-10 1.1693165e-10 3.8483799e-07 1.2758424e-08 1.1534334e-07 5.8464348e-08 4.7034619e-08 3.5658228e-08
6.3330556e+00 9.0743524e-09 -1.0010961e-11 1.7288006e-09 9.8246166e-10 7.2734421e-10 1.1194275e-09 3.8676770e-07 1.2747717e-08 1.1575122e-07 5.8627733e-08 4.7128607e-08 3.5746879e-08
6.3366667e+00 9.1018714e-09 -8.8828338e-11 2.5015632e-09 5.2570735e-10 1.4024226e-10 -3.0110857e-10 3.8870311e-07 1.2746281e-08 1.1619851e-07 5.8706239e-08 4.7179715e-08 3.5835137e-08
6.3402778e+00 9.1280048e-09 7.5572998e-11 2.1375482e-09 1.9897076e-10 3.3152239e-10 1.1157975e-09 3.9064533e-07 1.2793983e-08 1.1662977e-07 5.8749102e-08 4.7272866e-08 3.5950431e-08
6.3438889e+00 9.1661109e-09 3.6475629e-10 2.3354097e-09 1.9668166e-10 5.2833443e-10 -5.1539519e-11 3.9364905e-07 1.2819273e-08 1.1728046e-07 5.8856134e-08 4.7458161e-08 3.5946792e-08
6.3494444e+00 9.2240123e-09 -2.1302007e-10 2.0512668e-09 4.4551456e-10 5.8343569e-10 2.9705502e-11 3.9561119e-07 1.2772186e-08 1.1769297e-07 5.8911787e-08 4.7624429e-08 3.5953161e-08
6.3530556e+00 9.2576883e-09 -2.2162003e-10 2.2270529e-09 6.8197542e-11 9.5134506e-10 2.9083935e-11 3.9773168e-07 1.2732474e-08 1.1816676e-07 5.8868084e-08 4.7821992e-08 3.6023280e-08
6.3569444e+00 9.2888284e-09 -1.1876942e-10 2.3360037e-09 -4.4279415e-10 7.4205245e-10 5.7193215e-10 3.9970852e-07 1.2690244e-08 1.1863298e-07 5.8833597e-08 4.7985535e-08 3.6065768e-08
6.3605556e+00 9.3313108e-09 -2.7105043e-10 2.4994532e-09 1.2445587e-10 7.6757247e-10 -1.7973390e-10 4.0169389e-07 1.2589569e-08 1.1908246e-07 5.8873010e-08 4.8135773e-08 3.6098954e-08
6.3641667e+00 9.3691926e-09 -6.5825966e-10 2.1623789e-09 2.3935662e-10 6.1923995e-10 4.8606948e-10 4.0368620e-07 1.2495896e-08 1.1953227e-07 5.8935836e-08 4.8281226e-08 3.6276673e-08
6.3677778e+00 9.3967191e-09 -2.0641486e-10 2.5028828e-09 3.4057279e-10 7.2340535e-10 1.1544072e-09 4.0583828e-07 1.2473959e-08 1.1997087e-07 5.9051943e-08 4.8435732e-08 3.6468148e-08
6.3716667e+00 9.4261087e-09 1.8389897e-11 1.7212327e-09 6.5463027e-10 6.0092659e-10 4.8681209e-10 4.0784324e-07 1.2472514e-08 1.2033753e-07 5.9142047e-08 4.8536564e-08 3.6595800e-08
6.3752778e+00 9.4588828e-09 -3.1727258e-11 2.0815904e-09 1.7709903e-10 3.2983381e-10 6.9151248e-10 4.0985616e-07 1.2530124e-08 1.2075374e-07 5.9123006e-08 4.8607636e-08 3.6705062e-08
6.3788889e+00 9.5011490e-09 5.6350851e-10 2.2352392e-09 -3.5285660e-10 3.2621414e-10 3.1705683e-10 4.1187564e-07 1.2538616e-08 1.2116123e-07 5.9048383e-08 4.8770130e-08 3.6796086e-08
6.3825000e+00 9.5206418e-09 -4.8512628e-10 1.9910553e-09 -3.3597818e-10 1.1737291e-09 5.2316368e-10 4.1405495e-07 1.2500941e-08 1.2161082e-07 5.9017829e-08 4.8963361e-08 3.6845365e-08
6.3863889e+00 9.5403980e-09 1.6220214e-10 2.3389247e-09 7.4090934e-11 4.8253625e-10 -1.0076565e-10 4.1608336e-07 1.2499439e-08 1.2204082e-07 5.9024640e-08 4.9073870e-08 3.6900198e-08
6.3900000e+00 9.5655320e-09 -1.7606277e-10 2.1208795e-09 -1.1217567e-11 5.3754635e-10 6.0691252e-10 4.1811926e-07 1.2434722e-08 1.2247919e-07 5.8934523e-08 4.9193463e-08 3.6999785e-08
6.3936111e+00 9.6108432e-09 -4.2132473e-10 2.4257242e-09 -8.2063474e-10 5.6639503e-10 3.1235337e-10 4.2032204e-07 1.2425710e-08 1.2296013e-07 5.8866598e-08 4.9325815e-08 3.7067705e-08
6.3975000e+00 9.6554599e-09 3.4407791e-10 2.2060754e-09 2.3841774e-10 5.6804577e-10 2.6982030e-10 4.2237498e-07 1.2424387e-08 1.2340237e-07 5.8934085e-08 4.9420544e-08 3.7094520e-08
6.4011111e+00 9.6815487e-09 -3.5629630e-10 2.3806756e-09 3.8454079e-10 3.0638103e-10 -2.2297195e-11 4.2443435e-07 1.2420845e-08 1.2385711e-07 5.8913892e-08 4.9465615e-08 3.6954153e-08
6.4047222e+00 9.7159782e-09 3.2360347e-10 2.3357433e-09 -5.7093773e-10 1.0965717e-10 -1.2734049e-09 4.2761652e-07 1.2417405e-08 1.2449923e-07 5.8846494e-08 4.9587723e-08 3.6883912e-08
6.4102778e+00 9.7666973e-09 -3.4424483e-10 1.9931892e-09 1.6655139e-10 6.2298799e-10 8.5195872e-10 4.2969340e-07 1.2382132e-08 1.2490502e-07 5.8847189e-08 4.9671850e-08 3.7054927e-08
6.4138889e+00 9.7957089e-09 1.8648279e-11 2.2154702e-09 -1.6013385e-10 1.5356793e-10 7.2664920e-10 4.3177610e-07 1.2381192e-08 1.2536996e-07 5.8842689e-08 4.9769945e-08 3.7149029e-08
6.4175000e+00 9.8216050e-09 -2.7318849e-11 2.6067484e-09 1.1859071e-10 7.5193030e-10 1.4197877e-10 4.3402904e-07 1.2346490e-08 1.2589464e-07 5.8835634e-08 4.9903066e-08 3.7279393e-08
6.4213889e+00 9.8833470e-09 -2.7013324e-10 2.4463745e-09 -1.7906191e-10 3.8910090e-10 9.7542360e-10 4.3613335e-07 1.2317510e-08 1.2631268e-07 5.8842972e-08 5.0049398e-08 3.7386884e-08
6.4250000e+00 9.9374782e-09 2.6273402e-12 1.8893881e-09 2.4679381e-10 9.6166301e-10 1.6803885e-11 4.3824596e-07 1.2327494e-08 1.2667297e-07 5.8926764e-08 5.0194279e-08 3.7503262e-08
6.4286111e+00 9.9615558e-09 8.9536567e-11 1.8474189e-09 5.2667829e-10 3.7570044e-10 1.0574555e-09 4.4052783e-07 1.2322754e-08 1.2711170e-07 5.9008549e-08 5.0278448e-08 3.7603869e-08
6.4325000e+00 9.9964437e-09 -1.3017006e-10 2.3778808e-09 1.7433580e-10 3.4574270e-10 -1.9510489e-10 4.4265373e-07 1.2314681e-08 1.2754909e-07 5.9124972e-08 5.0353961e-08 3.7588627e-08
6.4361111e+00 1.0027808e-08 5.5650774e-11 2.1585837e-09 9.0033565e-10 3.5130158e-10 5.4402854e-11 4.4478541e-07 1.2325847e-08 1.2802752e-07 5.9258305e-08 5.0480685e-08 3.7573329e-08
6.4397222e+00 1.0050793e-08 4.7417986e-11 2.8034748e-09 3.3043482e-10 8.1846198e-10 -1.9561410e-10 4.4692218e-07 1.2312928e-08 1.2855044e-07 5.9282409e-08 5.0646021e-08 3.7589516e-08
6.4433333e+00 1.0075730e-08 -1.6666742e-10 2.6200937e-09 -1.0793824e-10 7.0771149e-10 3.4503029e-10 4.4923012e-07 1.2308114e-08 1.2906490e-07 5.9296908e-08 5.0783419e-08 3.7596870e-08
6.4472222e+00 1.0110300e-08 1.2540877e-10 2.3346359e-09 2.3220918e-10 4.6998962e-10 -2.8199405e-10 4.5138211e-07 1.2273997e-08 1.2951864e-07 5.9258976e-08 5.0872294e-08 3.7585358e-08
6.4508333e+00 1.0159682e-08 -4.4033603e-10 2.3713066e-09 -5.8234538e-10 3.5039341e-10 1.7573264e-10 4.5354179e-07 1.2213562e-08 1.2993134e-07 5.9186235e-08 5.0873968e-08 3.7659614e-08
6.4544444e+00 1.0182696e-08 -1.1752762e-10 1.9090743e-09 -8.9114778e-11 -3.3494227e-10 5.0970256e-10 4.5570607e-07 1.2191495e-08 1.3033815e-07 5.9133950e-08 5.0871299e-08 3.7661545e-08
6.4580556e+00 1.0202949e-08 -8.6166306e-11 2.3102847e-09 -3.9351053e-10 3.1030800e-10 -4.9187110e-10 4.5804415e-07 1.2226087e-08 1.3079554e-07 5.9147638e-08 5.0949178e-08 3.7615026e-08
6.4619444e+00 1.0246741e-08 3.8267131e-10 2.0947719e-09 5.1083753e-10 3.5722851e-10 9.3134916e-11 4.6123457e-07 1.2273251e-08 1.3140946e-07 5.9216458e-08 5.1107690e-08 3.7624475e-08
6.4672222e+00 1.0314520e-08 -8.4798239e-11 2.2618106e-09 -7.6187506e-11 6.4389584e-10 -3.3459494e-11 4.6359734e-07 1.2158677e-08 1.3185203e-07 5.9093366e-08 5.1284990e-08 3.7621264e-08
6.4711111e+00 1.0351059e-08 -8.9725849e-10 2.0004995e-09 -9.7888337e-10 8.7581653e-10 5.9425039e-12 4.6579805e-07 1.2088118e-08 1.3226283e-07 5.8960899e-08 5.1458668e-08 3.7645199e-08
6.4747222e+00 1.0377814e-08 2.4593917e-10 2.2602174e-09 -2.4388912e-10 7.2736940e-10 2.1499341e-10 4.6800391e-07 1.2075559e-08 1.3270960e-07 5.9018059e-08 5.1573727e-08 3.7542565e-08
6.4783333e+00 1.0399526e-08 -3.6187155e-10 2.3735388e-09 7.7151280e-10 3.3471554e-10 -1.1623889e-09 4.7021559e-07 1.1955047e-08 1.3313796e-07 5.9142258e-08 5.1684798e-08 3.7484898e-08
6.4819444e+00 1.0432605e-08 -7.5054257e-10 2.0691763e-09 3.7494012e-10 6.9055507e-10 6.3007700e-10 4.7260574e-07 1.1867026e-08 1.3363099e-07 5.9332556e-08 5.1757734e-08 3.7646444e-08
6.4858333e+00 1.0472518e-08 -3.9265848e-12 2.6791403e-09 1.2561845e-09 -6.5387498e-11 7.5460982e-10 4.7483278e-07 1.1819560e-08 1.3412324e-07 5.9449107e-08 5.1814602e-08 3.7742166e-08
6.4894444e+00 1.0504290e-08 -4.3421829e-10 2.4263289e-09 -1.8032134e-10 5.9031692e-10 1.2897627e-10 4.7706712e-07 1.1833308e-08 1.3460660e-07 5.9533696e-08 5.1958170e-08 3.7751986e-08
6.4930556e+00 1.0541263e-08 5.6111964e-10 2.5868688e-09 9.6114226e-10 7.3493272e-10 -3.8333088e-11 4.7930941e-07 1.1900904e-08 1.3509115e-07 5.9619983e-08 5.2164572e-08 3.7788604e-08
6.4966667e+00 1.0579174e-08 6.2850257e-11 2.4387478e-09 -1.6465018e-10 1.1703124e-09 3.7634587e-10 4.8173209e-07 1.1843871e-08 1.3560547e-07 5.9540802e-08 5.2393739e-08 3.7915273e-08
6.5005556e+00 1.0610493e-08 -5.5170323e-10 2.5145358e-09 -5.1404426e-10 7.9397889e-10 7.0938984e-10 4.8398792e-07 1.1809311e-08 1.3611185e-07 5.9613340e-08 5.2589695e-08 3.8078165e-08
6.5041667e+00 1.0637511e-08 2.3268820e-10 2.7374465e-09 1.1836222e-09 1.0148389e-09 7.9423086e-10 4.8624929e-07 1.1840148e-08 1.3659710e-07 5.9865505e-08 5.2771670e-08 3.8340364e-08
6.5077778e+00 1.0662668e-08 5.1954950e-11 2.2954320e-09 1.1440623e-09 6.6493064e-10 1.6260626e-09 4.8851542e-07 1.1910439e-08 1.3705348e-07 5.9998987e-08 5.2861674e-08 3.8403517e-08
6.5113889e+00 1.0682330e-08 5.9688475e-10 2.4379719e-09 8.8072787e-11 1.6588203e-10 -1.0431146e-09 4.9096125e-07 1.1940658e-08 1.3759669e-07 5.9995093e-08 5.2985526e-08 3.8266913e-08
6.5152778e+00 1.0709773e-08 -3.3786383e-10 2.7936190e-09 -1.2145017e-10 8.9570338e-10 -1.2777237e-10 4.9323849e-07 1.1952836e-08 1.3808479e-07 5.9931290e-08 5.3196894e-08 3.8306957e-08
6.5188889e+00 1.0739945e-08 4.5027267e-10 2.2687984e-09 -4.6749900e-10 1.0553898e-09 4.9740596e-10 4.9675618e-07 1.2019405e-08 1.3879279e-07 5.9683452e-08 5.3421861e-08 3.8437667e-08
6.5244444e+00 1.0796900e-08 -5.0858507e-11 2.5041884e-09 -1.0195263e-09 2.9440782e-10 2.8685570e-10 4.9905178e-07 1.2007331e-08 1.3926805e-07 5.9479003e-08 5.3454467e-08 3.8495360e-08
6.5280556e+00 1.0825697e-08 -6.0587531e-11 2.4250591e-09 -8.6770278e-10 6.5750712e-12 2.4569549e-10 5.0135339e-07 1.1904893e-08 1.3970409e-07 5.9303040e-08 5.3457746e-08 3.8548296e-08
6.5316667e+00 1.0853522e-08 -8.8499489e-10 2.0974094e-09 -7.5656234e-10 2.3694721e-11 2.4294752e-10 5.0383911e-07 1.1766647e-08 1.4017372e-07 5.9211678e-08 5.3460115e-08 3.8551521e-08
6.5355556e+00 1.0887504e-08 -2.9997380e-10 2.4255419e-09 -2.6542403e-11 -3.3908748e-12 -2.1530492e-10 5.0615721e-07 1.1748306e-08 1.4065437e-07 5.9176259e-08 5.3445122e-08 3.8518333e-08
6.5391667e+00 1.0947062e-08 1.3067757e-10 2.5595235e-09 -3.0040954e-10 -1.3500886e-10 -9.1045323e-11 5.0848572e-07 1.1753553e-08 1.4116904e-07 5.9275509e-08 5.3439942e-08 3.8697381e-08
6.5427778e+00 1.0985465e-08 -8.2247172e-11 2.7784964e-09 1.2165700e-09 8.7192331e-11 1.7437969e-09 5.1082103e-07 1.1785290e-08 1.4168514e-07 5.9355321e-08 5.3543252e-08 3.8935108e-08
6.5463889e+00 1.1011179e-08 3.7520429e-10 2.5742729e-09 -4.7984662e-10 8.6644310e-10 4.5060583e-10 5.1316308e-07 1.1848477e-08 1.4218002e-07 5.9273206e-08 5.3699015e-08 3.9027957e-08
6.5500000e+00 1.1048974e-08 2.0805526e-10 2.5585338e-09 -2.7813401e-10 5.7136818e-10 4.0645421e-10 5.1569400e-07 1.1840229e-08 1.4270974e-07 5.9183488e-08 5.3842656e-08 3.9225131e-08
6.5538889e+00 1.1087379e-08 -2.7874572e-10 2.5430634e-09 -4.9088338e-10 6.5984211e-10 1.2836127e-09 5.1805180e-07 1.1812061e-08 1.4319413e-07 5.9081142e-08 5.3958605e-08 3.9317743e-08
6.5575000e+00 1.1121034e-08 1.8733233e-11 2.4808608e-09 -4.5384792e-10 4.1045004e-10 -4.2872962e-10 5.2041630e-07 1.1873834e-08 1.4364229e-07 5.9111680e-08 5.4025711e-08 3.9328748e-08
6.5611111e+00 1.1150620e-08 5.5147411e-10 2.1672946e-09 7.3573505e-10 2.0899465e-10 5.3030803e-10 5.2278857e-07 1.1909000e-08 1.4412057e-07 5.9166864e-08 5.4067839e-08 3.9326049e-08
6.5647222e+00 1.1194081e-08 -2.2686130e-10 2.7933021e-09 -2.2633796e-10 1.7988116e-10 -5.5521743e-10 5.2535491e-07 1.1841980e-08 1.4466569e-07 5.9150303e-08 5.4194555e-08 3.9313220e-08
6.5686111e+00 1.1252066e-08 -3.4759826e-10 2.4566416e-09 8.4388801e-11 9.0625719e-10 4.4525663e-10 5.2774720e-07 1.1825151e-08 1.4516227e-07 5.9126483e-08 5.4335483e-08 3.9436767e-08
6.5722222e+00 1.1281288e-08 1.9225332e-10 2.6936408e-09 -3.0426654e-10 3.9461588e-10 6.9517643e-10 5.3014544e-07 1.1835701e-08 1.4570752e-07 5.9144910e-08 5.4458984e-08 3.9551139e-08
6.5758333e+00 1.1308142e-08 -9.4866542e-11 2.9615038e-09 4.7435893e-10 7.4538680e-10 3.6056095e-10 5.3273434e-07 1.1853953e-08 1.4626958e-07 5.9281497e-08 5.4587643e-08 3.9494194e-08
6.5797222e+00 1.1335233e-08 2.5131536e-10 2.4516088e-09 6.9638800e-10 3.5740320e-10 -8.4866316e-10 5.3625896e-07 1.1883084e-08 1.4703031e-07 5.9448202e-08 5.4788778e-08 3.9363819e-08
6.5850000e+00 1.1379838e-08 -6.7335470e-11 2.9468613e-09 3.5648571e-10 9.1292442e-10 2.5246754e-11 5.3886677e-07 1.1928171e-08 1.4760057e-07 5.9572136e-08 5.4936297e-08 3.9374759e-08
6.5888889e+00 1.1429004e-08 4.5379804e-10 2.5452197e-09 7.0579999e-10 3.5152538e-10 6.8520731e-11 5.4129733e-07 1.2002708e-08 1.4808991e-07 5.9684325e-08 5.4999290e-08 3.9416554e-08
6.5925000e+00 1.1464855e-08 2.3423799e-10 2.5300050e-09 3.2979234e-10 2.2995110e-10 3.1728084e-10 5.4373460e-07 1.2047378e-08 1.4858525e-07 5.9713397e-08 5.5071466e-08 3.9638739e-08
6.5961111e+00 1.1492105e-08 1.7810186e-10 2.6075313e-09 -6.1433799e-11 4.3629012e-10 1.7336540e-09 5.4617742e-07 1.2037990e-08 1.4909972e-07 5.9701370e-08 5.5151525e-08 3.9874137e-08
6.5997222e+00 1.1517255e-08 -2.6476373e-10 2.7283541e-09 -4.9582299e-11 3.0271238e-10 4.3925741e-10 5.4881442e-07 1.1972742e-08 1.4961474e-07 5.9731368e-08 5.5244675e-08 3.9942477e-08
6.6036111e+00 1.1546830e-08 -2.9450848e-10 2.2316958e-09 3.0670960e-10 4.9571827e-10 1.4651431e-10 5.5126936e-07 1.1983928e-08 1.5007253e-07 5.9762349e-08 5.5346034e-08 4.0064628e-08
6.6072222e+00 1.1576684e-08 3.9777100e-10 2.5163541e-09 -2.0736178e-11 4.3990179e-10 9.8103064e-10 5.5373162e-07 1.2028042e-08 1.5054288e-07 5.9798677e-08 5.5487074e-08 4.0182180e-08
6.6108333e+00 1.1615712e-08 9.4362027e-12 2.3619890e-09 3.5607181e-10 8.6200661e-10 1.0405909e-10 5.5620098e-07 1.2052192e-08 1.5095216e-07 5.9884890e-08 5.5581933e-08 4.0272378e-08
6.6144444e+00 1.1643582e-08 2.1348191e-10 1.8829117e-09 4.3974163e-10 1.3613978e-11 7.2854018e-10 5.5886530e-07 1.2077090e-08 1.5145995e-07 6.0048999e-08 5.5664224e-08 4.0393818e-08
6.6183333e+00 1.1659448e-08 -7.1524996e-14 3.0074707e-09 9.6690241e-10 6.9173653e-10 3.1237813e-10 5.6134335e-07 1.2084802e-08 1.5206541e-07 6.0176014e-08 5.5790356e-08 4.0506451e-08
6.6219444e+00 1.1681711e-08 7.1258346e-11 3.2721356e-09 2.0554477e-10 4.7256438e-10 7.2730663e-10 5.6382743e-07 1.2081242e-08 1.5266919e-07 6.0248585e-08 5.5876295e-08 4.0442645e-08
6.6255556e+00 1.1716183e-08 -1.0411704e-10 2.9900848e-09 4.6434840e-10 3.2070993e-10 -1.3162810e-09 5.6651253e-07 1.2027687e-08 1.5324619e-07 6.0331710e-08 5.5968812e-08 4.0446680e-08
6.6294444e+00 1.1768644e-08 -3.5492697e-10 2.5669332e-09 2.4814658e-10 4.7230134e-10 1.3508613e-09 5.6901437e-07 1.1976821e-08 1.5378838e-07 6.0318136e-08 5.6158815e-08 4.0635351e-08
6.6330556e+00 1.1796620e-08 -1.1460838e-10 3.0563886e-09 -3.7344070e-10 1.2815713e-09 3.9072479e-10 5.7152154e-07 1.1944810e-08 1.5434429e-07 6.0305148e-08 5.6356817e-08 4.0724517e-08
6.6366667e+00 1.1818772e-08 -1.8087742e-10 2.7093975e-09 2.5354516e-10 5.4613254e-10 4.3234067e-10 5.7538866e-07 1.1926290e-08 1.5512922e-07 6.0329367e-08 5.6554561e-08 4.0805990e-08
6.6422222e+00 1.1857460e-08 6.9761786e-11 2.5822333e-09 -1.0822591e-10 6.4033203e-10 5.6497485e-11 5.7791149e-07 1.1899863e-08 1.5569518e-07 6.0397233e-08 5.6733053e-08 4.0818301e-08
6.6458333e+00 1.1905486e-08 -3.1370341e-10 3.2877254e-09 7.3467802e-10 1.0072894e-09 5.7146052e-11 5.8063706e-07 1.1851285e-08 1.5632066e-07 6.0549026e-08 5.6947785e-08 4.0841272e-08
6.6497222e+00 1.1933295e-08 -1.0268068e-10 2.7361680e-09 5.6639991e-10 8.3327190e-10 1.3974654e-10 5.8317319e-07 1.1831134e-08 1.5681787e-07 6.0623395e-08 5.7094829e-08 4.0853538e-08
6.6533333e+00 1.1954894e-08 -8.3327521e-11 2.4207308e-09 1.2009055e-10 5.2405650e-10 -2.6524778e-11 5.8571359e-07 1.1785585e-08 1.5732853e-07 6.0721961e-08 5.7235936e-08 4.0901628e-08
6.6569444e+00 1.1973567e-08 -3.3712425e-10 2.8756056e-09 7.8975011e-10 7.7846940e-10 4.7043418e-10 5.8825955e-07 1.1726833e-08 1.5785617e-07 6.0812148e-08 5.7352840e-08 4.0903969e-08
6.6605556e+00 1.2007189e-08 -2.0520301e-10 2.5969504e-09 4.2742849e-11 3.0063938e-10 -4.4882394e-10 5.9081271e-07 1.1700123e-08 1.5835328e-07 6.0817368e-08 5.7540312e-08 4.0860986e-08
6.6641667e+00 1.2041390e-08 -4.1349912e-11 2.5588721e-09 5.4360153e-12 1.4298768e-09 5.2055921e-11 5.9357027e-07 1.1661459e-08 1.5890341e-07 6.0861373e-08 5.7770325e-08 4.0868462e-08
6.6680556e+00 1.2077209e-08 -2.9005492e-10 2.7393485e-09 3.7175351e-10 5.4166585e-10 1.2021099e-11 5.9613519e-07 1.1594900e-08 1.5944859e-07 6.0979512e-08 5.7854105e-08 4.0852558e-08
6.6716667e+00 1.2082168e-08 -3.2433697e-10 2.9150624e-09 7.1876531e-10 2.3168504e-10 -1.5882346e-10 5.9870280e-07 1.1558722e-08 1.5999633e-07 6.1072256e-08 5.7951274e-08 4.0872547e-08
6.6752778e+00 1.2102581e-08 -9.6208334e-12 2.7658790e-09 1.3732921e-10 6.6526139e-10 3.4334206e-10 6.0147625e-07 1.1550825e-08 1.6056947e-07 6.1063113e-08 5.8140976e-08 4.0908763e-08
6.6791667e+00 1.2154974e-08 -5.8061559e-11 2.7539741e-09 -2.1570036e-10 9.6075357e-10 -3.2921768e-11 6.0406208e-07 1.1582290e-08 1.6113635e-07 6.1088960e-08 5.8305084e-08 4.0829146e-08
6.6827778e+00 1.2201327e-08 3.4850630e-10 3.1254618e-09 4.5429206e-10 5.5409262e-10 -7.0200469e-10 6.0665697e-07 1.1637878e-08 1.6174191e-07 6.1166737e-08 5.8348213e-08 4.0708506e-08
6.6863889e+00 1.2240396e-08 1.6461288e-10 3.1551916e-09 2.6364550e-10 -1.5598573e-10 -4.1159685e-10 6.0925897e-07 1.1556366e-08 1.6234426e-07 6.1291904e-08 5.8400050e-08 4.0700569e-08
6.6900000e+00 1.2268214e-08 -9.1703533e-10 3.0921629e-09 8.9174408e-10 6.3448614e-10 3.3833522e-10 6.1206710e-07 1.1453796e-08 1.6303281e-07 6.1492748e-08 5.8530530e-08 4.0784593e-08
6.6938889e+00 1.2292651e-08 3.7868028e-11 3.5391594e-09 8.2977203e-10 4.8391513e-10 3.8186455e-10 6.1588900e-07 1.1426276e-08 1.6404891e-07 6.1572684e-08 5.8736690e-08 4.0832396e-08
6.6991667e+00 1.2338312e-08 -2.1168017e-10 3.6715048e-09 -3.2490928e-10 8.1814585e-10 -7.9949569e-11 6.1871515e-07 1.1428244e-08 1.6466119e-07 6.1497880e-08 5.8820949e-08 4.0784411e-08
6.7030556e+00 1.2380243e-08 2.2855341e-10 2.2251808e-09 -3.1626828e-10 -9.5921401e-11 -3.3135159e-10 6.2134820e-07 1.1444439e-08 1.6515711e-07 6.1514826e-08 5.8858265e-08 4.0794158e-08
6.7066667e+00 1.2420846e-08 -7.9064150e-11 2.9183481e-09 4.7268707e-10 4.4037143e-10 4.2132518e-10 6.2398863e-07 1.1427404e-08 1.6569437e-07 6.1526072e-08 5.8987608e-08 4.0894119e-08
6.7102778e+00 1.2449758e-08 -7.8185778e-11 2.6539030e-09 -3.6887190e-10 7.5356189e-10 5.0139242e-10 6.2663480e-07 1.1459092e-08 1.6620383e-07 6.1482690e-08 5.9159604e-08 4.0885207e-08
6.7138889e+00 1.2474904e-08 3.7069433e-10 2.6300893e-09 -3.1581053e-11 8.3409602e-10 -5.8365677e-10 6.2949004e-07 1.1494107e-08 1.6678931e-07 6.1541787e-08 5.9248788e-08 4.0856068e-08
6.7177778e+00 1.2498038e-08 -7.0568920e-11 3.0085398e-09 5.3812620e-10 -6.9664796e-11 3.3389286e-10 6.3214630e-07 1.1480369e-08 1.6731938e-07 6.1650817e-08 5.9259696e-08 4.0955401e-08
6.7213889e+00 1.2521664e-08 -5.6243542e-11 2.4891448e-09 4.6830592e-10 1.7035537e-10 5.8303309e-10 6.3480762e-07 1.1418694e-08 1.6782420e-07 6.1784844e-08 5.9371392e-08 4.1041003e-08
6.7250000e+00 1.2545707e-08 -5.1306279e-10 2.7467019e-09 7.6887132e-10 8.6068391e-10 2.0713638e-10 6.3767937e-07 1.1312735e-08 1.6842843e-07 6.1888181e-08 5.9497644e-08 4.1220671e-08
6.7288889e+00 1.2571636e-08 -3.9515410e-10 3.0725645e-09 1.1686712e-10 2.2147764e-10 1.3328771e-09 6.4035519e-07 1.1282690e-08 1.6902461e-07 6.1967872e-08 5.9612655e-08 4.1396576e-08
6.7325000e+00 1.2632357e-08 1.1781472e-10 3.1108139e-09 6.1874736e-10 8.4015867e-10 2.9085589e-10 6.4304297e-07 1.1257900e-08 1.6966019e-07 6.2038930e-08 5.9738450e-08 4.1445785e-08
6.7361111e+00 1.2684245e-08 -3.4664360e-10 3.4811347e-09 3.7169422e-11 3.2103055e-10 1.6337822e-10 6.4573822e-07 1.1222368e-08 1.7030390e-07 6.1925945e-08 5.9802023e-08 4.1589599e-08
6.7397222e+00 1.2702714e-08 1.8656437e-11 3.1952125e-09 -1.0801066e-09 2.6579572e-10 1.1641426e-09 6.4864462e-07 1.1179265e-08 1.7094820e-07 6.1874329e-08 5.9916775e-08 4.1651820e-08
6.7436111e+00 1.2717670e-08 -3.8811241e-10 3.0099740e-09 6.3768525e-10 7.1779855e-10 -6.3081824e-10 6.5134738e-07 1.1121455e-08 1.7150605e-07 6.1979402e-08 6.0101170e-08 4.1560215e-08
6.7472222e+00 1.2740029e-08 -1.4552342e-10 2.7757614e-09 3.3221681e-10 9.8430377e-10 -2.1476942e-10 6.5405714e-07 1.1024517e-08 1.7203850e-07 6.1992164e-08 6.0283566e-08 4.1635559e-08
6.7508333e+00 1.2783635e-08 -7.4928586e-10 2.7466959e-09 -2.1441487e-10 6.9934951e-10 9.1025528e-10 6.5823921e-07 1.0895172e-08 1.7294957e-07 6.2020034e-08 6.0502153e-08 4.1869544e-08
6.7563889e+00 1.2820899e-08 -2.6784949e-11 3.3953265e-09 3.8163808e-10 6.1217182e-10 4.9365082e-10 6.6096570e-07 1.0851138e-08 1.7359084e-07 6.2147952e-08 6.0676031e-08 4.2066909e-08
6.7600000e+00 1.2860302e-08 -3.7968420e-10 3.2557375e-09 7.9914151e-10 9.9286377e-10 1.3281811e-09 6.6391179e-07 1.0787820e-08 1.7427500e-07 6.2301808e-08 6.0756377e-08 4.2342494e-08
6.7638889e+00 1.2907225e-08 -1.6303862e-10 3.3332181e-09 5.1962212e-10 -3.0418760e-10 1.0339772e-09 6.6665675e-07 1.0738836e-08 1.7494497e-07 6.2475683e-08 6.0755736e-08 4.2462543e-08
6.7675000e+00 1.2948030e-08 -2.8912032e-10 3.6154850e-09 1.0853819e-09 2.9826845e-10 7.4164078e-11 6.6940784e-07 1.0680379e-08 1.7557280e-07 6.2520152e-08 6.0863081e-08 4.2519196e-08
6.7711111e+00 1.2964863e-08 -2.5047880e-10 2.8961593e-09 -6.7490112e-10 6.9260852e-10 4.4879491e-10 6.7216227e-07 1.0611028e-08 1.7622514e-07 6.2429991e-08 6.1019683e-08 4.2666070e-08
6.7747222e+00 1.2979526e-08 -3.8968896e-10 3.8697529e-09 -1.5735574e-10 7.5295063e-10 9.0696375e-10 6.7513393e-07 1.0575467e-08 1.7691113e-07 6.2339770e-08 6.1169787e-08 4.2790022e-08
6.7786111e+00 1.3011730e-08 8.4884810e-11 2.7368442e-09 -6.1596419e-10 5.3365778e-10 1.5548301e-10 6.7789967e-07 1.0574640e-08 1.7748788e-07 6.2312224e-08 6.1231373e-08 4.2900542e-08
6.7822222e+00 1.3039124e-08 -9.2521177e-11 3.2449720e-09 3.6169085e-10 3.4827853e-11 8.6470134e-10 6.8067155e-07 1.0593514e-08 1.7805094e-07 6.2359874e-08 6.1329179e-08 4.3060613e-08
6.7858333e+00 1.3069679e-08 2.6674506e-10 2.5949836e-09 7.8156501e-11 8.6799649e-10 6.1287255e-10 6.8345126e-07 1.0610458e-08 1.7858012e-07 6.2443270e-08 6.1419628e-08 4.3211301e-08
6.7894444e+00 1.3112820e-08 -1.1034228e-10 2.8934247e-09 6.9165323e-10 -3.3084155e-11 7.7809653e-10 6.8645286e-07 1.0587620e-08 1.7919874e-07 6.2545358e-08 6.1474553e-08 4.3344210e-08
6.7933333e+00 1.3140265e-08 -8.5411864e-11 3.0643900e-09 1.8338607e-10 5.0387178e-10 3.6112144e-10 6.8924500e-07 1.0573835e-08 1.7975065e-07 6.2726968e-08 6.1548727e-08 4.3467482e-08
6.7969444e+00 1.3159294e-08 -4.1838414e-11 2.6598658e-09 1.4930110e-09 1.8080539e-10 7.7677300e-10 6.9204127e-07 1.0552584e-08 1.8029717e-07 6.2884656e-08 6.1645928e-08 4.3509215e-08
6.8005556e+00 1.3179223e-08 -1.5432067e-10 3.0084722e-09 -3.7423309e-11 7.1643693e-10 -3.9154160e-10 6.9484303e-07 1.0465922e-08 1.8094663e-07 6.3017297e-08 6.1808592e-08 4.3464994e-08
6.8041667e+00 1.3210943e-08 -6.4563370e-10 3.7274106e-09 1.2617948e-09 7.8508204e-10 -1.6658723e-11 6.9786795e-07 1.0387253e-08 1.8168759e-07 6.3226416e-08 6.1926846e-08 4.3500146e-08
6.8080556e+00 1.3246145e-08 -2.8679079e-11 3.4086362e-09 5.3065691e-10 2.2852167e-10 3.1796262e-10 7.0068254e-07 1.0358089e-08 1.8236471e-07 6.3320464e-08 6.1979550e-08 4.3559785e-08
6.8116667e+00 1.3264881e-08 -2.4052324e-10 3.6142462e-09 3.3747913e-10 2.5797334e-10 2.3255465e-10 7.0502233e-07 1.0298001e-08 1.8341717e-07 6.3365175e-08 6.2199708e-08 4.3637355e-08
6.8172222e+00 1.3305278e-08 -1.2000207e-10 3.4810251e-09 -6.9212419e-11 1.0629769e-09 2.3286597e-10 7.0785152e-07 1.0256178e-08 1.8408341e-07 6.3405015e-08 6.2447805e-08 4.3764493e-08
6.8208333e+00 1.3343246e-08 -2.6605584e-10 3.4288965e-09 4.3696959e-10 1.2271440e-09 9.4071716e-10 7.1068903e-07 1.0237751e-08 1.8470509e-07 6.3448514e-08 6.2680706e-08 4.3990872e-08
6.8244444e+00 1.3383700e-08 9.5956832e-11 3.0190297e-09 -3.5441182e-11 9.2271461e-10 1.1489335e-09 7.1353421e-07 1.0298232e-08 1.8532119e-07 6.3435008e-08 6.2824059e-08 4.4104192e-08
6.8280556e+00 1.3415456e-08 4.6232560e-10 3.3709571e-09 -8.9230020e-11 4.0054364e-10 -1.0290592e-10 7.1660656e-07 1.0371988e-08 1.8604054e-07 6.3506564e-08 6.2915058e-08 4.4118831e-08
6.8319444e+00 1.3456399e-08 1.6987521e-10 3.5569457e-09 7.0256836e-10 3.7945065e-10 2.2838161e-10 7.1946781e-07 1.0434435e-08 1.8674275e-07 6.3554268e-08 6.3010906e-08 4.4272403e-08
6.8355556e+00 1.3494191e-08 4.0655739e-10 3.7261600e-09 -2.6222789e-10 5.0529266e-10 1.1892083e-09 7.2233519e-07 1.0426694e-08 1.8740632e-07 6.3497481e-08 6.3083582e-08 4.4453237e-08
6.8391667e+00 1.3514125e-08 -4.7801664e-10 3.1561522e-09 -2.6195530e-10 1.6556721e-10 4.8002585e-10 7.2520743e-07 1.0380732e-08 1.8806103e-07 6.3470259e-08 6.3174663e-08 4.4588820e-08
6.8427778e+00 1.3539884e-08 5.3754805e-11 3.6342243e-09 1.0673434e-11 6.7518107e-10 7.7151360e-10 7.2830778e-07 1.0401157e-08 1.8875076e-07 6.3551772e-08 6.3335702e-08 4.4754045e-08
6.8466667e+00 1.3576916e-08 1.2131867e-10 3.0084575e-09 6.8800491e-10 7.0515266e-10 6.4469935e-10 7.3119728e-07 1.0380111e-08 1.8933950e-07 6.3596269e-08 6.3538462e-08 4.4902539e-08
6.8502778e+00 1.3639753e-08 -3.1559691e-10 3.0976950e-09 -2.7726115e-10 1.1664744e-09 7.2601888e-10 7.3409762e-07 1.0346124e-08 1.8996664e-07 6.3677325e-08 6.3710896e-08 4.5032685e-08
6.8538889e+00 1.3678946e-08 1.8732684e-12 3.4067818e-09 1.0254751e-09 4.2522865e-10 4.7532324e-10 7.3722850e-07 1.0285574e-08 1.9067375e-07 6.3808106e-08 6.3781699e-08 4.5031300e-08
6.8577778e+00 1.3704860e-08 -5.2087196e-10 3.4033423e-09 9.5497572e-11 1.8165732e-10 -4.8718876e-10 7.4014040e-07 1.0257395e-08 1.9138018e-07 6.3751302e-08 6.3827391e-08 4.5002568e-08
6.8613889e+00 1.3722736e-08 2.6075759e-10 3.9234867e-09 -6.1984208e-10 2.4010879e-10 2.2196164e-10 7.4305649e-07 1.0264707e-08 1.9206964e-07 6.3699406e-08 6.3928405e-08 4.5055131e-08
6.8650000e+00 1.3744409e-08 -1.9326400e-10 3.2272976e-09 1.4080690e-10 6.9233055e-10 2.6323829e-10 7.4597745e-07 1.0303295e-08 1.9272312e-07 6.3720276e-08 6.4067396e-08 4.5171013e-08
6.8686111e+00 1.3768507e-08 5.4946738e-10 3.5503491e-09 5.1837373e-11 5.9066356e-10 8.0644072e-10 7.5070781e-07 1.0410506e-08 1.9385776e-07 6.3751754e-08 6.4278865e-08 4.5204565e-08
6.8744444e+00 1.3813792e-08 6.3167048e-11 3.7346889e-09 1.2803636e-10 6.1772878e-10 -6.1471075e-10 7.5364551e-07 1.0412509e-08 1.9460163e-07 6.3750414e-08 6.4415998e-08 4.5175362e-08
6.8780556e+00 1.3856799e-08 -4.4680847e-11 3.9804775e-09 -1.4040814e-10 6.4812124e-10 3.4514124e-10 7.5658963e-07 1.0406611e-08 1.9526783e-07 6.3797229e-08 6.4584909e-08 4.5200143e-08
6.8816667e+00 1.3874328e-08 -9.7641614e-12 2.9290779e-09 5.7255476e-10 9.1105196e-10 -1.1639349e-10 7.5953613e-07 1.0369014e-08 1.9587298e-07 6.3872268e-08 6.4780100e-08 4.5170425e-08
6.8852778e+00 1.3879240e-08 -3.3728648e-10 3.3473744e-09 1.2010855e-10 8.9070872e-10 -1.5792657e-10 7.6248613e-07 1.0342799e-08 1.9651698e-07 6.3835370e-08 6.4973661e-08 4.5181261e-08
6.8888889e+00 1.3907197e-08 9.5306174e-11 3.3319856e-09 -4.6070628e-10 8.9601638e-10 2.5795176e-10 7.6544182e-07 1.0334203e-08 1.9716654e-07 6.3747340e-08 6.5167123e-08 4.5205405e-08
6.8925000e+00 1.3932897e-08 -1.7465628e-10 3.4049821e-09 -3.5187513e-10 8.8978720e-10 -3.5083531e-11 7.6863075e-07 1.0360176e-08 1.9787370e-07 6.3700147e-08 6.5315966e-08 4.5206938e-08
6.8963889e+00 1.3958651e-08 3.9728087e-10 3.4055242e-09 -5.2638344e-11 3.8600232e-10 4.8218067e-11 7.7159715e-07 1.0345334e-08 1.9857242e-07 6.3712923e-08 6.5432668e-08 4.5253460e-08
6.9000000e+00 1.3982361e-08 -5.3427969e-10 3.8413574e-09 1.7056875e-10 6.9124812e-10 3.8121702e-10 7.7456736e-07 1.0298753e-08 1.9926335e-07 6.3683514e-08 6.5464346e-08 4.5308807e-08
6.9036111e+00 1.3994430e-08 1.0430124e-10 3.3247889e-09 -4.4203061e-10 -3.9883732e-10 1.2968206e-10 7.7776811e-07 1.0333878e-08 1.9995689e-07 6.3653388e-08 6.5496832e-08 4.5314710e-08
6.9075000e+00 1.4000549e-08 1.9676505e-10 3.3545819e-09 1.8380558e-10 6.7729266e-10 -7.9083517e-11 7.8074486e-07 1.0339873e-08 2.0062073e-07 6.3704477e-08 6.5673820e-08 4.5320004e-08
6.9111111e+00 1.4037847e-08 -1.4142226e-10 3.5304568e-09 2.8778830e-10 9.5643887e-10 1.2795124e-10 7.8372790e-07 1.0329044e-08 2.0131474e-07 6.3740589e-08 6.5848804e-08 4.5447138e-08
6.9147222e+00 1.4059858e-08 4.1457101e-11 3.6676569e-09 4.5551752e-11 6.5880528e-10 1.0455946e-09 7.8671439e-07 1.0309091e-08 2.0199017e-07 6.3713350e-08 6.5953459e-08 4.5696253e-08
6.9183333e+00 1.4070377e-08 -2.2563226e-10 3.3376157e-09 -2.9699393e-10 3.0723251e-10 1.2539233e-09 7.8993805e-07 1.0275253e-08 2.0269110e-07 6.3714867e-08 6.6067513e-08 4.5862142e-08
6.9222222e+00 1.4124897e-08 -6.4414283e-11 3.4129450e-09 3.0999707e-10 6.7037809e-10 1.6798261e-10 7.9294163e-07 1.0232891e-08 2.0334168e-07 6.3784849e-08 6.6217636e-08 4.5857704e-08
6.9258333e+00 1.4166288e-08 -3.2661936e-10 3.3346426e-09 3.3599610e-10 7.1536988e-10 -2.0895049e-10 7.9595317e-07 1.0183554e-08 2.0397401e-07 6.3779744e-08 6.6310895e-08 4.5835021e-08
6.9294444e+00 1.4199872e-08 -1.2879438e-10 3.2236822e-09 -3.8312373e-10 1.4548758e-10 -4.3238077e-13 8.0059437e-07 1.0062311e-08 2.0500159e-07 6.3897609e-08 6.6365984e-08 4.5681861e-08
6.9350000e+00 1.4215622e-08 -5.9866557e-10 3.7037649e-09 1.0903149e-09 1.8504484e-10 -9.1852689e-10 8.0361411e-07 9.9536452e-09 2.0568497e-07 6.4052496e-08 6.6390798e-08 4.5686014e-08
6.9386111e+00 1.4227807e-08 -4.0440114e-10 3.3840947e-09 3.3940825e-10 4.4009851e-11 9.5686820e-10 8.0687045e-07 9.8995095e-09 2.0640044e-07 6.4081909e-08 6.6570883e-08 4.5807046e-08
6.9425000e+00 1.4253301e-08 -5.9618814e-11 3.5064042e-09 -8.7293019e-11 1.4995737e-09 8.0549667e-11 8.0990054e-07 9.8084354e-09 2.0712272e-07 6.4045239e-08 6.6752670e-08 4.5743009e-08
6.9461111e+00 1.4287501e-08 -7.8106548e-10 3.9849077e-09 -2.5120350e-10 1.7845965e-10 -6.7166125e-10 8.1293661e-07 9.7020624e-09 2.0787852e-07 6.4030244e-08 6.6837182e-08 4.5782929e-08
6.9497222e+00 1.4309763e-08 -2.0083908e-10 3.8539413e-09 1.1279243e-10 6.0165455e-10 1.0401548e-09 8.1597728e-07 9.6558410e-09 2.0861775e-07 6.3969108e-08 6.6982014e-08 4.5895132e-08
6.9533333e+00 1.4330727e-08 -2.2581981e-10 3.8131366e-09 -6.7712738e-10 7.3524825e-10 -4.4403798e-12 8.1925666e-07 9.6452442e-09 2.0937256e-07 6.3893576e-08 6.7033412e-08 4.5859799e-08
6.9572222e+00 1.4351904e-08 1.3498962e-10 3.4562872e-09 2.9707682e-11 -2.9468972e-10 -2.9841310e-10 8.2230676e-07 9.6273660e-09 2.1006170e-07 6.3910308e-08 6.6986005e-08 4.5799622e-08
6.9608333e+00 1.4377423e-08 -3.0001869e-10 3.6911710e-09 1.2474600e-10 -1.4291350e-10 -2.5706407e-10 8.2536317e-07 9.5154990e-09 2.1075303e-07 6.3870113e-08 6.7002241e-08 4.5757375e-08
6.9644444e+00 1.4411446e-08 -7.3260012e-10 3.4791033e-09 -4.9578044e-10 2.9278190e-10 -1.3291278e-10 8.2842779e-07 9.4421615e-09 2.1137665e-07 6.3679212e-08 6.7060652e-08 4.5615635e-08
6.9680556e+00 1.4454625e-08 5.5638251e-11 2.9888990e-09 -1.2663777e-09 2.4640235e-10 -1.1754549e-09 8.3173526e-07 9.4010526e-09 2.1240188e-07 6.3545759e-08 6.7166738e-08 4.5482461e-08
6.9719444e+00 1.4473731e-08 -4.0800027e-10 6.8848911e-09 1.2249049e-10 6.6290106e-10 3.3963437e-11 8.3481058e-07 9.3143059e-09 2.1358322e-07 6.3546700e-08 6.7275276e-08 4.5507678e-08
6.9755556e+00 1.4493169e-08 -3.9273807e-10 5.3675682e-09 -1.1379911e-10 3.3898940e-10 1.9880652e-10 8.3789038e-07 9.3038567e-09 2.1447581e-07 6.3507388e-08 6.7363076e-08 4.5510059e-08
6.9791667e+00 1.4515940e-08 2.9628389e-10 3.8900227e-09 -2.4908419e-10 4.7147120e-10 -1.7682973e-10 8.4097624e-07 9.3180734e-09 2.1527976e-07 6.3461149e-08 6.7402737e-08 4.5611733e-08
6.9827778e+00 1.4550197e-08 -1.6505308e-10 4.4482395e-09 -1.7773841e-10 -1.0537165e-10 1.1153599e-09 8.4430770e-07 9.3742847e-09 2.1611355e-07 6.3393563e-08 6.7418596e-08 4.5682259e-08
6.9866667e+00 1.4587987e-08 6.4686449e-10 3.5818602e-09 -4.0156471e-10 2.4130971e-10 -5.1085176e-10 8.4740897e-07 9.4478740e-09 2.1678220e-07 6.3385587e-08 6.7462420e-08 4.5643624e-08
6.9902778e+00 1.4623281e-08 3.2421204e-11 3.3531562e-09 3.2793532e-10 1.6322104e-10 1.5422090e-10 8.5219769e-07 9.4387144e-09 2.1776791e-07 6.3562656e-08 6.7496174e-08 4.5577057e-08
6.9958333e+00 1.4695454e-08 -8.7378689e-11 3.2921052e-09 7.3447964e-10 3.9299576e-11 -5.5362263e-10 8.5532044e-07 9.3502388e-09 2.1849430e-07 6.3644362e-08 6.7449308e-08 4.5614975e-08
6.9994444e+00 1.4718128e-08 -7.2931955e-10 4.2417162e-09 1.9730710e-11 -4.7190495e-10 9.0363933e-10 8.5844778e-07 9.2635170e-09 2.1924414e-07 6.3646085e-08 6.7451060e-08 4.5657118e-08
7.0030556e+00 1.4738827e-08 -7.1188993e-11 3.5353753e-09 -3.8261459e-12 4.8807489e-10 -5.1463104e-10 8.6157945e-07 9.2490563e-09 2.1998075e-07 6.3634065e-08 6.7634514e-08 4.5672124e-08
7.0066667e+00 1.4758805e-08 -6.2294549e-11 4.1044828e-09 -1.0713253e-10 1.2053486e-09 6.5315058e-10 8.6495543e-07 9.2553119e-09 2.2080245e-07 6.3658266e-08 6.7800566e-08 4.5756361e-08
7.0105556e+00 1.4768754e-08 1.1591359e-10 3.8091511e-09 3.1457391e-10 2.1795361e-10 6.8879433e-11 8.6809274e-07 9.2150194e-09 2.2151166e-07 6.3700753e-08 6.7885760e-08 4.5771048e-08
7.0141667e+00 1.4781996e-08 -4.8784372e-10 3.5465799e-09 7.7614945e-11 5.6845744e-10 6.6691467e-11 8.7123370e-07 9.2154150e-09 2.2229692e-07 6.3734333e-08 6.8001662e-08 4.5717658e-08
7.0177778e+00 1.4803234e-08 4.9149509e-10 4.5978178e-09 2.3235212e-10 5.0140300e-10 -5.5952314e-10 8.7462308e-07 9.2401051e-09 2.2318607e-07 6.3691648e-08 6.8177811e-08 4.5650414e-08
7.0216667e+00 1.4841449e-08 -2.7986608e-10 3.9653936e-09 -5.9822633e-10 1.0084472e-09 -1.6846665e-11 8.7777658e-07 9.2352884e-09 2.2391458e-07 6.3622284e-08 6.8325709e-08 4.5655635e-08
7.0252778e+00 1.4861902e-08 2.3540474e-10 3.5904971e-09 -4.2054862e-11 3.5676360e-10 6.5036410e-11 8.8093181e-07 9.2534833e-09 2.2461887e-07 6.3579400e-08 6.8456711e-08 4.5669649e-08
7.0288889e+00 1.4857703e-08 -6.7451634e-11 3.7141766e-09 -3.5380122e-10 8.5248948e-10 6.4328066e-11 8.8433347e-07 9.2605230e-09 2.2540167e-07 6.3521637e-08 6.8586317e-08 4.5630979e-08
7.0327778e+00 1.4894408e-08 1.2779157e-10 3.8247799e-09 -1.4130809e-10 2.5841279e-10 -3.9579047e-10 8.8749972e-07 9.3380858e-09 2.2615874e-07 6.3423231e-08 6.8610237e-08 4.5631313e-08
7.0363889e+00 1.4928934e-08 5.8817266e-10 4.0272826e-09 -7.6705305e-10 -3.7605491e-11 3.9887793e-10 8.9067255e-07 9.3593851e-09 2.2691604e-07 6.3399379e-08 6.8723805e-08 4.5726463e-08
7.0400000e+00 1.4956498e-08 -3.9156360e-10 3.8272288e-09 5.4688392e-10 1.0859194e-09 4.7943034e-10 8.9385078e-07 9.3069715e-09 2.2763180e-07 6.3483352e-08 6.8847877e-08 4.5780521e-08
7.0436111e+00 1.4979716e-08 -9.2254430e-11 3.5963406e-09 2.2824618e-10 5.9363782e-11 1.9565807e-11 8.9727937e-07 9.2647999e-09 2.2844495e-07 6.3591541e-08 6.8885761e-08 4.5765513e-08
7.0475000e+00 1.5007965e-08 -2.6921658e-10 4.2349374e-09 6.9909029e-10 2.6535279e-10 -1.4821132e-10 9.0194452e-07 9.2906745e-09 2.2960082e-07 6.3669433e-08 6.9006672e-08 4.5718516e-08
7.0527778e+00 1.5057429e-08 4.3263558e-10 3.9675741e-09 -2.0713935e-10 4.9829620e-10 -1.4861066e-10 9.0539252e-07 9.3211531e-09 2.3045587e-07 6.3694450e-08 6.9149547e-08 4.5708338e-08
7.0566667e+00 1.5099988e-08 -1.7139100e-10 4.2672931e-09 4.2157189e-10 7.2635228e-10 6.1370687e-11 9.0860162e-07 9.2736643e-09 2.3122971e-07 6.3759184e-08 6.9255944e-08 4.5743814e-08
7.0602778e+00 1.5127040e-08 -2.6696723e-10 3.7586912e-09 1.7596588e-10 2.5576754e-10 2.6610455e-10 9.1181555e-07 9.2552123e-09 2.3199450e-07 6.3720808e-08 6.9264226e-08 4.5675014e-08
7.0638889e+00 1.5145467e-08 9.6641438e-11 4.1733865e-09 -5.3020307e-10 -1.7931814e-10 -9.0117995e-10 9.1527943e-07 9.2639647e-09 2.3280837e-07 6.3499060e-08 6.9324034e-08 4.5517991e-08
7.0677778e+00 1.5150837e-08 -2.1621284e-11 3.6649400e-09 -1.3704952e-09 6.9195890e-10 -4.4473592e-10 9.1850004e-07 9.2719874e-09 2.3350276e-07 6.3300843e-08 6.9392498e-08 4.5516470e-08
7.0713889e+00 1.5184582e-08 9.5677309e-11 3.5369459e-09 -4.5919604e-10 -5.9979630e-11 4.3069633e-10 9.2172776e-07 9.2126006e-09 2.3416504e-07 6.3203622e-08 6.9421492e-08 4.5559998e-08
7.0750000e+00 1.5217849e-08 -6.4386290e-10 3.3320045e-09 -4.3823576e-10 3.2761423e-10 -2.8895349e-11 9.2521054e-07 9.1533860e-09 2.3486222e-07 6.3071194e-08 6.9468753e-08 4.5543650e-08
7.0788889e+00 1.5243714e-08 1.3630878e-10 3.3824060e-09 -6.9685385e-10 7.7481412e-11 -1.1123100e-10 9.2845381e-07 9.1290517e-09 2.3556086e-07 6.2993986e-08 6.9567309e-08 4.5478665e-08
7.0825000e+00 1.5305144e-08 -3.6093246e-10 3.8636990e-09 -1.5842657e-11 8.3226811e-10 -4.8863286e-10 9.3170883e-07 9.0776101e-09 2.3626819e-07 6.2888341e-08 6.9714984e-08 4.5381731e-08
7.0861111e+00 1.5354415e-08 -1.1391361e-10 3.4724421e-09 -9.5933745e-10 5.3088590e-10 -4.0614174e-10 9.3497063e-07 9.0355637e-09 2.3700617e-07 6.2789387e-08 6.9779082e-08 4.5289187e-08
7.0897222e+00 1.5368951e-08 -2.7420624e-10 4.1816309e-09 4.5910203e-11 6.0782134e-11 -4.4811328e-10 9.3848385e-07 8.9799313e-09 2.3781489e-07 6.2795800e-08 6.9821596e-08 4.5174755e-08
7.0936111e+00 1.5358897e-08 -2.0264307e-10 3.6070475e-09 9.0634200e-12 3.0362203e-10 -5.3273145e-10 9.4174382e-07 8.9554048e-09 2.3851963e-07 6.2742059e-08 6.9842027e-08 4.5081817e-08
7.0972222e+00 1.5347250e-08 -2.3755107e-11 3.7022617e-09 -5.0513745e-10 -1.1502861e-10 -3.2515537e-10 9.4500199e-07 8.9072879e-09 2.3925052e-07 6.2705387e-08 6.9810732e-08 4.5006815e-08
7.1008333e+00 1.5341981e-08 -4.2040159e-10 3.8782900e-09 1.6662745e-10 -1.7384062e-10 -3.6717502e-10 9.4826237e-07 8.8679956e-09 2.4000676e-07 6.2664064e-08 6.9777714e-08 4.5035651e-08
7.1044444e+00 1.5368088e-08 5.7703510e-11 3.9650803e-09 -5.4807206e-10 -1.3094919e-10 6.3335666e-10 9.5354228e-07 8.8379646e-09 2.4125782e-07 6.2519610e-08 6.9861484e-08 4.5030818e-08
7.1102778e+00 1.5418565e-08 -2.2930907e-10 4.0674028e-09 -2.7737958e-10 6.0963683e-10 -6.6097357e-10 9.5681942e-07 8.7492462e-09 2.4201960e-07 6.2461293e-08 6.9972522e-08 4.4923699e-08
7.1138889e+00 1.5449295e-08 -5.8962981e-10 3.8335718e-09 -2.6092645e-10 4.1533133e-10 -3.2782134e-10 9.6010350e-07 8.6746563e-09 2.4283255e-07 6.2475748e-08 7.0083947e-08 4.4857287e-08
7.1175000e+00 1.5483884e-08 -9.8892939e-11 4.5980533e-09 3.9435994e-10 6.1320613e-10 -2.8520924e-10 9.6339411e-07 8.6923279e-09 2.4368627e-07 6.2559640e-08 7.0218886e-08 4.4822422e-08
7.1211111e+00 1.5510927e-08 2.6201570e-10 4.2564562e-09 3.8002373e-10 6.3238409e-10 -3.6618661e-11 9.6669077e-07 8.7657126e-09 2.4449458e-07 6.2578520e-08 7.0321163e-08 4.4778261e-08
7.1247222e+00 1.5540797e-08 4.1538163e-10 4.1270120e-09 -2.0575082e-10 3.1171397e-10 -3.7102255e-10 9.7024976e-07 8.7795345e-09 2.4562671e-07 6.2502444e-08 7.0428850e-08 4.4701343e-08
7.1286111e+00 1.5587427e-08 -2.9690840e-10 6.7763109e-09 -4.4632693e-10 6.1131901e-10 -2.8827385e-10 9.7356523e-07 8.7109427e-09 2.4676216e-07 6.2507421e-08 7.0590345e-08 4.4661658e-08
7.1322222e+00 1.5641522e-08 -3.3624708e-10 5.0002450e-09 4.9226722e-10 8.7940295e-10 -7.8048812e-11 9.7689172e-07 8.7025694e-09 2.4763258e-07 6.2624992e-08 7.0646734e-08 4.4653419e-08
7.1358333e+00 1.5691108e-08 2.5895490e-10 4.0273903e-09 5.9300320e-10 -3.5889399e-10 1.9907409e-12 9.8022656e-07 8.7217446e-09 2.4842207e-07 6.2673109e-08 7.0609506e-08 4.4717008e-08
7.1394444e+00 1.5720313e-08 -8.1952376e-11 4.1609489e-09 -1.4884448e-10 1.5252199e-11 5.8498221e-10 9.8382539e-07 8.7086218e-09 2.4930349e-07 6.2649413e-08 7.0655617e-08 4.4814621e-08
7.1433333e+00 1.5756276e-08 -3.0529564e-11 4.3278564e-09 -5.4261089e-11 3.7998267e-10 2.5170775e-10 9.8717405e-07 8.7192083e-09 2.5008474e-07 6.2687347e-08 7.0749946e-08 4.4864434e-08
7.1469444e+00 1.5785289e-08 1.2825183e-10 3.7749553e-09 4.0441708e-10 4.9074688e-10 2.0810079e-10 9.9052714e-07 8.7508882e-09 2.5091627e-07 6.2680474e-08 7.0882002e-08 4.4832951e-08
7.1505556e+00 1.5797954e-08 1.6417779e-10 4.8494510e-09 -4.6785892e-10 7.2823669e-10 -4.9870769e-10 9.9388316e-07 8.7107345e-09 2.5181850e-07 6.2550495e-08 7.1101097e-08 4.4788096e-08
7.1541667e+00 1.5812969e-08 -5.3482782e-10 4.5081674e-09 -7.3194749e-10 1.2941736e-09 8.4660558e-11 9.9750113e-07 8.6258577e-09 2.5273486e-07 6.2548040e-08 7.1329546e-08 4.4827099e-08
7.1580556e+00 1.5831048e-08 -1.9268671e-10 4.3171186e-09 7.1090047e-10 6.6396764e-10 2.4964961e-10 1.0008647e-06 8.5932659e-09 2.5359481e-07 6.2549378e-08 7.1490964e-08 4.4894597e-08
7.1616667e+00 1.5850716e-08 -1.0816111e-10 4.6019189e-09 -6.9854245e-10 8.2604087e-10 3.7340872e-10 1.0042321e-06 8.6130824e-09 2.5438196e-07 6.2461644e-08 7.1576518e-08 4.5011389e-08
7.1652778e+00 1.5867556e-08 2.9108289e-10 3.5622124e-09 -1.1131286e-10 -3.6310667e-11 7.0467064e-10 1.0094197e-06 8.6254430e-09 2.5549648e-07 6.2545440e-08 7.1587117e-08 4.5065508e-08
7.1708333e+00 1.5893047e-08 -2.1691912e-10 3.9514042e-09 6.1409097e-10 9.9903016e-11 -3.7995604e-10 1.0127966e-06 8.5596599e-09 2.5627061e-07 6.2550896e-08 7.1572949e-08 4.5041783e-08
7.1744444e+00 1.5914647e-08 -3.9030967e-10 4.0775283e-09 -5.6373375e-10 -2.3068347e-10 1.6095100e-10 1.0164406e-06 8.4968452e-09 2.5714602e-07 6.2479342e-08 7.1516549e-08 4.4996611e-08
7.1783333e+00 1.5957140e-08 -1.4810170e-10 4.3534033e-09 -4.9586864e-11 -2.5274044e-10 -5.4813696e-10 1.0198312e-06 8.3751052e-09 2.5800306e-07 6.2478870e-08 7.1541816e-08 4.4927453e-08
7.1819444e+00 1.5979221e-08 -9.7565253e-10 4.5354886e-09 4.5234604e-11 4.8597026e-10 -9.0246457e-11 1.0232259e-06 8.2599744e-09 2.5886991e-07 6.2412769e-08 7.1648262e-08 4.4971088e-08
7.1855556e+00 1.5996504e-08 -8.7093759e-11 4.4552433e-09 -6.5540189e-10 4.9660894e-10 4.9303218e-10 1.0266251e-06 8.2131363e-09 2.5976577e-07 6.2352067e-08 7.1752579e-08 4.5032722e-08
7.1891667e+00 1.6021315e-08 -3.4525737e-10 4.8363185e-09 9.5078601e-11 4.6631677e-10 7.5898186e-11 1.0302940e-06 8.1554467e-09 2.6072364e-07 6.2474638e-08 7.1853797e-08 4.5030909e-08
7.1930556e+00 1.6067966e-08 -1.4922499e-10 4.3886647e-09 9.5552695e-10 4.0126681e-10 -9.1441075e-11 1.0337107e-06 8.1168629e-09 2.6157419e-07 6.2579558e-08 7.1927770e-08 4.5060642e-08
7.1966667e+00 1.6114237e-08 -2.0693329e-10 4.4330031e-09 1.2972875e-11 2.8156370e-10 3.6590442e-10 1.0371345e-06 8.0735514e-09 2.6240966e-07 6.2567032e-08 7.1868088e-08 4.5062911e-08
7.2002778e+00 1.6134770e-08 -1.9286490e-10 4.2322003e-09 -1.2859807e-10 -8.3248179e-10 -3.4496181e-10 1.0405636e-06 8.0121245e-09 2.6325636e-07 6.2521563e-08 7.1884617e-08 4.4965582e-08
7.2038889e+00 1.6164676e-08 -3.7415278e-10 4.5494343e-09 -2.9111601e-10 9.8506379e-10 -5.5345541e-10 1.0442638e-06 7.9593952e-09 2.6417206e-07 6.2377260e-08 7.2102417e-08 4.4836262e-08
7.2077778e+00 1.6198401e-08 -7.7813097e-11 4.2695582e-09 -9.4577449e-10 8.8179378e-10 -5.5500358e-10 1.0477047e-06 7.9206983e-09 2.6500748e-07 6.2269873e-08 7.2246572e-08 4.4856083e-08
7.2113889e+00 1.6212608e-08 -2.7938901e-10 4.3950792e-09 -4.5489962e-11 4.4886658e-10 7.3795951e-10 1.0511490e-06 7.8451345e-09 2.6583341e-07 6.2367454e-08 7.2285450e-08 4.4871302e-08
7.2150000e+00 1.6229379e-08 -4.1812273e-10 4.1712268e-09 9.4624286e-10 -8.9991295e-11 -5.9747102e-10 1.0545970e-06 7.7640518e-09 2.6662909e-07 6.2457721e-08 7.2276695e-08 4.4827657e-08
7.2186111e+00 1.6247672e-08 -3.3033254e-10 4.0813023e-09 -1.1301155e-10 9.1746292e-12 1.9459412e-10 1.0583146e-06 7.7211158e-09 2.6753729e-07 6.2521638e-08 7.2332132e-08 4.4907086e-08
7.2225000e+00 1.6268376e-08 -3.7690536e-11 4.6653889e-09 6.6087071e-10 4.6599421e-10 4.8622360e-10 1.0617722e-06 7.6971601e-09 2.6839629e-07 6.2586762e-08 7.2427451e-08 4.4894771e-08
7.2261111e+00 1.6298591e-08 -1.8343898e-10 4.2438303e-09 -5.9721867e-11 4.1387223e-10 -5.9990070e-10 1.0671026e-06 7.6348992e-09 2.6962490e-07 6.2572885e-08 7.2574108e-08 4.4777906e-08
7.2316667e+00 1.6336746e-08 -1.9012607e-10 4.0389449e-09 -2.3542588e-11 4.6607229e-10 -1.0128577e-10 1.0705725e-06 7.6542522e-09 2.7041793e-07 6.2525374e-08 7.2688238e-08 4.4796794e-08
7.2352778e+00 1.6346598e-08 3.6876896e-10 4.1860469e-09 -4.1501816e-10 5.8743361e-10 2.7562796e-10 1.0740449e-06 7.6931420e-09 2.7126099e-07 6.2469555e-08 7.2776406e-08 4.4761413e-08
7.2388889e+00 1.6360453e-08 -9.7868494e-12 4.5578636e-09 -1.0023761e-10 2.2642858e-10 -6.0221324e-10 1.0777892e-06 7.6042111e-09 2.7222985e-07 6.2477928e-08 7.2851723e-08 4.4698642e-08
7.2427778e+00 1.6388692e-08 -7.5247753e-10 4.7730719e-09 1.7201103e-10 4.1914259e-10 6.4170771e-11 1.0812727e-06 7.5760936e-09 2.7312324e-07 6.2460661e-08 7.2976493e-08 4.4793905e-08
7.2463889e+00 1.6422755e-08 4.9293057e-10 4.4929315e-09 -3.3140100e-10 7.3258203e-10 8.1518447e-10 1.0847633e-06 7.6308313e-09 2.7397786e-07 6.2485870e-08 7.3112379e-08 4.4898073e-08
7.2500000e+00 1.6455639e-08 1.2340880e-11 4.3708522e-09 5.6409914e-10 5.2174961e-10 1.4636767e-10 1.0882589e-06 7.6487892e-09 2.7481366e-07 6.2488168e-08 7.3240551e-08 4.4961311e-08
7.2536111e+00 1.6470444e-08 1.5342477e-10 4.2977619e-09 -5.4289080e-10 6.6137382e-10 4.3736315e-10 1.0920257e-06 7.6800019e-09 2.7572919e-07 6.2369977e-08 7.3359139e-08 4.4956284e-08
7.2575000e+00 1.6474880e-08 1.1411226e-10 4.5195840e-09 -4.7017279e-10 3.5509417e-10 -4.8045160e-10 1.0955266e-06 7.6634600e-09 2.7668100e-07 6.2361463e-08 7.3416018e-08 4.4906263e-08
7.2611111e+00 1.6500882e-08 -2.6680663e-10 5.3521984e-09 3.9158142e-10 1.6994805e-10 1.8718751e-11 1.0990343e-06 7.6725567e-09 2.7764473e-07 6.2418030e-08 7.3493940e-08 4.4842576e-08
7.2647222e+00 1.6538409e-08 3.5077593e-10 4.6432840e-09 1.3058289e-10 5.4933412e-10 -6.0659461e-10 1.1028212e-06 7.6690036e-09 2.7884493e-07 6.2387678e-08 7.3562700e-08 4.4700892e-08
7.2686111e+00 1.6583633e-08 -3.8123114e-10 6.9156170e-09 -3.9074963e-10 4.0035050e-11 -6.0783925e-10 1.1063435e-06 7.6697696e-09 2.8009171e-07 6.2348830e-08 7.3608613e-08 4.4732005e-08
7.2722222e+00 1.6593271e-08 3.8830195e-10 6.0155138e-09 3.2159758e-11 3.8377891e-10 8.9503171e-10 1.1098699e-06 7.6994165e-09 2.8114430e-07 6.2419866e-08 7.3720817e-08 4.4898477e-08
7.2758333e+00 1.6622167e-08 -1.1463847e-10 4.9016220e-09 6.2355488e-10 6.5194430e-10 6.4162897e-10 1.1134039e-06 7.6972735e-09 2.8209411e-07 6.2505649e-08 7.3812418e-08 4.4942496e-08
7.2794444e+00 1.6665004e-08 9.4856948e-11 4.9494673e-09 1.6828280e-10 1.9360941e-10 -2.3529142e-10 1.1172197e-06 7.6989226e-09 2.8309600e-07 6.2557893e-08 7.3849468e-08 4.4955619e-08
7.2833333e+00 1.6709446e-08 -8.0721909e-11 4.6996120e-09 2.7952946e-10 1.2396019e-10 3.4776595e-10 1.1226854e-06 7.6895261e-09 2.8452149e-07 6.2675062e-08 7.3936926e-08 4.4981038e-08
7.2888889e+00 1.6754256e-08 2.4343146e-11 4.9103881e-09 4.2347932e-10 4.0078906e-10 -1.9524762e-10 1.1262459e-06 7.6276208e-09 2.8543389e-07 6.2722082e-08 7.4004178e-08 4.4988540e-08
7.2925000e+00 1.6782320e-08 -5.9577684e-10 4.5527369e-09 1.0551751e-11 2.1999565e-10 2.6449688e-10 1.1298126e-06 7.5412397e-09 2.8636856e-07 6.2633801e-08 7.4026067e-08 4.5108927e-08
7.2961111e+00 1.6812951e-08 -2.0158692e-10 5.1413648e-09 -8.2544738e-10 -1.7940981e-11 8.4676988e-10 1.1333859e-06 7.5099797e-09 2.8732544e-07 6.2560664e-08 7.4100172e-08 4.5156714e-08
7.2997222e+00 1.6844511e-08 -8.6966567e-11 4.7829756e-09 1.5033643e-10 7.0198788e-10 -4.0565932e-10 1.1372411e-06 7.4927819e-09 2.8829707e-07 6.2626615e-08 7.4245571e-08 4.5032736e-08
7.3036111e+00 1.6874137e-08 -6.0443371e-11 4.5746722e-09 4.1495500e-10 5.4428824e-10 -6.5701214e-10 1.1408265e-06 7.4453954e-09 2.8920150e-07 6.2643679e-08 7.4294950e-08 4.5003294e-08
7.3072222e+00 1.6898032e-08 -3.7697034e-10 4.8057856e-09 -2.5743779e-10 -8.8484979e-11 3.8523844e-10 1.1444167e-06 7.4197881e-09 2.9018942e-07 6.2638334e-08 7.4361337e-08 4.4978265e-08
7.3108333e+00 1.6918531e-08 1.4059496e-10 5.4405325e-09 2.0809477e-10 7.0128847e-10 -6.1627935e-10 1.1480112e-06 7.4112698e-09 2.9118167e-07 6.2672070e-08 7.4408861e-08 4.4957615e-08
7.3144444e+00 1.6938250e-08 -2.1922585e-10 4.8507661e-09 1.0331432e-10 -2.6260713e-10 4.2566697e-10 1.1518868e-06 7.3829391e-09 2.9216179e-07 6.2715488e-08 7.4407477e-08 4.4871893e-08
7.3183333e+00 1.6959552e-08 -2.3608401e-11 4.5885319e-09 2.6884300e-10 2.5074612e-10 -1.1604229e-09 1.1554922e-06 7.3376447e-09 2.9310644e-07 6.2705683e-08 7.4426864e-08 4.4801229e-08
7.3219444e+00 1.6999476e-08 -3.9449375e-10 5.2090454e-09 -3.5934837e-10 -7.1784649e-11 5.0813839e-10 1.1591056e-06 7.2914926e-09 2.9406943e-07 6.2624350e-08 7.4558619e-08 4.4870539e-08
7.3255556e+00 1.7035800e-08 -3.1525599e-11 4.7787875e-09 -3.9141677e-10 1.2879823e-09 1.3164423e-10 1.1627263e-06 7.2840932e-09 2.9498659e-07 6.2600856e-08 7.4814717e-08 4.4858310e-08
7.3291667e+00 1.7068527e-08 -3.6776965e-11 4.7336317e-09 1.7454716e-10 1.0760017e-09 -2.4452376e-10 1.1666321e-06 7.3048944e-09 2.9601481e-07 6.2589051e-08 7.4961138e-08 4.4903538e-08
7.3330556e+00 1.7093045e-08 2.1507375e-10 5.1690476e-09 -2.7573546e-10 1.7903718e-10 6.3218775e-10 1.1702653e-06 7.3122162e-09 2.9697208e-07 6.2558885e-08 7.5002097e-08 4.4945331e-08
7.3366667e+00 1.7128728e-08 -1.4748815e-10 4.7594017e-09 -2.7160542e-12 1.9903848e-10 -2.4640290e-10 1.1739075e-06 7.2881701e-09 2.9788870e-07 6.2697427e-08 7.4998829e-08 4.4955254e-08
7.3402778e+00 1.7177370e-08 -7.4476003e-11 4.7474723e-09 1.2815645e-09 -2.2920417e-10 3.3799716e-10 1.1795258e-06 7.2272578e-09 2.9929485e-07 6.2994936e-08 7.5076759e-08 4.5012227e-08
7.3458333e+00 1.7220281e-08 -2.9099764e-10 4.7321929e-09 5.0348871e-10 6.9678290e-10 3.8442992e-12 1.1831849e-06 7.2009132e-09 3.0023441e-07 6.2986717e-08 7.5172647e-08 4.5026460e-08
7.3494444e+00 1.7245207e-08 4.7816329e-11 5.0125672e-09 -5.7935654e-10 1.8834074e-10 1.2753462e-10 1.1868487e-06 7.2248268e-09 3.0119952e-07 6.2862591e-08 7.5208866e-08 4.4963574e-08
7.3530556e+00 1.7265110e-08 1.7292526e-10 4.9972622e-09 -5.6641967e-10 1.4599295e-10 -7.0802162e-10 1.1907983e-06 7.1592463e-09 3.0224054e-07 6.2780560e-08 7.5329781e-08 4.4885819e-08
7.3569444e+00 1.7279440e-08 -7.3504422e-10 5.0285904e-09 -1.3670365e-10 8.9041697e-10 4.1546785e-11 1.1944703e-06 7.0325571e-09 3.0317005e-07 6.2711728e-08 7.5521327e-08 4.4962587e-08
7.3605556e+00 1.7307715e-08 -4.3439418e-10 4.6118870e-09 -4.9866845e-10 8.7769622e-10 6.6708687e-10 1.1981482e-06 6.9625313e-09 3.0407164e-07 6.2738611e-08 7.5632418e-08 4.4976005e-08
7.3641667e+00 1.7335257e-08 -2.1199833e-10 4.7391329e-09 7.4681273e-10 1.4776469e-10 -5.4322690e-10 1.2021154e-06 6.8966237e-09 3.0510213e-07 6.2818561e-08 7.5674411e-08 4.4912493e-08
7.3680556e+00 1.7363133e-08 -3.5292383e-10 5.1853771e-09 -6.1521376e-11 2.1217771e-10 -1.1695478e-12 1.2058063e-06 6.8212528e-09 3.0610127e-07 6.2854143e-08 7.5765070e-08 4.4939262e-08
7.3716667e+00 1.7402266e-08 -3.4280778e-10 5.1772903e-09 3.8996701e-10 6.2467184e-10 2.4827314e-10 1.2095046e-06 6.7916223e-09 3.0708484e-07 6.3033150e-08 7.5891373e-08 4.5105931e-08
7.3752778e+00 1.7431970e-08 6.9295565e-11 5.0239767e-09 1.2624112e-09 5.4120490e-10 1.2902084e-09 1.2132077e-06 6.7725862e-09 3.0807998e-07 6.3122457e-08 7.5963330e-08 4.5127779e-08
7.3788889e+00 1.7448577e-08 -2.4501357e-10 5.2972460e-09 -4.3804234e-10 1.2301165e-10 -1.0885336e-09 1.2172000e-06 6.7361328e-09 3.0917705e-07 6.3178499e-08 7.6015065e-08 4.4971140e-08
7.3827778e+00 1.7469679e-08 -6.7443559e-11 5.2684111e-09 9.1840076e-10 3.2043254e-10 -2.5408967e-10 1.2209125e-06 6.6924520e-09 3.1020073e-07 6.3371365e-08 7.6088748e-08 4.5002088e-08
7.3863889e+00 1.7498653e-08 -3.3576440e-10 5.3488399e-09 8.6189840e-10 3.5971516e-10 5.3976387e-10 1.2246324e-06 6.6614132e-09 3.1118103e-07 6.3540613e-08 7.6215221e-08 4.5032888e-08
7.3900000e+00 1.7539671e-08 4.9253065e-11 4.8184906e-09 7.0039666e-10 8.0772774e-10 -2.5545630e-10 1.2283607e-06 6.6839970e-09 3.1212426e-07 6.3696007e-08 7.6294395e-08 4.5036307e-08
7.3936111e+00 1.7577327e-08 1.5921244e-10 4.9644374e-09 7.3400201e-10 -7.6892985e-11 2.8701580e-10 1.2323846e-06 6.7126251e-09 3.1319140e-07 6.3711728e-08 7.6343625e-08 4.5059450e-08
7.3975000e+00 1.7617211e-08 8.6171041e-11 5.3129639e-09 -5.9924814e-10 4.9886406e-10 -8.8641480e-11 1.2361292e-06 6.7167763e-09 3.1419756e-07 6.3680328e-08 7.6474518e-08 4.5085319e-08
7.4011111e+00 1.7654024e-08 -4.7852344e-11 5.1225360e-09 3.0939992e-10 7.0937970e-10 3.2743057e-10 1.2419051e-06 6.7118265e-09 3.1574275e-07 6.3891607e-08 7.6749622e-08 4.5187246e-08
7.4066667e+00 1.7708734e-08 1.8153841e-11 5.2944814e-09 9.5827602e-10 9.4124513e-10 2.8413370e-10 1.2456703e-06 6.7251261e-09 3.1677994e-07 6.4001927e-08 7.6867375e-08 4.5144702e-08
7.4102778e+00 1.7755909e-08 1.0461148e-10 5.4629604e-09 6.0066607e-11 1.4570786e-10 -6.7684823e-10 1.2494461e-06 6.7240191e-09 3.1780874e-07 6.3997634e-08 7.6927956e-08 4.5052261e-08
7.4138889e+00 1.7809267e-08 -1.1483033e-10 5.2073289e-09 -9.9697360e-11 4.1349613e-10 -1.7645468e-10 1.2532342e-06 6.7208457e-09 3.1883701e-07 6.3872633e-08 7.7003168e-08 4.5090644e-08
7.4175000e+00 1.7871118e-08 8.5538065e-11 5.4575709e-09 -1.0541592e-09 2.8077226e-10 5.3075923e-10 1.2573231e-06 6.7614571e-09 3.1991811e-07 6.3709191e-08 7.7085983e-08 4.5058729e-08
7.4213889e+00 1.7892109e-08 2.6255955e-10 4.9542553e-09 -3.4676673e-10 4.2907154e-10 -8.0431745e-10 1.2611240e-06 6.7651853e-09 3.2088918e-07 6.3688026e-08 7.7217985e-08 4.4902449e-08
7.4250000e+00 1.7908868e-08 -2.2814560e-10 5.1173968e-09 1.5139467e-10 7.8941142e-10 -6.3826755e-10 1.2649295e-06 6.7603531e-09 3.2187885e-07 6.3687804e-08 7.7267098e-08 4.4809277e-08
7.4286111e+00 1.7936129e-08 1.8354043e-10 5.1471479e-09 -1.5344922e-10 -3.3606894e-10 -2.2178191e-10 1.2687416e-06 6.8404018e-09 3.2293952e-07 6.3626706e-08 7.7203412e-08 4.4711513e-08
7.4322222e+00 1.7969946e-08 5.5537077e-10 5.8536577e-09 -4.1052339e-10 -2.5179842e-10 -6.8065675e-10 1.2728546e-06 6.9401660e-09 3.2413671e-07 6.3577395e-08 7.7237832e-08 4.4615820e-08
7.4361111e+00 1.8003681e-08 2.9975115e-10 5.6763181e-09 -1.2148571e-11 5.4682716e-10 -1.3957010e-10 1.2766798e-06 7.0236884e-09 3.2526917e-07 6.3470921e-08 7.7332130e-08 4.4671397e-08
7.4397222e+00 1.8026960e-08 4.7122526e-10 6.0691545e-09 -9.7068702e-10 3.2362095e-10 6.5259373e-10 1.2805122e-06 7.0222566e-09 3.2635063e-07 6.3347315e-08 7.7443531e-08 4.4699635e-08
7.4433333e+00 1.8070620e-08 -4.8444167e-10 5.1473552e-09 -1.7029043e-10 7.0469165e-10 -3.9193806e-10 1.2846489e-06 6.9861752e-09 3.2741052e-07 6.3408924e-08 7.7471280e-08 4.4705461e-08
7.4472222e+00 1.8110736e-08 1.7517242e-10 5.0602979e-09 6.9836554e-10 -4.6684423e-10 4.4187169e-10 1.2884960e-06 7.0150986e-09 3.2849168e-07 6.3372139e-08 7.7455031e-08 4.4629412e-08
7.4508333e+00 1.8125980e-08 9.1812732e-11 6.1531147e-09 -1.0379222e-09 3.1685487e-10 -1.1438630e-09 1.2923488e-06 6.9907769e-09 3.2962853e-07 6.3256540e-08 7.7471838e-08 4.4508048e-08
7.4544444e+00 1.8163874e-08 -3.1632050e-10 5.6378612e-09 -2.9136399e-11 -1.6171342e-10 2.3580345e-11 1.2962111e-06 6.9904390e-09 3.3069443e-07 6.3229002e-08 7.7492580e-08 4.4495021e-08
7.4580556e+00 1.8216079e-08 3.1320072e-10 5.4172789e-09 -2.2506691e-10 3.5317610e-10 -1.4382245e-10 1.3021790e-06 7.0270009e-09 3.3220316e-07 6.3002213e-08 7.7541899e-08 4.4398144e-08
7.4636111e+00 1.8321559e-08 -9.3829379e-11 4.7539033e-09 -1.1356683e-09 -5.7261888e-11 -4.3743941e-10 1.3060730e-06 7.0239002e-09 3.3314343e-07 6.2805882e-08 7.7554454e-08 4.4375604e-08
7.4672222e+00 1.8356970e-08 6.5208356e-11 4.9983353e-09 -6.7661586e-10 1.7315976e-10 2.2937674e-10 1.3102763e-06 6.9387431e-09 3.3427007e-07 6.2661054e-08 7.7627497e-08 4.4326773e-08
7.4711111e+00 1.8406827e-08 -7.9512743e-10 5.8520895e-09 -5.6476335e-10 4.5291866e-10 -6.4793365e-10 1.3141900e-06 6.8115824e-09 3.3534938e-07 6.2662679e-08 7.7736859e-08 4.4159331e-08
7.4747222e+00 1.8456686e-08 -3.7866344e-10 5.3421908e-09 5.7976041e-10 5.5657402e-10 -8.9767926e-10 1.3181143e-06 6.7992381e-09 3.3637665e-07 6.2736045e-08 7.7853715e-08 4.4100477e-08
7.4783333e+00 1.8507153e-08 2.6471605e-10 5.3122640e-09 9.7464335e-11 5.2210487e-10 3.5441342e-10 1.3220479e-06 6.8062404e-09 3.3739637e-07 6.2725169e-08 7.7976268e-08 4.4167928e-08
7.4819444e+00 1.8543402e-08 -2.0007909e-10 5.2638685e-09 -1.9785928e-10 6.0914834e-10 2.6821201e-10 1.3262925e-06 6.7777298e-09 3.3874581e-07 6.2644982e-08 7.8086720e-08 4.4152799e-08
7.4858333e+00 1.8581954e-08 -4.4297318e-11 7.7323517e-09 -4.8946041e-10 3.3758157e-10 -3.9789292e-10 1.3302432e-06 6.8077202e-09 3.4015868e-07 6.2611208e-08 7.8281908e-08 4.4170443e-08
7.4894444e+00 1.8630305e-08 3.2113135e-10 6.9214621e-09 1.7770589e-10 1.4641526e-09 5.6075677e-10 1.3342057e-06 6.8845398e-09 3.4138026e-07 6.2592734e-08 7.8498999e-08 4.4264793e-08
7.4930556e+00 1.8692660e-08 3.8797314e-10 5.7483318e-09 -3.4823333e-10 5.3976886e-10 3.1017409e-10 1.3381813e-06 6.9243405e-09 3.4247656e-07 6.2551074e-08 7.8593696e-08 4.4349848e-08
7.4966667e+00 1.8754621e-08 -2.0582205e-11 5.6220893e-09 -3.6325571e-11 3.3435656e-10 4.7494597e-10 1.3421681e-06 6.9091830e-09 3.4357480e-07 6.2669348e-08 7.8668447e-08 4.4380430e-08
7.5002778e+00 1.8796931e-08 -1.1933305e-10 5.7684867e-09 1.1280891e-09 3.5565322e-10 -1.9265487e-10 1.3464691e-06 6.9428925e-09 3.4476918e-07 6.2826528e-08 7.8771961e-08 4.4359620e-08
7.5041667e+00 1.8821201e-08 4.0827140e-10 5.7343808e-09 2.1916986e-10 5.3160828e-10 1.4283781e-11 1.3504676e-06 6.9676927e-09 3.4588195e-07 6.2817708e-08 7.8905309e-08 4.4317473e-08
7.5077778e+00 1.8841585e-08 -1.7934701e-10 5.8068715e-09 -3.0059068e-10 6.9929474e-10 -4.0333354e-10 1.3544731e-06 6.9325469e-09 3.4698393e-07 6.2894652e-08 7.9074724e-08 4.4261697e-08
7.5113889e+00 1.8887194e-08 -1.4507492e-10 5.6224830e-09 1.0108465e-09 8.6454157e-10 -1.1152317e-10 1.3584894e-06 6.9149971e-09 3.4806178e-07 6.3032430e-08 7.9213458e-08 4.4255478e-08
7.5150000e+00 1.8942742e-08 -1.6923604e-11 5.5566302e-09 2.6095103e-10 4.1607229e-10 5.4123880e-11 1.3628279e-06 6.9178800e-09 3.4924973e-07 6.3153462e-08 7.9258919e-08 4.4195064e-08
7.5188889e+00 1.9002858e-08 4.1634373e-11 5.8842661e-09 7.7646161e-10 -2.6402140e-11 -5.7196273e-10 1.3687330e-06 6.8200057e-09 3.5094784e-07 6.3181651e-08 7.9362300e-08 4.4159147e-08
7.5241667e+00 1.9053786e-08 -6.5978779e-10 6.1662342e-09 -5.9842218e-10 6.7933627e-10 3.4512222e-10 1.3730920e-06 6.7318663e-09 3.5214282e-07 6.3120108e-08 7.9472305e-08 4.4181240e-08
7.5280556e+00 1.9071513e-08 -9.5692706e-11 5.3423933e-09 7.0907591e-11 2.6355963e-10 -1.5575536e-10 1.3771469e-06 6.7280915e-09 3.5323484e-07 6.3221069e-08 7.9460850e-08 4.4093052e-08
7.5316667e+00 1.9122183e-08 6.0848527e-11 5.9836354e-09 8.6104465e-10 -3.6929417e-10 -6.5828687e-10 1.3812138e-06 6.7003796e-09 3.5433485e-07 6.3343424e-08 7.9529741e-08 4.4126570e-08
7.5352778e+00 1.9184876e-08 -3.1665074e-10 5.4252777e-09 2.6837997e-10 1.0052123e-09 9.6768324e-10 1.3852907e-06 6.6619686e-09 3.5543205e-07 6.3399532e-08 7.9676238e-08 4.4087696e-08
7.5388889e+00 1.9216451e-08 -3.7912569e-11 5.9544950e-09 2.4954015e-10 3.4706093e-10 -1.3265252e-09 1.3896898e-06 6.6099778e-09 3.5669765e-07 6.3331514e-08 7.9785640e-08 4.4070024e-08
7.5427778e+00 1.9258866e-08 -4.0772281e-10 6.2342167e-09 -8.3254917e-10 5.9067457e-10 1.1750529e-09 1.3937840e-06 6.5657164e-09 3.5790626e-07 6.3192612e-08 7.9880986e-08 4.4161832e-08
7.5463889e+00 1.9305463e-08 -8.4353595e-13 6.3010887e-09 -4.4961963e-10 2.8943666e-10 -3.2759294e-10 1.3978899e-06 6.5907172e-09 3.5907652e-07 6.3146413e-08 7.9910013e-08 4.4072676e-08
7.5500000e+00 1.9368276e-08 2.3162008e-10 5.8364144e-09 2.3161070e-11 -2.1490348e-11 -4.9538794e-10 1.4020071e-06 6.6142260e-09 3.6025363e-07 6.3243102e-08 7.9891892e-08 4.3996936e-08
7.5536111e+00 1.9412399e-08 -1.4615868e-11 6.3721702e-09 8.6935484e-10 -1.4577814e-10 -2.0374423e-10 1.4064507e-06 6.6014488e-09 3.6152241e-07 6.3286254e-08 7.9887420e-08 4.3890884e-08
7.5575000e+00 1.9452713e-08 -9.4903150e-11 5.8472865e-09 -4.9947910e-10 1.0744297e-10 -7.0527483e-10 1.4105896e-06 6.5513680e-09 3.6270204e-07 6.3225529e-08 7.9911171e-08 4.3837413e-08
7.5611111e+00 1.9532368e-08 -3.6738105e-10 6.3873794e-09 -6.1057842e-11 1.1180009e-10 2.1169242e-10 1.4147438e-06 6.5126537e-09 3.6388781e-07 6.3242829e-08 7.9924728e-08 4.3883332e-08
7.5647222e+00 1.9596525e-08 1.0018142e-11 5.9109788e-09 2.2074821e-10 1.3341739e-11 2.1217801e-10 1.4189104e-06 6.4960458e-09 3.6499717e-07 6.3209645e-08 7.9903040e-08 4.3757240e-08
7.5683333e+00 1.9649574e-08 -1.6332160e-10 5.5950073e-09 -5.2705959e-10 -2.1353939e-10 -1.3761021e-09 1.4234090e-06 6.4410822e-09 3.6621740e-07 6.3145501e-08 7.9877941e-08 4.3674617e-08
7.5722222e+00 1.9696668e-08 -3.0779474e-10 6.1568024e-09 -2.2745743e-11 -1.5933055e-12 6.6790319e-10 1.4275959e-06 6.4041211e-09 3.6738698e-07 6.3246742e-08 7.9909290e-08 4.3765023e-08
7.5758333e+00 1.9740628e-08 -3.3385063e-11 5.9735913e-09 9.5727339e-10 2.9096198e-10 1.6661264e-10 1.4340548e-06 6.4453476e-09 3.6909063e-07 6.3441773e-08 7.9963307e-08 4.3688282e-08
7.5813889e+00 1.9803548e-08 2.8074405e-10 5.5116869e-09 2.1291683e-10 3.3139945e-11 -6.2706016e-10 1.4382637e-06 6.4512873e-09 3.7018909e-07 6.3405990e-08 8.0031997e-08 4.3588393e-08
7.5850000e+00 1.9841107e-08 -2.2591568e-10 5.8811970e-09 -5.4322660e-10 6.0092155e-10 -2.9498951e-10 1.4424835e-06 6.4084203e-09 3.7158605e-07 6.3372160e-08 8.0143443e-08 4.3407087e-08
7.5886111e+00 1.9906074e-08 -1.6977958e-10 8.6075840e-09 2.3095240e-10 4.2781763e-10 -1.3786045e-09 1.4470407e-06 6.4691246e-09 3.7365257e-07 6.3363152e-08 8.0278418e-08 4.3270491e-08
7.5925000e+00 1.9952705e-08 6.9010200e-10 1.1294740e-08 -3.0816689e-10 7.2910769e-10 2.0778250e-10 1.4512803e-06 6.5271678e-09 3.7557261e-07 6.3394271e-08 8.0412252e-08 4.3238412e-08
7.5961111e+00 1.9980095e-08 -1.5431906e-10 8.6191994e-09 5.9542543e-10 5.0628704e-10 -5.0390029e-10 1.4555281e-06 6.5368356e-09 3.7704748e-07 6.3461848e-08 8.0499087e-08 4.3120059e-08
7.5997222e+00 2.0031216e-08 2.4356047e-10 6.6775929e-09 2.8362419e-11 2.9526562e-10 -5.8858771e-10 1.4597868e-06 6.5646572e-09 3.7829757e-07 6.3554745e-08 8.0600963e-08 4.3015108e-08
7.6033333e+00 2.0082180e-08 1.3254898e-11 6.2879328e-09 8.2914416e-10 6.4512706e-10 -3.8018860e-10 1.4643851e-06 6.5413330e-09 3.7960390e-07 6.3616328e-08 8.0684553e-08 4.3106288e-08
7.6072222e+00 2.0135607e-08 -2.1317662e-10 6.2930829e-09 -3.0129088e-10 7.1359852e-11 1.1617286e-09 1.4686636e-06 6.4898784e-09 3.8080939e-07 6.3583036e-08 8.0794989e-08 4.3172607e-08
7.6108333e+00 2.0164952e-08 -2.6178915e-10 6.2098448e-09 -6.0230921e-12 9.4804612e-10 -5.4955000e-10 1.4729495e-06 6.4508494e-09 3.8201406e-07 6.3577724e-08 8.0855331e-08 4.3089627e-08
7.6144444e+00 2.0204026e-08 -9.8478756e-11 6.2846095e-09 -4.3008172e-11 -3.9104072e-10 -2.1642148e-10 1.4772446e-06 6.4749257e-09 3.8322086e-07 6.3544950e-08 8.0856957e-08 4.3065276e-08
7.6180556e+00 2.0251970e-08 3.2072212e-10 6.2319096e-09 -2.5951881e-10 4.0604417e-10 -8.3576231e-12 1.4818822e-06 6.4727803e-09 3.8451474e-07 6.3536759e-08 8.0917044e-08 4.3063134e-08
7.6219444e+00 2.0310410e-08 -3.3911128e-10 6.2292097e-09 1.8930643e-10 1.0899508e-10 -1.0001832e-11 1.4862001e-06 6.4446244e-09 3.8568457e-07 6.3510041e-08 8.0966119e-08 4.3083623e-08
7.6255556e+00 2.0360643e-08 7.9210258e-11 5.9038212e-09 -4.3593400e-10 3.4400398e-10 1.9912798e-10 1.4905283e-06 6.4517271e-09 3.8688242e-07 6.3506296e-08 8.1098848e-08 4.3212488e-08
7.6291667e+00 2.0407154e-08 -1.3646715e-11 6.5198696e-09 4.0136338e-10 8.8118658e-10 9.9039870e-10 1.4952004e-06 6.4561372e-09 3.8819117e-07 6.3622259e-08 8.1219764e-08 4.3355989e-08
7.6330556e+00 2.0456469e-08 5.1447368e-11 6.0845072e-09 5.9261105e-10 1.5523650e-10 2.3960953e-10 1.4995497e-06 6.4233153e-09 3.8942196e-07 6.3634152e-08 8.1205392e-08 4.3380702e-08
7.6366667e+00 2.0510871e-08 -3.5441890e-10 6.6807282e-09 -4.8283563e-10 -2.8790210e-10 -1.1484204e-11 1.5062652e-06 6.3635895e-09 3.9139332e-07 6.3563897e-08 8.1185436e-08 4.3341866e-08
7.6422222e+00 2.0604045e-08 -3.9359025e-12 6.6093443e-09 6.1306635e-11 1.6816578e-10 -2.2153741e-10 1.5106462e-06 6.3877388e-09 3.9261753e-07 6.3659136e-08 8.1255952e-08 4.3311757e-08
7.6458333e+00 2.0661169e-08 2.2685293e-10 6.0877678e-09 8.1782160e-10 4.8275320e-10 -5.6385969e-11 1.5150401e-06 6.3571827e-09 3.9383260e-07 6.3742862e-08 8.1286526e-08 4.3349301e-08
7.6494444e+00 2.0725713e-08 -5.0890943e-10 6.5145611e-09 -4.4963993e-11 -2.0053226e-10 4.0294124e-10 1.5197868e-06 6.2704954e-09 3.9515214e-07 6.3721092e-08 8.1295515e-08 4.3287500e-08
7.6533333e+00 2.0790596e-08 -2.3412460e-10 6.1936301e-09 -1.4163144e-10 2.7758188e-10 -9.3266133e-10 1.5242072e-06 6.1879320e-09 3.9630846e-07 6.3733654e-08 8.1285421e-08 4.3166561e-08
7.6569444e+00 2.0846233e-08 -5.2799895e-10 5.7993991e-09 2.5758478e-10 -3.7075822e-10 -1.8369902e-10 1.5286396e-06 6.1610044e-09 3.9751078e-07 6.3777776e-08 8.1276301e-08 4.3045541e-08
7.6605556e+00 2.0903183e-08 2.7943635e-10 6.6705586e-09 1.4969498e-10 2.8657043e-10 -9.3340956e-10 1.5330835e-06 6.1405782e-09 3.9876006e-07 6.3763779e-08 8.1359423e-08 4.2929015e-08
7.6641667e+00 2.0955047e-08 -4.6798614e-10 6.2865334e-09 -2.7890235e-10 4.8071107e-10 -1.4221249e-10 1.5378809e-06 6.0768037e-09 4.0009688e-07 6.3680989e-08 8.1420996e-08 4.3046718e-08
7.6680556e+00 2.1004196e-08 -7.8652090e-11 6.5882162e-09 -4.3072296e-10 4.7055183e-11 1.1510920e-09 1.5423473e-06 6.0974523e-09 4.0135489e-07 6.3581203e-08 8.1477076e-08 4.3214596e-08
7.6716667e+00 2.1065541e-08 2.6925439e-10 6.4593664e-09 -4.9037621e-10 4.7060840e-10 3.9855271e-10 1.5468280e-06 6.1528388e-09 4.0254940e-07 6.3459193e-08 8.1573556e-08 4.3264676e-08
7.6752778e+00 2.1138518e-08 2.4200597e-10 5.9296515e-09 -6.3586706e-10 4.1997861e-10 6.3727352e-11 1.5513256e-06 6.1360944e-09 4.0373461e-07 6.3421198e-08 8.1687798e-08 4.3228693e-08
7.6788889e+00 2.1225532e-08 -3.9657007e-10 6.3629525e-09 2.8513920e-10 6.3456329e-10 -3.9587977e-10 1.5561858e-06 6.0721157e-09 4.0505333e-07 6.3425221e-08 8.1773380e-08 4.3116826e-08
7.6827778e+00 2.1283791e-08 -1.5181916e-10 6.3373761e-09 -2.5065359e-10 9.8991955e-11 -5.6297907e-10 1.5607109e-06 6.0588821e-09 4.0635043e-07 6.3386078e-08 8.1776036e-08 4.3067185e-08
7.6863889e+00 2.1338317e-08 2.9663288e-11 7.1157290e-09 -1.1067199e-10 -7.4472171e-11 1.0475305e-10 1.5652480e-06 6.0317402e-09 4.0767210e-07 6.3384009e-08 8.1826124e-08 4.2994693e-08
7.6900000e+00 2.1396998e-08 -2.8020385e-10 6.5921923e-09 9.1578694e-11 5.3681870e-10 -7.7390881e-10 1.5698006e-06 5.9857410e-09 4.0893845e-07 6.3329465e-08 8.1848584e-08 4.2930864e-08
7.6936111e+00 2.1484749e-08 -1.4440469e-10 6.5419593e-09 -5.9506479e-10 -3.2949159e-10 1.8471617e-10 1.5771913e-06 5.8911965e-09 4.1101247e-07 6.3133268e-08 8.1730615e-08 4.2871331e-08
7.6994444e+00 2.1609917e-08 -3.9584919e-10 6.7743277e-09 -5.2606024e-10 -3.4461531e-10 -5.2490313e-10 1.5817869e-06 5.8455528e-09 4.1232938e-07 6.3001646e-08 8.1713944e-08 4.2784545e-08
7.7030556e+00 2.1677054e-08 -2.5477376e-11 6.8842187e-09 -6.8890814e-10 1.9072447e-10 -2.7620361e-10 1.5863966e-06 5.8046470e-09 4.1364743e-07 6.2865787e-08 8.1819116e-08 4.2688584e-08
7.7066667e+00 2.1741658e-08 -3.5211442e-10 6.7861786e-09 -5.6518207e-10 7.8009303e-10 -6.0959180e-10 1.5910199e-06 5.6861020e-09 4.1495501e-07 6.2824585e-08 8.1865387e-08 4.2606101e-08
7.7102778e+00 2.1806084e-08 -7.4214724e-10 6.7755709e-09 1.8486068e-10 -3.5297000e-10 -1.5178279e-10 1.5956560e-06 5.5931691e-09 4.1626478e-07 6.2747169e-08 8.1780625e-08 4.2514340e-08
7.7138889e+00 2.1862553e-08 -1.1569518e-10 6.8089598e-09 -8.9946882e-10 -4.2945479e-10 -6.9524709e-10 1.6006606e-06 5.4813665e-09 4.1764614e-07 6.2558797e-08 8.1755423e-08 4.2405534e-08
7.7177778e+00 2.1909040e-08 -8.4261293e-10 6.4946078e-09 -7.1514908e-10 2.1344369e-10 -2.3737334e-10 1.6053192e-06 5.3666822e-09 4.1891031e-07 6.2423857e-08 8.1755403e-08 4.2439890e-08
7.7213889e+00 2.1971251e-08 -2.1601189e-10 6.6169397e-09 -5.3044896e-10 -2.1363359e-10 5.5450531e-10 1.6099916e-06 5.3406656e-09 4.2020292e-07 6.2305368e-08 8.1712533e-08 4.2532931e-08
7.7250000e+00 2.2038667e-08 -2.4140991e-11 6.7895360e-09 -5.6330040e-10 -1.8208681e-10 3.0433418e-10 1.6146789e-06 5.3399043e-09 4.2153660e-07 6.2225290e-08 8.1657361e-08 4.2621363e-08
7.7286111e+00 2.2111765e-08 1.7113937e-11 7.0429880e-09 -1.7588221e-10 -3.2719720e-10 5.1196099e-10 1.6197440e-06 5.3949965e-09 4.2332659e-07 6.2070653e-08 8.1720383e-08 4.2682588e-08
7.7325000e+00 2.2189107e-08 4.5510413e-10 1.0196065e-08 -1.1495739e-09 8.6738902e-10 1.2821077e-11 1.6244627e-06 5.4682664e-09 4.2504639e-07 6.1938909e-08 8.1860548e-08 4.2599242e-08
7.7361111e+00 2.2257313e-08 2.2123383e-10 7.6410985e-09 -6.6525782e-11 4.2644328e-10 -7.8216189e-10 1.6291953e-06 5.5136680e-09 4.2648060e-07 6.1992747e-08 8.1909929e-08 4.2456989e-08
7.7397222e+00 2.2319879e-08 1.9785785e-10 7.2340316e-09 5.6348960e-10 2.9382239e-11 -5.3094248e-10 1.6339411e-06 5.4764901e-09 4.2785119e-07 6.1997439e-08 8.1955056e-08 4.2341660e-08
7.7433333e+00 2.2381401e-08 -5.4103848e-10 6.9811920e-09 -5.2017740e-10 3.8717253e-10 -5.3363410e-10 1.6390672e-06 5.3795904e-09 4.2928814e-07 6.1862444e-08 8.2026977e-08 4.2260960e-08
7.7472222e+00 2.2453396e-08 -2.8953081e-10 6.8578673e-09 -6.3692586e-10 2.2929560e-10 -1.5807984e-10 1.6438430e-06 5.3393766e-09 4.3059155e-07 6.1804587e-08 8.2090593e-08 4.2140738e-08
7.7508333e+00 2.2530469e-08 -8.1672954e-11 6.6606382e-09 1.0286735e-10 3.5792406e-10 -9.5166534e-10 1.6486361e-06 5.3083848e-09 4.3188666e-07 6.1940493e-08 8.2143671e-08 4.2038391e-08
7.7544444e+00 2.2616917e-08 -2.0440544e-10 6.7717401e-09 1.1516482e-09 1.3202475e-10 6.9219805e-12 1.6560428e-06 5.2237412e-09 4.3395522e-07 6.2070310e-08 8.2227716e-08 4.2110074e-08
7.7600000e+00 2.2730143e-08 -3.0345652e-10 7.1736252e-09 -3.7274738e-10 3.7224922e-10 4.2317922e-10 1.6608763e-06 5.1971601e-09 4.3528178e-07 6.1949209e-08 8.2244715e-08 4.2070585e-08
7.7636111e+00 2.2796800e-08 5.8092786e-11 6.5849823e-09 -7.4510492e-10 -2.1534303e-10 -7.8769314e-10 1.6660989e-06 5.1829201e-09 4.3665088e-07 6.1780736e-08 8.2238092e-08 4.1901336e-08
7.7675000e+00 2.2881803e-08 -1.8015014e-10 6.6006284e-09 -6.9894886e-10 1.5857507e-10 -6.6301456e-10 1.6709653e-06 5.1242174e-09 4.3799610e-07 6.1733908e-08 8.2383993e-08 4.1748669e-08
7.7711111e+00 2.2955997e-08 -3.6172087e-10 7.3514341e-09 2.6668528e-10 1.1882030e-09 -7.4621729e-10 1.6758469e-06 5.0593213e-09 4.3939785e-07 6.1792908e-08 8.2529399e-08 4.1632002e-08
7.7747222e+00 2.3024721e-08 -2.3732003e-10 7.1870418e-09 2.7792993e-10 1.5401150e-10 -3.3071121e-10 1.6807420e-06 5.0933663e-09 4.4077848e-07 6.1847951e-08 8.2563119e-08 4.1515158e-08
7.7783333e+00 2.3082886e-08 5.5158157e-10 7.1323958e-09 2.3016524e-10 1.5724436e-10 -7.4785246e-10 1.6860296e-06 5.0990133e-09 4.4228157e-07 6.1909508e-08 8.2656638e-08 4.1321089e-08
7.7822222e+00 2.3164181e-08 -5.0317856e-10 7.3435695e-09 2.9746295e-10 6.4435418e-10 -9.1559360e-10 1.6909564e-06 5.0470678e-09 4.4371254e-07 6.1883217e-08 8.2755375e-08 4.1240121e-08
7.7858333e+00 2.3241808e-08 2.3681682e-11 7.4980237e-09 -5.4014635e-10 2.6706222e-10 1.6819358e-10 1.6958989e-06 5.0023678e-09 4.4517392e-07 6.1779325e-08 8.2794000e-08 4.1267486e-08
7.7894444e+00 2.3313045e-08 -4.3629694e-10 7.6589156e-09 -4.1885728e-10 8.9478279e-11 8.4407326e-11 1.7008563e-06 4.9225920e-09 4.4661352e-07 6.1653130e-08 8.2802645e-08 4.1217900e-08
7.7930556e+00 2.3380882e-08 -3.0009529e-10 7.2720516e-09 -7.4602427e-10 -9.6791367e-12 -5.4211774e-10 1.7062122e-06 4.9672647e-09 4.4815984e-07 6.1497942e-08 8.2826776e-08 4.1164329e-08
7.7969444e+00 2.3463577e-08 6.8300469e-10 7.6202342e-09 -5.8415387e-10 2.1651061e-10 8.2938346e-11 1.7112051e-06 5.0433132e-09 4.4954949e-07 6.1541870e-08 8.2886500e-08 4.1191236e-08
7.8005556e+00 2.3565839e-08 1.8981121e-11 6.7927686e-09 9.8964523e-10 3.3479627e-10 1.6543083e-10 1.7162160e-06 5.0240787e-09 4.5094139e-07 6.1661734e-08 8.2999573e-08 4.1213524e-08
7.8041667e+00 2.3632873e-08 -1.9653026e-10 7.6435172e-09 1.1678338e-10 7.0895102e-10 4.0302742e-11 1.7216276e-06 4.9707292e-09 4.5251802e-07 6.1739840e-08 8.3155299e-08 4.1232440e-08
7.8080556e+00 2.3698855e-08 -2.6075161e-10 7.5407116e-09 5.5270323e-10 6.2583945e-10 1.2183782e-10 1.7266676e-06 4.9112884e-09 4.5396288e-07 6.1815242e-08 8.3242222e-08 4.1249730e-08
7.8116667e+00 2.3772948e-08 -2.8793193e-10 7.4449429e-09 1.4330788e-10 1.7652980e-10 3.7756240e-11 1.7317238e-06 4.8924296e-09 4.5543344e-07 6.1774902e-08 8.3265162e-08 4.1181057e-08
7.8152778e+00 2.3852109e-08 1.1385010e-10 7.8071456e-09 -5.1567260e-10 3.5220674e-11 -6.7165697e-10 1.7395349e-06 4.9069393e-09 4.5775172e-07 6.1840430e-08 8.3350944e-08 4.1263025e-08
7.8208333e+00 2.3971037e-08 -2.6791637e-11 7.8217194e-09 9.0883823e-10 4.7947592e-10 1.1634659e-09 1.7446327e-06 4.8465135e-09 4.5924619e-07 6.1992336e-08 8.3447068e-08 4.1424559e-08
7.8244444e+00 2.4045895e-08 -5.3098462e-10 7.6783918e-09 4.9337327e-10 4.0781787e-10 3.2761440e-10 1.7501408e-06 4.7435588e-09 4.6081466e-07 6.2025303e-08 8.3540080e-08 4.1510848e-08
7.8283333e+00 2.4130348e-08 -3.5148451e-10 7.4272986e-09 -2.1079678e-10 3.8943159e-10 4.1200255e-10 1.7552751e-06 4.7176567e-09 4.6226549e-07 6.2118207e-08 8.3639947e-08 4.1523371e-08
7.8319444e+00 2.4230000e-08 1.1238803e-10 7.6201928e-09 1.0683675e-09 5.3241333e-10 -2.9640608e-10 1.7604308e-06 4.7234242e-09 4.6370223e-07 6.2242988e-08 8.3667833e-08 4.1458731e-08
7.8355556e+00 2.4332410e-08 -5.9149356e-11 7.2810931e-09 8.3458035e-11 -2.7500594e-10 -3.0026707e-10 1.7656069e-06 4.6821062e-09 4.6515551e-07 6.2263775e-08 8.3695499e-08 4.1470717e-08
7.8391667e+00 2.4422260e-08 -3.2224729e-10 7.7918821e-09 1.0841986e-10 5.3039130e-10 4.1090904e-10 1.7708030e-06 4.6885979e-09 4.6659336e-07 6.2234028e-08 8.3760801e-08 4.1437451e-08
7.8427778e+00 2.4520182e-08 3.8217035e-10 7.1209414e-09 -3.8300249e-10 7.2390024e-11 -7.1798140e-10 1.7764224e-06 4.7830531e-09 4.6819032e-07 6.2221613e-08 8.3802931e-08 4.1372122e-08
7.8466667e+00 2.4629315e-08 4.2744552e-10 8.2590913e-09 2.7658712e-10 2.8872967e-10 1.5801725e-10 1.7816627e-06 4.8600786e-09 4.6977777e-07 6.2370266e-08 8.3941739e-08 4.1388205e-08
7.8502778e+00 2.4729907e-08 2.8355958e-10 8.2053949e-09 1.0955994e-09 9.9257061e-10 -9.5598769e-12 1.7869219e-06 4.9269073e-09 4.7139205e-07 6.2510828e-08 8.4056239e-08 4.1566952e-08
7.8538889e+00 2.4807719e-08 3.3331996e-10 8.5373398e-09 2.0189310e-10 6.4356120e-11 1.6595380e-09 1.7921967e-06 5.0288058e-09 4.7296316e-07 6.2642617e-08 8.4074314e-08 4.1709469e-08
7.8575000e+00 2.4876345e-08 6.0728224e-10 7.7576949e-09 1.0146167e-09 1.0248375e-10 -3.4400024e-10 1.7978943e-06 5.0335775e-09 4.7460470e-07 6.2859508e-08 8.4159428e-08 4.1638643e-08
7.8613889e+00 2.4956535e-08 -5.6638247e-10 8.0516850e-09 8.4445197e-10 6.2707044e-10 -2.6308162e-10 1.8032018e-06 5.0349323e-09 4.7610345e-07 6.2990302e-08 8.4222641e-08 4.1608785e-08
7.8650000e+00 2.5035374e-08 5.7888855e-10 7.4928125e-09 3.6287711e-10 -4.3568849e-11 -1.2532805e-11 1.8085266e-06 5.0700052e-09 4.7762506e-07 6.3031732e-08 8.4230809e-08 4.1587809e-08
7.8686111e+00 2.5119848e-08 -2.5513845e-10 8.2888399e-09 1.9552086e-11 1.1896253e-10 -1.8108759e-10 1.8142835e-06 5.0435673e-09 4.7933854e-07 6.2990132e-08 8.4327633e-08 4.1438465e-08
7.8725000e+00 2.5232645e-08 2.8527923e-11 8.2133381e-09 -3.7612011e-10 7.1096304e-10 -1.0990054e-09 1.8221299e-06 4.9885988e-09 4.8164446e-07 6.2967381e-08 8.4380723e-08 4.1295054e-08
7.8777778e+00 2.5334549e-08 -3.7569724e-10 8.1504176e-09 2.3242708e-10 -3.7566110e-10 1.9325333e-10 1.8279319e-06 5.0013098e-09 4.8336772e-07 6.3159945e-08 8.4401439e-08 4.1335267e-08
7.8816667e+00 2.5411623e-08 4.8464861e-10 8.4459194e-09 1.4181262e-09 5.5323006e-10 1.5143274e-10 1.8333366e-06 5.0761098e-09 4.8494896e-07 6.3227498e-08 8.4499836e-08 4.1282201e-08
7.8852778e+00 2.5496449e-08 2.0581233e-10 7.9541415e-09 -7.9456050e-10 3.5504705e-10 -6.4127362e-10 1.8387634e-06 5.1014627e-09 4.8648883e-07 6.3095713e-08 8.4534999e-08 4.1192648e-08
7.8888889e+00 2.5619834e-08 2.8215125e-11 8.0169294e-09 -4.2192238e-10 -3.0460916e-11 -1.8536930e-10 1.8442139e-06 5.0948700e-09 4.8805449e-07 6.3108527e-08 8.4620978e-08 4.1242887e-08
7.8925000e+00 2.5718683e-08 -8.9071479e-11 8.2215219e-09 5.4021161e-10 8.2410669e-10 6.4911208e-10 1.8501053e-06 5.0572872e-09 4.8996609e-07 6.3204020e-08 8.4653453e-08 4.1282260e-08
7.8963889e+00 2.5809533e-08 -2.3306685e-10 1.0188714e-08 2.7829419e-10 -5.4574919e-10 -3.1162865e-10 1.8555950e-06 5.0855596e-09 4.9240719e-07 6.3207981e-08 8.4602671e-08 4.1196873e-08
7.9000000e+00 2.5898749e-08 4.9404344e-10 1.5129598e-08 -2.4172450e-10 7.6992188e-11 -4.7656376e-10 1.8611041e-06 5.1276480e-09 4.9502191e-07 6.3245028e-08 8.4652639e-08 4.1161175e-08
7.9036111e+00 2.5992689e-08 -1.0553564e-10 1.1989286e-08 5.8369594e-10 3.8425832e-10 1.4704305e-10 1.8670597e-06 5.1429656e-09 4.9727358e-07 6.3297437e-08 8.4691359e-08 4.1200391e-08
7.9075000e+00 2.6097008e-08 2.3682937e-10 9.6961504e-09 -1.3447561e-10 -5.2376393e-11 1.8909553e-10 1.8726113e-06 5.2131184e-09 4.9906722e-07 6.3357315e-08 8.4733801e-08 4.1114594e-08
7.9111111e+00 2.6193924e-08 4.1073477e-10 8.9068696e-09 6.8719461e-10 4.4414508e-10 -9.8106909e-10 1.8781848e-06 5.3231437e-09 5.0077083e-07 6.3461475e-08 8.4840423e-08 4.1019458e-08
7.9147222e+00 2.6304164e-08 6.0488399e-10 8.7623706e-09 2.7428181e-10 5.4006190e-10 1.0289517e-10 1.8837823e-06 5.4328079e-09 5.0239650e-07 6.3627426e-08 8.4910901e-08 4.0915035e-08
7.9183333e+00 2.6419052e-08 4.0740118e-10 8.0985553e-09 1.2575710e-09 1.1050081e-10 -1.0667989e-09 1.8898325e-06 5.4453458e-09 5.0410365e-07 6.3736782e-08 8.4941640e-08 4.0860658e-08
7.9222222e+00 2.6498243e-08 -2.9993401e-10 8.3427100e-09 -3.2023558e-10 1.5298261e-10 6.0070402e-10 1.8954691e-06 5.4590936e-09 5.0576536e-07 6.3769546e-08 8.4938446e-08 4.0986266e-08
7.9258333e+00 2.6593721e-08 4.2683725e-10 8.8919075e-09 6.2268004e-10 -1.8246574e-10 5.5875676e-10 1.9011274e-06 5.4410087e-09 5.0746611e-07 6.3926122e-08 8.4899546e-08 4.0930904e-08
7.9294444e+00 2.6702711e-08 -5.9377518e-10 8.7477217e-09 8.2263384e-10 -1.7661445e-10 -1.0697915e-09 1.9098775e-06 5.3325558e-09 5.1005283e-07 6.3992121e-08 8.4891883e-08 4.0650728e-08
7.9350000e+00 2.6869283e-08 -5.6941901e-11 8.6908010e-09 -4.2663866e-10 1.3063947e-10 -6.1126393e-10 1.9155944e-06 5.3060101e-09 5.1173140e-07 6.4021815e-08 8.4941386e-08 4.0549872e-08
7.9386111e+00 2.6979911e-08 -1.8809552e-10 8.7187311e-09 7.0073047e-10 3.2630933e-10 -3.1971765e-10 1.9213347e-06 5.2908213e-09 5.1345312e-07 6.4080119e-08 8.4983045e-08 4.0539256e-08
7.9422222e+00 2.7088309e-08 4.7891072e-11 9.1384056e-09 -1.6253304e-10 5.8231984e-11 2.2172766e-10 1.9275419e-06 5.3552819e-09 5.1535851e-07 6.4072412e-08 8.4942183e-08 4.0542255e-08
7.9461111e+00 2.7202062e-08 5.0462793e-10 9.2120837e-09 9.6468892e-11 -4.0847725e-10 -1.9601897e-10 1.9333278e-06 5.4130763e-09 5.1704626e-07 6.4090164e-08 8.4963630e-08 4.0522234e-08
7.9497222e+00 2.7296715e-08 2.8859446e-11 8.2926503e-09 6.7398847e-11 6.0645308e-10 1.1210658e-11 1.9391331e-06 5.4060071e-09 5.1870313e-07 6.4135022e-08 8.5013859e-08 4.0551633e-08
7.9533333e+00 2.7383869e-08 -9.4113572e-11 8.8918479e-09 3.4667365e-10 -1.4280150e-10 2.6016478e-10 1.9454052e-06 5.3456808e-09 5.2052345e-07 6.4254978e-08 8.4981988e-08 4.0636643e-08
7.9572222e+00 2.7474480e-08 -4.2296912e-10 8.6393177e-09 6.8152243e-10 -1.3038376e-10 4.6848857e-10 1.9512521e-06 5.3160937e-09 5.2214539e-07 6.4292680e-08 8.5025520e-08 4.0598035e-08
7.9608333e+00 2.7598503e-08 1.4985702e-10 8.1828578e-09 -3.3350537e-10 5.3222012e-10 -8.2487200e-10 1.9571237e-06 5.2857739e-09 5.2376603e-07 6.4178633e-08 8.5115841e-08 4.0496148e-08
7.9644444e+00 2.7706106e-08 -4.2973216e-10 8.6258549e-09 -7.1923506e-10 3.0150930e-10 -1.1561742e-10 1.9630165e-06 5.2807009e-09 5.2544468e-07 6.4069223e-08 8.5170481e-08 4.0538786e-08
7.9680556e+00 2.7799999e-08 3.8290470e-10 8.7845456e-09 -2.9070159e-10 2.0285952e-10 5.0919503e-10 1.9693873e-06 5.3721943e-09 5.2727062e-07 6.4092076e-08 8.5333501e-08 4.0603969e-08
7.9719444e+00 2.7920767e-08 4.0132438e-10 8.8006984e-09 4.8657906e-10 1.1944584e-09 4.9516603e-11 1.9753283e-06 5.3844377e-09 5.2900329e-07 6.4113161e-08 8.5567977e-08 4.0546727e-08
7.9755556e+00 2.8038148e-08 -2.8830840e-10 9.1699529e-09 -2.9194112e-10 9.6993428e-10 -5.7790006e-10 1.9812946e-06 5.3336229e-09 5.3081375e-07 6.4138689e-08 8.5629758e-08 4.0480208e-08
7.9791667e+00 2.8159795e-08 -1.8075163e-10 9.6074757e-09 5.2757734e-10 -3.9964312e-10 -3.6127350e-11 1.9872862e-06 5.2899232e-09 5.3266300e-07 6.4247334e-08 8.5611166e-08 4.0553616e-08
7.9827778e+00 2.8275682e-08 -2.2262989e-10 9.5723022e-09 4.7530287e-10 2.2801697e-10 7.1374556e-10 1.9937675e-06 5.2311505e-09 5.3460100e-07 6.4239662e-08 8.5615224e-08 4.0627474e-08
7.9866667e+00 2.8412492e-08 -2.8113655e-10 9.0922196e-09 -5.4106448e-10 -1.9323141e-10 -8.0681888e-11 1.9998150e-06 5.1824843e-09 5.3638100e-07 6.4230515e-08 8.5679200e-08 4.0551528e-08
7.9902778e+00 2.8550015e-08 -1.6808953e-10 9.3694021e-09 4.5663297e-10 7.8377899e-10 -6.2035384e-10 2.0091648e-06 5.1489077e-09 5.3912823e-07 6.4371843e-08 8.5789439e-08 4.0413845e-08
7.9958333e+00 2.8693246e-08 -3.3370508e-11 9.1512435e-09 3.9133343e-10 -1.2234469e-10 -2.0574820e-10 2.0152670e-06 5.1177655e-09 5.4094613e-07 6.4467560e-08 8.5759032e-08 4.0319389e-08
7.9994444e+00 2.8784757e-08 -2.5409562e-10 9.7033816e-09 4.9220728e-10 -1.5833555e-10 -6.6614927e-10 2.0213899e-06 5.1151337e-09 5.4283369e-07 6.4584268e-08 8.5759812e-08 4.0256561e-08
8.0030556e+00 2.8887502e-08 2.2980216e-10 9.8736593e-09 5.8510262e-10 1.6553175e-10 8.6201205e-11 2.0275359e-06 5.2075766e-09 5.4469987e-07 6.4612417e-08 8.5772109e-08 4.0121599e-08
8.0066667e+00 2.9002918e-08 6.2351714e-10 9.4817000e-09 -3.2526824e-10 -5.2013796e-11 -1.3320055e-09 2.0341850e-06 5.2769108e-09 5.4670091e-07 6.4509449e-08 8.5864794e-08 4.0009931e-08
8.0105556e+00 2.9152559e-08 -2.9224570e-11 9.7900288e-09 -5.5731829e-10 8.4645582e-10 3.7485164e-10 2.0403877e-06 5.2705376e-09 5.4853145e-07 6.4443178e-08 8.5979275e-08 4.0014296e-08
8.0141667e+00 2.9271265e-08 -2.9604712e-11 9.1956655e-09 -5.4408573e-11 2.1028874e-10 -3.3456256e-10 2.0466130e-06 5.2446784e-09 5.5047315e-07 6.4507574e-08 8.6026134e-08 3.9996027e-08
8.0177778e+00 2.9365343e-08 -2.0909615e-10 1.0942953e-08 6.4882990e-10 2.2225535e-10 1.6592802e-10 2.0528611e-06 5.2140452e-09 5.5250403e-07 6.4571169e-08 8.6035249e-08 3.9950587e-08
8.0213889e+00 2.9487155e-08 -7.3671492e-11 1.0120632e-08 -6.1796655e-11 -1.3811148e-10 -5.8537613e-10 2.0596186e-06 5.2056137e-09 5.5455061e-07 6.4567190e-08 8.6050288e-08 3.9838115e-08
8.0252778e+00 2.9616134e-08 1.4015029e-12 9.5895986e-09 2.7692724e-11 2.6701577e-10 -3.7866663e-10 2.0659193e-06 5.2236275e-09 5.5643671e-07 6.4444579e-08 8.6011966e-08 3.9728922e-08
8.0288889e+00 2.9730653e-08 1.6487921e-10 9.9724223e-09 -1.1594913e-09 -6.2076266e-10 -6.2927123e-10 2.0722433e-06 5.3079570e-09 5.5833508e-07 6.4282039e-08 8.5982201e-08 3.9633259e-08
8.0325000e+00 2.9836075e-08 6.1354714e-10 9.7168090e-09 -3.4087573e-10 3.4600747e-10 -2.5377433e-10 2.0790793e-06 5.3192818e-09 5.6031934e-07 6.4252893e-08 8.6108382e-08 3.9578630e-08
8.0363889e+00 2.9953989e-08 -5.1647719e-10 9.3931526e-09 9.1053630e-11 7.3555078e-10 -2.1447044e-10 2.0854517e-06 5.2850962e-09 5.6216765e-07 6.4167735e-08 8.6193873e-08 3.9536638e-08
8.0400000e+00 3.0069489e-08 2.0091748e-10 9.7769212e-09 -8.7713022e-10 5.3594469e-11 -1.7314931e-10 2.0918505e-06 5.3325735e-09 5.6405161e-07 6.4127834e-08 8.6235716e-08 3.9408729e-08
8.0436111e+00 3.0201803e-08 2.3733457e-10 9.7629012e-09 5.0881297e-10 3.3264679e-10 -1.0075458e-09 2.0982772e-06 5.3904053e-09 5.6593385e-07 6.4200473e-08 8.6290232e-08 3.9276366e-08
8.0472222e+00 3.0332006e-08 2.9649759e-10 9.7590228e-09 1.6170403e-10 1.7058287e-10 -2.1426855e-10 2.1082166e-06 5.4113346e-09 5.6882727e-07 6.4428070e-08 8.6331220e-08 3.9190575e-08
8.0527778e+00 3.0521490e-08 -1.7092187e-10 9.7471875e-09 1.2038791e-09 7.5342418e-11 -3.0047566e-10 2.1147098e-06 5.4099095e-09 5.7069603e-07 6.4533128e-08 8.6309252e-08 3.9125569e-08
8.0563889e+00 3.0638801e-08 1.5776774e-10 9.6348760e-09 -2.3411879e-10 -2.7812672e-10 -2.9958341e-10 2.1217283e-06 5.5082455e-09 5.7272685e-07 6.4621578e-08 8.6269930e-08 3.9021482e-08
8.0602778e+00 3.0747630e-08 6.8511250e-10 9.9235725e-09 9.9226501e-10 -5.8914232e-11 -5.9258919e-10 2.1282692e-06 5.6064993e-09 5.7458325e-07 6.4776224e-08 8.6383683e-08 3.9024058e-08
8.0638889e+00 3.0861508e-08 2.2184499e-10 9.3304060e-09 4.3523601e-10 1.1089400e-09 6.1636104e-10 2.1348366e-06 5.6446748e-09 5.7644732e-07 6.4974603e-08 8.6564442e-08 3.9139672e-08
8.0675000e+00 3.0998619e-08 1.3054487e-10 1.0003027e-08 1.3959526e-09 5.5960719e-10 4.5084887e-10 2.1414321e-06 5.6456239e-09 5.7834028e-07 6.5180457e-08 8.6711359e-08 3.9218907e-08
8.0711111e+00 3.1124657e-08 -1.2178412e-10 9.6301704e-09 5.0423609e-10 7.9654267e-10 2.8055534e-10 2.1485653e-06 5.6201334e-09 5.8043732e-07 6.5197267e-08 8.6891758e-08 3.9231012e-08
8.0750000e+00 3.1264978e-08 -9.6706196e-11 1.0565970e-08 -3.6015116e-10 7.4973529e-10 -1.7680019e-10 2.1552188e-06 5.6332620e-09 5.8299960e-07 6.5300986e-08 8.7129367e-08 3.9192683e-08
8.0786111e+00 3.1405681e-08 2.1789346e-10 1.6009170e-08 1.3175661e-09 1.4435818e-09 -1.7701141e-10 2.1619009e-06 5.6513659e-09 5.8573224e-07 6.5473650e-08 8.7363313e-08 3.9199176e-08
8.0822222e+00 3.1534183e-08 -5.0780308e-11 1.2332792e-08 2.7625039e-10 7.1592326e-10 2.3695279e-10 2.1686102e-06 5.7021780e-09 5.8799472e-07 6.5469656e-08 8.7436458e-08 3.9187128e-08
8.0858333e+00 3.1661651e-08 5.1981478e-10 1.1132849e-08 -3.1312106e-10 -4.0742457e-11 -3.4817168e-10 2.1758661e-06 5.7933972e-09 5.9048171e-07 6.5425726e-08 8.7526698e-08 3.9135144e-08
8.0897222e+00 3.1801145e-08 2.6206444e-10 1.2818897e-08 -6.3420780e-11 8.1422905e-10 -9.7400906e-11 2.1826321e-06 5.8848368e-09 5.9282726e-07 6.5389493e-08 8.7621476e-08 3.9122935e-08
8.0933333e+00 3.1928732e-08 5.8199350e-10 1.1508349e-08 -2.7103667e-10 6.0646388e-11 -1.5296938e-11 2.1894256e-06 5.9244376e-09 5.9496623e-07 6.5425152e-08 8.7661763e-08 3.9074324e-08
8.0969444e+00 3.2060231e-08 -2.1644812e-10 1.0676329e-08 6.0019494e-10 3.1123442e-10 -4.3342496e-10 2.1967740e-06 5.8523818e-09 5.9719332e-07 6.5495114e-08 8.7787851e-08 3.9002280e-08
8.1008333e+00 3.2211285e-08 -4.0117229e-10 1.0772294e-08 -5.1394811e-13 7.6951434e-10 -1.8409588e-10 2.2036273e-06 5.8686623e-09 5.9920663e-07 6.5496206e-08 8.7949905e-08 3.8903700e-08
8.1044444e+00 3.2341287e-08 5.5145325e-10 1.0109124e-08 1.0590575e-11 7.2637096e-10 -7.2586593e-10 2.2105078e-06 5.9030662e-09 6.0120157e-07 6.5457694e-08 8.8059171e-08 3.8746144e-08
8.1080556e+00 3.2467073e-08 -2.3387854e-10 1.0581675e-08 -3.6608642e-10 2.8223375e-10 -7.2850151e-10 2.2211440e-06 5.9281069e-09 6.0429991e-07 6.5511701e-08 8.8161305e-08 3.8614607e-08
8.1136111e+00 3.2652440e-08 3.8412280e-10 1.0305995e-08 6.9013116e-10 3.3057431e-10 -6.0721071e-11 2.2280901e-06 5.9733594e-09 6.0631737e-07 6.5477598e-08 8.8124232e-08 3.8515544e-08
8.1172222e+00 3.2773467e-08 3.3592980e-11 1.0618402e-08 -1.0049352e-09 -6.7278537e-10 -8.5370224e-10 2.2350643e-06 6.0476410e-09 6.0835307e-07 6.5392459e-08 8.7973318e-08 3.8366628e-08
8.1208333e+00 3.2918078e-08 6.5208335e-10 1.0495181e-08 2.1903781e-10 -7.2026829e-10 -5.2091138e-10 2.2426106e-06 6.1110609e-09 6.1068484e-07 6.5447106e-08 8.7969874e-08 3.8186520e-08
8.1247222e+00 3.3084685e-08 -1.0848440e-10 1.1961644e-08 2.4936806e-10 6.9074721e-10 -1.0228701e-09 2.2496529e-06 6.0979924e-09 6.1292944e-07 6.5512432e-08 8.8051339e-08 3.8019056e-08
8.1283333e+00 3.3247860e-08 -1.2148272e-11 1.1318550e-08 3.5364094e-10 6.1239233e-11 -5.2295228e-10 2.2567275e-06 6.1000528e-09 6.1514747e-07 6.5615906e-08 8.7989528e-08 3.7910158e-08
8.1319444e+00 3.3388872e-08 3.1168128e-11 1.1686083e-08 6.0150139e-10 -6.3180047e-10 -4.8225817e-10 2.2643793e-06 6.1305087e-09 6.1791396e-07 6.5610758e-08 8.7883876e-08 3.7832043e-08
8.1358333e+00 3.3535949e-08 2.2988166e-10 1.4957505e-08 -6.4562283e-10 -2.7379465e-10 -1.8730292e-10 2.2715150e-06 6.0944483e-09 6.2081561e-07 6.5608621e-08 8.7930328e-08 3.7746049e-08
8.1394444e+00 3.3676331e-08 -5.6274650e-10 1.5137387e-08 6.2589739e-10 7.0258388e-10 -6.0648780e-10 2.2786798e-06 6.0874205e-09 6.2343101e-07 6.5654345e-08 8.8022589e-08 3.7623443e-08
8.1430556e+00 3.3810158e-08 4.9787435e-10 1.1988614e-08 -2.0383787e-10 1.4905936e-10 -5.2525230e-10 2.2858730e-06 6.1811155e-09 6.2567128e-07 6.5607840e-08 8.8055191e-08 3.7441730e-08
8.1466667e+00 3.3944044e-08 3.6700280e-10 1.1246714e-08 -2.2543962e-10 1.5187748e-10 -1.1521069e-09 2.2936521e-06 6.2673235e-09 6.2796592e-07 6.5618017e-08 8.8151191e-08 3.7372363e-08
8.1505556e+00 3.4094447e-08 3.7192337e-10 1.0852602e-08 3.1267280e-10 6.7098009e-10 5.5753709e-10 2.3009100e-06 6.3596780e-09 6.3006673e-07 6.5623910e-08 8.8228793e-08 3.7420799e-08
8.1541667e+00 3.4268635e-08 4.8057932e-10 1.0936187e-08 -2.5827488e-10 4.5351732e-11 -1.1043199e-10 2.3082042e-06 6.4484528e-09 6.3216734e-07 6.5735362e-08 8.8350639e-08 3.7406000e-08
8.1577778e+00 3.4436532e-08 3.3888058e-10 1.0850659e-08 1.2870611e-09 1.0793757e-09 -2.6183003e-11 2.3155290e-06 6.5652845e-09 6.3423704e-07 6.5833072e-08 8.8479051e-08 3.7440678e-08
8.1613889e+00 3.4557100e-08 7.3956624e-10 1.0615527e-08 -3.8512041e-10 1.0597007e-10 3.4628906e-10 2.3234461e-06 6.5880310e-09 6.3660374e-07 6.5786807e-08 8.8540972e-08 3.7438689e-08
8.1652778e+00 3.4688769e-08 -5.4459690e-10 1.2177722e-08 -1.1431890e-11 4.2477721e-10 -3.6333563e-10 2.3342419e-06 6.4819485e-09 6.3996712e-07 6.5801619e-08 8.8567601e-08 3.7323510e-08
8.1705556e+00 3.4886849e-08 -1.2539745e-10 1.1690165e-08 1.0498066e-10 -2.5658994e-10 -3.6411268e-10 2.3422382e-06 6.4968192e-09 6.4233899e-07 6.5901090e-08 8.8544881e-08 3.7267759e-08
8.1744444e+00 3.5051457e-08 2.5286033e-10 1.1152850e-08 7.4762219e-10 6.1842290e-11 -1.1375183e-10 2.3496984e-06 6.4915644e-09 6.4450412e-07 6.5862381e-08 8.8586218e-08 3.7229334e-08
8.1780556e+00 3.5217441e-08 -3.0136646e-10 1.1303139e-08 -1.1049343e-09 3.1972765e-10 -2.4093915e-10 2.3571921e-06 6.4827811e-09 6.4685171e-07 6.5723567e-08 8.8629492e-08 3.7136546e-08
8.1816667e+00 3.5367137e-08 2.2029041e-10 1.3045223e-08 -1.7642721e-10 7.9724459e-11 -6.1556506e-10 2.3647173e-06 6.5192868e-09 6.4924221e-07 6.5831489e-08 8.8644700e-08 3.6966840e-08
8.1852778e+00 3.5513591e-08 1.1668449e-10 1.1748234e-08 1.1726323e-09 6.0658827e-11 -9.5095169e-10 2.3728581e-06 6.5830653e-09 6.5163598e-07 6.6000880e-08 8.8658032e-08 3.6783756e-08
8.1891667e+00 3.5688721e-08 4.2998908e-10 1.1305709e-08 2.7929531e-10 5.3613552e-11 -6.1833814e-10 2.3804512e-06 6.6858307e-09 6.5378944e-07 6.6068534e-08 8.8680392e-08 3.6667792e-08
8.1927778e+00 3.5831971e-08 5.1861452e-10 1.1029222e-08 3.4519764e-10 1.5279418e-10 -4.5210369e-10 2.3880741e-06 6.7299482e-09 6.5588062e-07 6.6159520e-08 8.8702181e-08 3.6510974e-08
8.1963889e+00 3.5968668e-08 -1.1137596e-10 1.0659773e-08 4.9467210e-10 4.8327427e-11 -9.9544291e-10 2.3957266e-06 6.6887218e-09 6.5796696e-07 6.6214758e-08 8.8738298e-08 3.6295375e-08
8.2000000e+00 3.6111587e-08 -2.6917585e-10 1.0979055e-08 1.5222482e-11 2.8506029e-10 -9.9469991e-10 2.4040022e-06 6.6467506e-09 6.6023791e-07 6.6326592e-08 8.8755480e-08 3.6111720e-08
8.2038889e+00 3.6269550e-08 -9.0576769e-11 1.0892030e-08 9.4335144e-10 -1.3778156e-10 -5.7948668e-10 2.4117192e-06 6.6854597e-09 6.6238547e-07 6.6345611e-08 8.8724246e-08 3.6026884e-08
8.2075000e+00 3.6418927e-08 4.4789149e-10 1.1381662e-08 -7.6779587e-10 -1.5053223e-10 -2.0361921e-10 2.4194685e-06 6.6678165e-09 6.6456917e-07 6.6353161e-08 8.8672505e-08 3.5964475e-08
8.2111111e+00 3.6572208e-08 -6.1075222e-10 1.1266939e-08 8.3748868e-10 -3.2707687e-10 -3.7245657e-10 2.4272497e-06 6.6485678e-09 6.6681315e-07 6.6360468e-08 8.8498899e-08 3.5897249e-08
8.2147222e+00 3.6720478e-08 4.3307219e-10 1.2006864e-08 -7.7003483e-10 -1.2754427e-09 -2.4809702e-10 2.4356646e-06 6.7279003e-09 6.6926288e-07 6.6231032e-08 8.8408239e-08 3.5902645e-08
8.2186111e+00 3.6879274e-08 2.4692010e-10 1.1586021e-08 -3.3941884e-10 4.9835597e-10 2.9435013e-10 2.4435121e-06 6.7892855e-09 6.7150367e-07 6.6247505e-08 8.8523742e-08 3.5880395e-08
8.2222222e+00 3.7037582e-08 3.1971260e-10 1.1654670e-08 4.9148002e-10 5.6782506e-10 -4.9973824e-10 2.4556547e-06 6.8280439e-09 6.7501984e-07 6.6540073e-08 8.8596774e-08 3.5762629e-08
8.2277778e+00 3.7304460e-08 -8.7161990e-11 1.2049875e-08 1.2639300e-09 -1.2963286e-10 -2.0685557e-10 2.4635933e-06 6.8133257e-09 6.7744066e-07 6.6735656e-08 8.8630699e-08 3.5726943e-08
8.2313889e+00 3.7470466e-08 -4.8697743e-11 1.3057974e-08 5.4145128e-10 4.4278828e-10 -1.2255866e-10 2.4715664e-06 6.8039027e-09 6.7989821e-07 6.6933180e-08 8.8698174e-08 3.5777010e-08
8.2350000e+00 3.7629392e-08 -3.8284643e-11 1.2430913e-08 1.2818477e-09 1.8006135e-10 5.8472016e-10 2.4795730e-06 6.8185518e-09 6.8222477e-07 6.7135692e-08 8.8778761e-08 3.5722799e-08
8.2386111e+00 3.7786622e-08 1.7350753e-10 1.1699313e-08 5.8748957e-10 5.6381316e-10 -1.0851266e-09 2.4882342e-06 6.8603978e-09 6.8470432e-07 6.7132356e-08 8.8854687e-08 3.5605779e-08
8.2425000e+00 3.7967353e-08 1.8517259e-10 1.2180825e-08 -6.1608213e-10 8.6988078e-11 8.2095066e-11 2.4963146e-06 6.9216502e-09 6.8702150e-07 6.7123380e-08 8.8842935e-08 3.5682392e-08
8.2461111e+00 3.8143119e-08 3.8023359e-10 1.1852190e-08 5.3322787e-10 -1.9547264e-10 6.2510080e-10 2.5044330e-06 7.0230931e-09 6.8939761e-07 6.7200887e-08 8.8871413e-08 3.5786042e-08
8.2497222e+00 3.8324935e-08 5.5616281e-10 1.2791919e-08 1.8221981e-10 4.5835083e-10 3.3166809e-10 2.5125889e-06 7.0888134e-09 6.9180005e-07 6.7150884e-08 8.8871880e-08 3.5762747e-08
8.2533333e+00 3.8497266e-08 5.0486514e-11 1.2125342e-08 -6.4378450e-10 -4.5404081e-10 -5.4670132e-10 2.5214124e-06 7.1377159e-09 6.9433425e-07 6.7099305e-08 8.8943979e-08 3.5669318e-08
8.2572222e+00 3.8675418e-08 3.6867773e-10 1.2281168e-08 2.0167391e-10 1.0720313e-09 -2.5411922e-10 2.5296425e-06 7.2152419e-09 6.9672500e-07 6.7146545e-08 8.9057031e-08 3.5668308e-08
8.2608333e+00 3.8845767e-08 3.4694632e-10 1.2514833e-08 2.3438740e-10 -2.8480637e-11 2.4479902e-10 2.5379082e-06 7.2665388e-09 6.9906293e-07 6.7283853e-08 8.9077804e-08 3.5725856e-08
8.2644444e+00 3.9010004e-08 1.2656350e-10 1.1733296e-08 1.0330721e-09 2.2023081e-10 2.8641771e-10 2.5468488e-06 7.2969379e-09 7.0154986e-07 6.7378140e-08 8.9122228e-08 3.5846102e-08
8.2683333e+00 3.9187147e-08 1.3399973e-10 1.2217937e-08 -2.2489921e-10 1.6055028e-10 7.4426203e-10 2.5551921e-06 7.3093389e-09 7.0390201e-07 6.7410918e-08 8.9111227e-08 3.5921405e-08
8.2719444e+00 3.9399914e-08 -1.9528636e-11 1.2177747e-08 5.2746544e-10 -2.6209558e-10 -4.9156056e-11 2.5635769e-06 7.3391607e-09 7.0628904e-07 6.7358510e-08 8.9121117e-08 3.5946825e-08
8.2755556e+00 3.9578119e-08 2.9480672e-10 1.2579621e-08 -1.0112282e-09 3.5338328e-10 2.8379977e-10 2.5719968e-06 7.4232944e-09 7.0865845e-07 6.7277909e-08 8.9109559e-08 3.5917695e-08
8.2791667e+00 3.9729911e-08 4.8181227e-10 1.1995105e-08 2.6721658e-10 -4.6006651e-10 -5.5269157e-10 2.5811023e-06 7.5246227e-09 7.1119593e-07 6.7328476e-08 8.9096546e-08 3.5915298e-08
8.2830556e+00 3.9909949e-08 3.8671597e-10 1.2442924e-08 1.6621623e-10 3.4851940e-10 5.3214514e-10 2.5935255e-06 7.6703320e-09 7.1462529e-07 6.7412209e-08 8.9205276e-08 3.5984699e-08
8.2883333e+00 4.0154125e-08 5.3355325e-10 1.1893122e-08 3.6262599e-10 3.3819840e-10 -9.3821969e-11 2.6027259e-06 7.7913911e-09 7.1719321e-07 6.7518629e-08 8.9277059e-08 3.5811759e-08
8.2922222e+00 4.0315118e-08 5.0409649e-10 1.2838088e-08 5.4954215e-10 2.7708535e-10 -1.3885207e-09 2.6113004e-06 7.7934057e-09 7.1982433e-07 6.7642310e-08 8.9299417e-08 3.5678111e-08
8.2958333e+00 4.0449968e-08 -4.8550048e-10 1.4450927e-08 5.9213440e-10 -7.0705261e-11 1.5484758e-10 2.6199086e-06 7.7516204e-09 7.2250186e-07 6.7831744e-08 8.9304402e-08 3.5698012e-08
8.2994444e+00 4.0631359e-08 9.9790793e-11 1.3319548e-08 1.1564833e-09 1.1671922e-10 2.8852967e-11 2.6285550e-06 7.7956914e-09 7.2553640e-07 6.8001181e-08 8.9312216e-08 3.5740535e-08
8.3030556e+00 4.0811164e-08 3.0701796e-10 1.8153597e-08 4.0754559e-10 -4.4590751e-11 3.6366381e-10 2.6379091e-06 7.8386796e-09 7.2928539e-07 6.8007674e-08 8.9279546e-08 3.5586664e-08
8.3069444e+00 4.1002470e-08 6.1452261e-11 1.7952226e-08 -3.5189060e-10 -2.3543231e-10 -1.6825547e-09 2.6466321e-06 7.8897605e-09 7.3239874e-07 6.8054974e-08 8.9246647e-08 3.5384742e-08
8.3105556e+00 4.1161100e-08 4.1006399e-10 1.4338393e-08 7.8851094e-10 -6.8254184e-11 -1.8134137e-10 2.6553911e-06 7.9306358e-09 7.3513075e-07 6.8125328e-08 8.9225859e-08 3.5290968e-08
8.3141667e+00 4.1341264e-08 -3.2753945e-11 1.3997072e-08 -1.3908802e-10 -1.2363064e-10 -6.8426467e-10 2.6641907e-06 7.9065631e-09 7.3770678e-07 6.8090266e-08 8.9270775e-08 3.5169742e-08
8.3177778e+00 4.1543892e-08 -1.8945523e-10 1.2720616e-08 -1.8456367e-10 5.3823753e-10 -4.3475000e-10 2.6737126e-06 7.8906344e-09 7.4034374e-07 6.7995335e-08 8.9285051e-08 3.5097268e-08
8.3216667e+00 4.1737473e-08 5.2923376e-11 1.2675412e-08 -6.2912928e-10 -4.1587452e-10 -1.8645264e-10 2.6825938e-06 7.9380422e-09 7.4274894e-07 6.7883075e-08 8.9260807e-08 3.5043481e-08
8.3252778e+00 4.1915962e-08 3.8468735e-10 1.2270494e-08 -4.0711702e-10 1.9208953e-10 -3.1004316e-10 2.6915129e-06 8.0020172e-09 7.4537645e-07 6.7871302e-08 8.9229432e-08 3.4980689e-08
8.3288889e+00 4.2094267e-08 2.0585059e-10 1.4981136e-08 2.9844060e-10 -4.8170719e-10 -2.6957180e-10 2.7011621e-06 8.0540494e-09 7.4849156e-07 6.7956711e-08 8.9223839e-08 3.5010398e-08
8.3327778e+00 4.2301152e-08 2.4014047e-10 1.5019968e-08 4.3364220e-10 4.3376393e-10 5.2421489e-10 2.7101647e-06 8.0839473e-09 7.5132166e-07 6.8166210e-08 8.9280365e-08 3.5024340e-08
8.3363889e+00 4.2495510e-08 3.5839629e-11 1.4332803e-08 1.5001931e-09 8.8013793e-11 -3.9552220e-10 2.7192087e-06 8.1250446e-09 7.5402564e-07 6.8409240e-08 8.9281721e-08 3.4992838e-08
8.3400000e+00 4.2691602e-08 3.4351982e-10 1.3711909e-08 7.4315498e-10 -7.5494945e-11 1.0474163e-10 2.7332028e-06 8.0673491e-09 7.5804152e-07 6.8618617e-08 8.9329740e-08 3.4902186e-08
8.3455556e+00 4.2986854e-08 -6.8969254e-10 1.3361461e-08 5.1310919e-10 3.6361072e-10 -6.4865230e-10 2.7423525e-06 8.0647203e-09 7.6070846e-07 6.8748319e-08 8.9348013e-08 3.4879317e-08
8.3491667e+00 4.3195110e-08 6.6542642e-10 1.4299153e-08 6.8413740e-10 -1.9493782e-10 4.3754804e-10 2.7515436e-06 8.1871337e-09 7.6348515e-07 6.8812656e-08 8.9336860e-08 3.4811351e-08
8.3527778e+00 4.3377344e-08 4.6454388e-10 1.4499655e-08 -9.0256292e-11 9.1990756e-11 -1.0649255e-09 2.7614803e-06 8.2627297e-09 7.6641719e-07 6.8888576e-08 8.9323571e-08 3.4664733e-08
8.3566667e+00 4.3532744e-08 1.8342165e-10 1.3738279e-08 7.4099793e-10 -2.0590240e-10 -1.9180336e-10 2.7707446e-06 8.2898762e-09 7.6948566e-07 6.9008033e-08 8.9359333e-08 3.4659546e-08
8.3602778e+00 4.3728683e-08 6.7160991e-11 1.8086860e-08 3.6168058e-10 5.3601195e-10 1.4392528e-10 2.7800495e-06 8.3351785e-09 7.7270276e-07 6.9093153e-08 8.9430381e-08 3.4645246e-08
8.3638889e+00 4.3915991e-08 3.5101432e-10 1.5279737e-08 4.2404881e-10 1.1982249e-10 -2.7591904e-10 2.7901128e-06 8.3944643e-09 7.7575600e-07 6.9083679e-08 8.9443231e-08 3.4551561e-08
8.3677778e+00 4.4100738e-08 1.5715025e-10 1.4125469e-08 -5.0525639e-10 -9.6840316e-12 -5.2710101e-10 2.7995007e-06 8.4426954e-09 7.7844630e-07 6.9176904e-08 8.9504642e-08 3.4459884e-08
8.3713889e+00 4.4325610e-08 2.8805968e-10 1.3777353e-08 1.3657915e-09 5.7655731e-10 -3.1914840e-10 2.8089345e-06 8.4682092e-09 7.8123859e-07 6.9384751e-08 8.9553417e-08 3.4431402e-08
8.3750000e+00 4.4533073e-08 -5.2547953e-11 1.5183314e-08 5.5279768e-10 -1.2633175e-10 5.6236519e-11 2.8184094e-06 8.5200818e-09 7.8415783e-07 6.9461423e-08 8.9508918e-08 3.4335102e-08
8.3786111e+00 4.4712486e-08 5.3137237e-10 1.5094026e-08 1.5494361e-10 -2.8442471e-10 -9.4515395e-10 2.8286568e-06 8.5785648e-09 7.8729111e-07 6.9506933e-08 8.9515420e-08 3.4124109e-08
8.3825000e+00 4.4914287e-08 -3.0090000e-11 1.5082005e-08 2.3514637e-10 3.4015835e-10 -8.6336261e-10 2.8382142e-06 8.5860810e-09 7.9014385e-07 6.9640703e-08 8.9610188e-08 3.3991251e-08
8.3861111e+00 4.5108394e-08 9.9470428e-11 1.4505688e-08 9.9965006e-10 5.3461730e-10 -3.6301523e-10 2.8478136e-06 8.6111419e-09 7.9291932e-07 6.9858522e-08 8.9704821e-08 3.3817606e-08
8.3897222e+00 4.5310502e-08 1.3186062e-10 1.4280473e-08 1.0109836e-09 3.3892283e-10 -1.2398637e-09 2.8574507e-06 8.6871259e-09 7.9606819e-07 6.9992665e-08 8.9779280e-08 3.3729893e-08
8.3933333e+00 4.5462722e-08 5.6953037e-10 1.8378572e-08 2.2726448e-10 3.4838640e-10 4.3020940e-10 2.8671218e-06 8.8490105e-09 7.9934457e-07 7.0083662e-08 8.9836352e-08 3.3764176e-08
8.3969444e+00 4.5630433e-08 9.2478880e-10 1.5602847e-08 6.1270417e-10 1.7843196e-10 -1.1375661e-10 2.8775819e-06 9.0035988e-09 8.0241408e-07 7.0176528e-08 8.9817000e-08 3.3669248e-08
8.4008333e+00 4.5857794e-08 4.0025423e-10 1.3959049e-08 1.8329092e-10 -3.4429994e-10 -6.9990755e-10 2.8926185e-06 9.1126039e-09 8.0673831e-07 7.0289111e-08 8.9800219e-08 3.3546942e-08
8.4063889e+00 4.6202849e-08 2.5377656e-10 1.5193102e-08 4.9221060e-10 2.4361048e-10 -3.3927153e-11 2.9024507e-06 9.1470504e-09 8.0967424e-07 7.0290811e-08 8.9858117e-08 3.3489834e-08
8.4100000e+00 4.6408567e-08 6.4190701e-11 1.5257321e-08 -4.7652042e-10 2.9083306e-10 -4.9322990e-10 2.9123276e-06 9.2125998e-09 8.1278101e-07 7.0268811e-08 8.9850287e-08 3.3360381e-08
8.4136111e+00 4.6622958e-08 5.4088101e-10 1.6964948e-08 2.7343842e-10 -3.6310604e-10 -7.0172110e-10 2.9222523e-06 9.2969512e-09 8.1594246e-07 7.0361782e-08 8.9792610e-08 3.3258213e-08
8.4172222e+00 4.6859321e-08 2.3774747e-10 1.5824531e-08 5.8476162e-10 -1.6929777e-10 -2.4136642e-10 2.9329943e-06 9.3421736e-09 8.1915381e-07 7.0448758e-08 8.9729154e-08 3.3240430e-08
8.4211111e+00 4.7094363e-08 1.4987300e-10 1.5103360e-08 1.6074514e-10 -3.7461498e-10 8.8940489e-11 2.9430162e-06 9.4044661e-09 8.2205144e-07 7.0389843e-08 8.9690520e-08 3.3187333e-08
8.4247222e+00 4.7303381e-08 4.2513424e-10 1.4949846e-08 -7.0457607e-10 1.7993186e-11 -5.7906797e-10 2.9530815e-06 9.5215147e-09 8.2566134e-07 7.0467398e-08 8.9773633e-08 3.3071157e-08
8.4283333e+00 4.7502543e-08 6.5531447e-10 2.2490827e-08 1.4204656e-09 7.4920729e-10 -4.9332497e-10 2.9631910e-06 9.6331793e-09 8.2972596e-07 7.0631431e-08 8.9897058e-08 3.2878138e-08
8.4319444e+00 4.7720401e-08 3.7543578e-10 1.9665956e-08 9.3687198e-11 3.9009692e-10 -1.2883837e-09 2.9741300e-06 9.7800058e-09 8.3349330e-07 7.0733415e-08 8.9945572e-08 3.2786646e-08
8.4358333e+00 4.7956290e-08 8.8307801e-10 1.6616648e-08 7.8045819e-10 2.5737323e-11 5.0415963e-10 2.9843352e-06 9.8910005e-09 8.3658477e-07 7.0862612e-08 8.9981710e-08 3.2787189e-08
8.4394444e+00 4.8168075e-08 1.4148808e-10 1.5447044e-08 4.1212893e-10 3.0784741e-10 -4.9914120e-10 2.9945847e-06 9.9413024e-09 8.3951467e-07 7.1047636e-08 9.0046271e-08 3.2674490e-08
8.4430556e+00 4.8373329e-08 3.2283679e-10 1.4940833e-08 1.2957886e-09 2.8810435e-10 -5.4115699e-10 3.0048774e-06 9.9956061e-09 8.4238004e-07 7.1211460e-08 9.0074703e-08 3.2602319e-08
8.4466667e+00 4.8575039e-08 1.7842888e-10 1.4777767e-08 2.1643236e-10 -2.5656988e-11 -1.2503779e-10 3.0152123e-06 1.0088866e-08 8.4526837e-07 7.1287767e-08 9.0079677e-08 3.2484801e-08
8.4502778e+00 4.8771418e-08 6.8243200e-10 1.5178939e-08 4.8793638e-10 7.1573288e-11 -9.5974647e-10 3.0263925e-06 1.0212833e-08 8.4856101e-07 7.1345769e-08 9.0116504e-08 3.2328940e-08
8.4541667e+00 4.9014325e-08 3.8014022e-10 1.6531903e-08 9.2315392e-12 2.4407894e-10 -3.7620595e-10 3.0368240e-06 1.0288822e-08 8.5165182e-07 7.1466266e-08 9.0066399e-08 3.2260926e-08
8.4577778e+00 4.9242109e-08 3.2129698e-10 1.5524880e-08 1.1030439e-09 -7.0658113e-10 -2.5161065e-10 3.0529625e-06 1.0348504e-08 8.5625290e-07 7.2208173e-08 9.0029099e-08 3.1982310e-08
8.4633333e+00 4.9564692e-08 3.6795939e-11 1.5493628e-08 3.3483994e-09 4.8278330e-10 -1.4200892e-09 3.0635103e-06 1.0401048e-08 8.5924299e-07 7.2590776e-08 9.0123272e-08 3.1905014e-08
8.4669444e+00 4.9787162e-08 4.4822227e-10 1.5518599e-08 1.8332224e-10 3.8650546e-10 7.0659559e-10 3.0741061e-06 1.0443684e-08 8.6225201e-07 7.2622165e-08 9.0129009e-08 3.1949457e-08
8.4705556e+00 5.0015458e-08 -5.4653073e-11 1.5689841e-08 1.0641651e-10 -3.3355053e-10 -2.9635288e-10 3.0855703e-06 1.0492746e-08 8.6548089e-07 7.2723436e-08 9.0086555e-08 3.1924179e-08
8.4744444e+00 5.0255071e-08 4.7518151e-10 1.5407016e-08 7.6162168e-10 -3.0338857e-11 7.9684311e-11 3.0962622e-06 1.0648907e-08 8.6872402e-07 7.2923188e-08 9.0101734e-08 3.1824042e-08
8.4780556e+00 5.0453466e-08 9.6630573e-10 1.8229592e-08 1.0822486e-09 1.7045032e-10 -1.0040301e-09 3.1069996e-06 1.0818929e-08 8.7236219e-07 7.3085907e-08 9.0076505e-08 3.1619812e-08
8.4816667e+00 5.0683524e-08 6.0312664e-10 1.9504214e-08 4.1977011e-10 -4.0333468e-10 -8.8116827e-10 3.1177867e-06 1.0963828e-08 8.7593272e-07 7.3088511e-08 9.0079748e-08 3.1514621e-08
8.4852778e+00 5.0921661e-08 7.3440557e-10 1.7528015e-08 -3.9573230e-10 4.3326814e-10 -8.9828902e-11 3.1294582e-06 1.1068396e-08 8.7939461e-07 7.3078743e-08 9.0094776e-08 3.1410720e-08
8.4891667e+00 5.1161624e-08 1.6188984e-10 1.5812876e-08 3.1200125e-10 -3.0445446e-10 -8.0074900e-10 3.1403489e-06 1.1156339e-08 8.8243418e-07 7.3128462e-08 9.0074768e-08 3.1250734e-08
8.4927778e+00 5.1419826e-08 6.4988749e-10 1.5712441e-08 1.4694554e-10 1.1976112e-10 -6.7604818e-10 3.1512950e-06 1.1266100e-08 8.8547554e-07 7.3205106e-08 9.0167289e-08 3.1081629e-08
8.4963889e+00 5.1682953e-08 3.6329607e-10 1.5831528e-08 5.6053648e-10 7.3427900e-10 -8.8491347e-10 3.1622934e-06 1.1401329e-08 8.8856855e-07 7.3221605e-08 9.0261425e-08 3.1057140e-08
8.5000000e+00 5.1912264e-08 8.8496582e-10 1.6248020e-08 -4.0823160e-10 1.3467169e-10 6.5885835e-10 3.1741919e-06 1.1534919e-08 8.9206915e-07 7.3295987e-08 9.0238924e-08 3.1142862e-08
8.5038889e+00 5.2156361e-08 2.6009668e-10 1.7465714e-08 1.0457874e-09 -3.2753522e-10 7.5897659e-11 3.1852906e-06 1.1611413e-08 8.9547037e-07 7.3377256e-08 9.0216531e-08 3.1181617e-08
8.5075000e+00 5.2384085e-08 4.4600131e-10 1.7810515e-08 -2.9561415e-10 1.2082924e-10 2.8184094e-10 3.1964387e-06 1.1753059e-08 8.9875804e-07 7.3385002e-08 9.0274580e-08 3.1256172e-08
8.5111111e+00 5.2621482e-08 8.6149523e-10 1.6288006e-08 3.6711435e-10 4.1500611e-10 4.0636258e-10 3.2076376e-06 1.1827036e-08 9.0185967e-07 7.3524360e-08 9.0303239e-08 3.1231035e-08
8.5147222e+00 5.2863320e-08 -1.7862441e-10 1.5881111e-08 9.1927089e-10 -1.5046525e-10 -6.3839619e-10 3.2197557e-06 1.1846210e-08 9.0523370e-07 7.3665019e-08 9.0278195e-08 3.1155052e-08
8.5186111e+00 5.3125195e-08 3.4297033e-10 1.6613534e-08 2.8637512e-10 -6.4190054e-11 -1.2886753e-11 3.2362962e-06 1.1960650e-08 9.1005679e-07 7.3743618e-08 9.0241893e-08 3.1085050e-08
8.5238889e+00 5.3473176e-08 3.7981231e-10 1.7613008e-08 2.1004231e-10 -1.6508691e-10 -4.2923173e-10 3.2485525e-06 1.2067561e-08 9.1360752e-07 7.3814836e-08 9.0205621e-08 3.0975152e-08
8.5277778e+00 5.3725088e-08 5.3656233e-10 1.6583427e-08 4.0039871e-10 -1.4581421e-10 -5.1275115e-10 3.2599880e-06 1.2163458e-08 9.1679727e-07 7.3913937e-08 9.0165032e-08 3.0786833e-08
8.5313889e+00 5.3987850e-08 3.4864156e-10 1.6499484e-08 5.1437912e-10 -2.2885637e-10 -1.2255782e-09 3.2714809e-06 1.2248801e-08 9.2002254e-07 7.4004312e-08 9.0135307e-08 3.0693032e-08
8.5350000e+00 5.4265504e-08 4.3913720e-10 1.6951891e-08 3.1985252e-10 -4.5526073e-11 3.5972773e-10 3.2830327e-06 1.2349066e-08 9.2333865e-07 7.4028363e-08 9.0167793e-08 3.0590152e-08
8.5386111e+00 5.4542086e-08 4.8639041e-10 1.7441617e-08 -9.7842379e-11 3.4539289e-10 -1.3093957e-09 3.2955372e-06 1.2397122e-08 9.2723278e-07 7.4124334e-08 9.0194621e-08 3.0406328e-08
8.5425000e+00 5.4826675e-08 -7.4485959e-11 2.0062065e-08 9.2044471e-10 -1.1543933e-10 -2.6623736e-10 3.3072056e-06 1.2485616e-08 9.3157007e-07 7.4332613e-08 9.0164592e-08 3.0290031e-08
8.5461111e+00 5.5080279e-08 8.9135599e-10 2.4922880e-08 1.0021346e-09 -1.6175388e-10 -8.0726879e-10 3.3189258e-06 1.2592420e-08 9.3583070e-07 7.4564071e-08 9.0207281e-08 3.0196202e-08
8.5497222e+00 5.5314144e-08 9.4530249e-11 1.9266884e-08 1.1343982e-09 5.5580949e-10 -5.8851720e-11 3.3307002e-06 1.2684382e-08 9.3952941e-07 7.4752970e-08 9.0265981e-08 3.0251130e-08
8.5533333e+00 5.5590880e-08 7.5434975e-10 1.9094849e-08 6.0928443e-10 -1.3959799e-11 5.6588199e-10 3.3434488e-06 1.2855624e-08 9.4335666e-07 7.4855710e-08 9.0213967e-08 3.0125003e-08
8.5572222e+00 5.5912771e-08 7.1343281e-10 1.7764599e-08 2.7134895e-10 -4.3188026e-10 -1.6469712e-09 3.3553453e-06 1.2955267e-08 9.4680501e-07 7.5012001e-08 9.0194842e-08 2.9989653e-08
8.5608333e+00 5.6142025e-08 2.0634942e-10 1.8000487e-08 1.1713376e-09 2.5534167e-10 3.9758528e-10 3.3672936e-06 1.3059354e-08 9.5023447e-07 7.5127089e-08 9.0285823e-08 2.9912950e-08
8.5644444e+00 5.6400810e-08 7.5445873e-10 1.7568708e-08 -1.0898676e-10 5.8448750e-10 -1.1056100e-09 3.3802252e-06 1.3153053e-08 9.5388004e-07 7.5130762e-08 9.0407474e-08 2.9688910e-08
8.5683333e+00 5.6703261e-08 4.8678156e-11 1.7541155e-08 1.4046719e-10 4.5823165e-10 -8.1473450e-10 3.3922957e-06 1.3238587e-08 9.5754549e-07 7.5212214e-08 9.0432699e-08 2.9503445e-08
8.5719444e+00 5.6990744e-08 7.4086292e-10 2.0475614e-08 6.1139954e-10 -2.2537807e-10 -8.9724424e-10 3.4044262e-06 1.3350945e-08 9.6166041e-07 7.5288095e-08 9.0422715e-08 2.9399361e-08
8.5755556e+00 5.7268295e-08 2.9628884e-10 2.2202878e-08 8.9033297e-11 1.3321206e-10 -6.3536861e-11 3.4232017e-06 1.3549427e-08 9.6767587e-07 7.5187463e-08 9.0458711e-08 2.9148590e-08
8.5811111e+00 5.7684046e-08 8.9460015e-10 1.8350803e-08 -6.9281950e-10 8.2766363e-11 -1.4410876e-09 3.4354786e-06 1.3675957e-08 9.7126239e-07 7.5161864e-08 9.0499141e-08 2.9012425e-08
8.5847222e+00 5.7953263e-08 2.7337135e-10 1.8847315e-08 4.5651254e-10 2.9043089e-10 1.8417734e-10 3.4487617e-06 1.3756151e-08 9.7500294e-07 7.5331988e-08 9.0573222e-08 2.8972572e-08
8.5886111e+00 5.8225876e-08 4.1400814e-10 1.7177195e-08 1.0016933e-09 3.4455293e-10 -5.2576969e-10 3.4611525e-06 1.3833398e-08 9.7837697e-07 7.5557523e-08 9.0571167e-08 2.8908246e-08
8.5922222e+00 5.8485181e-08 2.9904280e-10 1.7817100e-08 1.0801746e-09 -3.6352755e-10 -6.8013334e-11 3.4735991e-06 1.3918798e-08 9.8182788e-07 7.5673222e-08 9.0496899e-08 2.8793947e-08
8.5958333e+00 5.8750907e-08 4.8926228e-10 1.7974557e-08 -1.2183448e-11 -3.2202438e-10 -9.8704971e-10 3.4861068e-06 1.4062672e-08 9.8523359e-07 7.5656601e-08 9.0440364e-08 2.8575500e-08
8.5994444e+00 5.9060568e-08 8.3880385e-10 1.7348226e-08 -1.4124242e-10 -1.9983054e-10 -1.0293910e-09 3.4996509e-06 1.4173563e-08 9.8898712e-07 7.5681750e-08 9.0431569e-08 2.8354753e-08
8.6033333e+00 5.9401047e-08 1.1169047e-10 1.8801417e-08 3.5680425e-10 1.2444263e-10 -8.6272379e-10 3.5122976e-06 1.4260644e-08 9.9284089e-07 7.5805958e-08 9.0469764e-08 2.8195171e-08
8.6069444e+00 5.9720537e-08 6.9213717e-10 2.1168485e-08 7.8973466e-10 2.2812915e-10 -6.1033983e-10 3.5250075e-06 1.4399686e-08 9.9673100e-07 7.5949427e-08 9.0491604e-08 2.8134892e-08
8.6105556e+00 5.9995879e-08 5.9132489e-10 1.9178425e-08 5.3458571e-10 -2.6532880e-11 5.3916071e-11 3.5377757e-06 1.4482833e-08 1.0002797e-06 7.6064113e-08 9.0450969e-08 2.8214337e-08
8.6141667e+00 6.0269468e-08 1.7618200e-10 1.7627400e-08 5.2406140e-10 -3.4855991e-10 6.7942115e-10 3.5515907e-06 1.4599583e-08 1.0039714e-06 7.6116120e-08 9.0397058e-08 2.8134118e-08
8.6180556e+00 6.0561692e-08 8.2453675e-10 1.7926524e-08 -7.8289290e-11 -1.1353749e-10 -1.3670141e-09 3.5644775e-06 1.4750094e-08 1.0074730e-06 7.6183841e-08 9.0373138e-08 2.7973508e-08
8.6216667e+00 6.0821123e-08 5.6479552e-10 1.8390891e-08 7.0340339e-10 -1.0725944e-10 -1.1553581e-10 3.5774209e-06 1.4879108e-08 1.0117228e-06 7.6385058e-08 9.0337707e-08 2.7853881e-08
8.6252778e+00 6.1094596e-08 6.2609894e-10 2.5686698e-08 1.1539845e-09 -2.1979839e-10 -9.8871365e-10 3.5914265e-06 1.5042418e-08 1.0167053e-06 7.6688601e-08 9.0280678e-08 2.7788363e-08
8.6291667e+00 6.1403728e-08 7.7370415e-10 2.2298821e-08 1.4478181e-09 -2.6901570e-10 4.2712744e-10 3.6044950e-06 1.5190281e-08 1.0208088e-06 7.6833067e-08 9.0246260e-08 2.7704328e-08
8.6327778e+00 6.1689991e-08 5.9118459e-10 2.0260828e-08 -1.1428962e-10 -4.8694313e-11 -1.2028317e-09 3.6176252e-06 1.5279445e-08 1.0248220e-06 7.6875766e-08 9.0227956e-08 2.7611043e-08
8.6363889e+00 6.1985704e-08 2.3187125e-10 2.1362656e-08 5.0843119e-10 -1.2026083e-10 3.4174334e-10 3.6379503e-06 1.5401188e-08 1.0309692e-06 7.6965654e-08 9.0312746e-08 2.7550945e-08
8.6419444e+00 6.2453328e-08 4.9858735e-10 2.0079477e-08 3.0899310e-11 6.2899707e-10 -7.0233465e-10 3.6512433e-06 1.5466837e-08 1.0346940e-06 7.7135453e-08 9.0416633e-08 2.7416598e-08
8.6455556e+00 6.2755414e-08 1.0739487e-10 1.8552451e-08 1.5364788e-09 3.2996143e-10 -5.3779125e-10 3.6646012e-06 1.5598176e-08 1.0385589e-06 7.7310236e-08 9.0393309e-08 2.7381641e-08
8.6491667e+00 6.3064771e-08 1.1049729e-09 2.1533643e-08 7.6896397e-11 -5.4525305e-10 2.1511592e-10 3.6790622e-06 1.5825948e-08 1.0429497e-06 7.7501350e-08 9.0381819e-08 2.7417120e-08
8.6530556e+00 6.3416273e-08 8.4735881e-10 2.0752884e-08 1.5612249e-09 4.4676063e-10 8.8988157e-11 3.6925642e-06 1.6003823e-08 1.0469150e-06 7.7818786e-08 9.0436119e-08 2.7490595e-08
8.6566667e+00 6.3761331e-08 7.9455993e-10 2.0374302e-08 1.3689556e-09 5.4471711e-11 5.8924526e-10 3.7061346e-06 1.6146736e-08 1.0507389e-06 7.7931766e-08 9.0479384e-08 2.7468939e-08
8.6602778e+00 6.4060762e-08 5.2463521e-10 1.9285265e-08 -3.2606857e-10 3.4490315e-10 -7.8915247e-10 3.7208201e-06 1.6270473e-08 1.0548591e-06 7.7981650e-08 9.0575120e-08 2.7309173e-08
8.6641667e+00 6.4383339e-08 5.3597209e-10 2.0396038e-08 7.5364703e-10 4.7568661e-10 -5.8027097e-10 3.7345228e-06 1.6419493e-08 1.0590095e-06 7.8147576e-08 9.0618022e-08 2.7273807e-08
8.6677778e+00 6.4684395e-08 8.3959425e-10 2.2650015e-08 7.7797883e-10 -7.9667557e-11 2.5382179e-10 3.7482917e-06 1.6627715e-08 1.0635488e-06 7.8408618e-08 9.0565664e-08 2.7301853e-08
8.6713889e+00 6.5007439e-08 1.0824535e-09 2.4430069e-08 1.6316417e-09 -4.0363669e-10 5.0608585e-12 3.7621281e-06 1.6841649e-08 1.0681345e-06 7.8633212e-08 9.0469815e-08 2.7325345e-08
8.6750000e+00 6.5319775e-08 8.9232024e-10 2.3131274e-08 4.4152890e-10 -4.8112122e-10 2.1179050e-10 3.7760293e-06 1.7087759e-08 1.0725904e-06 7.8741759e-08 9.0419806e-08 2.7294235e-08
8.6786111e+00 6.5617443e-08 1.3794686e-09 2.3084142e-08 5.6044375e-10 1.9500270e-11 -4.9896267e-10 3.7910681e-06 1.7310038e-08 1.0772968e-06 7.8890433e-08 9.0483476e-08 2.7206690e-08
8.6825000e+00 6.5917473e-08 5.2578343e-10 2.2242232e-08 7.1390590e-10 5.2623763e-10 -2.5142565e-10 3.8050969e-06 1.7426628e-08 1.0814697e-06 7.9005732e-08 9.0565015e-08 2.7061663e-08
8.6861111e+00 6.6221439e-08 5.5042643e-10 2.1037508e-08 3.5039564e-10 2.2642905e-10 -1.0872840e-09 3.8191939e-06 1.7559607e-08 1.0854339e-06 7.9028544e-08 9.0620760e-08 2.6902726e-08
8.6897222e+00 6.6561039e-08 6.7707586e-10 2.0077546e-08 -1.3982216e-10 2.8813909e-10 -3.7982622e-10 3.8344526e-06 1.7702173e-08 1.0896355e-06 7.9108310e-08 9.0660296e-08 2.6843214e-08
8.6936111e+00 6.6896624e-08 5.4491483e-10 2.0387829e-08 8.2352532e-10 5.0745522e-11 -1.3027814e-10 3.8552880e-06 1.7793189e-08 1.0953149e-06 7.9352996e-08 9.0687658e-08 2.6828234e-08
8.6988889e+00 6.7380740e-08 2.9920509e-11 1.9915110e-08 7.2186487e-10 1.2206658e-10 3.5671699e-11 3.8707380e-06 1.7905648e-08 1.0994892e-06 7.9521304e-08 9.0723065e-08 2.6748874e-08
8.7027778e+00 6.7750222e-08 9.3402054e-10 2.0287181e-08 7.2077087e-10 1.8141753e-10 -7.1590398e-10 3.8851596e-06 1.8066652e-08 1.1035847e-06 7.9596904e-08 9.0850315e-08 2.6598483e-08
8.7063889e+00 6.8089856e-08 5.5216549e-10 2.2189372e-08 -2.2921488e-11 9.9320122e-10 -6.7231970e-10 3.8996510e-06 1.8234765e-08 1.1077924e-06 7.9644052e-08 9.0974698e-08 2.6561048e-08
8.7100000e+00 6.8406850e-08 9.9965273e-10 2.1451580e-08 4.5813431e-10 1.5495435e-10 3.2676876e-10 3.9142097e-06 1.8494297e-08 1.1127505e-06 7.9718084e-08 9.0948123e-08 2.6546403e-08
8.7136111e+00 6.8723450e-08 1.3960218e-09 2.9971888e-08 2.2523835e-10 -4.0026945e-10 -4.6195641e-10 3.9299639e-06 1.8750920e-08 1.1183042e-06 7.9853689e-08 9.0875018e-08 2.6413717e-08
8.7175000e+00 6.9068593e-08 8.0360383e-10 2.3515635e-08 9.3708875e-10 -2.2634344e-10 -6.7534904e-10 3.9446671e-06 1.8913070e-08 1.1226411e-06 8.0032336e-08 9.0889654e-08 2.6394049e-08
8.7211111e+00 6.9423248e-08 6.9316898e-10 2.1464374e-08 7.1195976e-10 3.6144552e-10 4.9379032e-10 3.9594459e-06 1.9059251e-08 1.1271416e-06 8.0208043e-08 9.0924871e-08 2.6482911e-08
8.7247222e+00 6.9779782e-08 6.5619406e-10 2.5213220e-08 9.0995003e-10 -3.6360368e-11 3.2648164e-10 3.9742999e-06 1.9166492e-08 1.1317055e-06 8.0427500e-08 9.0914535e-08 2.6526406e-08
8.7283333e+00 7.0132874e-08 3.3372419e-10 2.2122697e-08 1.1158100e-09 -5.9051238e-11 7.5007909e-11 3.9903767e-06 1.9300162e-08 1.1362510e-06 8.0643804e-08 9.0879787e-08 2.6412141e-08
8.7322222e+00 7.0480649e-08 8.1201597e-10 2.1653494e-08 7.3822264e-10 -2.3878909e-10 -1.0544211e-09 4.0053773e-06 1.9422516e-08 1.1404443e-06 8.0805028e-08 9.0872043e-08 2.6242393e-08
8.7358333e+00 7.0811681e-08 3.1740573e-10 2.1838305e-08 7.4999746e-10 1.6730087e-10 -5.1248518e-10 4.0204507e-06 1.9499643e-08 1.1446740e-06 8.0946313e-08 9.0961588e-08 2.6226358e-08
8.7394444e+00 7.1167554e-08 3.9453492e-10 2.2030823e-08 5.5416997e-10 6.5927454e-10 3.6446716e-10 4.0356004e-06 1.9587230e-08 1.1488118e-06 8.1109417e-08 9.1079661e-08 2.6142349e-08
8.7430556e+00 7.1529305e-08 4.1395722e-10 2.0885162e-08 9.5141150e-10 4.3063256e-10 -1.1399341e-09 4.0520008e-06 1.9699666e-08 1.1531721e-06 8.1270401e-08 9.1106130e-08 2.5968792e-08
8.7469444e+00 7.1914881e-08 5.4978011e-10 2.1107541e-08 4.2844915e-10 -2.0375519e-10 -3.4769911e-10 4.0673077e-06 1.9856708e-08 1.1572868e-06 8.1385484e-08 9.1076927e-08 2.5880029e-08
8.7505556e+00 7.2263164e-08 8.9984669e-10 2.1569196e-08 6.3385542e-10 -6.5813473e-11 -4.7165123e-10 4.0909987e-06 2.0116532e-08 1.1637265e-06 8.1427406e-08 9.1115943e-08 2.5708389e-08
8.7561111e+00 7.2783662e-08 6.5909575e-10 2.1844496e-08 -3.8232231e-10 2.9990919e-10 -5.5818545e-10 4.1064928e-06 2.0179157e-08 1.1682399e-06 8.1548208e-08 9.1176683e-08 2.5641885e-08
8.7597222e+00 7.3157085e-08 -8.1019237e-11 2.4966292e-08 1.4974135e-09 2.6076712e-10 -5.5703744e-11 4.1220663e-06 2.0194019e-08 1.1727374e-06 8.1866568e-08 9.1146296e-08 2.5512121e-08
8.7633333e+00 7.3532298e-08 2.1820654e-10 2.1680258e-08 1.4412961e-09 -5.4126360e-10 -1.1421120e-09 4.1389250e-06 2.0273582e-08 1.1774955e-06 8.2246728e-08 9.1157790e-08 2.5313775e-08
8.7672222e+00 7.3920292e-08 4.6375885e-10 2.4144690e-08 1.8172200e-09 6.3978392e-10 -5.5799929e-10 4.1546630e-06 2.0361775e-08 1.1820359e-06 8.2505767e-08 9.1224183e-08 2.5477465e-08
8.7708333e+00 7.4318339e-08 3.5033470e-10 2.2946483e-08 5.7391009e-10 -2.6927730e-11 2.0689851e-09 4.1704842e-06 2.0504063e-08 1.1870013e-06 8.2649396e-08 9.1221818e-08 2.5645598e-08
8.7744444e+00 7.4703732e-08 9.6309299e-10 2.8552667e-08 7.5189684e-10 5.1025630e-12 -5.1699111e-10 4.1863818e-06 2.0680833e-08 1.1921162e-06 8.2730719e-08 9.1168873e-08 2.5519691e-08
8.7780556e+00 7.5037673e-08 6.6862348e-10 2.4497780e-08 -1.2243020e-12 -4.9382955e-10 -6.4522353e-10 4.2035852e-06 2.0854786e-08 1.1971560e-06 8.2870170e-08 9.1138290e-08 2.5432412e-08
8.7819444e+00 7.5429617e-08 8.2240727e-10 2.4039470e-08 1.1965196e-09 2.3168976e-10 -1.0288588e-10 4.2196403e-06 2.1016506e-08 1.2016488e-06 8.3078499e-08 9.1157887e-08 2.5364685e-08
8.7855556e+00 7.5796190e-08 6.7039274e-10 2.2558602e-08 7.2651011e-10 -5.0793923e-11 -5.2228168e-10 4.2357716e-06 2.1146834e-08 1.2059919e-06 8.3273992e-08 9.1147203e-08 2.5201965e-08
8.7891667e+00 7.6146631e-08 5.3263275e-10 2.2486424e-08 1.0780439e-09 -4.7827713e-11 -9.7975116e-10 4.2519799e-06 2.1307725e-08 1.2103483e-06 8.3496566e-08 9.1176011e-08 2.5061805e-08
8.7927778e+00 7.6521907e-08 9.5252004e-10 2.2696081e-08 9.7648505e-10 3.1374617e-10 -3.1403423e-10 4.2695246e-06 2.1427759e-08 1.2151579e-06 8.3698290e-08 9.1213664e-08 2.5012755e-08
8.7966667e+00 7.6930174e-08 7.6343245e-11 2.3624611e-08 7.5257496e-10 8.9965973e-12 -1.0639381e-10 4.2858984e-06 2.1496418e-08 1.2196994e-06 8.3815473e-08 9.1203379e-08 2.4854051e-08
8.8002778e+00 7.7297080e-08 5.5742471e-10 2.3478617e-08 3.2911749e-10 -1.0393705e-10 -1.3585694e-09 4.3023503e-06 2.1659706e-08 1.2249491e-06 8.3849509e-08 9.1254181e-08 2.4709236e-08
8.8038889e+00 7.7665611e-08 9.4985321e-10 3.0968463e-08 -1.4940906e-11 5.7287696e-10 2.1822264e-11 4.3188813e-06 2.1835532e-08 1.2305107e-06 8.3901311e-08 9.1337704e-08 2.4803968e-08
8.8075000e+00 7.8042671e-08 6.7315845e-10 2.6714504e-08 4.9311066e-10 1.9810205e-10 8.5262861e-10 4.3457602e-06 2.2049067e-08 1.2382350e-06 8.4139164e-08 9.1417864e-08 2.4875735e-08
8.8133333e+00 7.8685695e-08 5.4703723e-10 2.2880198e-08 8.6605022e-10 2.5995603e-10 -4.4253340e-10 4.3625057e-06 2.2211026e-08 1.2427730e-06 8.4343406e-08 9.1411191e-08 2.4910969e-08
8.8169444e+00 7.9042992e-08 9.4797558e-10 2.4185757e-08 1.0192631e-09 -3.2154762e-10 7.6777048e-10 4.3793321e-06 2.2426316e-08 1.2474179e-06 8.4563949e-08 9.1442273e-08 2.5023075e-08
8.8205556e+00 7.9447070e-08 1.0393127e-09 2.3989681e-08 1.0165158e-09 6.0845882e-10 2.6705247e-10 4.3962455e-06 2.2623946e-08 1.2520623e-06 8.4700134e-08 9.1510087e-08 2.5012811e-08
8.8241667e+00 7.9862826e-08 7.8496568e-10 2.4180610e-08 2.4058337e-10 1.7509870e-11 -3.6180074e-10 4.4132457e-06 2.2818813e-08 1.2567264e-06 8.4747910e-08 9.1522926e-08 2.4961576e-08
8.8277778e+00 8.0264483e-08 1.0138070e-09 2.4193686e-08 2.0041814e-10 1.0100421e-10 -1.1113456e-10 4.4316501e-06 2.2952224e-08 1.2618069e-06 8.4893595e-08 9.1570846e-08 2.4925779e-08
8.8316667e+00 8.0707059e-08 1.2971340e-10 2.4735430e-08 1.0483123e-09 3.0974440e-10 -1.9569617e-10 4.4488303e-06 2.3010684e-08 1.2665469e-06 8.5103003e-08 9.1581565e-08 2.4883513e-08
8.8352778e+00 8.1116175e-08 4.0991470e-10 2.4426883e-08 8.8468830e-10 -2.1080359e-10 -1.9445043e-10 4.4660951e-06 2.3064625e-08 1.2715164e-06 8.5272964e-08 9.1531653e-08 2.4832067e-08
8.8388889e+00 8.1503675e-08 8.8006232e-11 2.7114843e-08 6.8418095e-10 -2.4992476e-10 -2.8043432e-10 4.4834438e-06 2.3146239e-08 1.2764864e-06 8.5388824e-08 9.1499990e-08 2.4748653e-08
8.8425000e+00 8.1906020e-08 6.6535004e-10 2.4432451e-08 3.8529989e-10 -4.2345409e-11 -4.8954173e-10 4.5022239e-06 2.3344027e-08 1.2815072e-06 8.5559203e-08 9.1531717e-08 2.4585605e-08
8.8463889e+00 8.2351957e-08 1.0299809e-09 2.3922043e-08 1.0750856e-09 3.1429378e-10 -9.0801623e-10 4.5197560e-06 2.3504792e-08 1.2866052e-06 8.5822341e-08 9.1643402e-08 2.4452331e-08
8.8500000e+00 8.2784981e-08 4.5400615e-10 2.8952204e-08 1.3538865e-09 7.1663982e-10 -3.2220609e-10 4.5373833e-06 2.3675086e-08 1.2918626e-06 8.6126563e-08 9.1721179e-08 2.4395868e-08
8.8536111e+00 8.3249349e-08 1.1179393e-09 2.5575397e-08 1.4543127e-09 1.3071012e-12 -1.9899073e-10 4.5551092e-06 2.3921353e-08 1.2966475e-06 8.6300448e-08 9.1746232e-08 2.4275668e-08
8.8572222e+00 8.3713963e-08 1.1552940e-09 2.4052102e-08 1.5078210e-10 2.2994514e-10 -9.1054136e-10 4.5742977e-06 2.4093394e-08 1.3016192e-06 8.6351700e-08 9.1723412e-08 2.4145818e-08
8.8611111e+00 8.4115589e-08 3.1934354e-10 2.3829738e-08 2.8851467e-10 -4.2554351e-10 -2.0246591e-10 4.5922015e-06 2.4210802e-08 1.3062967e-06 8.6530996e-08 9.1683202e-08 2.4016121e-08
8.8647222e+00 8.4522796e-08 7.6441528e-10 2.4683913e-08 1.3665257e-09 5.4370704e-11 -9.9472948e-10 4.6101928e-06 2.4396091e-08 1.3114875e-06 8.6682513e-08 9.1680519e-08 2.3854909e-08
8.8683333e+00 8.4939908e-08 9.4594423e-10 2.9152609e-08 3.2098773e-11 -7.9128862e-11 -4.9338061e-10 4.6380355e-06 2.4703697e-08 1.3205229e-06 8.6924754e-08 9.1778586e-08 2.3655844e-08
8.8738889e+00 8.5525591e-08 8.9969112e-10 3.1760290e-08 1.4213465e-09 6.6753080e-10 -7.0101363e-10 4.6562396e-06 2.4872303e-08 1.3261869e-06 8.7244907e-08 9.1823214e-08 2.3548783e-08
8.8775000e+00 8.5941569e-08 6.5668039e-10 2.6984723e-08 1.5339101e-09 -2.5558703e-10 -2.8723701e-10 4.6745312e-06 2.5022284e-08 1.3312143e-06 8.7434590e-08 9.1749408e-08 2.3441079e-08
8.8811111e+00 8.6349489e-08 7.2775667e-10 2.5157481e-08 2.1701058e-10 -4.2569776e-10 -7.0695735e-10 4.6943254e-06 2.5142116e-08 1.3364243e-06 8.7593753e-08 9.1693922e-08 2.3310237e-08
8.8850000e+00 8.6777614e-08 2.9937251e-10 2.5019724e-08 1.1472403e-09 -4.9898099e-11 -4.1454815e-10 4.7127898e-06 2.5260501e-08 1.3419646e-06 8.7785984e-08 9.1716145e-08 2.3216083e-08
8.8886111e+00 8.7141614e-08 7.9341196e-10 3.2441884e-08 6.2720585e-10 2.5503471e-10 -4.5456317e-10 4.7313335e-06 2.5462087e-08 1.3483519e-06 8.7944832e-08 9.1699043e-08 2.3086091e-08
8.8922222e+00 8.7524664e-08 1.0673855e-09 3.3805265e-08 8.3907774e-10 -4.1290074e-10 -7.4536393e-10 4.7499603e-06 2.5703420e-08 1.3543762e-06 8.8147730e-08 9.1651922e-08 2.2955861e-08
8.8958333e+00 8.7923780e-08 1.1603024e-09 2.8676043e-08 1.0338309e-09 -2.2056052e-11 -4.5675913e-10 4.7701209e-06 2.5836604e-08 1.3600310e-06 8.8312206e-08 9.1599719e-08 2.2844046e-08
8.8997222e+00 8.8407904e-08 -1.8726809e-11 2.5784981e-08 3.7596535e-10 -4.2539725e-10 -5.0165120e-10 4.7889415e-06 2.5962054e-08 1.3650193e-06 8.8439481e-08 9.1591900e-08 2.2730937e-08
8.9033333e+00 8.8866549e-08 1.1767284e-09 2.5951524e-08 7.9887982e-10 3.5321959e-10 -5.4243313e-10 4.8078600e-06 2.6119252e-08 1.3701144e-06 8.8564786e-08 9.1662670e-08 2.2631380e-08
8.9069444e+00 8.9329764e-08 2.7433153e-10 2.6893452e-08 3.5778005e-10 3.0004138e-10 -3.7655902e-10 4.8268747e-06 2.6204358e-08 1.3751024e-06 8.8762310e-08 9.1658671e-08 2.2558784e-08
8.9105556e+00 8.9771795e-08 5.1126334e-10 2.4840071e-08 1.4655148e-09 -3.3695815e-10 -2.9355248e-10 4.8474540e-06 2.6390714e-08 1.3803157e-06 8.8886422e-08 9.1622184e-08 2.2534073e-08
8.9144444e+00 9.0222086e-08 1.0860675e-09 2.5368448e-08 -4.0169090e-10 2.4215694e-11 8.1744941e-11 4.8666537e-06 2.6628537e-08 1.3853770e-06 8.8931922e-08 9.1709410e-08 2.2470376e-08
8.9180556e+00 9.0622999e-08 1.1092240e-09 2.7124935e-08 8.2168302e-10 7.8094820e-10 -6.6972309e-10 4.8859409e-06 2.6893832e-08 1.3905099e-06 8.9145179e-08 9.1894007e-08 2.2406625e-08
8.9216667e+00 9.1045862e-08 1.3396535e-09 2.6112378e-08 1.1468503e-09 9.2301743e-10 8.1251371e-11 4.9068115e-06 2.7111824e-08 1.3957943e-06 8.9304758e-08 9.1978509e-08 2.2459318e-08
8.9255556e+00 9.1496560e-08 5.2884656e-10 2.4780218e-08 2.2096963e-10 -1.9870889e-10 3.7040955e-10 4.9353005e-06 2.7340775e-08 1.4030112e-06 8.9425778e-08 9.1978819e-08 2.2610077e-08
8.9308333e+00 9.2105559e-08 9.1716232e-10 2.6433738e-08 5.4336293e-10 2.0066462e-10 5.8174954e-10 4.9564140e-06 2.7577328e-08 1.4086859e-06 8.9554190e-08 9.2007684e-08 2.2623776e-08
8.9347222e+00 9.2560918e-08 1.1104368e-09 2.8218786e-08 5.5731796e-10 4.6749841e-11 -4.6432808e-10 4.9761180e-06 2.7816744e-08 1.4139662e-06 8.9662550e-08 9.2006293e-08 2.2545656e-08
8.9383333e+00 9.3034058e-08 1.0995567e-09 2.6546825e-08 4.4292860e-10 -5.9586987e-11 -2.5677782e-10 4.9959183e-06 2.8045857e-08 1.4190521e-06 8.9888367e-08 9.2084717e-08 2.2426648e-08
8.9419444e+00 9.3467454e-08 1.0153262e-09 2.6202073e-08 1.6415337e-09 7.8349886e-10 -8.4175644e-10 5.0158068e-06 2.8338150e-08 1.4245065e-06 9.0169328e-08 9.2178192e-08 2.2325881e-08
8.9455556e+00 9.3865382e-08 1.6827697e-09 3.0368666e-08 9.5194714e-10 7.9349232e-11 -8.8405189e-11 5.0373242e-06 2.8716429e-08 1.4318449e-06 9.0486381e-08 9.2251956e-08 2.2159437e-08
8.9494444e+00 9.4333825e-08 1.5596232e-09 4.0306528e-08 1.7656530e-09 5.5291293e-10 -1.3382541e-09 5.0574023e-06 2.8958291e-08 1.4387003e-06 9.0751386e-08 9.2326705e-08 2.1986429e-08
8.9530556e+00 9.4784812e-08 6.7294925e-10 3.0795525e-08 6.8054572e-10 1.3707337e-10 -2.5874358e-10 5.0775776e-06 2.9129988e-08 1.4443434e-06 9.0844023e-08 9.2363420e-08 2.1830732e-08
8.9566667e+00 9.5249757e-08 9.1194515e-10 2.7732838e-08 1.7456862e-10 2.0183983e-10 -1.1784611e-09 5.0978517e-06 2.9353147e-08 1.4499532e-06 9.0881679e-08 9.2425395e-08 2.1665830e-08
8.9602778e+00 9.5714873e-08 1.1479866e-09 3.0449982e-08 1.7301998e-10 3.7023922e-10 -3.4371509e-10 5.1197916e-06 2.9570975e-08 1.4563020e-06 9.0881590e-08 9.2427788e-08 2.1605117e-08
8.9641667e+00 9.6179414e-08 7.1910965e-10 3.0693576e-08 -1.7377578e-10 -3.4973390e-10 -1.7668220e-10 5.1402558e-06 2.9748561e-08 1.4620841e-06 9.1064031e-08 9.2422320e-08 2.1462702e-08
8.9677778e+00 9.6575937e-08 9.2014404e-10 2.9276855e-08 1.8578458e-09 2.9926405e-10 -1.1379157e-09 5.1608094e-06 2.9936384e-08 1.4674737e-06 9.1299360e-08 9.2384168e-08 2.1283782e-08
8.9713889e+00 9.7021272e-08 8.1360067e-10 2.6621385e-08 3.1441854e-10 -6.5143867e-10 -5.1365373e-10 5.1814563e-06 3.0170561e-08 1.4726235e-06 9.1376604e-08 9.2241571e-08 2.1154212e-08
8.9750000e+00 9.7455554e-08 1.3480351e-09 2.6791163e-08 3.9860224e-10 -6.6484092e-10 -6.8237205e-10 5.2037930e-06 3.0358052e-08 1.4782465e-06 9.1569564e-08 9.2188544e-08 2.1063073e-08
8.9788889e+00 9.7908348e-08 2.5903420e-10 2.7363185e-08 1.2553455e-09 2.1032566e-10 -9.8823372e-11 5.2246377e-06 3.0432029e-08 1.4836417e-06 9.1795868e-08 9.2203738e-08 2.1032522e-08
8.9825000e+00 9.8431477e-08 4.2382339e-10 2.8593173e-08 8.3360710e-10 -7.0073114e-11 -1.8318011e-10 5.2569096e-06 3.0627194e-08 1.4923001e-06 9.1995484e-08 9.2176273e-08 2.0936896e-08
8.9880556e+00 9.9151701e-08 7.4716951e-10 2.9778595e-08 3.6409347e-10 -9.4720460e-11 -3.9057652e-10 5.2780103e-06 3.0848894e-08 1.4978703e-06 9.1995486e-08 9.2140929e-08 2.0725483e-08
8.9916667e+00 9.9599150e-08 1.2992938e-09 2.7993167e-08 -3.6408153e-10 -2.3152633e-10 -1.5609362e-09 5.2992073e-06 3.1061233e-08 1.5039105e-06 9.1983661e-08 9.2073480e-08 2.0523055e-08
8.9952778e+00 1.0005863e-07 6.6076159e-10 3.4653584e-08 2.5493356e-10 -3.9108004e-10 -3.0762481e-10 5.3221413e-06 3.1252694e-08 1.5110609e-06 9.2192799e-08 9.2052075e-08 2.0426940e-08
8.9991667e+00 1.0052993e-07 9.8032805e-10 3.4210431e-08 1.5376767e-09 2.0761036e-10 -5.1621621e-10 5.3435348e-06 3.1485287e-08 1.5173612e-06 9.2476715e-08 9.2036203e-08 2.0292208e-08
9.0027778e+00 1.0097926e-07 1.1666881e-09 3.1134390e-08 1.0830828e-09 -3.5412879e-10 -7.2746855e-10 5.3650255e-06 3.1744096e-08 1.5232871e-06 9.2696312e-08 9.2046222e-08 2.0202277e-08
9.0063889e+00 1.0144482e-07 1.2223106e-09 3.0326844e-08 9.4396573e-10 4.4661335e-10 -1.0266531e-10 5.3882745e-06 3.1998967e-08 1.5293911e-06 9.2883797e-08 9.2105487e-08 2.0134328e-08
9.0102778e+00 1.0189908e-07 9.6230143e-10 2.8460170e-08 6.6305039e-10 6.1376251e-11 -4.7975209e-10 5.4099566e-06 3.2213568e-08 1.5359471e-06 9.3043971e-08 9.2158898e-08 2.0085035e-08
9.0138889e+00 1.0232819e-07 1.0186308e-09 3.9536036e-08 8.1548250e-10 4.3164918e-10 2.4737745e-11 5.4317313e-06 3.2452447e-08 1.5431761e-06 9.3243393e-08 9.2279062e-08 2.0130879e-08
9.0175000e+00 1.0277045e-07 1.1864083e-09 3.5440166e-08 1.0253307e-09 6.7755938e-10 3.9843860e-10 5.4536053e-06 3.2699192e-08 1.5495219e-06 9.3350116e-08 9.2415172e-08 2.0149265e-08
9.0211111e+00 1.0326386e-07 1.0912369e-09 3.0376149e-08 -4.0194848e-11 5.7883517e-10 -2.2872356e-10 5.4772800e-06 3.2897747e-08 1.5555936e-06 9.3345378e-08 9.2424780e-08 2.0051613e-08
9.0250000e+00 1.0380380e-07 6.1066047e-10 2.8099575e-08 -4.1634081e-13 -4.9647952e-10 -6.0829300e-10 5.4993747e-06 3.3084260e-08 1.5610770e-06 9.3454681e-08 9.2374936e-08 1.9965009e-08
9.0286111e+00 1.0430988e-07 1.1109997e-09 2.8772574e-08 1.0093706e-09 3.6381753e-11 -1.9112327e-10 5.5215709e-06 3.3275432e-08 1.5668660e-06 9.3684867e-08 9.2343703e-08 1.9941705e-08
9.0322222e+00 1.0475940e-07 6.5366385e-10 3.1268978e-08 1.1154237e-09 -3.2469067e-10 -2.3988513e-11 5.5438626e-06 3.3435534e-08 1.5728209e-06 9.3934247e-08 9.2341743e-08 1.9886813e-08
9.0358333e+00 1.0520952e-07 8.2420520e-10 3.0492532e-08 1.1865389e-09 3.0660428e-10 -4.8271375e-10 5.5679771e-06 3.3609739e-08 1.5793040e-06 9.4121855e-08 9.2340347e-08 1.9749631e-08
9.0397222e+00 1.0570420e-07 6.6897354e-10 3.1945533e-08 4.2152977e-10 -3.1857442e-10 -6.9312717e-10 5.6026277e-06 3.3898949e-08 1.5890010e-06 9.4331201e-08 9.2239633e-08 1.9769305e-08
9.0452778e+00 1.0644220e-07 1.0662927e-09 3.3427206e-08 8.3454682e-10 -2.8570899e-10 8.1117214e-10 5.6252774e-06 3.4079514e-08 1.5952693e-06 9.4513880e-08 9.2194218e-08 1.9786592e-08
9.0488889e+00 1.0689929e-07 6.0046144e-10 3.1585807e-08 8.5172307e-10 -1.3350681e-10 -6.5160416e-10 5.6480228e-06 3.4374076e-08 1.6025658e-06 9.4721997e-08 9.2141639e-08 1.9627837e-08
9.0525000e+00 1.0734309e-07 2.1185723e-09 4.4090827e-08 1.0693606e-09 -3.5183951e-10 -8.1382482e-10 5.6708605e-06 3.4710319e-08 1.6110165e-06 9.4967187e-08 9.2113950e-08 1.9473933e-08
9.0561111e+00 1.0776873e-07 9.8520429e-10 4.3556979e-08 1.1939290e-09 9.6251709e-11 -6.0682842e-10 5.6937882e-06 3.4962698e-08 1.6186580e-06 9.5286519e-08 9.2212874e-08 1.9333057e-08
9.0597222e+00 1.0819030e-07 1.3444482e-09 3.5698019e-08 1.7537472e-09 8.1689019e-10 -6.9356534e-10 5.7185807e-06 3.5283670e-08 1.6267524e-06 9.5633167e-08 9.2396530e-08 1.9195691e-08
9.0636111e+00 1.0865353e-07 1.4067433e-09 4.2257242e-08 1.2175279e-09 7.5730645e-10 -4.8385544e-10 5.7416989e-06 3.5559693e-08 1.6343797e-06 9.5990621e-08 9.2558939e-08 1.9189998e-08
9.0672222e+00 1.0910067e-07 1.1411613e-09 3.6851403e-08 2.0820440e-09 7.4185260e-10 4.3130091e-10 5.7649155e-06 3.5852991e-08 1.6409360e-06 9.6358827e-08 9.2676577e-08 1.9161177e-08
9.0708333e+00 1.0957964e-07 1.5661999e-09 3.1148266e-08 1.3167782e-09 3.4403496e-10 -6.9734354e-10 5.7882313e-06 3.6131112e-08 1.6467468e-06 9.6631686e-08 9.2664888e-08 1.9045889e-08
9.0744444e+00 1.1003626e-07 1.0010750e-09 2.9119310e-08 1.2019248e-09 -4.5192917e-10 -3.6685002e-10 5.8134413e-06 3.6338872e-08 1.6527663e-06 9.6870615e-08 9.2673804e-08 1.9004140e-08
9.0783333e+00 1.1045900e-07 7.7972115e-10 2.8853020e-08 8.4603511e-10 5.2834814e-10 9.0051235e-12 5.8369444e-06 3.6565604e-08 1.6584705e-06 9.7078544e-08 9.2742142e-08 1.9037658e-08
9.0819444e+00 1.1092063e-07 1.3131892e-09 3.0309191e-08 1.0733076e-09 1.0246630e-10 3.0039271e-10 5.8605460e-06 3.6858316e-08 1.6644074e-06 9.7307702e-08 9.2843875e-08 1.9039381e-08
9.0855556e+00 1.1138575e-07 1.3887689e-09 3.1265492e-08 1.0419954e-09 8.3660537e-10 -2.8449182e-10 5.8842441e-06 3.7214188e-08 1.6702726e-06 9.7459080e-08 9.3050777e-08 1.8946204e-08
9.0891667e+00 1.1183011e-07 1.8962061e-09 2.9567149e-08 3.5534573e-10 1.0732643e-09 -5.7560470e-10 5.9098728e-06 3.7494291e-08 1.6764309e-06 9.7580239e-08 9.3172648e-08 1.8821159e-08
9.0930556e+00 1.1232820e-07 5.0467298e-10 2.9741908e-08 6.8316259e-10 -2.8659891e-11 -4.9620682e-10 5.9337768e-06 3.7695382e-08 1.6823467e-06 9.7721030e-08 9.3190322e-08 1.8682079e-08
9.0966667e+00 1.1282727e-07 1.3515529e-09 3.1614587e-08 6.1644321e-10 1.9180305e-10 -7.8761119e-10 5.9707699e-06 3.8078421e-08 1.6917332e-06 9.7963916e-08 9.3357839e-08 1.8600392e-08
9.1022222e+00 1.1366089e-07 9.4667966e-10 3.1665634e-08 8.4086942e-10 8.1330129e-10 2.9748653e-10 5.9949493e-06 3.8319058e-08 1.6977271e-06 9.8190118e-08 9.3491533e-08 1.8642185e-08
9.1058333e+00 1.1408828e-07 1.2745871e-09 3.0500386e-08 1.2471563e-09 4.2079321e-10 8.8297371e-11 6.0192270e-06 3.8539670e-08 1.7041985e-06 9.8465989e-08 9.3569560e-08 1.8643374e-08
9.1094444e+00 1.1458746e-07 7.6182977e-10 3.6619314e-08 1.2993463e-09 2.9945684e-10 -7.7320049e-11 6.0454894e-06 3.8734659e-08 1.7119648e-06 9.8696597e-08 9.3648440e-08 1.8469428e-08
9.1133333e+00 1.1511288e-07 9.0950447e-10 3.8176168e-08 6.7729341e-10 3.7666271e-10 -1.4136444e-09 6.0699748e-06 3.8916480e-08 1.7188573e-06 9.8841709e-08 9.3766513e-08 1.8266873e-08
9.1169444e+00 1.1551905e-07 7.6884556e-10 3.3310635e-08 6.6219816e-10 7.1323888e-10 -4.5609222e-10 6.0945533e-06 3.9115300e-08 1.7253053e-06 9.9127600e-08 9.3845478e-08 1.8208602e-08
9.1205556e+00 1.1598925e-07 1.0664116e-09 3.3565746e-08 1.9767908e-09 1.5666578e-11 -8.1795793e-11 6.1192332e-06 3.9358013e-08 1.7316310e-06 9.9399837e-08 9.3982453e-08 1.8172704e-08
9.1241667e+00 1.1647473e-07 1.1740213e-09 3.2041973e-08 5.3617257e-10 1.2487168e-09 -2.4956849e-10 6.1459253e-06 3.9601568e-08 1.7381835e-06 9.9500310e-08 9.4134772e-08 1.8050950e-08
9.1280556e+00 1.1698368e-07 9.1358884e-10 3.1064112e-08 3.2502158e-10 5.6876122e-11 -7.9403748e-10 6.1708151e-06 3.9799976e-08 1.7446358e-06 9.9678731e-08 9.4168790e-08 1.7838363e-08
9.1316667e+00 1.1745756e-07 9.1787367e-10 3.5856435e-08 1.3219392e-09 2.5713836e-10 -1.1683072e-09 6.1958058e-06 3.9969712e-08 1.7512222e-06 9.9966837e-08 9.4197023e-08 1.7720598e-08
9.1352778e+00 1.1793344e-07 6.4891790e-10 3.2455829e-08 1.3375028e-09 3.4775897e-12 8.1250374e-11 6.2208981e-06 4.0130354e-08 1.7573901e-06 1.0015753e-07 9.4141580e-08 1.7629610e-08
9.1388889e+00 1.1841471e-07 8.3393569e-10 3.1515495e-08 4.2272020e-10 -5.1525983e-10 -9.2114329e-10 6.2480340e-06 4.0466500e-08 1.7643636e-06 1.0034012e-07 9.4142298e-08 1.7410098e-08
9.1427778e+00 1.1892493e-07 2.0473152e-09 3.5644543e-08 1.1423999e-09 5.2141365e-10 -9.6038598e-10 6.2733341e-06 4.0816720e-08 1.7710144e-06 1.0057397e-07 9.4220658e-08 1.7260440e-08
9.1463889e+00 1.1938084e-07 1.1854836e-09 3.3335460e-08 1.0161957e-09 2.0190396e-10 -4.2107290e-10 6.2987258e-06 4.1042671e-08 1.7776320e-06 1.0077960e-07 9.4328527e-08 1.7092405e-08
9.1500000e+00 1.1978800e-07 9.0022146e-10 3.5300341e-08 8.8193250e-10 7.9381401e-10 -1.1300194e-09 6.3261794e-06 4.1192739e-08 1.7845843e-06 1.0103914e-07 9.4490196e-08 1.6862492e-08
9.1538889e+00 1.2033041e-07 3.8606933e-10 3.1655708e-08 1.3426895e-09 5.9191910e-10 -8.4066745e-10 6.3517865e-06 4.1387704e-08 1.7907750e-06 1.0127722e-07 9.4576813e-08 1.6675823e-08
9.1575000e+00 1.2086738e-07 1.4136059e-09 3.2551616e-08 8.5498718e-10 2.0761955e-10 -8.8242787e-10 6.3914000e-06 4.1826756e-08 1.8023785e-06 1.0157960e-07 9.4541419e-08 1.6340902e-08
9.1630556e+00 1.2166382e-07 1.2207102e-09 4.5674594e-08 9.5925797e-10 -4.1998223e-10 -1.1270966e-09 6.4172859e-06 4.2113055e-08 1.8104029e-06 1.0187967e-07 9.4480009e-08 1.6105226e-08
9.1666667e+00 1.2216020e-07 1.4220456e-09 3.7552059e-08 1.8106602e-09 -1.4688179e-10 -1.0483773e-09 6.4432763e-06 4.2446696e-08 1.8173556e-06 1.0230554e-07 9.4517174e-08 1.5963795e-08
9.1702778e+00 1.2264701e-07 1.6577224e-09 3.4558958e-08 2.1204006e-09 4.8995170e-10 -2.5714062e-10 6.4693685e-06 4.2732512e-08 1.8245904e-06 1.0267572e-07 9.4594415e-08 1.5957984e-08
9.1738889e+00 1.2311926e-07 9.8057327e-10 4.0477817e-08 1.2966565e-09 2.2303704e-10 2.0350153e-10 6.4975732e-06 4.2936056e-08 1.8323863e-06 1.0288413e-07 9.4688934e-08 1.5820158e-08
9.1777778e+00 1.2356857e-07 7.6408920e-10 3.4602823e-08 4.8971942e-10 5.8712474e-10 -1.3848669e-09 6.5238619e-06 4.3122869e-08 1.8388306e-06 1.0311553e-07 9.4798671e-08 1.5632897e-08
9.1813889e+00 1.2404935e-07 9.6033707e-10 3.2234502e-08 1.6462400e-09 4.2583792e-10 -3.4369884e-10 6.5502560e-06 4.3394572e-08 1.8451992e-06 1.0335257e-07 9.4809226e-08 1.5567415e-08
9.1850000e+00 1.2456057e-07 1.5476929e-09 3.3818496e-08 5.4184720e-10 -3.2841096e-10 -2.6074698e-10 6.5767603e-06 4.3634964e-08 1.8517732e-06 1.0354047e-07 9.4883005e-08 1.5438538e-08
9.1886111e+00 1.2508696e-07 6.7130862e-10 3.4364927e-08 1.1926618e-09 1.0094494e-09 -9.2888679e-10 6.6033743e-06 4.3836090e-08 1.8584705e-06 1.0384294e-07 9.5019673e-08 1.5391072e-08
9.1922222e+00 1.2559482e-07 1.1852471e-09 3.5096899e-08 1.5993508e-09 2.5210079e-10 4.9073804e-10 6.6321548e-06 4.4165956e-08 1.8664241e-06 1.0417837e-07 9.5116424e-08 1.5359839e-08
9.1961111e+00 1.2613019e-07 1.6421717e-09 4.1502959e-08 1.2757460e-09 5.7719593e-10 -7.5844955e-10 6.6589896e-06 4.4491052e-08 1.8742268e-06 1.0453211e-07 9.5222449e-08 1.5186114e-08
9.1997222e+00 1.2663070e-07 1.3587182e-09 3.9424462e-08 1.9895198e-09 4.0149423e-10 -8.4516824e-10 6.6859288e-06 4.4776000e-08 1.8822390e-06 1.0495648e-07 9.5313258e-08 1.5134258e-08
9.2033333e+00 1.2711347e-07 1.2715731e-09 4.3675370e-08 1.9277910e-09 4.3673814e-10 3.6649774e-10 6.7150542e-06 4.5047788e-08 1.8906632e-06 1.0527348e-07 9.5397135e-08 1.5141539e-08
9.2072222e+00 1.2762740e-07 1.0580308e-09 3.7456325e-08 7.8930329e-10 2.8221363e-10 -3.0409110e-10 6.7422076e-06 4.5299830e-08 1.8977151e-06 1.0544681e-07 9.5433697e-08 1.4994159e-08
9.2108333e+00 1.2813452e-07 1.2685134e-09 3.5683348e-08 8.1069906e-10 5.5282600e-11 -1.0563377e-09 6.7694624e-06 4.5542578e-08 1.9046532e-06 1.0568707e-07 9.5431846e-08 1.4805723e-08
9.2144444e+00 1.2858265e-07 9.7223322e-10 3.6275916e-08 1.4070692e-09 -7.2373312e-11 -6.8306516e-10 6.8115846e-06 4.5896030e-08 1.9152865e-06 1.0602044e-07 9.5452453e-08 1.4410928e-08
9.2200000e+00 1.2930829e-07 1.1484812e-09 3.5409654e-08 5.9316637e-10 1.9601719e-10 -1.6857103e-09 6.8391000e-06 4.6189480e-08 1.9237894e-06 1.0632728e-07 9.5537669e-08 1.4141500e-08
9.2236111e+00 1.2986364e-07 1.5602920e-09 5.2779603e-08 2.2392111e-09 5.9058730e-10 -8.0131176e-10 6.8667293e-06 4.6499883e-08 1.9340476e-06 1.0681450e-07 9.5904410e-08 1.4144287e-08
9.2272222e+00 1.3038090e-07 1.3049645e-09 5.3614690e-08 2.2582218e-09 2.7947207e-09 8.2703985e-10 6.8966075e-06 4.6821832e-08 1.9438190e-06 1.0730286e-07 9.6317954e-08 1.4097658e-08
9.2311111e+00 1.3094499e-07 1.4545956e-09 4.0491365e-08 1.9277045e-09 7.4994385e-10 -1.2267209e-09 6.9244675e-06 4.7100555e-08 1.9515790e-06 1.0760955e-07 9.6412538e-08 1.3904193e-08
9.2347222e+00 1.3147204e-07 1.1182341e-09 3.9993063e-08 9.0327646e-10 1.2313702e-10 -5.5910615e-10 6.9524376e-06 4.7377818e-08 1.9589678e-06 1.0784539e-07 9.6465258e-08 1.3710498e-08
9.2383333e+00 1.3198245e-07 1.4411167e-09 3.6640627e-08 1.2737213e-09 3.6350453e-10 -1.2288518e-09 6.9805149e-06 4.7628696e-08 1.9659143e-06 1.0808280e-07 9.6538761e-08 1.3453019e-08
9.2419444e+00 1.3248186e-07 8.7468429e-10 3.5406131e-08 9.1774341e-10 3.1498413e-10 -1.1478752e-09 7.0108690e-06 4.7869135e-08 1.9732095e-06 1.0833513e-07 9.6557361e-08 1.3292254e-08
9.2458333e+00 1.3300589e-07 1.1862198e-09 3.4853237e-08 1.2451033e-09 -1.5555006e-10 -2.3011047e-10 7.0391577e-06 4.8109984e-08 1.9801144e-06 1.0857297e-07 9.6597296e-08 1.3210747e-08
9.2494444e+00 1.3344985e-07 1.0370030e-09 3.6761913e-08 9.5027375e-10 5.2417975e-10 -5.2226110e-10 7.0675411e-06 4.8353348e-08 1.9878294e-06 1.0889152e-07 9.6554008e-08 1.3201757e-08
9.2530556e+00 1.3389800e-07 1.2094315e-09 4.3255122e-08 1.9902513e-09 -9.2375936e-10 4.3927566e-10 7.0960202e-06 4.8629677e-08 1.9961747e-06 1.0919698e-07 9.6558258e-08 1.3156720e-08
9.2566667e+00 1.3435052e-07 1.3412958e-09 4.3299052e-08 8.2936949e-10 9.6298955e-10 -8.5500213e-10 7.1268088e-06 4.8900899e-08 2.0047449e-06 1.0944976e-07 9.6728198e-08 1.3020208e-08
9.2605556e+00 1.3493799e-07 9.8346719e-10 3.9239642e-08 1.3372811e-09 4.9363413e-10 -3.1509816e-10 7.1555213e-06 4.9160119e-08 2.0128491e-06 1.0966913e-07 9.6821990e-08 1.2997490e-08
9.2641667e+00 1.3550897e-07 1.4093350e-09 4.4813598e-08 6.8774708e-10 3.7214439e-10 1.0539202e-10 7.1843570e-06 4.9481830e-08 2.0209696e-06 1.0981676e-07 9.6847416e-08 1.3042467e-08
9.2677778e+00 1.3609937e-07 1.5603029e-09 3.9409833e-08 6.7492690e-10 -1.3744987e-10 3.0977863e-10 7.2155325e-06 4.9820723e-08 2.0288081e-06 1.1007226e-07 9.6867012e-08 1.3056025e-08
9.2716667e+00 1.3657247e-07 1.3444938e-09 3.6081318e-08 1.5150881e-09 3.0541933e-10 -1.9356786e-10 7.2445804e-06 5.0154958e-08 2.0386643e-06 1.1050246e-07 9.7020417e-08 1.3024798e-08
9.2752778e+00 1.3703440e-07 1.7407530e-09 6.6143209e-08 2.4559908e-09 1.1106289e-09 -9.4683967e-11 7.2894728e-06 5.0667590e-08 2.0552398e-06 1.1125813e-07 9.7437781e-08 1.2949554e-08
9.2808333e+00 1.3781657e-07 1.3350392e-09 4.5601749e-08 2.0780437e-09 1.3935521e-09 -3.5677876e-10 7.3187950e-06 5.1014066e-08 2.0634929e-06 1.1165815e-07 9.7672850e-08 1.2944268e-08
9.2844444e+00 1.3837446e-07 1.8631959e-09 3.9996657e-08 1.6144108e-09 7.7631926e-10 3.0798703e-10 7.3482281e-06 5.1384719e-08 2.0708087e-06 1.1201838e-07 9.7773137e-08 1.3047050e-08
9.2880556e+00 1.3886016e-07 1.5582139e-09 3.5880751e-08 1.7108495e-09 1.4940315e-10 6.4076657e-10 7.3777647e-06 5.1739501e-08 2.0777180e-06 1.1232603e-07 9.7824640e-08 1.3068099e-08
9.2916667e+00 1.3934916e-07 1.7167029e-09 3.5779421e-08 1.1289476e-09 3.2601496e-10 -4.4646864e-10 7.4096898e-06 5.2041359e-08 2.0861382e-06 1.1265232e-07 9.7827811e-08 1.2964222e-08
9.2955556e+00 1.3987982e-07 8.7065092e-10 4.5313909e-08 1.6678157e-09 -2.9884025e-10 -4.4389986e-10 7.4394445e-06 5.2327746e-08 2.0947541e-06 1.1295094e-07 9.7857799e-08 1.2886031e-08
9.2991667e+00 1.4038363e-07 1.7729219e-09 4.4047720e-08 1.0886845e-09 5.7565505e-10 -2.7786446e-10 7.4693049e-06 5.2651676e-08 2.1027106e-06 1.1321059e-07 9.7905766e-08 1.2897804e-08
9.3027778e+00 1.4087670e-07 1.2172032e-09 3.8473862e-08 1.3081154e-09 -1.3288215e-10 3.8653642e-10 7.5015781e-06 5.2940410e-08 2.1104183e-06 1.1343979e-07 9.7909460e-08 1.2939281e-08
9.3066667e+00 1.4139539e-07 1.2576575e-09 3.5757757e-08 6.5645095e-10 1.6454616e-10 -3.1017902e-11 7.5316566e-06 5.3234542e-08 2.1172527e-06 1.1375533e-07 9.7965510e-08 1.2819382e-08
9.3102778e+00 1.4191874e-07 1.4574077e-09 3.5126268e-08 2.2562129e-09 3.5283439e-10 -1.0757481e-09 7.5618453e-06 5.3593826e-08 2.1241084e-06 1.1406938e-07 9.8047042e-08 1.2699298e-08
9.3138889e+00 1.4243331e-07 1.8590617e-09 3.5978395e-08 6.4272121e-10 3.9976663e-10 -3.2713165e-11 7.5921422e-06 5.4065778e-08 2.1339679e-06 1.1439253e-07 9.8281310e-08 1.2562260e-08
9.3175000e+00 1.4293822e-07 2.4974134e-09 6.6281364e-08 2.3401643e-09 1.7627068e-09 -1.2322600e-09 7.6248911e-06 5.4503947e-08 2.1455747e-06 1.1482736e-07 9.8640629e-08 1.2336967e-08
9.3213889e+00 1.4349482e-07 1.2583249e-09 4.5501956e-08 1.3869464e-09 1.3171776e-09 -6.9882348e-10 7.6554148e-06 5.4766423e-08 2.1536378e-06 1.1502287e-07 9.8839712e-08 1.2189671e-08
9.3250000e+00 1.4401286e-07 1.1645271e-09 3.8125880e-08 4.1775846e-10 5.2051196e-10 -6.6082662e-10 7.6860486e-06 5.5026607e-08 2.1609083e-06 1.1525628e-07 9.8893182e-08 1.2086997e-08
9.3286111e+00 1.4453133e-07 1.2371696e-09 3.7280738e-08 1.7368100e-09 -2.6947818e-11 -2.8693686e-10 7.7167925e-06 5.5266873e-08 2.1679886e-06 1.1559250e-07 9.8886037e-08 1.2060850e-08
9.3322222e+00 1.4505026e-07 9.8066958e-10 3.6154123e-08 1.3667435e-09 -3.9000920e-11 4.5577797e-11 7.7666799e-06 5.5714578e-08 2.1801893e-06 1.1605872e-07 9.8852861e-08 1.2150688e-08
9.3380556e+00 1.4583830e-07 1.5776444e-09 4.2180631e-08 1.2973835e-09 -1.5057598e-10 4.6778613e-10 7.7976987e-06 5.6053927e-08 2.1879809e-06 1.1632235e-07 9.8884030e-08 1.2247003e-08
9.3416667e+00 1.4633241e-07 1.5548158e-09 3.8631011e-08 1.1361438e-09 4.3828951e-10 4.2127755e-10 7.8288253e-06 5.6420917e-08 2.1974365e-06 1.1659191e-07 9.8873788e-08 1.2230541e-08
9.3452778e+00 1.4685368e-07 1.8327822e-09 5.9438903e-08 1.3521335e-09 -5.3283571e-10 -5.7324152e-10 7.8600681e-06 5.6786934e-08 2.2077574e-06 1.1691995e-07 9.8903436e-08 1.2146466e-08
9.3488889e+00 1.4742699e-07 1.5458337e-09 4.7605985e-08 1.6758498e-09 8.0650825e-10 -2.0283341e-10 7.8914287e-06 5.7151347e-08 2.2162191e-06 1.1724019e-07 9.9014259e-08 1.2106568e-08
9.3525000e+00 1.4796394e-07 1.8179823e-09 4.0156139e-08 1.2802820e-09 2.1647684e-10 -1.6545960e-10 7.9253219e-06 5.7523282e-08 2.2242911e-06 1.1754789e-07 9.9083262e-08 1.2097334e-08
9.3563889e+00 1.4847786e-07 1.3700276e-09 3.7584153e-08 1.3571565e-09 3.7497921e-10 8.6317843e-11 7.9568999e-06 5.7884013e-08 2.2328723e-06 1.1782745e-07 9.9191128e-08 1.2084699e-08
9.3600000e+00 1.4895993e-07 1.9598004e-09 5.1417155e-08 1.2233363e-09 6.2070290e-10 -2.0295553e-10 7.9885829e-06 5.8310702e-08 2.2431446e-06 1.1810709e-07 9.9310011e-08 1.2049740e-08
9.3636111e+00 1.4946761e-07 1.9788701e-09 5.5123482e-08 1.3579842e-09 4.7668066e-10 -1.1973545e-10 8.0203778e-06 5.8677039e-08 2.2531713e-06 1.1852285e-07 9.9412494e-08 1.2064220e-08
9.3672222e+00 1.5001314e-07 1.4027030e-09 4.8869585e-08 2.4797916e-09 4.6931636e-10 2.5338973e-10 8.0547434e-06 5.8995440e-08 2.2626076e-06 1.1891333e-07 9.9552827e-08 1.2166796e-08
9.3711111e+00 1.5056086e-07 1.3264464e-09 4.2009592e-08 8.6714966e-10 7.3354116e-10 6.2583984e-10 8.0867659e-06 5.9336924e-08 2.2704031e-06 1.1907690e-07 9.9628505e-08 1.2198029e-08
9.3747222e+00 1.5106389e-07 1.8257119e-09 3.8842293e-08 6.4278768e-10 -3.4979251e-11 -3.3754235e-10 8.1188952e-06 5.9654411e-08 2.2778329e-06 1.1929360e-07 9.9624480e-08 1.2124963e-08
9.3783333e+00 1.5156675e-07 1.1049380e-09 3.8217385e-08 1.3575185e-09 -2.1792258e-12 -3.3690826e-10 8.1511345e-06 5.9906935e-08 2.2854002e-06 1.1955938e-07 9.9719176e-08 1.1965978e-08
9.3819444e+00 1.5210010e-07 1.2260539e-09 4.0267621e-08 1.0958281e-09 8.7630007e-10 -1.1306515e-09 8.1859797e-06 6.0225798e-08 2.2937410e-06 1.1981872e-07 9.9885907e-08 1.1857785e-08
9.3858333e+00 1.5266794e-07 1.5070513e-09 4.0061897e-08 1.1270656e-09 5.5282071e-10 2.0328744e-10 8.2184502e-06 6.0547457e-08 2.3017330e-06 1.2008282e-07 1.0000554e-07 1.1825144e-08
9.3894444e+00 1.5317697e-07 1.4621134e-09 4.2827767e-08 1.3107519e-09 5.5151189e-10 -5.0458771e-10 8.2510218e-06 6.0889066e-08 2.3099596e-06 1.2034430e-07 1.0008652e-07 1.1715609e-08
9.3930556e+00 1.5362004e-07 1.6911973e-09 4.2495660e-08 1.1029330e-09 1.9600564e-10 -5.0651011e-10 8.3013180e-06 6.1401306e-08 2.3233756e-06 1.2085937e-07 1.0033899e-07 1.1693250e-08
9.3986111e+00 1.5431594e-07 1.3822426e-09 4.7949236e-08 1.9874608e-09 1.3188020e-09 3.7235623e-10 8.3341362e-06 6.1742375e-08 2.3320131e-06 1.2121425e-07 1.0050399e-07 1.1696687e-08
9.4022222e+00 1.5480359e-07 1.7660882e-09 4.1636213e-08 1.2883573e-09 2.0424707e-10 -3.4062191e-10 8.3695998e-06 6.2157372e-08 2.3405023e-06 1.2152589e-07 1.0066456e-07 1.1685332e-08
9.4061111e+00 1.5537325e-07 1.7910295e-09 4.0121359e-08 1.3828466e-09 1.1720966e-09 2.4329194e-10 8.4026494e-06 6.2567032e-08 2.3487661e-06 1.2178372e-07 1.0086026e-07 1.1661227e-08
9.4097222e+00 1.5592621e-07 1.9904461e-09 4.5588191e-08 9.9713570e-10 6.3431726e-10 -4.6580596e-10 8.4358148e-06 6.2978197e-08 2.3573573e-06 1.2205744e-07 1.0092947e-07 1.1596480e-08
9.4133333e+00 1.5646401e-07 1.8049282e-09 4.3517125e-08 1.5295665e-09 4.6169918e-12 -1.3185260e-10 8.4690903e-06 6.3367797e-08 2.3661514e-06 1.2247777e-07 1.0099687e-07 1.1585887e-08
9.4169444e+00 1.5696289e-07 1.7913786e-09 4.7692000e-08 2.3503689e-09 6.1744973e-10 3.4067653e-11 8.5050426e-06 6.3777742e-08 2.3763300e-06 1.2296647e-07 1.0110344e-07 1.1574504e-08
9.4208333e+00 1.5748835e-07 1.7224330e-09 5.0336619e-08 1.8384574e-09 2.9605661e-10 -1.3163533e-10 8.5385354e-06 6.4206974e-08 2.3864457e-06 1.2337787e-07 1.0126632e-07 1.1568824e-08
9.4244444e+00 1.5798552e-07 2.2397145e-09 5.4579698e-08 1.9591633e-09 1.2074228e-09 7.9205414e-11 8.5721364e-06 6.4643851e-08 2.3960539e-06 1.2380860e-07 1.0145889e-07 1.1580842e-08
9.4280556e+00 1.5850716e-07 1.7929929e-09 4.5072610e-08 2.0167743e-09 5.7013624e-10 3.1731725e-11 8.6084418e-06 6.5036279e-08 2.4053202e-06 1.2433616e-07 1.0150986e-07 1.1485704e-08
9.4319444e+00 1.5903280e-07 1.5706749e-09 4.4169607e-08 2.5051626e-09 -1.3319442e-10 -8.4720306e-10 8.6422603e-06 6.5368282e-08 2.4140571e-06 1.2464168e-07 1.0151796e-07 1.1320134e-08
9.4355556e+00 1.5950914e-07 1.4939651e-09 4.6446164e-08 3.1499788e-10 2.0791322e-10 -6.8114005e-10 8.6761792e-06 6.5712918e-08 2.4226640e-06 1.2487887e-07 1.0159435e-07 1.1290102e-08
9.4391667e+00 1.5997809e-07 1.6872881e-09 4.2821945e-08 1.8744821e-09 4.9720262e-10 4.0392752e-10 8.7101984e-06 6.6073674e-08 2.4309044e-06 1.2529189e-07 1.0169849e-07 1.1323182e-08
9.4427778e+00 1.6045435e-07 1.6427687e-09 4.2644356e-08 1.9380369e-09 4.6413152e-10 -9.8578363e-11 8.7443156e-06 6.6378150e-08 2.4396122e-06 1.2562317e-07 1.0172614e-07 1.1319963e-08
9.4463889e+00 1.6090020e-07 1.1677778e-09 4.7670695e-08 1.1199189e-09 -2.0891220e-10 6.8866909e-11 8.7811512e-06 6.6756944e-08 2.4505111e-06 1.2591488e-07 1.0175050e-07 1.1127180e-08
9.4502778e+00 1.6127696e-07 2.0790317e-09 5.7294247e-08 1.3804215e-09 4.1772193e-10 -1.7212941e-09 8.8154488e-06 6.7194194e-08 2.4625187e-06 1.2630265e-07 1.0197838e-07 1.0867618e-08
9.4538889e+00 1.6177731e-07 1.9571247e-09 6.7244160e-08 2.1989585e-09 1.6858151e-09 -6.7465770e-10 8.8684182e-06 6.7760001e-08 2.4801585e-06 1.2693815e-07 1.0248929e-07 1.0683202e-08
9.4594444e+00 1.6252546e-07 1.4377148e-09 5.1676111e-08 1.6140910e-09 1.3796253e-09 -4.3183745e-10 8.9029737e-06 6.8082065e-08 2.4894588e-06 1.2728624e-07 1.0271130e-07 1.0571213e-08
[truncated: 2,511 more rows]
