# Supplementary material for: Oxidative decomposition mechanisms of lithium carbonate on carbon substrates in lithium battery chemistries
Source: Nat Commun. 2022 Aug 20;13:4908. doi: 10.1038/s41467-022-32557-w (PMC9392741; doi:10.1038/s41467-022-32557-w)
Supplement: Supplementary file 2 — Source Data [file 41467_2022_32557_MOESM2_ESM.zip › Fig3e.csv]

1.2975000e+00 -8.3277353e-12 -4.4690693e-11 9.3862317e-12 -1.9408401e-11
1.3013889e+00 8.8781181e-11 -1.2166709e-10 1.1489749e-11 -5.1366965e-11
1.3050000e+00 -6.9364099e-11 -1.7333504e-10 1.7599870e-11 -8.1693604e-11
1.3086111e+00 1.2576522e-10 -1.0660318e-10 3.2174310e-11 -9.7036239e-11
1.3122222e+00 8.7680741e-12 -3.5021143e-11 3.1985402e-11 -1.3496034e-10
1.3161111e+00 -1.0387280e-11 -2.9004245e-10 2.3549491e-11 -1.4577799e-10
1.3197222e+00 -6.7482673e-11 1.9018717e-10 1.6037186e-11 -1.2895580e-10
1.3233333e+00 -1.8616823e-12 -3.4905388e-11 1.5009265e-11 -1.3923098e-10
1.3269444e+00 -7.6268181e-12 -5.9942466e-11 1.4349038e-11 -1.3189564e-10
1.3308333e+00 1.9677280e-12 1.2281689e-10 7.0648995e-12 -1.2388719e-10
1.3344444e+00 -6.9205930e-11 -4.8892760e-11 -1.1323625e-11 -1.4717108e-10
1.3380556e+00 -1.0053430e-10 -1.6603550e-10 -4.0108291e-11 -1.7577492e-10
1.3416667e+00 -1.6517031e-10 -9.7999947e-11 -7.4015660e-11 -2.1431942e-10
1.3455556e+00 -1.2546418e-10 -2.3238139e-10 -9.1315230e-11 -2.4796814e-10
1.3491667e+00 -3.4224155e-11 -7.8222160e-11 -6.0720784e-11 -1.8878386e-10
1.3547222e+00 2.1779081e-10 4.3332780e-10 7.3308581e-10 7.0801317e-11
1.3583333e+00 7.1096548e-09 1.9628431e-09 1.8817745e-09 4.7831739e-10
1.3616667e+00 4.3772363e-09 2.1123193e-09 2.6596288e-09 8.5007388e-10
1.3652778e+00 2.8029577e-09 1.3192791e-09 3.2317260e-09 1.1234327e-09
1.3688889e+00 2.4779390e-09 1.2040328e-09 3.7446223e-09 1.3445822e-09
1.3725000e+00 2.2564885e-09 8.3734737e-10 4.2149408e-09 1.5252697e-09
1.3761111e+00 2.0849130e-09 8.3053695e-10 4.6611187e-09 1.7281729e-09
1.3797222e+00 2.0336528e-09 1.0424158e-09 5.0907735e-09 1.9128058e-09
1.3830556e+00 2.2628931e-09 8.0391280e-10 5.5683933e-09 2.1302605e-09
1.3866667e+00 2.1459046e-09 1.2033612e-09 6.0283692e-09 2.3397267e-09
1.3902778e+00 2.1000274e-09 7.3017256e-10 6.5108700e-09 2.5191089e-09
1.3938889e+00 2.3538260e-09 9.2566310e-10 7.0175915e-09 2.7114643e-09
1.3975000e+00 2.3236036e-09 8.4992537e-10 7.5065182e-09 2.9163902e-09
1.4011111e+00 2.1895658e-09 1.0416988e-09 7.9704983e-09 3.1433789e-09
1.4047222e+00 2.0933273e-09 1.0535817e-09 8.6395690e-09 3.4023797e-09
1.4100000e+00 2.1323833e-09 5.8221313e-10 9.1093703e-09 3.5564627e-09
1.4136111e+00 2.2042437e-09 8.4009108e-10 9.5933964e-09 3.7314223e-09
1.4172222e+00 2.2636899e-09 7.7492044e-10 1.0021016e-08 3.8854242e-09
1.4205556e+00 2.0125012e-09 7.6509811e-10 1.0452253e-08 4.0376325e-09
1.4241667e+00 1.9681524e-09 6.3990128e-10 1.0882601e-08 4.2083893e-09
1.4277778e+00 2.0042855e-09 9.3631604e-10 1.1338611e-08 4.3615412e-09
1.4313889e+00 2.2050383e-09 4.7739352e-10 1.1771290e-08 4.5286948e-09
1.4350000e+00 1.7889213e-09 1.0655626e-09 1.2154757e-08 4.7250948e-09
1.4386111e+00 1.7507783e-09 7.4736101e-10 1.2513929e-08 4.8607582e-09
1.4419444e+00 1.8409405e-09 6.0927318e-10 1.2925920e-08 5.0351702e-09
1.4455556e+00 1.9620563e-09 1.0006839e-09 1.3307133e-08 5.2047142e-09
1.4491667e+00 1.5568284e-09 5.6433754e-10 1.3654793e-08 5.3341453e-09
1.4527778e+00 1.6523393e-09 6.3041136e-10 1.3995754e-08 5.4642622e-09
1.4563889e+00 1.4949968e-09 5.7066759e-10 1.4311663e-08 5.5888666e-09
1.4600000e+00 1.4210881e-09 5.7952697e-10 1.4601075e-08 5.7169022e-09
1.4633333e+00 1.4730279e-09 7.0082855e-10 1.5124974e-08 5.9289881e-09
1.4688889e+00 1.6703689e-09 5.7168726e-10 1.5454938e-08 6.0675676e-09
1.4725000e+00 1.3754558e-09 7.0750756e-10 1.5783370e-08 6.2099996e-09
1.4761111e+00 1.6562170e-09 6.0724939e-10 1.6096527e-08 6.3432684e-09
1.4794444e+00 1.4753501e-09 7.2543794e-10 1.6454679e-08 6.4960473e-09
1.4830556e+00 1.8306742e-09 6.8482909e-10 1.6829145e-08 6.6504631e-09
1.4866667e+00 1.6259355e-09 7.4054753e-10 1.7156388e-08 6.7930782e-09
1.4902778e+00 1.3947714e-09 5.7589964e-10 1.7456420e-08 6.9075388e-09
1.4938889e+00 1.3747480e-09 4.8065987e-10 1.7735471e-08 7.0348016e-09
1.4975000e+00 1.2011125e-09 6.9407369e-10 1.7972507e-08 7.1658800e-09
1.5008333e+00 1.1692486e-09 6.1671101e-10 1.8232195e-08 7.2742457e-09
1.5044444e+00 1.2278705e-09 3.8358707e-10 1.8498634e-08 7.4060791e-09
1.5080556e+00 1.2315654e-09 8.3333734e-10 1.8757203e-08 7.5428598e-09
1.5116667e+00 1.1552220e-09 4.2925349e-10 1.9006932e-08 7.6527824e-09
1.5152778e+00 1.1499721e-09 5.8541693e-10 1.9265823e-08 7.7653169e-09
1.5186111e+00 1.4389371e-09 5.3992748e-10 1.9513249e-08 7.8923268e-09
1.5222222e+00 8.4499632e-10 6.3247125e-10 1.9869141e-08 8.0246569e-09
1.5277778e+00 1.2903567e-09 1.6150942e-10 2.0103605e-08 8.1677386e-09
1.5313889e+00 8.7392379e-10 1.1592447e-09 2.0316023e-08 8.3684732e-09
1.5350000e+00 1.0868542e-09 6.9369020e-10 2.0538987e-08 8.4875241e-09
1.5383333e+00 1.1427879e-09 4.9681958e-10 2.0774696e-08 8.6123056e-09
1.5419444e+00 1.0329912e-09 6.5500975e-10 2.1045567e-08 8.7356733e-09
1.5455556e+00 1.4673582e-09 4.8376860e-10 2.1329204e-08 8.8505236e-09
1.5491667e+00 1.1508263e-09 5.7638824e-10 2.1556274e-08 8.9821191e-09
1.5527778e+00 9.4520762e-10 6.3833884e-10 2.1774394e-08 9.1050399e-09
1.5563889e+00 1.0682052e-09 4.9631543e-10 2.1955740e-08 9.1821901e-09
1.5597222e+00 7.4525599e-10 2.7518544e-10 2.2127336e-08 9.2634447e-09
1.5633333e+00 8.3870661e-10 4.7485787e-10 2.2305718e-08 9.3640875e-09
1.5669444e+00 8.0789273e-10 4.5415250e-10 2.2479121e-08 9.4236036e-09
1.5705556e+00 7.9275144e-10 9.5226625e-11 2.2666882e-08 9.4574372e-09
1.5741667e+00 9.4042538e-10 2.1708347e-10 2.2848817e-08 9.5370996e-09
1.5777778e+00 7.3897368e-10 5.1826214e-10 2.3000828e-08 9.6106175e-09
1.5811111e+00 7.8114382e-10 2.1691696e-10 2.3239406e-08 9.7055483e-09
1.5866667e+00 6.5032014e-10 3.5266754e-10 2.3413297e-08 9.8011980e-09
1.5902778e+00 9.5483266e-10 5.3025246e-10 2.3587199e-08 9.8814075e-09
1.5936111e+00 7.8418472e-10 2.7184279e-10 2.3777022e-08 9.9253093e-09
1.5972222e+00 9.6802338e-10 1.3340487e-10 2.3956371e-08 9.9808834e-09
1.6008333e+00 6.8750917e-10 3.7958650e-10 2.4108242e-08 1.0089164e-08
1.6044444e+00 7.1437546e-10 6.1992838e-10 2.4272180e-08 1.0204368e-08
1.6080556e+00 7.9890384e-10 4.4349113e-10 2.4444650e-08 1.0310173e-08
1.6116667e+00 7.9312022e-10 5.3317168e-10 2.4584819e-08 1.0390800e-08
1.6150000e+00 6.0856882e-10 2.7310154e-10 2.4723662e-08 1.0456218e-08
1.6186111e+00 6.7306192e-10 3.3075134e-10 2.4852278e-08 1.0532279e-08
1.6222222e+00 5.1416039e-10 3.7135129e-10 2.4962070e-08 1.0622616e-08
1.6258333e+00 4.9931104e-10 4.6252664e-10 2.5104448e-08 1.0704922e-08
1.6294444e+00 8.1494657e-10 2.9722191e-10 2.5273894e-08 1.0768656e-08
1.6330556e+00 7.4917007e-10 2.9109133e-10 2.5381975e-08 1.0822944e-08
1.6363889e+00 3.3163410e-10 2.5179160e-10 2.5479034e-08 1.0854618e-08
1.6400000e+00 5.6429427e-10 4.0587502e-11 2.5692675e-08 1.0931677e-08
1.6455556e+00 7.1755272e-10 4.2176641e-10 2.5833740e-08 1.1010270e-08
1.6491667e+00 5.8458787e-10 3.0369979e-10 2.5943656e-08 1.1061160e-08
1.6525000e+00 5.1457207e-10 2.0520793e-10 2.6063854e-08 1.1113247e-08
1.6561111e+00 5.9494585e-10 2.7559402e-10 2.6164388e-08 1.1138549e-08
1.6597222e+00 3.3306564e-10 -4.2035353e-11 2.6249069e-08 1.1169176e-08
1.6633333e+00 4.4860231e-10 3.2474192e-10 2.6358675e-08 1.1217389e-08
1.6669444e+00 5.6314454e-10 1.2029820e-10 2.6496038e-08 1.1284263e-08
1.6705556e+00 7.0482403e-10 4.9700372e-10 2.6644168e-08 1.1375082e-08
1.6741667e+00 6.6252961e-10 3.4132320e-10 2.6759048e-08 1.1431754e-08
1.6775000e+00 4.8627297e-10 2.2539492e-10 2.6866909e-08 1.1486716e-08
1.6811111e+00 5.0936568e-10 2.8195190e-10 2.6976129e-08 1.1578111e-08
1.6847222e+00 4.9881513e-10 5.6168986e-10 2.7069410e-08 1.1688580e-08
1.6883333e+00 3.6223924e-10 4.5802946e-10 2.7145920e-08 1.1761391e-08
1.6919444e+00 3.4400601e-10 2.1407289e-10 2.7241254e-08 1.1815874e-08
1.6955556e+00 5.3600652e-10 2.8884726e-10 2.7359566e-08 1.1848275e-08
1.6991667e+00 5.5609705e-10 1.0237247e-11 2.7542312e-08 1.1887111e-08
1.7044444e+00 5.9809256e-10 2.3504291e-10 2.7670379e-08 1.1932563e-08
1.7080556e+00 5.8406462e-10 1.8451065e-10 2.7775574e-08 1.1969683e-08
1.7116667e+00 3.8696658e-10 1.5813913e-10 2.7863371e-08 1.1990276e-08
1.7152778e+00 4.2346696e-10 3.1950302e-11 2.7975084e-08 1.1994090e-08
1.7186111e+00 6.9366304e-10 6.1877793e-12 2.8112784e-08 1.1986190e-08
1.7222222e+00 5.7741229e-10 -7.9113667e-11 2.8223525e-08 1.1999642e-08
1.7258333e+00 4.4480914e-10 2.0328618e-10 2.8329546e-08 1.2037073e-08
1.7294444e+00 5.3384610e-10 1.4223490e-10 2.8454075e-08 1.2111823e-08
1.7330556e+00 6.1565530e-10 5.4776724e-10 2.8575706e-08 1.2200830e-08
1.7366667e+00 5.0708723e-10 2.7383113e-10 2.8678448e-08 1.2255911e-08
1.7400000e+00 5.2033553e-10 2.7698220e-10 2.8787103e-08 1.2330015e-08
1.7436111e+00 4.8263884e-10 4.0705296e-10 2.8882293e-08 1.2409013e-08
1.7472222e+00 3.9603816e-10 3.2215862e-10 2.8988004e-08 1.2471004e-08
1.7508333e+00 5.7975428e-10 2.5006516e-10 2.9117513e-08 1.2519824e-08
1.7544444e+00 6.1571134e-10 2.0057758e-10 2.9227496e-08 1.2558107e-08
1.7580556e+00 3.9951946e-10 1.5280642e-10 2.9341013e-08 1.2622533e-08
1.7633333e+00 3.1742798e-10 2.5409701e-10 2.9417680e-08 1.2693709e-08
1.7669444e+00 3.9026577e-10 4.0291039e-10 2.9509711e-08 1.2746797e-08
1.7705556e+00 4.5925399e-10 8.7133033e-11 2.9595091e-08 1.2777052e-08
1.7738889e+00 3.9454146e-10 2.1541522e-10 2.9660583e-08 1.2823186e-08
1.7775000e+00 2.1000342e-10 2.1043690e-10 2.9711164e-08 1.2859883e-08
1.7811111e+00 2.5689907e-10 1.2830499e-10 2.9796707e-08 1.2929079e-08
1.7847222e+00 5.3272301e-10 5.1042438e-10 2.9883807e-08 1.3011686e-08
1.7883333e+00 2.7127743e-10 2.5210492e-10 2.9946530e-08 1.3065398e-08
1.7919444e+00 3.0770727e-10 2.4370188e-10 3.0026362e-08 1.3113524e-08
1.7955556e+00 4.2920542e-10 2.0053502e-10 3.0109340e-08 1.3151512e-08
1.7988889e+00 4.0056883e-10 1.7934147e-10 3.0172767e-08 1.3174099e-08
1.8025000e+00 1.8491773e-10 2.9160059e-11 3.0218547e-08 1.3208735e-08
1.8061111e+00 2.3766826e-10 2.9055229e-10 3.0276627e-08 1.3247739e-08
1.8097222e+00 2.9844903e-10 6.9489339e-11 3.0311115e-08 1.3255923e-08
1.8133333e+00 1.9898729e-11 6.0487784e-12 3.0350441e-08 1.3270059e-08
1.8166667e+00 3.7337043e-10 1.3531177e-10 3.0471572e-08 1.3320993e-08
1.8222222e+00 3.5341473e-10 1.7029674e-10 3.0553213e-08 1.3359856e-08
1.8258333e+00 4.0019474e-10 1.8843978e-10 3.0608300e-08 1.3412797e-08
1.8291667e+00 1.5067283e-10 3.4096219e-10 3.0667834e-08 1.3452450e-08
1.8327778e+00 3.9887529e-10 2.5066477e-11 3.0747243e-08 1.3440266e-08
1.8363889e+00 3.3412935e-10 -1.3753618e-10 3.0805856e-08 1.3428913e-08
1.8400000e+00 2.0691293e-10 3.2746612e-11 3.0861587e-08 1.3431044e-08
1.8436111e+00 3.0752406e-10 -1.3075010e-11 3.0924623e-08 1.3451058e-08
1.8469444e+00 3.2284240e-10 2.1320757e-10 3.1018379e-08 1.3488430e-08
1.8505556e+00 5.4259472e-10 1.3176967e-10 3.1118067e-08 1.3506485e-08
1.8541667e+00 3.7760026e-10 3.4886476e-11 3.1206921e-08 1.3512886e-08
1.8577778e+00 4.4258871e-10 2.4206604e-11 3.1316880e-08 1.3545076e-08
1.8613889e+00 5.7241803e-10 2.7293035e-10 3.1431894e-08 1.3612831e-08
1.8650000e+00 4.8924818e-10 3.5250115e-10 3.1512610e-08 1.3677965e-08
1.8683333e+00 3.1791205e-10 2.9883416e-10 3.1571681e-08 1.3732885e-08
1.8719444e+00 2.2736000e-10 2.0812230e-10 3.1630965e-08 1.3767234e-08
1.8755556e+00 3.1987867e-10 1.0894235e-10 3.1736168e-08 1.3794394e-08
1.8811111e+00 3.1133884e-10 5.4019614e-11 3.1799823e-08 1.3819739e-08
1.8844444e+00 3.2521629e-10 1.9942928e-10 3.1898094e-08 1.3846862e-08
1.8880556e+00 5.8189856e-10 5.0939921e-11 3.1993542e-08 1.3856053e-08
1.8916667e+00 2.9915959e-10 3.3897809e-11 3.2051759e-08 1.3870650e-08
1.8952778e+00 2.3822518e-10 1.0084277e-10 3.2100511e-08 1.3898051e-08
1.8988889e+00 2.1179641e-10 1.5208772e-10 3.2139003e-08 1.3923786e-08
1.9022222e+00 1.7311742e-10 1.0526829e-10 3.2171035e-08 1.3935805e-08
1.9058333e+00 1.2256200e-10 5.6683362e-12 3.2206659e-08 1.3932877e-08
1.9094444e+00 2.0627877e-10 -3.2688049e-11 3.2270405e-08 1.3957303e-08
1.9130556e+00 3.8214962e-10 2.5815089e-10 3.2335743e-08 1.3985806e-08
1.9166667e+00 2.2096986e-10 4.9589588e-12 3.2403199e-08 1.4016946e-08
1.9202778e+00 4.0169429e-10 2.8248546e-10 3.2478617e-08 1.4054745e-08
1.9236111e+00 3.5248584e-10 9.5502781e-11 3.2568618e-08 1.4091367e-08
1.9272222e+00 4.7829656e-10 2.4254624e-10 3.2654643e-08 1.4135636e-08
1.9308333e+00 3.1577912e-10 1.6609050e-10 3.2697001e-08 1.4161992e-08
1.9344444e+00 7.5219256e-11 7.7194760e-11 3.2745276e-08 1.4148216e-08
1.9400000e+00 2.1442928e-10 -1.5984754e-10 3.2761326e-08 1.4151540e-08
1.9433333e+00 -5.3931958e-11 1.9309048e-10 3.2779893e-08 1.4166976e-08
1.9469444e+00 2.2532686e-10 -5.0612028e-11 3.2833188e-08 1.4191703e-08
1.9505556e+00 2.6662118e-10 2.7886532e-10 3.2883927e-08 1.4216834e-08
1.9541667e+00 2.0174368e-10 -4.6888372e-11 3.2924316e-08 1.4211339e-08
1.9575000e+00 2.0214827e-10 -8.0651044e-12 3.2976729e-08 1.4241340e-08
1.9611111e+00 2.8165988e-10 2.8500056e-10 3.3021909e-08 1.4298212e-08
1.9647222e+00 1.3538767e-10 2.3997236e-10 3.3028862e-08 1.4322992e-08
1.9683333e+00 -7.1203705e-11 -1.1237646e-11 3.3042082e-08 1.4334220e-08
1.9719444e+00 1.9323192e-10 1.1488453e-10 3.3084260e-08 1.4347219e-08
1.9755556e+00 1.9610177e-10 5.1064043e-12 3.3117167e-08 1.4304053e-08
1.9788889e+00 1.3297092e-10 -4.3677050e-10 3.3162526e-08 1.4269169e-08
1.9825000e+00 2.8572789e-10 1.1476952e-10 3.3221047e-08 1.4300173e-08
1.9861111e+00 2.5446761e-10 1.7141665e-10 3.3278432e-08 1.4347574e-08
1.9897222e+00 2.7523370e-10 2.6613087e-10 3.3332924e-08 1.4381978e-08
1.9933333e+00 2.2777379e-10 5.1449671e-11 3.3393600e-08 1.4417192e-08
1.9986111e+00 1.5543972e-10 1.7095269e-10 3.3442725e-08 1.4404407e-08
2.0022222e+00 2.9802674e-10 -2.8896807e-10 3.3506239e-08 1.4367726e-08
2.0058333e+00 2.8825752e-10 -4.9628828e-11 3.3549116e-08 1.4352206e-08
2.0094444e+00 1.0752659e-10 -9.3625990e-11 3.3593694e-08 1.4380229e-08
2.0130556e+00 3.0396685e-10 3.5229202e-10 3.3665205e-08 1.4424801e-08
2.0166667e+00 3.5612959e-10 5.9143526e-11 3.3714300e-08 1.4421004e-08
2.0200000e+00 1.3482528e-10 -9.7114901e-11 3.3743306e-08 1.4399067e-08
2.0236111e+00 1.3291578e-10 -1.0537469e-10 3.3789349e-08 1.4374229e-08
2.0272222e+00 2.9209655e-10 -1.2390142e-10 3.3831940e-08 1.4351352e-08
2.0308333e+00 1.0105709e-10 -8.7266946e-11 3.3838944e-08 1.4335968e-08
2.0341667e+00 -3.1020972e-11 -6.6573515e-11 3.3863238e-08 1.4342390e-08
2.0377778e+00 2.5527715e-10 1.2584738e-10 3.3910045e-08 1.4344481e-08
2.0413889e+00 1.7678851e-10 -1.0654602e-10 3.3947043e-08 1.4346179e-08
2.0450000e+00 1.6472342e-10 1.2222695e-10 3.3995274e-08 1.4398069e-08
2.0486111e+00 2.8049254e-10 3.5675298e-10 3.4061392e-08 1.4435323e-08
2.0522222e+00 3.2982653e-10 -1.2871935e-11 3.4139661e-08 1.4449742e-08
2.0575000e+00 1.6450209e-10 1.0393937e-10 3.4193388e-08 1.4451807e-08
2.0611111e+00 3.3144435e-10 -8.4871413e-11 3.4252137e-08 1.4454638e-08
2.0647222e+00 2.1084931e-10 1.1100216e-10 3.4296173e-08 1.4474691e-08
2.0683333e+00 1.9564014e-10 7.4100185e-11 3.4321870e-08 1.4502125e-08
2.0719444e+00 4.1558154e-11 1.7914119e-10 3.4335937e-08 1.4529434e-08
2.0752778e+00 9.9112200e-11 9.3942287e-11 3.4378003e-08 1.4529765e-08
2.0788889e+00 2.8919360e-10 -9.0889438e-11 3.4435309e-08 1.4523107e-08
2.0825000e+00 2.3978156e-10 2.9432732e-11 3.4479895e-08 1.4534010e-08
2.0861111e+00 1.7178028e-10 7.1217431e-11 3.4537334e-08 1.4557253e-08
2.0897222e+00 3.5843036e-10 1.4332756e-10 3.4598835e-08 1.4568011e-08
2.0933333e+00 2.0926643e-10 -4.4020525e-11 3.4637613e-08 1.4573371e-08
2.0969444e+00 1.4868317e-10 9.3494502e-11 3.4676194e-08 1.4592933e-08
2.1002778e+00 2.3713417e-10 1.0212371e-10 3.4717908e-08 1.4606017e-08
2.1038889e+00 1.4791531e-10 1.8653856e-11 3.4764128e-08 1.4627998e-08
2.1075000e+00 2.7873456e-10 1.8424581e-10 3.4819245e-08 1.4672933e-08
2.1111111e+00 2.3003732e-10 2.3054401e-10 3.4882881e-08 1.4728791e-08
2.1166667e+00 1.5177550e-10 1.0460275e-10 3.4923158e-08 1.4725912e-08
2.1200000e+00 2.5100043e-10 -1.3339186e-10 3.4991790e-08 1.4735157e-08
2.1236111e+00 3.8252083e-10 2.1872902e-10 3.5054473e-08 1.4780787e-08
2.1272222e+00 1.9609548e-10 2.0247241e-10 3.5089164e-08 1.4803437e-08
2.1305556e+00 1.5081497e-10 2.4023806e-11 3.5098417e-08 1.4816318e-08
2.1341667e+00 -6.5406104e-11 9.4882423e-11 3.5115299e-08 1.4811773e-08
2.1377778e+00 2.2124322e-10 -1.3683959e-10 3.5169039e-08 1.4809959e-08
2.1413889e+00 2.7481321e-10 1.2009970e-10 3.5236338e-08 1.4807343e-08
2.1450000e+00 3.4641004e-10 -1.4425416e-10 3.5284143e-08 1.4789762e-08
2.1486111e+00 9.4871343e-11 -1.8028135e-11 3.5274934e-08 1.4771022e-08
2.1519444e+00 -1.8696784e-10 -1.6937349e-10 3.5295033e-08 1.4737308e-08
2.1555556e+00 3.7250336e-10 -1.4183264e-10 3.5358611e-08 1.4739825e-08
2.1591667e+00 2.1436422e-10 1.6506497e-10 3.5383808e-08 1.4776468e-08
2.1627778e+00 1.8227719e-11 1.7317658e-10 3.5405723e-08 1.4787826e-08
2.1663889e+00 1.8406041e-10 -6.8329448e-11 3.5440607e-08 1.4798318e-08
2.1700000e+00 1.3794598e-10 1.6517747e-10 3.5487939e-08 1.4836584e-08
2.1752778e+00 1.6099277e-10 7.6504069e-11 3.5530269e-08 1.4880915e-08
2.1788889e+00 2.2974320e-10 3.3270111e-10 3.5564650e-08 1.4913632e-08
2.1825000e+00 8.7627121e-11 -3.0699250e-11 3.5598274e-08 1.4942130e-08
2.1861111e+00 2.2274209e-10 2.9375718e-10 3.5631869e-08 1.4964221e-08
2.1894444e+00 1.1320819e-10 -7.2840878e-11 3.5685135e-08 1.4964788e-08
2.1930556e+00 3.7848193e-10 7.8076079e-11 3.5755891e-08 1.4964727e-08
2.1966667e+00 2.7465318e-10 -7.8640704e-11 3.5813843e-08 1.4957142e-08
2.2002778e+00 2.6028112e-10 8.6255293e-12 3.5864453e-08 1.4983944e-08
2.2038889e+00 2.0689446e-10 2.3877862e-10 3.5907118e-08 1.5020435e-08
2.2075000e+00 1.8693313e-10 9.8061426e-11 3.5936959e-08 1.5054841e-08
2.2108333e+00 1.1147993e-10 2.4599656e-10 3.5959583e-08 1.5078371e-08
2.2144444e+00 9.7354159e-11 -2.8796592e-11 3.5991257e-08 1.5081044e-08
2.2180556e+00 1.9501850e-10 5.3471382e-11 3.6045763e-08 1.5112213e-08
2.2216667e+00 3.0811581e-10 2.3424062e-10 3.6107525e-08 1.5115089e-08
2.2250000e+00 3.0950364e-10 -2.0548194e-10 3.6149446e-08 1.5108463e-08
2.2286111e+00 7.7456786e-11 1.4431919e-10 3.6213958e-08 1.5133147e-08
2.2341667e+00 3.0961818e-10 3.7824674e-12 3.6259023e-08 1.5141758e-08
2.2377778e+00 1.0636216e-10 7.5704428e-11 3.6265371e-08 1.5143194e-08
2.2413889e+00 -4.7761160e-11 -6.2449371e-11 3.6264922e-08 1.5141188e-08
2.2447222e+00 4.3275647e-11 4.2396707e-11 3.6297482e-08 1.5120167e-08
2.2483333e+00 2.5727664e-10 -2.3643876e-10 3.6327479e-08 1.5126624e-08
2.2519444e+00 1.9612084e-11 2.9603863e-10 3.6349585e-08 1.5160065e-08
2.2555556e+00 1.8445062e-10 1.2653488e-11 3.6371989e-08 1.5150765e-08
2.2591667e+00 2.2351364e-11 -9.8507314e-11 3.6388318e-08 1.5162057e-08
2.2625000e+00 1.4094247e-10 2.1143262e-10 3.6404684e-08 1.5197283e-08
2.2661111e+00 1.0124607e-11 1.1373184e-10 3.6438455e-08 1.5200668e-08
2.2697222e+00 3.0161105e-10 -8.2485508e-11 3.6496449e-08 1.5191125e-08
2.2733333e+00 2.3371591e-10 -5.6050888e-12 3.6527475e-08 1.5211166e-08
2.2769444e+00 5.2678119e-11 1.9059972e-10 3.6530471e-08 1.5236951e-08
2.2805556e+00 -2.5022876e-11 4.7413892e-11 3.6532752e-08 1.5241244e-08
2.2838889e+00 4.7832680e-11 -4.4801370e-12 3.6559401e-08 1.5270715e-08
2.2875000e+00 1.9815786e-10 2.7651951e-10 3.6611154e-08 1.5373037e-08
2.2930556e+00 1.1236329e-10 3.3740895e-10 3.6633908e-08 1.5410924e-08
2.2963889e+00 1.1516719e-10 4.1463340e-11 3.6654741e-08 1.5416910e-08
2.3000000e+00 7.7142806e-11 1.3792660e-11 3.6702449e-08 1.5426513e-08
2.3036111e+00 3.6324150e-10 7.4855041e-11 3.6751641e-08 1.5448567e-08
2.3072222e+00 9.0832435e-11 1.2871798e-10 3.6787661e-08 1.5495037e-08
2.3108333e+00 2.4166594e-10 3.0023239e-10 3.6836926e-08 1.5533186e-08
2.3144444e+00 2.1308613e-10 5.1913760e-11 3.6877310e-08 1.5564696e-08
2.3177778e+00 1.9075313e-10 2.6318205e-10 3.6912871e-08 1.5588272e-08
2.3213889e+00 1.3750194e-10 -4.5549747e-11 3.6952015e-08 1.5563357e-08
2.3250000e+00 2.2383103e-10 -1.8444077e-10 3.6984578e-08 1.5552312e-08
2.3286111e+00 7.6744578e-11 8.2487778e-11 3.7015841e-08 1.5564220e-08
2.3322222e+00 2.1183671e-10 2.7431489e-11 3.7071602e-08 1.5568977e-08
2.3358333e+00 3.0288600e-10 1.6482479e-11 3.7102700e-08 1.5580354e-08
2.3391667e+00 8.0924542e-12 9.7282776e-11 3.7115800e-08 1.5600064e-08
2.3427778e+00 1.1282725e-10 8.4661499e-11 3.7127504e-08 1.5599634e-08
2.3463889e+00 -4.7903718e-12 -8.8636067e-11 3.7132502e-08 1.5575706e-08
2.3522222e+00 3.3351133e-11 -4.8090875e-11 3.7156389e-08 1.5559164e-08
2.3558333e+00 1.8714092e-10 -1.0461285e-10 3.7176738e-08 1.5573360e-08
2.3594444e+00 7.0215393e-13 2.3565255e-10 3.7184266e-08 1.5622856e-08
2.3630556e+00 6.8783246e-11 2.2123671e-10 3.7214107e-08 1.5631575e-08
2.3666667e+00 2.0667507e-10 -1.4075001e-10 3.7252888e-08 1.5622805e-08
2.3705556e+00 1.2573286e-10 6.5572955e-11 3.7279965e-08 1.5627606e-08
2.3741667e+00 1.2420606e-10 -2.1253497e-11 3.7315165e-08 1.5615293e-08
2.3777778e+00 2.0072184e-10 -9.2404921e-11 3.7322165e-08 1.5610970e-08
2.3813889e+00 -1.3611106e-10 5.2499580e-11 3.7305857e-08 1.5627117e-08
2.3852778e+00 -3.6739513e-12 8.5908552e-11 3.7299108e-08 1.5678103e-08
2.3888889e+00 -5.8620953e-11 3.8472659e-10 3.7314364e-08 1.5713017e-08
2.3925000e+00 1.9944405e-10 -6.2438859e-11 3.7372082e-08 1.5711883e-08
2.3961111e+00 3.3334251e-10 5.1969409e-11 3.7397812e-08 1.5729657e-08
2.4000000e+00 -1.1280213e-10 1.0037537e-10 3.7402084e-08 1.5772506e-08
2.4036111e+00 1.5223719e-10 2.9515887e-10 3.7400916e-08 1.5818041e-08
2.4072222e+00 -1.6301776e-10 1.2516169e-10 3.7387980e-08 1.5860422e-08
2.4127778e+00 8.5400518e-11 1.2912424e-10 3.7405078e-08 1.5868899e-08
2.4163889e+00 7.2423661e-11 -5.0879735e-11 3.7414404e-08 1.5859397e-08
2.4200000e+00 1.3668241e-11 -3.6828003e-11 3.7425954e-08 1.5892970e-08
2.4238889e+00 8.5330525e-11 3.2459454e-10 3.7441372e-08 1.5916714e-08
2.4275000e+00 5.6986035e-11 -1.0541320e-10 3.7487845e-08 1.5903102e-08
2.4311111e+00 3.7199607e-10 -2.0237171e-11 3.7543546e-08 1.5894838e-08
2.4347222e+00 1.4216978e-10 -5.6051677e-11 3.7555638e-08 1.5898069e-08
2.4386111e+00 -3.8526340e-11 8.3753084e-11 3.7561074e-08 1.5909913e-08
2.4422222e+00 8.8708266e-11 2.5575802e-11 3.7576466e-08 1.5914785e-08
2.4458333e+00 5.3372208e-11 1.9392213e-11 3.7609909e-08 1.5925193e-08
2.4494444e+00 2.5532658e-10 7.6684490e-11 3.7652701e-08 1.5954644e-08
2.4533333e+00 1.1146196e-10 1.7575342e-10 3.7689133e-08 1.5960905e-08
2.4569444e+00 2.2483527e-10 -1.1796426e-10 3.7728800e-08 1.5948087e-08
2.4605556e+00 1.4131702e-10 -3.5212910e-13 3.7755050e-08 1.5950505e-08
2.4644444e+00 8.3687969e-11 2.1079660e-11 3.7786090e-08 1.5973440e-08
2.4680556e+00 2.0283033e-10 1.9062756e-10 3.7844572e-08 1.6000577e-08
2.4736111e+00 1.4806593e-10 -2.7807875e-11 3.7857748e-08 1.6015035e-08
2.4772222e+00 -2.6441296e-11 1.6126352e-10 3.7864487e-08 1.6035551e-08
2.4808333e+00 8.8644537e-11 2.8115356e-11 3.7901315e-08 1.6030195e-08
2.4844444e+00 2.5130987e-10 -7.7555778e-11 3.7925264e-08 1.6041516e-08
2.4883333e+00 -4.6032572e-11 1.7459634e-10 3.7935802e-08 1.6072081e-08
2.4919444e+00 1.4329907e-10 1.0754045e-10 3.7960167e-08 1.6089912e-08
2.4955556e+00 8.1612807e-11 5.7053059e-11 3.7992749e-08 1.6073668e-08
2.4994444e+00 1.9766442e-10 -1.9628814e-10 3.8036988e-08 1.6050660e-08
2.5030556e+00 2.1069609e-10 -1.6091777e-11 3.8062739e-08 1.6040749e-08
2.5066667e+00 2.6999525e-11 -7.5388825e-11 3.8101021e-08 1.6021823e-08
2.5102778e+00 3.2636989e-10 -9.9318536e-11 3.8117109e-08 1.6046707e-08
2.5141667e+00 -1.8847163e-10 3.1261453e-10 3.8112723e-08 1.6076602e-08
2.5177778e+00 1.4798873e-10 -3.6665002e-11 3.8113409e-08 1.6088413e-08
2.5213889e+00 -1.4165993e-10 1.4569384e-10 3.8100768e-08 1.6121762e-08
2.5252778e+00 3.3312625e-11 1.4015317e-10 3.8110716e-08 1.6180839e-08
2.5305556e+00 2.9516454e-11 2.3296251e-10 3.8124562e-08 1.6223148e-08
2.5344444e+00 8.9165724e-11 1.2968732e-10 3.8147532e-08 1.6284000e-08
2.5380556e+00 1.2286665e-10 4.3202188e-10 3.8186042e-08 1.6347365e-08
2.5416667e+00 2.3260596e-10 1.5288724e-10 3.8239199e-08 1.6370064e-08
2.5452778e+00 2.5807590e-10 5.6645687e-11 3.8285574e-08 1.6374700e-08
2.5488889e+00 1.7000134e-10 -1.3858377e-11 3.8330068e-08 1.6367458e-08
2.5527778e+00 2.1137560e-10 -4.8212931e-11 3.8347572e-08 1.6389714e-08
2.5563889e+00 -4.9803283e-11 2.5364895e-10 3.8343011e-08 1.6427281e-08
2.5600000e+00 7.7056078e-12 9.3124946e-11 3.8347076e-08 1.6453937e-08
2.5638889e+00 2.7138713e-11 1.3536170e-10 3.8343990e-08 1.6475007e-08
2.5675000e+00 -5.5630061e-11 5.9121529e-11 3.8345479e-08 1.6479985e-08
2.5711111e+00 6.9377737e-11 -1.3167555e-11 3.8356124e-08 1.6481689e-08
2.5747222e+00 2.8878641e-11 2.8894431e-11 3.8362442e-08 1.6473784e-08
2.5786111e+00 2.5279406e-11 -9.6644771e-11 3.8354576e-08 1.6470838e-08
2.5822222e+00 -9.7891560e-11 6.9446381e-11 3.8339012e-08 1.6463198e-08
2.5877778e+00 4.5063737e-12 -1.1528777e-10 3.8345820e-08 1.6485454e-08
2.5913889e+00 5.8343409e-11 3.2073406e-10 3.8359473e-08 1.6532536e-08
2.5950000e+00 6.7677228e-11 1.1386729e-10 3.8397433e-08 1.6559932e-08
2.5986111e+00 2.8272880e-10 1.3901831e-10 3.8431853e-08 1.6556139e-08
2.6025000e+00 1.2297384e-11 -1.7152892e-10 3.8451498e-08 1.6548210e-08
2.6061111e+00 1.6903847e-10 9.8332695e-11 3.8476082e-08 1.6558842e-08
2.6097222e+00 5.7890412e-11 -1.8773166e-13 3.8470421e-08 1.6547210e-08
2.6133333e+00 -1.1014191e-10 -1.0718024e-10 3.8470092e-08 1.6552387e-08
2.6172222e+00 1.0732041e-10 1.5154713e-10 3.8484614e-08 1.6581201e-08
2.6208333e+00 2.6732573e-11 1.1443114e-10 3.8503469e-08 1.6610080e-08
2.6244444e+00 1.4731149e-10 1.5214313e-10 3.8516319e-08 1.6625795e-08
2.6283333e+00 -3.7165952e-11 -1.7438338e-11 3.8522716e-08 1.6627139e-08
2.6319444e+00 9.6214528e-11 2.9840326e-11 3.8527308e-08 1.6640141e-08
2.6355556e+00 -5.3825631e-11 9.0175813e-11 3.8527500e-08 1.6645220e-08
2.6391667e+00 5.5589958e-11 -4.3292100e-11 3.8527755e-08 1.6602538e-08
2.6447222e+00 -5.4057283e-11 -2.1279540e-10 3.8536241e-08 1.6588915e-08
2.6483333e+00 1.3238813e-10 8.7044803e-11 3.8571504e-08 1.6594770e-08
2.6522222e+00 1.6986545e-10 -3.6864842e-11 3.8601289e-08 1.6592725e-08
2.6558333e+00 1.0507584e-10 1.7987647e-11 3.8625904e-08 1.6606130e-08
2.6594444e+00 1.2213442e-10 1.0575235e-10 3.8629598e-08 1.6631579e-08
2.6630556e+00 -8.8030969e-11 1.2915889e-10 3.8633837e-08 1.6646627e-08
2.6669444e+00 1.2436875e-10 -1.7138614e-13 3.8656181e-08 1.6647589e-08
2.6705556e+00 8.1883107e-11 9.0533743e-12 3.8661006e-08 1.6646340e-08
2.6741667e+00 -3.7350606e-11 -2.0590433e-11 3.8671655e-08 1.6637134e-08
2.6777778e+00 1.3565059e-10 -6.4381045e-11 3.8701495e-08 1.6625596e-08
2.6816667e+00 1.2012536e-10 -3.4520828e-11 3.8740834e-08 1.6636961e-08
2.6852778e+00 2.4300052e-10 1.3943375e-10 3.8747823e-08 1.6630043e-08
2.6888889e+00 -1.7849182e-10 -2.0329746e-10 3.8726906e-08 1.6597960e-08
2.6927778e+00 -7.9038319e-13 -7.1695428e-11 3.8740253e-08 1.6610715e-08
2.6963889e+00 1.2399410e-10 1.8942825e-10 3.8750442e-08 1.6619027e-08
2.7000000e+00 -2.9947979e-11 -1.1269974e-10 3.8750207e-08 1.6627709e-08
2.7055556e+00 2.8539970e-11 1.6479141e-10 3.8755729e-08 1.6660006e-08
2.7091667e+00 2.2430852e-11 1.3333346e-10 3.8751691e-08 1.6666442e-08
2.7130556e+00 -5.7041597e-11 -7.8169216e-11 3.8755040e-08 1.6637782e-08
2.7166667e+00 8.7954513e-11 -1.8637900e-10 3.8770759e-08 1.6620289e-08
2.7202778e+00 5.7148630e-11 2.4905447e-11 3.8777624e-08 1.6602589e-08
2.7238889e+00 6.2204293e-12 -1.8829007e-10 3.8785593e-08 1.6577758e-08
2.7275000e+00 6.7339179e-11 -4.0918778e-11 3.8797920e-08 1.6609372e-08
2.7313889e+00 3.8319020e-11 3.1189458e-10 3.8824170e-08 1.6624616e-08
2.7350000e+00 2.0398551e-10 -1.7118167e-10 3.8863122e-08 1.6627796e-08
2.7386111e+00 1.5557714e-10 2.0053160e-10 3.8884349e-08 1.6657402e-08
2.7422222e+00 4.0363653e-11 7.2757983e-11 3.8904326e-08 1.6682309e-08
2.7461111e+00 1.3086304e-10 1.4073560e-10 3.8927830e-08 1.6724008e-08
2.7497222e+00 8.6096717e-11 2.4416925e-10 3.8961213e-08 1.6757426e-08
2.7533333e+00 2.2205488e-10 6.4308078e-11 3.8990675e-08 1.6772994e-08
2.7569444e+00 4.9904327e-11 7.9400858e-11 3.8990083e-08 1.6811773e-08
2.7627778e+00 -5.3286711e-11 1.4218997e-10 3.8991366e-08 1.6823401e-08
2.7663889e+00 6.5128165e-11 -3.4856352e-11 3.9000810e-08 1.6814799e-08
2.7700000e+00 2.2050188e-11 -4.4542517e-11 3.9002899e-08 1.6806501e-08
2.7736111e+00 -2.7709788e-12 -3.2056807e-11 3.9011563e-08 1.6800350e-08
2.7772222e+00 8.2749447e-11 -2.4719298e-11 3.9033108e-08 1.6805987e-08
2.7808333e+00 1.1612152e-10 7.6752899e-11 3.9041436e-08 1.6826544e-08
2.7847222e+00 -4.4732013e-11 9.9447981e-11 3.9037012e-08 1.6835494e-08
2.7883333e+00 3.8935011e-12 -1.6830929e-11 3.9037927e-08 1.6839185e-08
2.7919444e+00 4.5502321e-12 5.0898324e-11 3.9034243e-08 1.6838652e-08
2.7955556e+00 -3.8558982e-11 -5.5817281e-11 3.9046969e-08 1.6840779e-08
2.7994444e+00 1.4764208e-10 7.4048253e-11 3.9062488e-08 1.6874213e-08
2.8030556e+00 -4.3860574e-12 2.3457321e-10 3.9058395e-08 1.6892372e-08
2.8066667e+00 -3.3395687e-11 -6.6944861e-11 3.9068891e-08 1.6862743e-08
2.8102778e+00 1.3027552e-10 -2.0655520e-10 3.9074091e-08 1.6812305e-08
2.8138889e+00 -8.2267881e-11 -2.5902917e-10 3.9065386e-08 1.6799278e-08
2.8177778e+00 7.6485862e-12 1.4736691e-10 3.9076696e-08 1.6797540e-08
2.8233333e+00 6.0214878e-11 -1.5779216e-10 3.9093246e-08 1.6757807e-08
2.8269444e+00 9.2550529e-11 -2.0897744e-10 3.9080742e-08 1.6732629e-08
2.8305556e+00 -2.0797110e-10 -2.3434395e-11 3.9065619e-08 1.6723341e-08
2.8341667e+00 6.8370823e-11 -6.2295400e-11 3.9082488e-08 1.6715653e-08
2.8377778e+00 8.7342662e-11 -8.6736825e-12 3.9102236e-08 1.6712187e-08
2.8416667e+00 8.1924376e-11 -2.1034217e-11 3.9125021e-08 1.6727553e-08
2.8452778e+00 1.2840558e-10 1.6287018e-10 3.9121386e-08 1.6756720e-08
2.8488889e+00 -1.6196552e-10 1.0636971e-10 3.9093330e-08 1.6744440e-08
2.8525000e+00 -9.7008647e-11 -2.1972961e-10 3.9084752e-08 1.6702540e-08
2.8563889e+00 2.3481333e-11 -1.3941085e-10 3.9077374e-08 1.6679483e-08
2.8600000e+00 -9.1584168e-11 -7.3420499e-11 3.9082755e-08 1.6680524e-08
2.8636111e+00 1.4125466e-10 8.3026355e-11 3.9083349e-08 1.6681043e-08
2.8672222e+00 -1.3577509e-10 -7.8236590e-11 3.9078450e-08 1.6687635e-08
2.8711111e+00 9.3785751e-11 1.3473867e-10 3.9080878e-08 1.6699024e-08
2.8747222e+00 -7.1368798e-11 -2.9605590e-11 3.9083719e-08 1.6707039e-08
2.8783333e+00 9.7585061e-11 1.0358691e-10 3.9099589e-08 1.6735470e-08
2.8838889e+00 -2.3605951e-12 6.7001394e-11 3.9083390e-08 1.6738141e-08
2.8875000e+00 -1.4717462e-10 -4.2347544e-11 3.9094986e-08 1.6740408e-08
2.8913889e+00 2.4657320e-10 6.1775857e-11 3.9118389e-08 1.6757951e-08
2.8950000e+00 -3.0546708e-11 1.0016273e-10 3.9127174e-08 1.6755803e-08
2.8986111e+00 1.1163798e-10 -1.1998854e-10 3.9120557e-08 1.6748736e-08
2.9022222e+00 -1.7271696e-10 5.4757408e-11 3.9101967e-08 1.6733591e-08
2.9061111e+00 1.3377055e-11 -1.8457496e-10 3.9098232e-08 1.6736051e-08
2.9097222e+00 -4.7855010e-11 2.0728305e-10 3.9086197e-08 1.6756017e-08
2.9133333e+00 -6.3235139e-11 -2.2980380e-11 3.9070188e-08 1.6772531e-08
2.9169444e+00 -8.4543712e-11 1.7541972e-10 3.9061510e-08 1.6775372e-08
2.9208333e+00 1.0161470e-11 -1.5107071e-10 3.9064533e-08 1.6761376e-08
2.9244444e+00 1.7741901e-11 2.1876599e-11 3.9070898e-08 1.6750196e-08
2.9280556e+00 4.1011736e-11 -1.2507466e-10 3.9074084e-08 1.6745037e-08
2.9316667e+00 -1.1606179e-11 7.7453958e-11 3.9080516e-08 1.6757319e-08
2.9355556e+00 6.6743987e-11 2.7818055e-11 3.9096439e-08 1.6780894e-08
2.9391667e+00 8.0238710e-11 1.8979847e-10 3.9120167e-08 1.6853652e-08
2.9447222e+00 6.2128250e-11 2.4674776e-10 3.9142290e-08 1.6894724e-08
2.9483333e+00 1.4207700e-10 1.3237587e-10 3.9164982e-08 1.6886723e-08
2.9519444e+00 6.7389461e-11 -2.0622559e-10 3.9169338e-08 1.6847302e-08
2.9555556e+00 -2.7182183e-11 -1.5766526e-10 3.9170136e-08 1.6835466e-08
2.9594444e+00 3.4030000e-11 5.6212540e-11 3.9169138e-08 1.6836181e-08
2.9630556e+00 -4.3242326e-11 -4.9610306e-11 3.9164715e-08 1.6848507e-08
2.9666667e+00 2.4088642e-12 1.6338941e-10 3.9182046e-08 1.6846085e-08
2.9702778e+00 1.5757522e-10 -1.8574958e-10 3.9171032e-08 1.6795439e-08
2.9741667e+00 -2.5198179e-10 -2.4835183e-10 3.9155810e-08 1.6750251e-08
2.9777778e+00 1.1146872e-10 -1.6877602e-10 3.9152484e-08 1.6742523e-08
2.9813889e+00 -1.4216652e-10 9.7440841e-11 3.9124953e-08 1.6757340e-08
2.9852778e+00 -9.3816294e-11 2.9565009e-11 3.9128054e-08 1.6768035e-08
2.9888889e+00 1.2244088e-10 6.9153993e-11 3.9148071e-08 1.6776436e-08
2.9925000e+00 6.2327327e-11 8.3961697e-12 3.9177395e-08 1.6764135e-08
2.9961111e+00 2.0836140e-10 -1.2194607e-10 3.9197258e-08 1.6709544e-08
3.0016667e+00 -8.9185702e-11 -2.0559901e-10 3.9187568e-08 1.6660375e-08
3.0052778e+00 -2.5543357e-13 -2.4826559e-10 3.9185643e-08 1.6631236e-08
3.0091667e+00 -1.6250575e-11 -1.4953101e-12 3.9184890e-08 1.6608118e-08
3.0127778e+00 9.2983091e-12 -2.1190129e-10 3.9162764e-08 1.6583294e-08
3.0163889e+00 -2.1353498e-10 -1.7248167e-11 3.9130195e-08 1.6570706e-08
3.0200000e+00 -8.7106335e-11 -9.8943888e-11 3.9121455e-08 1.6556806e-08
3.0238889e+00 1.2195680e-11 -2.0202877e-11 3.9118322e-08 1.6542817e-08
3.0275000e+00 -4.1111561e-11 -1.0892896e-10 3.9117211e-08 1.6526764e-08
3.0311111e+00 3.0853215e-11 -3.9245188e-11 3.9122278e-08 1.6513049e-08
3.0347222e+00 1.5919749e-11 -8.7357893e-11 3.9116964e-08 1.6500044e-08
3.0386111e+00 -6.1470697e-11 -2.4116182e-11 3.9099395e-08 1.6503430e-08
3.0422222e+00 -1.0070127e-10 5.5373868e-11 3.9113457e-08 1.6498210e-08
3.0458333e+00 2.3050295e-10 -1.0355879e-10 3.9149829e-08 1.6503164e-08
3.0494444e+00 1.0523972e-10 1.4928510e-10 3.9148459e-08 1.6507902e-08
3.0533333e+00 -1.1698743e-10 -1.0866962e-10 3.9118797e-08 1.6498138e-08
3.0569444e+00 -1.5681214e-10 1.8538529e-11 3.9116933e-08 1.6503210e-08
3.0625000e+00 1.4562970e-10 1.1896156e-11 3.9123957e-08 1.6506753e-08
3.0661111e+00 -8.0798895e-11 2.0806851e-11 3.9105461e-08 1.6521228e-08
3.0697222e+00 -8.9932605e-11 1.1280724e-10 3.9093419e-08 1.6525278e-08
3.0733333e+00 -2.1222844e-11 -7.5420393e-11 3.9083967e-08 1.6531862e-08
3.0772222e+00 -5.9790249e-11 1.3185375e-10 3.9075811e-08 1.6528968e-08
3.0808333e+00 -1.5497068e-11 -1.5856585e-10 3.9085924e-08 1.6500540e-08
3.0844444e+00 1.0884594e-10 -1.0385146e-10 3.9100054e-08 1.6480980e-08
3.0880556e+00 2.1580949e-11 -7.6701238e-11 3.9104864e-08 1.6460729e-08
3.0919444e+00 1.9649754e-11 -9.6880848e-11 3.9111036e-08 1.6455198e-08
3.0955556e+00 3.7328414e-11 4.5830187e-11 3.9100999e-08 1.6450318e-08
3.0991667e+00 -1.2998184e-10 -9.0874094e-11 3.9107456e-08 1.6422978e-08
3.1027778e+00 1.8958802e-10 -1.6150162e-10 3.9131109e-08 1.6392035e-08
3.1066667e+00 1.3149419e-11 -1.0372246e-10 3.9140484e-08 1.6386704e-08
3.1102778e+00 7.3385083e-11 5.4516069e-11 3.9136779e-08 1.6372729e-08
3.1138889e+00 -1.0758543e-10 -1.8351364e-10 3.9140107e-08 1.6324007e-08
3.1194444e+00 1.2755842e-10 -1.0881977e-10 3.9150425e-08 1.6308214e-08
3.1230556e+00 -3.2315002e-11 -3.6966185e-11 3.9145383e-08 1.6274447e-08
3.1269444e+00 -1.0905297e-11 -2.5246587e-10 3.9138822e-08 1.6239554e-08
3.1305556e+00 -4.9655179e-11 -6.9617323e-11 3.9136817e-08 1.6237112e-08
3.1341667e+00 3.1144222e-11 4.7068190e-11 3.9148114e-08 1.6249597e-08
3.1377778e+00 7.3132601e-11 6.8178976e-11 3.9156611e-08 1.6236082e-08
3.1416667e+00 -2.9864411e-13 -1.8401556e-10 3.9154720e-08 1.6213003e-08
3.1452778e+00 -1.7156220e-11 -2.9027907e-11 3.9146104e-08 1.6204057e-08
3.1488889e+00 -6.2371826e-11 -5.3550389e-11 3.9122432e-08 1.6179475e-08
3.1525000e+00 -1.5614145e-10 -1.7335933e-10 3.9110917e-08 1.6165840e-08
3.1563889e+00 5.7440145e-11 5.6486111e-11 3.9114628e-08 1.6191042e-08
3.1600000e+00 -2.3188495e-11 1.7614925e-10 3.9106208e-08 1.6210708e-08
3.1636111e+00 -5.4530976e-11 5.3861221e-12 3.9110020e-08 1.6224369e-08
3.1672222e+00 8.9720862e-11 1.2071619e-10 3.9109954e-08 1.6227727e-08
3.1711111e+00 -9.0290891e-11 -9.1935427e-11 3.9086638e-08 1.6187571e-08
3.1747222e+00 -1.2493155e-10 -2.7873837e-10 3.9090439e-08 1.6159042e-08
3.1802778e+00 1.4773746e-10 1.0756895e-10 3.9076338e-08 1.6171405e-08
3.1838889e+00 -2.7789732e-10 6.5518297e-12 3.9039821e-08 1.6168332e-08
3.1875000e+00 -5.9182684e-11 -3.4925094e-11 3.9042958e-08 1.6163223e-08
3.1913889e+00 8.6067649e-11 -8.8597037e-12 3.9048813e-08 1.6156233e-08
3.1950000e+00 -3.2016411e-11 -5.5666005e-11 3.9087660e-08 1.6146916e-08
3.1986111e+00 3.9059518e-10 -3.0335932e-11 3.9137297e-08 1.6160597e-08
3.2022222e+00 6.7599475e-11 1.5661733e-10 3.9145946e-08 1.6177947e-08
3.2061111e+00 6.5298032e-12 -7.8986829e-12 3.9149097e-08 1.6176412e-08
3.2097222e+00 2.2562636e-11 -6.2702537e-12 3.9144342e-08 1.6179703e-08
3.2133333e+00 -6.6457888e-11 3.6646305e-11 3.9167203e-08 1.6175445e-08
3.2169444e+00 2.7748065e-10 -7.5950578e-11 3.9176733e-08 1.6150461e-08
3.2208333e+00 -1.9578985e-10 -1.3820192e-10 3.9163268e-08 1.6137452e-08
3.2244444e+00 7.1494930e-11 1.8125658e-11 3.9161685e-08 1.6132411e-08
3.2280556e+00 -8.6111416e-11 -6.4660611e-11 3.9142135e-08 1.6128465e-08
3.2316667e+00 -9.4349751e-11 2.8236272e-11 3.9109273e-08 1.6116082e-08
3.2372222e+00 -1.0282302e-10 -1.0253761e-10 3.9094787e-08 1.6069939e-08
3.2411111e+00 -2.1338685e-11 -2.9297241e-10 3.9083779e-08 1.6047782e-08
3.2447222e+00 -8.0273865e-11 8.8451240e-11 3.9071367e-08 1.6066502e-08
3.2483333e+00 -3.4301502e-11 8.4350850e-11 3.9077941e-08 1.6088104e-08
3.2519444e+00 9.4990170e-11 1.1505112e-10 3.9085935e-08 1.6090696e-08
3.2558333e+00 -2.6474072e-11 -9.2833941e-11 3.9084847e-08 1.6082814e-08
3.2594444e+00 1.6429812e-11 2.0069048e-11 3.9063816e-08 1.6080180e-08
3.2630556e+00 -2.1056227e-10 -4.4377020e-11 3.9025960e-08 1.6076769e-08
3.2666667e+00 -1.3887111e-10 1.2892207e-11 3.9020070e-08 1.6086694e-08
3.2705556e+00 8.8383099e-11 7.2176701e-11 3.9018576e-08 1.6101463e-08
3.2741667e+00 -1.0217854e-10 6.4156091e-11 3.9038386e-08 1.6108828e-08
3.2777778e+00 2.8504673e-10 3.8262477e-12 3.9071679e-08 1.6112359e-08
3.2813889e+00 2.2267798e-11 2.8770035e-11 3.9083919e-08 1.6117811e-08
3.2852778e+00 8.2644211e-11 1.7955248e-11 3.9096264e-08 1.6116930e-08
3.2888889e+00 3.1316283e-11 -2.6082718e-11 3.9097816e-08 1.6099483e-08
3.2944444e+00 -2.2005421e-11 -7.8600803e-11 3.9105411e-08 1.6113222e-08
3.2980556e+00 9.2116504e-11 2.0542558e-10 3.9099193e-08 1.6133773e-08
3.3016667e+00 -1.4951904e-10 -1.5723055e-11 3.9090823e-08 1.6137732e-08
3.3055556e+00 7.7777736e-11 4.9655515e-11 3.9082226e-08 1.6116907e-08
3.3091667e+00 -1.5713581e-10 -2.4188902e-10 3.9088712e-08 1.6099445e-08
3.3127778e+00 2.1700391e-10 8.0700986e-11 3.9092629e-08 1.6114880e-08
3.3163889e+00 -1.8084530e-10 6.1779054e-11 3.9067999e-08 1.6100000e-08
3.3202778e+00 -3.0264141e-11 -1.8932637e-10 3.9066748e-08 1.6113185e-08
3.3238889e+00 1.8712201e-11 3.1103975e-10 3.9088690e-08 1.6121284e-08
3.3275000e+00 1.8383309e-10 -2.3627986e-10 3.9100042e-08 1.6079298e-08
3.3311111e+00 -7.9046534e-11 -1.5128940e-10 3.9072462e-08 1.6048213e-08
3.3347222e+00 -1.7554220e-10 -1.3564450e-10 3.9068064e-08 1.6030796e-08
3.3386111e+00 1.3784857e-10 -1.3640961e-11 3.9089584e-08 1.6043866e-08
3.3422222e+00 6.0800026e-11 1.3428046e-10 3.9110003e-08 1.6057620e-08
3.3458333e+00 1.2768280e-10 -7.3201960e-12 3.9103928e-08 1.6073488e-08
3.3513889e+00 -1.6413257e-10 1.0253227e-10 3.9084692e-08 1.6063304e-08
3.3550000e+00 -1.3429762e-11 -1.9654258e-10 3.9074481e-08 1.6053698e-08
3.3586111e+00 -8.0831627e-11 1.0786749e-10 3.9041368e-08 1.6074236e-08
3.3625000e+00 -2.0299008e-10 6.8176831e-11 3.9021178e-08 1.6087261e-08
3.3661111e+00 1.6615815e-11 5.2049643e-11 3.8998015e-08 1.6094780e-08
3.3697222e+00 -2.3042973e-10 1.7357332e-11 3.8966887e-08 1.6078519e-08
3.3736111e+00 -3.6378538e-11 -1.5673149e-10 3.8952983e-08 1.6083675e-08
3.3772222e+00 -9.1968194e-11 2.0432087e-10 3.8919819e-08 1.6121679e-08
3.3808333e+00 -2.1416228e-10 1.4648844e-10 3.8882314e-08 1.6125049e-08
3.3844444e+00 -1.3203081e-10 -1.1538431e-10 3.8830158e-08 1.6103851e-08
3.3883333e+00 -3.1502185e-10 -6.6313828e-11 3.8797492e-08 1.6093599e-08
3.3919444e+00 1.3489076e-11 -2.8318422e-11 3.8792312e-08 1.6107053e-08
3.3955556e+00 -6.1304905e-11 1.5251464e-10 3.8769311e-08 1.6130277e-08
3.3991667e+00 -1.5100961e-10 6.1859826e-11 3.8751314e-08 1.6138075e-08
3.4027778e+00 -1.5115208e-11 1.0121931e-11 3.8726668e-08 1.6134502e-08
3.4066667e+00 -1.9613638e-10 -4.0749099e-11 3.8688415e-08 1.6112713e-08
3.4122222e+00 -3.3385302e-11 -8.9987688e-11 3.8674815e-08 1.6085498e-08
3.4158333e+00 -9.2154877e-11 -1.6122343e-10 3.8661925e-08 1.6066396e-08
3.4194444e+00 -2.6824725e-11 -1.5100554e-11 3.8654598e-08 1.6041696e-08
3.4230556e+00 -4.0812640e-11 -2.1290706e-10 3.8634513e-08 1.5997616e-08
3.4266667e+00 -1.4458368e-10 -1.9397901e-10 3.8598939e-08 1.5947334e-08
3.4305556e+00 -1.6033700e-10 -2.3701224e-10 3.8569623e-08 1.5925505e-08
3.4341667e+00 -1.1027109e-10 3.5515780e-11 3.8553556e-08 1.5921157e-08
3.4377778e+00 -3.8045708e-11 -7.5652090e-11 3.8540300e-08 1.5913090e-08
3.4413889e+00 -8.4316140e-11 1.1819785e-12 3.8515430e-08 1.5928913e-08
3.4452778e+00 -1.2885522e-10 1.3444731e-10 3.8490986e-08 1.5973414e-08
3.4488889e+00 -9.6780705e-11 2.7633626e-10 3.8461713e-08 1.5987247e-08
3.4525000e+00 -1.7342565e-10 -1.4864895e-10 3.8427074e-08 1.5969101e-08
3.4561111e+00 -1.4632064e-10 -1.8851916e-11 3.8385179e-08 1.5965863e-08
3.4600000e+00 -2.1277871e-10 -8.9024161e-12 3.8355742e-08 1.5970506e-08
3.4636111e+00 -5.8947533e-11 5.1756518e-11 3.8349387e-08 1.5934561e-08
3.4691667e+00 2.0817222e-11 -2.6742719e-10 3.8366941e-08 1.5897754e-08
3.4727778e+00 1.4121841e-10 -7.2329625e-11 3.8357167e-08 1.5878760e-08
3.4763889e+00 -2.3144301e-10 -1.0299607e-10 3.8322462e-08 1.5873946e-08
3.4800000e+00 -8.8907939e-11 5.8555447e-11 3.8289119e-08 1.5862455e-08
3.4838889e+00 -1.9688987e-10 -1.5704375e-10 3.8283510e-08 1.5807536e-08
3.4875000e+00 1.4511657e-10 -3.4990479e-10 3.8308200e-08 1.5788877e-08
3.4911111e+00 8.2788678e-11 1.7767214e-10 3.8317923e-08 1.5806306e-08
3.4947222e+00 6.9605638e-12 -1.6796514e-11 3.8323612e-08 1.5812992e-08
3.4986111e+00 4.1800425e-11 7.4104071e-11 3.8306120e-08 1.5848391e-08
3.5022222e+00 -2.0325728e-10 2.5265872e-10 3.8261144e-08 1.5876547e-08
3.5058333e+00 -2.1191489e-10 7.2413411e-12 3.8255847e-08 1.5880520e-08
3.5094444e+00 1.6302112e-10 2.9432481e-11 3.8263831e-08 1.5886731e-08
3.5133333e+00 -9.4583977e-11 2.3809642e-11 3.8241840e-08 1.5867240e-08
3.5169444e+00 -1.0840952e-10 -2.0372542e-10 3.8234042e-08 1.5835687e-08
3.5205556e+00 3.6429691e-11 -8.7533048e-11 3.8238869e-08 1.5788845e-08
3.5241667e+00 8.1240791e-12 -3.4486143e-10 3.8232483e-08 1.5694033e-08
3.5297222e+00 -4.6439484e-11 -2.2401080e-10 3.8216072e-08 1.5659362e-08
3.5333333e+00 -1.0504713e-10 -9.6022721e-11 3.8206605e-08 1.5644034e-08
3.5372222e+00 2.3898239e-11 -3.5364460e-11 3.8227381e-08 1.5649493e-08
3.5408333e+00 1.6788614e-10 8.5757989e-11 3.8252220e-08 1.5671712e-08
3.5444444e+00 6.1391025e-11 1.1933622e-10 3.8271355e-08 1.5683785e-08
3.5480556e+00 1.1523950e-10 -7.8924951e-12 3.8266722e-08 1.5703437e-08
3.5519444e+00 -1.5494795e-10 1.7633679e-10 3.8235730e-08 1.5742867e-08
3.5555556e+00 -1.3113305e-10 1.8763466e-10 3.8228870e-08 1.5784276e-08
3.5591667e+00 6.7813010e-11 1.9460664e-10 3.8252481e-08 1.5820985e-08
3.5627778e+00 1.5013030e-10 1.4424391e-10 3.8248884e-08 1.5829500e-08
3.5666667e+00 -1.8095474e-10 -7.1255268e-11 3.8220592e-08 1.5828679e-08
3.5702778e+00 -8.0204148e-11 6.3677051e-11 3.8197071e-08 1.5874898e-08
3.5738889e+00 -1.3691496e-10 3.6295560e-10 3.8186159e-08 1.5918866e-08
3.5775000e+00 3.6186345e-11 4.2904249e-11 3.8194566e-08 1.5945061e-08
3.5813889e+00 3.5879174e-11 1.8161978e-10 3.8189246e-08 1.5952822e-08
3.5850000e+00 -8.4994008e-11 -1.0997440e-10 3.8157606e-08 1.5933295e-08
3.5905556e+00 -1.0484367e-10 -7.1888328e-12 3.8141233e-08 1.5919879e-08
3.5941667e+00 -4.6287998e-11 -1.1665121e-10 3.8143606e-08 1.5900570e-08
3.5977778e+00 6.8192983e-11 -6.1585557e-11 3.8127424e-08 1.5905161e-08
3.6013889e+00 -2.1756957e-10 1.0396659e-10 3.8101350e-08 1.5913469e-08
3.6050000e+00 -2.3110781e-11 -2.7278173e-11 3.8085521e-08 1.5914154e-08
3.6088889e+00 -1.1256456e-10 3.3151160e-11 3.8068648e-08 1.5883440e-08
3.6125000e+00 -4.3189410e-11 -3.1666778e-10 3.8087900e-08 1.5864695e-08
3.6161111e+00 2.2089539e-10 1.4363370e-10 3.8108757e-08 1.5896987e-08
3.6197222e+00 -2.8363661e-11 1.5444863e-10 3.8099275e-08 1.5915498e-08
3.6236111e+00 -5.2915338e-11 4.2175361e-12 3.8099925e-08 1.5957318e-08
3.6272222e+00 5.8922430e-11 3.8181722e-10 3.8100656e-08 1.6003867e-08
3.6308333e+00 -5.2183142e-11 4.7862506e-11 3.8094743e-08 1.6020167e-08
3.6344444e+00 -2.3912424e-12 1.0259869e-10 3.8081122e-08 1.6052172e-08
3.6383333e+00 -1.1436594e-10 1.7173131e-10 3.8072771e-08 1.6061701e-08
3.6419444e+00 3.7282779e-11 -8.3776764e-11 3.8094204e-08 1.6005562e-08
3.6475000e+00 9.1316800e-11 -2.5305417e-10 3.8078908e-08 1.5994329e-08
3.6511111e+00 -2.3251660e-10 1.4936404e-10 3.8042358e-08 1.5996509e-08
3.6547222e+00 -1.0486501e-10 -1.2924178e-10 3.8004503e-08 1.5986711e-08
3.6583333e+00 -2.4456167e-10 3.8795647e-11 3.7970214e-08 1.5991138e-08
3.6622222e+00 -4.9348857e-11 -8.4268886e-13 3.7950526e-08 1.5974162e-08
3.6658333e+00 -1.3238479e-10 -1.5586392e-10 3.7968858e-08 1.5959740e-08
3.6694444e+00 3.0160323e-10 2.2740802e-11 3.7994114e-08 1.5936820e-08
3.6730556e+00 -6.8474230e-11 -2.3430845e-10 3.7980161e-08 1.5923327e-08
3.6769444e+00 -5.1117018e-11 1.1864769e-10 3.7976924e-08 1.5969697e-08
3.6805556e+00 2.1234562e-11 3.0938537e-10 3.7971927e-08 1.6017247e-08
3.6841667e+00 -6.7363187e-11 1.2953923e-10 3.7978598e-08 1.6043135e-08
3.6877778e+00 1.2894718e-10 1.0942468e-10 3.7967445e-08 1.6057188e-08
3.6913889e+00 -2.3190089e-10 2.0300203e-11 3.7949432e-08 1.6072121e-08
3.6952778e+00 7.7506249e-11 1.0769657e-10 3.7966786e-08 1.6103352e-08
3.6988889e+00 8.2684824e-11 1.8058838e-10 3.7983708e-08 1.6115827e-08
3.7025000e+00 7.3517992e-11 -6.5435645e-11 3.7987991e-08 1.6157902e-08
3.7080556e+00 -4.7823192e-11 3.1788503e-10 3.7999895e-08 1.6196413e-08
3.7116667e+00 1.5770963e-10 3.7605299e-11 3.8028412e-08 1.6218608e-08
3.7152778e+00 1.0552287e-10 1.6726718e-10 3.8032503e-08 1.6247470e-08
3.7191667e+00 -7.0453042e-11 8.0121574e-11 3.8039415e-08 1.6260484e-08
3.7227778e+00 1.3425234e-10 4.0010574e-11 3.8046811e-08 1.6277413e-08
3.7263889e+00 -6.5979759e-11 1.1625459e-10 3.8052990e-08 1.6268194e-08
3.7302778e+00 1.1893954e-10 -1.9527277e-10 3.8064293e-08 1.6254052e-08
3.7338889e+00 -1.4599491e-11 6.4731903e-11 3.8047732e-08 1.6242663e-08
3.7375000e+00 -1.3827328e-10 -1.6986587e-10 3.8050977e-08 1.6218831e-08
3.7411111e+00 1.6822587e-10 -5.0119746e-11 3.8033219e-08 1.6192714e-08
3.7450000e+00 -3.2043450e-10 -1.7373588e-10 3.7982961e-08 1.6168616e-08
3.7486111e+00 -1.4348814e-10 -4.8715091e-11 NaN NaN
