# Supplementary material for: Oxidative decomposition mechanisms of lithium carbonate on carbon substrates in lithium battery chemistries
Source: Nat Commun. 2022 Aug 20;13:4908. doi: 10.1038/s41467-022-32557-w (PMC9392741; doi:10.1038/s41467-022-32557-w)
Supplement: Supplementary file 2 — Source Data [file 41467_2022_32557_MOESM2_ESM.zip › Fig3f.csv]

9.0750000e-01 7.2687877e-12 9.9150598e-11 -6.7188984e-12 -2.0014270e-11
9.1111111e-01 -6.9289388e-11 -2.8389771e-10 -1.6957792e-11 -6.7306096e-11
9.1472222e-01 -2.5223475e-11 -1.5264223e-10 -2.5733848e-11 -8.0097674e-11
9.1861111e-01 -4.9999892e-11 4.3000095e-11 3.3159377e-10 -8.2205512e-11
9.2222222e-01 3.3484087e-09 -6.2457060e-11 1.2703952e-09 2.5496184e-12
9.2583333e-01 5.3174504e-09 8.4481212e-10 2.5010036e-09 2.3207944e-10
9.2944444e-01 6.0420124e-09 1.2739247e-09 3.8807321e-09 5.5056597e-10
9.3305555e-01 6.6939429e-09 1.6659509e-09 5.9968053e-09 1.1073699e-09
9.3833333e-01 6.6707318e-09 1.8507063e-09 7.3685056e-09 1.5116872e-09
9.4194444e-01 5.9911169e-09 1.8814533e-09 8.6056222e-09 1.9109410e-09
9.4555555e-01 5.4284211e-09 1.8039666e-09 9.7245228e-09 2.2830533e-09
9.4916666e-01 4.8998924e-09 1.6309160e-09 1.0680007e-08 2.5887562e-09
9.5250000e-01 4.6549402e-09 1.4261112e-09 1.1656624e-08 2.8880199e-09
9.5611111e-01 4.3599920e-09 1.3363229e-09 1.2585891e-08 3.1612157e-09
9.5972222e-01 4.2178561e-09 1.1854847e-09 1.3451474e-08 3.4419413e-09
9.6333333e-01 3.7721437e-09 1.4058284e-09 1.4223806e-08 3.7064173e-09
9.6694444e-01 3.3570753e-09 1.0354884e-09 1.4934803e-08 3.9267241e-09
9.7055556e-01 3.2059698e-09 9.9811310e-10 1.5643503e-08 4.1686285e-09
9.7416667e-01 3.3358807e-09 1.2348501e-09 1.6277366e-08 4.3758567e-09
9.7750000e-01 3.0027511e-09 8.3743301e-10 1.6905235e-08 4.5919570e-09
9.8111111e-01 2.7929569e-09 1.1573372e-09 1.7473305e-08 4.8162193e-09
9.8472222e-01 2.4507643e-09 9.1277805e-10 1.8006435e-08 5.0042850e-09
9.8833333e-01 2.4704347e-09 8.2321173e-10 1.8511202e-08 5.1943951e-09
9.9194445e-01 2.1889542e-09 9.3165072e-10 1.9201240e-08 5.4667344e-09
9.9722222e-01 2.1691832e-09 7.8838736e-10 1.9659916e-08 5.6448685e-09
1.0008333e+00 2.0647475e-09 8.5592727e-10 2.0085265e-08 5.8272250e-09
1.0044444e+00 1.8615518e-09 8.2736404e-10 2.0494366e-08 6.0191403e-09
1.0080556e+00 1.9147593e-09 9.4416167e-10 2.0871857e-08 6.2024130e-09
1.0113889e+00 1.8601601e-09 8.8856608e-10 2.1268776e-08 6.4000120e-09
1.0150000e+00 1.8037072e-09 9.3542411e-10 2.1639968e-08 6.5830958e-09
1.0186111e+00 1.6226760e-09 7.5458080e-10 2.1971339e-08 6.7505506e-09
1.0222222e+00 1.4361352e-09 7.9115510e-10 2.2297128e-08 6.9077580e-09
1.0258333e+00 1.5711503e-09 6.5999042e-10 2.2622281e-08 7.0706909e-09
1.0294444e+00 1.4302560e-09 8.4400548e-10 2.2913405e-08 7.2342464e-09
1.0327778e+00 1.4809912e-09 7.9154909e-10 2.3222665e-08 7.4142115e-09
1.0363889e+00 1.3737156e-09 8.6966691e-10 2.3517731e-08 7.6076271e-09
1.0400000e+00 1.3499667e-09 9.1570845e-10 2.3786829e-08 7.7834464e-09
1.0436111e+00 1.1340195e-09 7.0723839e-10 2.4041175e-08 7.9146684e-09
1.0472222e+00 1.2137830e-09 5.0404201e-10 2.4290258e-08 8.0556085e-09
1.0505556e+00 1.2770511e-09 9.0535978e-10 2.4677813e-08 8.3440302e-09
1.0561111e+00 1.0482780e-09 8.2517033e-10 2.4900324e-08 8.5325610e-09
1.0597222e+00 1.0056716e-09 9.1511321e-10 2.5118736e-08 8.7177901e-09
1.0633333e+00 1.0104381e-09 7.9469459e-10 2.5312094e-08 8.8815504e-09
1.0666667e+00 9.2314183e-10 8.4290765e-10 2.5498598e-08 9.0665616e-09
1.0702778e+00 7.9843651e-10 8.6488808e-10 2.5692853e-08 9.2294941e-09
1.0738889e+00 9.9468600e-10 6.3910415e-10 2.5928474e-08 9.3621938e-09
1.0775000e+00 1.1802711e-09 5.8581591e-10 2.6145472e-08 9.4823069e-09
1.0808333e+00 9.8970785e-10 6.1531530e-10 2.6352794e-08 9.6488253e-09
1.0844444e+00 9.2404100e-10 9.2177833e-10 2.6553642e-08 9.8265428e-09
1.0880556e+00 9.2994214e-10 7.1869052e-10 2.6734701e-08 9.9844298e-09
1.0916667e+00 7.4136352e-10 7.3872783e-10 2.6906035e-08 1.0116277e-08
1.0952778e+00 8.4018716e-10 4.7832771e-10 2.7082875e-08 1.0228327e-08
1.0988889e+00 7.9218114e-10 5.5597559e-10 2.7229240e-08 1.0345590e-08
1.1022222e+00 6.7146574e-10 6.1665517e-10 2.7394112e-08 1.0426546e-08
1.1058333e+00 8.5042714e-10 1.3063257e-10 2.7569318e-08 1.0500930e-08
1.1094444e+00 7.6685960e-10 5.5598510e-10 2.7815014e-08 1.0707008e-08
1.1150000e+00 7.0732144e-10 6.8048186e-10 2.7961544e-08 1.0830867e-08
1.1183333e+00 7.5796988e-10 5.5810724e-10 2.8101458e-08 1.0962124e-08
1.1219444e+00 5.3354908e-10 6.5350356e-10 2.8227789e-08 1.1111431e-08
1.1255556e+00 6.3257844e-10 7.2471547e-10 2.8393821e-08 1.1239969e-08
1.1291667e+00 9.0002676e-10 4.6178165e-10 2.8548479e-08 1.1324065e-08
1.1325000e+00 6.4655271e-10 3.7918433e-10 2.8688647e-08 1.1446904e-08
1.1361111e+00 6.4730353e-10 7.5471149e-10 2.8811102e-08 1.1584265e-08
1.1397222e+00 4.8305060e-10 5.1323415e-10 2.8938135e-08 1.1687082e-08
1.1433333e+00 6.8956643e-10 4.3584745e-10 2.9072189e-08 1.1774654e-08
1.1469444e+00 5.4785139e-10 3.7250654e-10 2.9179032e-08 1.1870792e-08
1.1505556e+00 4.3839502e-10 5.1492616e-10 2.9272442e-08 1.1982775e-08
1.1538889e+00 4.9570356e-10 6.0489917e-10 2.9380888e-08 1.2082729e-08
1.1575000e+00 5.0534054e-10 3.1775500e-10 2.9510866e-08 1.2175499e-08
1.1611111e+00 6.9445583e-10 5.3858468e-10 2.9628542e-08 1.2287639e-08
1.1647222e+00 3.9178499e-10 4.9655567e-10 2.9716409e-08 1.2383249e-08
1.1683333e+00 4.1928939e-10 3.8599852e-10 2.9858301e-08 1.2477637e-08
1.1736111e+00 4.7687373e-10 2.1013665e-10 2.9934968e-08 1.2567933e-08
1.1772222e+00 2.3081881e-10 6.2335967e-10 3.0004074e-08 1.2670460e-08
1.1808333e+00 4.0707931e-10 3.2304324e-10 3.0084320e-08 1.2740062e-08
1.1844444e+00 3.3365782e-10 3.1944255e-10 3.0148673e-08 1.2814952e-08
1.1877778e+00 3.0987408e-10 4.2945368e-10 3.0218177e-08 1.2928366e-08
1.1913889e+00 3.3170247e-10 6.1744648e-10 3.0306442e-08 1.3047046e-08
1.1950000e+00 4.8304374e-10 4.7805983e-10 3.0407665e-08 1.3134669e-08
1.1986111e+00 4.5132579e-10 3.3076482e-10 3.0497256e-08 1.3218847e-08
1.2022222e+00 3.7566694e-10 4.4626866e-10 3.0580570e-08 1.3327063e-08
1.2058333e+00 3.9338454e-10 5.5264724e-10 3.0647671e-08 1.3433531e-08
1.2091667e+00 2.7762515e-10 5.1203203e-10 3.0722257e-08 1.3542600e-08
1.2127778e+00 4.1086787e-10 4.9475485e-10 3.0799953e-08 1.3653910e-08
1.2163889e+00 3.0632583e-10 5.3272105e-10 3.0882790e-08 1.3750835e-08
1.2200000e+00 4.5832043e-10 3.6197660e-10 3.0979938e-08 1.3858660e-08
1.2236111e+00 4.3843197e-10 6.3332606e-10 3.1062755e-08 1.3938420e-08
1.2272222e+00 3.2603393e-10 1.0292232e-10 3.1154392e-08 1.3943773e-08
1.2325000e+00 2.5272351e-10 -6.9115246e-11 3.1208052e-08 1.3948158e-08
1.2361111e+00 2.4259806e-10 1.0959352e-10 3.1268153e-08 1.4007118e-08
1.2397222e+00 3.1217906e-10 4.3465644e-10 3.1325978e-08 1.4101828e-08
1.2433333e+00 2.2159375e-10 4.3959093e-10 3.1389779e-08 1.4167998e-08
1.2466667e+00 4.1641812e-10 2.2210352e-10 3.1463111e-08 1.4231888e-08
1.2502778e+00 2.6049387e-10 3.6765267e-10 3.1521573e-08 1.4312400e-08
1.2538889e+00 2.7915026e-10 3.7553344e-10 3.1578881e-08 1.4395596e-08
1.2575000e+00 2.4985021e-10 3.9242785e-10 3.1632901e-08 1.4453526e-08
1.2611111e+00 2.4879172e-10 1.4231190e-10 3.1681614e-08 1.4509710e-08
1.2647222e+00 2.0087009e-10 3.7630810e-10 3.1742685e-08 1.4599470e-08
1.2683333e+00 3.6286419e-10 4.5225055e-10 3.1796807e-08 1.4677213e-08
1.2716667e+00 1.7834736e-10 3.2517852e-10 3.1845378e-08 1.4734770e-08
1.2752778e+00 2.6999992e-10 2.0611189e-10 3.1897184e-08 1.4779990e-08
1.2788889e+00 2.0821140e-10 2.1130477e-10 3.1943296e-08 1.4831450e-08
1.2825000e+00 2.1743708e-10 2.6370966e-10 3.1984644e-08 1.4879496e-08
1.2861111e+00 1.6424291e-10 1.7979759e-10 3.2044042e-08 1.4973082e-08
1.2913889e+00 2.1089935e-10 4.1127170e-10 3.2100849e-08 1.5050552e-08
1.2950000e+00 3.1347070e-10 3.0383231e-10 3.2170533e-08 1.5131717e-08
1.2986111e+00 3.2976646e-10 4.4538966e-10 3.2226018e-08 1.5207311e-08
1.3022222e+00 1.8240434e-10 2.5239746e-10 3.2275170e-08 1.5245373e-08
1.3055556e+00 3.0911499e-10 1.2822650e-10 3.2325339e-08 1.5270568e-08
1.3091667e+00 1.5398602e-10 1.0433725e-10 3.2351356e-08 1.5320054e-08
1.3127778e+00 8.6167302e-11 3.5245853e-10 3.2370902e-08 1.5366872e-08
1.3163889e+00 9.4259852e-11 7.9707830e-11 3.2412333e-08 1.5378017e-08
1.3200000e+00 2.8818322e-10 2.3172310e-11 3.2450679e-08 1.5376086e-08
1.3236111e+00 6.5779094e-11 -4.1000672e-11 3.2472066e-08 1.5378740e-08
1.3269444e+00 1.4808892e-10 6.7535514e-11 3.2515827e-08 1.5401533e-08
1.3305556e+00 2.5585901e-10 1.4286591e-10 3.2562858e-08 1.5430045e-08
1.3341667e+00 1.7827494e-10 1.2031809e-10 3.2605441e-08 1.5471060e-08
1.3377778e+00 2.1480156e-10 2.5828777e-10 3.2638903e-08 1.5518957e-08
1.3413889e+00 9.4077637e-11 1.8383668e-10 3.2671115e-08 1.5553849e-08
1.3450000e+00 2.0326318e-10 1.3824443e-10 3.2737591e-08 1.5601393e-08
1.3502778e+00 2.1658235e-10 1.6203018e-10 3.2778022e-08 1.5619763e-08
1.3538889e+00 1.5662980e-10 7.5439142e-12 3.2825242e-08 1.5664616e-08
1.3575000e+00 2.7924490e-10 4.0647844e-10 3.2874096e-08 1.5734513e-08
1.3608333e+00 2.0929681e-10 2.9249247e-10 3.2913361e-08 1.5787347e-08
1.3644444e+00 1.5314540e-10 1.9521037e-10 3.2947499e-08 1.5828295e-08
1.3680556e+00 1.6197745e-10 1.8276761e-10 3.2989091e-08 1.5891973e-08
1.3716667e+00 2.2195245e-10 4.0503010e-10 3.3035184e-08 1.5945326e-08
1.3752778e+00 2.0352006e-10 8.7457516e-11 3.3066213e-08 1.5986300e-08
1.3786111e+00 1.0677146e-10 3.2228560e-10 3.3091429e-08 1.6037469e-08
1.3822222e+00 1.2598975e-10 1.5004041e-10 3.3126166e-08 1.6054512e-08
1.3858333e+00 1.9465868e-10 7.2868261e-12 3.3146610e-08 1.6059138e-08
1.3894444e+00 -5.9415014e-12 3.5409441e-11 3.3177074e-08 1.6081574e-08
1.3930556e+00 2.8714539e-10 1.7169554e-10 3.3219816e-08 1.6115561e-08
1.3966667e+00 1.0739370e-10 1.4202590e-10 3.3236111e-08 1.6146214e-08
1.4000000e+00 5.5553598e-11 1.6451137e-10 3.3265116e-08 1.6191633e-08
1.4036111e+00 2.1218725e-10 2.5473970e-10 3.3341311e-08 1.6267335e-08
1.4091667e+00 2.4498187e-10 1.9947028e-10 3.3378068e-08 1.6289352e-08
1.4127778e+00 9.4312109e-11 3.7625969e-12 3.3408563e-08 1.6286584e-08
1.4161111e+00 2.1063784e-10 -3.1443535e-11 3.3446220e-08 1.6316518e-08
1.4197222e+00 1.3697160e-10 3.0776177e-10 3.3486094e-08 1.6345978e-08
1.4233333e+00 2.3108943e-10 -3.5823724e-11 3.3508900e-08 1.6333079e-08
1.4269444e+00 -2.0571516e-11 -8.3244332e-11 3.3509937e-08 1.6357906e-08
1.4305556e+00 3.0146744e-11 3.1241506e-10 3.3532078e-08 1.6405614e-08
1.4338889e+00 1.9126514e-10 1.6466246e-10 3.3580510e-08 1.6424178e-08
1.4375000e+00 2.5579751e-10 6.6972652e-12 3.3605301e-08 1.6435521e-08
1.4411111e+00 -2.6955060e-11 9.8012919e-11 3.3611106e-08 1.6451407e-08
1.4447222e+00 8.0535248e-11 4.8622997e-11 3.3648310e-08 1.6469762e-08
1.4483333e+00 2.6288884e-10 1.2080781e-10 3.3703148e-08 1.6488733e-08
1.4519444e+00 2.4330453e-10 5.4307327e-11 3.3728559e-08 1.6498813e-08
1.4555556e+00 -8.7375940e-12 3.8742941e-11 3.3736586e-08 1.6534868e-08
1.4588889e+00 8.9002376e-11 3.2180613e-10 3.3752808e-08 1.6541097e-08
1.4625000e+00 6.0744556e-11 -2.6430420e-10 3.3776973e-08 1.6486047e-08
1.4680556e+00 8.4247021e-11 -6.5995552e-11 3.3790762e-08 1.6504750e-08
1.4716667e+00 4.3036632e-11 2.3862971e-10 3.3801974e-08 1.6528763e-08
1.4750000e+00 6.9080894e-11 1.5055742e-12 3.3829973e-08 1.6550706e-08
1.4786111e+00 1.8936606e-10 2.0104050e-10 3.3867634e-08 1.6576905e-08
1.4822222e+00 1.5828190e-10 4.0804893e-11 3.3917790e-08 1.6596672e-08
1.4858333e+00 3.0469294e-10 1.4165667e-10 3.3963617e-08 1.6627592e-08
1.4894444e+00 1.1832210e-10 1.4375766e-10 3.3985781e-08 1.6640764e-08
1.4930556e+00 8.6271214e-11 -2.2170748e-11 3.4025063e-08 1.6640433e-08
1.4963889e+00 3.0655238e-10 1.8865361e-11 3.4059066e-08 1.6630824e-08
1.5000000e+00 7.3152666e-12 -1.0756729e-10 3.4047289e-08 1.6622982e-08
1.5036111e+00 -1.1602037e-10 3.5175956e-11 3.4044876e-08 1.6632624e-08
1.5072222e+00 9.3743564e-11 5.3832736e-11 3.4062159e-08 1.6646348e-08
1.5108333e+00 6.5787669e-11 7.2845622e-11 3.4078897e-08 1.6656876e-08
1.5144444e+00 8.8717793e-11 2.4337027e-11 3.4103974e-08 1.6651073e-08
1.5177778e+00 1.6205193e-10 -8.2369992e-11 3.4133672e-08 1.6637202e-08
1.5213889e+00 1.1209172e-10 -4.5667638e-11 3.4160118e-08 1.6638143e-08
1.5269444e+00 4.6581568e-11 5.1316961e-11 3.4168359e-08 1.6651733e-08
1.5302778e+00 3.5826408e-11 8.4583415e-11 3.4173038e-08 1.6654441e-08
1.5338889e+00 7.3649201e-12 -5.9585998e-11 3.4181161e-08 1.6666971e-08
1.5375000e+00 6.7615960e-11 1.7524800e-10 3.4175010e-08 1.6690632e-08
1.5411111e+00 -1.2439631e-10 4.3152519e-11 3.4173458e-08 1.6699102e-08
1.5447222e+00 1.1006954e-10 3.5037679e-11 3.4193352e-08 1.6715753e-08
1.5480556e+00 8.8873440e-11 1.3147057e-10 3.4194443e-08 1.6715427e-08
1.5516667e+00 -7.8798616e-11 -1.3447750e-10 3.4199363e-08 1.6709643e-08
1.5552778e+00 1.2420727e-10 8.1081552e-11 3.4236563e-08 1.6726206e-08
1.5588889e+00 2.1917880e-10 7.1811559e-11 3.4273989e-08 1.6723503e-08
1.5625000e+00 1.2629543e-10 -9.6764540e-11 3.4293076e-08 1.6703497e-08
1.5661111e+00 4.9892278e-11 -8.7900073e-11 3.4306932e-08 1.6696501e-08
1.5697222e+00 7.8007716e-11 2.3315109e-11 3.4326970e-08 1.6706882e-08
1.5730556e+00 1.2237336e-10 8.0501055e-11 3.4357451e-08 1.6727315e-08
1.5766667e+00 1.5899132e-10 1.0811102e-10 3.4384158e-08 1.6766127e-08
1.5802778e+00 8.7532967e-11 2.5014573e-10 3.4429054e-08 1.6811019e-08
1.5858333e+00 1.8184081e-10 1.9210022e-11 3.4451303e-08 1.6812743e-08
1.5891667e+00 4.0651227e-11 -1.9727631e-12 3.4454944e-08 1.6812615e-08
1.5927778e+00 -7.0432779e-12 7.9455348e-13 3.4451589e-08 1.6819942e-08
1.5963889e+00 -2.3926155e-11 6.6837291e-11 3.4452458e-08 1.6843220e-08
1.6000000e+00 3.1954392e-11 1.4803343e-10 3.4469063e-08 1.6869867e-08
1.6036111e+00 1.2131680e-10 9.7945361e-11 3.4492083e-08 1.6895153e-08
1.6069444e+00 1.0888688e-10 1.5491347e-10 3.4509480e-08 1.6902985e-08
1.6105556e+00 5.1695827e-11 -8.2619192e-11 3.4532391e-08 1.6889692e-08
1.6141667e+00 1.5979084e-10 -4.0084443e-11 3.4561728e-08 1.6877515e-08
1.6177778e+00 1.1101493e-10 -7.2322787e-11 3.4589607e-08 1.6866333e-08
1.6213889e+00 1.4633027e-10 -3.0896003e-11 3.4633784e-08 1.6870898e-08
1.6247222e+00 2.9544357e-10 7.6550630e-11 3.4682460e-08 1.6886408e-08
1.6283333e+00 1.5387357e-10 6.6615988e-11 3.4728994e-08 1.6905743e-08
1.6319444e+00 2.7566705e-10 1.1185835e-10 3.4758718e-08 1.6899078e-08
1.6355556e+00 -1.2921055e-12 -1.7338200e-10 3.4770629e-08 1.6865158e-08
1.6391667e+00 1.1124393e-10 -1.3972332e-10 3.4798674e-08 1.6845551e-08
1.6444444e+00 6.5878701e-11 1.5889962e-11 3.4814155e-08 1.6864970e-08
1.6480556e+00 7.7026445e-11 1.6336133e-10 3.4829633e-08 1.6889332e-08
1.6516667e+00 6.5845541e-11 6.1524801e-11 3.4813929e-08 1.6881244e-08
1.6552778e+00 -2.1080393e-10 -1.3618669e-10 3.4807873e-08 1.6869220e-08
1.6586111e+00 1.5024632e-10 1.5948889e-11 3.4816986e-08 1.6864456e-08
1.6622222e+00 -6.6128408e-11 -5.9931237e-11 3.4830347e-08 1.6855687e-08
1.6658333e+00 1.8945812e-10 -2.1012773e-11 3.4856130e-08 1.6819868e-08
1.6694444e+00 4.8538347e-11 -3.0961942e-10 3.4872450e-08 1.6797356e-08
1.6730556e+00 1.0210619e-10 1.0181535e-10 3.4895266e-08 1.6817932e-08
1.6766667e+00 1.0850220e-10 8.8115630e-11 3.4905396e-08 1.6845793e-08
1.6800000e+00 -7.1991932e-12 1.9049612e-10 3.4914465e-08 1.6861818e-08
1.6836111e+00 9.0918729e-11 -4.2571126e-11 3.4936336e-08 1.6866932e-08
1.6872222e+00 1.1095950e-10 8.9771575e-11 3.4961927e-08 1.6880252e-08
1.6908333e+00 1.2526893e-10 3.3189544e-11 3.4985313e-08 1.6867693e-08
1.6944444e+00 9.0604837e-11 -1.4911872e-10 3.4996270e-08 1.6830872e-08
1.6980556e+00 1.0531036e-11 -1.9077113e-10 3.4998580e-08 1.6779485e-08
1.7033333e+00 4.0632242e-12 -1.3377947e-10 3.5015646e-08 1.6763777e-08
1.7069444e+00 1.5346192e-10 -1.1216427e-11 3.5038828e-08 1.6753186e-08
1.7102778e+00 7.8363388e-11 -9.4688734e-11 3.5049857e-08 1.6767309e-08
1.7138889e+00 2.3440608e-11 2.2505111e-10 3.5051537e-08 1.6782169e-08
1.7175000e+00 -7.9322752e-12 -8.7878212e-11 3.5053961e-08 1.6768007e-08
1.7211111e+00 3.0307263e-11 -4.2848968e-11 3.5048652e-08 1.6772209e-08
1.7247222e+00 -7.9309777e-11 8.1632770e-11 3.5043849e-08 1.6767832e-08
1.7283333e+00 3.4974334e-11 -1.2203599e-10 3.5062080e-08 1.6748695e-08
1.7316667e+00 1.4732769e-10 -6.9333128e-11 3.5072309e-08 1.6737092e-08
1.7352778e+00 -5.2904141e-11 -3.7767584e-11 3.5073366e-08 1.6749629e-08
1.7388889e+00 6.2663669e-11 1.5349480e-10 3.5085909e-08 1.6761596e-08
1.7425000e+00 5.3116022e-11 -4.3037987e-11 3.5085267e-08 1.6716095e-08
1.7461111e+00 -5.9037931e-11 -3.7696716e-10 3.5073725e-08 1.6647103e-08
1.7494444e+00 -5.6388118e-11 -3.1294973e-10 3.5078370e-08 1.6608588e-08
1.7530556e+00 9.9266042e-11 -4.2577670e-11 3.5100777e-08 1.6588287e-08
1.7566667e+00 1.0756824e-10 -1.4481254e-10 3.5139391e-08 1.6546222e-08
1.7622222e+00 1.2411547e-10 -1.0757982e-10 3.5152612e-08 1.6520071e-08
1.7658333e+00 -2.0725053e-12 -1.3381781e-10 3.5170720e-08 1.6509972e-08
1.7691667e+00 1.8314599e-10 3.2828158e-11 3.5184334e-08 1.6494469e-08
1.7727778e+00 -5.7473265e-11 -1.7593061e-10 3.5170341e-08 1.6471850e-08
1.7763889e+00 -7.1691999e-11 -3.2854992e-11 3.5174094e-08 1.6479750e-08
1.7800000e+00 1.0633255e-10 1.0577638e-10 3.5195095e-08 1.6500051e-08
1.7836111e+00 8.7520776e-11 8.1617481e-11 3.5206356e-08 1.6499558e-08
1.7869444e+00 2.5092582e-11 -8.6546318e-11 3.5222399e-08 1.6494495e-08
1.7905556e+00 1.2299620e-10 3.9804919e-11 3.5239812e-08 1.6476264e-08
1.7941667e+00 3.7735447e-11 -2.0808622e-10 3.5237598e-08 1.6430867e-08
1.7977778e+00 -5.8167141e-11 -2.1096328e-10 3.5241235e-08 1.6406643e-08
1.8011111e+00 9.4534578e-11 -3.1278818e-11 3.5247132e-08 1.6393229e-08
1.8047222e+00 -4.0099852e-11 -9.2544180e-11 3.5260813e-08 1.6367216e-08
1.8083333e+00 1.6638156e-10 -1.4756965e-10 3.5281071e-08 1.6338678e-08
1.8119444e+00 2.0619263e-11 -1.1586610e-10 3.5293085e-08 1.6311721e-08
1.8155556e+00 9.0278201e-11 -1.3296252e-10 3.5311121e-08 1.6292816e-08
1.8208333e+00 2.3635104e-11 1.3560441e-11 NaN NaN
