# Supplementary material for: Oxidative decomposition mechanisms of lithium carbonate on carbon substrates in lithium battery chemistries
Source: Nat Commun. 2022 Aug 20;13:4908. doi: 10.1038/s41467-022-32557-w (PMC9392741; doi:10.1038/s41467-022-32557-w)
Supplement: Supplementary file 2 — Source Data [file 41467_2022_32557_MOESM2_ESM.zip › Fig3g.csv]

1.8963889e+00 1.1000011e-10 -1.1695987e-10 1.3462197e-11 -4.5509092e-11
1.9000000e+00 1.4266330e-11 -3.0312406e-10 1.4469148e-11 -8.7034558e-11
1.9038889e+00 -5.6353232e-12 -5.2808643e-11 1.0035810e-11 -7.9682165e-11
1.9075000e+00 -3.5287793e-11 1.2067688e-10 -1.3798529e-11 -7.1578347e-11
1.9111111e+00 -1.8472149e-10 -4.5872402e-11 -8.5232038e-12 -7.7468590e-11
1.9147222e+00 2.3341680e-10 -8.4990686e-12 1.0927195e-12 -8.7579731e-11
1.9186111e+00 -1.5099463e-10 -7.8167832e-11 -3.1312213e-11 -7.1146434e-11
1.9222222e+00 -1.4812783e-10 2.2985981e-10 -5.6870419e-11 -3.5113646e-11
1.9277778e+00 -5.2213963e-12 -1.3663105e-11 -4.9960781e-11 -5.9874115e-11
1.9313889e+00 6.9002671e-11 -2.1489508e-10 -4.5546256e-11 -7.9300536e-11
1.9350000e+00 -2.8253205e-11 3.5574263e-11 -3.4962654e-11 -7.2571917e-11
1.9388889e+00 1.1896983e-10 2.2099642e-11 -2.2003450e-11 -6.1209391e-11
1.9425000e+00 6.5358603e-13 8.2785214e-11 -3.7852221e-11 -4.7807223e-11
1.9461111e+00 -1.4694993e-10 4.0927108e-11 -5.3452364e-11 -4.7941065e-11
1.9497222e+00 2.9486040e-12 -4.2162577e-11 -5.6045269e-11 -4.8293972e-11
1.9536111e+00 -2.5173496e-11 3.9137666e-11 -7.0574273e-11 -2.9253430e-11
1.9572222e+00 -1.0894039e-10 1.3662118e-10 -8.6331276e-11 -9.3752310e-12
1.9608333e+00 -3.6508865e-11 4.6869882e-11 -9.1498237e-11 -1.9566658e-11
1.9644444e+00 -1.1186157e-11 -1.4094459e-10 -8.7489554e-11 -4.7023624e-11
1.9683333e+00 4.5546286e-11 -9.4400755e-11 -1.0133467e-10 -7.1658373e-11
1.9719444e+00 -1.7334740e-10 -1.3299693e-10 -1.2530762e-10 -7.2177637e-11
1.9755556e+00 -4.7941322e-11 1.2820373e-10 -1.4394216e-10 -5.8078471e-11
1.9791667e+00 -1.2406980e-10 1.9424164e-12 -1.6895302e-10 -5.8606053e-11
1.9847222e+00 -2.5995402e-11 -5.1079075e-12 -1.6240616e-10 -5.2746147e-11
1.9883333e+00 8.6427930e-11 5.9199347e-11 -1.5800650e-10 -3.3543217e-11
1.9922222e+00 -4.8716564e-11 1.0539714e-10 -1.6564090e-10 2.8754810e-12
1.9958333e+00 -2.1754833e-11 2.3077546e-10 -1.5974525e-10 -2.7407479e-12
1.9994444e+00 7.6176168e-11 -2.8261758e-10 -1.4183477e-10 -4.0492590e-11
2.0030556e+00 8.9151414e-11 -6.5860967e-11 -1.4603579e-10 -6.7283104e-11
2.0069444e+00 -1.2516017e-10 -1.6377210e-10 -1.4298568e-10 -9.4596628e-11
2.0105556e+00 1.5331503e-10 -8.8352738e-11 -1.4049240e-10 -1.1637755e-10
2.0141667e+00 -1.3030015e-10 -1.1270181e-10 -1.5174637e-10 -1.0983384e-10
2.0177778e+00 2.6417190e-11 1.7310535e-10 -1.3288467e-10 -6.3444003e-11
2.0216667e+00 1.3525446e-10 2.2452171e-10 -1.2664819e-10 -5.5903714e-11
2.0252778e+00 -7.7686912e-11 -1.5491904e-10 -1.3482009e-10 -5.9060067e-11
2.0288889e+00 2.2540254e-12 1.2578347e-10 -1.4413295e-10 -3.8509034e-11
2.0325000e+00 -8.8218967e-11 6.3918372e-11 -1.5132429e-10 -1.9580298e-11
2.0363889e+00 2.6578987e-11 9.8327884e-11 -1.3673440e-10 -2.9005354e-11
2.0400000e+00 1.0809693e-10 -1.8532840e-10 -1.0351112e-10 -4.8189525e-11
2.0455556e+00 9.1242824e-11 7.0223335e-11 -7.9975271e-11 -2.0256904e-11
2.0491667e+00 1.2601114e-10 1.8761624e-10 -3.0782661e-11 -5.9434486e-12
2.0527778e+00 3.2807450e-10 -5.5492032e-11 8.5987556e-11 -1.0567963e-11
2.0566667e+00 6.7281275e-10 1.5853346e-11 2.4213127e-10 1.6487294e-11
2.0602778e+00 7.6851385e-10 2.3388749e-10 4.2803757e-10 8.8217788e-11
2.0638889e+00 9.4754431e-10 4.2824015e-10 6.3540096e-10 1.2729218e-10
2.0675000e+00 9.6657936e-10 -6.7553431e-11 8.6365601e-10 1.7731410e-10
2.0713889e+00 9.8989185e-10 4.9631256e-10 1.0844178e-09 2.8574324e-10
2.0750000e+00 1.0479097e-09 5.0457184e-10 1.3240311e-09 3.6800117e-10
2.0786111e+00 1.1639049e-09 2.5473215e-10 1.5806152e-09 4.4093024e-10
2.0822222e+00 1.2045636e-09 4.1845929e-10 1.8697037e-09 5.2488004e-10
2.0858333e+00 1.4639457e-09 3.5646187e-10 2.2075528e-09 5.8455737e-10
2.0894444e+00 1.6546619e-09 1.9440581e-10 2.5585551e-09 6.8544231e-10
2.0930556e+00 1.5853588e-09 7.3683978e-10 2.8907754e-09 8.2970009e-10
2.0966667e+00 1.4812906e-09 5.9477053e-10 3.3873886e-09 1.0158323e-09
2.1019444e+00 1.6552141e-09 5.8080131e-10 3.7511339e-09 1.1301248e-09
2.1055556e+00 1.7024351e-09 4.7420690e-10 4.1023137e-09 1.2503765e-09
2.1091667e+00 1.5392247e-09 6.3580880e-10 4.4296627e-09 1.3951268e-09
2.1127778e+00 1.4824578e-09 7.0034732e-10 4.7355345e-09 1.5506456e-09
2.1161111e+00 1.5762616e-09 8.5484131e-10 5.0722458e-09 1.7290125e-09
2.1197222e+00 1.5318427e-09 7.9162225e-10 5.4187252e-09 1.8448629e-09
2.1233333e+00 1.6664285e-09 2.7776679e-10 5.7581682e-09 1.9525424e-09
2.1269444e+00 1.4668914e-09 7.1619732e-10 6.0860030e-09 2.0900128e-09
2.1305556e+00 1.5592766e-09 5.5276064e-10 6.4380629e-09 2.2538568e-09
2.1341667e+00 1.6905067e-09 9.5964538e-10 6.7348430e-09 2.4107412e-09
2.1375000e+00 1.2772926e-09 6.0919779e-10 7.0237137e-09 2.5220326e-09
2.1411111e+00 1.3892067e-09 4.1810794e-10 7.3152758e-09 2.6567361e-09
2.1447222e+00 1.3021355e-09 8.2530836e-10 7.5905075e-09 2.8495827e-09
2.1483333e+00 1.2384650e-09 9.5481414e-10 7.8591309e-09 3.0062824e-09
2.1519444e+00 1.2411359e-09 4.9164469e-10 8.1222922e-09 3.1095145e-09
2.1555556e+00 1.1880446e-09 4.6126698e-10 8.4940825e-09 3.2666575e-09
2.1608333e+00 1.1601054e-09 5.3121563e-10 8.7475647e-09 3.3815308e-09
2.1644444e+00 1.1797302e-09 5.2915272e-10 9.0109616e-09 3.4642685e-09
2.1680556e+00 1.2516261e-09 2.3458003e-10 9.2616155e-09 3.5348521e-09
2.1716667e+00 1.0621015e-09 4.1696138e-10 9.4691426e-09 3.6356772e-09
2.1750000e+00 1.0131686e-09 5.9128853e-10 9.6914571e-09 3.7937993e-09
2.1786111e+00 1.0389659e-09 8.6830026e-10 9.9183325e-09 3.9316869e-09
2.1822222e+00 1.0552685e-09 4.0450858e-10 1.0147678e-08 4.0103205e-09
2.1858333e+00 1.0617649e-09 3.2134014e-10 1.0331000e-08 4.0873204e-09
2.1891667e+00 7.7145377e-10 4.4865931e-10 1.0507070e-08 4.1948936e-09
2.1927778e+00 8.5381069e-10 5.4432357e-10 1.0687073e-08 4.3305130e-09
2.1963889e+00 8.0776043e-10 7.0754793e-10 1.0876556e-08 4.4878184e-09
2.2000000e+00 9.4130531e-10 7.4450214e-10 1.1070627e-08 4.6352814e-09
2.2036111e+00 8.5012259e-10 6.1669429e-10 1.1266638e-08 4.7688870e-09
2.2072222e+00 9.5920869e-10 6.1658854e-10 1.1448315e-08 4.8964096e-09
2.2105556e+00 8.5755897e-10 6.5863715e-10 1.1656873e-08 5.0238615e-09
2.2141667e+00 1.0675996e-09 5.1784158e-10 1.1974253e-08 5.2280996e-09
2.2197222e+00 8.3667459e-10 7.0758687e-10 1.2165118e-08 5.3646335e-09
2.2233333e+00 9.2516189e-10 5.5272643e-10 1.2334434e-08 5.4548820e-09
2.2266667e+00 7.6799585e-10 3.4975910e-10 1.2481821e-08 5.5326765e-09
2.2302778e+00 5.9250479e-10 3.6834338e-10 1.2610906e-08 5.6365655e-09
2.2338889e+00 5.9904947e-10 5.9063197e-10 1.2756697e-08 5.7392874e-09
2.2375000e+00 7.4670688e-10 3.5757012e-10 1.2907275e-08 5.8048062e-09
2.2408333e+00 7.5907799e-10 2.9761792e-10 1.3064747e-08 5.8906559e-09
2.2444444e+00 6.9450484e-10 4.9484075e-10 1.3203665e-08 5.9783341e-09
2.2480556e+00 5.8781893e-10 3.1449629e-10 1.3365426e-08 6.0179462e-09
2.2516667e+00 9.0535326e-10 5.1153956e-11 1.3530080e-08 6.0743096e-09
2.2552778e+00 6.1453730e-10 4.6912390e-10 1.3670315e-08 6.1617251e-09
2.2588889e+00 6.7993729e-10 3.3778827e-10 1.3824523e-08 6.2432956e-09
2.2625000e+00 7.4351624e-10 4.1517014e-10 1.3956952e-08 6.3181857e-09
2.2658333e+00 5.8077970e-10 3.3373128e-10 1.4080131e-08 6.4008879e-09
2.2694444e+00 5.5625864e-10 4.2967338e-10 1.4199781e-08 6.5099150e-09
2.2730556e+00 5.4819877e-10 5.7673106e-10 1.4390591e-08 6.6765536e-09
2.2786111e+00 5.9666202e-10 4.2310002e-10 1.4498115e-08 6.7591838e-09
2.2819444e+00 4.7858184e-10 4.0320242e-10 1.4601208e-08 6.8502496e-09
2.2855556e+00 4.7304265e-10 4.3740501e-10 1.4716204e-08 6.9246795e-09
2.2891667e+00 5.8846220e-10 2.4964014e-10 1.4824237e-08 7.0242162e-09
2.2927778e+00 4.0876222e-10 6.6916027e-10 1.4924930e-08 7.1201546e-09
2.2961111e+00 5.9817286e-10 2.9022340e-10 1.5047288e-08 7.2141380e-09
2.2997222e+00 5.3128446e-10 5.7731543e-10 1.5172787e-08 7.3088094e-09
2.3033333e+00 6.2716462e-10 2.9657475e-10 1.5298026e-08 7.4035637e-09
2.3069444e+00 5.2888917e-10 5.7808013e-10 1.5420154e-08 7.4991793e-09
2.3105556e+00 5.9844085e-10 3.0452533e-10 1.5535334e-08 7.5873063e-09
2.3141667e+00 4.6476022e-10 5.0895549e-10 1.5648051e-08 7.6911061e-09
2.3177778e+00 5.7570257e-10 4.4919647e-10 1.5773452e-08 7.7737439e-09
2.3211111e+00 6.7830818e-10 3.7718146e-10 1.5896119e-08 7.8387373e-09
2.3247222e+00 4.5400622e-10 2.2275781e-10 1.6002124e-08 7.9050722e-09
2.3283333e+00 5.2450262e-10 3.8956409e-10 1.6114941e-08 7.9689670e-09
2.3319444e+00 5.1688507e-10 2.0023374e-10 1.6291936e-08 8.0456017e-09
2.3375000e+00 5.4508644e-10 2.5957482e-10 1.6377347e-08 8.1077140e-09
2.3408333e+00 3.0901621e-10 3.6154786e-10 1.6463533e-08 8.1929175e-09
2.3444444e+00 4.8655369e-10 4.2494575e-10 1.6554444e-08 8.2486726e-09
2.3480556e+00 3.5262325e-10 8.9716618e-11 1.6637877e-08 8.3059028e-09
2.3516667e+00 4.1752708e-10 4.3856206e-10 1.6729383e-08 8.3655752e-09
2.3550000e+00 4.9753565e-10 1.5816252e-10 1.6833971e-08 8.4313513e-09
2.3586111e+00 4.6788716e-10 4.4900151e-10 1.6914353e-08 8.5090391e-09
2.3622222e+00 2.7410624e-10 2.6811676e-10 1.6989871e-08 8.5593551e-09
2.3658333e+00 4.2298290e-10 1.9633807e-10 1.7062186e-08 8.5866177e-09
2.3694444e+00 2.4453992e-10 5.5317389e-11 1.7132899e-08 8.6371737e-09
2.3730556e+00 4.0819465e-10 4.1135331e-10 1.7223005e-08 8.7275915e-09
2.3763889e+00 4.9285858e-10 4.9282361e-10 1.7327735e-08 8.7781265e-09
2.3800000e+00 4.7388387e-10 -2.6346487e-11 1.7417877e-08 8.8155459e-09
2.3836111e+00 3.5819191e-10 3.7175650e-10 1.7501417e-08 8.8776354e-09
2.3872222e+00 4.1294560e-10 2.0137707e-10 1.7574873e-08 8.9420312e-09
2.3908333e+00 2.6510993e-10 3.9304579e-10 1.7663256e-08 9.0540780e-09
2.3961111e+00 2.9309800e-10 3.1461833e-10 1.7710166e-08 9.0973756e-09
2.3997222e+00 1.3992271e-10 8.5052220e-11 1.7762856e-08 9.1593776e-09
2.4033333e+00 3.4644405e-10 4.8727363e-10 1.7810022e-08 9.2566630e-09
2.4066667e+00 1.2521825e-10 4.8558076e-10 1.7853977e-08 9.3312611e-09
2.4102778e+00 2.8052150e-10 2.0301726e-10 1.7925830e-08 9.3625994e-09
2.4138889e+00 3.8273053e-10 8.6258853e-11 1.7982862e-08 9.4088075e-09
2.4175000e+00 1.4372406e-10 3.4027816e-10 1.8029107e-08 9.4535255e-09
2.4211111e+00 2.8314943e-10 7.2503040e-11 1.8076681e-08 9.4576165e-09
2.4244444e+00 1.9259521e-10 -3.1593660e-11 1.8144363e-08 9.4788083e-09
2.4280556e+00 4.3216013e-10 2.2721058e-10 1.8222753e-08 9.5188200e-09
2.4316667e+00 2.9143894e-10 1.4212835e-10 1.8264299e-08 9.5471895e-09
2.4352778e+00 9.2067466e-11 1.1974380e-10 1.8295014e-08 9.5674082e-09
2.4388889e+00 1.9145193e-10 6.6890176e-11 1.8348173e-08 9.6021258e-09
2.4425000e+00 2.9924965e-10 2.5358070e-10 1.8404259e-08 9.6191521e-09
2.4461111e+00 2.1846135e-10 -9.6415533e-11 1.8446516e-08 9.6287516e-09
2.4494444e+00 2.0411302e-10 1.9241067e-10 1.8526859e-08 9.6749717e-09
2.4550000e+00 2.7794382e-10 8.4909826e-11 1.8582131e-08 9.7001948e-09
2.4586111e+00 2.3225874e-10 1.4791947e-10 1.8629628e-08 9.7150468e-09
2.4619444e+00 2.4270968e-10 5.9970956e-13 1.8681478e-08 9.7584902e-09
2.4655556e+00 2.3590356e-10 4.0041637e-10 1.8727781e-08 9.8124715e-09
2.4691667e+00 1.9151339e-10 9.7872604e-11 1.8765551e-08 9.8749842e-09
2.4727778e+00 1.5713167e-10 4.7916742e-10 1.8825970e-08 9.9495792e-09
2.4763889e+00 4.0058645e-10 2.0940217e-10 1.8891607e-08 1.0007331e-08
2.4800000e+00 2.0528574e-10 3.2369594e-10 1.8929924e-08 1.0034823e-08
2.4833333e+00 1.7789392e-10 -4.8785569e-11 1.8962547e-08 1.0026110e-08
2.4869444e+00 1.2323659e-10 -3.1634207e-11 1.8987737e-08 1.0009136e-08
2.4905556e+00 1.0928809e-10 -1.2505516e-10 1.9010245e-08 9.9910129e-09
2.4941667e+00 9.8480448e-11 -4.2232381e-11 1.9023476e-08 9.9908127e-09
2.4977778e+00 2.3644302e-11 4.0384801e-11 1.9039632e-08 9.9948652e-09
2.5013889e+00 1.2549653e-10 -2.9770800e-12 1.9077852e-08 1.0005426e-08
2.5047222e+00 2.5669644e-10 1.0858463e-10 1.9130009e-08 9.9981339e-09
2.5083333e+00 2.2475381e-10 -1.7589637e-10 1.9179055e-08 9.9368850e-09
2.5138889e+00 6.9522068e-11 -1.9159667e-10 1.9201336e-08 9.9097397e-09
2.5175000e+00 1.3614855e-10 -5.8975293e-11 1.9228016e-08 9.8788457e-09
2.5208333e+00 1.3064882e-10 -2.4996475e-10 1.9234181e-08 9.8725287e-09
2.5244444e+00 -7.3738872e-11 1.9165384e-10 1.9231916e-08 9.8904218e-09
2.5280556e+00 5.2834788e-11 -2.6487227e-11 1.9251324e-08 9.9130899e-09
2.5316667e+00 1.2631070e-10 2.3573163e-10 1.9266135e-08 9.9146363e-09
2.5352778e+00 1.0411780e-11 -2.2145729e-10 1.9278512e-08 9.9132953e-09
2.5386111e+00 1.1335880e-10 2.0804722e-10 1.9305107e-08 9.9685989e-09
2.5422222e+00 1.3212895e-10 3.0244719e-10 1.9345817e-08 1.0009555e-08
2.5458333e+00 2.4366048e-10 7.5611597e-11 1.9384182e-08 1.0043668e-08
2.5494444e+00 1.1047854e-10 2.3927950e-10 1.9403598e-08 1.0125727e-08
2.5530556e+00 6.8742737e-11 5.1818514e-10 1.9426787e-08 1.0226882e-08
2.5566667e+00 1.4531100e-10 4.1555384e-10 1.9467844e-08 1.0292164e-08
2.5602778e+00 2.3367693e-10 1.8705113e-10 1.9503165e-08 1.0329472e-08
2.5636111e+00 1.1952614e-10 1.8602898e-10 1.9519476e-08 1.0401931e-08
2.5672222e+00 3.1037623e-11 4.8282361e-10 1.9514035e-08 1.0499935e-08
2.5727778e+00 -6.3683543e-11 1.0520054e-10 1.9523664e-08 1.0519984e-08
2.5761111e+00 1.5997734e-10 9.5288326e-11 1.9555436e-08 1.0558322e-08
2.5797222e+00 1.3329923e-10 2.5860003e-10 1.9574431e-08 1.0630169e-08
2.5833333e+00 4.2044447e-11 4.0460363e-10 1.9597078e-08 1.0689454e-08
2.5869444e+00 1.6700358e-10 1.4264221e-10 1.9633461e-08 1.0694617e-08
2.5905556e+00 1.6883772e-10 -9.4990135e-11 1.9667008e-08 1.0707815e-08
2.5941667e+00 1.4082637e-10 2.1681950e-10 1.9689743e-08 1.0769534e-08
2.5977778e+00 6.9035486e-11 3.5289888e-10 1.9713652e-08 1.0851314e-08
2.6011111e+00 1.7005835e-10 4.6489778e-10 1.9760525e-08 1.0932940e-08
2.6047222e+00 2.6261611e-10 2.8856999e-10 1.9823239e-08 1.0970152e-08
2.6083333e+00 3.1628225e-10 5.4929563e-11 1.9883089e-08 1.0983409e-08
2.6119444e+00 2.3617792e-10 6.7444076e-11 1.9918444e-08 1.1015630e-08
2.6152778e+00 1.1737334e-10 2.5476751e-10 1.9930973e-08 1.1077673e-08
2.6188889e+00 -1.7275988e-12 3.1793838e-10 1.9948003e-08 1.1155341e-08
2.6225000e+00 1.5893498e-10 3.9899491e-10 1.9983957e-08 1.1226535e-08
2.6261111e+00 1.7294030e-10 2.5817838e-10 2.0036306e-08 1.1314144e-08
2.6316667e+00 1.4115682e-10 2.6747822e-10 2.0065929e-08 1.1333793e-08
2.6350000e+00 1.5506904e-10 -7.0994526e-11 2.0079265e-08 1.1344774e-08
2.6386111e+00 -3.1967103e-11 1.7235626e-10 2.0095776e-08 1.1365475e-08
2.6422222e+00 1.8437956e-10 1.8732047e-11 2.0127847e-08 1.1382398e-08
2.6458333e+00 1.1166487e-10 1.3747638e-10 2.0164243e-08 1.1411722e-08
2.6494444e+00 2.2429759e-10 1.3321348e-10 2.0208943e-08 1.1414968e-08
2.6530556e+00 1.8831504e-10 -1.0325297e-10 2.0246589e-08 1.1416807e-08
2.6563889e+00 1.8814411e-10 1.2164686e-10 2.0289094e-08 1.1428395e-08
2.6600000e+00 2.0421281e-10 -1.4687368e-11 2.0292362e-08 1.1462658e-08
2.6636111e+00 -1.7405387e-10 3.3096587e-10 2.0280282e-08 1.1524549e-08
2.6672222e+00 6.2548025e-11 2.4033724e-10 2.0298821e-08 1.1575317e-08
2.6708333e+00 1.0858669e-10 2.2828333e-10 2.0325573e-08 1.1600745e-08
2.6744444e+00 1.3835076e-10 6.4442348e-12 2.0332789e-08 1.1618345e-08
2.6777778e+00 -6.6185893e-11 1.6954923e-10 2.0336993e-08 1.1657153e-08
2.6813889e+00 1.0499100e-10 1.8867943e-10 2.0372917e-08 1.1684682e-08
2.6850000e+00 2.2661354e-10 6.5437809e-11 2.0394917e-08 1.1739672e-08
2.6905556e+00 -9.4614915e-11 2.6450117e-10 2.0390530e-08 1.1747652e-08
2.6938889e+00 5.0749987e-11 -1.8470466e-10 2.0413053e-08 1.1726736e-08
2.6975000e+00 1.5714901e-10 -8.3666829e-12 2.0444136e-08 1.1729517e-08
2.7011111e+00 1.2977250e-10 3.4040687e-11 2.0447011e-08 1.1728060e-08
2.7047222e+00 -1.0323559e-10 -4.7485678e-11 2.0444307e-08 1.1740062e-08
2.7083333e+00 7.8275491e-11 1.5827407e-10 2.0465800e-08 1.1731490e-08
2.7116667e+00 1.3665160e-10 -2.4399522e-10 2.0488940e-08 1.1692041e-08
2.7152778e+00 7.6951332e-11 -1.2015084e-10 2.0494924e-08 1.1718394e-08
2.7188889e+00 -2.1712003e-11 3.6341052e-10 2.0487676e-08 1.1790690e-08
2.7225000e+00 -4.5193057e-11 3.0393766e-10 2.0491245e-08 1.1821807e-08
2.7261111e+00 7.8139266e-11 -1.6709627e-11 2.0488272e-08 1.1823131e-08
2.7297222e+00 -1.0558583e-10 2.8931746e-11 2.0511063e-08 1.1816112e-08
2.7333333e+00 3.1596556e-10 -9.3723002e-11 2.0544517e-08 1.1805968e-08
2.7366667e+00 1.8573502e-11 -7.7179480e-12 2.0540775e-08 1.1804540e-08
2.7402778e+00 -5.3112416e-11 -5.4590999e-12 2.0542637e-08 1.1826915e-08
2.7438889e+00 7.0295194e-11 2.1200006e-10 2.0545450e-08 1.1867962e-08
2.7494444e+00 -5.3412321e-11 3.4280406e-11 2.0535572e-08 1.1864745e-08
2.7527778e+00 -4.5373795e-11 -6.6455215e-11 2.0537714e-08 1.1871596e-08
2.7563889e+00 6.5147177e-11 1.2969756e-10 2.0531121e-08 1.1909921e-08
2.7597222e+00 -1.3107260e-10 2.5355699e-10 2.0513950e-08 1.1940644e-08
2.7633333e+00 -2.7429296e-11 3.0033094e-11 2.0518122e-08 1.1961705e-08
2.7669444e+00 6.5936118e-11 1.6438046e-10 2.0531853e-08 1.1966669e-08
2.7705556e+00 6.0816868e-11 -1.1855627e-10 2.0533658e-08 1.1973616e-08
2.7741667e+00 -4.4161714e-11 1.8267462e-10 2.0508979e-08 1.1986737e-08
2.7777778e+00 -1.8363953e-10 -6.1556887e-11 2.0469859e-08 1.1975799e-08
2.7811111e+00 -2.0756560e-10 -4.7819746e-11 2.0437700e-08 1.1988065e-08
2.7847222e+00 -8.9288341e-11 1.6104736e-10 2.0443710e-08 1.2010638e-08
2.7883333e+00 1.4477084e-10 4.7311289e-11 2.0450570e-08 1.2036730e-08
2.7919444e+00 -8.1446177e-11 1.9354039e-10 2.0442853e-08 1.2050263e-08
2.7955556e+00 1.0204158e-11 -6.8618045e-11 2.0439559e-08 1.2069661e-08
2.7991667e+00 -4.0607543e-11 2.4767434e-10 2.0438877e-08 1.2104202e-08
2.8027778e+00 3.4310795e-11 7.1167307e-11 2.0432460e-08 1.2105536e-08
2.8080556e+00 -7.4835379e-11 -6.2742246e-11 2.0433726e-08 1.2112182e-08
2.8116667e+00 8.6520057e-11 1.2408841e-10 2.0441680e-08 1.2124100e-08
2.8152778e+00 -1.3098146e-11 -1.4076331e-11 2.0445384e-08 1.2125079e-08
2.8186111e+00 5.0138048e-11 2.3869036e-11 2.0448502e-08 1.2144123e-08
2.8222222e+00 -2.1355588e-11 1.5191716e-10 2.0447247e-08 1.2207850e-08
2.8258333e+00 9.7696012e-12 4.3633679e-10 2.0440112e-08 1.2254097e-08
2.8291667e+00 -8.1120141e-11 2.6134333e-11 2.0409705e-08 1.2288256e-08
2.8327778e+00 -1.9956396e-10 2.8917437e-10 2.0385644e-08 1.2339378e-08
2.8363889e+00 -2.2531626e-11 1.8272214e-10 2.0387160e-08 1.2372940e-08
2.8400000e+00 3.6522488e-11 1.2708680e-10 2.0384710e-08 1.2369649e-08
2.8436111e+00 -5.9138459e-11 -1.5746805e-10 2.0375168e-08 1.2353223e-08
2.8469444e+00 -3.6278492e-11 -6.7887575e-12 2.0369773e-08 1.2374502e-08
2.8505556e+00 -1.3523181e-11 2.0320877e-10 2.0364671e-08 1.2410631e-08
2.8541667e+00 -3.3573450e-11 1.3029111e-10 2.0374468e-08 1.2436122e-08
2.8577778e+00 1.2400516e-10 1.0500772e-10 NaN NaN
