# Supplementary material for: Oxidative decomposition mechanisms of lithium carbonate on carbon substrates in lithium battery chemistries
Source: Nat Commun. 2022 Aug 20;13:4908. doi: 10.1038/s41467-022-32557-w (PMC9392741; doi:10.1038/s41467-022-32557-w)
Supplement: Supplementary file 2 — Source Data [file 41467_2022_32557_MOESM2_ESM.zip › Fig3h.csv]

3 2.3
5 2.1
10 1.6
