# Supplementary material for: Oxidative decomposition mechanisms of lithium carbonate on carbon substrates in lithium battery chemistries
Source: Nat Commun. 2022 Aug 20;13:4908. doi: 10.1038/s41467-022-32557-w (PMC9392741; doi:10.1038/s41467-022-32557-w)
Supplement: Supplementary file 2 — Source Data [file 41467_2022_32557_MOESM2_ESM.zip › Fig4.csv]

5.3147222e+00 3.3631123e-09 1.1022750e-16 -9.9999909e-11 9.4902500e-17 8.7492625e-17 1.0000000e-16 7.8319875e-10 -5.6124757e-11 -7.0603684e-11 5.6179293e-11 1.6882918e-10 -6.7832019e-11
5.3186111e+00 3.3500177e-09 -4.3513807e-10 -5.0517433e-10 4.8153655e-10 1.4471067e-09 -5.8141722e-10 1.5077187e-09 -5.9904092e-11 -8.9555553e-11 1.8524400e-10 3.8201290e-10 1.4955081e-10
5.3222222e+00 3.3378584e-09 4.0358274e-10 3.3023400e-10 7.0983001e-10 5.2074304e-10 2.5880279e-09 2.2296041e-09 2.8034604e-11 -2.6983991e-11 2.1071747e-10 4.9779191e-10 7.5593968e-10
5.3258333e+00 3.3256992e-09 3.3065609e-10 2.4734965e-10 -4.7469033e-10 5.4798624e-10 3.0094078e-09 2.9477381e-09 3.9526057e-11 -2.5429004e-12 7.5062173e-11 5.8493289e-10 1.3177777e-09
5.3294444e+00 3.3032308e-09 -2.3470890e-10 -2.1739584e-11 -7.7751240e-10 2.5639205e-10 2.1767897e-09 3.7156184e-09 -3.9274774e-11 4.6698413e-11 -1.1766001e-10 7.0644200e-10 1.6215044e-09
5.3333333e+00 3.2786023e-09 -3.7623821e-10 4.4380815e-10 -8.7439272e-10 7.8511508e-10 4.2658265e-10 4.4235047e-09 -1.5016480e-10 1.7537440e-11 -1.3857460e-10 8.4752959e-10 1.5877899e-09
5.3369444e+00 3.2557329e-09 -5.4963138e-10 -7.1298636e-10 6.8133498e-10 5.1723185e-10 -7.3779368e-10 5.1264359e-09 -3.1857677e-10 -3.5825070e-11 -4.9555471e-11 9.2958044e-10 1.4554388e-09
5.3405556e+00 3.2328635e-09 -8.5651413e-10 2.2040934e-10 1.4038010e-10 2.4016068e-10 -4.8390879e-10 5.8249795e-09 -4.6516808e-10 3.3741096e-12 -1.8755086e-10 8.6449684e-10 1.4593789e-09
5.3441667e+00 3.2152310e-09 -3.6744115e-10 1.4142925e-10 -1.4141837e-09 -8.4093239e-10 5.2027924e-10 6.5738786e-09 -5.8601868e-10 -3.6679510e-11 -3.4642622e-10 7.8114253e-10 1.6585976e-09
5.3480556e+00 3.2039024e-09 -5.6951943e-10 -4.8474588e-10 5.2395329e-11 1.2646709e-10 1.1873093e-09 7.2669179e-09 -8.1601267e-10 -9.2623715e-11 -2.7061673e-10 7.7212305e-10 1.8263834e-09
5.3516667e+00 3.1933829e-09 -1.3508015e-09 -3.1662172e-11 6.4738457e-10 -2.0972378e-10 3.6148215e-10 8.3286811e-09 -1.1184537e-09 2.5898860e-11 -1.4122843e-10 7.8721699e-10 2.2111400e-09
5.3572222e+00 3.1771992e-09 -2.9058769e-10 7.4279790e-10 1.2894554e-10 3.0028743e-10 1.9470583e-09 9.0158826e-09 -1.1328029e-09 7.5925690e-11 -1.5573218e-10 8.5962066e-10 2.4079686e-09
5.3608333e+00 3.1661944e-09 1.7077977e-10 -2.8101214e-10 -2.6282625e-10 3.6805358e-10 -1.3017960e-10 9.7006272e-09 -1.1330091e-09 4.8096799e-13 -2.8205092e-10 9.7561092e-10 2.4338227e-09
5.3644444e+00 3.1545300e-09 -1.7250151e-10 -4.1540122e-10 -9.0319380e-10 7.0262657e-10 3.6883239e-10 1.0435219e-08 -1.1399980e-09 1.9050928e-11 -3.9745202e-10 1.1048267e-09 2.5890413e-09
5.3683333e+00 3.1419682e-09 1.1831692e-10 5.7457225e-10 -8.5958131e-11 4.0493712e-10 9.6161285e-10 1.1114715e-08 -1.1249006e-09 -7.8457169e-11 -5.2684937e-10 1.2231121e-09 2.7694293e-09
5.3719444e+00 3.1303037e-09 7.7374126e-12 -1.4746470e-09 -1.1084790e-09 6.8692799e-10 7.0350651e-10 1.1791684e-08 -1.0692911e-09 -2.6351510e-10 -6.1238905e-10 1.3627474e-09 2.8777240e-09
5.3755556e+00 3.1186392e-09 4.5657068e-10 -2.3358004e-10 3.1888199e-10 6.0201316e-10 2.9613720e-10 1.2465357e-08 -1.0522547e-09 -2.7780775e-10 -6.1003937e-10 1.5189029e-09 2.9964682e-09
5.3791667e+00 3.0998846e-09 -3.1432614e-10 1.0164782e-10 -2.9719264e-10 8.3942263e-10 7.9996301e-10 1.3134868e-08 -1.0837004e-09 -3.9599651e-10 -7.2510217e-10 1.5718372e-09 3.2869774e-09
5.3827778e+00 3.0802117e-09 5.1772062e-11 -1.1926209e-09 -7.6492554e-10 -3.5079901e-10 1.8816601e-09 1.3851112e-08 -1.0128128e-09 -6.9062805e-10 -7.8826720e-10 1.4987003e-09 3.6876851e-09
5.3866667e+00 3.0590255e-09 4.9782277e-10 -1.3327914e-09 2.2351113e-10 -2.7608860e-10 1.5529763e-09 1.4511770e-08 -9.8591398e-10 -9.3775777e-10 -5.7963440e-10 1.5293704e-09 3.8528073e-09
5.3902778e+00 3.0393526e-09 -2.7323242e-10 -9.4840604e-10 1.7023301e-09 5.5919778e-10 -2.8770810e-11 1.5168070e-08 -1.0097916e-09 -1.2196447e-09 -4.3095728e-10 1.6924295e-09 4.0184392e-09
5.3938889e+00 3.0188070e-09 7.3867726e-11 -1.6536268e-09 -3.2992586e-10 9.4596273e-10 1.5576805e-09 1.5869671e-08 -1.0922949e-09 -1.3762147e-09 -4.1215390e-10 1.9373130e-09 4.4120027e-09
5.3977778e+00 2.9949102e-09 -7.1352040e-10 3.1159725e-10 4.9109776e-10 1.1530398e-09 1.8157222e-09 1.6516164e-08 -1.1758709e-09 -1.4164657e-09 -4.2342005e-10 2.1946651e-09 4.5439009e-09
5.4013889e+00 2.9727202e-09 1.5707470e-11 -6.8314513e-10 -5.9509303e-10 1.2225184e-09 -5.9820048e-10 1.7157849e-08 -1.3108085e-09 -1.3006136e-09 -6.0864679e-10 2.3946816e-09 4.4865964e-09
5.4050000e+00 2.9505303e-09 -1.1423607e-09 1.7525494e-09 -1.1146923e-09 6.2378763e-10 6.9235819e-11 1.7794727e-08 -1.4310396e-09 -1.1081882e-09 -6.9688812e-10 2.4770789e-09 4.5194768e-09
5.4086111e+00 2.9283404e-09 1.3849815e-10 2.3685386e-11 3.0015699e-10 1.3680249e-10 2.3427593e-10 1.8427851e-08 -1.3670456e-09 -1.1559888e-09 -6.7339391e-10 2.5367685e-09 4.4807517e-09
5.4122222e+00 2.9158795e-09 3.9581661e-10 -4.6492212e-10 -8.3287347e-11 4.1417858e-10 -5.9173841e-10 1.9445539e-08 -1.1661274e-09 -1.2198534e-09 -6.4426360e-10 2.7864740e-09 4.4347905e-09
5.4180556e+00 2.8994816e-09 6.4266889e-10 9.9981989e-11 2.4974617e-10 1.0127095e-09 3.2910321e-10 2.0024498e-08 -1.0636654e-09 -1.1591962e-09 -5.2332685e-10 2.9071048e-09 4.5425603e-09
5.4213889e+00 2.8901114e-09 2.8412332e-10 5.0658997e-10 9.5962179e-10 1.9359855e-10 7.4859536e-10 2.0697583e-08 -1.0467493e-09 -1.1220120e-09 -4.5728349e-10 2.8954477e-09 4.8440469e-09
5.4252778e+00 2.8791795e-09 -1.5297203e-10 -1.8786813e-10 -3.9353600e-10 -2.9351644e-10 1.8355740e-09 2.1320127e-08 -1.1371490e-09 -1.0766720e-09 -4.9533003e-10 2.8779931e-09 5.0070457e-09
5.4288889e+00 2.8673840e-09 -6.0181485e-10 6.0639132e-10 4.2337194e-11 1.3239781e-10 -3.3096888e-10 2.1940073e-08 -1.1225730e-09 -1.0158018e-09 -4.7561710e-10 2.9357121e-09 4.9900047e-09
5.4325000e+00 2.8551980e-09 7.2351640e-10 -4.4512634e-11 1.3962830e-10 4.0039240e-10 1.7366734e-10 2.2557379e-08 -1.2042349e-09 -9.8709573e-10 -4.5402022e-10 3.0139178e-09 5.1181009e-09
5.4361111e+00 2.8430120e-09 -1.4053477e-09 3.0949139e-10 5.9727517e-11 3.2150612e-10 1.0087583e-09 2.3219217e-08 -1.3198541e-09 -9.7939091e-10 -4.0370577e-10 3.1460917e-09 5.1302687e-09
5.4400000e+00 2.8298886e-09 5.0894632e-10 -2.4345005e-10 3.7153933e-10 8.1141401e-10 -9.0446210e-10 2.3830994e-08 -1.3958390e-09 -9.6966326e-10 -4.1043080e-10 3.3815203e-09 5.0340339e-09
5.4436111e+00 2.8172769e-09 -1.1433783e-09 3.3324374e-10 -4.3361652e-10 1.3617726e-09 1.6140338e-11 2.4439912e-08 -1.4769300e-09 -9.3979201e-10 -5.4799010e-10 3.5332320e-09 5.1285341e-09
5.4472222e+00 2.8035106e-09 4.6631445e-10 -5.7509078e-11 -8.3616169e-10 3.8643511e-11 8.5616928e-10 2.5045848e-08 -1.5124768e-09 -8.6281670e-10 -7.3110585e-10 3.7516166e-09 5.3679671e-09
5.4508333e+00 2.7897443e-09 -7.6311083e-10 7.6805038e-10 -8.5413752e-10 1.9772142e-09 1.3539814e-09 2.5695059e-08 -1.6715078e-09 -8.1853910e-10 -8.9258021e-10 4.0453792e-09 5.7915948e-09
5.4547222e+00 2.7749191e-09 -4.6986427e-10 -3.8852822e-10 -5.2992793e-10 5.4075046e-10 2.2771120e-09 2.6294800e-08 -1.7123128e-09 -7.7863682e-10 -1.0269975e-09 4.1642158e-09 6.1049298e-09
5.4583333e+00 2.7611528e-09 1.2916578e-10 7.5685694e-10 -7.1084752e-10 5.5620280e-10 6.1521099e-10 2.6891126e-08 -1.5899077e-09 -6.9047223e-10 -1.1241981e-09 4.2367055e-09 6.0852334e-09
5.4619444e+00 2.7433898e-09 8.9284847e-10 5.6970033e-11 -1.8638826e-10 1.1293260e-10 -7.9702387e-10 2.7483443e-08 -1.5471181e-09 -6.5051971e-10 -1.2093165e-09 4.3815218e-09 5.9757549e-09
5.4655556e+00 2.7241553e-09 -5.3557978e-10 3.1182245e-10 -5.9932043e-10 1.2238337e-09 -2.1354659e-10 2.8116663e-08 -1.6873532e-09 -6.8910734e-10 -1.1984083e-09 4.6348157e-09 6.0137304e-09
5.4694444e+00 2.7034412e-09 -5.5167069e-10 -6.4257369e-10 6.9281962e-10 9.4725751e-10 5.3905059e-10 2.8700324e-08 -1.8853910e-09 -6.9100880e-10 -1.0445467e-09 4.8417103e-09 5.8692553e-09
5.4730556e+00 2.6842067e-09 -1.1018338e-09 6.2502182e-10 7.2744079e-10 9.6253832e-10 -1.8726662e-09 2.9591974e-08 -2.2216124e-09 -2.3328103e-10 -1.0134635e-09 5.0964585e-09 5.4663036e-09
5.4786111e+00 2.6656916e-09 -7.2288508e-10 2.1213445e-09 -5.4094125e-10 5.6595112e-10 -5.4504402e-10 3.0169099e-08 -2.3714999e-09 7.3534316e-11 -1.2144545e-09 5.1780334e-09 5.4389496e-09
5.4822222e+00 2.6616162e-09 -5.2859158e-10 7.1079720e-10 -1.3143602e-09 1.8704738e-10 2.9254566e-10 3.0745341e-08 -2.4624120e-09 1.9666107e-10 -1.4036122e-09 5.2364940e-09 5.3584535e-09
5.4858333e+00 2.6575407e-09 -2.3047357e-10 4.2575750e-10 -4.3171135e-10 3.5258911e-10 -1.0355864e-09 3.1364922e-08 -2.5654991e-09 1.5664568e-10 -1.4255469e-09 5.2068770e-09 5.3703120e-09
5.4897222e+00 2.6531518e-09 -5.6876516e-10 -7.6874647e-10 2.4370018e-10 -6.0644876e-10 1.1372301e-09 3.1939045e-08 -2.7491738e-09 1.0939237e-10 -1.3316909e-09 5.1795564e-09 5.5533449e-09
5.4933333e+00 2.6464452e-09 -9.6481621e-10 3.3256202e-10 6.2266232e-10 3.5425873e-10 5.5230507e-10 3.2510517e-08 -2.8758302e-09 1.1000081e-10 -1.3603431e-09 5.2451569e-09 5.8267824e-09
5.4969444e+00 2.6286775e-09 -9.2693270e-11 -3.2694562e-10 -8.8714378e-10 2.5128369e-10 1.9717333e-09 3.3078139e-08 -2.8891803e-09 6.6866185e-11 -1.4711045e-09 5.3150663e-09 6.0744356e-09
5.5005556e+00 2.6109099e-09 -1.8773275e-11 -7.1220130e-11 -1.3526938e-10 3.9403406e-10 3.1429632e-10 3.3685119e-08 -2.9886921e-09 1.3494702e-10 -1.4170765e-09 5.4653789e-09 6.2929102e-09
5.5044444e+00 2.5917755e-09 -7.5274677e-10 6.5477040e-10 5.9836662e-10 8.9436050e-10 1.5583437e-09 3.4244745e-08 -3.1085263e-09 1.2303856e-10 -1.3466999e-09 5.5923853e-09 6.6134620e-09
5.5080556e+00 2.5740079e-09 -2.4780162e-10 -7.6469464e-10 5.1264260e-11 2.7800577e-10 1.4005957e-09 3.4800481e-08 -3.0479047e-09 1.5228551e-11 -1.2724767e-09 5.6571096e-09 6.8004916e-09
5.5116667e+00 2.5558623e-09 7.5395760e-10 -2.3047471e-10 6.3387238e-10 3.1944989e-10 3.2583176e-10 3.5352264e-08 -3.0904241e-09 5.8786040e-11 -1.2567754e-09 5.7584630e-09 7.0696096e-09
5.5152778e+00 2.5375164e-09 -1.1089707e-09 6.3254384e-10 -4.8893723e-10 6.1611951e-10 2.1583336e-09 3.5900071e-08 -3.2006662e-09 1.6746541e-10 -1.2736850e-09 5.7367347e-09 7.3025288e-09
5.5188889e+00 2.5191704e-09 1.8851102e-10 3.7065035e-10 3.3284881e-10 -8.1668845e-10 -8.3096053e-12 3.6485573e-08 -3.2325403e-09 2.0852984e-10 -1.1845998e-09 5.8545356e-09 7.3885572e-09
5.5227778e+00 2.4994133e-09 -4.3563249e-10 -1.8669666e-11 4.3073794e-10 1.8264105e-09 7.4569521e-10 3.7025268e-08 -3.3163428e-09 2.1199788e-10 -1.1053005e-09 6.1651833e-09 7.5871495e-09
5.5263889e+00 2.4823887e-09 -2.6407121e-10 5.0682324e-11 3.0125592e-10 1.0411070e-09 1.0874650e-09 3.7562377e-08 -3.3609277e-09 3.1549703e-10 -1.0149538e-09 6.4791829e-09 7.7054215e-09
5.5300000e+00 2.4755340e-09 -1.0818733e-10 9.0469452e-10 5.3271386e-10 1.8573504e-09 4.2762155e-12 3.8385797e-08 -3.2895310e-09 5.0647374e-10 -9.0057227e-10 6.9206902e-09 7.7213271e-09
5.5355556e+00 2.4649884e-09 4.9566674e-10 2.4116562e-10 1.5357514e-10 7.9169322e-10 9.1157349e-11 3.8919135e-08 -3.1952857e-09 4.6740310e-10 -8.9787925e-10 7.0639259e-09 7.7953632e-09
5.5391667e+00 2.4581337e-09 2.9122855e-10 -6.0181772e-10 -1.2871650e-10 5.3048243e-10 5.9225273e-10 3.9491638e-08 -3.2538856e-09 4.4204154e-10 -1.0171499e-09 7.1187995e-09 7.8365105e-09
5.5430556e+00 2.4490308e-09 -7.4555674e-10 3.8443280e-10 -8.9360400e-10 -6.0137379e-11 -2.3956155e-10 4.0019895e-08 -3.3714288e-09 4.7405593e-10 -1.1087811e-09 7.1932831e-09 7.8935252e-09
5.5466667e+00 2.4271929e-09 -2.3586318e-10 -8.8915272e-11 4.7777454e-11 7.4767883e-10 7.6585149e-10 4.0543421e-08 -3.4282056e-09 5.4625639e-10 -1.1899057e-09 7.2390265e-09 8.1762003e-09
5.5502778e+00 2.4053550e-09 -2.3819097e-10 7.5538103e-10 -7.9661944e-10 -3.2543251e-10 1.8434570e-09 4.1062216e-08 -3.5438775e-09 7.3174927e-10 -1.2664956e-09 7.2528342e-09 8.3325831e-09
5.5538889e+00 2.3835171e-09 -7.2760492e-10 9.5686091e-10 8.9635295e-11 4.5288800e-10 -3.9992292e-10 4.1615626e-08 -3.8235813e-09 8.6713122e-10 -1.1948322e-09 7.4842944e-09 8.3370501e-09
5.5577778e+00 2.3599994e-09 -1.4409518e-09 2.0355542e-10 5.2462281e-10 1.5310567e-09 4.3821073e-10 4.2125284e-08 -3.9439723e-09 8.6915324e-10 -1.1464732e-09 7.5869116e-09 8.4326670e-09
5.5613889e+00 2.3445339e-09 4.3575449e-10 -1.8489054e-10 -7.8232551e-11 -5.8382101e-10 4.4440712e-10 4.2632098e-08 -3.9532497e-09 9.2797380e-10 -1.1034784e-09 7.5491729e-09 8.5652173e-09
5.5650000e+00 2.3337542e-09 -5.1321627e-10 7.2784953e-10 4.7510763e-10 2.3546375e-10 7.7913380e-10 4.3136577e-08 -4.0097057e-09 9.1018328e-10 -1.0096579e-09 7.6102104e-09 8.8696498e-09
5.5686111e+00 2.3229745e-09 4.1840798e-11 -8.9206969e-10 3.9092755e-10 3.2795868e-10 2.0310124e-09 4.3677250e-08 -3.9378455e-09 8.0102766e-10 -1.0472120e-09 7.6090203e-09 9.0718778e-09
5.5725000e+00 2.3113656e-09 5.1529490e-10 -4.3550308e-11 -7.1281955e-10 -3.3815968e-10 -2.9762862e-10 4.4176892e-08 -3.9547579e-09 6.8489099e-10 -1.0393046e-09 7.6437064e-09 9.1699754e-09
5.5761111e+00 2.3007101e-09 -6.5650376e-10 -1.0284805e-09 7.8581105e-10 6.5833980e-10 1.2031454e-09 4.4674567e-08 -4.0009787e-09 5.7609444e-10 -9.7225059e-10 7.8405252e-09 9.3044715e-09
5.5797222e+00 2.2932201e-09 2.7058602e-10 2.4204624e-11 -1.6685107e-10 1.1584487e-09 3.8357001e-11 4.5170620e-08 -4.1274010e-09 6.2442720e-10 -9.5673688e-10 7.9869077e-09 9.3128702e-09
5.5833333e+00 2.2857300e-09 -1.3261415e-09 4.2194396e-10 3.1005448e-10 1.9277414e-10 3.9169562e-11 4.5703016e-08 -4.3894558e-09 6.1380862e-10 -9.1609361e-10 8.0390988e-09 9.5076030e-09
5.5872222e+00 2.2776638e-09 -7.0558182e-10 -5.1296036e-10 3.8316342e-11 2.5457878e-10 1.6299677e-09 4.6195699e-08 -4.5179051e-09 5.6426235e-10 -1.0935110e-09 8.1622835e-09 9.7801385e-09
5.5908333e+00 2.2701738e-09 -3.6689783e-10 5.5610198e-11 -1.6760149e-09 8.8251015e-10 8.8574437e-10 4.6948467e-08 -4.3775116e-09 5.7086462e-10 -1.3238521e-09 8.4770414e-09 9.9784215e-09
5.5963889e+00 2.2464337e-09 1.1288323e-09 -1.5996580e-11 2.9396818e-10 1.0060369e-09 3.0395360e-10 4.7433107e-08 -4.3460373e-09 5.3368701e-10 -1.2689051e-09 8.6146604e-09 1.0018461e-08
5.6000000e+00 2.2271687e-09 -8.6603943e-10 -3.2718135e-10 2.1323532e-10 2.6429231e-10 6.5640568e-11 4.7950359e-08 -4.4236453e-09 4.9825418e-10 -1.2461491e-09 8.6907362e-09 1.0081656e-08
5.6038889e+00 2.2064218e-09 2.6433984e-10 2.3471266e-11 -1.8184271e-11 3.8778646e-10 4.7602935e-10 4.8426330e-08 -4.2778596e-09 4.2111667e-10 -1.2178838e-09 8.7358438e-09 1.0212143e-08
5.6075000e+00 2.1871569e-09 9.5288886e-10 -7.3550983e-10 2.7909488e-10 2.8591334e-11 7.2846712e-10 4.8898348e-08 -4.2221571e-09 4.7323440e-10 -1.1755291e-09 8.6373549e-09 1.0379324e-08
5.6111111e+00 2.1699319e-09 -4.8780410e-10 1.2165965e-09 1.1187179e-10 -9.3771980e-10 8.1473987e-10 4.9366856e-08 -4.3613933e-09 5.8457121e-10 -1.2583736e-09 8.5738940e-09 1.0664694e-08
5.6147222e+00 2.1547549e-09 -6.7473949e-10 -1.8887206e-10 -8.7659070e-10 3.5192705e-10 1.8194498e-09 4.9832075e-08 -4.5062228e-09 5.0141570e-10 -1.2302325e-09 8.6406205e-09 1.0815071e-08
5.6183333e+00 2.1395778e-09 -5.3450595e-10 -5.7871730e-10 1.1363545e-09 2.6401010e-10 -4.3135232e-10 5.0329403e-08 -4.5218010e-09 4.3498491e-10 -1.3000153e-09 8.7025048e-09 1.0812069e-08
5.6222222e+00 2.1232333e-09 4.1372767e-10 9.3107132e-12 -1.7344922e-09 2.6642689e-10 4.0561758e-10 5.0787793e-08 -4.5871761e-09 4.6632513e-10 -1.7107975e-09 8.6840265e-09 1.0882706e-08
5.6258333e+00 2.1080563e-09 -9.5957350e-10 2.7998366e-10 -2.0573437e-09 -4.3699624e-10 2.4641375e-10 5.1244080e-08 -4.7188841e-09 5.0083514e-10 -1.9862047e-09 8.6302412e-09 1.0953898e-08
5.6294444e+00 2.1038262e-09 -1.4011477e-10 3.8570238e-11 -4.8487672e-10 -5.9483382e-11 4.1074643e-10 5.1699500e-08 -4.6052916e-09 4.8545780e-10 -1.9348187e-09 8.6935243e-09 1.1016620e-08
5.6330556e+00 2.1000471e-09 1.0885486e-09 -1.8051491e-10 9.5920965e-10 6.4363520e-10 1.6822313e-10 5.2189036e-08 -4.5444317e-09 4.1784221e-10 -1.9066349e-09 8.7841730e-09 1.0938653e-08
5.6369444e+00 2.0959773e-09 -6.1669848e-10 -3.9904711e-10 -7.1763441e-10 1.3335288e-10 -8.3650501e-10 5.2642755e-08 -4.5269337e-09 3.1593018e-10 -1.9631165e-09 8.9583767e-09 1.0803613e-08
5.6405556e+00 2.0921982e-09 7.6279702e-10 -5.4167930e-10 1.9626542e-10 1.4746819e-09 -4.1002125e-10 5.3095147e-08 -4.5990518e-09 2.3117115e-10 -1.8637092e-09 9.2173046e-09 1.0814269e-08
5.6441667e+00 2.0837237e-09 -1.3649431e-09 -2.4071177e-10 7.2134067e-10 9.1542179e-10 5.0838508e-10 5.3579476e-08 -4.8937942e-09 1.7582666e-10 -1.8037944e-09 9.3491813e-09 1.0855463e-08
5.6480556e+00 2.0676671e-09 -9.2021025e-10 -2.3366972e-10 -2.0778530e-10 2.1495003e-10 -1.5529888e-10 5.4230786e-08 -5.1352213e-09 1.7726225e-10 -1.7658694e-09 9.4617323e-09 1.0925729e-08
5.6533333e+00 2.0458759e-09 -4.5900872e-10 2.4273657e-10 4.4731167e-10 4.9589864e-10 5.9908576e-10 5.4706284e-08 -5.2131881e-09 2.7242007e-10 -1.6886598e-09 9.4461150e-09 1.0958733e-08
5.6572222e+00 2.0298193e-09 -1.4547204e-10 5.7290165e-10 2.1448518e-10 -6.2976085e-10 -3.1619671e-10 5.5144701e-08 -5.1395304e-09 2.3980591e-10 -1.7506162e-09 9.4998260e-09 1.0854412e-08
5.6608333e+00 2.0171046e-09 7.6047311e-10 -8.7395548e-10 -7.8639088e-10 1.1255544e-09 -6.4676657e-10 5.5580689e-08 -5.1470676e-09 1.4712748e-10 -1.7770878e-09 9.5407147e-09 1.1012531e-08
5.6644444e+00 2.0074000e-09 -8.2340450e-10 1.8462316e-11 5.4203734e-10 -7.4812014e-10 2.1063333e-09 5.6014574e-08 -5.1638974e-09 7.6539133e-11 -1.8093562e-09 9.4182803e-09 1.1017889e-08
5.6680556e+00 1.9976955e-09 6.8288534e-10 -6.7004707e-10 -8.3989914e-10 -3.8204379e-10 -2.0568804e-09 5.6479484e-08 -5.2828058e-09 3.8375565e-11 -1.9308602e-09 9.4155502e-09 1.0839107e-08
5.6719444e+00 1.9872444e-09 -1.6047888e-09 3.4293064e-10 -2.0156373e-10 3.5864268e-10 5.2446478e-10 5.6909002e-08 -5.4643203e-09 1.1231076e-10 -1.9321876e-09 9.4322643e-09 1.0764168e-08
5.6755556e+00 1.9775399e-09 8.9244230e-11 3.3954812e-10 1.8931006e-10 -2.0435811e-10 -1.2162092e-09 5.7335678e-08 -5.5367153e-09 2.0751994e-10 -1.9437114e-09 9.5340681e-09 1.0762556e-08
5.6791667e+00 1.9610046e-09 -6.9370168e-10 5.3930582e-10 -2.9568346e-10 1.1440852e-09 1.2013281e-09 5.7758673e-08 -5.6732512e-09 2.9178017e-10 -2.0220576e-09 9.7155575e-09 1.0887773e-08
5.6827778e+00 1.9435652e-09 -4.4629697e-10 2.3848097e-10 -4.2751165e-10 5.3120110e-10 -4.5477013e-11 5.8209981e-08 -5.8248783e-09 4.1067827e-10 -2.0329368e-09 9.8083385e-09 1.1062870e-08
5.6866667e+00 1.9247843e-09 -7.2927476e-10 7.8064525e-10 3.3426107e-10 2.6406473e-10 1.5463102e-09 5.8625128e-08 -6.0671510e-09 4.6679985e-10 -2.0340988e-09 1.0018557e-08 1.1198673e-08
5.6902778e+00 1.9073449e-09 -1.2935667e-09 -2.6259986e-10 -3.4498747e-10 1.6764163e-09 -2.9274835e-10 5.9036853e-08 -6.2523656e-09 4.3213289e-10 -2.0314186e-09 1.0182527e-08 1.1208533e-08
5.6938889e+00 1.8931924e-09 -2.5287114e-10 -5.7402900e-11 3.6972782e-10 -1.6284805e-10 3.8376838e-10 5.9446188e-08 -6.3828497e-09 3.4447119e-10 -1.9644374e-09 1.0366067e-08 1.1318307e-08
5.6975000e+00 1.8852909e-09 -8.3659808e-10 -7.5178199e-10 2.4856061e-10 1.8570625e-09 6.2952731e-10 5.9885097e-08 -6.5184926e-09 2.6823692e-10 -1.9785240e-09 1.0564320e-08 1.1456449e-08
5.7013889e+00 1.8767816e-09 -2.1504827e-10 9.8345572e-11 -3.6930336e-10 -1.5774883e-10 5.5454537e-10 6.0290877e-08 -6.5925602e-09 1.9458405e-10 -2.0274825e-09 1.0552733e-08 1.1585834e-08
5.7050000e+00 1.8688801e-09 -4.0337491e-10 -7.7821820e-10 -8.2620563e-11 5.0789004e-11 6.3977598e-10 6.0912249e-08 -6.7764626e-09 -2.3695682e-12 -2.1431904e-09 1.0647378e-08 1.1591416e-08
5.7105556e+00 1.8593511e-09 -5.9468825e-10 -4.0350399e-10 -6.1162714e-10 5.1708234e-10 -6.0628013e-10 6.1315078e-08 -6.9412310e-09 -7.2295932e-11 -2.1753526e-09 1.0714301e-08 1.1478171e-08
5.7141667e+00 1.8590779e-09 -7.8103603e-10 -2.4197014e-10 3.1474467e-10 1.0066275e-10 -4.3905757e-10 6.1717849e-08 -7.1233419e-09 -1.3614046e-11 -2.2372202e-09 1.0732247e-08 1.1501069e-08
5.7177778e+00 1.8588047e-09 -7.3948797e-10 7.8364910e-10 -8.8582974e-10 6.4993741e-11 6.5041595e-10 6.2120560e-08 -7.1768259e-09 4.6997043e-11 -2.3935000e-09 1.0768224e-08 1.1461403e-08
5.7213889e+00 1.8585315e-09 2.9292712e-10 -2.2416213e-10 -5.5675345e-10 2.6710071e-10 -1.0165556e-09 6.2523213e-08 -7.2547859e-09 -1.7461811e-11 -2.4576315e-09 1.0809662e-08 1.1502481e-08
5.7250000e+00 1.8582582e-09 -9.4385022e-10 -3.7084268e-10 -3.5229634e-11 1.1540486e-10 1.3957305e-09 6.2954541e-08 -7.4859095e-09 -6.3802598e-11 -2.5007320e-09 1.0725167e-08 1.1780695e-08
5.7288889e+00 1.8388366e-09 -8.4806190e-10 -2.6363937e-11 -3.3420297e-10 -8.3964144e-10 9.8896550e-10 6.3350354e-08 -7.6811570e-09 -3.7328757e-11 -2.5494382e-09 1.0721118e-08 1.1913846e-08
5.7325000e+00 1.8148291e-09 -7.8214562e-10 2.7073785e-10 -1.1539256e-10 8.0225852e-10 2.4011753e-10 6.3740967e-08 -7.7274226e-09 1.1508416e-11 -2.6158118e-09 1.0810280e-08 1.2111152e-08
5.7361111e+00 1.7908215e-09 3.9585384e-10 1.8006683e-10 -4.9728693e-10 2.0778176e-11 1.5811694e-09 6.4126377e-08 -7.6765550e-09 1.3034127e-10 -2.7201724e-09 1.0914026e-08 1.2309919e-08
5.7397222e+00 1.7668139e-09 2.8862498e-11 9.1685185e-10 -4.6604176e-10 9.3688143e-10 2.5359981e-10 6.4536264e-08 -7.7655999e-09 1.7442817e-10 -2.9556060e-09 1.1098277e-08 1.2524223e-08
5.7436111e+00 1.7465001e-09 -7.1923212e-10 -5.3896423e-10 -1.5519597e-09 6.4240697e-10 1.5832976e-09 6.4914317e-08 -7.8044471e-09 1.0211889e-10 -3.1240364e-09 1.1206287e-08 1.2831618e-08
5.7472222e+00 1.7432210e-09 3.9487958e-10 -1.2850613e-10 -2.7825514e-12 3.5460667e-10 1.2541921e-09 6.5291660e-08 -7.8226069e-09 1.3664832e-10 -3.1425760e-09 1.1340933e-08 1.2878011e-08
5.7508333e+00 1.7399419e-09 -5.4650305e-10 4.4723934e-10 -1.6835220e-10 8.8828564e-10 -8.2594700e-10 6.5668292e-08 -8.0113016e-09 2.7477821e-10 -3.2303866e-09 1.1498847e-08 1.3060944e-08
5.7544444e+00 1.7366628e-09 -1.0289921e-09 8.2780580e-10 -6.4220681e-10 5.6937694e-10 2.5145565e-09 6.6073101e-08 -8.1644187e-09 3.4314233e-10 -3.4710775e-09 1.1630941e-08 1.3444250e-08
5.7583333e+00 1.7331314e-09 -1.5813319e-10 -2.4182739e-10 -1.4208589e-09 5.6285955e-10 7.7092263e-10 6.6447041e-08 -8.1392374e-09 2.0717360e-10 -3.6467398e-09 1.1651340e-08 1.3529138e-08
5.7619444e+00 1.7186205e-09 3.6838309e-10 -1.0132686e-09 -2.0063952e-10 -3.7456274e-10 1.2664128e-11 6.6817383e-08 -8.1902966e-09 1.6366274e-10 -3.6938711e-09 1.1622564e-08 1.3533111e-08
5.7655556e+00 1.6999281e-09 -7.9469896e-10 6.1162990e-10 -2.3441904e-10 1.0894056e-10 2.4008240e-11 6.7379233e-08 -8.5447323e-09 1.5742936e-10 -3.7945827e-09 1.1896114e-08 1.3763372e-08
5.7711111e+00 1.6711707e-09 -1.1288715e-09 -6.4903019e-10 -3.6985028e-10 1.5323617e-09 1.3575541e-09 6.7766825e-08 -8.7828109e-09 1.8315862e-10 -3.9664170e-09 1.2105921e-08 1.3924859e-08
5.7750000e+00 1.6510404e-09 -7.1696322e-10 8.6956662e-10 -1.1030149e-09 2.6597865e-10 2.6619661e-11 6.8122954e-08 -8.9210672e-09 1.0173097e-10 -4.1122430e-09 1.2126164e-08 1.3894553e-08
5.7786111e+00 1.6363086e-09 -4.3739970e-10 -1.6212065e-09 -2.4307101e-10 -7.9122797e-11 -3.0636341e-10 6.8476052e-08 -9.0275843e-09 -1.6451491e-10 -4.0533309e-09 1.2043483e-08 1.3928294e-08
5.7822222e+00 1.6230524e-09 -4.5195830e-10 -8.3644777e-10 7.8687530e-10 -6.8407984e-10 6.1781713e-10 6.8826277e-08 -9.1322904e-09 -2.3871294e-10 -4.0425074e-09 1.2122982e-08 1.3972092e-08
5.7858333e+00 1.6097962e-09 -4.2227882e-10 1.5154286e-10 -6.8696620e-10 1.4179152e-09 -2.1352648e-10 6.9173630e-08 -9.0773018e-09 -2.6456767e-10 -4.2113362e-09 1.2330014e-08 1.4151696e-08
5.7894444e+00 1.5965400e-09 8.8140288e-10 -3.9020187e-10 -8.7145364e-10 4.9314516e-10 1.8714045e-09 6.9544705e-08 -8.9493595e-09 -2.5785524e-10 -4.2667943e-09 1.2393062e-08 1.4414375e-08
5.7933333e+00 1.5841072e-09 1.1054097e-10 4.4773701e-10 3.9609792e-10 4.7272221e-11 3.8013096e-10 6.9887544e-08 -8.9271615e-09 -3.6738299e-10 -4.2920895e-09 1.2528523e-08 1.4677453e-08
5.7969444e+00 1.5805535e-09 7.4799520e-11 -1.4587624e-09 -6.2959183e-10 1.2031300e-09 2.0482860e-09 7.0229612e-08 -8.9021246e-09 -4.8473103e-10 -4.3615304e-09 1.2776700e-08 1.4922726e-08
5.8005556e+00 1.5769998e-09 1.3424450e-10 3.7554968e-10 -1.1401251e-11 1.0877426e-09 2.1577523e-10 7.0597132e-08 -8.8773812e-09 -4.8299385e-10 -4.3570126e-09 1.2943815e-08 1.5119504e-08
5.8044444e+00 1.5731728e-09 5.7592079e-11 -3.6065960e-10 5.0125329e-11 3.4467157e-10 1.4708856e-09 7.0937601e-08 -8.9161372e-09 -6.9930879e-10 -4.3387006e-09 1.3155713e-08 1.5375287e-08
5.8080556e+00 1.5696191e-09 -3.8118301e-10 -1.6360937e-09 1.1890895e-10 1.6113088e-09 8.9018901e-10 7.1276471e-08 -9.0266576e-09 -8.6696508e-10 -4.3633542e-09 1.3417734e-08 1.5450915e-08
5.8116667e+00 1.5584087e-09 -5.4159972e-10 8.8497255e-11 -3.4648111e-10 8.0733920e-10 -1.9207822e-10 7.1612468e-08 -9.1354677e-09 -8.6075534e-10 -4.4174362e-09 1.3627971e-08 1.5581424e-08
5.8152778e+00 1.5431020e-09 -3.6690387e-10 -3.1176588e-11 -1.5273700e-10 1.1333124e-09 1.3967714e-09 7.1970602e-08 -9.1745955e-09 -7.8160569e-10 -4.4889370e-09 1.3897451e-08 1.5810770e-08
5.8191667e+00 1.5266179e-09 6.3543676e-11 7.0960240e-10 -4.6012734e-10 1.1765152e-09 5.6905914e-10 7.2299711e-08 -9.2083466e-09 -6.3548493e-10 -4.5870224e-09 1.4058755e-08 1.6006269e-08
5.8227778e+00 1.5113112e-09 -3.4534626e-10 6.3920462e-10 -4.4527595e-10 3.1244896e-10 1.2355456e-09 7.2625501e-08 -9.1853855e-09 -5.0180214e-10 -4.6188011e-09 1.4074009e-08 1.6211190e-08
5.8263889e+00 1.4959841e-09 5.3705856e-10 5.9479035e-10 1.5193367e-10 -1.7164326e-10 6.5603273e-10 7.3120191e-08 -9.2680297e-09 -2.7461370e-10 -4.6158211e-09 1.4533595e-08 1.6639180e-08
5.8319444e+00 1.4721573e-09 -9.8557963e-10 7.6834016e-10 -1.3405342e-10 2.9291615e-09 1.9119073e-09 7.3437481e-08 -9.2802386e-09 -1.4278078e-10 -4.5690691e-09 1.4867741e-08 1.6918395e-08
5.8355556e+00 1.4566698e-09 8.8364187e-10 4.4857913e-10 5.6561011e-10 1.5526006e-10 6.6545956e-10 7.3751415e-08 -9.1551807e-09 -2.3628246e-11 -4.5516495e-09 1.4963092e-08 1.6963980e-08
5.8391667e+00 1.4411824e-09 1.6052134e-10 6.5129041e-10 -4.0481412e-10 7.2490424e-10 -2.4467315e-10 7.4085955e-08 -9.1130968e-09 4.7461009e-11 -4.6622176e-09 1.5238558e-08 1.7004019e-08
5.8430556e+00 1.4262991e-09 1.6575708e-10 -4.1954139e-11 -5.4291175e-10 1.6362285e-09 5.8786368e-10 7.4395034e-08 -9.0465985e-09 1.4989798e-10 -4.6241401e-09 1.5455600e-08 1.7095344e-08
5.8466667e+00 1.4267404e-09 3.8946638e-10 9.8752618e-10 8.9439602e-10 3.6723594e-10 2.5513633e-10 7.4704209e-08 -9.0101966e-09 3.1384320e-10 -4.4461076e-09 1.5616494e-08 1.7187257e-08
5.8502778e+00 1.4271817e-09 -8.5530385e-11 5.2581433e-10 7.4898117e-10 1.1179423e-09 5.9329294e-10 7.5013479e-08 -8.8888147e-09 3.6093849e-10 -4.4563382e-09 1.5769823e-08 1.7189654e-08
5.8538889e+00 1.4276230e-09 1.0990008e-09 -9.1088577e-11 -8.4341754e-10 2.9739823e-10 -5.7117471e-10 7.5322845e-08 -8.8433946e-09 3.1793229e-10 -4.5861019e-09 1.5930183e-08 1.7092509e-08
5.8575000e+00 1.4280643e-09 -7.1976820e-10 -3.0589176e-10 -3.5440115e-10 1.1828495e-09 -3.2554772e-10 7.5654902e-08 -8.8897122e-09 1.9273898e-10 -4.7325390e-09 1.6155384e-08 1.7066521e-08
5.8613889e+00 1.4181396e-09 3.6066553e-10 -7.6719418e-10 -9.0077469e-10 7.4744922e-10 1.0279392e-10 7.5960251e-08 -8.9386990e-09 1.2711906e-10 -4.7830721e-09 1.6302056e-08 1.7188245e-08
5.8650000e+00 1.4004638e-09 -7.6967764e-10 1.6147188e-10 4.3431540e-10 6.0644098e-10 1.0208175e-09 7.6261770e-08 -9.0048300e-09 1.9777004e-10 -4.8346961e-09 1.6423720e-08 1.7255832e-08
5.8686111e+00 1.3827881e-09 2.1752067e-10 4.9069101e-10 -9.1084457e-10 5.1661728e-10 -3.9694249e-10 7.6582200e-08 -8.8309332e-09 3.4357747e-10 -4.9124646e-09 1.6615152e-08 1.7504816e-08
5.8725000e+00 1.3637527e-09 1.1307092e-09 7.5908657e-10 2.4425793e-10 1.1242219e-09 2.5310953e-09 7.6875803e-08 -8.7032717e-09 3.3666731e-10 -4.8108274e-09 1.6937051e-08 1.7718765e-08
5.8761111e+00 1.3464320e-09 -6.4807106e-11 -8.2287272e-10 6.9393119e-10 1.8471589e-09 -5.5618633e-10 7.7166697e-08 -8.6788269e-09 2.4304994e-10 -4.7021215e-09 1.7153611e-08 1.7734550e-08
5.8797222e+00 1.3387405e-09 2.6890778e-10 -4.1287585e-11 3.0950808e-10 1.5185299e-10 7.0189771e-10 7.7455924e-08 -8.7063326e-09 2.2595838e-10 -4.8082924e-09 1.7301249e-08 1.7976654e-08
5.8833333e+00 1.3310490e-09 -4.9856466e-10 -1.1648070e-10 -1.2895475e-09 1.2109650e-09 1.5329049e-09 7.7897635e-08 -9.0015673e-09 2.9307855e-10 -5.0689974e-09 1.7499370e-08 1.8043352e-08
5.8888889e+00 1.3192160e-09 -1.1037143e-09 5.1920169e-10 -2.7468255e-10 -2.2242435e-11 -1.1327131e-09 7.8182632e-08 -9.1314764e-09 3.7263323e-10 -5.1826066e-09 1.7549372e-08 1.7952812e-08
5.8925000e+00 1.3115245e-09 1.9046706e-11 2.1514925e-10 -7.7401740e-10 4.8380432e-10 2.9695932e-10 7.8487855e-08 -9.2072953e-09 4.1367684e-10 -5.2813269e-09 1.7689197e-08 1.8109022e-08
5.8963889e+00 1.3046710e-09 -6.0687520e-10 1.3665323e-10 -7.2157165e-11 7.1468896e-10 1.0419800e-09 7.8769850e-08 -9.2866427e-09 4.5592703e-10 -5.2623500e-09 1.7911484e-08 1.8181834e-08
5.9000000e+00 1.2983602e-09 -5.5631025e-11 2.5334856e-10 2.4732842e-10 1.3371959e-09 -3.6986821e-10 7.9050477e-08 -9.2667063e-09 5.0690117e-10 -5.3261165e-09 1.8117186e-08 1.8336511e-08
5.9036111e+00 1.2920494e-09 2.2208902e-10 2.1718191e-10 -8.3594202e-10 5.6159158e-10 1.7976585e-09 7.9329738e-08 -9.1534258e-09 5.6226323e-10 -5.4126547e-09 1.8322971e-08 1.8537003e-08
5.9072222e+00 1.2857387e-09 7.2373968e-10 2.9385254e-10 3.7128471e-11 1.3379603e-09 5.3033600e-11 7.9628565e-08 -9.1819452e-09 5.5816465e-10 -5.4325892e-09 1.8549502e-08 1.8715039e-08
5.9111111e+00 1.2756354e-09 -9.4485184e-10 -3.2898322e-10 -2.0799563e-10 6.0373072e-10 1.4729902e-09 7.9903548e-08 -9.1714717e-09 4.8039108e-10 -5.5742072e-09 1.8654790e-08 1.8871977e-08
5.9147222e+00 1.2626682e-09 1.0322990e-09 -3.8892667e-10 -1.0992480e-09 3.6816411e-10 -2.4336917e-11 8.0175721e-08 -9.1322605e-09 4.4003683e-10 -5.6806235e-09 1.8774013e-08 1.8884319e-08
5.9183333e+00 1.2497010e-09 -7.0490691e-10 1.6425896e-11 1.1694402e-10 7.3235042e-10 1.3826258e-10 8.0445085e-08 -9.2596926e-09 3.7790683e-10 -5.7551244e-09 1.8912344e-08 1.9077166e-08
5.9219444e+00 1.2367338e-09 -3.5907999e-10 -5.8993357e-10 -8.0464465e-10 5.4455832e-10 1.6418644e-09 8.0732027e-08 -9.2974982e-09 3.0074403e-10 -5.9657343e-09 1.8943705e-08 1.9334152e-08
5.9258333e+00 1.2227692e-09 6.5970842e-11 -7.1462199e-11 -1.0005836e-09 -2.7575409e-10 5.6088022e-10 8.0996883e-08 -9.4409476e-09 2.5077829e-10 -6.0807263e-09 1.9058031e-08 1.9537613e-08
5.9294444e+00 1.2220598e-09 -1.2636928e-09 -3.8976002e-10 -6.0881692e-11 1.3310768e-09 1.3172193e-09 8.1261644e-08 -9.6486367e-09 3.2308939e-10 -6.1685803e-09 1.9363829e-08 1.9796334e-08
5.9330556e+00 1.2218835e-09 -4.7039452e-10 1.0572472e-09 -7.5007762e-10 1.4916687e-09 1.0709734e-09 8.1526366e-08 -9.7146868e-09 4.5391061e-10 -6.2530470e-09 1.9562425e-08 1.9847733e-08
5.9366667e+00 1.2217072e-09 -8.1087247e-11 1.5033328e-10 -2.9615664e-11 3.4152191e-10 -5.9652151e-10 8.1811409e-08 -9.7390257e-09 3.7142315e-10 -6.1076128e-09 1.9666200e-08 1.9913449e-08
5.9405556e+00 1.2215174e-09 -1.0761338e-10 -8.5736845e-10 1.2761943e-09 5.4798069e-10 1.1597970e-09 8.2075563e-08 -9.8512048e-09 3.5365336e-10 -5.9925446e-09 1.9796548e-08 2.0165839e-08
5.9441667e+00 1.2168315e-09 -8.2901931e-10 6.9333962e-10 -2.1402601e-10 6.5523426e-10 1.1699607e-09 8.2478373e-08 -1.0064178e-08 5.2982576e-10 -6.1503490e-09 2.0124083e-08 2.0180847e-08
5.9497222e+00 1.2000270e-09 -3.2681541e-10 3.6369471e-10 -7.3280022e-10 1.3099753e-09 -1.0799103e-09 8.2737196e-08 -1.0210021e-08 6.0005468e-10 -6.2506392e-09 2.0271297e-08 2.0227063e-08
5.9533333e+00 1.1891041e-09 -8.9088957e-10 2.8457221e-10 -1.9295566e-10 4.8921503e-11 1.5065178e-09 8.2993652e-08 -1.0478919e-08 6.6505891e-10 -6.2503446e-09 2.0350062e-08 2.0544428e-08
5.9569444e+00 1.1781813e-09 -1.3542622e-09 3.1546687e-10 1.9567491e-10 6.7813802e-10 1.4230054e-09 8.3248073e-08 -1.0628931e-08 6.5696818e-10 -6.3415596e-09 2.0408019e-08 2.0708673e-08
5.9605556e+00 1.1703257e-09 1.0175163e-10 -3.9015051e-10 -1.0376593e-09 -1.4315225e-10 9.3104574e-11 8.3520901e-08 -1.0684181e-08 5.7295538e-10 -6.4484167e-09 2.0354262e-08 2.0856634e-08
5.9644444e+00 1.1682025e-09 -5.3010825e-10 -3.2995951e-10 1.2174082e-10 -3.1762206e-10 1.1751319e-09 8.3773798e-08 -1.0621651e-08 6.7628450e-10 -6.5090991e-09 2.0421620e-08 2.1075820e-08
5.9680556e+00 1.1662310e-09 1.0521980e-09 1.2837668e-09 -6.8188640e-10 9.3938847e-10 8.4812101e-10 8.4026268e-08 -1.0498255e-08 8.3292154e-10 -6.7159768e-09 2.0660519e-08 2.1016548e-08
5.9716667e+00 1.1642596e-09 -2.1908071e-11 1.6211358e-10 -1.2277535e-09 1.2658358e-09 -1.3952495e-09 8.4278311e-08 -1.0357776e-08 8.2260807e-10 -6.9276369e-09 2.0730035e-08 2.1066559e-08
5.9752778e+00 1.1622881e-09 1.1948215e-09 -2.5731482e-10 -7.2603241e-10 -6.2414811e-10 1.8568876e-09 8.4549165e-08 -1.0184737e-08 8.5326882e-10 -7.0524470e-09 2.0680944e-08 2.1480278e-08
5.9791667e+00 1.1593141e-09 1.4675849e-10 5.2012112e-10 -3.4376762e-10 2.0336569e-10 1.6892803e-09 8.4800031e-08 -1.0177081e-08 9.6631273e-10 -7.1070223e-09 2.0690876e-08 2.1702134e-08
5.9827778e+00 1.1563767e-09 -8.2832903e-11 5.2336117e-10 -1.6000497e-10 -1.1168636e-10 3.5861851e-10 8.5050261e-08 -1.0154379e-08 1.1273400e-09 -7.1714254e-09 2.0707793e-08 2.1825754e-08
5.9863889e+00 1.1534393e-09 2.7238142e-10 9.6304480e-10 -4.3448502e-10 2.6784438e-10 7.8248812e-10 8.5299855e-08 -1.0148480e-08 1.2607835e-09 -7.2775698e-09 2.0882132e-08 2.2058400e-08
5.9900000e+00 1.1505019e-09 -2.2312604e-10 2.6874135e-10 -5.4530895e-10 1.3414408e-09 1.3650137e-09 8.5567614e-08 -1.0100370e-08 1.3038988e-09 -7.3736832e-09 2.1085028e-08 2.2416495e-08
5.9938889e+00 1.1445751e-09 5.9612406e-10 1.0081803e-10 -2.7852084e-10 3.9767019e-10 1.7043767e-09 8.5814412e-08 -9.9868386e-09 1.3249354e-09 -7.4221802e-09 2.1137428e-08 2.2732021e-08
5.9975000e+00 1.1335669e-09 3.5180026e-10 9.3366380e-11 -1.6914384e-10 8.6021603e-11 1.2081641e-09 8.6058826e-08 -1.0008634e-08 1.3734863e-09 -7.4578102e-09 2.1173025e-08 2.2940215e-08
6.0011111e+00 1.1225587e-09 -5.3378145e-10 3.5479583e-10 -1.5974872e-10 2.4256602e-10 7.1363358e-10 8.6430190e-08 -1.0308957e-08 1.5315386e-09 -7.4451896e-09 2.1317511e-08 2.3053271e-08
6.0066667e+00 1.1056230e-09 -1.0961088e-09 5.9351745e-10 2.3547275e-10 6.2434746e-10 -3.5300178e-11 8.6669076e-08 -1.0321605e-08 1.6241805e-09 -7.5403494e-09 2.1387544e-08 2.3209075e-08
6.0102778e+00 1.0994864e-09 9.9050350e-10 2.6163862e-10 -1.1138713e-09 2.2114806e-11 1.4734880e-09 8.6926547e-08 -1.0023247e-08 1.6610497e-09 -7.6288903e-09 2.1548338e-08 2.3465404e-08
6.0141667e+00 1.1074037e-09 1.3226826e-09 5.4383293e-11 3.5494988e-10 1.3561196e-09 7.2362407e-10 8.7167281e-08 -9.8335266e-09 1.6829094e-09 -7.6409900e-09 2.1783011e-08 2.3747977e-08
6.0177778e+00 1.1147554e-09 2.6137263e-10 1.4739881e-10 -4.6664022e-10 8.1009218e-10 1.8847377e-09 8.7409608e-08 -9.7797413e-09 1.6823717e-09 -7.8230205e-09 2.1971535e-08 2.4184575e-08
6.0213889e+00 1.1221072e-09 1.8770429e-10 -1.5236243e-10 -1.2136405e-09 9.3012651e-10 2.1453965e-09 8.7653527e-08 -9.7735508e-09 1.7120157e-09 -7.9863199e-09 2.2228544e-08 2.4396864e-08
6.0250000e+00 1.1294589e-09 -1.3601664e-10 4.2599912e-10 -2.9373891e-10 1.4422616e-09 -1.8580481e-10 8.7915896e-08 -9.7943091e-09 1.7914234e-09 -7.9288242e-09 2.2435104e-08 2.4431359e-08
6.0288889e+00 1.1194115e-09 -2.4923696e-11 2.5463875e-10 7.8655917e-10 3.2825922e-10 4.8147706e-10 8.8156810e-08 -9.7304940e-09 1.7967339e-09 -7.8676495e-09 2.2518912e-08 2.4382460e-08
6.0325000e+00 1.1044101e-09 5.5774379e-10 -2.0561860e-10 -2.2186914e-10 4.4535463e-10 -9.3284867e-10 8.8394473e-08 -9.6028683e-09 1.7896163e-09 -7.9215146e-09 2.2562424e-08 2.4388401e-08
6.0361111e+00 1.0894088e-09 5.0785954e-10 1.3991776e-10 -2.7534709e-10 -4.3713682e-11 9.8768245e-10 8.8628887e-08 -9.4272482e-09 1.8079745e-09 -7.9020285e-09 2.2578594e-08 2.4594029e-08
6.0397222e+00 1.0744074e-09 9.5846960e-10 2.9542202e-11 4.5521806e-10 1.9297675e-10 9.1042023e-10 8.8878000e-08 -9.3975540e-09 1.9203714e-09 -7.7997331e-09 2.2646145e-08 2.4796152e-08
6.0436111e+00 1.0608458e-09 -7.2824898e-10 9.3385960e-10 4.2159981e-10 3.8603372e-10 8.2206499e-10 8.9107284e-08 -9.5304059e-09 2.1642990e-09 -7.8018313e-09 2.2720986e-08 2.4957232e-08
6.0472222e+00 1.0556252e-09 -3.8098966e-10 1.3177800e-09 -4.4096762e-10 3.0480314e-10 6.6483264e-10 8.9335437e-08 -9.4972338e-09 2.2109877e-09 -7.8170954e-09 2.2833439e-08 2.5191863e-08
6.0508333e+00 1.0504046e-09 6.5795789e-10 -8.8680742e-10 3.0006755e-10 7.3322579e-10 1.5009917e-09 8.9562459e-08 -9.3877732e-09 2.0955182e-09 -7.8440327e-09 2.2887089e-08 2.5373088e-08
6.0544444e+00 1.0451840e-09 2.5597642e-10 -1.7906526e-10 -5.4871882e-10 -2.3799492e-10 1.7184693e-10 8.9805680e-08 -9.3682932e-09 1.9967794e-09 -7.8288248e-09 2.2953563e-08 2.5257951e-08
6.0583333e+00 1.0395617e-09 -1.0494651e-10 -6.6726651e-10 6.7907147e-10 8.0777028e-10 -1.1587305e-09 9.0031291e-08 -9.2433146e-09 1.8646611e-09 -7.7861668e-09 2.3085984e-08 2.5314398e-08
6.0619444e+00 1.0430010e-09 1.1484472e-09 -5.5228756e-10 -2.8530498e-10 4.1458477e-10 1.6797781e-09 9.0380675e-08 -8.9628510e-09 1.9319866e-09 -7.7045699e-09 2.3129583e-08 2.6110922e-08
6.0675000e+00 1.0533079e-09 3.7366751e-10 9.5624076e-10 7.7488646e-10 -1.5299549e-10 3.0993664e-09 9.0609618e-08 -8.9129053e-09 2.2560179e-09 -7.6827937e-09 2.3212157e-08 2.6511758e-08
6.0711111e+00 1.0600074e-09 4.3350901e-11 2.0348178e-09 -5.7387550e-10 9.1521715e-10 6.0066231e-10 9.0840012e-08 -8.7444939e-09 2.4648276e-09 -7.8188595e-09 2.3457793e-08 2.6660501e-08
6.0747222e+00 1.0667069e-09 1.3627899e-09 -1.0734389e-10 -6.8211607e-10 1.3521917e-09 7.7235184e-10 9.1070763e-08 -8.6144192e-09 2.4966853e-09 -7.8923973e-09 2.3678925e-08 2.6935798e-08
6.0783333e+00 1.0633015e-09 -2.7673844e-10 4.0141469e-10 3.3054874e-12 6.8902720e-10 1.7688437e-09 9.1317754e-08 -8.5471298e-09 2.5474841e-09 -7.9289678e-09 2.3806049e-08 2.7427456e-08
6.0822222e+00 1.0537623e-09 7.9843595e-10 3.4003944e-11 -3.1676704e-10 4.0060702e-10 2.4453683e-09 9.1545109e-08 -8.4800980e-09 2.5539071e-09 -7.9235559e-09 2.3918240e-08 2.7632131e-08
6.0858333e+00 1.0449045e-09 -2.3875780e-10 2.5285232e-11 3.6672310e-10 6.3500306e-10 -5.5605862e-10 9.1770546e-08 -8.5061524e-09 2.5932515e-09 -7.8506222e-09 2.4037595e-08 2.7819445e-08
6.0894444e+00 1.0360467e-09 2.1217947e-11 3.3789397e-10 3.0651115e-10 4.6674211e-10 2.2851098e-09 9.2011440e-08 -8.4604954e-09 2.6796505e-09 -7.6949048e-09 2.4089126e-08 2.8061012e-08
6.0933333e+00 1.0287612e-09 3.3276318e-10 4.0266856e-10 1.0282092e-09 -2.5050126e-11 -2.1453668e-10 9.2234679e-08 -8.4795730e-09 2.5606033e-09 -7.5611596e-09 2.4122965e-08 2.8095468e-08
6.0969444e+00 1.0319055e-09 -4.9205045e-10 -1.5015660e-09 2.0636182e-10 3.3740935e-10 5.3259579e-10 9.2458599e-08 -8.6092759e-09 2.4589938e-09 -7.6601241e-09 2.4143579e-08 2.8500787e-08
6.1005556e+00 1.0350499e-09 -5.9089597e-10 5.6363254e-10 -1.1198802e-09 -1.4712439e-10 3.2088096e-09 9.2683200e-08 -8.7148970e-09 2.5947971e-09 -7.8070505e-09 2.4211437e-08 2.8942705e-08
6.1041667e+00 1.0381943e-09 -2.9098138e-10 6.8993642e-10 -2.3636371e-10 7.7350299e-10 8.7043317e-10 9.2925841e-08 -8.5643974e-09 2.7576836e-09 -7.7418335e-09 2.4362676e-08 2.9215518e-08
6.1080556e+00 1.0415806e-09 1.4578133e-09 7.0623377e-10 7.9536633e-10 5.2283436e-10 1.4679623e-09 9.3151905e-08 -8.3843668e-09 2.8294710e-09 -7.6313355e-09 2.4525519e-08 2.9380018e-08
6.1116667e+00 1.0451623e-09 4.5340818e-11 -4.3580939e-11 2.2461596e-10 9.8033250e-10 5.0500639e-11 9.3378770e-08 -8.3312842e-09 2.7549921e-09 -7.6408466e-09 2.4647680e-08 2.9607474e-08
6.1152778e+00 1.0489804e-09 3.9786940e-10 -6.4391613e-10 -3.1241110e-10 1.4730462e-10 2.0490924e-09 9.3606463e-08 -8.4084520e-09 2.7979993e-09 -7.7926396e-09 2.4714368e-08 2.9735593e-08
6.1188889e+00 1.0527984e-09 -1.0421770e-09 1.0409049e-09 -1.0887546e-09 4.6827377e-10 -8.6645670e-10 9.3958375e-08 -8.6417781e-09 3.0001712e-09 -8.0097058e-09 2.4757316e-08 2.9641531e-08
6.1244444e+00 1.0586724e-09 -2.2411520e-10 1.7212672e-10 -2.1364243e-10 -2.1058300e-10 3.0208672e-10 9.4187481e-08 -8.6167732e-09 2.9473745e-09 -8.0745935e-09 2.4768379e-08 2.9653172e-08
6.1280556e+00 1.0561532e-09 4.3289181e-10 -6.5948078e-10 -3.8532170e-10 3.1270046e-10 -1.9463173e-10 9.4433004e-08 -8.6537170e-09 2.8798015e-09 -8.1605517e-09 2.4828851e-08 2.9676389e-08
6.1319444e+00 1.0483377e-09 -7.1931914e-10 8.0283422e-11 -3.5146283e-10 2.0563552e-10 3.9363177e-10 9.4659358e-08 -8.8290007e-09 2.9421763e-09 -8.2709681e-09 2.4983354e-08 2.9816351e-08
6.1355556e+00 1.0410804e-09 -7.4420043e-10 4.9548380e-10 -6.6776480e-10 1.2205422e-09 8.9833123e-10 9.4884139e-08 -9.0562792e-09 3.1410180e-09 -8.3325719e-09 2.5113072e-08 3.0001991e-08
6.1391667e+00 1.0338231e-09 -1.1534492e-09 1.3399787e-09 9.9113796e-11 -2.3148349e-11 8.1526458e-10 9.5124815e-08 -9.3109176e-09 3.2526256e-09 -8.3543829e-09 2.5157165e-08 3.0289955e-08
6.1430556e+00 1.0291140e-09 -8.2077477e-10 -3.8334240e-10 -2.8606480e-10 4.0109317e-10 1.6529991e-09 9.5350049e-08 -9.4097669e-09 3.1563538e-09 -8.3124357e-09 2.5260142e-08 3.0476959e-08
6.1466667e+00 1.0499629e-09 -4.5612533e-12 -5.0532054e-10 6.7326971e-10 5.4945850e-10 7.3187133e-11 9.5579799e-08 -9.3819658e-09 3.0110676e-09 -8.3416989e-09 2.5280742e-08 3.0474914e-08
6.1502778e+00 1.0708118e-09 2.3668472e-10 -8.3578224e-10 -9.4339192e-10 -3.5929769e-10 -9.2063694e-11 9.5814067e-08 -9.3879508e-09 2.8931346e-09 -8.5394316e-09 2.5268516e-08 3.0437213e-08
6.1538889e+00 1.0916607e-09 -2.8665549e-10 -2.5283062e-10 -8.8183280e-10 2.4643515e-10 -2.5594066e-10 9.6071408e-08 -9.3871164e-09 2.9151290e-09 -8.6467498e-09 2.5328930e-08 3.0640229e-08
6.1577778e+00 1.1141134e-09 2.9312455e-10 4.4135443e-10 -3.8036906e-11 2.7140534e-10 1.9960769e-09 9.6323689e-08 -9.3927184e-09 3.0719651e-09 -8.6739849e-09 2.5308650e-08 3.0919978e-08
6.1613889e+00 1.2146355e-09 -3.3989850e-10 1.0063634e-09 -2.1336413e-10 -4.5860592e-10 5.8621902e-10 9.6604210e-08 -9.4024553e-09 3.1634407e-09 -8.8997779e-09 2.5150808e-08 3.1092834e-08
6.1650000e+00 1.3747914e-09 2.5860087e-10 -1.6197341e-10 -1.8708793e-09 -9.9840336e-10 1.0093804e-09 9.6919432e-08 -9.2920420e-09 3.1201303e-09 -9.1875045e-09 2.5001508e-08 3.1356669e-08
6.1686111e+00 1.5349472e-09 6.6328796e-10 -2.3781516e-10 -7.8505827e-10 -3.7974999e-10 1.4260193e-09 9.7297708e-08 -9.1694635e-09 3.0510924e-09 -9.4017999e-09 2.5044506e-08 3.1534529e-08
6.1725000e+00 1.7074227e-09 2.8706983e-10 -3.5393818e-10 -1.0517600e-09 7.4831095e-10 9.8495366e-11 9.7685375e-08 -9.2611119e-09 2.9206471e-09 -9.4288129e-09 2.5267729e-08 3.1528487e-08
6.1761111e+00 1.8710386e-09 -1.0522821e-09 -8.5017266e-10 8.0240910e-10 1.3122004e-09 -1.5426758e-10 9.8119364e-08 -9.2728968e-09 2.8081591e-09 -9.3225967e-09 2.5462370e-08 3.1586260e-08
6.1797222e+00 2.1350209e-09 9.5388443e-10 -1.8817767e-10 1.7804792e-10 4.8448754e-10 6.8755828e-10 9.8898726e-08 -9.0632073e-09 3.0173586e-09 -9.3321947e-09 2.5676286e-08 3.1829549e-08
6.1852778e+00 2.5411476e-09 1.8412890e-10 1.4433743e-09 -2.3563582e-10 7.9900747e-10 7.7217518e-10 9.9477906e-08 -8.9604467e-09 3.2121324e-09 -9.3308310e-09 2.5786497e-08 3.1798363e-08
6.1888889e+00 2.8051300e-09 6.7386449e-10 3.5453738e-10 2.4822358e-10 2.1832697e-10 -1.0600469e-09 1.0016450e-07 -8.8318246e-09 3.2137354e-09 -9.2435551e-09 2.5814928e-08 3.1784795e-08
6.1927778e+00 3.0799853e-09 3.2334905e-10 -3.4079672e-10 4.9985549e-10 2.5367452e-11 9.4375054e-10 1.0082974e-07 -8.6895639e-09 3.2195540e-09 -9.1301515e-09 2.5816351e-08 3.1809695e-08
6.1963889e+00 3.0606379e-09 8.6444804e-10 3.9450705e-10 5.4694660e-10 -1.2230698e-11 -7.1390548e-10 1.0149078e-07 -8.5920598e-09 3.2889673e-09 -9.0203774e-09 2.5832141e-08 3.1645568e-08
6.2000000e+00 3.0412904e-09 -5.0343217e-11 2.4623038e-10 4.6635298e-10 1.5798364e-10 -8.0111808e-10 1.0214763e-07 -8.4248817e-09 3.3686851e-09 -8.9506404e-09 2.5873934e-08 3.1680811e-08
6.2036111e+00 3.0219430e-09 1.4461860e-09 4.8962653e-10 1.7737338e-10 2.2779988e-10 1.1264395e-09 1.0285032e-07 -8.1119686e-09 3.4804732e-09 -9.0264796e-09 2.6012684e-08 3.1759178e-08
6.2075000e+00 3.0011072e-09 9.7984646e-10 4.6855726e-10 -8.2742416e-10 9.6148325e-10 -4.5472347e-10 1.0349837e-07 -7.9252303e-09 3.7315235e-09 -9.2314750e-09 2.6178192e-08 3.1624157e-08
6.2111111e+00 2.9808666e-09 5.7931423e-10 1.8488305e-09 -1.0648407e-09 5.6628634e-10 -7.9162167e-10 1.0414193e-07 -7.7954210e-09 3.8805785e-09 -9.2795788e-09 2.6288340e-08 3.1552844e-08
6.2147222e+00 2.9597135e-09 5.0452016e-10 -4.7293799e-10 6.2080561e-10 4.5046025e-10 1.3335014e-10 1.0478091e-07 -7.5673513e-09 3.8839713e-09 -9.1697081e-09 2.6456503e-08 3.1545678e-08
6.2183333e+00 2.9385603e-09 1.3997344e-09 5.0425552e-10 3.9338497e-10 1.1018154e-09 -1.9950147e-10 1.0546391e-07 -7.2588231e-09 3.9909417e-09 -9.1844844e-09 2.6531973e-08 3.1499626e-08
6.2222222e+00 2.9157799e-09 9.9229968e-10 4.1263363e-10 -5.2003870e-10 -4.5493276e-10 -1.9522655e-10 1.0609338e-07 -7.0458211e-09 4.1792562e-09 -9.2273180e-09 2.6495223e-08 3.1384968e-08
6.2258333e+00 2.8946268e-09 7.8614760e-10 1.3256539e-09 1.2465147e-10 1.1570333e-10 -8.6315324e-10 1.0671938e-07 -6.8333311e-09 4.3048292e-09 -9.2701737e-09 2.6548270e-08 3.1171449e-08
6.2294444e+00 2.8838469e-09 9.8802453e-10 -1.6651818e-10 -5.2024257e-10 3.7396126e-10 -1.1077993e-09 1.0734309e-07 -6.5790668e-09 4.4070603e-09 -9.3369819e-09 2.6604047e-08 3.1238931e-08
6.2330556e+00 2.8735432e-09 1.1349401e-09 1.1101895e-09 -9.6448653e-11 1.4090379e-10 1.7307139e-09 1.0801229e-07 -6.3392213e-09 4.6577946e-09 -9.2905287e-09 2.6609438e-08 3.1594453e-08
6.2369444e+00 2.8624469e-09 7.2459516e-10 1.0389626e-09 4.9461893e-10 -9.4695942e-11 1.3166167e-09 1.0896380e-07 -6.1397743e-09 4.8941071e-09 -9.3136382e-09 2.6613434e-08 3.1783153e-08
6.2425000e+00 2.8465950e-09 3.5783073e-10 3.7891228e-10 -6.3327547e-10 1.1867497e-10 -1.8441560e-10 1.0957977e-07 -5.8585002e-09 5.0304180e-09 -9.3967867e-09 2.6557233e-08 3.1843051e-08
6.2461111e+00 2.8393110e-09 1.9906503e-09 8.7934244e-10 -1.3424978e-10 -6.3745032e-10 7.3731935e-10 1.1019418e-07 -5.6291079e-09 5.1545650e-09 -9.4404627e-09 2.6527854e-08 3.1822265e-08
6.2497222e+00 2.8321660e-09 -7.5353673e-11 2.6663001e-10 -2.6891295e-10 3.6625919e-10 -9.2919033e-10 1.1080704e-07 -5.6132909e-09 5.2794162e-09 -9.4711169e-09 2.6551421e-08 3.1747492e-08
6.2533333e+00 2.8250210e-09 2.0741664e-10 8.8584225e-10 -1.4049159e-11 -1.4871948e-10 2.3898221e-10 1.1146532e-07 -5.5678176e-09 5.4156691e-09 -9.4889734e-09 2.6614190e-08 3.1628983e-08
6.2572222e+00 2.8173264e-09 1.4514066e-10 2.8203932e-10 -1.3900617e-10 6.8673854e-10 -1.2547733e-09 1.1207473e-07 -5.5132918e-09 5.3951952e-09 -9.4616206e-09 2.6732785e-08 3.1574040e-08
6.2608333e+00 2.8079663e-09 3.1011915e-10 -4.7102918e-10 3.9149358e-10 4.0798553e-10 7.4760549e-10 1.1268177e-07 -5.4103922e-09 5.4578853e-09 -9.4139792e-09 2.6675230e-08 3.1465691e-08
6.2644444e+00 2.7955141e-09 5.4903428e-10 1.0497076e-09 4.8272983e-11 -9.3926574e-10 -1.7477523e-09 1.1328612e-07 -5.2460606e-09 5.7020126e-09 -9.6435820e-09 2.6559592e-08 3.1258525e-08
6.2680556e+00 2.7830620e-09 8.2304289e-10 1.2037749e-09 -2.1676831e-09 -1.2815898e-10 -1.6454541e-10 1.1393393e-07 -5.0983869e-09 5.8031547e-09 -9.9806636e-09 2.6566611e-08 3.1356808e-08
6.2719444e+00 2.7696520e-09 3.2187888e-10 -3.3684223e-10 -7.2158887e-10 1.8832195e-10 1.0069689e-09 1.1453267e-07 -4.9838599e-09 5.8728037e-09 -9.9488856e-09 2.6554243e-08 3.1404266e-08
6.2755556e+00 2.7571998e-09 6.3435809e-10 9.7975599e-10 1.0149242e-09 -3.0249463e-10 -5.6889220e-10 1.1513215e-07 -4.7628662e-09 5.9175650e-09 -9.7132981e-09 2.6489557e-08 3.1624441e-08
6.2791667e+00 2.7764476e-09 1.2108150e-09 -5.6657523e-10 1.1597291e-09 -2.9459905e-10 2.6012706e-09 1.1573627e-07 -4.5122313e-09 5.8230430e-09 -9.6016400e-09 2.6554893e-08 3.2115802e-08
6.2827778e+00 2.8000678e-09 8.8184568e-10 -3.0593549e-10 -1.2903865e-10 8.9769448e-10 1.9343688e-09 1.1634551e-07 -4.2376334e-09 5.7883321e-09 -9.7262785e-09 2.6593973e-08 3.2327262e-08
6.2863889e+00 2.8236881e-09 1.4108931e-09 -1.4472848e-11 -1.0214704e-09 -5.3695408e-10 1.7569646e-11 1.1700734e-07 -4.0268912e-09 5.7947165e-09 -9.9144792e-09 2.6634762e-08 3.2282807e-08
6.2902778e+00 2.8491253e-09 2.2300173e-10 6.9196589e-11 -5.9167800e-10 8.8657725e-10 -3.9860974e-10 1.1762594e-07 -3.9298230e-09 5.7980013e-09 -1.0102504e-08 2.6717340e-08 3.2097818e-08
6.2938889e+00 2.8609970e-09 5.8746341e-10 -3.8875063e-11 -1.1439387e-09 -1.2431878e-10 -1.3089759e-09 1.1857681e-07 -3.6142182e-09 5.8429968e-09 -1.0529850e-08 2.6620625e-08 3.1773417e-08
6.2994444e+00 2.8442044e-09 1.1253664e-09 3.0884802e-10 -1.4201335e-09 -4.5597090e-10 -6.3743030e-10 1.1919187e-07 -3.3078105e-09 5.9634452e-09 -1.0659320e-08 2.6610896e-08 3.1753201e-08
6.3030556e+00 2.8332892e-09 1.4329656e-09 8.0298301e-10 2.2501922e-10 3.6616078e-10 4.5081675e-10 1.1980457e-07 -2.9731200e-09 5.9331313e-09 -1.0725817e-08 2.6660793e-08 3.1814744e-08
6.3066667e+00 2.8223740e-09 1.3615129e-09 -1.0828033e-09 -8.3882961e-10 9.4426523e-11 1.1727794e-10 1.2046222e-07 -2.7302048e-09 5.8275416e-09 -1.0769129e-08 2.6766064e-08 3.1774717e-08
6.3105556e+00 2.8146273e-09 5.2182163e-10 1.7774817e-10 4.6758190e-10 8.0790170e-10 -4.6037051e-10 1.2107215e-07 -2.5343538e-09 5.8848675e-09 -1.0675278e-08 2.6982509e-08 3.1647989e-08
6.3141667e+00 2.8154951e-09 1.1134246e-09 3.5141394e-10 3.9873181e-10 1.1900483e-09 -7.0942769e-10 1.2168226e-07 -2.4141707e-09 5.9306131e-09 -1.0562560e-08 2.7174689e-08 3.1575899e-08
6.3177778e+00 2.8163630e-09 -1.0996319e-10 7.0853413e-11 6.4174558e-10 5.8392049e-10 4.3983867e-11 1.2229257e-07 -2.3192146e-09 5.9658635e-09 -1.0553380e-08 2.7249907e-08 3.1676058e-08
6.3213889e+00 2.8172308e-09 9.0279353e-10 2.5453478e-10 -5.5701186e-10 1.1039675e-10 8.8055556e-10 1.2295003e-07 -2.2268567e-09 6.0304158e-09 -1.0596984e-08 2.7313143e-08 3.2076795e-08
6.3252778e+00 2.8181655e-09 -1.8673851e-10 2.9877036e-10 1.8326911e-10 4.3162744e-10 2.5543356e-09 1.2356226e-07 -2.1415178e-09 6.2180672e-09 -1.0477591e-08 2.7268820e-08 3.2576122e-08
6.3288889e+00 2.8331720e-09 8.9927059e-10 1.4333968e-09 9.1881963e-10 -8.4076239e-10 2.0548349e-09 1.2417812e-07 -1.8994237e-09 6.2957831e-09 -1.0336558e-08 2.7273095e-08 3.2823478e-08
6.3325000e+00 2.8516810e-09 1.1220793e-09 -7.1601999e-10 3.8302496e-10 8.8022930e-10 2.2844865e-10 1.2479799e-07 -1.7587294e-09 6.2593755e-09 -1.0399980e-08 2.7477363e-08 3.3107925e-08
6.3361111e+00 2.8701900e-09 5.2639590e-11 3.7994986e-10 -9.6845895e-10 1.0053209e-09 2.3972165e-09 1.2547003e-07 -1.5391210e-09 6.3355857e-09 -1.0511344e-08 2.7737288e-08 3.3366057e-08
6.3400000e+00 2.8901227e-09 1.6499959e-09 2.7328075e-10 1.3902519e-11 1.2226052e-09 -1.8465302e-10 1.2609769e-07 -1.2673206e-09 6.3032668e-09 -1.0543598e-08 2.7768204e-08 3.3289481e-08
6.3436111e+00 2.9037422e-09 6.1938556e-10 -5.7160923e-10 -3.1163231e-10 -9.3723019e-10 -5.2220433e-10 1.2672683e-07 -1.1673290e-09 6.2035850e-09 -1.0602784e-08 2.7701880e-08 3.3158908e-08
6.3472222e+00 2.9036569e-09 2.1548843e-10 -3.4852978e-10 -2.3469783e-10 3.2500767e-10 -6.8308195e-10 1.2740434e-07 -1.0262922e-09 6.2504523e-09 -1.0619427e-08 2.7973169e-08 3.3107229e-08
6.3511111e+00 2.9035651e-09 8.7797636e-10 7.5024888e-10 9.2042713e-11 2.0003329e-09 2.4011956e-10 1.2803343e-07 -8.0574803e-10 6.3216555e-09 -1.0651718e-08 2.8275290e-08 3.3069017e-08
6.3547222e+00 2.9034798e-09 9.6344393e-10 -9.2988138e-11 -3.9010840e-10 7.8847005e-10 -5.9284853e-10 1.2900155e-07 -4.8752586e-10 6.4478975e-09 -1.0765264e-08 2.8396676e-08 3.3037718e-08
6.3602778e+00 2.9052293e-09 7.6359074e-10 8.5043995e-10 -2.9116840e-10 -6.0152966e-11 4.0505905e-10 1.2963179e-07 -3.2297622e-10 6.6502645e-09 -1.0758950e-08 2.8332073e-08 3.3334587e-08
6.3638889e+00 2.9123017e-09 6.1030655e-10 1.0175629e-09 3.4945523e-10 -5.3618469e-10 2.3352626e-09 1.3026355e-07 -6.5877525e-11 6.7758817e-09 -1.0895600e-08 2.8274738e-08 3.3605705e-08
6.3675000e+00 2.9193741e-09 1.5363235e-09 1.4198088e-10 -1.6108461e-09 6.9452416e-12 1.6737089e-10 1.3089685e-07 2.1128060e-10 6.8280514e-09 -1.1115636e-08 2.8359436e-08 3.3849439e-08
6.3711111e+00 2.9264465e-09 7.7779153e-10 3.3958570e-10 -4.2025083e-10 7.7487472e-10 2.0824794e-09 1.3158057e-07 3.7846545e-10 6.9328918e-09 -1.1128350e-08 2.8409883e-08 3.3821330e-08
6.3750000e+00 2.9340629e-09 5.1840165e-10 5.5904633e-10 3.1126775e-10 -3.4246702e-10 -2.3234119e-09 1.3221789e-07 6.1995956e-10 6.9380815e-09 -1.1081785e-08 2.8427362e-08 3.3561531e-08
6.3786111e+00 2.9488860e-09 1.4979388e-09 -5.1114090e-10 1.1856363e-10 5.0381312e-10 -7.4736566e-11 1.3285874e-07 7.7807862e-10 6.8348429e-09 -1.0958205e-08 2.8570883e-08 3.3455412e-08
6.3822222e+00 2.9666601e-09 -1.7773329e-10 -4.4183130e-10 1.0221759e-09 8.2099610e-10 -9.0482153e-10 1.3350345e-07 8.7234221e-10 6.8774379e-09 -1.0929630e-08 2.8656894e-08 3.3277647e-08
6.3858333e+00 2.9844342e-09 9.6478139e-10 8.3501626e-10 -7.5840936e-10 -2.7049592e-11 -7.3608198e-10 1.3420205e-07 1.1442174e-09 6.9519378e-09 -1.1141025e-08 2.8648900e-08 3.3018687e-08
6.3897222e+00 3.0035756e-09 1.1430801e-09 -1.9644615e-10 -1.0535445e-09 -4.1473329e-11 -1.4835809e-09 1.3485467e-07 1.2599697e-09 6.9746788e-09 -1.1420169e-08 2.8706746e-08 3.2877886e-08
6.3933333e+00 3.0206674e-09 -1.7661282e-10 4.0636292e-10 -1.5231654e-09 5.7543821e-10 1.8387805e-10 1.3551068e-07 1.2590669e-09 7.0545615e-09 -1.1551799e-08 2.8769212e-08 3.2963245e-08
6.3969444e+00 3.0347658e-09 1.6907456e-10 3.3101631e-10 3.0811939e-10 1.1683895e-12 6.0405290e-10 1.3616974e-07 1.4060789e-09 7.1663704e-09 -1.1576343e-08 2.8828382e-08 3.2833041e-08
6.4005556e+00 3.0488643e-09 1.0583937e-09 7.0106558e-10 -5.3468539e-10 5.4501788e-10 -1.8059379e-09 1.3683185e-07 1.5328202e-09 7.3701293e-09 -1.1614471e-08 2.8969354e-08 3.2613527e-08
6.4041667e+00 3.0629628e-09 -1.7503625e-13 1.1797857e-09 1.8273609e-10 7.5626246e-10 -2.2034007e-10 1.3754832e-07 1.7572543e-09 7.5541044e-09 -1.1614767e-08 2.9114075e-08 3.2805989e-08
6.4080556e+00 3.0781458e-09 1.7402247e-09 3.9714471e-10 -1.8527008e-10 4.8420150e-10 1.8700111e-09 1.3821731e-07 1.9758925e-09 7.7693169e-09 -1.1632787e-08 2.9298844e-08 3.3031001e-08
6.4116667e+00 3.0971926e-09 8.5280331e-11 1.5894306e-09 1.8927839e-11 1.2213628e-09 2.0702836e-10 1.3925528e-07 2.0953508e-09 7.9236843e-09 -1.1746136e-08 2.9503997e-08 3.3349628e-08
6.4172222e+00 3.1306480e-09 5.6303603e-10 -6.6322566e-10 -6.9901819e-10 9.5546670e-12 1.7047305e-09 1.3993595e-07 2.2427032e-09 7.9197660e-09 -1.1828486e-08 2.9523675e-08 3.3701856e-08
6.4208333e+00 3.1523940e-09 6.6727434e-10 6.2705639e-10 -6.1139576e-11 1.7208764e-10 1.5466028e-09 1.4062132e-07 2.5092616e-09 7.9968642e-09 -1.1970405e-08 2.9582563e-08 3.3766250e-08
6.4244444e+00 3.1741400e-09 1.5583386e-09 8.4618792e-11 -1.2488824e-09 3.7149336e-10 -9.5218972e-10 1.4135790e-07 2.7265973e-09 8.0732291e-09 -1.2074193e-08 2.9563011e-08 3.3631488e-08
6.4283333e+00 3.1393846e-09 1.2667581e-10 5.6993803e-10 3.5927438e-10 -5.3908518e-10 -2.0291198e-10 1.4203071e-07 2.8166271e-09 8.2044959e-09 -1.2143368e-08 2.9602404e-08 3.3615212e-08
6.4319444e+00 3.0712183e-09 6.2502273e-10 6.4175535e-10 -9.9781603e-10 9.0271953e-10 5.2671691e-11 1.4268876e-07 3.1216101e-09 8.3992703e-09 -1.2182781e-08 2.9782799e-08 3.3717151e-08
6.4355556e+00 3.0030521e-09 1.9214142e-09 1.1561618e-09 6.3400711e-10 7.6246272e-10 8.8829823e-10 1.4333204e-07 3.4675049e-09 8.6328021e-09 -1.2096737e-08 2.9952579e-08 3.4001577e-08
6.4391667e+00 2.9348858e-09 9.6661336e-10 9.9951607e-10 1.6023903e-10 8.0473599e-10 1.7371788e-09 1.4396069e-07 3.6942726e-09 8.8223946e-09 -1.2060253e-08 3.0050500e-08 3.4178729e-08
6.4427778e+00 2.8680580e-09 9.2676999e-10 7.5056893e-10 1.7654247e-10 9.9149827e-11 -1.0193772e-10 1.4462670e-07 3.9727322e-09 9.1110853e-09 -1.2003236e-08 3.0131292e-08 3.4116212e-08
6.4466667e+00 2.8405633e-09 1.2321422e-09 1.7239237e-09 3.1217128e-10 5.9335574e-10 -4.3391921e-10 1.4523938e-07 4.2160315e-09 9.3915300e-09 -1.2005995e-08 3.0164185e-08 3.4049687e-08
6.4502778e+00 2.8150325e-09 7.9927081e-10 8.6479657e-10 -3.3763621e-10 -2.8972746e-10 -1.8015924e-10 1.4584654e-07 4.6064766e-09 9.5002767e-09 -1.2083978e-08 3.0233929e-08 3.4182835e-08
6.4538889e+00 2.7895017e-09 2.4607267e-09 1.3901966e-10 -3.8221012e-10 9.3351646e-10 1.4092194e-09 1.4644817e-07 4.9657917e-09 9.5810642e-09 -1.2239903e-08 3.0401236e-08 3.4307288e-08
6.4575000e+00 2.7639709e-09 5.3935322e-10 6.0671058e-10 -1.0570960e-09 6.1085432e-10 -2.6041834e-10 1.4709174e-07 5.2823660e-09 9.7143317e-09 -1.2353310e-08 3.0449521e-08 3.4325011e-08
6.4613889e+00 2.7523585e-09 1.9150625e-09 5.3558208e-10 8.5035474e-11 -1.9697818e-10 4.1232477e-10 1.4768834e-07 5.6457802e-09 9.8195929e-09 -1.2335659e-08 3.0477106e-08 3.4730557e-08
6.4650000e+00 2.7547010e-09 1.1192422e-09 4.3605927e-10 7.7894862e-11 4.5160210e-10 3.3311791e-09 1.4828544e-07 5.9444868e-09 9.8431865e-09 -1.2369603e-08 3.0477334e-08 3.5236300e-08
6.4686111e+00 2.7570436e-09 1.3747906e-09 -2.1827211e-10 -3.9121926e-10 -4.4949586e-10 1.3372150e-09 1.4888306e-07 6.1703172e-09 9.9995967e-09 -1.2478400e-08 3.0523543e-08 3.5562119e-08
6.4722222e+00 2.7593862e-09 5.1076715e-10 1.6620592e-09 -6.1306400e-10 8.7604303e-10 1.6703475e-09 1.4980418e-07 6.4992442e-09 1.0290980e-08 -1.2668403e-08 3.0685080e-08 3.5952888e-08
6.4777778e+00 2.7673663e-09 1.2743641e-09 8.6240890e-11 -5.2695057e-10 9.3179997e-11 6.7426866e-10 1.5045131e-07 6.7716615e-09 1.0263781e-08 -1.2638114e-08 3.0772424e-08 3.5954699e-08
6.4816667e+00 2.7794551e-09 8.3770197e-10 -3.1938016e-10 7.8656407e-10 6.5547768e-10 -6.5874733e-10 1.5105474e-07 7.0894063e-09 1.0268613e-08 -1.2566534e-08 3.0953601e-08 3.6100896e-08
6.4852778e+00 2.7906803e-09 1.8152887e-09 3.6398343e-10 -1.2582230e-10 1.0169307e-09 2.0082553e-09 1.5166061e-07 7.5278628e-09 1.0368672e-08 -1.2615634e-08 3.1148264e-08 3.6329288e-08
6.4888889e+00 2.8019055e-09 1.8455775e-09 5.5963802e-10 -3.2740733e-10 7.7995501e-10 9.9982037e-11 1.5226890e-07 7.6806651e-09 1.0444456e-08 -1.2636631e-08 3.1372612e-08 3.6323749e-08
6.4925000e+00 2.8131308e-09 -5.6976363e-10 1.3990746e-10 1.3358547e-10 1.2909510e-09 -1.5111323e-10 1.5292762e-07 7.7547578e-09 1.0582610e-08 -1.2540010e-08 3.1518125e-08 3.6347463e-08
6.4963889e+00 2.8329951e-09 1.1442079e-09 1.0442748e-09 6.9459288e-10 -4.3696047e-11 3.5437845e-10 1.5354347e-07 8.1183669e-09 1.0659380e-08 -1.2594660e-08 3.1502382e-08 3.6306965e-08
6.5000000e+00 2.8517616e-09 1.8917241e-09 -3.3563131e-10 -1.1990526e-09 -1.0162280e-10 -7.2820830e-10 1.5416338e-07 8.5254330e-09 1.0763605e-08 -1.2812718e-08 3.1436908e-08 3.6403062e-08
6.5036111e+00 2.8705281e-09 1.5070498e-09 1.2977095e-09 -8.1379128e-10 -5.0275389e-10 1.6152573e-09 1.5478736e-07 8.8790959e-09 1.0997776e-08 -1.2880168e-08 3.1406167e-08 3.6563323e-08
6.5072222e+00 2.8892945e-09 1.4458366e-09 8.6387094e-10 1.9118161e-10 2.1898988e-10 -1.3592730e-10 1.5546368e-07 9.1490782e-09 1.1111741e-08 -1.2840205e-08 3.1500467e-08 3.6706895e-08
6.5111111e+00 2.9076818e-09 6.4734945e-10 1.1296844e-10 1.5135678e-10 5.8929945e-10 1.3665457e-09 1.5609531e-07 9.3900979e-09 1.1142922e-08 -1.2834316e-08 3.1611209e-08 3.7030825e-08
6.5147222e+00 2.9227469e-09 1.3650300e-09 1.7485857e-10 -9.6997642e-11 4.3293173e-10 1.6235773e-09 1.5673020e-07 9.6798655e-09 1.1148145e-08 -1.2672963e-08 3.1687498e-08 3.7454865e-08
6.5183333e+00 2.9378121e-09 1.0543670e-09 -1.2664915e-10 1.5864140e-09 2.7126877e-10 2.2906356e-09 1.5736836e-07 1.0033574e-08 1.1180368e-08 -1.2447667e-08 3.1778552e-08 3.7906532e-08
6.5219444e+00 2.9528772e-09 1.8989005e-09 4.2409273e-10 4.9323742e-10 5.6923497e-10 1.8786004e-09 1.5805925e-07 1.0536548e-08 1.1247154e-08 -1.2403714e-08 3.1942080e-08 3.7975727e-08
6.5258333e+00 2.9691013e-09 2.0006850e-09 1.4835786e-10 -1.1649668e-10 8.3243416e-10 -1.2855015e-09 1.5870426e-07 1.0927531e-08 1.1258169e-08 -1.2476150e-08 3.2159332e-08 3.7877805e-08
6.5294444e+00 2.9848173e-09 1.2638049e-09 -4.6679637e-11 -5.5214641e-10 1.1729719e-09 3.8160580e-10 1.5970324e-07 1.1352186e-08 1.1300380e-08 -1.2503026e-08 3.2480417e-08 3.8186657e-08
6.5350000e+00 3.0090441e-09 1.0408549e-09 2.9994328e-10 3.9089201e-10 7.5353433e-10 1.4715095e-09 1.6035691e-07 1.1567176e-08 1.1519882e-08 -1.2521627e-08 3.2507933e-08 3.8388285e-08
6.5386111e+00 3.0247916e-09 7.5418755e-10 1.7262308e-09 -5.6258952e-10 -4.9953790e-10 3.8967156e-10 1.6101398e-07 1.1875046e-08 1.1832255e-08 -1.2535287e-08 3.2530515e-08 3.8401432e-08
6.5422222e+00 3.0405391e-09 1.8163570e-09 1.1572161e-09 4.3649702e-10 7.0798941e-10 -2.6831545e-10 1.6172792e-07 1.2221620e-08 1.2239038e-08 -1.2561716e-08 3.2736675e-08 3.8543019e-08
6.5461111e+00 3.0789551e-09 8.7064710e-10 2.3294946e-09 -6.6303694e-10 1.0590938e-09 1.4819138e-09 1.6239917e-07 1.2507986e-08 1.2577659e-08 -1.2633837e-08 3.2854111e-08 3.8837048e-08
6.5497222e+00 3.1171976e-09 1.5203522e-09 7.9623714e-10 -2.6925174e-12 2.4929671e-11 1.2322039e-09 1.6307871e-07 1.2755699e-08 1.2783624e-08 -1.2549825e-08 3.2891487e-08 3.9140100e-08
6.5533333e+00 3.1554402e-09 5.4790874e-10 1.1049794e-09 7.7818791e-10 3.2008211e-10 1.5651940e-09 1.6381978e-07 1.2842638e-08 1.3057359e-08 -1.2486579e-08 3.2940055e-08 3.9330753e-08
6.5572222e+00 3.1966244e-09 1.2613684e-10 1.2413234e-09 -2.3608066e-10 9.6213888e-11 6.8978877e-11 1.6451647e-07 1.3103263e-08 1.3356885e-08 -1.2379716e-08 3.2964508e-08 3.9229029e-08
6.5608333e+00 3.2343568e-09 2.0499325e-09 1.5235286e-09 1.2225082e-09 1.2950098e-10 -1.0079744e-09 1.6522126e-07 1.3569781e-08 1.3658545e-08 -1.2311709e-08 3.2954217e-08 3.9344579e-08
6.5644444e+00 3.2713707e-09 1.8452335e-09 1.2610229e-09 -5.9474967e-10 -2.2449260e-10 2.0745968e-09 1.6593407e-07 1.3942795e-08 1.3771249e-08 -1.2311663e-08 3.3017328e-08 3.9677469e-08
6.5680556e+00 3.3083845e-09 1.2692225e-09 -2.2067294e-10 5.9517207e-10 8.0705635e-10 9.9823224e-10 1.6671067e-07 1.4189171e-08 1.3791558e-08 -1.2206260e-08 3.3221164e-08 3.9929986e-08
6.5719444e+00 3.3482456e-09 6.4094552e-10 3.9475030e-10 3.0828368e-10 9.4011363e-10 1.1661995e-09 1.6744014e-07 1.4447913e-08 1.3858987e-08 -1.2219189e-08 3.3306156e-08 4.0281963e-08
6.5755556e+00 3.3852595e-09 1.5194007e-09 2.2766314e-10 -4.2763286e-10 -1.5557899e-10 2.0828176e-09 1.6817672e-07 1.4724973e-08 1.4026100e-08 -1.2222838e-08 3.3377785e-08 4.0589926e-08
6.5791667e+00 3.4139679e-09 7.9390096e-10 1.3149220e-09 3.9395364e-10 8.1677020e-10 7.5991480e-10 1.6891940e-07 1.4929296e-08 1.4277533e-08 -1.2145287e-08 3.3556193e-08 4.0898625e-08
6.5827778e+00 3.4415078e-09 9.1207411e-10 1.0059964e-09 3.2189856e-10 8.3007973e-10 2.0896151e-09 1.6972587e-07 1.5254417e-08 1.4430507e-08 -1.2081626e-08 3.3588158e-08 4.1065715e-08
6.5866667e+00 3.4711662e-09 1.6086096e-09 3.0521514e-10 2.2377409e-10 -5.5609767e-10 -6.5741588e-10 1.7048094e-07 1.5642473e-08 1.4433740e-08 -1.2024228e-08 3.3574197e-08 4.1094913e-08
6.5902778e+00 3.4987062e-09 1.6314417e-09 -2.7537154e-10 3.0605223e-10 4.2722968e-10 9.2694011e-10 1.7165689e-07 1.6101405e-08 1.4461020e-08 -1.1846876e-08 3.3697631e-08 4.1460402e-08
6.5958333e+00 3.5569640e-09 8.5924278e-10 4.3905018e-10 7.5806087e-10 3.1337345e-10 1.2659928e-09 1.7243251e-07 1.6285803e-08 1.4587248e-08 -1.1732067e-08 3.3824679e-08 4.1662603e-08
6.5994444e+00 3.6026324e-09 6.8037962e-10 7.2613178e-10 3.0171407e-10 8.5937500e-10 6.0047643e-10 1.7321803e-07 1.6555309e-08 1.4672763e-08 -1.1673225e-08 3.3912640e-08 4.1902061e-08
6.6030556e+00 3.6483008e-09 1.5698475e-09 6.3235430e-11 2.4144308e-10 -4.7425015e-11 1.6099056e-09 1.7401344e-07 1.6795303e-08 1.4825215e-08 -1.1574546e-08 3.4023226e-08 4.2133490e-08
6.6066667e+00 3.6939692e-09 4.3396410e-10 1.3440134e-09 6.6943935e-10 1.0682169e-09 5.2636388e-10 1.7488068e-07 1.7090278e-08 1.5095420e-08 -1.1445054e-08 3.4117284e-08 4.2217712e-08
6.6105556e+00 3.7394904e-09 1.8529901e-09 9.7202469e-10 4.4048549e-10 -2.6200492e-10 1.9553515e-10 1.7569468e-07 1.7391426e-08 1.5218348e-08 -1.1275400e-08 3.4220392e-08 4.2287531e-08
6.6141667e+00 3.7743278e-09 6.6142521e-10 1.6270315e-10 1.1255584e-09 1.2137700e-09 4.4895363e-10 1.7651622e-07 1.7643301e-08 1.5273702e-08 -1.1207935e-08 3.4416272e-08 4.2638325e-08
6.6177778e+00 3.8091653e-09 1.4415913e-09 3.4825756e-10 -5.0280745e-10 5.9435381e-10 2.7891381e-09 1.7734532e-07 1.7998141e-08 1.5259994e-08 -1.1207217e-08 3.4531614e-08 4.2935903e-08
6.6213889e+00 3.8440027e-09 1.5211241e-09 -4.7479869e-10 5.0943501e-10 4.7034247e-10 -4.2257318e-11 1.7824663e-07 1.8304076e-08 1.5382603e-08 -1.1194411e-08 3.4555852e-08 4.2974494e-08
6.6252778e+00 3.8815200e-09 8.5080917e-10 1.5257335e-09 -3.9966875e-10 -2.6259197e-10 3.7302964e-10 1.7909215e-07 1.8561656e-08 1.5576022e-08 -1.1355646e-08 3.4456316e-08 4.2974306e-08
6.6288889e+00 3.9233236e-09 1.2998379e-09 2.5967280e-10 -1.0886569e-09 -6.5619949e-10 -3.7476489e-10 1.7994692e-07 1.8966212e-08 1.5711947e-08 -1.1516695e-08 3.4420046e-08 4.2947969e-08
6.6325000e+00 3.9668759e-09 2.0779790e-09 9.9501808e-10 -3.9794384e-10 3.2139823e-10 1.3165941e-10 1.8081113e-07 1.9291273e-08 1.5913917e-08 -1.1461905e-08 3.4361419e-08 4.3030887e-08
6.6361111e+00 4.0104282e-09 6.3609334e-10 8.6932659e-10 9.0369008e-10 -8.6257064e-10 6.3373743e-10 1.8175237e-07 1.9568241e-08 1.6080295e-08 -1.1479081e-08 3.4238804e-08 4.3149908e-08
6.6400000e+00 4.0573308e-09 1.5112575e-09 5.5676255e-10 -1.0509082e-09 -1.8841162e-10 3.8644006e-10 1.8263637e-07 1.9874170e-08 1.6146469e-08 -1.1555950e-08 3.4199272e-08 4.3350860e-08
6.6436111e+00 4.1026599e-09 1.0430802e-09 5.4076542e-11 3.4134450e-10 -1.7649910e-10 1.4685059e-09 1.8353073e-07 2.0133224e-08 1.6235525e-08 -1.1529171e-08 3.4183598e-08 4.3561385e-08
6.6472222e+00 4.1530263e-09 1.1198713e-09 7.6797903e-10 -9.4154092e-11 3.1817916e-11 4.7479622e-10 1.8492799e-07 2.0460507e-08 1.6215905e-08 -1.1602125e-08 3.4264373e-08 4.3928151e-08
6.6527778e+00 4.2305129e-09 6.5633938e-10 -8.8569956e-10 -3.4356742e-10 4.5283286e-10 1.7257989e-09 1.8585006e-07 2.0755123e-08 1.6128835e-08 -1.1592648e-08 3.4380923e-08 4.4248800e-08
6.6563889e+00 4.2808793e-09 1.8035412e-09 8.1981726e-11 4.3104556e-10 6.2300934e-10 1.2340425e-09 1.8685492e-07 2.1063355e-08 1.6146498e-08 -1.1594599e-08 3.4602518e-08 4.4449016e-08
6.6602778e+00 4.3322166e-09 5.8619248e-10 6.9416097e-11 -4.4776344e-10 1.2763733e-09 4.8209729e-10 1.8779782e-07 2.1327072e-08 1.6229867e-08 -1.1731549e-08 3.4815876e-08 4.4626673e-08
6.6638889e+00 4.3714428e-09 1.6157004e-09 7.0014095e-10 -8.1639583e-10 6.9308456e-10 1.1578135e-09 1.8874921e-07 2.1657013e-08 1.6344462e-08 -1.1914946e-08 3.4933633e-08 4.4822776e-08
6.6675000e+00 4.4106690e-09 1.1391174e-09 3.5766302e-10 -8.7649617e-10 3.9390600e-10 6.5236267e-10 1.8970911e-07 2.1958894e-08 1.6383735e-08 -1.1834306e-08 3.4906618e-08 4.5037112e-08
6.6711111e+00 4.4498953e-09 1.3814256e-09 4.8575589e-12 1.6208677e-09 -6.4327387e-10 1.3261229e-09 1.9075234e-07 2.2416280e-08 1.6342328e-08 -1.1760279e-08 3.4780979e-08 4.5045298e-08
6.6750000e+00 4.4921389e-09 2.1647048e-09 -3.5977693e-10 -9.8635162e-10 -4.3363013e-10 -1.2559562e-09 1.9173021e-07 2.2831985e-08 1.6263691e-08 -1.1753708e-08 3.4719935e-08 4.4620485e-08
6.6786111e+00 4.5343291e-09 1.3062012e-09 -3.6610306e-10 1.0470015e-09 -1.2985556e-10 -2.6653912e-09 1.9271734e-07 2.3133176e-08 1.6253961e-08 -1.1626120e-08 3.4706922e-08 4.4386444e-08
6.6822222e+00 4.5776605e-09 1.2085798e-09 2.7628645e-10 1.3073744e-10 9.7404235e-12 5.0501015e-10 1.9379091e-07 2.3361573e-08 1.6374452e-08 -1.1820443e-08 3.4812118e-08 4.4504978e-08
6.6861111e+00 4.6243251e-09 5.6219187e-10 7.5649600e-10 -1.7963652e-09 8.9193972e-10 5.1099495e-10 1.9479754e-07 2.3617106e-08 1.6581400e-08 -1.1916467e-08 3.5015125e-08 4.4633902e-08
6.6897222e+00 4.6676565e-09 1.5713622e-09 1.1537875e-09 9.0998574e-10 9.8197196e-10 6.7907540e-10 1.9581407e-07 2.3892205e-08 1.6855168e-08 -1.1889131e-08 3.5204145e-08 4.4826383e-08
6.6933333e+00 4.7156844e-09 7.2556252e-10 1.3733028e-09 -6.5765131e-10 7.6282648e-10 1.0976692e-09 1.9684327e-07 2.4103508e-08 1.7092277e-08 -1.1937742e-08 3.5414801e-08 4.4947398e-08
6.6969444e+00 4.7846063e-09 1.0387022e-09 8.1539858e-10 2.0893348e-10 1.1816885e-09 1.9396261e-11 1.9796833e-07 2.4439847e-08 1.7319497e-08 -1.1827394e-08 3.5465105e-08 4.5116999e-08
6.7008333e+00 4.8588298e-09 1.5689443e-09 1.1321995e-09 7.3691235e-10 -7.5051620e-10 1.4343278e-09 1.9902855e-07 2.4712422e-08 1.7647182e-08 -1.1864708e-08 3.5456553e-08 4.5401513e-08
6.7044444e+00 4.9277517e-09 7.0690622e-10 1.8925864e-09 -1.0813509e-09 6.7157947e-10 1.1919561e-09 2.0010369e-07 2.5076515e-08 1.7902548e-08 -1.1898523e-08 3.5633109e-08 4.5597153e-08
6.7080556e+00 4.9966736e-09 2.3330661e-09 4.6463531e-10 7.6920647e-10 9.5816406e-10 6.1394884e-10 2.0178340e-07 2.5874508e-08 1.7799356e-08 -1.1775292e-08 3.5917018e-08 4.5926851e-08
6.7136111e+00 5.0815670e-09 1.9977485e-09 -1.0837862e-09 -2.9820794e-11 7.4529161e-10 1.3642403e-09 2.0288994e-07 2.6343285e-08 1.7770989e-08 -1.1747553e-08 3.6040491e-08 4.6141320e-08
6.7172222e+00 5.1326236e-09 1.9162848e-09 8.2193400e-10 2.8588102e-10 3.9445628e-10 6.1546993e-10 2.0400754e-07 2.6832074e-08 1.7812431e-08 -1.1768992e-08 3.6117844e-08 4.6265829e-08
6.7208333e+00 5.1836802e-09 2.1648260e-09 -4.3938971e-10 -4.8377907e-10 3.1957521e-10 5.3384790e-10 2.0522348e-07 2.7272325e-08 1.7773779e-08 -1.1847403e-08 3.6171289e-08 4.6332637e-08
6.7247222e+00 5.2386641e-09 1.2484600e-09 1.0808876e-10 -1.8831561e-10 1.3852712e-10 3.8791144e-11 2.0636506e-07 2.7542075e-08 1.7840667e-08 -1.1873347e-08 3.6190760e-08 4.6377631e-08
6.7283333e+00 5.2990081e-09 1.0038022e-09 5.0933621e-10 -5.1170275e-11 4.1203916e-11 3.7653332e-10 2.0752027e-07 2.7767440e-08 1.7958288e-08 -1.1886940e-08 3.6294198e-08 4.6504760e-08
6.7319444e+00 5.3644681e-09 8.7787016e-10 5.7639530e-10 -7.4307030e-11 9.1360360e-10 7.9696908e-10 2.0868966e-07 2.8000055e-08 1.8102445e-08 -1.1852312e-08 3.6455475e-08 4.6568873e-08
6.7355556e+00 5.4299280e-09 1.0643350e-09 7.5428217e-10 3.9395651e-10 5.7511264e-10 -2.0515627e-10 2.0996487e-07 2.8304345e-08 1.8348592e-08 -1.1930167e-08 3.6598311e-08 4.6629043e-08
6.7394444e+00 5.5004234e-09 1.2948398e-09 1.3555542e-09 -1.0612925e-09 6.4919272e-10 7.2090041e-10 2.1116370e-07 2.8699049e-08 1.8507115e-08 -1.2081629e-08 3.6710717e-08 4.6767194e-08
6.7430556e+00 5.5656940e-09 2.0007188e-09 1.0773714e-10 -3.3681882e-10 3.8840336e-10 5.5434014e-10 2.1237650e-07 2.9147029e-08 1.8549051e-08 -1.2044515e-08 3.6904074e-08 4.7004781e-08
6.7466667e+00 5.6293707e-09 1.7396656e-09 2.7936154e-10 6.7941459e-10 1.3964341e-09 1.6387652e-09 2.1360309e-07 2.9487058e-08 1.8703792e-08 -1.2036340e-08 3.6946332e-08 4.7260484e-08
6.7502778e+00 5.6930475e-09 1.0993851e-09 1.1490178e-09 -6.0395386e-10 -1.0063605e-09 7.2157632e-10 2.1484348e-07 2.9839447e-08 1.8920063e-08 -1.2137714e-08 3.6780782e-08 4.7191444e-08
6.7538889e+00 5.7567242e-09 1.8428648e-09 8.4732541e-10 -3.3180441e-10 -5.2179362e-10 -1.3588698e-09 2.1619472e-07 3.0120148e-08 1.9161398e-08 -1.2132583e-08 3.6676001e-08 4.7079111e-08
6.7577778e+00 5.8252992e-09 3.3342396e-10 1.2212602e-09 3.7578383e-10 -3.7633371e-10 3.9601470e-10 2.1746484e-07 3.0287771e-08 1.9316727e-08 -1.2082515e-08 3.6635766e-08 4.7210825e-08
6.7613889e+00 5.8989151e-09 1.0661366e-09 2.1254567e-10 8.6381968e-11 4.9368449e-12 8.1980538e-10 2.1875174e-07 3.0671805e-08 1.9382962e-08 -1.2082569e-08 3.6729370e-08 4.7334415e-08
6.7650000e+00 5.9801022e-09 2.1403275e-09 3.9885880e-10 -8.6883968e-11 8.5910028e-10 3.2102295e-10 2.2076592e-07 3.1369513e-08 1.9516590e-08 -1.2062222e-08 3.7042394e-08 4.7289005e-08
6.7705556e+00 6.1050054e-09 1.6462300e-09 4.0290902e-10 2.0896717e-10 1.0190397e-09 -5.9348046e-10 2.2209747e-07 3.1672178e-08 1.9647859e-08 -1.1998567e-08 3.7184069e-08 4.7142550e-08
6.7741667e+00 6.1861925e-09 8.8085226e-10 8.0880396e-10 3.7861507e-10 2.8873115e-10 -7.5841546e-10 2.2355115e-07 3.2070013e-08 1.9778478e-08 -1.1864876e-08 3.7308728e-08 4.6956280e-08
6.7780556e+00 6.2739754e-09 2.2035859e-09 3.1078999e-10 7.6731310e-10 7.7977783e-10 -8.3818499e-10 2.2491938e-07 3.2516235e-08 1.9858230e-08 -1.1770438e-08 3.7504713e-08 4.6928480e-08
6.7816667e+00 6.3557804e-09 1.5221106e-09 4.2538040e-10 1.0441808e-10 1.0293144e-09 5.8157148e-10 2.2630532e-07 3.2917363e-08 1.9985494e-08 -1.1855422e-08 3.7649988e-08 4.6991539e-08
6.7852778e+00 6.4375854e-09 1.8270901e-09 7.4936148e-10 -8.8888143e-10 3.1168040e-10 5.1392960e-13 2.2770900e-07 3.3446103e-08 2.0119336e-08 -1.2003972e-08 3.7856058e-08 4.7046658e-08
6.7888889e+00 6.5193904e-09 2.5875923e-09 4.8610740e-10 -4.8235416e-10 1.5905105e-09 5.0827725e-10 2.2924041e-07 3.4002974e-08 2.0344183e-08 -1.2014125e-08 3.8163885e-08 4.7213241e-08
6.7927778e+00 6.6070470e-09 1.7298603e-09 1.4411548e-09 3.9533341e-10 1.0480009e-09 9.1957447e-10 2.3067915e-07 3.4354269e-08 2.0521211e-08 -1.2013186e-08 3.8349565e-08 4.7241496e-08
6.7963889e+00 6.6735708e-09 1.2032495e-09 1.9294339e-10 -3.8666509e-10 6.6597302e-10 -6.5876127e-10 2.3213229e-07 3.4637735e-08 2.0715943e-08 -1.2098579e-08 3.8460209e-08 4.7388343e-08
6.8000000e+00 6.7400946e-09 1.1635391e-09 1.6045815e-09 -4.0158583e-10 3.5535615e-10 2.0142745e-09 2.3359986e-07 3.4839265e-08 2.0909987e-08 -1.2183990e-08 3.8349533e-08 4.7725580e-08
6.8036111e+00 6.8066184e-09 5.1911825e-10 1.8659317e-10 -3.8682392e-10 -1.3769787e-09 1.0986838e-09 2.3519642e-07 3.5038606e-08 2.0946201e-08 -1.2222257e-08 3.8268276e-08 4.7904849e-08
6.8075000e+00 6.8782594e-09 1.0263866e-09 1.2381286e-10 5.8824082e-11 6.8048807e-10 4.3790655e-10 2.3669472e-07 3.5379123e-08 2.0999249e-08 -1.2240288e-08 3.8448042e-08 4.8053797e-08
6.8111111e+00 6.9521205e-09 1.8167356e-09 3.6586134e-10 -2.2526266e-10 9.7889113e-10 9.3700135e-10 2.3820984e-07 3.5765559e-08 2.1112822e-08 -1.2331545e-08 3.8667948e-08 4.8211947e-08
6.8147222e+00 7.0336069e-09 1.4097919e-09 6.8250729e-10 -6.1710819e-10 1.0510081e-09 5.2284135e-10 2.3974261e-07 3.6179569e-08 2.1218581e-08 -1.2316936e-08 3.8844346e-08 4.8262378e-08
6.8183333e+00 7.1150933e-09 2.0469593e-09 2.9373205e-10 7.5195497e-10 5.7728152e-10 -5.7322655e-11 2.4141304e-07 3.6636345e-08 2.1273633e-08 -1.2280044e-08 3.8918278e-08 4.8259257e-08
6.8222222e+00 7.2028479e-09 1.4944468e-09 1.7814464e-10 -4.3573109e-10 5.6420924e-11 3.0566716e-11 2.4298248e-07 3.6983111e-08 2.1358821e-08 -1.2460946e-08 3.8886851e-08 4.8284483e-08
6.8258333e+00 7.2843343e-09 1.4008493e-09 6.0820231e-10 -1.2341377e-09 -3.4651105e-10 2.0229310e-10 2.4542899e-07 3.7600327e-08 2.1612769e-08 -1.2781179e-08 3.8989942e-08 4.8379243e-08
6.8313889e+00 7.3946932e-09 1.9488691e-09 9.1548685e-10 -6.8725808e-10 9.6505239e-10 3.6626691e-10 2.4703891e-07 3.8010764e-08 2.1837284e-08 -1.2945676e-08 3.9113540e-08 4.8441496e-08
6.8350000e+00 7.4661103e-09 1.4780466e-09 1.1569549e-09 -8.3118160e-10 1.7585461e-10 2.0837241e-10 2.4866430e-07 3.8314314e-08 2.2125964e-08 -1.3156769e-08 3.9089902e-08 4.8378116e-08
6.8386111e+00 7.5375274e-09 1.0564284e-09 1.5077870e-09 -1.1173656e-09 -3.9405192e-10 -7.9341419e-10 2.5043203e-07 3.8766447e-08 2.2440207e-08 -1.3403669e-08 3.9147376e-08 4.8475767e-08
6.8425000e+00 7.6144381e-09 2.4489829e-09 1.1857237e-09 -9.9892484e-10 8.8668762e-10 1.6304183e-09 2.5209087e-07 3.9297231e-08 2.2650533e-08 -1.3374445e-08 3.9262174e-08 4.8802132e-08
6.8461111e+00 7.6979507e-09 1.9827664e-09 7.5575159e-10 1.2686890e-09 1.7298563e-10 1.3821874e-09 2.5376788e-07 3.9705530e-08 2.2884694e-08 -1.3112572e-08 3.9219617e-08 4.9174290e-08
6.8497222e+00 7.7820781e-09 1.4263029e-09 1.4057318e-09 1.1485994e-09 -5.6581824e-10 2.0531170e-09 2.5546311e-07 4.0045329e-08 2.3133369e-08 -1.2972027e-08 3.9282599e-08 4.9421202e-08
6.8533333e+00 7.8662055e-09 1.4108231e-09 8.8973113e-10 1.4873815e-10 1.1471869e-09 2.2606576e-10 2.5717657e-07 4.0438016e-08 2.3234118e-08 -1.2953948e-08 3.9475625e-08 4.9541928e-08
6.8569444e+00 7.9503329e-09 1.8678982e-09 4.0253961e-11 1.8145664e-11 6.3459143e-10 8.8832983e-10 2.5904297e-07 4.1041885e-08 2.3303477e-08 -1.2884786e-08 3.9610700e-08 4.9692197e-08
6.8608333e+00 8.0474190e-09 2.8139210e-09 5.5425069e-10 5.7467237e-10 5.2319291e-10 3.9969373e-10 2.6079739e-07 4.1629913e-08 2.3534220e-08 -1.2864969e-08 3.9702802e-08 4.9842180e-08
6.8644444e+00 8.1472524e-09 2.0957901e-09 1.5756855e-09 -3.9174299e-10 3.2698853e-10 9.8476397e-10 2.6257345e-07 4.2074746e-08 2.3750026e-08 -1.2916045e-08 3.9763855e-08 5.0272304e-08
6.8680556e+00 8.2470859e-09 1.6183119e-09 4.1637353e-10 -7.9734629e-11 2.3657503e-10 2.9856049e-09 2.6451031e-07 4.2607467e-08 2.3913313e-08 -1.3092714e-08 3.9780490e-08 5.0571159e-08
6.8719444e+00 8.3545987e-09 2.5119056e-09 9.8322984e-10 -1.4345713e-09 -9.3995486e-11 -4.2398653e-10 2.6633129e-07 4.3130534e-08 2.4122687e-08 -1.3177768e-08 3.9860540e-08 5.0515352e-08
6.8755556e+00 8.4544321e-09 1.8554080e-09 9.4944976e-10 6.4946153e-10 8.3292097e-10 -9.1155216e-11 2.6817230e-07 4.3462908e-08 2.4289584e-08 -1.3039184e-08 4.0070135e-08 5.0468794e-08
6.8791667e+00 8.5395610e-09 9.1973421e-10 5.9113955e-10 6.2977757e-10 1.1018049e-09 -3.3861614e-10 2.7003154e-07 4.3814552e-08 2.4393094e-08 -1.3097758e-08 4.0320830e-08 5.0594228e-08
6.8827778e+00 8.6225790e-09 2.0162933e-09 3.6433421e-10 -1.1704665e-09 1.2123037e-09 1.4964711e-09 2.7292702e-07 4.4839697e-08 2.4536018e-08 -1.3384625e-08 4.0681888e-08 5.0760960e-08
6.8883333e+00 8.7502990e-09 3.5473074e-09 4.9321445e-10 -5.5073447e-10 9.5404530e-10 -4.9608036e-10 2.7483191e-07 4.5415223e-08 2.4871615e-08 -1.3379226e-08 4.0850054e-08 5.0906348e-08
6.8919444e+00 8.8333170e-09 1.2580123e-09 2.6046034e-09 6.0057551e-10 5.9825569e-10 1.8381261e-09 2.7690477e-07 4.5934474e-08 2.5214760e-08 -1.3412427e-08 4.0996990e-08 5.1209157e-08
6.8958333e+00 8.9340516e-09 2.7677668e-09 3.3663486e-10 -8.8516050e-10 6.6119315e-10 7.5738007e-10 2.7885088e-07 4.6475434e-08 2.5316959e-08 -1.3387381e-08 4.1137294e-08 5.1464268e-08
6.8994444e+00 9.0300289e-09 1.7489442e-09 6.0674549e-10 1.1163550e-09 6.3392050e-10 1.5974939e-09 2.8081778e-07 4.6889378e-08 2.5476097e-08 -1.3294523e-08 4.1257540e-08 5.1891262e-08
6.9030556e+00 9.1260062e-09 1.7072583e-09 8.6222226e-10 -2.5920152e-10 4.7604735e-10 2.3439907e-09 2.8280548e-07 4.7469318e-08 2.5665120e-08 -1.3402123e-08 4.1351880e-08 5.1957307e-08
6.9066667e+00 9.2219836e-09 3.1349195e-09 8.8260014e-10 -7.3402827e-10 3.9478025e-10 -1.7343529e-09 2.8481455e-07 4.8009634e-08 2.5827575e-08 -1.3432947e-08 4.1542626e-08 5.1825951e-08
6.9102778e+00 9.3233377e-09 1.3764157e-09 6.1698389e-10 4.4949416e-10 1.3659483e-09 5.2184159e-10 2.8700467e-07 4.8383560e-08 2.5974578e-08 -1.3366644e-08 4.1742327e-08 5.1967866e-08
6.9141667e+00 9.4490716e-09 1.5226461e-09 6.4304472e-10 1.1882375e-10 3.4578006e-10 6.9456820e-10 2.8906462e-07 4.8895236e-08 2.6103415e-08 -1.3369523e-08 4.1652899e-08 5.1972905e-08
6.9177778e+00 9.5658245e-09 2.7495639e-09 5.4622205e-10 -1.4540654e-10 -1.1712760e-09 -6.4805285e-10 2.9114986e-07 4.9557341e-08 2.6245342e-08 -1.3472770e-08 4.1554178e-08 5.1959797e-08
6.9213889e+00 9.6825775e-09 2.7786455e-09 7.6387461e-10 -8.0764207e-10 2.6000866e-10 5.2706174e-10 2.9326040e-07 5.0057105e-08 2.6355477e-08 -1.3631142e-08 4.1657983e-08 5.2146538e-08
6.9250000e+00 9.7993304e-09 1.3940993e-09 2.5274921e-10 -6.5424536e-10 6.9819054e-10 1.1966964e-09 2.9556064e-07 5.0340232e-08 2.6486735e-08 -1.3768928e-08 4.1872408e-08 5.2357723e-08
6.9288889e+00 9.9170330e-09 8.0099647e-10 8.7232422e-10 -5.2678466e-10 1.1397348e-09 6.1345895e-10 2.9772089e-07 5.0745522e-08 2.6761505e-08 -1.3942376e-08 4.2045474e-08 5.2427895e-08
6.9325000e+00 1.0023712e-08 2.5829519e-09 1.6640119e-09 -1.0742664e-09 4.5780004e-10 3.4287467e-11 2.9990425e-07 5.1318761e-08 2.7025980e-08 -1.3935392e-08 4.2156495e-08 5.2544250e-08
6.9361111e+00 1.0130391e-08 2.2032745e-09 7.7729723e-10 1.1387317e-09 5.6701081e-10 1.0397580e-09 3.0211073e-07 5.1859551e-08 2.7266701e-08 -1.3757039e-08 4.2207889e-08 5.2833142e-08
6.9397222e+00 1.0237070e-08 2.3120130e-09 1.4447451e-09 5.0760665e-10 -9.2604450e-11 1.6269334e-09 3.0451271e-07 5.2352739e-08 2.7482583e-08 -1.3769040e-08 4.2196363e-08 5.3077081e-08
6.9436111e+00 1.0351360e-08 1.5116988e-09 4.0566772e-10 -6.1047714e-10 -6.1871931e-12 4.6397567e-10 3.0781479e-07 5.3107445e-08 2.7607354e-08 -1.3837667e-08 4.2392095e-08 5.3158461e-08
6.9488889e+00 1.0503913e-08 2.7997711e-09 3.8236245e-10 1.7704082e-10 1.2423855e-09 5.0000608e-11 3.1027882e-07 5.3825097e-08 2.7626022e-08 -1.3706156e-08 4.2565589e-08 5.3199980e-08
6.9527778e+00 1.0616320e-08 2.7642214e-09 -2.2235534e-10 9.5019935e-10 2.4470874e-10 3.0587726e-10 3.1259033e-07 5.4423224e-08 2.7704957e-08 -1.3673829e-08 4.2777080e-08 5.3329480e-08
6.9563889e+00 1.0720698e-08 2.2298023e-09 9.5098452e-10 -6.5179881e-10 1.7075129e-09 8.8950639e-10 3.1492457e-07 5.5040493e-08 2.7847887e-08 -1.3804091e-08 4.2893022e-08 5.3423249e-08
6.9600000e+00 1.0826139e-08 2.9240434e-09 3.6837591e-10 -5.5061735e-10 -6.3727379e-10 -2.3940177e-11 3.1728218e-07 5.5496621e-08 2.7907867e-08 -1.3834612e-08 4.2945272e-08 5.3670763e-08
6.9636111e+00 1.0936368e-08 8.8437516e-10 1.8528704e-10 2.6888536e-10 1.1195819e-09 2.3086790e-09 3.1984785e-07 5.5928590e-08 2.7968055e-08 -1.3875927e-08 4.2966192e-08 5.4113001e-08
6.9675000e+00 1.1055076e-08 2.4647005e-09 3.3060624e-10 -6.2301031e-10 -9.4026845e-10 1.4819326e-09 3.2225505e-07 5.6600838e-08 2.8056370e-08 -1.3881708e-08 4.2785397e-08 5.4353398e-08
6.9711111e+00 1.1165305e-08 3.1481925e-09 4.8460601e-10 5.6964732e-10 -7.2861445e-10 7.3712112e-10 3.2468615e-07 5.7330071e-08 2.8187313e-08 -1.3898894e-08 4.2808476e-08 5.4567481e-08
6.9747222e+00 1.1275535e-08 2.9404947e-09 7.2409748e-10 -7.2829320e-10 9.4164969e-10 1.2390297e-09 3.2714114e-07 5.8056752e-08 2.8371352e-08 -1.3902698e-08 4.3051829e-08 5.4755040e-08
6.9783333e+00 1.1385972e-08 3.1268814e-09 9.7472669e-10 6.9318338e-10 1.3046884e-09 4.9228544e-10 3.2981176e-07 5.8802517e-08 2.8520078e-08 -1.3821961e-08 4.3343847e-08 5.4996235e-08
6.9822222e+00 1.1505028e-08 2.6550746e-09 3.0007004e-10 -1.1517510e-12 1.1983247e-09 1.5751003e-09 3.3231649e-07 5.9366047e-08 2.8614781e-08 -1.3906789e-08 4.3561862e-08 5.5392729e-08
6.9858333e+00 1.1615581e-08 2.0500887e-09 5.7410968e-10 -7.8188017e-10 8.1411954e-10 2.0848413e-09 3.3484518e-07 5.9916535e-08 2.8866785e-08 -1.3938353e-08 4.3762652e-08 5.5754123e-08
6.9894444e+00 1.1726134e-08 2.5461716e-09 1.7520790e-09 4.9051919e-10 1.0393261e-09 1.2511007e-09 3.3739826e-07 6.0478083e-08 2.9218386e-08 -1.3804828e-08 4.3955405e-08 5.6025447e-08
6.9930556e+00 1.1840840e-08 2.1424455e-09 1.4934679e-09 7.4201960e-10 7.3993236e-10 1.2534354e-09 3.4018002e-07 6.1174436e-08 2.9522372e-08 -1.3704323e-08 4.4131358e-08 5.6318615e-08
6.9969444e+00 1.2002750e-08 3.2564098e-09 1.1121263e-09 1.1945431e-10 7.6823796e-10 1.2594277e-09 3.4279690e-07 6.1797222e-08 2.9774246e-08 -1.3574998e-08 4.4245344e-08 5.6609481e-08
7.0005556e+00 1.2153096e-08 1.9435081e-09 1.2128723e-09 1.0743194e-09 2.8394077e-10 1.4254862e-09 3.4688648e-07 6.2558059e-08 2.9991602e-08 -1.3533389e-08 4.4434925e-08 5.7015967e-08
7.0061111e+00 1.2384396e-08 2.1856531e-09 9.1263486e-11 -8.2466590e-10 8.5354548e-10 1.0134348e-09 3.4958572e-07 6.3113073e-08 3.0092163e-08 -1.3699413e-08 4.4692011e-08 5.7172475e-08
7.0097222e+00 1.2531613e-08 2.4484098e-09 8.3698574e-10 -7.0786464e-10 1.5195556e-09 4.3125281e-10 3.5231394e-07 6.3693507e-08 3.0230130e-08 -1.3811764e-08 4.4895172e-08 5.7356673e-08
7.0133333e+00 1.2651940e-08 2.3978819e-09 4.3656178e-10 -3.2922009e-10 3.5577501e-10 1.2690307e-09 3.5506823e-07 6.4120678e-08 3.0343067e-08 -1.3873203e-08 4.5143365e-08 5.7613383e-08
7.0169444e+00 1.2772268e-08 1.1687578e-09 6.0592832e-10 -2.3790997e-10 1.9352397e-09 1.1006043e-09 3.5806354e-07 6.4659689e-08 3.0582609e-08 -1.3924732e-08 4.5496330e-08 5.7783806e-08
7.0208333e+00 1.2901851e-08 3.0102261e-09 1.4472940e-09 -2.0377112e-10 1.0901715e-09 3.6016366e-10 3.6087197e-07 6.5224580e-08 3.0858457e-08 -1.3801641e-08 4.5707659e-08 5.7915904e-08
7.0244444e+00 1.3022178e-08 1.7062969e-09 1.0989927e-09 1.3399997e-09 8.6056581e-10 8.5920120e-10 3.6370775e-07 6.5728910e-08 3.1006267e-08 -1.3716722e-08 4.5790636e-08 5.8400456e-08
7.0280556e+00 1.3154226e-08 2.5045760e-09 2.6540996e-10 -5.5613059e-10 -9.4626162e-11 3.6135880e-09 3.6679479e-07 6.6412260e-08 3.1124093e-08 -1.3802541e-08 4.5958820e-08 5.8641401e-08
7.0319444e+00 1.3306126e-08 2.7934678e-09 7.4452129e-10 -1.7946172e-10 1.5362028e-09 -1.5483418e-09 3.6969307e-07 6.7007461e-08 3.1324403e-08 -1.3871140e-08 4.6153383e-08 5.8594971e-08
7.0355556e+00 1.3447177e-08 2.1761281e-09 1.1044994e-09 -4.5376038e-10 2.5976380e-10 1.1197542e-09 3.7262190e-07 6.7693956e-08 3.1634494e-08 -1.3910841e-08 4.5938632e-08 5.8739150e-08
7.0391667e+00 1.3588228e-08 3.5557188e-09 1.7578790e-09 8.7289787e-11 -2.2420874e-09 2.1112882e-10 3.7558130e-07 6.8424118e-08 3.1935612e-08 -1.3997379e-08 4.5862241e-08 5.8892709e-08
7.0427778e+00 1.3729276e-08 2.5407309e-09 1.0216718e-09 -8.8610039e-10 1.5369402e-09 1.2063332e-09 3.7880251e-07 6.9114529e-08 3.2214198e-08 -1.4169208e-08 4.5987106e-08 5.9106336e-08
7.0466667e+00 1.3881079e-08 2.8120627e-09 1.3662086e-09 -5.8672668e-10 -4.6666760e-10 6.2476220e-10 3.8182534e-07 6.9735149e-08 3.2491853e-08 -1.4258160e-08 4.6076250e-08 5.9179134e-08
7.0502778e+00 1.4022039e-08 2.3697599e-09 1.1967570e-09 -2.3436874e-10 1.2895408e-09 4.7213490e-11 3.8487872e-07 7.0275728e-08 3.2749509e-08 -1.4414551e-08 4.6246599e-08 5.9361415e-08
7.0538889e+00 1.4162998e-08 2.1437782e-09 1.1816092e-09 -1.2092350e-09 2.8290819e-10 1.6353850e-09 3.8796264e-07 7.0920317e-08 3.3040449e-08 -1.4488758e-08 4.6388258e-08 5.9364003e-08
7.0575000e+00 1.4303958e-08 3.2381752e-09 1.5039909e-09 5.2424308e-10 1.0247177e-09 -1.6114932e-09 3.9131771e-07 7.1667971e-08 3.3278751e-08 -1.4504661e-08 4.6516827e-08 5.9416034e-08
7.0613889e+00 1.4453711e-08 2.5584205e-09 5.3859305e-10 -6.6055068e-10 7.7300651e-11 2.0574686e-09 3.9617082e-07 7.2622535e-08 3.3611445e-08 -1.4428058e-08 4.6649105e-08 5.9797178e-08
7.0669444e+00 1.4664993e-08 2.6221316e-09 1.4575740e-09 1.1201662e-09 7.1636302e-10 2.2939714e-10 3.9936312e-07 7.3208613e-08 3.3805056e-08 -1.4283585e-08 4.6916675e-08 6.0154379e-08
7.0705556e+00 1.4802326e-08 2.2712835e-09 3.2960123e-10 2.1342893e-10 1.7535146e-09 3.0678433e-09 4.0258516e-07 7.3919231e-08 3.3911826e-08 -1.4230722e-08 4.7216153e-08 6.0611619e-08
7.0741667e+00 1.4939659e-08 3.6619794e-09 6.5596961e-10 2.7454001e-10 1.0109012e-09 1.1528325e-09 4.0583844e-07 7.4531542e-08 3.4206215e-08 -1.4178447e-08 4.7506100e-08 6.0843761e-08
7.0777778e+00 1.5090569e-08 1.4504793e-09 2.0614662e-09 2.0799972e-10 1.6655297e-09 9.9001743e-10 4.0938032e-07 7.5157623e-08 3.4650222e-08 -1.4155151e-08 4.7729783e-08 6.1250379e-08
7.0816667e+00 1.5268414e-08 3.4035617e-09 1.7443074e-09 -8.3204933e-12 2.5175631e-10 2.4952767e-09 4.1270637e-07 7.5909753e-08 3.4885068e-08 -1.4041159e-08 4.7868942e-08 6.1746157e-08
7.0852778e+00 1.5433555e-08 2.8762996e-09 4.2350084e-10 1.0605539e-09 1.0327874e-09 2.0811396e-09 4.1606819e-07 7.6536056e-08 3.5071000e-08 -1.3839344e-08 4.8122579e-08 6.2215293e-08
7.0888889e+00 1.5598696e-08 2.3529751e-09 1.2927944e-09 8.0235028e-10 1.3084792e-09 2.2493454e-09 4.1946580e-07 7.7388053e-08 3.5344189e-08 -1.3741061e-08 4.8354127e-08 6.2441108e-08
7.0925000e+00 1.5763837e-08 4.7607280e-09 1.2289536e-09 1.0488152e-10 8.2888582e-10 -1.6490140e-10 4.2289759e-07 7.8176048e-08 3.5637805e-08 -1.3628029e-08 4.8558636e-08 6.2495183e-08
7.0961111e+00 1.5914203e-08 1.8185875e-09 1.4813460e-09 9.3848755e-10 1.0588907e-09 6.6405688e-10 4.2662970e-07 7.8868104e-08 3.5919323e-08 -1.3581440e-08 4.8728083e-08 6.2855143e-08
7.1000000e+00 1.6075291e-08 3.5469524e-09 9.3166822e-10 -5.3915363e-10 3.9351265e-10 2.4213119e-09 4.3012888e-07 7.9595312e-08 3.6191793e-08 -1.3569373e-08 4.8997822e-08 6.3236040e-08
7.1036111e+00 1.6224872e-08 2.5248322e-09 1.5834348e-09 6.5054798e-10 2.0963864e-09 1.0946640e-09 4.3366048e-07 8.0323112e-08 3.6386899e-08 -1.3387156e-08 4.9236443e-08 6.3401291e-08
7.1072222e+00 1.6374453e-08 3.5518909e-09 2.1754933e-10 1.0314564e-09 1.0626308e-10 4.3072880e-10 4.3750047e-07 8.1334987e-08 3.6514463e-08 -1.3219667e-08 4.9395858e-08 6.3531210e-08
7.1111111e+00 1.6539842e-08 4.2932280e-09 8.7585579e-10 4.0416149e-10 1.2601534e-09 6.8286646e-10 4.4110127e-07 8.2209406e-08 3.6561349e-08 -1.3044331e-08 4.9556969e-08 6.3751337e-08
7.1147222e+00 1.6698237e-08 3.0076806e-09 -4.4306579e-10 1.2143246e-09 2.2702394e-10 1.3490723e-09 4.4473638e-07 8.2968083e-08 3.6616271e-08 -1.3015712e-08 4.9591540e-08 6.3880985e-08
7.1183333e+00 1.6856633e-08 3.3268469e-09 9.5004140e-10 -9.5015085e-10 9.2096743e-11 -1.5232026e-10 4.5039587e-07 8.4182820e-08 3.6808718e-08 -1.3150085e-08 4.9536284e-08 6.4220427e-08
7.1238889e+00 1.7100319e-08 3.2656976e-09 2.0463863e-10 1.4391593e-10 -4.2363406e-10 2.1889696e-09 4.5411862e-07 8.5022058e-08 3.6911154e-08 -1.3108945e-08 4.9621626e-08 6.4487961e-08
7.1275000e+00 1.7263521e-08 3.7414650e-09 7.4092606e-10 2.3583458e-10 1.2114067e-09 2.8057564e-10 4.5787748e-07 8.5730446e-08 3.7158710e-08 -1.3122836e-08 4.9803757e-08 6.4611612e-08
7.1311111e+00 1.7433613e-08 2.1731747e-09 1.5442080e-09 -3.6406032e-10 4.6980441e-10 8.6082105e-10 4.6196669e-07 8.6316232e-08 3.7467884e-08 -1.3010614e-08 4.9987801e-08 6.5036526e-08
7.1350000e+00 1.7616789e-08 2.3684525e-09 1.1058572e-09 1.3259646e-09 1.1077116e-09 2.7812974e-09 4.6580209e-07 8.6888737e-08 3.7638588e-08 -1.2746214e-08 5.0198237e-08 6.5468064e-08
7.1386111e+00 1.7786882e-08 2.4116481e-09 4.6986787e-10 1.1146448e-09 8.3477813e-10 1.2021336e-09 4.6967434e-07 8.7540440e-08 3.7816339e-08 -1.2552778e-08 5.0246156e-08 6.5755608e-08
7.1422222e+00 1.7956974e-08 3.0297023e-09 1.1709122e-09 6.7092189e-10 -3.9245120e-10 1.4521146e-09 4.7358390e-07 8.8450946e-08 3.7939444e-08 -1.2435773e-08 5.0210514e-08 6.5799488e-08
7.1458333e+00 1.8131258e-08 4.5725118e-09 -3.4559542e-11 4.0912849e-10 6.3453631e-11 -1.0470647e-09 4.7783650e-07 8.9376004e-08 3.7980675e-08 -1.2364838e-08 5.0252964e-08 6.5847221e-08
7.1497222e+00 1.8319609e-08 2.5995160e-09 3.8797072e-10 1.9888326e-10 3.0040103e-10 1.4562017e-09 4.8182469e-07 9.0052752e-08 3.8118067e-08 -1.2380441e-08 5.0367529e-08 6.5973826e-08
7.1533333e+00 1.8494506e-08 3.0509497e-09 8.8025921e-10 -3.4291440e-10 7.5712121e-10 -2.8753983e-10 4.8585078e-07 9.0615714e-08 3.8327240e-08 -1.2361812e-08 5.0401424e-08 6.6010487e-08
7.1569444e+00 1.8669404e-08 1.6494722e-09 1.0505700e-09 5.1487731e-10 -4.4424163e-10 6.2594870e-10 4.8991549e-07 9.1114967e-08 3.8447775e-08 -1.2249542e-08 5.0311649e-08 6.6264367e-08
7.1605556e+00 1.8850951e-08 2.5190078e-09 6.2061695e-11 5.2146243e-10 -3.8444940e-10 1.7175577e-09 4.9433852e-07 9.1804654e-08 3.8581612e-08 -1.2299781e-08 5.0300428e-08 6.6509818e-08
7.1644444e+00 1.9060755e-08 2.8281713e-09 1.0851071e-09 -9.5208044e-10 2.8826498e-10 3.8631123e-10 4.9848946e-07 9.2521928e-08 3.8672377e-08 -1.2494248e-08 5.0405436e-08 6.6512626e-08
7.1680556e+00 1.9255574e-08 3.1606578e-09 -2.4726949e-10 -8.4300548e-10 6.8104125e-10 -3.6039133e-10 5.0268260e-07 9.2975570e-08 3.8822303e-08 -1.2479239e-08 5.0592613e-08 6.6398843e-08
7.1716667e+00 1.9450392e-08 6.2700425e-10 1.6311939e-09 9.8155171e-10 1.0467473e-09 -6.8991638e-10 5.0691796e-07 9.3436835e-08 3.9121100e-08 -1.2535013e-08 5.0644608e-08 6.6376322e-08
7.1752778e+00 1.9645211e-08 3.2242976e-09 1.1269349e-09 -1.4963863e-09 -5.6679819e-10 4.8202778e-10 5.1152818e-07 9.4241728e-08 3.9316650e-08 -1.2742644e-08 5.0634707e-08 6.6343195e-08
7.1791667e+00 1.9870988e-08 3.0160806e-09 5.4921406e-10 -2.8330778e-10 4.8193433e-10 -7.6597197e-10 5.1820650e-07 9.5095660e-08 3.9524714e-08 -1.2607333e-08 5.0793287e-08 6.6199554e-08
7.1847222e+00 2.0198889e-08 1.6183263e-09 6.9916564e-10 1.0951751e-09 4.6954535e-10 -9.5871974e-11 5.2260601e-07 9.5743456e-08 3.9661586e-08 -1.2485668e-08 5.0939149e-08 6.6341914e-08
7.1883333e+00 2.0412024e-08 3.7904070e-09 5.6427106e-10 2.7877994e-11 8.7687697e-10 1.4099642e-09 5.2705171e-07 9.6687723e-08 3.9795349e-08 -1.2553011e-08 5.1043980e-08 6.6566626e-08
7.1919444e+00 2.0625159e-08 4.0936902e-09 6.7046302e-10 -6.4950585e-10 9.0788261e-11 6.6429506e-10 5.3154190e-07 9.7623981e-08 3.9905158e-08 -1.2569154e-08 5.1158114e-08 6.6728244e-08
7.1955556e+00 2.0822824e-08 3.7235378e-09 3.4316083e-10 5.0049889e-10 9.6275907e-10 8.2756613e-10 5.3642490e-07 9.8517625e-08 4.0050584e-08 -1.2377256e-08 5.1304992e-08 6.6814833e-08
7.1994444e+00 2.1031402e-08 3.2049275e-09 9.0334995e-10 1.1443423e-09 2.9619175e-10 -8.5378915e-11 5.4100268e-07 9.9388099e-08 4.0184959e-08 -1.2239416e-08 5.1467818e-08 6.6769325e-08
7.2030556e+00 2.1225080e-08 4.0630443e-09 3.3702994e-10 1.2802617e-10 1.2068231e-09 -3.3469185e-10 5.4562243e-07 1.0032028e-07 4.0329061e-08 -1.2343339e-08 5.1659351e-08 6.6913946e-08
7.2066667e+00 2.1418759e-08 3.7201601e-09 9.9314255e-10 -1.0873169e-09 5.6116814e-10 1.6696524e-09 5.5028515e-07 1.0106675e-07 4.0582558e-08 -1.2519371e-08 5.1728297e-08 6.7159043e-08
7.2102778e+00 2.1621668e-08 2.5124713e-09 1.3468340e-09 -5.3759281e-10 7.5256994e-11 5.9278727e-10 5.5499472e-07 1.0171497e-07 4.0682865e-08 -1.2523465e-08 5.1677089e-08 6.7342079e-08
7.2138889e+00 2.1851342e-08 2.8997791e-09 -4.2092530e-10 4.9979705e-10 -5.4794306e-10 1.0967764e-09 5.6012222e-07 1.0265366e-07 4.0804751e-08 -1.2459445e-08 5.1664835e-08 6.7500672e-08
7.2177778e+00 2.2098682e-08 4.3779213e-09 1.4656585e-09 4.8944602e-11 4.4291258e-10 2.6258884e-10 5.6493515e-07 1.0353567e-07 4.1014257e-08 -1.2377234e-08 5.1922399e-08 6.7522100e-08
7.2213889e+00 2.2328356e-08 2.9863931e-09 4.6824359e-10 7.0993095e-10 1.9345960e-09 -6.4792356e-11 5.6979784e-07 1.0432386e-07 4.1042487e-08 -1.2329220e-08 5.2226247e-08 6.7453609e-08
7.2250000e+00 2.2558030e-08 3.5945342e-09 -2.0765399e-10 -2.6672908e-10 8.7015414e-10 -5.6742966e-10 5.7470930e-07 1.0515108e-07 4.1133814e-08 -1.2458241e-08 5.2391602e-08 6.7484631e-08
7.2286111e+00 2.2778511e-08 3.3122876e-09 1.0506692e-09 -9.2422964e-10 6.5620136e-10 8.5378620e-10 5.8005154e-07 1.0601081e-07 4.1338252e-08 -1.2546906e-08 5.2463053e-08 6.7597155e-08
7.2325000e+00 2.3012062e-08 3.3532417e-09 7.0165239e-10 1.6424129e-10 -4.3762380e-11 1.1070045e-10 5.8506098e-07 1.0685418e-07 4.1546258e-08 -1.2489920e-08 5.2553353e-08 6.7793282e-08
7.2361111e+00 2.3228931e-08 3.6883970e-09 1.2184118e-09 3.6178804e-10 8.7730120e-10 1.6997097e-09 5.9285956e-07 1.0829377e-07 4.1800218e-08 -1.2525022e-08 5.2577883e-08 6.8192217e-08
7.2416667e+00 2.3562576e-08 4.1244811e-09 3.0534277e-10 -5.7240033e-10 -7.3011982e-10 6.9389654e-10 5.9798845e-07 1.0928179e-07 4.1858811e-08 -1.2460857e-08 5.2589982e-08 6.8352467e-08
7.2452778e+00 2.3780963e-08 4.1249061e-09 2.3552245e-10 1.1646952e-09 8.4180145e-10 7.8533782e-10 6.0316471e-07 1.1023720e-07 4.1945502e-08 -1.2328798e-08 5.2763627e-08 6.8531662e-08
7.2488889e+00 2.3999948e-08 3.8522032e-09 5.6469632e-10 5.4305504e-11 7.6107575e-10 8.6876471e-10 6.0838842e-07 1.1114104e-07 4.2139800e-08 -1.2304446e-08 5.2899210e-08 6.8639208e-08
7.2525000e+00 2.4218933e-08 3.6944086e-09 1.2288277e-09 1.7048053e-10 4.9045896e-10 1.2396748e-10 6.1406702e-07 1.1212909e-07 4.2553540e-08 -1.2364187e-08 5.3073511e-08 6.8542972e-08
7.2563889e+00 2.4454763e-08 3.9660029e-09 2.3175133e-09 -6.8254238e-10 1.0035507e-09 -9.4884635e-10 6.1938955e-07 1.1296777e-07 4.2793698e-08 -1.2447755e-08 5.3271580e-08 6.8508788e-08
7.2600000e+00 2.4676306e-08 3.0364885e-09 -1.0066820e-10 -8.8857466e-11 8.2477466e-10 6.3330182e-10 6.2476136e-07 1.1366783e-07 4.2853165e-08 -1.2440804e-08 5.3385020e-08 6.8672824e-08
7.2636111e+00 2.4909567e-08 2.8086451e-09 6.4959573e-10 1.5302153e-10 2.2236643e-10 8.8087844e-10 6.3018370e-07 1.1447220e-07 4.3052821e-08 -1.2432802e-08 5.3421452e-08 6.8981791e-08
7.2672222e+00 2.5142828e-08 3.9073941e-09 1.1933784e-09 -7.9152841e-11 1.1392332e-10 1.9711240e-09 6.3565658e-07 1.1533821e-07 4.3238738e-08 -1.2422718e-08 5.3441359e-08 6.9029402e-08
7.2708333e+00 2.5376090e-08 3.3232235e-09 5.2278383e-10 1.7223021e-10 6.9840994e-11 -1.5316380e-09 6.4160698e-07 1.1616138e-07 4.3321547e-08 -1.2440148e-08 5.3443576e-08 6.8877011e-08
7.2747222e+00 2.5627294e-08 3.0589141e-09 1.8700437e-10 -3.2163054e-10 -5.0839285e-11 2.2542973e-10 6.4718600e-07 1.1697973e-07 4.3451836e-08 -1.2411818e-08 5.3477994e-08 6.8926887e-08
7.2783333e+00 2.5871401e-08 3.7737923e-09 1.0156614e-09 5.8313916e-10 3.6853958e-10 2.3496601e-10 6.5281858e-07 1.1779310e-07 4.3711370e-08 -1.2425528e-08 5.3522898e-08 6.8850677e-08
7.2819444e+00 2.6121591e-08 3.0173910e-09 1.3800404e-09 -7.0969557e-10 4.5962949e-11 -9.3844498e-10 6.5850536e-07 1.1852041e-07 4.3837066e-08 -1.2568453e-08 5.3586091e-08 6.8855370e-08
7.2855556e+00 2.6371782e-08 3.0552980e-09 -2.1976863e-10 -6.0960367e-10 5.3735067e-10 9.8176524e-10 6.6469021e-07 1.1941894e-07 4.3859581e-08 -1.2505869e-08 5.3898668e-08 6.8900845e-08
7.2894444e+00 2.6641218e-08 3.9110126e-09 4.1275348e-10 1.1460378e-09 2.1418835e-09 -5.9198006e-10 6.7048974e-07 1.2037573e-07 4.3948389e-08 -1.2515982e-08 5.4091215e-08 6.8754063e-08
7.2930556e+00 2.6892902e-08 4.0776359e-09 4.0701236e-10 -1.2393903e-09 -3.6452857e-10 -7.6292960e-10 6.7634523e-07 1.2134160e-07 4.4122242e-08 -1.2579494e-08 5.4066073e-08 6.8815737e-08
7.2966667e+00 2.7157730e-08 3.9868718e-09 1.1977887e-09 6.5312488e-10 1.3245513e-10 1.3322287e-09 6.8546570e-07 1.2289132e-07 4.4509658e-08 -1.2775710e-08 5.4141633e-08 6.8995348e-08
7.3022222e+00 2.7565158e-08 4.4236861e-09 1.1267031e-09 -1.8304218e-09 3.2090045e-10 -2.5456409e-10 6.9146684e-07 1.2398584e-07 4.4655162e-08 -1.2987260e-08 5.4249309e-08 6.9040325e-08
7.3058333e+00 2.7829986e-08 4.7149013e-09 2.1641598e-10 -1.2234609e-10 6.7303752e-10 6.6973515e-10 6.9799378e-07 1.2502883e-07 4.4784107e-08 -1.2945993e-08 5.4281734e-08 6.9108869e-08
7.3097222e+00 2.8115118e-08 3.3714673e-09 8.8882395e-10 4.7605822e-10 -3.9511377e-10 -8.2210238e-11 7.0411400e-07 1.2604844e-07 4.4838020e-08 -1.2925655e-08 5.4298001e-08 6.9091085e-08
7.3133333e+00 2.8379285e-08 5.1416749e-09 -3.9115981e-10 -2.8832084e-10 5.4527434e-10 -8.1946486e-11 7.1029147e-07 1.2706639e-07 4.4927370e-08 -1.3082194e-08 5.4357904e-08 6.9127806e-08
7.3169444e+00 2.8643452e-08 3.3576944e-09 1.2159292e-09 -1.1566503e-09 7.6720336e-12 4.2090572e-10 7.1652616e-07 1.2788095e-07 4.5123245e-08 -1.3119092e-08 5.4301065e-08 6.9264723e-08
7.3205556e+00 2.8907619e-08 3.4433772e-09 5.9214149e-10 8.1605481e-10 -5.3233389e-10 8.4294307e-10 7.2330447e-07 1.2880588e-07 4.5272007e-08 -1.3134568e-08 5.4142124e-08 6.9140899e-08
7.3244444e+00 2.9192107e-08 3.7276356e-09 6.8296269e-10 -9.4870894e-10 -8.3001518e-10 -1.9042921e-09 7.2965807e-07 1.2972066e-07 4.5439001e-08 -1.3283538e-08 5.4037523e-08 6.9017246e-08
7.3280556e+00 2.9456486e-08 3.9102559e-09 8.5851931e-10 -4.2639694e-10 -1.3553837e-10 7.6288343e-10 7.3606896e-07 1.3063182e-07 4.5658186e-08 -1.3485882e-08 5.4111237e-08 6.8984363e-08
7.3316667e+00 2.9721030e-08 3.6974808e-09 1.1647293e-09 -1.4413988e-09 8.1597731e-10 -1.0664184e-09 7.4303711e-07 1.3150498e-07 4.5873006e-08 -1.3538939e-08 5.4173516e-08 6.9057301e-08
7.3355556e+00 3.0005924e-08 3.0721886e-09 6.7658873e-10 9.8662167e-10 -2.8215463e-10 1.6915969e-09 7.4956705e-07 1.3237381e-07 4.5866364e-08 -1.3414433e-08 5.4172817e-08 6.9189087e-08
7.3391667e+00 3.0270468e-08 4.1820556e-09 -7.3790345e-10 1.6266473e-10 2.7569760e-10 -4.7511048e-10 7.5615438e-07 1.3340994e-07 4.5986904e-08 -1.3319633e-08 5.4155966e-08 6.9131956e-08
7.3427778e+00 3.0535656e-08 4.4689903e-09 1.8505773e-09 7.1241933e-10 -4.3124006e-10 -5.2249313e-11 7.6280191e-07 1.3427543e-07 4.6324078e-08 -1.3225744e-08 5.4162834e-08 6.9274012e-08
7.3463889e+00 3.0826189e-08 2.7573566e-09 1.2618033e-09 1.5424582e-10 4.9463161e-10 1.3635303e-09 7.7003119e-07 1.3523859e-07 4.6559525e-08 -1.3224475e-08 5.4271507e-08 6.9320488e-08
7.3502778e+00 3.1139070e-08 4.7101037e-09 7.5630757e-10 -1.4336739e-10 4.3685500e-10 -9.6516151e-10 7.7680947e-07 1.3620348e-07 4.6797088e-08 -1.3328340e-08 5.4390115e-08 6.9192841e-08
7.3538889e+00 3.1429603e-08 3.3461972e-09 1.4365867e-09 -8.1538438e-10 6.5798977e-10 -2.1311942e-10 7.8365069e-07 1.3696248e-07 4.6978091e-08 -1.3462688e-08 5.4574727e-08 6.9282466e-08
7.3575000e+00 3.1720136e-08 2.9910052e-09 2.3421078e-10 -4.2475255e-10 1.0461196e-09 1.0404326e-09 7.9429841e-07 1.3838726e-07 4.7196024e-08 -1.3729876e-08 5.4863331e-08 6.9547220e-08
7.3630556e+00 3.2166227e-08 4.7415002e-09 1.0733871e-09 -1.1783753e-09 6.8550052e-10 5.4808864e-10 8.0129914e-07 1.3944790e-07 4.7515921e-08 -1.3862891e-08 5.5022947e-08 6.9747373e-08
7.3666667e+00 3.2455899e-08 4.1142105e-09 1.8795043e-09 -4.9458798e-11 7.8787729e-10 1.2994782e-09 8.0836263e-07 1.4028933e-07 4.7834466e-08 -1.3732445e-08 5.5197797e-08 6.9983754e-08
7.3702778e+00 3.2745570e-08 2.9112873e-09 1.0609159e-09 1.2535759e-09 8.2612969e-10 8.8249808e-10 8.1603966e-07 1.4112340e-07 4.8031896e-08 -1.3602862e-08 5.5331009e-08 7.0083229e-08
7.3741667e+00 3.3057524e-08 3.5552739e-09 6.3134220e-10 -1.4286732e-10 3.1568099e-10 -2.9856970e-11 8.2323301e-07 1.4188747e-07 4.8270133e-08 -1.3661355e-08 5.5498011e-08 7.0131399e-08
7.3777778e+00 3.3342589e-08 2.8242394e-09 1.5677611e-09 -3.9706404e-10 1.2258809e-09 4.7450759e-10 8.3048759e-07 1.4282506e-07 4.8575192e-08 -1.3593376e-08 5.5590897e-08 7.0180835e-08
7.3813889e+00 3.3622783e-08 5.0041237e-09 1.2481678e-09 1.0245633e-09 -3.6847491e-10 -1.8175649e-11 8.3836811e-07 1.4412552e-07 4.8848530e-08 -1.3519773e-08 5.5628408e-08 7.0176769e-08
7.3852778e+00 3.3924531e-08 5.0784624e-09 1.0947359e-09 -3.9368161e-10 6.9000168e-10 -1.6675708e-11 8.4574878e-07 1.4527322e-07 4.9011397e-08 -1.3557703e-08 5.5747237e-08 7.0244969e-08
7.3888889e+00 3.4204725e-08 4.5041451e-09 4.0864613e-10 4.3558119e-11 4.0688210e-10 6.4620972e-10 8.5319016e-07 1.4638176e-07 4.9205265e-08 -1.3584331e-08 5.5907394e-08 7.0403614e-08
7.3925000e+00 3.4484919e-08 4.7515429e-09 1.3809018e-09 -2.8935258e-10 1.0714884e-09 8.1821210e-10 8.6069399e-07 1.4735758e-07 4.9498363e-08 -1.3664666e-08 5.6158248e-08 7.0526568e-08
7.3961111e+00 3.4781171e-08 3.3960538e-09 1.3246271e-09 -4.5220586e-10 1.2440862e-09 3.1674445e-10 8.6884692e-07 1.4844211e-07 4.9811443e-08 -1.3669528e-08 5.6382555e-08 7.0747846e-08
7.4000000e+00 3.5101171e-08 5.0123219e-09 1.3589171e-09 4.1053690e-10 6.7854403e-10 1.5799274e-09 8.7648437e-07 1.4947761e-07 5.0089822e-08 -1.3627148e-08 5.6515461e-08 7.0855690e-08
7.4036111e+00 3.5398314e-08 3.6335534e-09 1.2107289e-09 -1.9345464e-11 5.4828020e-10 -5.8444327e-10 8.8418619e-07 1.5046536e-07 5.0280964e-08 -1.3685793e-08 5.6586443e-08 7.0746873e-08
7.4072222e+00 3.5695457e-08 4.6135781e-09 5.5366008e-10 -5.2198440e-10 1.0694222e-10 -4.2002155e-10 8.9195326e-07 1.5155347e-07 5.0411813e-08 -1.3693801e-08 5.6556776e-08 7.0746639e-08
7.4108333e+00 3.6000539e-08 4.4715414e-09 6.5417777e-10 4.4805952e-10 -3.8079041e-10 4.1785996e-10 9.0039316e-07 1.5268002e-07 5.0692949e-08 -1.3605912e-08 5.6571980e-08 7.0795807e-08
7.4147222e+00 3.6341450e-08 4.2626689e-09 1.7555601e-09 3.0527783e-10 5.1110747e-10 3.5765744e-12 9.1258815e-07 1.5426025e-07 5.1137416e-08 -1.3797462e-08 5.6715458e-08 7.0852995e-08
7.4202778e+00 3.6828467e-08 4.3134341e-09 9.1123822e-10 -1.4545771e-09 3.4975949e-10 3.3955010e-10 9.2060194e-07 1.5537614e-07 5.1349631e-08 -1.4036314e-08 5.6789273e-08 7.1062471e-08
7.4238889e+00 3.7145028e-08 5.0036619e-09 1.0476755e-09 -7.5021080e-10 3.3161421e-10 1.5940806e-09 9.2868299e-07 1.5648955e-07 5.1588845e-08 -1.4071200e-08 5.6884756e-08 7.1326478e-08
7.4275000e+00 3.7449255e-08 4.2926275e-09 1.1604478e-09 4.2817824e-10 5.4976659e-10 8.4290455e-10 9.3682802e-07 1.5757073e-07 5.1822660e-08 -1.4140826e-08 5.7093406e-08 7.1437678e-08
7.4311111e+00 3.7735645e-08 4.7346550e-09 9.9785139e-10 -1.0708777e-09 1.3762278e-09 1.8355544e-10 9.4566898e-07 1.5883121e-07 5.2079121e-08 -1.4304385e-08 5.7412307e-08 7.1442207e-08
7.4350000e+00 3.8044065e-08 5.0379481e-09 1.2003802e-09 -3.3105932e-10 1.3572115e-09 -1.4473174e-10 9.5394289e-07 1.6000732e-07 5.2285413e-08 -1.4284535e-08 5.7630981e-08 7.1248228e-08
7.4386111e+00 3.8330456e-08 4.7818652e-09 7.0385896e-10 5.1429671e-10 6.6132251e-10 -1.6458471e-09 9.6227885e-07 1.6107399e-07 5.2527616e-08 -1.4242212e-08 5.7788545e-08 7.1000579e-08
7.4422222e+00 3.8616846e-08 4.1242335e-09 1.5318626e-09 -1.2362436e-10 7.9311006e-10 -6.4014479e-10 9.7067791e-07 1.6215187e-07 5.2799075e-08 -1.4245480e-08 5.7834333e-08 7.0834911e-08
7.4458333e+00 3.8912967e-08 4.8754680e-09 9.7390886e-10 9.3453092e-11 -3.7044805e-10 -8.8909350e-10 9.7914129e-07 1.6322486e-07 5.2999641e-08 -1.4219014e-08 5.7788911e-08 7.0623731e-08
7.4494444e+00 3.9210541e-08 4.0833786e-09 8.7746875e-10 1.5085031e-10 -4.8830186e-11 -1.0602608e-09 9.8832781e-07 1.6434022e-07 5.3278608e-08 -1.4360809e-08 5.7666361e-08 7.0426527e-08
7.4533333e+00 3.9531005e-08 4.5640908e-09 1.5136816e-09 -1.3662346e-09 -1.0016005e-09 -6.3005682e-10 9.9692510e-07 1.6560562e-07 5.3477363e-08 -1.4369418e-08 5.7597442e-08 7.0398517e-08
7.4569444e+00 3.9828579e-08 6.0012747e-09 3.2097957e-10 1.2867643e-09 3.6542572e-10 3.7149782e-10 1.0055866e-06 1.6701416e-07 5.3616529e-08 -1.4266135e-08 5.7615864e-08 7.0578841e-08
7.4605556e+00 4.0123438e-08 5.7592306e-09 9.6362731e-10 -3.3338081e-10 -1.9538121e-10 1.2930359e-09 1.0143113e-06 1.6845842e-07 5.3834640e-08 -1.4254690e-08 5.7519891e-08 7.0940274e-08
7.4641667e+00 4.0412826e-08 6.2995613e-09 1.0497027e-09 4.3902458e-10 -6.9051481e-10 2.0432675e-09 1.0237773e-06 1.7010114e-07 5.4129103e-08 -1.4202207e-08 5.7559546e-08 7.1115745e-08
7.4680556e+00 4.0724474e-08 6.4365205e-09 1.4742695e-09 1.0829643e-11 1.0304128e-09 -5.3923103e-10 1.0326323e-06 1.7167106e-07 5.4402192e-08 -1.4296247e-08 5.7736609e-08 7.1099378e-08
7.4716667e+00 4.1013862e-08 6.6714580e-09 1.0465464e-09 -8.7888712e-10 6.0400987e-10 3.8814662e-10 1.0463790e-06 1.7357128e-07 5.4767947e-08 -1.4789855e-08 5.7706301e-08 7.0964781e-08
7.4772222e+00 4.1466322e-08 3.6412944e-09 1.1479864e-09 -2.0827603e-09 -7.8585305e-10 -1.1957233e-09 1.0553971e-06 1.7461742e-07 5.4930609e-08 -1.5020475e-08 5.7571170e-08 7.0832330e-08
7.4808333e+00 4.1777579e-08 5.0933365e-09 3.5351062e-10 -4.6043345e-11 -4.6151053e-10 -2.6907935e-11 1.0644826e-06 1.7568539e-07 5.5057857e-08 -1.5044895e-08 5.7692520e-08 7.0880700e-08
7.4844444e+00 4.2088837e-08 3.8236716e-09 8.2108274e-10 -1.7936505e-10 1.5816602e-09 4.7340320e-10 1.0743425e-06 1.7680773e-07 5.5286294e-08 -1.5038456e-08 5.7937996e-08 7.1069206e-08
7.4883333e+00 4.2424037e-08 4.8778532e-09 1.1369499e-09 2.3454915e-10 5.2242307e-10 1.1423648e-09 1.0835681e-06 1.7786788e-07 5.5595168e-08 -1.4992613e-08 5.8143748e-08 7.1326588e-08
7.4919444e+00 4.2735295e-08 3.9738063e-09 1.7141915e-09 1.8861709e-10 1.3768201e-09 1.2334651e-09 1.0928614e-06 1.7894963e-07 5.5834621e-08 -1.4915870e-08 5.8217109e-08 7.1639340e-08
7.4955556e+00 4.3049087e-08 5.0581825e-09 4.9614916e-10 5.1978230e-10 -6.9964092e-10 1.6534765e-09 1.1022228e-06 1.8022147e-07 5.6093494e-08 -1.4965076e-08 5.8212986e-08 7.1663766e-08
7.4991667e+00 4.3363541e-08 5.5609796e-09 1.8934488e-09 -9.7398584e-10 6.6158412e-10 -1.4280021e-09 1.1123804e-06 1.8158259e-07 5.6425086e-08 -1.5140308e-08 5.8345812e-08 7.1476367e-08
7.5030556e+00 4.3702184e-08 4.9918443e-09 9.4876887e-10 -5.2800613e-10 4.7692647e-10 -1.7827592e-10 1.1218833e-06 1.8286233e-07 5.6734723e-08 -1.5208443e-08 5.8373830e-08 7.1492419e-08
7.5066667e+00 4.4016638e-08 5.6932983e-09 1.9094197e-09 -1.0093524e-10 -2.1829787e-10 3.2644945e-10 1.1314542e-06 1.8412593e-07 5.7055987e-08 -1.5302071e-08 5.8471005e-08 7.1653578e-08
7.5102778e+00 4.4329884e-08 4.8570187e-09 1.0560870e-09 -7.6332495e-10 1.1152943e-09 1.1611719e-09 1.1410925e-06 1.8534680e-07 5.7327723e-08 -1.5387597e-08 5.8589176e-08 7.1932780e-08
7.5138889e+00 4.4639589e-08 5.3366222e-09 1.4522476e-09 -2.6138599e-11 -2.4482504e-11 1.4160758e-09 1.1515473e-06 1.8675671e-07 5.7688636e-08 -1.5404206e-08 5.8647034e-08 7.1903888e-08
7.5177778e+00 4.4973118e-08 5.5944824e-09 1.6412923e-09 -1.1622430e-10 5.2040445e-10 -1.6637248e-09 1.1613251e-06 1.8819448e-07 5.7831333e-08 -1.5463268e-08 5.8814618e-08 7.1895340e-08
7.5213889e+00 4.5282824e-08 6.4100708e-09 -3.2408836e-10 -4.2896658e-10 1.0265271e-09 1.5848236e-09 1.1711699e-06 1.8966178e-07 5.7928696e-08 -1.5496120e-08 5.8908388e-08 7.2149691e-08
7.5250000e+00 4.5592529e-08 5.8410841e-09 1.2228205e-09 1.2572183e-10 -1.6095974e-10 7.6302659e-10 1.1810842e-06 1.9098652e-07 5.8221666e-08 -1.5533213e-08 5.8933204e-08 7.2360039e-08
7.5286111e+00 4.5924130e-08 5.2197527e-09 1.4815237e-09 -4.6812191e-10 3.9003468e-10 1.1786554e-09 1.1918426e-06 1.9236474e-07 5.8618967e-08 -1.5590975e-08 5.9011765e-08 7.2519074e-08
7.5325000e+00 4.6290605e-08 5.4656248e-09 1.9239114e-09 -2.6980959e-11 2.8334011e-10 1.8450219e-10 1.2073600e-06 1.9452662e-07 5.9174316e-08 -1.5741469e-08 5.9098651e-08 7.2594358e-08
7.5380556e+00 4.6814142e-08 6.2671733e-09 1.4081809e-09 -8.7598451e-10 2.3797892e-10 2.6719740e-10 1.2175400e-06 1.9595752e-07 5.9476687e-08 -1.5801203e-08 5.9201064e-08 7.2517353e-08
7.5416667e+00 4.7154441e-08 5.6800265e-09 1.3829424e-09 3.2459711e-10 7.0736847e-10 -9.7801124e-10 1.2277931e-06 1.9729288e-07 5.9739672e-08 -1.5621047e-08 5.9346784e-08 7.2459136e-08
7.5452778e+00 4.7490117e-08 5.4695155e-09 1.0446030e-09 1.3383758e-09 6.3773892e-10 4.4062810e-10 1.2381188e-06 1.9862697e-07 5.9945033e-08 -1.5497553e-08 5.9403049e-08 7.2654304e-08
7.5488889e+00 4.7823957e-08 5.6694223e-09 8.5103873e-10 -1.9842775e-10 -1.1836421e-10 1.3609158e-09 1.2493197e-06 2.0025022e-07 6.0159703e-08 -1.5649287e-08 5.9402654e-08 7.2680474e-08
7.5527778e+00 4.8183478e-08 6.9157017e-09 9.8898785e-10 -1.1021478e-09 1.1497292e-10 -1.1365977e-09 1.2597956e-06 2.0172756e-07 6.0253935e-08 -1.5779343e-08 5.9373533e-08 7.2749435e-08
7.5563889e+00 4.8517318e-08 5.4192244e-09 -1.1914812e-10 -9.8366867e-11 -3.8377498e-10 1.7731638e-09 1.2703443e-06 2.0305706e-07 6.0352829e-08 -1.5825620e-08 5.9327543e-08 7.3026553e-08
7.5600000e+00 4.8855586e-08 5.6813934e-09 1.0320166e-09 -3.2880630e-10 -4.0753649e-11 7.8484880e-10 1.2809686e-06 2.0444317e-07 6.0519964e-08 -1.5977969e-08 5.9529302e-08 7.3124929e-08
7.5636111e+00 4.9214445e-08 5.8918058e-09 5.1076651e-10 -1.0774958e-09 1.9031463e-09 1.2322932e-10 1.2924971e-06 2.0598800e-07 6.0674783e-08 -1.6129732e-08 5.9793725e-08 7.3182445e-08
7.5675000e+00 4.9600908e-08 6.0853889e-09 8.1625290e-10 -2.2332859e-10 3.6333388e-10 3.6977124e-10 1.3032828e-06 2.0739905e-07 6.0871670e-08 -1.6280771e-08 5.9822433e-08 7.3064708e-08
7.5711111e+00 4.9959767e-08 5.6960802e-09 1.0011630e-09 -1.1708835e-09 -9.8332703e-11 -1.4565784e-09 1.3141463e-06 2.0884416e-07 6.1156339e-08 -1.6535680e-08 5.9873928e-08 7.2965888e-08
7.5747222e+00 5.0318626e-08 6.3697997e-09 1.6265502e-09 -1.1821227e-09 5.7366921e-10 5.4439643e-10 1.3250862e-06 2.1038849e-07 6.1455214e-08 -1.6657230e-08 6.0059565e-08 7.2993852e-08
7.5783333e+00 5.0665276e-08 6.5244248e-09 1.1323009e-09 6.0123358e-11 1.1399020e-09 -2.8626815e-10 1.3369508e-06 2.1209559e-07 6.1751594e-08 -1.6574738e-08 6.0304764e-08 7.2947101e-08
7.5822222e+00 5.1031146e-08 6.7107897e-09 1.4080929e-09 6.4695687e-10 9.6180265e-10 -1.1445102e-10 1.3480443e-06 2.1370543e-07 6.2058545e-08 -1.6316632e-08 6.0572474e-08 7.3221065e-08
7.5858333e+00 5.1370883e-08 6.7305305e-09 1.4253028e-09 1.7355542e-09 1.5093652e-09 2.6433479e-09 1.3592115e-06 2.1527816e-07 6.2379631e-08 -1.6205192e-08 6.0937139e-08 7.3514071e-08
7.5894444e+00 5.1710619e-08 6.4009058e-09 1.5385670e-09 -7.0687430e-10 1.8567738e-09 6.1323132e-11 1.3765373e-06 2.1757524e-07 6.2822551e-08 -1.6258085e-08 6.1374055e-08 7.3618468e-08
7.5950000e+00 5.2243897e-08 6.0656263e-09 1.1189555e-09 3.8951459e-10 7.6472568e-10 5.6505506e-10 1.3878954e-06 2.1905322e-07 6.3029505e-08 -1.6272567e-08 6.1534027e-08 7.3713546e-08
7.5986111e+00 5.2600250e-08 6.2746464e-09 7.9138885e-10 -5.2319267e-10 7.1193387e-10 3.1259498e-10 1.3993307e-06 2.2054648e-07 6.3186017e-08 -1.6277058e-08 6.1938238e-08 7.3918221e-08
7.6022222e+00 5.2956603e-08 6.1933065e-09 6.5333867e-10 4.8173841e-10 3.0192502e-09 1.5767054e-09 1.4117320e-06 2.2226940e-07 6.3470939e-08 -1.6247767e-08 6.2376524e-08 7.4023585e-08
7.6061111e+00 5.3340368e-08 7.1645537e-09 1.7888499e-09 -2.3067562e-10 7.3748631e-10 -6.7358502e-10 1.4233281e-06 2.2378378e-07 6.3747730e-08 -1.6258271e-08 6.2629003e-08 7.3850271e-08
7.6097222e+00 5.3700693e-08 5.4796748e-09 7.6614576e-10 1.3371482e-10 1.5930908e-09 -9.2622949e-10 1.4350062e-06 2.2524784e-07 6.3964008e-08 -1.6265836e-08 6.2842620e-08 7.3830620e-08
7.6133333e+00 5.4096868e-08 6.7443785e-09 1.2302609e-09 -2.0354643e-10 3.7875150e-10 7.4483237e-10 1.4467701e-06 2.2671125e-07 6.4167022e-08 -1.6280417e-08 6.2886502e-08 7.3902009e-08
7.6169444e+00 5.4493043e-08 5.4743360e-09 6.4371402e-10 6.8961601e-11 2.6314746e-11 -8.5859304e-11 1.4586199e-06 2.2810981e-07 6.4319377e-08 -1.6288155e-08 6.2874524e-08 7.4091489e-08
7.6205556e+00 5.4889219e-08 6.2028574e-09 7.6264628e-10 -1.4039818e-10 -1.3687760e-10 1.8349112e-09 1.4714771e-06 2.2969874e-07 6.4556521e-08 -1.6310959e-08 6.2913238e-08 7.4354671e-08
7.6244444e+00 5.5315869e-08 6.1161242e-09 1.2700157e-09 -5.5056955e-11 4.6871029e-10 4.2093043e-10 1.4835043e-06 2.3121580e-07 6.4719911e-08 -1.6383378e-08 6.3090210e-08 7.4472910e-08
7.6280556e+00 5.5703850e-08 6.5505121e-09 2.3820055e-10 -6.1342850e-10 1.1648829e-09 6.7050794e-10 1.4956148e-06 2.3267591e-07 6.4818001e-08 -1.6499616e-08 6.3272333e-08 7.4573450e-08
7.6316667e+00 5.6085422e-08 5.6406069e-09 6.6724168e-10 -4.5954263e-10 5.1625007e-10 2.5754921e-10 1.5078079e-06 2.3411828e-07 6.5108297e-08 -1.6711402e-08 6.3377605e-08 7.4557890e-08
7.6352778e+00 5.6466995e-08 6.4023714e-09 2.0124175e-09 -1.4954009e-09 4.5548935e-10 -4.0118144e-10 1.5210315e-06 2.3574597e-07 6.5328242e-08 -1.6892221e-08 6.3450207e-08 7.4396455e-08
7.6391667e+00 5.6877919e-08 6.2171505e-09 -1.2717472e-10 -5.4473665e-11 1.6681726e-10 -9.8254620e-10 1.5333965e-06 2.3721769e-07 6.5326922e-08 -1.6967813e-08 6.3511947e-08 7.4319293e-08
7.6427778e+00 5.7260021e-08 6.0709038e-09 1.1499020e-10 -6.4330312e-10 4.0308698e-10 2.7028369e-10 1.5458467e-06 2.3864159e-07 6.5479940e-08 -1.7112479e-08 6.3558453e-08 7.4396431e-08
7.6463889e+00 5.7665084e-08 5.8178840e-09 1.2974814e-09 -6.9207852e-10 2.6196346e-11 4.4176104e-10 1.5583847e-06 2.4015965e-07 6.5604450e-08 -1.7141388e-08 6.3571125e-08 7.4429466e-08
7.6500000e+00 5.8070148e-08 6.8570309e-09 -1.4816255e-10 4.2522734e-10 9.0776523e-11 -1.3682317e-10 1.5778452e-06 2.4259651e-07 6.5688150e-08 -1.7151471e-08 6.3728116e-08 7.4189321e-08
7.6555556e+00 5.8693323e-08 6.3681573e-09 6.5036232e-10 -4.8572650e-10 8.5116845e-10 -1.3040459e-09 1.5906060e-06 2.4411209e-07 6.5866091e-08 -1.7269259e-08 6.3841850e-08 7.4005949e-08
7.6591667e+00 5.9098386e-08 6.2860580e-09 9.9217063e-10 -6.0154086e-10 1.9868690e-10 -3.8862474e-10 1.6034565e-06 2.4565888e-07 6.6062481e-08 -1.7451988e-08 6.3818737e-08 7.3886439e-08
7.6627778e+00 5.9521881e-08 6.6288293e-09 8.2066209e-10 -1.0851952e-09 -4.1203654e-10 -7.1454531e-10 1.6173983e-06 2.4736471e-07 6.6194877e-08 -1.7461039e-08 6.3898665e-08 7.3982680e-08
7.6666667e+00 5.9979095e-08 6.5965483e-09 3.1416285e-10 1.0076186e-09 1.0971362e-09 1.5394717e-09 1.6304398e-06 2.4889030e-07 6.6357654e-08 -1.7153028e-08 6.4044780e-08 7.4163233e-08
7.6702778e+00 6.0403651e-08 6.1412499e-09 1.1883971e-09 1.8355608e-09 2.5161445e-10 1.2716969e-10 1.6435732e-06 2.5048032e-07 6.6529567e-08 -1.7055670e-08 6.4056141e-08 7.4524782e-08
7.6738889e+00 6.0828206e-08 7.1345071e-09 3.9849155e-10 -9.3687652e-10 -1.4674387e-10 3.2102082e-09 1.6567988e-06 2.5223262e-07 6.6632629e-08 -1.7281021e-08 6.4178049e-08 7.4697193e-08
7.6775000e+00 6.1253831e-08 7.4962230e-09 5.5284483e-10 -1.1432844e-09 1.2720480e-09 -1.6187196e-09 1.6711450e-06 2.5408503e-07 6.6888654e-08 -1.7346257e-08 6.4455801e-08 7.4542899e-08
7.6813889e+00 6.1713875e-08 6.8656150e-09 1.6416585e-09 5.8411987e-10 1.1086861e-09 2.9619746e-10 1.6845626e-06 2.5580909e-07 6.7134723e-08 -1.7302873e-08 6.4686822e-08 7.4662104e-08
7.6850000e+00 6.2141059e-08 7.5292975e-09 6.2974533e-10 -1.8365411e-10 1.0238134e-09 8.0415081e-10 1.6980728e-06 2.5747290e-07 6.7339006e-08 -1.7184743e-08 6.4878227e-08 7.4836699e-08
7.6886111e+00 6.2568243e-08 6.3626558e-09 1.2559489e-09 1.2740867e-09 7.4299887e-10 8.0749558e-10 1.7116755e-06 2.5907402e-07 6.7520481e-08 -1.7025517e-08 6.5002761e-08 7.5138144e-08
7.6922222e+00 6.2995427e-08 7.0057772e-09 4.1919609e-10 1.9569074e-10 4.0655049e-10 1.9750763e-09 1.7264308e-06 2.6074618e-07 6.7582392e-08 -1.6969870e-08 6.4972064e-08 7.5405263e-08
7.6961111e+00 6.3478222e-08 5.9585764e-09 1.1147290e-10 2.8128533e-10 -6.6967253e-10 3.1451758e-10 1.7402333e-06 2.6227208e-07 6.7679889e-08 -1.7041884e-08 6.4892811e-08 7.5392534e-08
7.6997222e+00 6.3929472e-08 6.7818003e-09 7.8849568e-10 -9.4603316e-10 -6.1888652e-11 -4.3201733e-10 1.7541336e-06 2.6392356e-07 6.7860556e-08 -1.7057177e-08 6.5030589e-08 7.5407517e-08
7.7033333e+00 6.4380722e-08 7.0071661e-09 8.7920812e-10 8.0486873e-10 1.3336823e-09 5.7032282e-10 1.7681316e-06 2.6567639e-07 6.8158303e-08 -1.7049454e-08 6.5195048e-08 7.5449890e-08
7.7069444e+00 6.4831972e-08 7.6279586e-09 1.8692226e-09 -7.3357613e-10 1.8440692e-10 -1.7918919e-10 1.7822284e-06 2.6749500e-07 6.8429855e-08 -1.7104098e-08 6.5232950e-08 7.5474435e-08
7.7105556e+00 6.5292073e-08 7.5564021e-09 6.3741425e-10 2.2916278e-10 1.6545162e-10 4.0575668e-10 1.8041150e-06 2.7019254e-07 6.8821570e-08 -1.6758626e-08 6.5488263e-08 7.5667408e-08
7.7161111e+00 6.6027603e-08 7.0835371e-09 1.7128718e-09 1.8436730e-09 1.3664285e-09 7.5207939e-10 1.8195815e-06 2.7208228e-07 6.9197933e-08 -1.6531739e-08 6.5727391e-08 7.5706600e-08
7.7200000e+00 6.6542473e-08 7.5677217e-09 1.5131000e-09 1.0107619e-10 6.8324065e-10 -4.1614133e-10 1.8340508e-06 2.7396986e-07 6.9433578e-08 -1.6566081e-08 6.5898246e-08 7.5580471e-08
7.7236111e+00 6.7020567e-08 8.1924861e-09 6.6208296e-10 -4.1808560e-10 8.9388352e-10 -7.4813151e-10 1.8486235e-06 2.7584830e-07 6.9587487e-08 -1.6643477e-08 6.5946195e-08 7.5427603e-08
7.7272222e+00 6.7496500e-08 7.4913945e-09 7.5861510e-10 -2.9633678e-10 -4.5127825e-10 -6.6295857e-10 1.8632988e-06 2.7777369e-07 6.9761017e-08 -1.6801859e-08 6.5840142e-08 7.5464924e-08
7.7308333e+00 6.7968040e-08 8.5845823e-09 8.4320144e-10 -1.1656506e-09 -5.2767570e-10 1.0074683e-09 1.8780763e-06 2.7978942e-07 7.0017518e-08 -1.6916780e-08 6.5806455e-08 7.5584625e-08
7.7344444e+00 6.8439581e-08 8.2455836e-09 1.5244963e-09 1.0484418e-10 2.1672225e-10 9.7458218e-11 1.8941048e-06 2.8186778e-07 7.0340102e-08 -1.7017934e-08 6.5898174e-08 7.5714467e-08
7.7383333e+00 6.8947393e-08 7.8680862e-09 1.2405142e-09 -9.7187854e-10 5.6943723e-10 1.0154753e-09 1.9090945e-06 2.8382048e-07 7.0628457e-08 -1.7188438e-08 6.5967813e-08 7.5726884e-08
7.7419444e+00 6.9418933e-08 8.4358886e-09 1.4212217e-09 -6.0200860e-10 7.3390311e-11 -9.0085702e-10 1.9241874e-06 2.8584102e-07 7.0835391e-08 -1.7255933e-08 6.5903433e-08 7.5496035e-08
7.7455556e+00 6.9899810e-08 8.4344286e-09 4.8894148e-10 -2.1018915e-11 -6.6767162e-10 -1.2300605e-09 1.9393847e-06 2.8787629e-07 7.1056374e-08 -1.7186067e-08 6.5871405e-08 7.5545805e-08
7.7491667e+00 7.0383152e-08 8.5589776e-09 1.5508984e-09 6.6593390e-10 3.7202648e-10 1.6894775e-09 1.9558681e-06 2.9013169e-07 7.1478491e-08 -1.7149084e-08 6.5919453e-08 7.5697370e-08
7.7530556e+00 7.0903674e-08 8.9272269e-09 2.0672453e-09 -3.4893527e-10 3.9818724e-11 -3.9035279e-10 1.9712830e-06 2.9207107e-07 7.1802121e-08 -1.7279191e-08 6.6005816e-08 7.5576478e-08
7.7566667e+00 7.1387016e-08 7.2655067e-09 9.2011452e-10 -8.5205744e-10 7.5737134e-10 -7.2556940e-10 1.9868019e-06 2.9400896e-07 7.2047242e-08 -1.7372509e-08 6.6122992e-08 7.5501651e-08
7.7602778e+00 7.1864287e-08 8.9147582e-09 1.3425344e-09 -9.3331176e-12 3.2425296e-10 3.4860778e-11 2.0024222e-06 2.9591331e-07 7.2317172e-08 -1.7305015e-08 6.6263471e-08 7.5635313e-08
7.7638889e+00 7.2323586e-08 6.9855430e-09 1.1491304e-09 6.3235222e-10 9.7247558e-10 1.1989409e-09 2.0193554e-06 2.9791028e-07 7.2531970e-08 -1.7174448e-08 6.6382573e-08 7.5925777e-08
7.7677778e+00 7.2818216e-08 8.4970480e-09 6.9199737e-10 4.8678915e-10 4.8400758e-11 1.2907556e-09 2.0437459e-06 3.0099090e-07 7.3020904e-08 -1.7008833e-08 6.6595960e-08 7.6190122e-08
7.7733333e+00 7.3524830e-08 8.2219263e-09 2.2416039e-09 5.0690176e-10 1.2319199e-09 2.9531314e-10 2.0597265e-06 3.0306341e-07 7.3370653e-08 -1.6948887e-08 6.6853187e-08 7.6217789e-08
7.7769444e+00 7.3987888e-08 9.0823754e-09 9.8685398e-10 4.6444031e-11 1.1424886e-09 -3.9932056e-11 2.0758086e-06 3.0513114e-07 7.3577180e-08 -1.6968137e-08 6.7025765e-08 7.6218654e-08
7.7805556e+00 7.4462082e-08 8.1819825e-09 9.1954067e-10 -2.2412799e-10 4.5053535e-10 4.7917554e-11 2.0919934e-06 3.0704889e-07 7.3890443e-08 -1.6965103e-08 6.7056979e-08 7.6536485e-08
7.7841667e+00 7.4936276e-08 7.8301045e-09 1.9721206e-09 2.5212977e-10 -1.6240110e-10 2.8859141e-09 2.1082809e-06 3.0912791e-07 7.4292503e-08 -1.6963718e-08 6.7150954e-08 7.6899959e-08
7.7877778e+00 7.5410471e-08 9.5286218e-09 1.7392048e-09 -2.3934192e-10 1.0298584e-09 4.6922482e-10 2.1259363e-06 3.1144776e-07 7.4782977e-08 -1.6952300e-08 6.7387111e-08 7.7175268e-08
7.7916667e+00 7.5921142e-08 8.4572185e-09 2.4648521e-09 3.3720519e-10 9.9434349e-10 1.8905670e-09 2.1424545e-06 3.1355272e-07 7.5319012e-08 -1.6893444e-08 6.7482696e-08 7.7486230e-08
7.7952778e+00 7.6554327e-08 9.1180216e-09 2.4831656e-09 2.0608739e-10 -1.1202079e-10 9.7985577e-10 2.1591167e-06 3.1565418e-07 7.5704961e-08 -1.6890632e-08 6.7544866e-08 7.7743074e-08
7.7988889e+00 7.7251272e-08 8.4280102e-09 1.0794451e-09 -1.8013596e-10 6.8590298e-10 1.3910100e-09 2.1759300e-06 3.1771515e-07 7.6024645e-08 -1.6834786e-08 6.7722487e-08 7.8153917e-08
7.8025000e+00 7.7948218e-08 8.7799412e-09 1.8714840e-09 6.9564171e-10 9.5367165e-10 2.4013851e-09 2.1942055e-06 3.2004760e-07 7.6414091e-08 -1.6644738e-08 6.8002463e-08 7.8539493e-08
7.8063889e+00 7.8698774e-08 9.3036537e-09 1.4666200e-09 9.3334106e-10 1.4461278e-09 9.0355694e-10 2.2113271e-06 3.2215509e-07 7.6634225e-08 -1.6644509e-08 6.8110572e-08 7.8572629e-08
7.8100000e+00 7.9346386e-08 8.2927075e-09 5.6539297e-10 -9.3122674e-10 -4.4819982e-10 -5.9769325e-10 2.2285638e-06 3.2428763e-07 7.6805948e-08 -1.6706183e-08 6.8162860e-08 7.8678644e-08
7.8136111e+00 7.9761834e-08 9.5128090e-09 1.0197418e-09 3.6192930e-10 9.3085158e-10 1.5762992e-09 2.2458905e-06 3.2644766e-07 7.6985128e-08 -1.6600299e-08 6.8341799e-08 7.8975123e-08
7.8172222e+00 8.0177283e-08 8.5222225e-09 6.3422788e-10 6.1545426e-10 7.2089394e-10 1.1604263e-09 2.2646508e-06 3.2876910e-07 7.7216395e-08 -1.6400814e-08 6.8411146e-08 7.9197356e-08
7.8211111e+00 8.0624689e-08 9.4760477e-09 1.3480595e-09 1.0944198e-09 -1.2648993e-10 7.4442390e-10 2.2821644e-06 3.3097059e-07 7.7432084e-08 -1.6200140e-08 6.8441396e-08 7.9223923e-08
7.8247222e+00 8.1040137e-08 8.9051378e-09 6.4290934e-10 7.5795445e-10 4.0571927e-10 -4.9918485e-10 2.2997750e-06 3.3303366e-07 7.7592057e-08 -1.6096474e-08 6.8657769e-08 7.9223863e-08
7.8283333e+00 8.1518845e-08 8.3203228e-09 8.3376733e-10 1.9896145e-10 1.5915764e-09 4.9863300e-10 2.3270799e-06 3.3618764e-07 7.7891372e-08 -1.5918672e-08 6.8816683e-08 7.9391108e-08
7.8338889e+00 8.2310885e-08 8.7967703e-09 9.6212515e-10 8.6785380e-10 -6.3809452e-10 5.0483273e-10 2.3449698e-06 3.3831928e-07 7.8130367e-08 -1.5861159e-08 6.8841856e-08 7.9510082e-08
7.8375000e+00 8.2825711e-08 9.0012347e-09 1.2439754e-09 -3.3696172e-10 8.7046130e-10 5.9339448e-10 2.3643604e-06 3.4083791e-07 7.8428154e-08 -1.5905685e-08 6.9070966e-08 7.9561680e-08
7.8413889e+00 8.3380138e-08 1.0525861e-08 1.3084882e-09 -4.4696606e-11 1.0933354e-09 -1.5113092e-10 2.3824826e-06 3.4313686e-07 7.8715323e-08 -1.5915182e-08 6.9351951e-08 7.9510742e-08
7.8450000e+00 8.3900963e-08 8.6690509e-09 1.3423080e-09 -4.2966700e-11 1.5003799e-09 -3.1905941e-10 2.4007179e-06 3.4530289e-07 7.9000097e-08 -1.5819598e-08 6.9504806e-08 7.9451534e-08
7.8486111e+00 8.4425213e-08 9.4160883e-09 1.2863691e-09 9.2528292e-10 -8.9410645e-11 -2.2747599e-10 2.4190668e-06 3.4738855e-07 7.9279975e-08 -1.5725780e-08 6.9667575e-08 7.9519116e-08
7.8522222e+00 8.4949464e-08 7.9979970e-09 1.2971182e-09 -5.9267197e-11 1.5918878e-09 8.5130378e-10 2.4389542e-06 3.4966284e-07 7.9566389e-08 -1.5663451e-08 6.9761245e-08 7.9514473e-08
7.8561111e+00 8.5514041e-08 9.6347223e-09 1.1578586e-09 5.9350888e-10 -7.8899661e-10 -8.9109869e-10 2.4575390e-06 3.5200605e-07 7.9864142e-08 -1.5512572e-08 6.9724315e-08 7.9267407e-08
7.8597222e+00 8.6037608e-08 9.9297297e-09 1.5906313e-09 7.9922162e-10 4.4810226e-10 -1.3895140e-09 2.4762365e-06 3.5428786e-07 8.0207180e-08 -1.5488792e-08 6.9678829e-08 7.9309559e-08
7.8633333e+00 8.6554884e-08 9.1221119e-09 1.5758726e-09 -5.7970946e-10 -8.6797489e-10 1.7786128e-09 2.4950461e-06 3.5654051e-07 8.0513460e-08 -1.5662104e-08 6.9656906e-08 7.9650698e-08
7.8669444e+00 8.7072160e-08 9.6862976e-09 1.2513349e-09 -1.0200972e-09 6.6561291e-10 1.3703632e-09 2.5154279e-06 3.5902822e-07 8.0847413e-08 -1.5881511e-08 6.9929271e-08 7.9775803e-08
7.8708333e+00 8.7629226e-08 9.6009843e-09 1.6111146e-09 -8.6053787e-10 1.6689391e-09 -2.9803823e-10 2.5344703e-06 3.6133240e-07 8.1205431e-08 -1.6034411e-08 7.0127716e-08 7.9865332e-08
7.8744444e+00 8.8146502e-08 9.6376268e-09 1.6936704e-09 -5.5084411e-10 1.6286303e-10 1.1244641e-09 2.5536280e-06 3.6363615e-07 8.1467648e-08 -1.6102562e-08 7.0185690e-08 8.0018873e-08
7.8780556e+00 8.8693487e-08 9.5974372e-09 7.2679273e-10 -7.8238051e-11 3.7228035e-10 2.9284211e-10 2.5729067e-06 3.6593586e-07 8.1719194e-08 -1.6165586e-08 7.0218539e-08 8.0199586e-08
7.8816667e+00 8.9263877e-08 9.6038328e-09 1.5951740e-09 -5.0352637e-10 -6.9055865e-11 1.3752757e-09 2.5938066e-06 3.6844708e-07 8.2141721e-08 -1.6199022e-08 7.0254300e-08 8.0054670e-08
7.8855556e+00 8.9878144e-08 9.8657567e-09 2.0264852e-09 2.1693096e-10 3.7557637e-10 -2.6174143e-09 2.6133420e-06 3.7082222e-07 8.2399759e-08 -1.6156773e-08 7.0380490e-08 7.9704265e-08
7.8891667e+00 9.0448534e-08 9.9653613e-09 3.5539585e-10 1.7306236e-10 7.8925864e-10 -6.1708971e-10 2.6437248e-06 3.7457357e-07 8.2746406e-08 -1.6031072e-08 7.0643953e-08 7.9611294e-08
7.8947222e+00 9.1848353e-08 1.0393733e-08 1.7244862e-09 5.8114140e-10 7.9151473e-10 5.9262088e-11 2.6637882e-06 3.7707664e-07 8.3111814e-08 -1.5888934e-08 7.0772698e-08 7.9615141e-08
7.8983333e+00 9.3352734e-08 1.0505500e-08 1.6485184e-09 7.3090503e-10 3.9690751e-10 -2.3755878e-11 2.6841776e-06 3.7953480e-07 8.3324608e-08 -1.5885549e-08 7.0861385e-08 7.9556108e-08
7.9019444e+00 9.4857116e-08 1.0018770e-08 3.1572556e-10 -6.9966320e-10 4.2173613e-10 -5.2115727e-10 2.7048930e-06 3.8202983e-07 8.3417298e-08 -1.5916792e-08 7.0888931e-08 7.9560577e-08
7.9055556e+00 9.6361498e-08 1.0813270e-08 5.3987522e-10 4.1126729e-10 -1.6746484e-10 5.6240845e-10 2.7275642e-06 3.8473065e-07 8.3656176e-08 -1.5916357e-08 7.1040211e-08 7.9653765e-08
7.9094444e+00 9.7963260e-08 1.0126395e-08 1.5076570e-09 -4.0753965e-10 1.4641532e-09 2.3634156e-10 2.7488561e-06 3.8718114e-07 8.3923665e-08 -1.6007710e-08 7.1309910e-08 7.9669419e-08
7.9130556e+00 9.8577664e-08 1.0333813e-08 9.6147271e-10 -4.3571186e-10 1.0253759e-09 -9.1838503e-11 2.7702812e-06 3.9017317e-07 8.4178534e-08 -1.6155100e-08 7.1509490e-08 7.9667982e-08
7.9166667e+00 9.9192068e-08 1.4647955e-08 1.3911597e-09 -9.2481208e-10 8.1690098e-10 7.8572903e-11 2.7918394e-06 3.9390019e-07 8.4540889e-08 -1.6315908e-08 7.1672575e-08 7.9748574e-08
7.9202778e+00 9.9806472e-08 1.6470523e-08 1.9536561e-09 -5.5957168e-10 6.8849837e-10 6.6535056e-10 2.8152047e-06 3.9820151e-07 8.5086605e-08 -1.6282150e-08 7.1908990e-08 7.9972379e-08
7.9241667e+00 1.0046814e-07 1.6877872e-08 2.7239075e-09 8.4892297e-10 1.3379128e-09 1.2529785e-09 2.8370422e-06 4.0200912e-07 8.5689233e-08 -1.6110510e-08 7.2234304e-08 8.0234793e-08
7.9277778e+00 1.0110815e-07 1.4913487e-08 2.8388163e-09 7.3545168e-10 1.6649916e-09 1.1693058e-09 2.8590213e-06 4.0563943e-07 8.6096711e-08 -1.6004202e-08 7.2539242e-08 8.0470500e-08
7.9313889e+00 1.0177567e-07 1.5397611e-08 9.2252072e-10 2.4584974e-10 1.1498167e-09 1.0064509e-09 2.8811450e-06 4.0922415e-07 8.6348941e-08 -1.5970798e-08 7.2572082e-08 8.0670600e-08
7.9350000e+00 1.0244319e-07 1.4532793e-08 1.4057507e-09 6.2494598e-11 -8.4667749e-10 8.4062244e-10 2.9051322e-06 4.1283159e-07 8.6795226e-08 -1.5946412e-08 7.2553841e-08 8.0847801e-08
7.9388889e+00 1.0316206e-07 1.3435871e-08 2.4195501e-09 1.4652645e-10 6.9032439e-10 6.7824577e-10 2.9275563e-06 4.1616693e-07 8.7209606e-08 -1.5912894e-08 7.2768811e-08 8.0958637e-08
7.9425000e+00 1.0382959e-07 1.4412341e-08 1.4054978e-09 1.6287274e-10 1.2940139e-09 3.4485929e-10 2.9501146e-06 4.1953019e-07 8.7520749e-08 -1.5903888e-08 7.3041793e-08 8.1087981e-08
7.9461111e+00 1.0440089e-07 1.3668991e-08 1.4665916e-09 -7.9738035e-11 1.2258233e-09 8.4908676e-10 2.9850599e-06 4.2500222e-07 8.7843570e-08 -1.5935700e-08 7.3443294e-08 8.0940410e-08
7.9516667e+00 1.0527095e-07 1.6028456e-08 4.7033501e-10 -1.1113494e-10 1.1831815e-09 -1.7345141e-09 3.0079299e-06 4.2875567e-07 8.8112589e-08 -1.6004436e-08 7.3658531e-08 8.0755436e-08
7.9552778e+00 1.0583648e-07 1.5310774e-08 2.0129186e-09 -5.2334794e-10 8.0362262e-10 2.7062328e-11 3.0326962e-06 4.3260039e-07 8.8518721e-08 -1.5988788e-08 7.3811482e-08 8.0819994e-08
7.9591667e+00 1.0644552e-07 1.4497529e-08 1.4682133e-09 6.5747249e-10 5.0738721e-10 5.2628629e-10 3.0558188e-06 4.3611878e-07 8.9007500e-08 -1.5920699e-08 7.3912891e-08 8.0934614e-08
7.9627778e+00 1.0699402e-07 1.4879070e-08 3.0435887e-09 -2.8958061e-11 4.2869350e-10 5.3175252e-10 3.0790601e-06 4.3956639e-07 8.9520910e-08 -1.5871563e-08 7.4168959e-08 8.1086188e-08
7.9663889e+00 1.0754149e-07 1.3906549e-08 1.6955847e-09 4.8251867e-10 1.9350068e-09 8.6738551e-10 3.1024201e-06 4.4311935e-07 8.9840200e-08 -1.5836594e-08 7.4478786e-08 8.1201940e-08
7.9700000e+00 1.0808897e-07 1.5758609e-08 1.2517068e-09 -1.5972827e-10 9.2494357e-10 2.0110076e-10 3.1277096e-06 4.4703064e-07 9.0196282e-08 -1.5823377e-08 7.4544377e-08 8.1084285e-08
7.9738889e+00 1.0867856e-07 1.4565827e-08 1.8004265e-09 2.7301591e-10 -3.6274087e-10 -1.2095749e-09 3.1513181e-06 4.5067430e-07 9.0479963e-08 -1.5748771e-08 7.4693965e-08 8.1021203e-08
7.9775000e+00 1.0924628e-07 1.5856722e-08 8.1816418e-10 4.1565695e-10 1.7435563e-09 6.2727858e-10 3.1750529e-06 4.5429751e-07 9.0676711e-08 -1.5771201e-08 7.5047956e-08 8.1048980e-08
7.9811111e+00 1.0984378e-07 1.4395088e-08 9.9797524e-10 -6.2269906e-10 1.5240504e-09 -3.7087293e-10 3.1989171e-06 4.5770747e-07 9.0971008e-08 -1.5953498e-08 7.5279904e-08 8.0887161e-08
7.9847222e+00 1.1044128e-07 1.4076146e-08 1.7186117e-09 -1.0600456e-09 6.1701335e-10 -1.1228401e-09 3.2247618e-06 4.6150765e-07 9.1330609e-08 -1.6125347e-08 7.5350592e-08 8.0878355e-08
7.9886111e+00 1.1108475e-07 1.5386813e-08 1.3636788e-09 -4.1294636e-10 -1.1117868e-11 1.0473562e-09 3.2488949e-06 4.6504636e-07 9.1626465e-08 -1.6229157e-08 7.5366999e-08 8.1033426e-08
7.9922222e+00 1.1168225e-07 1.4159431e-08 1.3672972e-09 -5.4530343e-10 1.6256965e-10 3.8407132e-10 3.2731607e-06 4.6853986e-07 9.2039646e-08 -1.6255568e-08 7.5376645e-08 8.0837228e-08
7.9958333e+00 1.1230958e-07 1.5009353e-08 2.4466858e-09 3.0151428e-10 -7.3536540e-11 -2.1951296e-09 3.2975629e-06 4.7211647e-07 9.2563509e-08 -1.6206270e-08 7.5361652e-08 8.0488196e-08
7.9994444e+00 1.1294152e-07 1.4853334e-08 2.3889751e-09 1.5354514e-10 -6.4853939e-11 -1.0267043e-09 3.3221020e-06 4.7561440e-07 9.3052242e-08 -1.6167241e-08 7.5281474e-08 8.0302229e-08
8.0030556e+00 1.1357346e-07 1.4352407e-08 2.1223980e-09 2.0671967e-10 -6.7525327e-10 -6.8991429e-10 3.3486819e-06 4.7937949e-07 9.3445831e-08 -1.5983109e-08 7.5239308e-08 8.0093554e-08
8.0069444e+00 1.1425401e-07 1.4838538e-08 1.2512283e-09 1.3715539e-09 3.1382595e-10 -1.0987277e-09 3.3869301e-06 4.8473867e-07 9.3937705e-08 -1.5884304e-08 7.5398408e-08 7.9908078e-08
8.0125000e+00 1.1523534e-07 1.4246473e-08 1.7000166e-09 -7.7871990e-10 6.4077311e-10 -1.4128147e-11 3.4119674e-06 4.8827706e-07 9.4272663e-08 -1.6098882e-08 7.5607648e-08 7.9760802e-08
8.0161111e+00 1.1587780e-07 1.5297106e-08 1.3919008e-09 -1.2020040e-09 1.2906742e-09 -1.3453479e-09 3.4371438e-06 4.9188987e-07 9.4569685e-08 -1.6101851e-08 7.5780938e-08 7.9459955e-08
8.0197222e+00 1.1652026e-07 1.4867828e-08 1.3498435e-09 1.1745972e-09 3.0892883e-10 -1.4317010e-09 3.4624595e-06 4.9544206e-07 9.4987867e-08 -1.6115272e-08 7.5794142e-08 7.9376370e-08
8.0233333e+00 1.1716273e-07 1.4790966e-08 2.5102955e-09 -1.2984840e-09 -1.8704544e-10 6.6015022e-10 3.4898795e-06 4.9928895e-07 9.5546799e-08 -1.6222074e-08 7.5842153e-08 7.9569947e-08
8.0272222e+00 1.1786578e-07 1.5034140e-08 2.2805466e-09 3.8304341e-10 5.9856634e-10 9.9908214e-10 3.5154904e-06 5.0275137e-07 9.6016023e-08 -1.6155130e-08 7.6000185e-08 7.9750271e-08
8.0308333e+00 1.1854235e-07 1.3875161e-08 2.0507576e-09 2.3489945e-10 8.6018921e-10 6.6544719e-10 3.5412478e-06 5.0639546e-07 9.6381945e-08 -1.6181286e-08 7.6155820e-08 7.9642074e-08
8.0344444e+00 1.1921892e-07 1.6550953e-08 1.3269830e-09 -4.7634451e-10 5.7644055e-10 -1.6641958e-09 3.5671519e-06 5.1021491e-07 9.6693345e-08 -1.6183933e-08 7.6219653e-08 7.9471614e-08
8.0380556e+00 1.1989549e-07 1.5339277e-08 1.5474785e-09 4.5190987e-10 1.2792746e-11 9.0726244e-11 3.5932026e-06 5.1392936e-07 9.6940052e-08 -1.6081879e-08 7.6218851e-08 7.9590790e-08
8.0416667e+00 1.2057206e-07 1.5674315e-08 7.2981173e-10 4.9012891e-10 -2.0195137e-11 1.0093574e-09 3.6214171e-06 5.1809167e-07 9.7215439e-08 -1.5885980e-08 7.6225269e-08 7.9622872e-08
8.0455556e+00 1.2126662e-07 1.6596295e-08 1.6306536e-09 1.1890050e-09 7.5201884e-11 -7.3436829e-10 3.6477601e-06 5.2196625e-07 9.7670321e-08 -1.5744527e-08 7.6367132e-08 7.9653715e-08
8.0491667e+00 1.2190004e-07 1.5754268e-08 2.5682583e-09 1.1671921e-10 1.2343059e-09 1.0190743e-09 3.6742404e-06 5.2586090e-07 9.8085508e-08 -1.5586657e-08 7.6657121e-08 7.9865533e-08
8.0527778e+00 1.2253345e-07 1.6763887e-08 1.2642299e-09 1.3405451e-09 1.4425165e-09 9.3616515e-10 3.7008579e-06 5.2985158e-07 9.8418993e-08 -1.5523762e-08 7.6969674e-08 7.9942118e-08
8.0563889e+00 1.2316687e-07 1.6556018e-08 1.8140960e-09 -7.5997722e-10 1.4425849e-09 -2.2922430e-10 3.7296775e-06 5.3416960e-07 9.8930869e-08 -1.5370831e-08 7.7260261e-08 7.9977009e-08
8.0602778e+00 1.2385764e-07 1.6921860e-08 2.5734150e-09 2.0708151e-09 1.0481594e-09 5.2829069e-10 3.7565857e-06 5.3825777e-07 9.9322841e-08 -1.5105246e-08 7.7438992e-08 7.9928852e-08
8.0638889e+00 1.2452555e-07 1.7212020e-08 1.0447821e-09 3.8073329e-10 6.0167032e-10 -9.7281735e-10 3.7982654e-06 5.4444487e-07 9.9653205e-08 -1.4887529e-08 7.7826246e-08 7.9827679e-08
8.0694444e+00 1.2555309e-07 1.6366239e-08 9.3740352e-10 9.2557233e-10 1.7218498e-09 3.6577912e-10 3.8255410e-06 5.4829576e-07 9.9893972e-08 -1.4620334e-08 7.8102563e-08 7.9907116e-08
8.0730556e+00 1.2622100e-07 1.5786473e-08 1.2850636e-09 1.5408417e-09 8.2877428e-10 3.6748086e-10 3.8529610e-06 5.5222937e-07 1.0024392e-07 -1.4403366e-08 7.8295973e-08 7.9978044e-08
8.0766667e+00 1.2688716e-07 1.7057029e-08 1.9451952e-09 4.6193727e-10 9.5654803e-10 2.8724556e-10 3.8805245e-06 5.5641176e-07 1.0065493e-07 -1.4299231e-08 7.8538542e-08 8.0086425e-08
8.0802778e+00 1.2754501e-07 1.7863508e-08 1.8487736e-09 4.9930941e-10 1.2825480e-09 7.1318589e-10 3.9103676e-06 5.6091347e-07 1.0119237e-07 -1.4206739e-08 7.8823148e-08 8.0271996e-08
8.0841667e+00 1.2825346e-07 1.7038536e-08 2.7578596e-09 2.9348097e-10 1.1569314e-09 8.7742613e-10 3.9382271e-06 5.6501908e-07 1.0162086e-07 -1.4135533e-08 7.8980937e-08 8.0435487e-08
8.0877778e+00 1.2891131e-07 1.7241000e-08 1.1974288e-09 3.6380644e-10 2.9958441e-10 6.3172234e-10 3.9662292e-06 5.6899456e-07 1.0182548e-07 -1.4057556e-08 7.9118361e-08 8.0463741e-08
8.0913889e+00 1.2956916e-07 1.5952002e-08 6.9136454e-10 3.5598067e-10 9.6894547e-10 -3.7091595e-10 3.9943793e-06 5.7315255e-07 1.0199714e-07 -1.3981855e-08 7.9308542e-08 8.0546856e-08
8.0950000e+00 1.3027767e-07 1.8764894e-08 8.9322100e-10 3.4279564e-10 7.8657367e-10 1.1381312e-09 4.0248701e-06 5.7782089e-07 1.0236830e-07 -1.3999462e-08 7.9467051e-08 8.0462684e-08
8.0988889e+00 1.3107211e-07 1.7429014e-08 2.2881001e-09 -4.9371405e-10 5.7207071e-10 -1.8596031e-09 4.0533490e-06 5.8196508e-07 1.0270946e-07 -1.3930393e-08 7.9502731e-08 8.0185658e-08
8.1025000e+00 1.3180980e-07 1.7172603e-08 8.6107259e-10 1.1312767e-09 -2.4271921e-10 -6.9756497e-10 4.0819877e-06 5.8627308e-07 1.0304815e-07 -1.3741275e-08 7.9501847e-08 8.0089679e-08
8.1061111e+00 1.3254749e-07 1.8796839e-08 2.2653267e-09 6.1442278e-10 2.3456128e-10 -1.8838830e-10 4.1107859e-06 5.9068491e-07 1.0350566e-07 -1.3548343e-08 7.9701294e-08 7.9932400e-08
8.1097222e+00 1.3328247e-07 1.8039444e-08 1.9578097e-09 1.1664905e-09 1.6064866e-09 -1.2634201e-09 4.1397406e-06 5.9498692e-07 1.0395676e-07 -1.3371711e-08 7.9868941e-08 7.9604567e-08
8.1133333e+00 1.3399195e-07 1.7879891e-08 2.2062326e-09 4.6396177e-10 -5.8970746e-11 -1.7627290e-09 4.1710946e-06 5.9965460e-07 1.0441812e-07 -1.3399212e-08 7.9998286e-08 7.9523828e-08
8.1172222e+00 1.3475599e-07 1.8308904e-08 1.7482998e-09 -6.9969095e-10 1.1676397e-09 1.0706782e-09 4.2003686e-06 6.0405692e-07 1.0467750e-07 -1.3355629e-08 8.0272836e-08 7.9792247e-08
8.1208333e+00 1.3546547e-07 1.8447972e-08 6.4593667e-10 1.1019997e-09 1.3666722e-09 1.4070360e-09 4.2297963e-06 6.0843793e-07 1.0489581e-07 -1.3141929e-08 8.0350591e-08 7.9961688e-08
8.1244444e+00 1.3617494e-07 1.8131020e-08 1.3692756e-09 8.7061872e-10 -6.4893216e-10 1.5703348e-10 4.2753754e-06 6.1503251e-07 1.0531507e-07 -1.2800268e-08 8.0480778e-08 7.9973588e-08
8.1300000e+00 1.3730012e-07 1.7658653e-08 1.1462843e-09 1.1793491e-09 1.4300535e-09 -8.5636010e-11 4.3075051e-06 6.1963859e-07 1.0568498e-07 -1.2668663e-08 8.0727888e-08 7.9896010e-08
8.1338889e+00 1.3809726e-07 1.8052496e-08 2.0243366e-09 -5.1307091e-11 6.8802679e-10 -5.7931162e-10 4.3375064e-06 6.2384682e-07 1.0605844e-07 -1.2660942e-08 8.0966710e-08 7.9923682e-08
8.1375000e+00 1.3883746e-07 1.7083931e-08 1.4229679e-09 1.2256992e-10 1.5164890e-09 8.3474341e-10 4.3676680e-06 6.2801357e-07 1.0644943e-07 -1.2678004e-08 8.1136627e-08 8.0122995e-08
8.1411111e+00 1.3957766e-07 1.7706107e-08 2.1862339e-09 -2.8006190e-10 5.1968487e-11 1.0050726e-09 4.3979904e-06 6.3244230e-07 1.0690117e-07 -1.2889777e-08 8.1270157e-08 8.0187574e-08
8.1447222e+00 1.4032106e-07 1.9271297e-08 1.9836478e-09 -1.6747636e-09 1.1806170e-09 -4.0896219e-10 4.4284741e-06 6.3684552e-07 1.0739196e-07 -1.3069273e-08 8.1573142e-08 8.0054074e-08
8.1483333e+00 1.4106701e-07 1.7493113e-08 2.5467374e-09 1.7876791e-11 1.6161740e-09 -8.2334202e-10 4.4614835e-06 6.4154097e-07 1.0804139e-07 -1.3141000e-08 8.1734842e-08 7.9852694e-08
8.1522222e+00 1.4187034e-07 1.8910954e-08 3.0198099e-09 -6.3268416e-10 -2.3017821e-10 -9.0277935e-10 4.4923029e-06 6.4605771e-07 1.0852542e-07 -1.3190882e-08 8.1873714e-08 7.9611972e-08
8.1558333e+00 1.4261628e-07 1.8801263e-08 1.4481599e-09 1.7223961e-10 1.5120704e-09 -1.3192631e-09 4.5232839e-06 6.5043264e-07 1.0897951e-07 -1.3082531e-08 8.2108622e-08 7.9399321e-08
8.1594444e+00 1.4336218e-07 1.7726919e-08 2.7433941e-09 8.2791926e-10 6.5631072e-10 -6.4367582e-10 4.5544262e-06 6.5482829e-07 1.0947983e-07 -1.3069870e-08 8.2300702e-08 7.9251156e-08
8.1630556e+00 1.4410548e-07 1.8974321e-08 1.8749243e-09 -7.1104214e-10 1.1167364e-09 -7.2400023e-10 4.5881442e-06 6.5963993e-07 1.0994466e-07 -1.3080707e-08 8.2549226e-08 7.9189462e-08
8.1669444e+00 1.4490595e-07 1.8330553e-08 2.1093211e-09 6.1815205e-10 1.0134713e-09 1.9519664e-10 4.6196210e-06 6.6401041e-07 1.1038620e-07 -1.2902256e-08 8.2683962e-08 7.9241213e-08
8.1705556e+00 1.4564925e-07 1.8160559e-08 1.9664786e-09 1.0290894e-09 2.3025212e-10 2.8250564e-10 4.6512589e-06 6.6858267e-07 1.1088581e-07 -1.2782125e-08 8.2815392e-08 7.9302710e-08
8.1741667e+00 1.4639255e-07 2.0015259e-08 2.6452538e-09 7.9811954e-11 9.8294216e-10 2.8515783e-10 4.6830591e-06 6.7336638e-07 1.1140658e-07 -1.2688854e-08 8.3004634e-08 7.9174956e-08
8.1777778e+00 1.4714849e-07 1.9926045e-08 2.1618952e-09 7.8115181e-10 7.6390480e-10 -1.4644251e-09 4.7174905e-06 6.7846117e-07 1.1196934e-07 -1.2424523e-08 8.3299412e-08 7.8979649e-08
8.1816667e+00 1.4797733e-07 1.9574081e-08 2.6617773e-09 1.4845349e-09 1.7627656e-09 -2.0963416e-10 4.7496356e-06 6.8309608e-07 1.1234362e-07 -1.2145707e-08 8.3522206e-08 7.8942997e-08
8.1852778e+00 1.4874697e-07 1.9124786e-08 7.9309396e-10 1.0891540e-09 2.9379750e-10 -1.2869161e-10 4.7994153e-06 6.9032243e-07 1.1290005e-07 -1.1936326e-08 8.3830005e-08 7.8846012e-08
8.1908333e+00 1.4993102e-07 2.0093613e-08 2.5455126e-09 1.6713225e-10 1.5529956e-09 -4.5322010e-10 4.8319845e-06 6.9519282e-07 1.1337458e-07 -1.1893477e-08 8.4093906e-08 7.8802548e-08
8.1944444e+00 1.5070835e-07 2.0571474e-08 1.8347725e-09 2.2839877e-10 8.8301354e-10 5.2017954e-11 4.8647231e-06 6.9990534e-07 1.1386144e-07 -1.1718269e-08 8.4382953e-08 7.8759817e-08
8.1980556e+00 1.5149400e-07 1.8775390e-08 2.6592360e-09 1.3889021e-09 1.7851106e-09 -4.4646295e-10 4.8976319e-06 7.0443936e-07 1.1441049e-07 -1.1471217e-08 8.4617974e-08 7.8681627e-08
8.2016667e+00 1.5227965e-07 1.9081139e-08 2.4089215e-09 8.9158253e-10 3.8431321e-10 -2.7528990e-10 4.9332626e-06 7.0947657e-07 1.1479165e-07 -1.1324987e-08 8.4746162e-08 7.8569101e-08
8.2055556e+00 1.5312574e-07 1.9972588e-08 8.5820470e-10 3.6182052e-10 7.1444037e-10 -6.8921438e-10 4.9665249e-06 7.1426889e-07 1.1518486e-07 -1.1292265e-08 8.4880996e-08 7.8401815e-08
8.2091667e+00 1.5391139e-07 2.0040575e-08 2.7714251e-09 -5.9772791e-11 5.3018188e-10 -8.5496236e-10 4.9999571e-06 7.1898226e-07 1.1571290e-07 -1.1217348e-08 8.5008036e-08 7.8370042e-08
8.2127778e+00 1.5469321e-07 1.9313414e-08 2.1027815e-09 7.5131192e-10 6.4250158e-10 5.6166511e-10 5.0335586e-06 7.2364279e-07 1.1616308e-07 -1.1148078e-08 8.5209518e-08 7.8366120e-08
8.2163889e+00 1.5547479e-07 1.9599468e-08 2.0527271e-09 -1.1189510e-10 1.2173253e-09 -5.9786638e-10 5.0699343e-06 7.2870433e-07 1.1660221e-07 -1.1217912e-08 8.5340120e-08 7.8304980e-08
8.2202778e+00 1.5631649e-07 1.9642860e-08 1.7112863e-09 -4.8668233e-10 -9.7879675e-11 7.3812538e-11 5.1038875e-06 7.3342454e-07 1.1694698e-07 -1.1197642e-08 8.5327368e-08 7.8077497e-08
8.2238889e+00 1.5709807e-07 1.9768257e-08 1.4711738e-09 6.7379223e-10 -1.9824743e-11 -2.1736591e-09 5.1380122e-06 7.3821963e-07 1.1738828e-07 -1.1097801e-08 8.5444926e-08 7.7669890e-08
8.2275000e+00 1.5789934e-07 2.0268054e-08 2.6023451e-09 2.4781065e-10 1.1049679e-09 -1.5888658e-09 5.1723137e-06 7.4330333e-07 1.1788820e-07 -1.1089926e-08 8.5832984e-08 7.7425189e-08
8.2311111e+00 1.5872979e-07 2.2178012e-08 2.0122745e-09 -1.7511919e-10 2.4771079e-09 -6.6991376e-10 5.2094550e-06 7.4867508e-07 1.1855008e-07 -1.1103725e-08 8.6179794e-08 7.7355882e-08
8.2350000e+00 1.5962412e-07 1.9469441e-08 3.6610197e-09 5.6842052e-11 4.9555539e-10 7.5855062e-11 5.2441302e-06 7.5364619e-07 1.1931281e-07 -1.0965207e-08 8.6483570e-08 7.7292335e-08
8.2386111e+00 1.6045457e-07 2.2036514e-08 3.3795401e-09 1.2217871e-09 2.3085274e-09 -6.6244412e-10 5.2789853e-06 7.5882325e-07 1.1987858e-07 -1.0755734e-08 8.7021375e-08 7.7221617e-08
8.2422222e+00 1.6128503e-07 2.1189036e-08 1.8430075e-09 7.1181675e-10 2.6558267e-09 9.6678640e-12 5.3329577e-06 7.6664060e-07 1.2050961e-07 -1.0681193e-08 8.7618158e-08 7.7253109e-08
8.2477778e+00 1.6254902e-07 2.1236792e-08 1.9431790e-09 -2.6457341e-10 9.2487007e-10 1.7927921e-10 5.3682655e-06 7.7168127e-07 1.2088556e-07 -1.0594834e-08 8.7837019e-08 7.7129809e-08
8.2513889e+00 1.6336976e-07 2.0849963e-08 1.5270502e-09 1.0617319e-09 1.0953888e-09 -1.3174263e-09 5.4037512e-06 7.7689038e-07 1.2120284e-07 -1.0530420e-08 8.8093140e-08 7.6889683e-08
8.2550000e+00 1.6419050e-07 2.2643232e-08 1.4017241e-09 -4.6714300e-10 1.2688023e-09 -8.9912457e-10 5.4421655e-06 7.8266802e-07 1.2167802e-07 -1.0498311e-08 8.8360589e-08 7.6718797e-08
8.2588889e+00 1.6507437e-07 2.2151067e-08 2.6712422e-09 7.4236873e-10 1.0236192e-09 -5.6560944e-10 5.4780216e-06 7.8795726e-07 1.2231733e-07 -1.0366223e-08 8.8511705e-08 7.6714376e-08
8.2625000e+00 1.6590478e-07 2.2011128e-08 3.2300886e-09 4.7690096e-10 3.7129968e-10 5.2479668e-10 5.5140577e-06 7.9330080e-07 1.2289128e-07 -1.0363279e-08 8.8608632e-08 7.6620309e-08
8.2661111e+00 1.6673671e-07 2.2604435e-08 2.0678750e-09 -4.4972642e-10 5.2340719e-10 -1.3931051e-09 5.5502741e-06 7.9857861e-07 1.2332121e-07 -1.0302943e-08 8.8988011e-08 7.6309719e-08
8.2697222e+00 1.6756864e-07 2.1462287e-08 1.9007452e-09 1.0066729e-09 2.9785550e-09 -1.4738804e-09 5.5894780e-06 8.0415403e-07 1.2388207e-07 -1.0061387e-08 8.9381598e-08 7.6044647e-08
8.2736111e+00 1.6846456e-07 2.1764296e-08 2.9066581e-09 1.0638095e-09 3.9504773e-10 -7.9816334e-10 5.6260707e-06 8.0947356e-07 1.2438961e-07 -9.8758733e-09 8.9569321e-08 7.6025932e-08
8.2772222e+00 1.6931428e-07 2.2650738e-08 1.7783291e-09 6.4862590e-10 1.3377791e-09 6.2541044e-10 5.6628515e-06 8.1485924e-07 1.2477576e-07 -9.6888995e-09 8.9884317e-08 7.6242587e-08
8.2808333e+00 1.7020082e-07 2.2316748e-08 1.7860733e-09 1.0772866e-09 1.5698757e-09 1.3744754e-09 5.6998244e-06 8.2037630e-07 1.2513716e-07 -9.4872718e-09 9.0302329e-08 7.6215515e-08
8.2844444e+00 1.7108736e-07 2.3747591e-08 1.5499357e-09 7.8389223e-10 2.2887011e-09 -1.6243676e-09 5.7398562e-06 8.2633610e-07 1.2560232e-07 -9.2943256e-09 9.0840450e-08 7.5836375e-08
8.2883333e+00 1.7204210e-07 2.2459015e-08 2.4372014e-09 8.6993131e-10 2.3237627e-09 -1.6254009e-09 5.7772280e-06 8.3183179e-07 1.2609456e-07 -9.0996319e-09 9.1235758e-08 7.5576216e-08
8.2919444e+00 1.7292864e-07 2.3426910e-08 2.1065220e-09 9.2724192e-10 1.3252308e-09 -7.7607277e-10 5.8147884e-06 8.3742551e-07 1.2652766e-07 -9.0378838e-09 9.1628640e-08 7.5461824e-08
8.2955556e+00 1.7378295e-07 2.3277507e-08 1.8912748e-09 -3.5725997e-10 2.3013690e-09 -2.7985184e-10 5.8554440e-06 8.4325618e-07 1.2694260e-07 -9.0233814e-09 9.1917837e-08 7.5367497e-08
8.2994444e+00 1.7469357e-07 2.1927982e-08 1.6653994e-09 4.8156625e-10 1.7746470e-10 -5.2866417e-10 5.8933859e-06 8.4859028e-07 1.2739088e-07 -8.8909359e-09 9.2105153e-08 7.5325686e-08
8.3030556e+00 1.7553916e-07 2.2608757e-08 2.4725846e-09 7.4100776e-10 1.5516061e-09 1.4271199e-10 5.9521158e-06 8.5698326e-07 1.2817963e-07 -8.7890609e-09 9.2612214e-08 7.5109042e-08
8.3086111e+00 1.7684005e-07 2.2941084e-08 2.2598721e-09 -1.2975787e-10 1.4907626e-09 -1.4425735e-09 5.9905268e-06 8.6250018e-07 1.2865283e-07 -8.6749461e-09 9.2995371e-08 7.5023254e-08
8.3122222e+00 1.7772377e-07 2.3122113e-08 2.1081957e-09 1.1831259e-09 2.0460680e-09 6.5068866e-10 6.0291305e-06 8.6816128e-07 1.2909153e-07 -8.4496984e-09 9.3396385e-08 7.5317778e-08
8.3158333e+00 1.7861781e-07 2.4144915e-08 1.9413398e-09 8.9608312e-10 1.6556000e-09 2.0679895e-09 6.0709203e-06 8.7450564e-07 1.2959401e-07 -8.3071742e-09 9.3901091e-08 7.5412367e-08
8.3197222e+00 1.7958062e-07 2.5043224e-08 2.3656278e-09 3.2555227e-10 2.6704522e-09 -1.2572232e-09 6.1099263e-06 8.8033496e-07 1.3019960e-07 -8.1230069e-09 9.4318593e-08 7.5364923e-08
8.3233333e+00 1.8047465e-07 2.3628282e-08 3.2244209e-09 1.3744536e-09 1.1834154e-09 8.1927951e-10 6.1491261e-06 8.8615188e-07 1.3090797e-07 -7.9944348e-09 9.4653978e-08 7.5561480e-08
8.3269444e+00 1.8136974e-07 2.4939795e-08 3.3143650e-09 -1.8763339e-10 1.9124392e-09 9.9509243e-10 6.1885202e-06 8.9188988e-07 1.3152073e-07 -7.9523094e-09 9.5211628e-08 7.5704412e-08
8.3305556e+00 1.8226804e-07 2.2969289e-08 2.3418869e-09 5.7648319e-10 3.2351041e-09 3.2427216e-10 6.2311623e-06 8.9819198e-07 1.3211830e-07 -7.8920840e-09 9.5805906e-08 7.5664408e-08
8.3344444e+00 1.8323543e-07 2.5891212e-08 2.7801085e-09 -6.0265653e-11 1.8587056e-09 -6.6715779e-10 6.2709606e-06 9.0422011e-07 1.3271125e-07 -7.8126317e-09 9.6244319e-08 7.5628883e-08
8.3380556e+00 1.8413372e-07 2.4440334e-08 2.6932914e-09 7.9367152e-10 2.1881887e-09 3.3923737e-10 6.3109536e-06 9.1007904e-07 1.3317120e-07 -7.8327463e-09 9.6685625e-08 7.5810974e-08
8.3416667e+00 1.8503201e-07 2.4478436e-08 1.5524456e-09 -9.7934491e-10 1.8854048e-09 1.3415983e-09 6.3511408e-06 9.1585867e-07 1.3360366e-07 -7.9223779e-09 9.7104248e-08 7.5794490e-08
8.3452778e+00 1.8592715e-07 2.3778217e-08 2.4395011e-09 1.5197644e-10 1.9787999e-09 -1.4937620e-09 6.3946361e-06 9.2205409e-07 1.3421422e-07 -7.9227148e-09 9.7628608e-08 7.5640707e-08
8.3491667e+00 1.8688976e-07 2.4255140e-08 2.7938018e-09 -1.5486436e-10 2.5157144e-09 1.7562750e-10 6.4352257e-06 9.2793358e-07 1.3481346e-07 -7.8678716e-09 9.8061415e-08 7.5507796e-08
8.3527778e+00 1.8778361e-07 2.4835320e-08 2.7377269e-09 6.6110958e-10 1.4794319e-09 -1.4024965e-09 6.4760090e-06 9.3393953e-07 1.3534555e-07 -7.4955940e-09 9.8459251e-08 7.5429827e-08
8.3563889e+00 1.8867746e-07 2.5310972e-08 2.1738553e-09 2.7752987e-09 2.1929004e-09 6.8278003e-10 6.5169868e-06 9.4008110e-07 1.3586828e-07 -7.0482719e-09 9.8882851e-08 7.5560836e-08
8.3600000e+00 1.8957902e-07 2.5967737e-08 2.6513581e-09 1.3538289e-09 1.7172532e-09 5.2653419e-10 6.5836049e-06 9.4975517e-07 1.3675642e-07 -6.7272794e-09 9.9379893e-08 7.5934422e-08
8.3658333e+00 1.9109569e-07 2.4034633e-08 2.4236989e-09 4.8041402e-10 1.1229847e-09 1.6082434e-09 6.6251106e-06 9.5572026e-07 1.3729280e-07 -6.6291060e-09 9.9758576e-08 7.6138726e-08
8.3694444e+00 1.9203458e-07 2.5770564e-08 2.5275168e-09 4.2580238e-10 2.3725546e-09 2.7763996e-10 6.6668198e-06 9.6187744e-07 1.3791775e-07 -6.3763850e-09 1.0017176e-07 7.6036514e-08
8.3730556e+00 1.9297347e-07 2.5638456e-08 3.2412518e-09 1.9070069e-09 1.4414415e-09 -1.2211392e-09 6.7087323e-06 9.6801745e-07 1.3852017e-07 -6.1337760e-09 1.0037294e-07 7.5871869e-08
8.3766667e+00 1.9391039e-07 2.5627143e-08 2.3195315e-09 3.3246056e-10 4.1564930e-10 -2.9865838e-10 6.7508466e-06 9.7440308e-07 1.3897941e-07 -5.9941298e-09 1.0070324e-07 7.5807544e-08
8.3802778e+00 1.9483777e-07 2.7689279e-08 1.9195806e-09 9.5658107e-10 2.6332800e-09 -2.9510814e-10 6.7931620e-06 9.8079862e-07 1.3953076e-07 -5.7949310e-09 1.0130240e-07 7.5807049e-08
8.3838889e+00 1.9576515e-07 2.5709935e-08 3.1698313e-09 8.8217703e-10 2.8973988e-09 2.9053330e-10 6.8389570e-06 9.8760384e-07 1.4022146e-07 -5.6310270e-09 1.0189817e-07 7.5807403e-08
8.3877778e+00 1.9676387e-07 2.7051227e-08 2.7504438e-09 5.2271381e-10 2.2091616e-09 -2.8749730e-10 6.8816897e-06 9.9407355e-07 1.4075071e-07 -5.4335092e-09 1.0249118e-07 7.5952895e-08
8.3913889e+00 1.9769125e-07 2.6967278e-08 2.1349215e-09 1.3005278e-09 3.2648018e-09 1.6305029e-09 6.9246246e-06 1.0004045e-06 1.4124751e-07 -5.1957160e-09 1.0299286e-07 7.6108033e-08
8.3950000e+00 1.9863127e-07 2.5892773e-08 2.4509434e-09 8.9448677e-10 1.3661265e-09 -1.9846343e-10 6.9710909e-06 1.0072499e-06 1.4183514e-07 -4.9301734e-09 1.0366917e-07 7.6110632e-08
8.3988889e+00 1.9965149e-07 2.7179899e-08 2.5859188e-09 1.3815933e-09 4.4307608e-09 2.2073903e-10 7.0144514e-06 1.0135353e-06 1.4228975e-07 -4.6631584e-09 1.0435459e-07 7.6095445e-08
8.4025000e+00 2.0059885e-07 2.5299626e-08 1.6104668e-09 1.0831607e-09 1.8962261e-09 -3.6092104e-10 7.0580171e-06 1.0197446e-06 1.4280845e-07 -4.4682130e-09 1.0479825e-07 7.6315487e-08
8.4061111e+00 2.0154620e-07 2.6544129e-08 3.1775726e-09 7.1633491e-10 2.1991030e-09 2.3920735e-09 7.1017884e-06 1.0260859e-06 1.4355180e-07 -4.2051055e-09 1.0539893e-07 7.6590185e-08
8.4097222e+00 2.0249726e-07 2.6402262e-08 3.6840568e-09 1.7123503e-09 3.3456060e-09 1.4360519e-10 7.1491618e-06 1.0331578e-06 1.4433257e-07 -3.9604580e-09 1.0610233e-07 7.6585728e-08
8.4136111e+00 2.0355990e-07 2.8426488e-08 3.0082832e-09 3.8462770e-10 2.6835547e-09 -1.8181259e-10 7.1933733e-06 1.0399057e-06 1.4485109e-07 -3.9002177e-09 1.0670929e-07 7.6437955e-08
8.4172222e+00 2.0454664e-07 2.7914698e-08 1.7780892e-09 1.7143607e-10 2.9191395e-09 -1.1822459e-09 7.2377987e-06 1.0466076e-06 1.4535943e-07 -3.8662849e-09 1.0742120e-07 7.6308916e-08
8.4208333e+00 2.0553337e-07 2.8042296e-08 2.9142547e-09 1.4178985e-10 3.6523727e-09 -8.8833549e-12 7.3065630e-06 1.0570369e-06 1.4626565e-07 -3.5374035e-09 1.0861219e-07 7.6320566e-08
8.4263889e+00 2.0705265e-07 2.8559327e-08 2.5230653e-09 1.8314986e-09 3.4935670e-09 7.8782455e-11 7.3515327e-06 1.0637376e-06 1.4677023e-07 -3.2184014e-09 1.0933896e-07 7.6283187e-08
8.4300000e+00 2.0805238e-07 2.7387533e-08 2.1346065e-09 1.1131359e-09 3.2150955e-09 -4.2381856e-10 7.4002039e-06 1.0709722e-06 1.4725760e-07 -2.9540447e-09 1.1011716e-07 7.6262923e-08
8.4338889e+00 2.0912902e-07 2.8702509e-08 2.0428004e-09 1.1527791e-09 3.4551354e-09 2.5012563e-10 7.4456235e-06 1.0778457e-06 1.4781536e-07 -2.7784018e-09 1.1073978e-07 7.6325974e-08
8.4375000e+00 2.1012875e-07 2.8688001e-08 3.1057556e-09 4.6854011e-10 2.2921041e-09 3.3188901e-10 7.4912597e-06 1.0847413e-06 1.4847801e-07 -2.7084390e-09 1.1131562e-07 7.6326624e-08
8.4411111e+00 2.1112849e-07 2.8886061e-08 3.0110136e-09 1.7727061e-10 3.0234222e-09 -3.2588966e-10 7.5371106e-06 1.0916372e-06 1.4914139e-07 -2.6594361e-09 1.1208975e-07 7.6337021e-08
8.4447222e+00 2.1211073e-07 2.8691128e-08 3.1124991e-09 2.7506363e-10 4.1223414e-09 4.2186082e-10 7.5867247e-06 1.0989141e-06 1.4979794e-07 -2.4431985e-09 1.1269478e-07 7.6358129e-08
8.4486111e+00 2.1315343e-07 2.7727067e-08 2.5150551e-09 1.5784013e-09 1.0636352e-09 -2.4093586e-10 7.6330129e-06 1.1058407e-06 1.5042216e-07 -2.1149701e-09 1.1291101e-07 7.6342822e-08
8.4522222e+00 2.1412165e-07 3.0105881e-08 3.2470430e-09 1.4513997e-09 9.3235487e-10 9.9637585e-11 7.6795108e-06 1.1131707e-06 1.5103977e-07 -1.8843599e-09 1.1343595e-07 7.6346654e-08
8.4558333e+00 2.1508988e-07 3.1095005e-08 2.4539036e-09 6.7730912e-10 3.9131967e-09 -6.4259406e-11 7.7298208e-06 1.1209580e-06 1.5161227e-07 -1.6765692e-09 1.1416555e-07 7.6176302e-08
8.4597222e+00 2.1613862e-07 2.9281086e-08 2.4533095e-09 1.1037551e-09 2.3405786e-09 -1.3959014e-09 7.7767627e-06 1.1280637e-06 1.5208215e-07 -1.4148747e-09 1.1499287e-07 7.6054709e-08
8.4633333e+00 2.1717135e-07 3.0046936e-08 1.8839876e-09 1.3118868e-09 5.2962386e-09 2.7350184e-10 7.8239284e-06 1.1351050e-06 1.5260541e-07 -1.2300950e-09 1.1593095e-07 7.6168575e-08
8.4669444e+00 2.1820409e-07 2.8743885e-08 2.9461385e-09 3.9377045e-10 3.3629383e-09 7.7756537e-10 7.8713178e-06 1.1421475e-06 1.5309475e-07 -1.2261601e-09 1.1655686e-07 7.6274052e-08
8.4705556e+00 2.1923682e-07 3.0057212e-08 1.5708001e-09 -3.5744865e-10 2.4146795e-09 1.9607393e-10 7.9189310e-06 1.1493921e-06 1.5340293e-07 -1.3255386e-09 1.1707282e-07 7.6162769e-08
8.4741667e+00 2.2026955e-07 3.0431582e-08 1.2739822e-09 -5.5989011e-10 2.3480319e-09 -1.2232982e-09 7.9704592e-06 1.1570909e-06 1.5385799e-07 -1.2689005e-09 1.1756495e-07 7.5878202e-08
8.4780556e+00 2.2140078e-07 2.9257056e-08 2.6265148e-09 1.0453591e-09 1.8702120e-09 -1.2158529e-09 8.0185450e-06 1.1642443e-06 1.5445528e-07 -1.0993466e-09 1.1811426e-07 7.5705292e-08
8.4816667e+00 2.2246784e-07 3.0469937e-08 2.8869385e-09 5.1975408e-10 3.2003442e-09 -3.8023804e-10 8.0929745e-06 1.1754719e-06 1.5536971e-07 -8.9239338e-10 1.1889363e-07 7.5523512e-08
8.4872222e+00 2.2410947e-07 3.0463982e-08 2.5996185e-09 7.2196512e-10 1.4758999e-09 -7.1044272e-10 8.1416472e-06 1.1828919e-06 1.5598019e-07 -7.8819152e-10 1.1935650e-07 7.5342738e-08
8.4908333e+00 2.2517653e-07 3.1488835e-08 3.0356487e-09 2.3989822e-10 2.7966920e-09 -9.5823627e-10 8.1905517e-06 1.1904399e-06 1.5665552e-07 -6.5493608e-10 1.1994362e-07 7.5126553e-08
8.4944444e+00 2.2624990e-07 3.1532742e-08 3.1981704e-09 9.9015201e-10 2.6228807e-09 -1.0373162e-09 8.2434790e-06 1.1985558e-06 1.5728098e-07 -4.4735554e-10 1.2072065e-07 7.5021099e-08
8.4983333e+00 2.2741328e-07 3.1390456e-08 2.1629235e-09 7.8911050e-10 4.0373507e-09 1.3341930e-10 8.2928690e-06 1.2062293e-06 1.5785286e-07 -1.6054985e-10 1.2159583e-07 7.4869982e-08
8.5019444e+00 2.2849356e-07 3.2678424e-08 3.1159201e-09 1.8583266e-09 4.0412896e-09 -1.5283476e-09 8.3424929e-06 1.2138639e-06 1.5839426e-07 1.4192208e-10 1.2240391e-07 7.4556261e-08
8.5055556e+00 2.2957384e-07 3.1066163e-08 1.8816170e-09 9.3372201e-10 3.4178743e-09 -1.3675326e-09 8.3923510e-06 1.2213399e-06 1.5898887e-07 2.8573340e-10 1.2308383e-07 7.4378211e-08
8.5091667e+00 2.3065412e-07 3.1354217e-08 3.6070675e-09 3.9376707e-10 2.8583033e-09 -2.7600658e-10 8.4463045e-06 1.2294827e-06 1.5978740e-07 4.6572791e-10 1.2390098e-07 7.4130310e-08
8.5130556e+00 2.3180455e-07 3.1777304e-08 3.2374733e-09 1.1490426e-09 4.1458376e-09 -1.8488584e-09 8.4966444e-06 1.2371440e-06 1.6049748e-07 7.1470213e-10 1.2464265e-07 7.3936449e-08
8.5166667e+00 2.3287210e-07 3.2190125e-08 3.3171506e-09 1.1491809e-09 2.7003281e-09 5.9371334e-11 8.5472157e-06 1.2449244e-06 1.6115333e-07 7.8559184e-10 1.2530289e-07 7.3850798e-08
8.5202778e+00 2.3393964e-07 3.2772514e-08 2.7368605e-09 -4.9481436e-10 3.3942503e-09 -8.4999675e-10 8.6019358e-06 1.2532244e-06 1.6180561e-07 8.7880183e-10 1.2625038e-07 7.3818586e-08
8.5241667e+00 2.3508930e-07 3.1577592e-08 2.8540652e-09 1.2937569e-09 4.7270471e-09 5.7389416e-10 8.6529871e-06 1.2608784e-06 1.6240514e-07 1.1206295e-09 1.2708724e-07 7.3780796e-08
8.5277778e+00 2.3615340e-07 3.2328611e-08 2.6800717e-09 9.3849864e-10 2.9978434e-09 -9.2272720e-10 8.7042685e-06 1.2684906e-06 1.6294592e-07 1.3780480e-09 1.2767930e-07 7.3499699e-08
8.5313889e+00 2.3721374e-07 3.1229581e-08 2.3117494e-09 1.4376717e-09 2.4673639e-09 -1.6720170e-09 8.7557797e-06 1.2761658e-06 1.6342281e-07 1.6151899e-09 1.2823288e-07 7.3300665e-08
8.5350000e+00 2.3827407e-07 3.2854047e-08 2.0903629e-09 7.5133060e-10 2.6426081e-09 -1.6521215e-10 8.8115102e-06 1.2847530e-06 1.6415028e-07 1.7778853e-09 1.2895560e-07 7.3340425e-08
8.5388889e+00 2.3941597e-07 3.3722399e-08 4.1450580e-09 6.4320225e-10 3.5520915e-09 5.0600816e-10 8.8875749e-06 1.2965321e-06 1.6520704e-07 2.2042633e-09 1.3010485e-07 7.3381976e-08
8.5441667e+00 2.4099294e-07 3.3569106e-08 2.5292350e-09 2.0497118e-09 3.7063557e-09 -2.4358102e-10 8.9439484e-06 1.3051809e-06 1.6577714e-07 2.5693833e-09 1.3081565e-07 7.3296177e-08
8.5480556e+00 2.4220808e-07 3.3485484e-08 2.3573540e-09 1.0798874e-09 2.3862246e-09 -4.9183422e-10 8.9965490e-06 1.3131743e-06 1.6634152e-07 2.7936719e-09 1.3143423e-07 7.3407450e-08
8.5516667e+00 2.4333641e-07 3.3254898e-08 2.8523083e-09 9.9046839e-10 3.3237474e-09 1.5189700e-09 9.0493942e-06 1.3212172e-06 1.6704926e-07 2.9249857e-09 1.3232084e-07 7.3465388e-08
8.5552778e+00 2.4446475e-07 3.3898939e-08 3.6806091e-09 2.2165954e-10 4.8602948e-09 -9.8415710e-10 9.1024838e-06 1.3294137e-06 1.6790033e-07 3.0013356e-09 1.3330131e-07 7.3252312e-08
8.5588889e+00 2.4559309e-07 3.4537523e-08 4.1754841e-09 4.8310857e-10 4.1901949e-09 -9.8270506e-10 9.1599324e-06 1.3383005e-06 1.6871252e-07 3.2157057e-09 1.3421417e-07 7.3072372e-08
8.5627778e+00 2.4682409e-07 3.4361775e-08 2.7861126e-09 1.3543485e-09 3.6343413e-09 -5.5963257e-10 9.2135351e-06 1.3466650e-06 1.6940980e-07 3.6666279e-09 1.3494279e-07 7.2952162e-08
8.5663889e+00 2.4796932e-07 3.5477310e-08 3.6502984e-09 2.8080104e-09 3.0914163e-09 -5.5000141e-10 9.2673858e-06 1.3554794e-06 1.7014803e-07 3.9821277e-09 1.3593476e-07 7.3031715e-08
8.5700000e+00 2.4911456e-07 3.8118400e-08 3.1641661e-09 1.0429559e-10 6.0651488e-09 1.2843350e-09 9.3214847e-06 1.3643934e-06 1.7089062e-07 4.1039307e-09 1.3702287e-07 7.3075350e-08
8.5736111e+00 2.5025979e-07 3.6308121e-08 3.6904628e-09 1.0200401e-09 3.9790132e-09 -8.8154654e-10 9.3800234e-06 1.3734359e-06 1.7167059e-07 4.3384287e-09 1.3789221e-07 7.2771308e-08
8.5775000e+00 2.5150101e-07 3.3799259e-08 2.9949929e-09 9.8994331e-10 3.4724545e-09 -1.7245331e-09 9.4346415e-06 1.3818164e-06 1.7234568e-07 4.5915824e-09 1.3859974e-07 7.2534831e-08
8.5811111e+00 2.5266596e-07 3.6172699e-08 3.2366683e-09 1.3468602e-09 3.0586285e-09 -4.5833093e-10 9.4895120e-06 1.3908085e-06 1.7304194e-07 4.9124840e-09 1.3974960e-07 7.2372955e-08
8.5847222e+00 2.5383090e-07 3.8906456e-08 3.1903228e-09 1.6153085e-09 7.5554181e-09 -1.0359097e-09 9.5446349e-06 1.4002653e-06 1.7370554e-07 5.2174196e-09 1.4117335e-07 7.2320174e-08
8.5883333e+00 2.5499585e-07 4.0052766e-08 2.9351979e-09 1.1994817e-09 5.5868976e-09 5.4870371e-10 9.6042803e-06 1.4105444e-06 1.7439345e-07 5.4484526e-09 1.4236684e-07 7.2370360e-08
8.5922222e+00 2.5625041e-07 3.9641583e-08 2.9611992e-09 7.8080033e-10 4.6430216e-09 -1.1853484e-10 9.6599218e-06 1.4201593e-06 1.7499118e-07 5.7238273e-09 1.4356179e-07 7.2516383e-08
8.5958333e+00 2.5736271e-07 4.0637489e-08 2.5563119e-09 1.7611203e-09 6.3873024e-09 1.4664387e-09 9.7459923e-06 1.4351640e-06 1.7595507e-07 6.0696340e-09 1.4517382e-07 7.2672593e-08
8.6013889e+00 2.5906096e-07 4.0795121e-08 3.2270186e-09 3.1372075e-10 3.2848793e-09 -5.2918271e-10 9.8022418e-06 1.4449150e-06 1.7665401e-07 6.2161104e-09 1.4606530e-07 7.2621614e-08
8.6050000e+00 2.6016482e-07 4.0619945e-08 3.2247473e-09 1.0383680e-09 4.9440902e-09 5.8607972e-11 9.8587304e-06 1.4547074e-06 1.7744007e-07 6.4743593e-09 1.4710536e-07 7.2571610e-08
8.6086111e+00 2.6126869e-07 4.1140682e-08 4.0311998e-09 1.3454692e-09 4.6565311e-09 -5.2018411e-10 9.9198407e-06 1.4653850e-06 1.7836462e-07 6.7554183e-09 1.4834911e-07 7.2381744e-08
8.6125000e+00 2.6253369e-07 4.1643502e-08 3.8935253e-09 1.0636079e-09 6.0041358e-09 -1.1072328e-09 9.9768522e-06 1.4754811e-06 1.7919476e-07 6.9010648e-09 1.4948071e-07 7.2034428e-08
8.6161111e+00 2.6372602e-07 4.2653788e-08 3.7692885e-09 2.8082068e-10 4.4414495e-09 -2.0987610e-09 1.0034122e-05 1.4855253e-06 1.7997864e-07 7.0760328e-09 1.5047038e-07 7.1868713e-08
8.6197222e+00 2.6491835e-07 4.1209292e-08 3.4664748e-09 1.3342685e-09 4.6939250e-09 5.6908364e-10 1.0091650e-05 1.4955510e-06 1.8079033e-07 7.4135327e-09 1.5142246e-07 7.1902150e-08
8.6233333e+00 2.6611067e-07 4.2499509e-08 4.0260812e-09 1.7811152e-09 4.0945489e-09 -2.6043258e-10 1.0153893e-05 1.5064415e-06 1.8175108e-07 7.6768110e-09 1.5265747e-07 7.1958901e-08
8.6272222e+00 2.6739643e-07 4.1935368e-08 4.2088813e-09 4.7555534e-10 6.4912654e-09 7.4686480e-10 1.0211958e-05 1.5163423e-06 1.8259543e-07 7.9386592e-09 1.5382682e-07 7.2283573e-08
8.6308333e+00 2.6859404e-07 4.0730401e-08 3.5851515e-09 1.9415054e-09 4.3027281e-09 2.2501111e-09 1.0270283e-05 1.5261806e-06 1.8345456e-07 8.2235907e-09 1.5485892e-07 7.2446372e-08
8.6344444e+00 2.6979165e-07 4.1414410e-08 4.3453175e-09 6.8863182e-10 5.2243086e-09 -7.4735457e-10 1.0333385e-05 1.5367771e-06 1.8430889e-07 8.3881215e-09 1.5611550e-07 7.2320700e-08
8.6383333e+00 2.7108139e-07 4.0740860e-08 2.9774626e-09 7.2163260e-10 5.5464133e-09 -3.2983246e-10 1.0392249e-05 1.5465784e-06 1.8496436e-07 8.5142715e-09 1.5715382e-07 7.2213251e-08
8.6419444e+00 2.7227900e-07 4.1093759e-08 3.0730526e-09 4.4282894e-10 4.0380967e-09 -6.6200475e-10 1.0451375e-05 1.5565422e-06 1.8571271e-07 8.7274932e-09 1.5813394e-07 7.2296390e-08
8.6455556e+00 2.7349382e-07 4.2098899e-08 3.8347804e-09 1.5253713e-09 5.0090985e-09 1.4294394e-09 1.0510764e-05 1.5667025e-06 1.8648981e-07 9.1327310e-09 1.5915265e-07 7.2534341e-08
8.6491667e+00 2.7471337e-07 4.2734143e-08 3.3384867e-09 2.2152853e-09 4.3944194e-09 7.6702913e-10 1.0575017e-05 1.5777851e-06 1.8724864e-07 9.4330746e-09 1.6032082e-07 7.2431692e-08
8.6530556e+00 2.7602672e-07 4.3189086e-08 3.1657130e-09 3.5908718e-10 5.6184037e-09 -1.6468730e-09 1.0634955e-05 1.5881484e-06 1.8799485e-07 9.6727973e-09 1.6147181e-07 7.2336558e-08
8.6566667e+00 2.7724627e-07 4.3338767e-08 3.7224432e-09 1.8537381e-09 5.0062100e-09 7.6870882e-10 1.0727685e-05 1.6040360e-06 1.8918921e-07 1.0139332e-08 1.6334467e-07 7.2301694e-08
8.6622222e+00 2.7913534e-07 4.2885713e-08 3.4437094e-09 9.4547082e-10 6.2309027e-09 -9.7788797e-10 1.0788298e-05 1.6143533e-06 1.8996824e-07 1.0353848e-08 1.6469310e-07 7.2216881e-08
8.6658333e+00 2.8037127e-07 4.3257904e-08 3.7473630e-09 1.0346728e-09 6.2161990e-09 1.9499650e-10 1.0849179e-05 1.6247549e-06 1.9079344e-07 1.0579014e-08 1.6603036e-07 7.1997395e-08
8.6694444e+00 2.8160720e-07 4.3589105e-08 3.8698323e-09 1.0437806e-09 6.1277140e-09 -2.2210222e-09 1.0910328e-05 1.6352523e-06 1.9159457e-07 1.0722737e-08 1.6735297e-07 7.1787603e-08
8.6730556e+00 2.8284313e-07 4.4058652e-08 3.5252095e-09 2.8289933e-10 6.0810293e-09 2.8447906e-10 1.0976483e-05 1.6466648e-06 1.9236151e-07 1.0753056e-08 1.6875705e-07 7.1718118e-08
8.6769444e+00 2.8420237e-07 4.4422989e-08 3.0485606e-09 -2.3027560e-11 5.9539103e-09 -8.8006749e-10 1.1038207e-05 1.6572012e-06 1.9304267e-07 1.1000157e-08 1.7000050e-07 7.1590922e-08
8.6805556e+00 2.8555322e-07 4.3550203e-08 3.2390745e-09 2.3039671e-09 5.5241007e-09 -2.9404435e-10 1.1100223e-05 1.6675865e-06 1.9372459e-07 1.1392155e-08 1.7100271e-07 7.1554086e-08
8.6841667e+00 2.8690407e-07 4.3161124e-08 3.0555976e-09 1.3144761e-09 3.7270696e-09 -4.5984216e-11 1.1162532e-05 1.6781356e-06 1.9435284e-07 1.1585915e-08 1.7212089e-07 7.1336691e-08
8.6877778e+00 2.8825491e-07 4.4917639e-08 2.7436185e-09 4.7407600e-10 6.5945566e-09 -1.9607360e-09 1.1225133e-05 1.6891189e-06 1.9504560e-07 1.1729898e-08 1.7362919e-07 7.1039522e-08
8.6913889e+00 2.8960576e-07 4.6786826e-08 3.6511183e-09 8.5499763e-10 7.3282218e-09 -7.8236213e-10 1.1292875e-05 1.7008542e-06 1.9588506e-07 1.1870981e-08 1.7501008e-07 7.0730275e-08
8.6952778e+00 2.9103595e-07 4.4198098e-08 3.5442503e-09 3.5428692e-10 4.5079586e-09 -1.8683252e-09 1.1356075e-05 1.7116758e-06 1.9664134e-07 1.2013496e-08 1.7620013e-07 7.0488728e-08
8.6988889e+00 2.9235206e-07 4.6155945e-08 3.4367332e-09 9.6122976e-10 6.4771487e-09 -3.6134504e-10 1.1419561e-05 1.7227904e-06 1.9728683e-07 1.2061563e-08 1.7787746e-07 7.0636596e-08
8.7025000e+00 2.9366817e-07 4.6645075e-08 2.5216350e-09 -5.1752844e-10 9.0058713e-09 1.7262819e-09 1.1488249e-05 1.7346398e-06 1.9802858e-07 1.2073367e-08 1.7965559e-07 7.0728454e-08
8.7063889e+00 2.9508552e-07 4.5223664e-08 3.8362843e-09 6.1870059e-10 6.2352623e-09 -9.3892701e-10 1.1552327e-05 1.7453653e-06 1.9890255e-07 1.2154274e-08 1.8088462e-07 7.0659869e-08
8.7100000e+00 2.9640795e-07 4.4328001e-08 4.2311331e-09 1.2813855e-10 5.1096381e-09 3.0583537e-10 1.1616696e-05 1.7561612e-06 1.9979256e-07 1.2305279e-08 1.8207788e-07 7.0664397e-08
8.7136111e+00 2.9776153e-07 4.5812038e-08 3.9842946e-09 1.2657535e-09 5.9050754e-09 -2.6403696e-10 1.1716297e-05 1.7729152e-06 2.0117072e-07 1.2681867e-08 1.8444051e-07 7.0979117e-08
8.7191667e+00 2.9984397e-07 4.5114210e-08 4.2846880e-09 9.9377383e-10 8.2706995e-09 2.1523567e-09 1.1781409e-05 1.7838601e-06 2.0183495e-07 1.2914951e-08 1.8605856e-07 7.1301625e-08
8.7227778e+00 3.0119756e-07 4.6269583e-08 1.8466075e-09 1.1577734e-09 6.6651706e-09 8.2463757e-10 1.1846816e-05 1.7948136e-06 2.0242348e-07 1.3136062e-08 1.8733874e-07 7.1326856e-08
8.7263889e+00 3.0255343e-07 4.5185858e-08 3.5860168e-09 8.8324703e-10 5.1518499e-09 -5.9173097e-10 1.1917585e-05 1.8067592e-06 2.0337106e-07 1.3448001e-08 1.8874418e-07 7.1170103e-08
8.7302778e+00 3.0403804e-07 4.7429163e-08 4.5360882e-09 1.7905159e-09 6.8947527e-09 -7.5186510e-10 1.1983609e-05 1.8181850e-06 2.0428138e-07 1.3876706e-08 1.9018161e-07 7.1025686e-08
8.7338889e+00 3.0541660e-07 4.7969927e-08 3.8668748e-09 2.1667628e-09 6.3738608e-09 -5.8121597e-10 1.2049932e-05 1.8295438e-06 2.0516533e-07 1.4288404e-08 1.9165618e-07 7.0917941e-08
8.7375000e+00 3.0679517e-07 4.6869115e-08 4.2926397e-09 1.6335278e-09 7.2375314e-09 -4.1335759e-10 1.2116554e-05 1.8409895e-06 2.0610730e-07 1.4576090e-08 1.9313763e-07 7.0720469e-08
8.7411111e+00 3.0817373e-07 4.8696121e-08 4.4024684e-09 1.0220308e-09 6.4373922e-09 -1.4094603e-09 1.2183475e-05 1.8524505e-06 2.0687153e-07 1.4716932e-08 1.9458019e-07 7.0577579e-08
8.7447222e+00 3.0956190e-07 4.6997217e-08 2.6519804e-09 2.7804535e-10 6.8785316e-09 9.0473598e-11 1.2255881e-05 1.8647005e-06 2.0753421e-07 1.4918375e-08 1.9594990e-07 7.0755190e-08
8.7486111e+00 3.1106521e-07 4.7977108e-08 3.0281588e-09 1.4486154e-09 4.8618643e-09 1.4319117e-09 1.2323430e-05 1.8762550e-06 2.0825848e-07 1.5246057e-08 1.9742852e-07 7.1120327e-08
8.7522222e+00 3.1246114e-07 4.8496868e-08 3.6573531e-09 1.5761399e-09 8.7869866e-09 1.9385784e-09 1.2391281e-05 1.8878117e-06 2.0896035e-07 1.5519337e-08 1.9903809e-07 7.1413515e-08
8.7558333e+00 3.1385707e-07 4.7995391e-08 2.8214947e-09 9.4644798e-10 6.0705803e-09 7.6777844e-10 1.2464690e-05 1.9003183e-06 2.0963114e-07 1.5657137e-08 2.0041754e-07 7.1593069e-08
8.7597222e+00 3.1535881e-07 4.8968896e-08 2.9280809e-09 2.3469418e-10 5.7532719e-09 7.7125551e-10 1.2533167e-05 1.9121133e-06 2.1040078e-07 1.5845705e-08 2.0172296e-07 7.1534862e-08
8.7633333e+00 3.1673758e-07 4.9512738e-08 4.1763646e-09 1.5059291e-09 6.2967715e-09 -1.3085567e-09 1.2601943e-05 1.9239289e-06 2.1126442e-07 1.6104991e-08 2.0329742e-07 7.1378261e-08
8.7669444e+00 3.1811634e-07 4.9140760e-08 3.7956570e-09 8.8747990e-10 8.2366355e-09 -1.3698925e-10 1.2671017e-05 1.9358204e-06 2.1204696e-07 1.6386812e-08 2.0497083e-07 7.1303649e-08
8.7705556e+00 3.1949511e-07 5.0146352e-08 3.4278027e-09 1.7139509e-09 7.2102082e-09 -5.5173190e-10 1.2745739e-05 1.9485447e-06 2.1297668e-07 1.6807409e-08 2.0651785e-07 7.1107067e-08
8.7744444e+00 3.2097993e-07 4.8505777e-08 4.5412033e-09 1.8911612e-09 6.0499851e-09 -1.1332556e-09 1.2847709e-05 1.9654411e-06 2.1442091e-07 1.7318474e-08 2.0868717e-07 7.0867947e-08
8.7797222e+00 3.2304097e-07 4.8019346e-08 4.5802264e-09 1.3366166e-09 7.6509769e-09 -3.7697658e-10 1.2923265e-05 1.9782781e-06 2.1539663e-07 1.7686940e-08 2.1048289e-07 7.0702330e-08
8.7836111e+00 3.2457453e-07 5.1506713e-08 3.7830985e-09 1.8216694e-09 7.7409214e-09 -1.0426039e-09 1.2993743e-05 1.9904609e-06 2.1623814e-07 1.8162551e-08 2.1201450e-07 7.0649168e-08
8.7872222e+00 3.2599856e-07 5.0212998e-08 3.9847116e-09 2.5685844e-09 6.3970624e-09 5.5188331e-10 1.3064531e-05 2.0023344e-06 2.1701442e-07 1.8582267e-08 2.1340801e-07 7.0714154e-08
8.7908333e+00 3.2742259e-07 4.8923900e-08 3.1809713e-09 1.3057114e-09 6.4660866e-09 4.7983799e-11 1.3135629e-05 2.0142456e-06 2.1775734e-07 1.8852530e-08 2.1487398e-07 7.0779347e-08
8.7944444e+00 3.2887512e-07 5.0528621e-08 3.6767633e-09 1.1890245e-09 7.0659089e-09 5.5380230e-10 1.3212553e-05 2.0271085e-06 2.1860285e-07 1.9151149e-08 2.1658882e-07 7.0675055e-08
8.7983333e+00 3.3047322e-07 4.9198023e-08 3.5704621e-09 1.3705704e-09 7.6327496e-09 -1.4477389e-09 1.3284317e-05 2.0391114e-06 2.1935635e-07 1.9490002e-08 2.1830294e-07 7.0515942e-08
8.8019444e+00 3.3195717e-07 5.1018891e-08 3.3849042e-09 1.7573000e-09 8.1898578e-09 -2.0991171e-11 1.3356402e-05 2.0512429e-06 2.2017223e-07 1.9723589e-08 2.2005803e-07 7.0800360e-08
8.8055556e+00 3.3344112e-07 5.0272201e-08 4.1462827e-09 3.9888958e-10 8.0110023e-09 2.6463867e-09 1.3434391e-05 2.0644284e-06 2.2122463e-07 1.9964507e-08 2.2172478e-07 7.1087395e-08
8.8094444e+00 3.3503848e-07 5.1955691e-08 4.8742694e-09 1.6661227e-09 6.2754233e-09 -1.8608684e-10 1.3507138e-05 2.0768448e-06 2.2217995e-07 2.0285854e-08 2.2310073e-07 7.1120180e-08
8.8130556e+00 3.3647009e-07 5.1714530e-08 3.9441220e-09 1.3001541e-09 6.4256601e-09 4.8871765e-10 1.3580195e-05 2.0892883e-06 2.2298866e-07 2.0705723e-08 2.2463919e-07 7.1199111e-08
8.8166667e+00 3.3790171e-07 5.2181785e-08 3.5208248e-09 2.5755624e-09 7.7755577e-09 2.3987329e-10 1.3653562e-05 2.1018568e-06 2.2378790e-07 2.1061891e-08 2.2626396e-07 7.1088549e-08
8.8202778e+00 3.3933332e-07 5.2758412e-08 3.8568135e-09 7.1214005e-10 7.2222489e-09 -1.2604459e-09 1.3732919e-05 2.1154196e-06 2.2456406e-07 2.1218895e-08 2.2813215e-07 7.0872207e-08
8.8241667e+00 3.4087506e-07 5.2394346e-08 2.7960257e-09 6.3361352e-10 8.7908167e-09 -5.9390716e-10 1.3806935e-05 2.1281989e-06 2.2523239e-07 2.1339982e-08 2.3016191e-07 7.0780776e-08
8.8277778e+00 3.4234820e-07 5.4305646e-08 3.3731106e-09 4.8411103e-10 9.9454624e-09 -2.5007289e-10 1.3881275e-05 2.1410738e-06 2.2604773e-07 2.1579287e-08 2.3193465e-07 7.0736556e-08
8.8313889e+00 3.4386715e-07 5.3192768e-08 4.1531419e-09 1.7248558e-09 6.4182340e-09 -1.5811335e-10 1.3996287e-05 2.1610220e-06 2.2738000e-07 2.2097870e-08 2.3466802e-07 7.0571949e-08
8.8369444e+00 3.4620400e-07 5.5068746e-08 3.8404799e-09 1.3866400e-09 9.9819990e-09 -8.2952667e-10 1.4071462e-05 2.1741776e-06 2.2820437e-07 2.2425959e-08 2.3671150e-07 7.0564257e-08
8.8405556e+00 3.4772295e-07 5.4773435e-08 3.7691189e-09 1.6418751e-09 8.8808950e-09 7.5851776e-10 1.4152790e-05 2.1884114e-06 2.2907419e-07 2.2784466e-08 2.3883051e-07 7.0848674e-08
8.8444444e+00 3.4936708e-07 5.5581707e-08 3.6864706e-09 1.4310438e-09 9.2820936e-09 1.6793460e-09 1.4228652e-05 2.2016293e-06 2.2995945e-07 2.3048837e-08 2.4057208e-07 7.1113317e-08
8.8480556e+00 3.5090359e-07 5.4780487e-08 4.4851142e-09 1.0093057e-09 6.7938860e-09 7.6351124e-10 1.4304848e-05 2.2150751e-06 2.3096682e-07 2.3365668e-08 2.4257120e-07 7.1207286e-08
8.8516667e+00 3.5244010e-07 5.7484149e-08 4.8137456e-09 1.9152882e-09 1.1659552e-08 1.0389881e-10 1.4381376e-05 2.2286430e-06 2.3189149e-07 2.3723503e-08 2.4470290e-07 7.1076049e-08
8.8552778e+00 3.5397661e-07 5.5800213e-08 3.7216009e-09 1.3878043e-09 8.0176656e-09 -1.3153175e-09 1.4464164e-05 2.2430338e-06 2.3290054e-07 2.4060852e-08 2.4664859e-07 7.0973528e-08
8.8591667e+00 3.5563131e-07 5.5772094e-08 4.9273861e-09 1.5037581e-09 8.6596861e-09 4.3656732e-10 1.4541387e-05 2.2565275e-06 2.3388778e-07 2.4432286e-08 2.4846015e-07 7.1068855e-08
8.8627778e+00 3.5719811e-07 5.6893125e-08 4.1856236e-09 1.9248662e-09 8.0623968e-09 4.4337264e-10 1.4618950e-05 2.2699748e-06 2.3483657e-07 2.4952693e-08 2.5026512e-07 7.1075078e-08
8.8663889e+00 3.5876694e-07 5.5383918e-08 4.5724060e-09 2.8788883e-09 8.5988896e-09 -3.8593362e-10 1.4696853e-05 2.2833624e-06 2.3570932e-07 2.5458559e-08 2.5187000e-07 7.1018788e-08
8.8700000e+00 3.6033578e-07 5.6395766e-08 3.4838254e-09 1.7906457e-09 6.2154052e-09 -1.3366841e-10 1.4781128e-05 2.2980752e-06 2.3646365e-07 2.5789413e-08 2.5357397e-07 7.1017464e-08
8.8738889e+00 3.6202529e-07 5.7672910e-08 2.9817830e-09 1.0452414e-09 8.3900413e-09 1.2232189e-10 1.4859738e-05 2.3119261e-06 2.3728270e-07 2.6068720e-08 2.5550112e-07 7.1062277e-08
8.8775000e+00 3.6360024e-07 5.7974319e-08 4.5787573e-09 1.5329850e-09 9.3990668e-09 2.9134183e-10 1.4938689e-05 2.3256882e-06 2.3814033e-07 2.6462441e-08 2.5758085e-07 7.1126212e-08
8.8811111e+00 3.6518442e-07 5.6931866e-08 3.3378145e-09 2.1013547e-09 9.7983867e-09 2.9882536e-10 1.5024098e-05 2.3404713e-06 2.3896555e-07 2.7012732e-08 2.5969554e-07 7.1088363e-08
8.8850000e+00 3.6689047e-07 5.7682118e-08 3.7355028e-09 2.6154320e-09 8.3275571e-09 -6.2324918e-10 1.5103763e-05 2.3543222e-06 2.3986645e-07 2.7468514e-08 2.6164351e-07 7.1072065e-08
8.8886111e+00 3.6847465e-07 5.7965458e-08 4.5804387e-09 1.5917800e-09 9.6536853e-09 4.7280412e-10 1.5183770e-05 2.3686093e-06 2.4088734e-07 2.7774420e-08 2.6390287e-07 7.1075402e-08
8.8922222e+00 3.7005883e-07 6.1323807e-08 4.8432270e-09 1.2319684e-09 1.1201935e-08 -4.4199805e-10 1.5307545e-05 2.3909798e-06 2.4226497e-07 2.8289554e-08 2.6758507e-07 7.1095144e-08
8.8977778e+00 3.7258908e-07 6.0083842e-08 3.4225450e-09 1.8588358e-09 1.0891259e-08 5.6045249e-10 1.5388452e-05 2.4052943e-06 2.4303128e-07 2.8569376e-08 2.6976517e-07 7.1216426e-08
8.9013889e+00 3.7423982e-07 5.9433668e-08 3.6510403e-09 7.2413871e-10 9.2327179e-09 5.5906868e-10 1.5469716e-05 2.4193711e-06 2.4398105e-07 2.8826466e-08 2.7161177e-07 7.1365764e-08
8.9050000e+00 3.7589055e-07 5.8100322e-08 5.1161024e-09 1.6489998e-09 7.8128793e-09 8.1943573e-10 1.5551337e-05 2.4336389e-06 2.4489176e-07 2.9241374e-08 2.7362134e-07 7.1461990e-08
8.9086111e+00 3.7754128e-07 6.1027337e-08 3.2904756e-09 2.1809209e-09 1.0736996e-08 6.8809525e-11 1.5639640e-05 2.4491390e-06 2.4581141e-07 2.9574841e-08 2.7608540e-07 7.1410202e-08
8.9125000e+00 3.7933939e-07 5.9145799e-08 4.5921849e-09 6.7736984e-10 1.0383465e-08 -5.1271058e-10 1.5722012e-05 2.4634585e-06 2.4669688e-07 2.9771166e-08 2.7839095e-07 7.1317160e-08
8.9161111e+00 3.8101385e-07 6.0413784e-08 3.5814010e-09 1.1348545e-09 1.0898570e-08 -3.4613594e-10 1.5804746e-05 2.4778656e-06 2.4747552e-07 3.0172316e-08 2.8040854e-07 7.1306386e-08
8.9197222e+00 3.8268831e-07 5.9877917e-08 3.6060489e-09 2.5680739e-09 7.7253260e-09 2.4668108e-10 1.5894251e-05 2.4936151e-06 2.4838788e-07 3.0603065e-08 2.8243872e-07 7.1383918e-08
8.9236111e+00 3.8449158e-07 6.2228599e-08 4.2141538e-09 1.1240614e-09 9.6762548e-09 4.1787902e-10 1.5977738e-05 2.5086544e-06 2.4923655e-07 3.1002067e-08 2.8480163e-07 7.1447328e-08
8.9272222e+00 3.8616374e-07 6.3340718e-08 3.6197854e-09 2.5590274e-09 1.2135164e-08 1.6744487e-10 1.6061588e-05 2.5235687e-06 2.5007169e-07 3.1375217e-08 2.8729553e-07 7.1538140e-08
8.9308333e+00 3.8783100e-07 6.1185505e-08 4.0891313e-09 8.8543343e-10 1.0885437e-08 6.7082280e-10 1.6145798e-05 2.5383491e-06 2.5099008e-07 3.1451143e-08 2.8950706e-07 7.1710743e-08
8.9344444e+00 3.8949827e-07 6.2222773e-08 4.3883237e-09 -1.8457313e-10 9.5287178e-09 9.2243594e-10 1.6236891e-05 2.5543127e-06 2.5201758e-07 3.1674960e-08 2.9170037e-07 7.1848905e-08
8.9383333e+00 3.9129379e-07 6.1543540e-08 4.4188169e-09 2.1030052e-09 9.2710514e-09 2.6180598e-10 1.6321852e-05 2.5692103e-06 2.5305670e-07 3.1965010e-08 2.9351640e-07 7.1914534e-08
8.9419444e+00 3.9296105e-07 6.2843522e-08 5.1730757e-09 5.7437229e-10 7.4923109e-09 3.4400280e-10 1.6407176e-05 2.5847009e-06 2.5404211e-07 3.2241161e-08 2.9569229e-07 7.1998843e-08
8.9455556e+00 3.9464404e-07 6.6493865e-08 3.9230745e-09 1.9747194e-09 1.2592868e-08 4.3422913e-10 1.6492865e-05 2.6002268e-06 2.5502548e-07 3.2616421e-08 2.9830603e-07 7.2066439e-08
8.9491667e+00 3.9633139e-07 6.3138591e-08 5.1541365e-09 1.4892129e-09 1.1533910e-08 1.8974081e-10 1.6625408e-05 2.6235496e-06 2.5666677e-07 3.3063791e-08 3.0185155e-07 7.2143625e-08
8.9547222e+00 3.9892733e-07 6.3437875e-08 4.6936426e-09 1.1950130e-09 9.7392447e-09 2.7337138e-10 1.6718703e-05 2.6402978e-06 2.5768717e-07 3.3265581e-08 3.0421004e-07 7.2412017e-08
8.9586111e+00 4.0074448e-07 6.6411666e-08 4.0525784e-09 5.3460935e-10 1.0476343e-08 2.0271292e-09 1.6805719e-05 2.6561552e-06 2.5862538e-07 3.3520059e-08 3.0639883e-07 7.2761817e-08
8.9622222e+00 4.0248067e-07 6.5988701e-08 4.6078856e-09 1.8144244e-09 9.7279050e-09 1.2017945e-09 1.6893112e-05 2.6719285e-06 2.5969928e-07 3.3940908e-08 3.0873358e-07 7.3022177e-08
8.9658333e+00 4.0423045e-07 6.5709574e-08 5.3049749e-09 2.0703370e-09 1.1823596e-08 1.2015333e-09 1.6980885e-05 2.6875963e-06 2.6092406e-07 3.4376385e-08 3.1123228e-07 7.3129455e-08
8.9694444e+00 4.0598022e-07 6.5107823e-08 6.0007043e-09 1.9494420e-09 1.1241376e-08 -2.1127301e-10 1.7069037e-05 2.7032733e-06 2.6207425e-07 3.4832661e-08 3.1348718e-07 7.3219611e-08
8.9730556e+00 4.0773000e-07 6.5786096e-08 4.6163923e-09 2.2623424e-09 9.5730936e-09 1.0434751e-09 1.7164395e-05 2.7206051e-06 2.6323627e-07 3.5322022e-08 3.1617740e-07 7.3298745e-08
8.9769444e+00 4.0961892e-07 6.8588564e-08 5.3438415e-09 1.9321816e-09 1.3485906e-08 -3.6517795e-10 1.7253337e-05 2.7367954e-06 2.6429970e-07 3.5805248e-08 3.1883860e-07 7.3399726e-08
8.9805556e+00 4.1138731e-07 6.6590574e-08 4.4724529e-09 2.5283634e-09 1.1079062e-08 1.2973111e-09 1.7342662e-05 2.7528015e-06 2.6526896e-07 3.6218647e-08 3.2128398e-07 7.3609002e-08
8.9841667e+00 4.1315571e-07 6.7051372e-08 4.4745489e-09 1.2876297e-09 1.1493635e-08 6.3446342e-10 1.7432371e-05 2.7688729e-06 2.6620413e-07 3.6617169e-08 3.2355937e-07 7.3764233e-08
8.9877778e+00 4.1492411e-07 6.7136605e-08 4.1577663e-09 2.3910297e-09 9.5099990e-09 7.9843979e-10 1.7529409e-05 2.7860623e-06 2.6723154e-07 3.7173280e-08 3.2573093e-07 7.3883275e-08
8.9916667e+00 4.1682854e-07 6.6133278e-08 4.6486295e-09 2.3756404e-09 9.1033348e-09 2.2191527e-10 1.7619918e-05 2.8023165e-06 2.6828112e-07 3.7743557e-08 3.2814423e-07 7.3868878e-08
8.9952778e+00 4.1864173e-07 6.9580265e-08 5.0397404e-09 2.8884572e-09 1.3173301e-08 -3.5480544e-10 1.7710822e-05 2.8188160e-06 2.6929507e-07 3.8324289e-08 3.3065333e-07 7.3738126e-08
8.9988889e+00 4.2047366e-07 6.8181310e-08 4.3198144e-09 2.4721442e-09 9.9876172e-09 -8.5213495e-10 1.7802123e-05 2.8352020e-06 2.7025061e-07 3.8826621e-08 3.3292758e-07 7.3688955e-08
9.0025000e+00 4.2230558e-07 6.8632522e-08 4.5005574e-09 2.1647678e-09 1.1005430e-08 3.9824933e-10 1.7893821e-05 2.8516279e-06 2.7120152e-07 3.9196046e-08 3.3518712e-07 7.3821086e-08
9.0061111e+00 4.2413751e-07 6.8514548e-08 4.2771092e-09 1.2453064e-09 9.8518747e-09 8.2142043e-10 1.7993016e-05 2.8696240e-06 2.7219068e-07 3.9576684e-08 3.3769593e-07 7.3799236e-08
9.0100000e+00 4.2610187e-07 7.1010109e-08 4.2013837e-09 2.0173026e-09 1.1652209e-08 -1.0087110e-09 1.8128360e-05 2.8945147e-06 2.7354940e-07 4.0192682e-08 3.4139661e-07 7.3479855e-08
9.0152778e+00 4.2870484e-07 7.1185126e-08 4.3799827e-09 1.8732150e-09 1.1720525e-08 -1.0084276e-09 1.8228615e-05 2.9128112e-06 2.7461040e-07 4.0623174e-08 3.4394607e-07 7.3498421e-08
9.0191667e+00 4.3062281e-07 7.0668594e-08 4.7143237e-09 1.8167135e-09 1.0131964e-08 1.1675592e-09 1.8322110e-05 2.9298594e-06 2.7556094e-07 4.1040766e-08 3.4647846e-07 7.3615671e-08
9.0227778e+00 4.3240379e-07 7.1674005e-08 4.0598980e-09 2.0379753e-09 1.3243997e-08 -8.5244910e-11 1.8415990e-05 2.9469881e-06 2.7654493e-07 4.1549625e-08 3.4923894e-07 7.3579638e-08
9.0263889e+00 4.3418256e-07 7.1341078e-08 5.0230423e-09 2.6591879e-09 1.2237304e-08 -2.4736763e-10 1.8510253e-05 2.9638993e-06 2.7767496e-07 4.1979341e-08 3.5166037e-07 7.3580858e-08
9.0300000e+00 4.3593881e-07 6.9857907e-08 5.4080604e-09 1.3074185e-09 1.0114411e-08 2.5862894e-10 1.8612193e-05 2.9822930e-06 2.7884463e-07 4.2559843e-08 3.5428784e-07 7.3680713e-08
9.0338889e+00 4.3783016e-07 7.2749459e-08 4.6176950e-09 3.6683202e-09 1.2406736e-08 5.9726918e-10 1.8707246e-05 2.9996773e-06 2.7978131e-07 4.3310465e-08 3.5681734e-07 7.3647473e-08
9.0375000e+00 4.3958642e-07 7.2400059e-08 4.0285770e-09 3.2604946e-09 1.0942477e-08 -9.0409873e-10 1.8802680e-05 3.0171610e-06 2.8082284e-07 4.3785340e-08 3.5930964e-07 7.3731948e-08
9.0411111e+00 4.4134267e-07 7.3578813e-08 5.5855464e-09 1.1229648e-09 1.2063347e-08 1.6838616e-09 1.8898498e-05 3.0350660e-06 2.8190951e-07 4.4092437e-08 3.6195434e-07 7.3980148e-08
9.0447222e+00 4.4312857e-07 7.5917788e-08 4.4452470e-09 1.7117819e-09 1.2349276e-08 6.0722334e-10 1.9002122e-05 3.0544351e-06 2.8307521e-07 4.4635116e-08 3.6469899e-07 7.4034628e-08
9.0486111e+00 4.4507787e-07 7.4251464e-08 5.5464167e-09 2.9397536e-09 1.1176319e-08 -1.4025367e-10 1.9098752e-05 3.0725566e-06 2.8418712e-07 4.5151994e-08 3.6749466e-07 7.4040922e-08
9.0522222e+00 4.4688793e-07 7.7053118e-08 4.7173771e-09 1.8314274e-09 1.4629837e-08 1.9834827e-10 1.9195774e-05 3.0908780e-06 2.8529381e-07 4.5561189e-08 3.7051324e-07 7.4182590e-08
9.0558333e+00 4.4869798e-07 7.5920506e-08 5.4982865e-09 1.9457545e-09 1.3234030e-08 1.1093545e-09 1.9293188e-05 3.1092354e-06 2.8630872e-07 4.6078402e-08 3.7334544e-07 7.4323779e-08
9.0594444e+00 4.5050852e-07 7.7352929e-08 3.8700619e-09 2.8285168e-09 1.2909316e-08 1.9393408e-10 1.9398539e-05 3.1290263e-06 2.8727987e-07 4.6776340e-08 3.7627282e-07 7.4272901e-08
9.0633333e+00 4.5249952e-07 7.6087400e-08 4.4541102e-09 3.1538170e-09 1.2182553e-08 -6.3003447e-10 1.9496780e-05 3.1476391e-06 2.8817983e-07 4.7369482e-08 3.7907039e-07 7.4354264e-08
9.0669444e+00 4.5434831e-07 7.9319155e-08 3.8531674e-09 2.3213336e-09 1.3641141e-08 1.3810835e-09 1.9648704e-05 3.1765244e-06 2.8969491e-07 4.8075802e-08 3.8372623e-07 7.4606087e-08
9.0725000e+00 4.5719261e-07 7.7445291e-08 5.2373213e-09 1.9165873e-09 1.4293881e-08 1.2985346e-10 1.9747963e-05 3.1950942e-06 2.9089392e-07 4.8551832e-08 3.8653616e-07 7.4589746e-08
9.0761111e+00 4.5904123e-07 7.7601909e-08 5.8304996e-09 2.4775325e-09 1.1643977e-08 -2.8070083e-10 1.9847620e-05 3.2139350e-06 2.9196259e-07 4.9062005e-08 3.8923159e-07 7.4628251e-08
9.0797222e+00 4.6087642e-07 7.9708657e-08 4.0341759e-09 2.2317588e-09 1.3236903e-08 6.3613149e-10 1.9955389e-05 3.2343969e-06 2.9308861e-07 4.9538951e-08 3.9238428e-07 7.4688879e-08
9.0836111e+00 4.6285277e-07 7.8933388e-08 5.6174035e-09 1.8563483e-09 1.3786143e-08 -1.1645546e-10 2.0055872e-05 3.2535392e-06 2.9430299e-07 5.0049301e-08 3.9537866e-07 7.4692092e-08
9.0872222e+00 4.6468795e-07 8.0893931e-08 5.5922770e-09 2.8545743e-09 1.3854312e-08 1.4610927e-10 2.0156754e-05 3.2725676e-06 2.9552367e-07 5.0652037e-08 3.9848539e-07 7.4687465e-08
9.0908333e+00 4.6652314e-07 7.7982548e-08 5.6755040e-09 2.7091476e-09 1.4823205e-08 -1.8882236e-10 2.0258035e-05 3.2917817e-06 2.9672247e-07 5.1162757e-08 4.0135252e-07 7.4637621e-08
9.0944444e+00 4.6838577e-07 8.2444531e-08 5.3903131e-09 2.0051862e-09 1.1642617e-08 -2.7127311e-10 2.0367563e-05 3.3128296e-06 2.9783661e-07 5.1627345e-08 4.0427459e-07 7.4633645e-08
9.0983333e+00 4.7042453e-07 8.0740651e-08 4.1594507e-09 1.9769991e-09 1.3403654e-08 2.3719138e-10 2.0469694e-05 3.3325513e-06 2.9876851e-07 5.2100607e-08 4.0738820e-07 7.4739476e-08
9.1019444e+00 4.7231767e-07 8.3924458e-08 4.4427228e-09 2.3915701e-09 1.5337364e-08 7.3971585e-10 2.0572234e-05 3.3524353e-06 2.9985759e-07 5.2676785e-08 4.1042176e-07 7.4836754e-08
9.1055556e+00 4.7421080e-07 8.2095698e-08 5.6103626e-09 2.9270013e-09 1.2664767e-08 1.5822988e-10 2.0675185e-05 3.3725623e-06 3.0105748e-07 5.3244235e-08 4.1403254e-07 7.5016565e-08
9.1091667e+00 4.7610394e-07 8.5953981e-08 5.4655359e-09 2.3109969e-09 2.0665542e-08 1.5015679e-09 2.0786525e-05 3.3941037e-06 3.0228252e-07 5.3808677e-08 4.1822363e-07 7.5220896e-08
9.1130556e+00 4.7824277e-07 8.1057168e-08 5.0347796e-09 2.5270745e-09 1.5258015e-08 2.4983837e-10 2.0890360e-05 3.4134975e-06 3.0329916e-07 5.4381704e-08 4.2116406e-07 7.5229666e-08
9.1166667e+00 4.8023479e-07 8.0870401e-08 4.3496379e-09 2.7624107e-09 1.1884480e-08 -1.6888638e-10 2.0994627e-05 3.4330244e-06 3.0428913e-07 5.4950454e-08 4.2382305e-07 7.5275599e-08
9.1202778e+00 4.8222681e-07 8.2168447e-08 4.7885214e-09 2.4875867e-09 1.2659971e-08 5.9288613e-10 2.1099325e-05 3.4528997e-06 3.0539552e-07 5.5399318e-08 4.2651874e-07 7.5313673e-08
9.1238889e+00 4.8421884e-07 8.3778657e-08 5.4242833e-09 1.6557695e-09 1.2223320e-08 -2.4143602e-10 2.1261245e-05 3.4838024e-06 3.0711917e-07 5.6001831e-08 4.3059778e-07 7.5414500e-08
9.1294444e+00 4.8730155e-07 8.3934687e-08 4.9176017e-09 1.9593082e-09 1.2250946e-08 8.4639646e-10 2.1367045e-05 3.5041307e-06 3.0811622e-07 5.6383108e-08 4.3346144e-07 7.5507862e-08
9.1330556e+00 4.8931289e-07 8.5795237e-08 4.2859438e-09 1.5601743e-09 1.4182849e-08 1.5410022e-11 2.1481471e-05 3.5260305e-06 3.0922966e-07 5.6758212e-08 4.3657120e-07 7.5326392e-08
9.1369444e+00 4.9147895e-07 8.3994673e-08 5.2578992e-09 1.6550028e-09 1.2472242e-08 -1.5708654e-09 2.1588176e-05 3.5465616e-06 3.1045574e-07 5.7152036e-08 4.3954872e-07 7.5058795e-08
9.1405556e+00 4.9349029e-07 8.7428505e-08 6.0596966e-09 1.9803010e-09 1.5012510e-08 -8.9926671e-10 2.1695305e-05 3.5674083e-06 3.1170074e-07 5.7731060e-08 4.4265837e-07 7.5144381e-08
9.1441667e+00 4.9539436e-07 8.6630450e-08 5.4326283e-09 3.3645331e-09 1.3692027e-08 1.6892971e-09 2.1802829e-05 3.5885039e-06 3.1281100e-07 5.8290124e-08 4.4581947e-07 7.5358132e-08
9.1477778e+00 4.9713501e-07 8.9505333e-08 4.8159755e-09 1.7960585e-09 1.5487306e-08 2.8378334e-10 2.1919046e-05 3.6118089e-06 3.1408682e-07 5.8851522e-08 4.5000363e-07 7.5366303e-08
9.1516667e+00 4.9900956e-07 9.1179921e-08 6.1196027e-09 3.0159205e-09 2.0376899e-08 -2.1373960e-10 2.2027353e-05 3.6332381e-06 3.1544835e-07 5.9501852e-08 4.5370683e-07 7.5446466e-08
9.1552778e+00 5.0075022e-07 8.7742019e-08 6.4483775e-09 2.9871241e-09 1.3806492e-08 9.5370017e-10 2.2136038e-05 3.6543330e-06 3.1676162e-07 6.0022038e-08 4.5674698e-07 7.5381960e-08
9.1588889e+00 5.0249087e-07 8.8388436e-08 5.6741214e-09 1.8145938e-09 1.4256479e-08 -1.5491414e-09 2.2253529e-05 3.6770502e-06 3.1803949e-07 6.0538070e-08 4.6027954e-07 7.5371358e-08
9.1627778e+00 5.0457412e-07 8.7739071e-08 5.2789948e-09 2.6085438e-09 1.6022596e-08 1.4582732e-09 2.2363066e-05 3.6992218e-06 3.1939222e-07 6.1222118e-08 4.6480493e-07 7.5698296e-08
9.1663889e+00 5.0653805e-07 9.7381579e-08 7.2077439e-09 3.7057400e-09 2.5750225e-08 1.5596160e-09 2.2473029e-05 3.7227893e-06 3.2086442e-07 6.1938658e-08 4.6978759e-07 7.5801327e-08
9.1700000e+00 5.0850198e-07 9.9393741e-08 6.3817892e-09 2.9084818e-09 2.0243596e-08 -6.0856541e-10 2.2583417e-05 3.7456065e-06 3.2225599e-07 6.2560572e-08 4.7362202e-07 7.5840930e-08
9.1736111e+00 5.1046591e-07 9.1116596e-08 6.4634627e-09 2.8322610e-09 1.5151064e-08 9.7413371e-10 2.2702776e-05 3.7688709e-06 3.2352340e-07 6.3245141e-08 4.7714394e-07 7.5921710e-08
9.1775000e+00 5.1261190e-07 8.9253664e-08 4.4000727e-09 3.0354691e-09 1.5036839e-08 -2.8173446e-10 2.2814063e-05 3.7899732e-06 3.2460185e-07 6.3821488e-08 4.8057803e-07 7.5797431e-08
9.1811111e+00 5.1465407e-07 8.6938910e-08 5.5548304e-09 2.2846539e-09 1.6662431e-08 -8.6545705e-10 2.2925793e-05 3.8110934e-06 3.2570526e-07 6.4283673e-08 4.8408205e-07 7.5683176e-08
9.1847222e+00 5.1669624e-07 8.9402562e-08 4.6304906e-09 1.9816741e-09 1.5682391e-08 -1.8920371e-10 2.3098548e-05 3.8437182e-06 3.2738687e-07 6.4857450e-08 4.8909355e-07 7.5870352e-08
9.1902778e+00 5.1983804e-07 8.7656965e-08 5.4591967e-09 1.4609878e-09 1.4386592e-08 1.3122568e-09 2.3211401e-05 3.8652507e-06 3.2864549e-07 6.5283105e-08 4.9244284e-07 7.6029379e-08
9.1938889e+00 5.2188093e-07 9.2127136e-08 6.1588605e-09 2.4681323e-09 1.6529939e-08 1.5568897e-10 2.3324697e-05 3.8867222e-06 3.2999218e-07 6.5754695e-08 4.9573581e-07 7.6152777e-08
9.1975000e+00 5.2392532e-07 8.7147892e-08 6.2721046e-09 1.8850116e-09 1.3866717e-08 9.8336425e-10 2.3447203e-05 3.9095333e-06 3.3139040e-07 6.6294683e-08 4.9902775e-07 7.6383008e-08
9.2013889e+00 5.2612698e-07 8.9708107e-08 5.7126100e-09 2.7434524e-09 1.4349963e-08 9.9004661e-10 2.3561419e-05 3.9309208e-06 3.3267542e-07 6.6895637e-08 5.0203266e-07 7.6598166e-08
9.2050000e+00 5.2817138e-07 8.8865359e-08 6.1491243e-09 2.8038188e-09 1.3387648e-08 9.9602836e-10 2.3676077e-05 3.9522117e-06 3.3391328e-07 6.7454947e-08 5.0482761e-07 7.6768745e-08
9.2086111e+00 5.3021578e-07 8.8901818e-08 5.2772437e-09 2.3590397e-09 1.2411857e-08 5.7855341e-10 2.3800050e-05 3.9754830e-06 3.3516138e-07 6.7980602e-08 5.0799892e-07 7.6865580e-08
9.2125000e+00 5.3240563e-07 9.1521400e-08 5.4207616e-09 2.1465790e-09 1.4770844e-08 2.5145268e-10 2.3915624e-05 3.9978881e-06 3.3629742e-07 6.8569914e-08 5.1217652e-07 7.7002449e-08
9.2161111e+00 5.3443624e-07 9.5548620e-08 5.0658069e-09 3.2932203e-09 2.3791607e-08 1.0119599e-09 2.4031639e-05 4.0204334e-06 3.3748677e-07 6.9187352e-08 5.1681401e-07 7.6959275e-08
9.2197222e+00 5.3646686e-07 9.2692006e-08 5.9127856e-09 2.4062066e-09 1.9015942e-08 -1.4104929e-09 2.4148093e-05 4.0424395e-06 3.3876597e-07 6.9527883e-08 5.2070567e-07 7.6825034e-08
9.2233333e+00 5.3849748e-07 9.1046274e-08 5.8951748e-09 7.3716130e-10 1.6907071e-08 1.7134957e-10 2.4274000e-05 4.0658176e-06 3.4007355e-07 6.9894795e-08 5.2434878e-07 7.6885353e-08
9.2272222e+00 5.4070198e-07 9.0205386e-08 5.3127322e-09 2.4077996e-09 1.4319671e-08 3.4567166e-10 2.4391378e-05 4.0867035e-06 3.4121046e-07 7.0424575e-08 5.2729328e-07 7.6787923e-08
9.2308333e+00 5.4278808e-07 8.4180266e-08 5.1818245e-09 2.4824767e-09 1.2860268e-08 -1.2450267e-09 2.4509208e-05 4.1073797e-06 3.4229707e-07 7.0975397e-08 5.3040526e-07 7.6826365e-08
9.2344444e+00 5.4487418e-07 8.8454533e-08 4.8483996e-09 2.6020361e-09 1.5865713e-08 1.5998693e-09 NaN 4.1289198e-06 3.4334442e-07 7.1587399e-08 5.3421031e-07 7.7092678e-08
9.2380556e+00 NaN 9.1393711e-08 4.8193945e-09 3.0472042e-09 1.9257793e-08 8.5840533e-10 NaN 4.1520520e-06 3.4444668e-07 7.2080195e-08 5.3805334e-07 7.7097398e-08
9.2419444e+00 NaN 8.7951151e-08 4.6285487e-09 1.1767674e-09 1.3682511e-08 -8.1794341e-10 NaN 4.1840583e-06 3.4620555e-07 7.2666883e-08 5.4248364e-07 7.7047650e-08
9.2475000e+00 NaN 8.5751294e-08 5.9246853e-09 2.3433576e-09 1.2899284e-08 5.1945310e-10 NaN 4.2053692e-06 3.4753358e-07 7.3024714e-08 5.4594315e-07 7.7061759e-08
9.2511111e+00 NaN 9.2182589e-08 6.3340623e-09 9.5969585e-10 1.9034633e-08 -3.8921548e-10 NaN 4.2266296e-06 3.4881837e-07 7.3447440e-08 5.4953432e-07 7.7022452e-08
9.2547222e+00 NaN 8.5329861e-08 5.5255157e-09 2.9423913e-09 1.4114612e-08 2.6379443e-11 NaN 4.2461638e-06 3.5002996e-07 7.4014445e-08 5.5214431e-07 7.7037133e-08
9.2583333e+00 NaN 7.7769818e-08 5.6583919e-09 2.2915026e-09 9.9775918e-09 1.0913912e-10 NaN 4.2655056e-06 3.5124960e-07 7.4465389e-08 5.5423520e-07 7.6984776e-08
9.2622222e+00 NaN 7.2188392e-08 4.7957048e-09 1.5737300e-09 7.9443252e-09 -5.5791498e-10 NaN 4.2821891e-06 3.5219600e-07 7.4898742e-08 5.5579332e-07 7.7170997e-08
9.2658333e+00 NaN 6.7109158e-08 3.9402663e-09 2.4264520e-09 6.4383143e-09 2.2768817e-09 NaN 4.2977400e-06 3.5309616e-07 7.5434776e-08 5.5711974e-07 7.7284262e-08
9.2694444e+00 NaN 6.2732374e-08 4.3689278e-09 2.5215575e-09 5.8056159e-09 -1.2313557e-09 NaN 4.3127932e-06 3.5398124e-07 7.5931302e-08 5.5839945e-07 7.7054099e-08
9.2730556e+00 NaN 6.2953113e-08 3.8010567e-09 2.0617617e-09 6.0070398e-09 -8.9323361e-10 NaN 4.3275728e-06 3.5483148e-07 7.6425950e-08 5.5976919e-07 7.7022878e-08
9.2766667e+00 NaN 6.0448753e-08 4.0473026e-09 2.5042183e-09 6.6368030e-09 6.0504480e-10 NaN 4.3429514e-06 3.5564542e-07 7.6897654e-08 5.6121898e-07 7.7077535e-08
9.2805556e+00 NaN 5.8782260e-08 2.9293419e-09 1.5389551e-09 5.7898864e-09 -1.3656020e-10 NaN 4.3567652e-06 3.5638585e-07 7.7293392e-08 5.6220180e-07 7.7255223e-08
9.2841667e+00 NaN 5.6555248e-08 3.9053852e-09 2.1140170e-09 3.2823575e-09 1.7767568e-09 NaN 4.3702875e-06 3.5719941e-07 7.7759805e-08 5.6307070e-07 7.7442560e-08
9.2877778e+00 NaN 5.6347915e-08 3.6043409e-09 2.1913265e-09 4.7382769e-09 -4.7485891e-11 NaN 4.3846154e-06 3.5806598e-07 7.8263017e-08 5.6396327e-07 7.7411566e-08
9.2916667e+00 NaN 5.4737536e-08 3.8234531e-09 2.1219180e-09 2.9122951e-09 -2.1817973e-10 NaN 4.3972043e-06 3.5893594e-07 7.8721488e-08 5.6465608e-07 7.7373520e-08
9.2952778e+00 NaN 5.0372142e-08 4.2069326e-09 2.1101220e-09 3.4828258e-09 -1.3301514e-10 NaN 4.4097192e-06 3.5974044e-07 7.9207982e-08 5.6540505e-07 7.7291002e-08
9.2988889e+00 NaN 5.4120868e-08 3.2192041e-09 2.3805974e-09 3.4307657e-09 -6.2869087e-10 NaN 4.4297199e-06 3.6102827e-07 7.9964862e-08 5.6707961e-07 7.7222057e-08
9.3044444e+00 NaN 5.4425604e-08 4.5077936e-09 2.1606829e-09 6.6166126e-09 2.1502097e-10 NaN 4.4427173e-06 3.6181485e-07 8.0408985e-08 5.6823333e-07 7.7115321e-08
9.3080556e+00 NaN 5.4095446e-08 2.7528970e-09 1.9389118e-09 4.0331296e-09 -1.2002729e-09 NaN 4.4552758e-06 3.6251971e-07 8.0830974e-08 5.6924025e-07 7.7089468e-08
9.3116667e+00 NaN 5.0760693e-08 3.7535021e-09 1.9563728e-09 5.2614990e-09 9.6162756e-10 NaN 4.4682743e-06 3.6342024e-07 8.1414969e-08 5.7019870e-07 7.7237017e-08
9.3155556e+00 NaN 5.0017672e-08 3.9653375e-09 3.0492983e-09 2.9537694e-09 3.0307957e-10 NaN 4.4802895e-06 3.6424119e-07 8.2074015e-08 5.7096907e-07 7.7329629e-08
9.3191667e+00 NaN 5.0302432e-08 3.6126940e-09 3.0341983e-09 4.1573419e-09 5.5179631e-10 NaN 4.4920457e-06 3.6492775e-07 8.2625658e-08 5.7173268e-07 7.7268205e-08
9.3227778e+00 NaN 4.7854659e-08 2.7247848e-09 2.0578988e-09 2.8913575e-09 -1.1187796e-09 NaN 4.5035483e-06 3.6565200e-07 8.2984397e-08 5.7234497e-07 7.7153226e-08
9.3263889e+00 NaN 4.8185856e-08 3.9605758e-09 1.2535314e-09 2.7605858e-09 5.7431369e-11 NaN 4.5158563e-06 3.6655661e-07 8.3337546e-08 5.7303652e-07 7.6952768e-08
9.3302778e+00 NaN 4.7238638e-08 3.7932249e-09 1.7734626e-09 3.1670002e-09 -1.7756430e-09 NaN 4.5274761e-06 3.6735003e-07 8.3753913e-08 5.7389408e-07 7.6948064e-08
9.3338889e+00 NaN 4.9780603e-08 3.5307008e-09 2.0699291e-09 4.7488666e-09 1.7322192e-09 NaN 4.5390021e-06 3.6809499e-07 8.4095951e-08 5.7473145e-07 7.7179020e-08
9.3375000e+00 NaN 4.6454828e-08 3.3458527e-09 1.0873447e-09 2.9807553e-09 3.9968150e-10 NaN 4.5501599e-06 3.6875520e-07 8.4490825e-08 5.7514676e-07 7.7301644e-08
9.3411111e+00 NaN 4.6706351e-08 2.7483243e-09 2.5576406e-09 8.5288272e-10 7.3222958e-10 NaN 4.5620637e-06 3.6946664e-07 8.5086181e-08 5.7550092e-07 7.7376134e-08
9.3450000e+00 NaN 4.5584813e-08 3.3497939e-09 2.5454127e-09 2.1827562e-09 -9.3735597e-11 NaN 4.5731562e-06 3.7014934e-07 8.5453724e-08 5.7630374e-07 7.7374048e-08
9.3486111e+00 NaN 4.7030730e-08 2.9520050e-09 8.4729226e-10 5.2278411e-09 7.4477604e-11 NaN 4.5842397e-06 3.7082624e-07 8.5810312e-08 5.7739110e-07 7.7219237e-08
9.3522222e+00 NaN 4.5510694e-08 3.2963501e-09 2.4442898e-09 4.8093616e-09 -1.5034999e-09 NaN 4.5950721e-06 3.7153349e-07 8.6249537e-08 5.7820374e-07 7.7209654e-08
9.3558333e+00 NaN 4.4933853e-08 3.2320821e-09 1.6101004e-09 2.6919767e-09 1.4150347e-09 NaN 4.6064713e-06 3.7235134e-07 8.6648299e-08 5.7870012e-07 7.7637248e-08
9.3597222e+00 NaN 4.3444339e-08 3.7780910e-09 1.8078523e-09 1.5627139e-09 2.2500618e-09 NaN 4.6227024e-06 3.7359348e-07 8.7186459e-08 5.7949814e-07 7.7970406e-08
9.3652778e+00 NaN 4.4644365e-08 3.6747389e-09 1.4211079e-09 3.2253554e-09 -2.5111820e-10 NaN 4.6335579e-06 3.7430465e-07 8.7573760e-08 5.8029472e-07 7.7934732e-08
9.3688889e+00 NaN 4.5993094e-08 2.8899324e-09 2.1539792e-09 4.1277456e-09 -7.8180475e-11 NaN 4.6443393e-06 3.7492691e-07 8.8042488e-08 5.8108021e-07 7.8017701e-08
9.3725000e+00 NaN 4.4024955e-08 2.8539742e-09 2.1727400e-09 3.1229193e-09 8.4405359e-10 NaN 4.6549762e-06 3.7556396e-07 8.8500690e-08 5.8162630e-07 7.8263637e-08
9.3761111e+00 NaN 4.4787293e-08 3.0264403e-09 2.0568176e-09 1.9179334e-09 1.4261244e-09 NaN 4.6664019e-06 3.7625540e-07 8.8906529e-08 5.8216944e-07 7.8217518e-08
9.3800000e+00 NaN 4.3796479e-08 2.9002505e-09 1.4218047e-09 2.7375235e-09 -1.8214285e-09 NaN 4.6767969e-06 3.7678190e-07 8.9266016e-08 5.8268281e-07 7.8220306e-08
9.3836111e+00 NaN 4.2996424e-08 1.9597433e-09 1.8965373e-09 2.0013091e-09 1.8471616e-09 NaN 4.6872289e-06 3.7737961e-07 8.9813788e-08 5.8324128e-07 7.8377239e-08
9.3872222e+00 NaN 4.4104619e-08 3.5575519e-09 3.1598188e-09 3.1537814e-09 -3.9854850e-10 NaN 4.6975457e-06 3.7807525e-07 9.0268453e-08 5.8378047e-07 7.8354772e-08
9.3908333e+00 NaN 4.2035229e-08 2.8637183e-09 1.0370867e-09 1.8233069e-09 1.9115545e-10 NaN 4.7085589e-06 3.7877710e-07 9.0588428e-08 5.8448887e-07 7.8370949e-08
9.3947222e+00 NaN 4.3350817e-08 3.1521267e-09 1.7055538e-09 4.2487191e-09 -5.2489711e-11 NaN 4.7187728e-06 3.7943273e-07 9.1016674e-08 5.8521340e-07 7.8422267e-08
9.3983333e+00 NaN 4.1929205e-08 2.8998694e-09 2.2474860e-09 2.4392942e-09 5.2619184e-10 NaN 4.7289591e-06 3.7991898e-07 9.1444073e-08 5.8588783e-07 7.8446557e-08
9.4019444e+00 NaN 4.3120653e-08 1.5886259e-09 1.6977426e-09 3.7861351e-09 -3.0197432e-10 NaN 4.7400730e-06 3.8047675e-07 9.1913022e-08 5.8655656e-07 7.8473663e-08
9.4058333e+00 NaN 4.3045733e-08 3.1922614e-09 2.3218156e-09 1.9458876e-09 5.3431066e-10 NaN 4.7501645e-06 3.8127632e-07 9.2342968e-08 5.8700989e-07 7.8662483e-08
9.4094444e+00 NaN 4.1212893e-08 4.1883241e-09 1.6469207e-09 2.2386437e-09 1.2086422e-09 NaN 4.7603618e-06 3.8215943e-07 9.2666959e-08 5.8770821e-07 7.8752416e-08
9.4130556e+00 NaN 4.3928762e-08 3.9635126e-09 1.3437622e-09 4.2074429e-09 -3.7849278e-10 NaN 4.7706351e-06 3.8289857e-07 9.3005674e-08 5.8837126e-07 7.8661907e-08
9.4166667e+00 NaN 4.1847701e-08 2.8593409e-09 1.7828433e-09 1.9130292e-09 -4.5697721e-10 NaN 4.7858750e-06 3.8391400e-07 9.3982636e-08 5.8909467e-07 7.8954956e-08
9.4222222e+00 NaN 4.0861552e-08 3.2332188e-09 4.0789248e-09 2.4274117e-09 2.2152746e-09 NaN 4.7957225e-06 3.8457080e-07 9.4623542e-08 5.8962676e-07 7.9480668e-08
9.4258333e+00 NaN 4.1359118e-08 2.8295653e-09 1.8371362e-09 2.4842352e-09 2.6374473e-09 NaN 4.8064149e-06 3.8512112e-07 9.5055962e-08 5.9002797e-07 8.0047644e-08
9.4297222e+00 NaN 4.1539472e-08 1.8874391e-09 1.8693142e-09 9.5469066e-10 2.2223480e-09 NaN 4.8163275e-06 3.8568014e-07 9.5406677e-08 5.9038999e-07 8.0348471e-08
9.4333333e+00 NaN 4.1225657e-08 3.2727041e-09 1.3680608e-09 2.3869730e-09 5.5451274e-10 NaN 4.8261710e-06 3.8633048e-07 9.5685474e-08 5.9067997e-07 8.0568406e-08
9.4369444e+00 NaN 4.0961426e-08 2.7304449e-09 1.2054513e-09 2.8982263e-10 1.4756640e-09 NaN 4.8362618e-06 3.8686575e-07 9.5970202e-08 5.9106992e-07 8.0716919e-08
9.4405556e+00 NaN 4.3291355e-08 2.2105248e-09 1.4228010e-09 3.3097298e-09 -1.0477884e-10 NaN 4.8470183e-06 3.8752253e-07 9.6429230e-08 5.9173431e-07 8.0809664e-08
9.4444444e+00 NaN 4.0104658e-08 3.4190378e-09 2.5117302e-09 2.3849749e-09 8.9973693e-10 NaN 4.8567152e-06 3.8819792e-07 9.6860187e-08 5.9223884e-07 8.0887469e-08
9.4480556e+00 NaN 4.0858635e-08 2.8152870e-09 1.4663289e-09 2.2722267e-09 -1.8153609e-10 NaN 4.8665490e-06 3.8891512e-07 9.7286765e-08 5.9280095e-07 8.0812603e-08
9.4516667e+00 NaN 4.1248048e-08 3.8050538e-09 2.4713207e-09 2.9164917e-09 -5.0953324e-10 NaN 4.8765664e-06 3.8972966e-07 9.7808740e-08 5.9347611e-07 8.0892399e-08
9.4552778e+00 NaN 4.2391452e-08 3.7138129e-09 2.3469062e-09 3.3158105e-09 1.2461065e-09 NaN 4.8874027e-06 3.9056828e-07 9.8373117e-08 5.9428065e-07 8.1047822e-08
9.4591667e+00 NaN 4.1622889e-08 3.4742897e-09 2.4906084e-09 3.5802430e-09 8.6091877e-11 NaN 4.8974095e-06 3.9120729e-07 9.8925769e-08 5.9500169e-07 8.1111113e-08
9.4627778e+00 NaN 4.1928349e-08 2.4242820e-09 2.6107966e-09 3.0754695e-09 4.9813353e-10 NaN 4.9075889e-06 3.9183010e-07 9.9355265e-08 5.9568897e-07 8.1119758e-08
9.4663889e+00 NaN 4.3064168e-08 3.3247460e-09 1.3537823e-09 3.2686240e-09 -4.1833563e-10 NaN 4.9177589e-06 3.9257687e-07 9.9602765e-08 5.9652622e-07 8.1119605e-08
9.4700000e+00 NaN 4.1850048e-08 3.5685237e-09 9.3083677e-10 4.4598759e-09 4.1692855e-10 NaN 4.9283602e-06 3.9334717e-07 9.9862709e-08 5.9717480e-07 8.1003536e-08
9.4738889e+00 NaN 4.0342099e-08 3.0340149e-09 1.2972485e-09 1.0993587e-09 -1.4118058e-09 NaN 4.9380346e-06 3.9398899e-07 1.0018069e-07 5.9753325e-07 8.0769846e-08
9.4775000e+00 NaN 4.0433996e-08 2.8904882e-09 1.6379996e-09 2.2094396e-09 -7.4533711e-10 NaN 4.9527079e-06 3.9487445e-07 1.0058965e-07 5.9842510e-07 8.0925907e-08
9.4830556e+00 NaN 3.9199694e-08 2.4222637e-09 8.1571349e-10 3.1416314e-09 1.6817043e-09 NaN 4.9621400e-06 3.9529001e-07 1.0082181e-07 5.9891312e-07 8.1190528e-08
9.4866667e+00 NaN 3.9553495e-08 1.4137244e-09 1.3273303e-09 1.3632200e-09 7.6094726e-10 NaN 4.9713848e-06 3.9571942e-07 1.0118111e-07 5.9920177e-07 8.1292002e-08
9.4902778e+00 NaN 3.7635210e-08 2.5500765e-09 1.9892550e-09 1.3012078e-09 1.7573506e-10 NaN 4.9811186e-06 3.9630806e-07 1.0147233e-07 5.9950846e-07 8.1304269e-08
9.4941667e+00 NaN 3.7831009e-08 2.4953874e-09 5.0694329e-10 1.3275840e-09 -7.0581932e-11 NaN 4.9901713e-06 3.9686716e-07 1.0173084e-07 5.9975879e-07 8.1316175e-08
9.4977778e+00 NaN 3.7753993e-08 2.6655321e-09 1.8792686e-09 9.8315288e-10 1.8048321e-10 NaN 4.9992542e-06 3.9739117e-07 1.0205574e-07 5.9999406e-07 8.1311090e-08
9.5013889e+00 NaN 3.8083763e-08 2.1714562e-09 1.1198367e-09 1.1885374e-09 -2.2742331e-10 NaN 5.0086090e-06 3.9787765e-07 1.0226728e-07 6.0064431e-07 8.1262214e-08
9.5050000e+00 NaN 4.0022868e-08 2.3191168e-09 8.3280992e-10 4.8138252e-09 -2.2374409e-10 NaN 5.0179502e-06 3.9834750e-07 1.0248250e-07 6.0127065e-07 8.1358536e-08
9.5086111e+00 NaN 3.7971536e-08 2.0179859e-09 1.1538842e-09 9.6774159e-10 1.1128676e-09 NaN 5.0277079e-06 3.9877437e-07 1.0273189e-07 6.0164763e-07 8.1462902e-08
9.5125000e+00 NaN 3.7679996e-08 1.6408945e-09 9.8374404e-10 2.2635327e-09 -2.1830152e-10 NaN 5.0368468e-06 3.9915675e-07 1.0292972e-07 6.0200804e-07 8.1533702e-08
9.5161111e+00 NaN 3.8625044e-08 1.8888307e-09 8.4235060e-10 1.0633704e-09 8.7184740e-10 NaN 5.0459629e-06 3.9966681e-07 1.0330661e-07 6.0228268e-07 8.1795139e-08
9.5197222e+00 NaN 3.7489118e-08 2.8193759e-09 2.6366526e-09 1.4717494e-09 1.5414103e-09 NaN 5.0549393e-06 4.0017082e-07 1.0389819e-07 6.0265039e-07 8.2038873e-08
9.5233333e+00 NaN 3.7458806e-08 1.8330198e-09 2.8240910e-09 1.9224838e-09 7.0844642e-10 NaN 5.0646791e-06 4.0072208e-07 1.0440144e-07 6.0291894e-07 8.2146724e-08
9.5272222e+00 NaN 3.8054080e-08 2.8920280e-09 1.4895047e-09 3.7938613e-10 2.1598872e-10 NaN 5.0737298e-06 4.0137112e-07 1.0484741e-07 6.0322184e-07 8.2166646e-08
9.5308333e+00 NaN 3.7514901e-08 3.0991149e-09 2.6270770e-09 2.4165617e-09 -3.2095944e-11 NaN 5.0826779e-06 4.0194703e-07 1.0522900e-07 6.0358218e-07 8.2096425e-08
9.5344444e+00 NaN 3.7196171e-08 2.2170165e-09 8.9531979e-10 9.0966332e-10 -6.1609025e-10 NaN 5.0961427e-06 4.0280721e-07 1.0572428e-07 6.0394261e-07 8.2209946e-08
9.5400000e+00 NaN 3.5879035e-08 2.9440402e-09 2.0763700e-09 1.2529078e-09 1.2972164e-09 NaN 5.1047657e-06 4.0340748e-07 1.0597613e-07 6.0407414e-07 8.2365574e-08
9.5436111e+00 NaN 3.6118472e-08 2.5969613e-09 2.4838402e-10 -3.8798585e-11 1.3934602e-10 NaN 5.1141006e-06 4.0403310e-07 1.0617059e-07 6.0418249e-07 8.2388830e-08
9.5475000e+00 NaN 3.6255459e-08 2.7654536e-09 1.4184210e-09 9.6753477e-10 5.9988258e-11 NaN 5.1227336e-06 4.0463024e-07 1.0645756e-07 6.0448741e-07 8.2501308e-08
9.5511111e+00 NaN 3.5825074e-08 2.7466639e-09 1.2304992e-09 1.8471057e-09 9.7827128e-10 NaN 5.1314465e-06 4.0522324e-07 1.0674712e-07 6.0483523e-07 8.2551028e-08
9.5547222e+00 NaN 3.6923041e-08 2.7271885e-09 1.4424008e-09 1.3635589e-09 -5.1931981e-10 NaN 5.1402358e-06 4.0579730e-07 1.0709931e-07 6.0530350e-07 8.2583377e-08
9.5583333e+00 NaN 3.6462958e-08 2.5718430e-09 1.8086312e-09 2.9589697e-09 8.1793368e-10 NaN 5.1495230e-06 4.0633216e-07 1.0748433e-07 6.0569463e-07 8.2842593e-08
9.5622222e+00 NaN 3.5540803e-08 2.0126122e-09 1.4915081e-09 3.9354769e-10 1.4039172e-09 NaN 5.1583657e-06 4.0673564e-07 1.0790267e-07 6.0600156e-07 8.3156335e-08
9.5658333e+00 NaN 3.8290710e-08 1.7117952e-09 2.3700907e-09 2.4396043e-09 1.4921589e-09 NaN 5.1672302e-06 4.0709152e-07 1.0833464e-07 6.0650018e-07 8.3380380e-08
9.5694444e+00 NaN 3.5723394e-08 1.5733258e-09 1.6172984e-09 2.1631319e-09 5.7594848e-10 NaN 5.1758321e-06 4.0758622e-07 1.0878174e-07 6.0689085e-07 8.3388803e-08
9.5730556e+00 NaN 3.6097088e-08 2.9931402e-09 2.5097850e-09 1.4430397e-09 -4.9819586e-10 NaN 5.1849990e-06 4.0822172e-07 1.0958180e-07 6.0722911e-07 8.3398877e-08
9.5769444e+00 NaN 3.4974628e-08 2.4539647e-09 4.3479214e-09 1.4562722e-09 5.8454632e-10 NaN 5.1935663e-06 4.0875877e-07 1.1020690e-07 6.0745344e-07 8.3679442e-08
9.5805556e+00 NaN 3.6557578e-08 2.5033894e-09 1.4221703e-09 6.1448587e-10 2.0052790e-09 NaN 5.2022984e-06 4.0930545e-07 1.1039055e-07 6.0757928e-07 8.3851809e-08
9.5841667e+00 NaN 3.6350344e-08 2.5429068e-09 2.7311334e-10 5.4711409e-10 -4.1419927e-10 NaN 5.2108711e-06 4.0991401e-07 1.1057651e-07 6.0765135e-07 8.3934058e-08
9.5877778e+00 NaN 3.5227405e-08 3.0745495e-09 1.4434112e-09 1.1817375e-10 1.1734215e-09 NaN 5.2199331e-06 4.1047136e-07 1.1077190e-07 6.0774654e-07 8.4111272e-08
9.5916667e+00 NaN 3.5030203e-08 1.7027479e-09 2.3136474e-10 6.9769761e-10 3.4555638e-10 NaN 5.2285304e-06 4.1094131e-07 1.1083186e-07 6.0813905e-07 8.4059935e-08
9.5952778e+00 NaN 3.6752292e-08 2.6352741e-09 3.2209616e-10 2.9254712e-09 -8.1944083e-10 NaN 5.2419682e-06 4.1172790e-07 1.1110090e-07 6.0886801e-07 8.3940175e-08
9.6008333e+00 NaN 3.6176786e-08 2.0842709e-09 1.2921460e-09 1.4483029e-09 1.0088418e-10 NaN 5.2505082e-06 4.1223800e-07 1.1136022e-07 6.0918846e-07 8.3962265e-08
9.6044444e+00 NaN 3.5127055e-08 2.6243331e-09 1.1015616e-09 1.5097289e-09 1.0302369e-10 NaN 5.2589719e-06 4.1281229e-07 1.1166050e-07 6.0944540e-07 8.4083962e-08
9.6080556e+00 NaN 3.5540429e-08 2.6767835e-09 1.6703205e-09 8.6204715e-10 1.0203286e-09 NaN 5.2673339e-06 4.1341682e-07 1.1194595e-07 6.0955583e-07 8.4214837e-08
9.6116667e+00 NaN 3.4277785e-08 2.9034956e-09 9.6457509e-10 1.5730855e-10 1.8775673e-10 NaN 5.2761329e-06 4.1410447e-07 1.1223252e-07 6.0957384e-07 8.4366366e-08
9.6155556e+00 NaN 3.3940761e-08 2.9906879e-09 1.4916935e-09 -2.9978419e-12 1.1110604e-09 NaN 5.2843576e-06 4.1463076e-07 1.1264340e-07 6.0972458e-07 8.4652676e-08
9.6191667e+00 NaN 3.4731414e-08 1.8673698e-09 2.3010700e-09 1.3944791e-09 1.5318005e-09 NaN 5.2926076e-06 4.1494891e-07 1.1296183e-07 6.0990637e-07 8.4849383e-08
9.6227778e+00 NaN 3.4151347e-08 1.0693977e-09 6.3830341e-10 2.8360570e-10 2.8395435e-10 NaN 5.3007850e-06 4.1530284e-07 1.1328121e-07 6.0999311e-07 8.4803081e-08
9.6263889e+00 NaN 3.4125013e-08 2.1976375e-09 2.3098469e-09 5.1699226e-10 -7.1135720e-10 NaN 5.3096190e-06 4.1585575e-07 1.1365071e-07 6.1014061e-07 8.4763025e-08
9.6302778e+00 NaN 3.4365835e-08 2.5415552e-09 8.5727396e-10 7.4730142e-10 3.6801794e-10 NaN 5.3178453e-06 4.1634231e-07 1.1389524e-07 6.1029791e-07 8.4717241e-08
9.6338889e+00 NaN 3.4318858e-08 1.9498254e-09 1.3999386e-09 7.0470390e-10 -7.9063171e-10 NaN 5.3262713e-06 4.1673371e-07 1.1416052e-07 6.1070922e-07 8.4600587e-08
9.6375000e+00 NaN 3.6033947e-08 1.6630375e-09 1.0487808e-09 3.0919946e-09 -2.8617508e-10 NaN 5.3346665e-06 4.1708445e-07 1.1443270e-07 6.1112349e-07 8.4547608e-08
9.6411111e+00 NaN 3.4060865e-08 1.5746293e-09 1.4636217e-09 7.3206941e-10 -2.0286305e-10 NaN 5.3433788e-06 4.1749558e-07 1.1467217e-07 6.1130357e-07 8.4374386e-08
9.6450000e+00 NaN 3.3486022e-08 1.9493487e-09 5.8900742e-10 8.1145923e-10 -1.2818975e-09 NaN 5.3514643e-06 4.1791884e-07 1.1480729e-07 6.1150492e-07 8.4232473e-08
9.6486111e+00 NaN 3.4023330e-08 1.9576644e-09 6.5825534e-10 1.0471916e-09 -2.8065053e-11 NaN 5.3595748e-06 4.1840886e-07 1.1505905e-07 6.1163251e-07 8.4235546e-08
9.6522222e+00 NaN 3.3694617e-08 2.5655875e-09 1.6656491e-09 1.3056904e-10 5.6425990e-11 NaN 5.3723178e-06 4.1913175e-07 1.1543093e-07 6.1189611e-07 8.4060926e-08
9.6577778e+00 NaN 3.5463474e-08 1.7717413e-09 5.6564656e-10 1.4510449e-09 -1.1041479e-09 NaN 5.3807341e-06 4.1963877e-07 1.1574346e-07 6.1216714e-07 8.3912150e-08
9.6613889e+00 NaN 3.4807610e-08 2.9084181e-09 2.3192041e-09 1.0507162e-09 -2.6916546e-10 NaN 5.3895388e-06 4.2027896e-07 1.1619977e-07 6.1245477e-07 8.4102814e-08
9.6652778e+00 NaN 3.3456037e-08 2.5789657e-09 1.5920517e-09 1.4147272e-09 1.9034267e-09 NaN 5.3975894e-06 4.2085109e-07 1.1645313e-07 6.1266744e-07 8.4650902e-08
9.6688889e+00 NaN 3.3761897e-08 2.7022327e-09 7.4668008e-10 5.4832221e-10 3.1558498e-09 NaN 5.4056569e-06 4.2126614e-07 1.1662272e-07 6.1286481e-07 8.5027778e-08
9.6725000e+00 NaN 3.3597517e-08 1.1289727e-09 8.1876609e-10 1.2735741e-09 3.2300521e-10 NaN 5.4136026e-06 4.2170424e-07 1.1678653e-07 6.1312198e-07 8.5161051e-08
9.6761111e+00 NaN 3.2744251e-08 2.9150451e-09 6.9329965e-10 1.1002802e-09 9.0720680e-10 NaN 5.4221531e-06 4.2246348e-07 1.1706715e-07 6.1340961e-07 8.5480534e-08
9.6800000e+00 NaN 3.3548419e-08 3.5927323e-09 1.7119861e-09 1.3651126e-09 1.8312206e-09 NaN 5.4301583e-06 4.2299716e-07 1.1728010e-07 6.1381637e-07 8.5687762e-08
9.6836111e+00 NaN 3.3290664e-08 1.3335113e-09 2.5376064e-10 2.3896355e-09 8.1648671e-11 NaN 5.4381156e-06 4.2346123e-07 1.1748783e-07 6.1420301e-07 8.5760565e-08
9.6872222e+00 NaN 3.3148052e-08 2.9502325e-09 1.6637274e-09 1.1793088e-09 5.9038044e-10 NaN 5.4461119e-06 4.2409541e-07 1.1777322e-07 6.1440919e-07 8.5925623e-08
9.6908333e+00 NaN 3.3616344e-08 2.9036969e-09 9.7061065e-10 7.2389430e-10 9.3323454e-10 NaN 5.4541703e-06 4.2467551e-07 1.1803724e-07 6.1458411e-07 8.6054739e-08
9.6944444e+00 NaN 3.3666879e-08 2.4510746e-09 1.4665160e-09 8.9075593e-10 2.5860110e-10 NaN 5.4628056e-06 4.2526975e-07 1.1840699e-07 6.1483708e-07 8.6047281e-08
9.6983333e+00 NaN 3.3282995e-08 2.6424008e-09 1.7027921e-09 1.2776044e-09 -3.2252212e-10 NaN 5.4706424e-06 4.2577179e-07 1.1874292e-07 6.1518806e-07 8.6076737e-08
9.7019444e+00 NaN 3.2149846e-08 1.9918560e-09 1.3980827e-09 1.9621578e-09 5.9442615e-10 NaN 5.4785351e-06 4.2626297e-07 1.1906580e-07 6.1577244e-07 8.6206739e-08
9.7055556e+00 NaN 3.3749749e-08 2.5421311e-09 1.5823324e-09 3.4321519e-09 6.0558413e-10 NaN 5.4864889e-06 4.2675352e-07 1.1943771e-07 6.1626262e-07 8.6202417e-08
9.7091667e+00 NaN 3.2660598e-08 1.9860423e-09 1.8507428e-09 1.0926005e-09 -6.4547695e-10 NaN 5.4948588e-06 4.2726531e-07 1.1983506e-07 6.1656264e-07 8.6315016e-08
9.7130556e+00 NaN 3.2231067e-08 2.4006804e-09 1.5551115e-09 1.4790062e-09 1.6106113e-09 NaN 5.5068542e-06 4.2810579e-07 1.2034714e-07 6.1694801e-07 8.6616684e-08
9.7186111e+00 NaN 3.2869939e-08 2.6421976e-09 1.5173766e-09 8.3322313e-10 1.9939826e-10 NaN 5.5147018e-06 4.2863581e-07 1.2064069e-07 6.1714030e-07 8.6687042e-08
9.7222222e+00 NaN 3.2653355e-08 2.2503591e-09 1.1923177e-09 9.4169326e-10 4.5006116e-10 NaN 5.5225297e-06 4.2915087e-07 1.2107553e-07 6.1738372e-07 8.6821218e-08
9.7258333e+00 NaN 3.2704751e-08 2.5040104e-09 2.8215274e-09 1.3052952e-09 7.8848166e-10 NaN 5.5304092e-06 4.2971055e-07 1.2152921e-07 6.1770236e-07 8.7046795e-08
9.7294444e+00 NaN 3.3084576e-08 2.6622575e-09 1.3663173e-09 1.6359910e-09 1.2937687e-09 NaN 5.5389887e-06 4.3026067e-07 1.2195814e-07 6.1810468e-07 8.7387527e-08
9.7333333e+00 NaN 3.3433200e-08 2.0530884e-09 2.3102081e-09 1.8124776e-09 1.6267926e-09 NaN 5.5468010e-06 4.3074474e-07 1.2232151e-07 6.1849035e-07 8.7767459e-08
9.7369444e+00 NaN 3.1794410e-08 2.4151651e-09 1.0439933e-09 1.7475699e-09 1.8802708e-09 NaN 5.5546186e-06 4.3127398e-07 1.2249725e-07 6.1902262e-07 8.7958518e-08
9.7405556e+00 NaN 3.3478933e-08 2.4701271e-09 5.7819350e-10 3.1656533e-09 -1.1664612e-10 NaN 5.5624120e-06 4.3191243e-07 1.2262083e-07 6.1955879e-07 8.8105129e-08
9.7441667e+00 NaN 3.1591366e-08 3.4233280e-09 5.6258660e-10 1.7836415e-09 1.4699777e-09 NaN 5.5707602e-06 4.3258568e-07 1.2272826e-07 6.1984207e-07 8.8428362e-08
9.7480556e+00 NaN 3.3132265e-08 2.3473534e-09 3.5817972e-10 6.4447792e-10 1.3005892e-09 NaN 5.5785091e-06 4.3304307e-07 1.2298273e-07 6.2000191e-07 8.8792394e-08
9.7516667e+00 NaN 3.1566880e-08 1.8747294e-09 1.9907781e-09 8.3096931e-10 2.0597090e-09 NaN 5.5861740e-06 4.3356778e-07 1.2325558e-07 6.2006559e-07 8.9076655e-08
9.7552778e+00 NaN 3.2430531e-08 2.9687737e-09 5.2786712e-10 -2.4317605e-10 5.6424078e-10 NaN 5.5939169e-06 4.3413632e-07 1.2345283e-07 6.2021308e-07 8.9018017e-08
9.7588889e+00 NaN 3.2218285e-08 2.2792366e-09 1.2928980e-09 1.6046457e-09 -1.1055180e-09 NaN 5.6015146e-06 4.3476686e-07 1.2367430e-07 6.2061489e-07 8.9022530e-08
9.7625000e+00 NaN 3.1218530e-08 3.5411404e-09 7.5148524e-10 2.1042933e-09 1.1471789e-09 NaN 5.6095973e-06 4.3552796e-07 1.2379373e-07 6.2103778e-07 8.9408109e-08
9.7663889e+00 NaN 3.1446828e-08 2.9825630e-09 2.7221362e-10 1.5204957e-09 2.1577838e-09 NaN 5.6171337e-06 4.3615891e-07 1.2398065e-07 6.2129659e-07 8.9676182e-08
9.7700000e+00 NaN 3.1477958e-08 2.8415671e-09 1.4531245e-09 8.6858279e-10 3.1673599e-10 NaN 5.6287665e-06 4.3679136e-07 1.2451436e-07 6.2163083e-07 8.9588198e-08
9.7755556e+00 NaN 3.1654889e-08 9.5315793e-10 1.7491864e-09 1.1368598e-09 -8.4464075e-10 NaN 5.6363788e-06 4.3715147e-07 1.2491020e-07 6.2195494e-07 8.9668173e-08
9.7791667e+00 NaN 3.1904012e-08 2.3709675e-09 1.9046783e-09 1.8548796e-09 1.5828672e-09 NaN 5.6440093e-06 4.3756140e-07 1.2525896e-07 6.2232071e-07 8.9938755e-08
9.7827778e+00 NaN 3.1805841e-08 1.4129352e-09 1.3146664e-09 1.5214785e-09 9.1481715e-10 NaN 5.6522543e-06 4.3787389e-07 1.2540857e-07 6.2268809e-07 9.0210788e-08
9.7866667e+00 NaN 3.2118609e-08 1.2656138e-09 -3.2342424e-11 1.6274389e-09 1.4168942e-09 NaN 5.6597859e-06 4.3837784e-07 1.2550962e-07 6.2293295e-07 9.0508963e-08
9.7902778e+00 NaN 3.0765386e-08 3.3861620e-09 9.6516291e-10 6.3281966e-10 1.3354904e-09 NaN 5.6672640e-06 4.3902023e-07 1.2578091e-07 6.2316864e-07 9.0681514e-08
9.7938889e+00 NaN 3.1672578e-08 2.5436653e-09 1.5390276e-09 1.5428347e-09 2.5728657e-10 NaN 5.6747303e-06 4.3955482e-07 1.2610074e-07 6.2348005e-07 9.0882410e-08
9.7975000e+00 NaN 3.0667346e-08 2.3909999e-09 1.4132173e-09 1.3316878e-09 1.5971389e-09 NaN 5.6821133e-06 4.4000989e-07 1.2631306e-07 6.2370402e-07 9.1227983e-08
9.8011111e+00 NaN 3.0976471e-08 1.8095891e-09 5.4673637e-10 7.3572921e-10 1.5927611e-09 NaN 5.6901071e-06 4.4050490e-07 1.2651879e-07 6.2388938e-07 9.1570958e-08
9.8050000e+00 NaN 3.0999909e-08 2.4333683e-09 1.2165830e-09 8.5303153e-10 1.3470339e-09 NaN 5.6974487e-06 4.4112951e-07 1.2653328e-07 6.2410789e-07 9.1863590e-08
9.8086111e+00 NaN 3.0298322e-08 3.3323230e-09 -1.0827400e-09 1.1640483e-09 1.3541826e-09 NaN 5.7048128e-06 4.4168557e-07 1.2656057e-07 6.2436569e-07 9.2040032e-08
9.8122222e+00 NaN 3.1187290e-08 1.8005339e-09 1.3345846e-09 1.2156561e-09 2.7451456e-10 NaN 5.7122888e-06 4.4202193e-07 1.2681313e-07 6.2469244e-07 9.1945865e-08
9.8158333e+00 NaN 3.1233487e-08 1.3042613e-09 9.9671791e-10 1.8004318e-09 -1.1437488e-09 NaN 5.7202573e-06 4.4233913e-07 1.2721954e-07 6.2507397e-07 9.1776974e-08
9.8197222e+00 NaN 3.0546706e-08 1.4146555e-09 2.4867889e-09 1.4698489e-09 -3.0389153e-10 NaN 5.7275051e-06 4.4271886e-07 1.2768404e-07 6.2539831e-07 9.1783397e-08
9.8233333e+00 NaN 2.9968051e-08 2.0905148e-09 1.8009361e-09 1.5241017e-09 3.6318409e-10 NaN 5.7346808e-06 4.4333938e-07 1.2801413e-07 6.2560865e-07 9.1943772e-08
9.8269444e+00 NaN 2.9945138e-08 3.6373586e-09 1.2460849e-09 4.1750794e-10 1.1171984e-09 NaN 5.7419284e-06 4.4397141e-07 1.2835581e-07 6.2575787e-07 9.2140594e-08
9.8305556e+00 NaN 3.0568742e-08 2.1967478e-09 1.9078208e-09 9.5989163e-10 6.9961890e-10 NaN 5.7532310e-06 4.4459605e-07 1.2887541e-07 6.2613923e-07 9.2360809e-08
9.8361111e+00 NaN 3.0771513e-08 1.5511280e-09 1.2097766e-09 1.3282521e-09 6.2167118e-10 NaN 5.7606308e-06 4.4499837e-07 1.2911474e-07 6.2646702e-07 9.2640703e-08
9.8397222e+00 NaN 3.1013067e-08 2.1625636e-09 9.9951136e-10 1.6975214e-09 1.9619677e-09 NaN 5.7680210e-06 4.4560731e-07 1.2933825e-07 6.2680922e-07 9.3002238e-08
9.8433333e+00 NaN 3.0690857e-08 3.4584445e-09 1.0635815e-09 1.4612263e-09 1.3752726e-09 NaN 5.7758437e-06 4.4618797e-07 1.2957827e-07 6.2700764e-07 9.3304168e-08
9.8472222e+00 NaN 2.9958878e-08 1.5186329e-09 9.9379817e-10 2.3950485e-10 1.2127037e-09 NaN 5.7830395e-06 4.4668093e-07 1.2981863e-07 6.2717910e-07 9.3486458e-08
9.8508333e+00 NaN 3.0121851e-08 3.0316997e-09 1.2248955e-09 1.3432573e-09 4.6997055e-10 NaN 5.7903658e-06 4.4722974e-07 1.3009300e-07 6.2738972e-07 9.3588375e-08
9.8544444e+00 NaN 3.1049233e-08 2.0342451e-09 1.3076914e-09 6.0085112e-10 4.7080387e-10 NaN 5.7984431e-06 4.4776304e-07 1.3043881e-07 6.2764596e-07 9.3688922e-08
9.8583333e+00 NaN 3.1574425e-08 2.5369610e-09 1.6564441e-09 1.5955084e-09 3.9102382e-10 NaN 5.8057260e-06 4.4830033e-07 1.3076595e-07 6.2784015e-07 9.3827524e-08
9.8619444e+00 NaN 2.9233145e-08 2.4226398e-09 1.3632712e-09 1.9703744e-10 8.8837889e-10 NaN 5.8129512e-06 4.4878518e-07 1.3087173e-07 6.2786160e-07 9.4102289e-08
9.8655556e+00 NaN 3.1093783e-08 2.0528411e-09 -3.8677679e-10 9.6331486e-13 1.6479156e-09 NaN 5.8203710e-06 4.4927627e-07 1.3085938e-07 6.2827045e-07 9.4279140e-08
9.8691667e+00 NaN 3.0857110e-08 2.4803563e-09 2.7275124e-10 3.7730592e-09 -1.5441844e-11 NaN 5.8281746e-06 4.4975329e-07 1.3099193e-07 6.2886080e-07 9.4372366e-08
9.8730556e+00 NaN 2.9644730e-08 1.6083256e-09 8.6339932e-10 1.2870198e-09 8.1451940e-10 NaN 5.8352580e-06 4.5018825e-07 1.3125999e-07 6.2920330e-07 9.4612936e-08
9.8766667e+00 NaN 2.9497471e-08 2.4067123e-09 1.6110012e-09 1.8745533e-09 1.4061289e-09 NaN 5.8423802e-06 4.5060676e-07 1.3158700e-07 6.2958147e-07 9.4827746e-08
9.8802778e+00 NaN 2.9969386e-08 1.4564982e-09 1.4075486e-09 1.6162746e-09 5.7672790e-10 NaN 5.8494987e-06 4.5100329e-07 1.3181507e-07 6.2989376e-07 9.4934353e-08
9.8838889e+00 NaN 2.9465800e-08 2.2037437e-09 6.9766895e-10 1.2664239e-09 4.0733787e-10 NaN 5.8570571e-06 4.5151873e-07 1.3201143e-07 6.3026353e-07 9.5146596e-08
9.8877778e+00 NaN 2.9135191e-08 2.2143350e-09 9.8544742e-10 1.9030069e-09 1.4118886e-09 NaN 5.8640935e-06 4.5202761e-07 1.3221893e-07 6.3063978e-07 9.5245141e-08
9.8913889e+00 NaN 2.9614431e-08 2.4829524e-09 9.2993838e-10 1.5700812e-09 -5.0224149e-10 NaN 5.8748682e-06 4.5293895e-07 1.3253381e-07 6.3102733e-07 9.5216689e-08
9.8969444e+00 NaN 2.8861177e-08 2.9851295e-09 9.5935681e-10 7.5520604e-10 3.3153229e-10 NaN 5.8817005e-06 4.5347714e-07 1.3273019e-07 6.3114668e-07 9.5108116e-08
9.9005556e+00 NaN 2.8184708e-08 1.9827394e-09 8.5336945e-10 3.4645307e-10 -1.3337512e-09 NaN 5.8883158e-06 4.5397789e-07 1.3295311e-07 6.3125344e-07 9.5163042e-08
9.9041667e+00 NaN 2.7049142e-08 2.6396064e-09 1.2043699e-09 6.3907649e-10 1.8407603e-09 NaN 5.8949798e-06 4.5442564e-07 1.3319517e-07 6.3146710e-07 9.5408862e-08
9.9077778e+00 NaN 2.8591812e-08 1.4934350e-09 1.0299995e-09 1.3330969e-09 4.2834577e-10 NaN 5.9023108e-06 4.5480690e-07 1.3343651e-07 6.3154571e-07 9.5421394e-08
9.9116667e+00 NaN 2.8245579e-08 1.7745559e-09 1.0386132e-09 -6.5924916e-10 -3.2092801e-10 NaN 5.9090348e-06 4.5527728e-07 1.3366444e-07 6.3158773e-07 9.5542203e-08
9.9152778e+00 NaN 2.7896422e-08 2.5673981e-09 1.0653594e-09 1.0471167e-09 1.4360915e-09 NaN 5.9159810e-06 4.5567873e-07 1.3376109e-07 6.3194342e-07 9.5609570e-08
9.9188889e+00 NaN 3.0100751e-08 1.1382814e-09 -1.7318689e-10 2.2362049e-09 -8.1424630e-10 NaN 5.9230006e-06 4.5608847e-07 1.3386279e-07 6.3230706e-07 9.5587132e-08
9.9225000e+00 NaN 2.8508690e-08 2.6439268e-09 1.1119761e-09 1.1204280e-09 6.0713512e-10 NaN 5.9304792e-06 4.5656134e-07 1.3402852e-07 6.3253109e-07 9.5835841e-08
9.9263889e+00 NaN 2.9473544e-08 1.4092593e-09 3.0857541e-10 7.9986636e-10 1.5246490e-09 NaN 5.9374039e-06 4.5686460e-07 1.3427155e-07 6.3274656e-07 9.6022270e-08
9.9300000e+00 NaN 2.8343524e-08 1.3900746e-09 1.9347305e-09 1.1890254e-09 1.9623722e-10 NaN 5.9441498e-06 4.5719936e-07 1.3450022e-07 6.3290240e-07 9.6119064e-08
9.9336111e+00 NaN 2.7980627e-08 1.6999644e-09 1.7606458e-10 2.4949051e-10 6.9724241e-10 NaN 5.9510182e-06 4.5764539e-07 1.3465552e-07 6.3301002e-07 9.6090374e-08
9.9372222e+00 NaN 2.9367274e-08 2.4172299e-09 1.2574590e-09 7.4394375e-10 -9.6207101e-10 NaN 5.9585465e-06 4.5823659e-07 1.3509313e-07 6.3333757e-07 9.6255005e-08
9.9411111e+00 NaN 2.8999575e-08 2.6502063e-09 2.4934939e-09 2.0636672e-09 2.3731969e-09 NaN 5.9654855e-06 4.5878025e-07 1.3553603e-07 6.3351319e-07 9.6516256e-08
9.9447222e+00 NaN 2.8937062e-08 2.3681904e-09 1.5947861e-09 -4.4255129e-10 3.8344580e-11 NaN 5.9722248e-06 4.5939809e-07 1.3577891e-07 6.3360315e-07 9.6561002e-08
9.9483333e+00 NaN 2.7332936e-08 3.3349642e-09 6.4722482e-10 1.2729577e-09 3.7469773e-10 NaN 5.9823203e-06 4.6037958e-07 1.3590719e-07 6.3389101e-07 9.6588815e-08
9.9538889e+00 NaN 2.7456459e-08 2.5539947e-09 1.2243552e-10 4.5416604e-10 -2.0781694e-10 NaN 5.9888312e-06 4.6082507e-07 1.3587801e-07 6.3398933e-07 9.6707101e-08
9.9575000e+00 NaN 2.6906352e-08 1.5581699e-09 -3.9176491e-10 4.5343393e-10 1.2996827e-09 NaN 5.9959595e-06 4.6119294e-07 1.3591883e-07 6.3416543e-07 9.6922866e-08
9.9613889e+00 NaN 2.8359535e-08 1.5949947e-09 7.4166250e-10 1.0559828e-09 5.4973757e-10 NaN 6.0028011e-06 4.6161503e-07 1.3609223e-07 6.3437306e-07 9.7133084e-08
9.9650000e+00 NaN 2.8763978e-08 2.3012292e-09 8.5899136e-10 8.6061823e-10 1.3907317e-09 NaN 6.0096665e-06 4.6208293e-07 1.3625139e-07 6.3440770e-07 9.7479758e-08
9.9686111e+00 NaN 2.8558470e-08 2.0178810e-09 6.1014308e-10 -5.4086911e-10 1.8093351e-09 NaN 6.0164974e-06 4.6245089e-07 1.3649819e-07 6.3439643e-07 9.7800025e-08
9.9722222e+00 NaN 2.8475545e-08 1.3786702e-09 1.6679713e-09 4.3681706e-10 1.1469809e-09 NaN 6.0231711e-06 4.6276195e-07 1.3673170e-07 6.3447597e-07 9.7940135e-08
9.9758333e+00 NaN 2.7245554e-08 1.4926705e-09 4.8756154e-10 2.9745575e-10 1.4633731e-10 NaN 6.0302221e-06 4.6318872e-07 1.3698585e-07 6.3468737e-07 9.8072281e-08
9.9797222e+00 NaN 2.7421729e-08 2.1653578e-09 1.6908566e-09 1.5144949e-09 9.8634568e-10 NaN 6.0368031e-06 4.6363343e-07 1.3730528e-07 6.3499154e-07 9.8087261e-08
9.9833333e+00 NaN 2.7525453e-08 1.9396773e-09 1.2576690e-09 1.2932187e-09 -8.4807472e-10 NaN 6.0433169e-06 4.6409431e-07 1.3756606e-07 6.3512516e-07 9.8120864e-08
9.9869444e+00 NaN 2.6861739e-08 2.3145925e-09 1.1496122e-09 -5.9806251e-11 1.1582630e-09 NaN 6.0503997e-06 4.6455177e-07 1.3783462e-07 6.3528155e-07 9.8420725e-08
9.9908333e+00 NaN 2.8051382e-08 1.6065071e-09 1.1522728e-09 1.4002732e-09 1.4119701e-09 NaN 6.0569851e-06 4.6502996e-07 1.3821548e-07 6.3553309e-07 9.8563727e-08
9.9944444e+00 NaN 2.6932991e-08 2.8074847e-09 2.3634228e-09 9.2163479e-10 -9.1950387e-11 NaN 6.0635328e-06 4.6549090e-07 1.3864622e-07 6.3570866e-07 9.8806647e-08
9.9980556e+00 NaN 2.7736227e-08 1.4473979e-09 1.6125873e-09 6.9906673e-10 2.3342918e-09 NaN 6.0701047e-06 4.6579439e-07 1.3885452e-07 6.3591431e-07 9.9131592e-08
1.0001667e+01 NaN 2.7135580e-08 1.3540672e-09 3.1019847e-10 1.1992480e-09 6.6520093e-10 NaN 6.0770071e-06 4.6618811e-07 1.3908394e-07 6.3619842e-07 9.9268229e-08
1.0005556e+01 NaN 2.6379203e-08 2.0206679e-09 1.6562764e-09 1.2359294e-09 5.0596635e-10 NaN 6.0834514e-06 4.6674004e-07 1.3936630e-07 6.3641758e-07 9.9414626e-08
1.0009167e+01 NaN 2.7426828e-08 3.0740527e-09 9.5011796e-10 7.8713497e-10 8.4539380e-10 NaN 6.0936248e-06 4.6758356e-07 1.3987803e-07 6.3675415e-07 9.9475018e-08
1.0014722e+01 NaN 2.7785583e-08 1.9870576e-09 2.1202610e-09 1.2323013e-09 -4.8303921e-10 NaN 6.1002241e-06 4.6799024e-07 1.4026546e-07 6.3701484e-07 9.9586645e-08
1.0018333e+01 NaN 2.7315232e-08 1.7668691e-09 1.4560313e-09 1.1740753e-09 1.5134406e-09 NaN 6.1066399e-06 4.6840561e-07 1.4049205e-07 6.3715008e-07 9.9951199e-08
1.0021944e+01 NaN 2.6253349e-08 2.0673933e-09 6.3551872e-10 7.4264103e-11 1.8516759e-09 NaN 6.1135671e-06 4.6888894e-07 1.4064731e-07 6.3734194e-07 1.0034472e-07
1.0025833e+01 NaN 2.7453706e-08 2.0754113e-09 6.9532106e-10 1.5702584e-09 1.5213832e-09 NaN 6.1199430e-06 4.6936210e-07 1.4090764e-07 6.3751825e-07 1.0059349e-07
1.0029444e+01 NaN 2.5780902e-08 2.2921896e-09 1.7077331e-09 5.7173491e-11 7.7490381e-10 NaN 6.1261832e-06 4.6973932e-07 1.4109713e-07 6.3761719e-07 1.0108676e-07
1.0033056e+01 NaN 2.6321210e-08 1.1898773e-09 4.1383273e-11 8.5615455e-10 3.7783938e-09 NaN 6.1325625e-06 4.7006854e-07 1.4100724e-07 6.3784166e-07 1.0160706e-07
1.0036667e+01 NaN 2.6942571e-08 1.8490533e-09 -8.7119149e-10 1.2158895e-09 1.0243674e-09 NaN 6.1389246e-06 4.7051173e-07 1.4104018e-07 6.3813629e-07 1.0183047e-07
1.0040278e+01 NaN 2.6177203e-08 2.2419690e-09 1.1752954e-09 1.5037194e-09 1.0378863e-09 NaN 6.1458524e-06 4.7104889e-07 1.4128272e-07 6.3842027e-07 1.0187784e-07
1.0044167e+01 NaN 2.7535008e-08 2.3622168e-09 9.0361678e-10 9.3046391e-10 -6.3189217e-10 NaN 6.1522567e-06 4.7152415e-07 1.4132741e-07 6.3856728e-07 1.0181299e-07
1.0047778e+01 NaN 2.5936834e-08 2.0248146e-09 -4.9104482e-10 4.2649133e-10 3.3287628e-11 NaN 6.1584185e-06 4.7200814e-07 1.4130146e-07 6.3877712e-07 1.0185695e-07
1.0051389e+01 NaN 2.5510932e-08 2.4427767e-09 2.5141785e-10 1.5105168e-09 3.7254587e-10 NaN 6.1649554e-06 4.7252582e-07 1.4135264e-07 6.3900446e-07 1.0189590e-07
1.0055278e+01 NaN 2.5170003e-08 1.9944993e-09 1.8728557e-10 4.3814485e-10 -3.8737631e-11 NaN 6.1711376e-06 4.7293782e-07 1.4145018e-07 6.3916750e-07 1.0163502e-07
1.0058889e+01 NaN 2.6448100e-08 1.8085498e-09 7.1311946e-10 1.0667981e-09 -2.3693703e-09 NaN 6.1773954e-06 4.7327288e-07 1.4157512e-07 6.3934328e-07 1.0143796e-07
1.0062500e+01 NaN 2.5800504e-08 1.2843147e-09 4.4014500e-10 5.5575743e-10 5.5039990e-10 NaN 6.1836833e-06 4.7362763e-07 1.4168308e-07 6.3953562e-07 1.0150325e-07
1.0066111e+01 NaN 2.6700254e-08 1.9903008e-09 5.5643145e-10 1.2197494e-09 5.2214305e-11 NaN 6.1935336e-06 4.7433896e-07 1.4187939e-07 6.3987404e-07 1.0175748e-07
1.0071667e+01 NaN 2.6758787e-08 2.2777133e-09 6.2143314e-10 8.1076604e-10 1.4732046e-09 NaN 6.1998396e-06 4.7473452e-07 1.4198467e-07 6.3998846e-07 1.0195073e-07
1.0075278e+01 NaN 2.5892481e-08 1.3735851e-09 3.5032795e-10 2.4540851e-10 3.1060671e-10 NaN 6.2066341e-06 4.7515197e-07 1.4212471e-07 6.4011250e-07 1.0194564e-07
1.0079167e+01 NaN 2.6785385e-08 2.2045026e-09 8.5006718e-10 8.1774833e-10 -3.5420239e-10 NaN 6.2129278e-06 4.7558862e-07 1.4233105e-07 6.4041276e-07 1.0211271e-07
1.0082778e+01 NaN 2.5763475e-08 1.8261406e-09 1.0546397e-09 1.9539378e-09 1.8963401e-09 NaN 6.2191611e-06 4.7598940e-07 1.4248204e-07 6.4076860e-07 1.0249717e-07
1.0086389e+01 NaN 2.6281090e-08 1.8733581e-09 3.3908784e-10 1.3307095e-09 1.6525605e-09 NaN 6.2253921e-06 4.7637890e-07 1.4248565e-07 6.4108565e-07 1.0284672e-07
1.0090000e+01 NaN 2.5744650e-08 1.7220618e-09 -3.0579578e-10 1.5958938e-09 1.5740004e-09 NaN 6.2314654e-06 4.7668769e-07 1.4252485e-07 6.4145134e-07 1.0309737e-07
1.0093611e+01 NaN 2.4963675e-08 1.1282978e-09 6.6760865e-10 1.7797244e-09 7.3968414e-10 NaN 6.2380084e-06 4.7698849e-07 1.4274969e-07 6.4170578e-07 1.0326037e-07
1.0097500e+01 NaN 2.5764370e-08 1.4499738e-09 1.2596367e-09 4.0121731e-10 6.5752812e-10 NaN 6.2442291e-06 4.7727799e-07 1.4295778e-07 6.4192417e-07 1.0328622e-07
1.0101111e+01 NaN 2.6175329e-08 1.2223745e-09 6.6122632e-10 1.6146502e-09 -4.1899491e-10 NaN 6.2505254e-06 4.7768361e-07 1.4304309e-07 6.4222389e-07 1.0329504e-07
1.0104722e+01 NaN 2.6395075e-08 2.5217751e-09 1.2620296e-10 1.1520470e-09 5.0042490e-10 NaN 6.2572182e-06 4.7822823e-07 1.4315860e-07 6.4249550e-07 1.0353871e-07
1.0108611e+01 NaN 2.5495072e-08 2.1464174e-09 8.6386757e-10 1.1760309e-09 1.5882251e-09 NaN 6.2633775e-06 4.7868291e-07 1.4336026e-07 6.4285368e-07 1.0376588e-07
1.0112222e+01 NaN 2.5931556e-08 2.0506297e-09 9.9764316e-10 2.1302528e-09 5.0871424e-10 NaN 6.2694743e-06 4.7914960e-07 1.4358167e-07 6.4326394e-07 1.0387668e-07
1.0115833e+01 NaN 2.4973294e-08 2.2573012e-09 1.0461715e-09 1.6567055e-09 5.1400725e-10 NaN 6.2754895e-06 4.7967747e-07 1.4381542e-07 6.4362000e-07 1.0419550e-07
1.0119444e+01 NaN 2.5250281e-08 2.6153020e-09 1.1114634e-09 1.6300567e-09 2.4290026e-09 NaN 6.2820598e-06 4.8029842e-07 1.4412314e-07 6.4396284e-07 1.0449103e-07
1.0123333e+01 NaN 2.5689550e-08 2.7071268e-09 1.5261475e-09 1.3085467e-09 1.0412238e-10 NaN 6.2882180e-06 4.8091326e-07 1.4434299e-07 6.4427167e-07 1.0459466e-07
1.0126944e+01 NaN 2.5727848e-08 2.9682928e-09 5.0323234e-10 1.5422147e-09 8.5246770e-10 NaN 6.2975757e-06 4.8173213e-07 1.4475145e-07 6.4478121e-07 1.0518544e-07
1.0132500e+01 NaN 2.5057534e-08 1.9449761e-09 1.9475614e-09 1.5150058e-09 2.6921652e-09 NaN 6.3036928e-06 4.8215036e-07 1.4492632e-07 6.4499229e-07 1.0566054e-07
1.0136111e+01 NaN 2.6016716e-08 1.9155865e-09 -3.3343180e-10 4.3341579e-10 1.6934189e-09 NaN 6.3097482e-06 4.8250404e-07 1.4496383e-07 6.4514090e-07 1.0570242e-07
1.0139722e+01 NaN 2.4542538e-08 1.3491668e-09 6.7968539e-10 9.3837741e-10 -1.3068495e-09 NaN 6.3155409e-06 4.8288236e-07 1.4497573e-07 6.4534226e-07 1.0558219e-07
1.0143333e+01 NaN 2.3823550e-08 2.1430007e-09 -5.6983865e-10 9.2028954e-10 1.9698945e-10 NaN 6.3213381e-06 4.8325416e-07 1.4503615e-07 6.4545800e-07 1.0567005e-07
1.0146944e+01 NaN 2.4579545e-08 1.2889450e-09 1.1275771e-09 1.4807552e-10 6.1411451e-10 NaN 6.3276201e-06 4.8355704e-07 1.4535198e-07 6.4558441e-07 1.0561893e-07
1.0150833e+01 NaN 2.4125366e-08 1.3072146e-09 1.5795608e-09 9.3545126e-10 -1.0522948e-09 NaN 6.3335454e-06 4.8398346e-07 1.4567674e-07 6.4590022e-07 1.0564552e-07
1.0154444e+01 NaN 2.5347375e-08 2.6289362e-09 1.4182295e-09 1.9797713e-09 1.2977286e-09 NaN 6.3395965e-06 4.8439680e-07 1.4590601e-07 6.4622692e-07 1.0580853e-07
1.0158056e+01 NaN 2.5175851e-08 1.1864903e-09 6.9811419e-10 1.0359216e-09 2.0699976e-10 NaN 6.3455624e-06 4.8479098e-07 1.4607222e-07 6.4652901e-07 1.0595237e-07
1.0161667e+01 NaN 2.4636227e-08 2.4520964e-09 8.3612486e-10 1.7525293e-09 1.1206851e-09 NaN 6.3519824e-06 4.8532050e-07 1.4615610e-07 6.4671252e-07 1.0609881e-07
1.0165556e+01 NaN 2.5138334e-08 2.0867159e-09 -1.1716701e-10 -1.7957855e-10 1.3451993e-10 NaN 6.3579584e-06 4.8564600e-07 1.4623768e-07 6.4677332e-07 1.0619054e-07
1.0169167e+01 NaN 2.4757893e-08 9.1787202e-10 8.7021719e-10 7.4088128e-10 7.1224087e-10 NaN 6.3639054e-06 4.8592161e-07 1.4638964e-07 6.4689642e-07 1.0657133e-07
1.0172778e+01 NaN 2.4896035e-08 1.6262174e-09 5.3249271e-10 3.9535441e-10 2.8027854e-09 NaN 6.3699544e-06 4.8628614e-07 1.4648194e-07 6.4699902e-07 1.0701684e-07
1.0176389e+01 NaN 2.5609656e-08 1.7386779e-09 3.1948353e-10 5.5171547e-10 1.3095294e-09 NaN 6.3763884e-06 4.8673779e-07 1.4656984e-07 6.4723627e-07 1.0710798e-07
1.0180278e+01 NaN 2.4273784e-08 2.1325965e-09 4.3395639e-10 1.4819296e-09 -5.2832026e-10 NaN 6.3824081e-06 4.8717764e-07 1.4674055e-07 6.4741167e-07 1.0703983e-07
1.0183889e+01 NaN 2.5987292e-08 1.9275706e-09 1.1417890e-09 1.3708100e-10 -1.0070878e-10 NaN 6.3916660e-06 4.8795089e-07 1.4694837e-07 6.4754687e-07 1.0713124e-07
1.0189444e+01 NaN 2.4256739e-08 2.7119314e-09 1.0514881e-10 6.7415676e-10 6.4916189e-10 NaN 6.3975718e-06 4.8836392e-07 1.4696950e-07 6.4772822e-07 1.0719081e-07
1.0193056e+01 NaN 2.5053200e-08 1.1006202e-09 8.9923880e-11 9.9980587e-10 -9.9324866e-11 NaN 6.4034211e-06 4.8864418e-07 1.4708857e-07 6.4794302e-07 1.0731444e-07
1.0196667e+01 NaN 2.3785231e-08 1.4863947e-09 1.0091957e-09 9.8295104e-10 1.2406048e-09 NaN 6.4096038e-06 4.8908190e-07 1.4724767e-07 6.4811251e-07 1.0770127e-07
1.0200556e+01 NaN 2.4149077e-08 2.2654997e-09 3.5444581e-10 4.6983818e-10 2.0750286e-09 NaN 6.4154188e-06 4.8956955e-07 1.4744480e-07 6.4822209e-07 1.0808849e-07
1.0204167e+01 NaN 2.4403058e-08 2.2358687e-09 1.4652924e-09 5.4168589e-10 1.4992944e-09 NaN 6.4211864e-06 4.9002900e-07 1.4775480e-07 6.4830715e-07 1.0835006e-07
1.0207778e+01 NaN 2.3753219e-08 2.0051908e-09 1.3962233e-09 2.4349554e-10 9.1526288e-10 NaN 6.4269533e-06 4.9042213e-07 1.4805571e-07 6.4825022e-07 1.0848519e-07
1.0211389e+01 NaN 2.4397123e-08 1.6237270e-09 1.3813661e-09 -7.6904354e-10 3.3206534e-10 NaN 6.4327277e-06 4.9080390e-07 1.4821655e-07 6.4823041e-07 1.0865672e-07
1.0215000e+01 NaN 2.3816320e-08 1.9002990e-09 1.0336448e-10 5.8620818e-10 1.2513111e-09 NaN 6.4389515e-06 4.9123617e-07 1.4840236e-07 6.4839338e-07 1.0895905e-07
1.0218889e+01 NaN 2.4436564e-08 1.8048600e-09 1.4892418e-09 8.1062239e-10 1.3400139e-09 NaN 6.4447285e-06 4.9167227e-07 1.4874989e-07 6.4839582e-07 1.0924098e-07
1.0222500e+01 NaN 2.3798626e-08 2.2206766e-09 1.7187610e-09 -7.8804887e-10 1.2625035e-09 NaN 6.4503763e-06 4.9200287e-07 1.4895403e-07 6.4830509e-07 1.0960476e-07
1.0226111e+01 NaN 2.3357579e-08 8.3100661e-10 1.6557983e-10 -4.9441621e-11 2.0954556e-09 NaN 6.4565655e-06 4.9235758e-07 1.4905925e-07 6.4833813e-07 1.0964710e-07
1.0230000e+01 NaN 2.4627206e-08 2.2094353e-09 7.3629598e-10 3.3264722e-10 -1.7325803e-09 NaN 6.4623684e-06 4.9278808e-07 1.4921284e-07 6.4843055e-07 1.0938879e-07
1.0233611e+01 NaN 2.3823864e-08 1.7643642e-09 6.8152733e-10 5.2043966e-10 -6.5180976e-10 NaN 6.4681439e-06 4.9312452e-07 1.4934599e-07 6.4853787e-07 1.0944684e-07
1.0237222e+01 NaN 2.4397968e-08 1.3412488e-09 5.4752020e-10 4.7022058e-10 1.1876357e-09 NaN 6.4739835e-06 4.9350621e-07 1.4949656e-07 6.4871187e-07 1.0960542e-07
1.0240833e+01 NaN 2.4359415e-08 2.1820097e-09 8.4230536e-10 1.1359170e-09 2.7616265e-10 NaN 6.4798288e-06 4.9390136e-07 1.4975755e-07 6.4881598e-07 1.0988234e-07
1.0244444e+01 NaN 2.4446205e-08 1.4655522e-09 1.5668385e-09 -1.7488380e-10 2.2800598e-09 NaN 6.4888835e-06 4.9444328e-07 1.5028866e-07 6.4865870e-07 1.1031525e-07
1.0250278e+01 NaN 2.2354615e-08 1.6311249e-09 1.4681023e-09 -7.2389128e-10 1.9371128e-10 NaN 6.4944094e-06 4.9474293e-07 1.5060006e-07 6.4863332e-07 1.1049343e-07
1.0253889e+01 NaN 2.3783691e-08 1.1348838e-09 1.4063793e-09 4.8967086e-10 1.4510117e-09 NaN 6.5000791e-06 4.9495423e-07 1.5081712e-07 6.4882878e-07 1.1078091e-07
1.0257500e+01 NaN 2.3554893e-08 8.1559886e-10 5.9719970e-10 1.3145612e-09 1.2026597e-09 NaN 6.5057854e-06 4.9526340e-07 1.5097869e-07 6.4899352e-07 1.1110473e-07
1.0261111e+01 NaN 2.4089576e-08 2.0382471e-09 8.9419914e-10 2.0612189e-10 1.7864332e-09 NaN 6.5115650e-06 4.9573086e-07 1.5113329e-07 6.4899505e-07 1.1126679e-07
1.0264722e+01 NaN 2.4167031e-08 2.2767942e-09 5.3288121e-10 -1.9197441e-10 -2.9043339e-10 NaN 6.5177240e-06 4.9617242e-07 1.5128548e-07 6.4906679e-07 1.1126739e-07
1.0268611e+01 NaN 2.3583609e-08 1.5080382e-09 7.7164977e-10 8.0686065e-10 2.9554755e-10 NaN 6.5233927e-06 4.9646754e-07 1.5151612e-07 6.4914858e-07 1.1128675e-07
1.0272222e+01 NaN 2.3747108e-08 1.2161288e-09 1.3572891e-09 -5.1912955e-11 -1.1688940e-10 NaN 6.5291073e-06 4.9687991e-07 1.5164083e-07 6.4919260e-07 1.1139826e-07
1.0275833e+01 NaN 2.3966753e-08 2.5903455e-09 -2.0610309e-10 4.5830225e-10 1.1462710e-09 NaN 6.5347282e-06 4.9728298e-07 1.5159251e-07 6.4924073e-07 1.1177199e-07
1.0279444e+01 NaN 2.2964327e-08 1.1302917e-09 -2.3988594e-10 -1.4093116e-11 2.3034949e-09 NaN 6.5407032e-06 4.9757200e-07 1.5155930e-07 6.4938374e-07 1.1201846e-07
1.0283333e+01 NaN 2.3360437e-08 1.3469964e-09 -4.4833076e-11 1.2399535e-09 -1.9088418e-10 NaN 6.5463411e-06 4.9777901e-07 1.5157594e-07 6.4962226e-07 1.1214861e-07
1.0286944e+01 NaN 2.3712753e-08 5.6389537e-10 1.9846350e-10 9.6171958e-10 1.3922595e-09 NaN 6.5519182e-06 4.9798227e-07 1.5162508e-07 6.4983601e-07 1.1234264e-07
1.0290556e+01 NaN 2.2852685e-08 1.3123795e-09 2.5510394e-10 1.0113493e-09 3.9879830e-10 NaN 6.5574310e-06 4.9836223e-07 1.5177437e-07 6.5016818e-07 1.1247435e-07
1.0294167e+01 NaN 2.3176198e-08 2.1948877e-09 1.1229711e-09 2.0548979e-09 8.1700088e-10 NaN 6.5634361e-06 4.9872251e-07 1.5208733e-07 6.5048092e-07 1.1273377e-07
1.0298056e+01 NaN 2.3381408e-08 8.9326998e-10 1.5595544e-09 6.2572232e-10 1.4066414e-09 NaN 6.5690668e-06 4.9911108e-07 1.5251387e-07 6.5061239e-07 1.1284007e-07
1.0301667e+01 NaN 2.3632162e-08 2.6935624e-09 2.3777676e-09 5.8781844e-10 -4.2545736e-10 NaN 6.5748731e-06 4.9955245e-07 1.5292870e-07 6.5085227e-07 1.1295642e-07
1.0305278e+01 NaN 2.4847254e-08 1.3805765e-09 1.4514018e-09 1.6264837e-09 1.4994672e-09 NaN 6.5838302e-06 5.0012905e-07 1.5341175e-07 6.5122965e-07 1.1316367e-07
1.0310833e+01 NaN 2.3764173e-08 2.0790076e-09 1.4469031e-09 6.3776340e-10 -2.5595188e-10 NaN 6.5893813e-06 5.0056999e-07 1.5358084e-07 6.5124373e-07 1.1311800e-07
1.0314444e+01 NaN 2.2584537e-08 1.9912049e-09 1.1394420e-10 -5.0775471e-10 -1.6562536e-10 NaN 6.5952044e-06 5.0102692e-07 1.5369819e-07 6.5128241e-07 1.1293433e-07
1.0318333e+01 NaN 2.2561924e-08 1.9253623e-09 8.9193804e-10 8.3930164e-10 -1.4087355e-09 NaN 6.6007229e-06 5.0134911e-07 1.5390739e-07 6.5148512e-07 1.1288137e-07
1.0321944e+01 NaN 2.3514378e-08 1.0486683e-09 1.0391007e-09 1.0318846e-09 9.1990201e-10 NaN 6.6064150e-06 5.0170276e-07 1.5415699e-07 6.5163306e-07 1.1307259e-07
1.0325556e+01 NaN 2.4011257e-08 2.2158749e-09 1.2649399e-09 3.3367393e-10 8.4520623e-10 NaN 6.6119364e-06 5.0214425e-07 1.5438268e-07 6.5177827e-07 1.1339990e-07
1.0329167e+01 NaN 2.2089538e-08 1.8594106e-09 8.1835609e-10 1.0067139e-09 2.1760962e-09 NaN 6.6177673e-06 5.0263759e-07 1.5453492e-07 6.5198299e-07 1.1387000e-07
1.0333056e+01 NaN 2.3117977e-08 2.3691978e-09 4.8652429e-10 7.4802873e-10 1.8533922e-09 NaN 6.6232466e-06 5.0300507e-07 1.5476034e-07 6.5216934e-07 1.1403683e-07
1.0336667e+01 NaN 2.2631295e-08 1.0228829e-09 1.5942598e-09 9.7218916e-10 -3.1349278e-10 NaN 6.6286349e-06 5.0327264e-07 1.5494348e-07 6.5238796e-07 1.1413107e-07
1.0340278e+01 NaN 2.2357531e-08 1.4470082e-09 9.6271859e-11 1.0457898e-09 1.1833987e-09 NaN 6.6345651e-06 5.0363673e-07 1.5513495e-07 6.5251698e-07 1.1431082e-07
1.0344167e+01 NaN 2.3620055e-08 1.6737808e-09 1.5449138e-09 6.0067121e-11 3.5729750e-10 NaN 6.6400634e-06 5.0399689e-07 1.5548417e-07 6.5265174e-07 1.1436163e-07
1.0347778e+01 NaN 2.2287471e-08 1.6507488e-09 1.6786293e-09 1.1839395e-09 1.1172759e-10 NaN 6.6455193e-06 5.0432826e-07 1.5566992e-07 6.5288570e-07 1.1443105e-07
1.0351389e+01 NaN 2.3265704e-08 1.4080765e-09 3.6013712e-11 9.7566023e-10 5.2907976e-10 NaN 6.6510299e-06 5.0467314e-07 1.5578467e-07 6.5304311e-07 1.1462763e-07
1.0355000e+01 NaN 2.2745366e-08 1.7753826e-09 1.0232316e-09 4.7731884e-10 1.2854920e-09 NaN 6.6567083e-06 5.0521021e-07 1.5606423e-07 6.5325904e-07 1.1488873e-07
1.0358889e+01 NaN 2.1279492e-08 2.8280917e-09 1.3729402e-09 1.3735717e-09 9.5253290e-10 NaN 6.6619327e-06 5.0575812e-07 1.5625668e-07 6.5352733e-07 1.1497837e-07
1.0362500e+01 NaN 2.2340761e-08 2.2295191e-09 4.0357596e-10 1.1029086e-09 -1.2503609e-10 NaN 6.6672562e-06 5.0618926e-07 1.5639344e-07 6.5382855e-07 1.1497818e-07
1.0366111e+01 NaN 2.2107951e-08 1.7502636e-09 8.5877124e-10 1.6775606e-09 1.2323729e-10 NaN 6.6753248e-06 5.0670335e-07 1.5670300e-07 6.5407615e-07 1.1538102e-07
1.0371667e+01 NaN 2.1681496e-08 1.3342784e-09 9.9859930e-10 -1.9192488e-10 2.2938064e-09 NaN 6.6805922e-06 5.0704718e-07 1.5687778e-07 6.5407552e-07 1.1582491e-07
1.0375278e+01 NaN 2.2298568e-08 1.8395265e-09 6.1478689e-10 1.8609829e-10 1.8036779e-09 NaN 6.6859583e-06 5.0751342e-07 1.5700186e-07 6.5412050e-07 1.1602622e-07
1.0378889e+01 NaN 2.2505295e-08 2.4642934e-09 5.3054273e-10 2.2909553e-10 5.4518511e-11 NaN 6.6917338e-06 5.0809799e-07 1.5721010e-07 6.5422822e-07 1.1620456e-07
1.0382778e+01 NaN 2.2272430e-08 2.5462236e-09 1.2543591e-09 6.9420241e-10 1.4741030e-09 NaN 6.6970781e-06 5.0852907e-07 1.5748121e-07 6.5441151e-07 1.1628042e-07
1.0386389e+01 NaN 2.2349561e-08 1.4329934e-09 1.2482266e-09 9.9771809e-10 -7.7379063e-10 NaN 6.7022024e-06 5.0897336e-07 1.5769295e-07 6.5463971e-07 1.1637467e-07
1.0390000e+01 NaN 2.0434955e-08 2.6681993e-09 7.0626343e-10 1.1087431e-09 1.6437384e-09 NaN 6.7073202e-06 5.0938920e-07 1.5799368e-07 6.5470586e-07 1.1683047e-07
1.0393611e+01 NaN 2.2295854e-08 1.1702986e-09 2.0697206e-09 -4.9809207e-10 2.5636109e-09 NaN 6.7131364e-06 5.0963818e-07 1.5832040e-07 6.5459290e-07 1.1710801e-07
1.0397500e+01 NaN 2.2797750e-08 9.6381749e-10 7.3071120e-10 -4.7015854e-10 -1.8467064e-10 NaN 6.7184638e-06 5.0990890e-07 1.5836888e-07 6.5460168e-07 1.1709529e-07
1.0401111e+01 NaN 2.1682393e-08 1.5351691e-09 -2.8316814e-10 5.5121314e-10 6.7230652e-11 NaN 6.7236880e-06 5.1030184e-07 1.5841058e-07 6.5472523e-07 1.1728199e-07
1.0404722e+01 NaN 2.1937082e-08 2.0918942e-09 6.6811971e-10 5.8919847e-10 1.6562100e-09 NaN 6.7289063e-06 5.1075084e-07 1.5855857e-07 6.5492219e-07 1.1752371e-07
1.0408333e+01 NaN 2.1633145e-08 2.0527839e-09 6.9787620e-10 1.2289224e-09 5.7502713e-10 NaN 6.7344697e-06 5.1119327e-07 1.5863259e-07 6.5498165e-07 1.1767745e-07
1.0412222e+01 NaN 2.1500250e-08 1.7394364e-09 -6.3418806e-11 -7.1924425e-10 7.4276050e-10 NaN 6.7397295e-06 5.1160044e-07 1.5875687e-07 6.5505382e-07 1.1789340e-07
1.0415833e+01 NaN 2.2415637e-08 2.0190411e-09 1.2106335e-09 1.3854097e-09 1.2505834e-09 NaN 6.7450616e-06 5.1203072e-07 1.5894125e-07 6.5530408e-07 1.1811907e-07
1.0419444e+01 NaN 2.2104378e-08 1.9528156e-09 4.9140591e-10 9.2473211e-10 8.3255574e-10 NaN 6.7502967e-06 5.1250842e-07 1.5917590e-07 6.5549152e-07 1.1820034e-07
1.0423056e+01 NaN 2.1605905e-08 2.4566994e-09 1.6745196e-09 8.0543090e-10 -8.2329013e-11 NaN 6.7586723e-06 5.1317628e-07 1.5948906e-07 6.5590275e-07 1.1825771e-07
1.0428611e+01 NaN 2.3849510e-08 1.5504669e-09 2.0444047e-10 1.6619775e-09 4.2651384e-10 NaN 6.7642297e-06 5.1359626e-07 1.5967767e-07 6.5621425e-07 1.1844947e-07
1.0432222e+01 NaN 2.2551793e-08 2.3262600e-09 1.5366048e-09 1.2133820e-09 1.3436033e-09 NaN 6.7697696e-06 5.1400490e-07 1.5990932e-07 6.5645401e-07 1.1867584e-07
1.0436111e+01 NaN 2.0399158e-08 1.1764204e-09 4.4899935e-10 8.4171803e-10 5.9674146e-10 NaN 6.7749326e-06 5.1433624e-07 1.5993448e-07 6.5661450e-07 1.1887804e-07
1.0439722e+01 NaN 2.2709587e-08 1.8820447e-09 -2.1677892e-10 6.3966662e-10 1.2697065e-09 NaN 6.7801248e-06 5.1480322e-07 1.6010105e-07 6.5676545e-07 1.1909883e-07
1.0443333e+01 NaN 2.0641998e-08 2.4285182e-09 1.7543655e-09 7.5379179e-10 7.6834335e-10 NaN 6.7852239e-06 5.1521210e-07 1.6031246e-07 6.5689417e-07 1.1948222e-07
1.0446944e+01 NaN 2.1932461e-08 1.3457563e-09 1.9711724e-10 4.3437439e-10 2.7706395e-09 NaN 6.7908284e-06 5.1555385e-07 1.6044334e-07 6.5700312e-07 1.1984745e-07
1.0450833e+01 NaN 2.1519537e-08 1.5835263e-09 9.2464332e-10 4.9949095e-10 3.5991244e-10 NaN 6.7958638e-06 5.1583146e-07 1.6056789e-07 6.5713370e-07 1.1992503e-07
1.0454444e+01 NaN 2.0523417e-08 9.7906473e-10 2.2506113e-10 7.0583829e-10 3.5617686e-10 NaN 6.8009332e-06 5.1616490e-07 1.6066333e-07 6.5726172e-07 1.2022881e-07
1.0458056e+01 NaN 2.1803119e-08 2.0988879e-09 6.5595101e-10 4.7588538e-10 2.4479117e-09 NaN 6.8060893e-06 5.1654768e-07 1.6096065e-07 6.5741082e-07 1.2066043e-07
1.0461667e+01 NaN 2.1247768e-08 1.4344331e-09 2.0884986e-09 9.0041863e-10 1.5363525e-09 NaN 6.8112058e-06 5.1679127e-07 1.6124507e-07 6.5751780e-07 1.2114695e-07
1.0465278e+01 NaN 2.1472241e-08 8.1409029e-10 5.3691800e-10 8.7052332e-11 2.9545939e-09 NaN 6.8166031e-06 5.1722940e-07 1.6140373e-07 6.5758968e-07 1.2141894e-07
1.0469167e+01 NaN 2.0373041e-08 2.9413186e-09 8.2303496e-10 5.2912993e-10 -6.2323598e-10 NaN 6.8215505e-06 5.1773627e-07 1.6159347e-07 6.5772011e-07 1.2140158e-07
1.0472778e+01 NaN 2.0934745e-08 1.7374810e-09 9.2845646e-10 6.7484728e-10 4.6291040e-10 NaN 6.8266422e-06 5.1811810e-07 1.6179644e-07 6.5795138e-07 1.2165556e-07
1.0476389e+01 NaN 2.1578334e-08 1.7871347e-09 9.4506553e-10 1.4599468e-09 1.8815676e-09 NaN 6.8317640e-06 5.1843731e-07 1.6190527e-07 6.5813558e-07 1.2181008e-07
1.0480000e+01 NaN 2.1185377e-08 1.1593816e-09 5.9574664e-11 2.4036788e-10 -4.5523992e-10 NaN 6.8372292e-06 5.1880807e-07 1.6223704e-07 6.5823790e-07 1.2186033e-07
1.0483889e+01 NaN 2.1187279e-08 2.0185128e-09 2.7841666e-09 6.3665072e-10 8.8593862e-10 NaN 6.8451377e-06 5.1930565e-07 1.6297397e-07 6.5854248e-07 1.2255939e-07
1.0489444e+01 NaN 2.1733154e-08 9.6697980e-10 1.6374249e-09 1.1907882e-09 3.3084080e-09 NaN 6.8502734e-06 5.1958390e-07 1.6324867e-07 6.5866909e-07 1.2297800e-07
1.0493056e+01 NaN 2.1147051e-08 1.6014810e-09 8.9820959e-10 -2.2070699e-11 5.5567665e-10 NaN 6.8551791e-06 5.1995685e-07 1.6353249e-07 6.5873200e-07 1.2314409e-07
1.0496667e+01 NaN 1.9812232e-08 1.8411799e-09 1.7216923e-09 6.0277635e-10 9.7746600e-10 NaN 6.8599951e-06 5.2026377e-07 1.6378965e-07 6.5881777e-07 1.2333802e-07
1.0500278e+01 NaN 2.0399416e-08 9.9194609e-10 6.5207705e-10 1.8898261e-10 8.1272198e-10 NaN 6.8653983e-06 5.2050549e-07 1.6384156e-07 6.5899116e-07 1.2354736e-07
1.0504167e+01 NaN 2.1491645e-08 1.0799361e-09 -2.0709330e-10 1.2971996e-09 9.8161922e-10 NaN 6.8703723e-06 5.2080646e-07 1.6381885e-07 6.5915823e-07 1.2371525e-07
1.0507778e+01 NaN 2.0038044e-08 1.6981851e-09 -2.5623799e-12 2.4495197e-10 5.6809622e-10 NaN 6.8752482e-06 5.2126682e-07 1.6384708e-07 6.5925672e-07 1.2375739e-07
1.0511389e+01 NaN 2.0673171e-08 2.5513078e-09 2.6314036e-10 6.6419460e-10 -1.7905413e-10 NaN 6.8801649e-06 5.2163172e-07 1.6401937e-07 6.5935090e-07 1.2386369e-07
1.0515000e+01 NaN 2.0378620e-08 8.1699661e-10 1.3272438e-09 2.0515164e-10 1.1601953e-09 NaN 6.8855924e-06 5.2178748e-07 1.6433129e-07 6.5933546e-07 1.2426137e-07
1.0518889e+01 NaN 2.1701380e-08 5.1813629e-10 1.3463201e-09 -3.3743429e-10 2.2485103e-09 NaN 6.8906595e-06 5.2197616e-07 1.6469849e-07 6.5940422e-07 1.2457753e-07
1.0522500e+01 NaN 2.0605646e-08 1.2235152e-09 2.0432517e-09 9.7215156e-10 6.6992386e-10 NaN 6.8955792e-06 5.2222184e-07 1.6507579e-07 6.5949692e-07 1.2487616e-07
1.0526111e+01 NaN 2.0471496e-08 1.0443035e-09 1.4395237e-09 -1.1651828e-10 2.0866272e-09 NaN 6.9006057e-06 5.2254988e-07 1.6529005e-07 6.5945787e-07 1.2523822e-07
1.0529722e+01 NaN 2.1496902e-08 1.9837109e-09 5.3824171e-10 -2.4394774e-10 1.2555059e-09 NaN 6.9059989e-06 5.2300207e-07 1.6545693e-07 6.5960546e-07 1.2559939e-07
1.0533611e+01 NaN 2.0316473e-08 1.8922304e-09 8.9214831e-10 1.5090262e-09 1.8401776e-09 NaN 6.9108205e-06 5.2339216e-07 1.6577392e-07 6.5973538e-07 1.2596239e-07
1.0537222e+01 NaN 1.9941561e-08 1.7086351e-09 2.0339398e-09 -3.0975542e-10 1.5106340e-09 NaN 6.9156774e-06 5.2369266e-07 1.6603941e-07 6.5982056e-07 1.2619997e-07
1.0540833e+01 NaN 2.0610655e-08 1.0651676e-09 4.1674682e-10 1.0960379e-09 6.8242897e-10 NaN 6.9233413e-06 5.2426610e-07 1.6614756e-07 6.6006820e-07 1.2671965e-07
1.0546389e+01 NaN 2.0982199e-08 2.3754734e-09 2.3214601e-10 3.8977966e-10 2.4356376e-09 NaN 6.9283332e-06 5.2476843e-07 1.6643087e-07 6.6033952e-07 1.2718463e-07
1.0550000e+01 NaN 2.0697499e-08 2.2614577e-09 2.3830123e-09 2.1147630e-09 1.8564922e-09 NaN 6.9333064e-06 5.2522620e-07 1.6677028e-07 6.6058730e-07 1.2754156e-07
1.0553611e+01 NaN 2.0825573e-08 1.9640663e-09 7.5003881e-10 1.7237015e-10 1.4382303e-09 NaN 6.9382536e-06 5.2563162e-07 1.6701603e-07 6.6072021e-07 1.2779981e-07
1.0557222e+01 NaN 2.0480777e-08 1.7783187e-09 1.5184296e-09 1.0544941e-09 9.4562484e-10 NaN 6.9434645e-06 5.2615444e-07 1.6727892e-07 6.6087787e-07 1.2800037e-07
1.0561111e+01 NaN 1.9919579e-08 2.7029566e-09 7.3489986e-10 2.9692355e-10 7.7350569e-10 NaN 6.9484266e-06 5.2653825e-07 1.6740705e-07 6.6102344e-07 1.2820570e-07
1.0564722e+01 NaN 2.1511453e-08 8.3992045e-10 4.4781215e-10 1.0467700e-09 1.1217931e-09 NaN 6.9533363e-06 5.2676919e-07 1.6748490e-07 6.6115481e-07 1.2846655e-07
1.0568333e+01 NaN 1.9481658e-08 1.2917893e-09 2.7079159e-10 1.6586187e-10 1.2860385e-09 NaN 6.9584495e-06 5.2713310e-07 1.6753535e-07 6.6123600e-07 1.2873785e-07
1.0572222e+01 NaN 2.0161630e-08 1.8274833e-09 1.6161561e-10 5.3007091e-10 1.0394497e-09 NaN 6.9632504e-06 5.2758641e-07 1.6772698e-07 6.6138841e-07 1.2893602e-07
1.0575833e+01 NaN 1.9923034e-08 2.3568688e-09 1.6072659e-09 8.7676109e-10 7.8980506e-10 NaN 6.9680442e-06 5.2795569e-07 1.6789159e-07 6.6152055e-07 1.2902609e-07
1.0579444e+01 NaN 2.0102635e-08 1.0518827e-09 -8.7705631e-11 3.4303142e-10 4.1619129e-11 NaN 6.9729519e-06 5.2823119e-07 1.6810991e-07 6.6162364e-07 1.2909936e-07
1.0583056e+01 NaN 2.0873875e-08 1.4912518e-09 2.1028849e-09 6.0853192e-10 6.3467038e-10 NaN 6.9782438e-06 5.2860255e-07 1.6839531e-07 6.6180442e-07 1.2928608e-07
1.0586944e+01 NaN 2.0154641e-08 1.6917888e-09 3.4345950e-10 9.4105045e-10 9.6578755e-10 NaN 6.9831274e-06 5.2894872e-07 1.6849121e-07 6.6194952e-07 1.2947796e-07
1.0590556e+01 NaN 2.0620765e-08 1.5036415e-09 5.4179149e-10 3.9834068e-10 8.0540974e-10 NaN 6.9880388e-06 5.2929479e-07 1.6858957e-07 6.6211255e-07 1.2975200e-07
1.0594167e+01 NaN 2.0386452e-08 1.6908504e-09 3.6606765e-10 1.1065728e-09 1.7242189e-09 NaN 6.9928157e-06 5.2959723e-07 1.6873593e-07 6.6216681e-07 1.3006209e-07
1.0597778e+01 NaN 1.9498127e-08 1.1009366e-09 9.8495798e-10 -6.0573515e-10 1.1381242e-09 NaN 6.9977296e-06 5.2999438e-07 1.6890580e-07 6.6225077e-07 1.3044504e-07
1.0601667e+01 NaN 1.8599609e-08 2.3031278e-09 4.7113355e-10 1.3253773e-09 2.1443260e-09 NaN 7.0046787e-06 5.3054175e-07 1.6914576e-07 6.6242692e-07 1.3099366e-07
1.0607222e+01 NaN 1.9114209e-08 9.8112799e-10 9.6860197e-10 -2.6844236e-10 1.1474121e-09 NaN 7.0092939e-06 5.3076788e-07 1.6937327e-07 6.6245335e-07 1.3087236e-07
1.0610833e+01 NaN 1.9419293e-08 1.1062238e-09 1.1314492e-09 5.1235899e-10 -2.2671668e-09 NaN 7.0138391e-06 5.3108005e-07 1.6957950e-07 6.6245848e-07 1.3063381e-07
1.0614444e+01 NaN 1.8531054e-08 1.7753604e-09 7.7227107e-10 -4.6501887e-10 6.5162971e-11 NaN 7.0184712e-06 5.3141307e-07 1.6977003e-07 6.6247151e-07 1.3060374e-07
1.0618056e+01 NaN 2.0144712e-08 1.2986632e-09 9.8641511e-10 5.8536313e-10 -3.4266986e-10 NaN 7.0235489e-06 5.3183572e-07 1.7008155e-07 6.6261978e-07 1.3055332e-07
1.0621944e+01 NaN 1.9222277e-08 2.3240612e-09 1.6837548e-09 6.8551213e-10 -8.9575006e-11 NaN 7.0282519e-06 5.3224737e-07 1.7038300e-07 6.6272256e-07 1.3059733e-07
1.0625556e+01 NaN 2.0045522e-08 1.4757383e-09 1.0988708e-09 2.6320302e-10 4.9586239e-10 NaN 7.0329545e-06 5.3255263e-07 1.7065836e-07 6.6284968e-07 1.3075932e-07
1.0629167e+01 NaN 1.9218573e-08 1.3420729e-09 1.4429769e-09 9.1023727e-10 9.9940163e-10 NaN 7.0375261e-06 5.3287153e-07 1.7088050e-07 6.6302111e-07 1.3118354e-07
1.0632778e+01 NaN 1.8951973e-08 1.6016063e-09 6.0750908e-10 6.7211488e-10 2.9164856e-09 NaN 7.0425372e-06 5.3328655e-07 1.7102461e-07 6.6312956e-07 1.3157342e-07
1.0636667e+01 NaN 1.9898893e-08 1.9557286e-09 6.2774181e-10 2.5746695e-10 4.2537760e-10 NaN 7.0472965e-06 5.3361868e-07 1.7123217e-07 6.6306847e-07 1.3176393e-07
1.0640278e+01 NaN 1.9838723e-08 1.1100933e-09 1.2881371e-09 -8.2136779e-10 1.3331598e-09 NaN 7.0520201e-06 5.3398840e-07 1.7142184e-07 6.6296302e-07 1.3186441e-07
1.0643889e+01 NaN 1.9600919e-08 2.3026533e-09 4.6268485e-10 -1.5196410e-10 -4.0564589e-10 NaN 7.0565905e-06 5.3429179e-07 1.7147564e-07 6.6307940e-07 1.3184812e-07
1.0647500e+01 NaN 1.8559394e-08 4.9789576e-10 3.3972943e-11 1.2261999e-09 2.5526814e-10 NaN 7.0614979e-06 5.3447871e-07 1.7155810e-07 6.6323200e-07 1.3205501e-07
1.0651389e+01 NaN 1.9487616e-08 1.1042466e-09 6.7283543e-10 8.1813563e-11 1.5181095e-09 NaN 7.0660120e-06 5.3471435e-07 1.7163999e-07 6.6330361e-07 1.3242021e-07
1.0655000e+01 NaN 1.8202824e-08 1.0709410e-09 8.2998574e-11 5.7916506e-10 1.8529256e-09 NaN 7.0704515e-06 5.3494298e-07 1.7179212e-07 6.6332447e-07 1.3269582e-07
1.0658611e+01 NaN 1.8864601e-08 1.0394483e-09 1.3212855e-09 -3.8659253e-10 6.9112582e-10 NaN 7.0773390e-06 5.3521752e-07 1.7204041e-07 6.6333412e-07 1.3280066e-07
1.0664167e+01 NaN 1.8514563e-08 6.0778080e-10 1.6847956e-10 4.4450579e-10 -6.2032443e-11 NaN 7.0820073e-06 5.3549634e-07 1.7210117e-07 6.6339499e-07 1.3294146e-07
1.0667778e+01 NaN 2.0463180e-08 1.9659989e-09 3.9235392e-10 1.1733847e-10 1.3617223e-09 NaN 7.0870254e-06 5.3584628e-07 1.7213421e-07 6.6350562e-07 1.3301645e-07
1.0671667e+01 NaN 1.8442511e-08 1.0335114e-09 -1.0915861e-10 8.3090965e-10 -7.1899804e-10 NaN 7.0914884e-06 5.3597220e-07 1.7201570e-07 6.6359751e-07 1.3290546e-07
1.0675278e+01 NaN 1.8821229e-08 1.2874333e-10 -9.8480527e-10 1.7341832e-11 -3.0552495e-10 NaN 7.0960043e-06 5.3605903e-07 1.7189221e-07 6.6368287e-07 1.3288492e-07
1.0678889e+01 NaN 1.8883416e-08 6.7280717e-10 -1.5504396e-10 7.7061958e-10 1.1593374e-10 NaN 7.1004432e-06 5.3619515e-07 1.7186049e-07 6.6380020e-07 1.3286546e-07
1.0682500e+01 NaN 1.8179404e-08 5.8369905e-10 -1.3778291e-10 3.1236976e-10 -2.9553776e-10 NaN 7.1051222e-06 5.3633685e-07 1.7191486e-07 6.6389988e-07 1.3286504e-07
1.0686389e+01 NaN 1.8096932e-08 6.3083085e-10 6.0378526e-10 5.4208282e-10 2.9190701e-10 NaN 7.1095917e-06 5.3657188e-07 1.7205624e-07 6.6414812e-07 1.3284747e-07
1.0690000e+01 NaN 1.9220962e-08 1.5386770e-09 7.0127247e-10 1.7493577e-09 -4.5405507e-10 NaN 7.1141702e-06 5.3690392e-07 1.7222224e-07 6.6445923e-07 1.3292112e-07
1.0693611e+01 NaN 1.9006868e-08 1.5263392e-09 8.3110650e-10 1.1223813e-09 1.1339194e-09 NaN 7.1186866e-06 5.3728757e-07 1.7248393e-07 6.6458692e-07 1.3319386e-07
1.0697222e+01 NaN 1.8702324e-08 2.0150166e-09 1.5844508e-09 5.6292640e-11 1.3836542e-09 NaN 7.1233607e-06 5.3757579e-07 1.7268209e-07 6.6466953e-07 1.3345842e-07
1.0701111e+01 NaN 1.7536378e-08 4.5550923e-10 1.1407143e-10 6.5178839e-10 8.8396094e-10 NaN 7.1278297e-06 5.3769901e-07 1.7270524e-07 6.6479162e-07 1.3356091e-07
1.0704722e+01 NaN 1.9777036e-08 6.8183668e-10 9.9630865e-11 4.7523765e-10 6.2126876e-11 NaN 7.1324553e-06 5.3794719e-07 1.7271199e-07 6.6489848e-07 1.3357449e-07
1.0708333e+01 NaN 1.8844547e-08 1.6090393e-09 -3.7334834e-11 5.1120573e-10 6.3238280e-11 NaN 7.1370014e-06 5.3820400e-07 1.7278926e-07 6.6492756e-07 1.3365157e-07
1.0711944e+01 NaN 1.9112885e-08 7.6157769e-10 7.5054541e-10 -2.4284724e-10 6.4827550e-10 NaN 7.1418680e-06 5.3837429e-07 1.7292579e-07 6.6490009e-07 1.3363767e-07
1.0715833e+01 NaN 1.8618313e-08 6.9805850e-10 4.1973690e-10 7.4559205e-12 -7.6739386e-10 NaN 7.1462263e-06 5.3858708e-07 1.7303380e-07 6.6496755e-07 1.3364317e-07
1.0719444e+01 NaN 1.7771007e-08 1.2661596e-09 5.7727480e-10 6.1519857e-10 8.1811616e-10 NaN 7.1529875e-06 5.3915544e-07 1.7337190e-07 6.6524103e-07 1.3366711e-07
1.0725000e+01 NaN 1.8922894e-08 2.1440015e-09 1.4513200e-09 1.0256588e-09 -6.7446232e-10 NaN 7.1575610e-06 5.3957065e-07 1.7358471e-07 6.6541603e-07 1.3364760e-07
1.0728611e+01 NaN 1.9262728e-08 1.6887163e-09 5.1310977e-10 5.8979596e-10 4.9440079e-10 NaN 7.1621350e-06 5.3996997e-07 1.7371261e-07 6.6547309e-07 1.3370040e-07
1.0732222e+01 NaN 1.8927704e-08 1.9972965e-09 6.6747083e-10 -6.3141448e-11 -7.0645834e-12 NaN 7.1669696e-06 5.4040384e-07 1.7390509e-07 6.6557178e-07 1.3389394e-07
1.0736111e+01 NaN 1.8555533e-08 1.7216048e-09 9.8240012e-10 9.0906211e-10 1.6659543e-09 NaN 7.1714177e-06 5.4082047e-07 1.7402473e-07 6.6569021e-07 1.3420068e-07
1.0739722e+01 NaN 1.8583579e-08 2.1241274e-09 1.2198673e-10 1.8414681e-10 1.1655606e-09 NaN 7.1759464e-06 5.4107060e-07 1.7426256e-07 6.6577416e-07 1.3457154e-07
1.0743333e+01 NaN 1.9228386e-08 1.8476868e-10 2.0733718e-09 5.9076652e-10 2.2577032e-09 NaN 7.1804821e-06 5.4123550e-07 1.7466822e-07 6.6589714e-07 1.3515193e-07
1.0746944e+01 NaN 1.8641908e-08 1.3374366e-09 1.6711683e-09 5.4442915e-10 3.0997238e-09 NaN 7.1852031e-06 5.4157210e-07 1.7496857e-07 6.6604263e-07 1.3558315e-07
1.0750833e+01 NaN 1.7960881e-08 1.5476588e-09 9.0325944e-10 7.0261097e-10 5.9652529e-10 NaN 7.1894839e-06 5.4176020e-07 1.7504378e-07 6.6617118e-07 1.3573069e-07
1.0754444e+01 NaN 1.7780880e-08 1.8867097e-10 -2.0900087e-10 4.8400784e-10 7.6529484e-10 NaN 7.1937026e-06 5.4195903e-07 1.7513148e-07 6.6624831e-07 1.3596886e-07
1.0758056e+01 NaN 1.7443467e-08 1.6467351e-09 1.0185304e-09 2.2800863e-10 1.4332618e-09 NaN 7.1979515e-06 5.4226583e-07 1.7527162e-07 6.6627564e-07 1.3619834e-07
1.0761667e+01 NaN 1.8031837e-08 1.1852322e-09 2.7509190e-10 2.4222422e-11 6.8496642e-10 NaN 7.2025011e-06 5.4256622e-07 1.7531350e-07 6.6622625e-07 1.3636847e-07
1.0765556e+01 NaN 1.7241675e-08 1.3895740e-09 8.3803239e-11 -4.4755539e-10 7.7332492e-10 NaN 7.2068028e-06 5.4299038e-07 1.7534274e-07 6.6621570e-07 1.3662690e-07
1.0769167e+01 NaN 1.8674973e-08 2.5256794e-09 1.8613610e-10 3.5019562e-10 1.6122144e-09 NaN 7.2112075e-06 5.4333225e-07 1.7538937e-07 6.6622629e-07 1.3675024e-07
1.0772778e+01 NaN 1.8101644e-08 6.3009100e-10 2.4433484e-10 -2.5247304e-10 -4.7375656e-10 NaN 7.2155488e-06 5.4353979e-07 1.7544138e-07 6.6635696e-07 1.3659418e-07
1.0776389e+01 NaN 1.8146162e-08 1.2856031e-09 2.3574230e-10 1.4586585e-09 -9.6678261e-10 NaN 7.2223192e-06 5.4414409e-07 1.7558186e-07 6.6658140e-07 1.3656407e-07
1.0781944e+01 NaN 1.8597552e-08 2.3402295e-09 6.0709703e-10 -1.1197891e-10 7.8613775e-10 NaN 7.2267816e-06 5.4456507e-07 1.7573204e-07 6.6663991e-07 1.3678936e-07
1.0785556e+01 NaN 1.8660709e-08 1.5457418e-09 7.7920648e-10 6.5200641e-10 1.2934178e-09 NaN 7.2315034e-06 5.4493525e-07 1.7595246e-07 6.6688372e-07 1.3706182e-07
1.0789444e+01 NaN 1.7947642e-08 1.6272376e-09 1.1101209e-09 1.4378480e-09 1.0419571e-09 NaN 7.2359693e-06 5.4529539e-07 1.7613840e-07 6.6710079e-07 1.3729730e-07
1.0793056e+01 NaN 1.9340407e-08 1.6970868e-09 6.0626515e-10 5.6583204e-10 1.1316995e-09 NaN 7.2404494e-06 5.4556290e-07 1.7639711e-07 6.6718538e-07 1.3747910e-07
1.0796667e+01 NaN 1.8066319e-08 7.7226292e-10 1.7818104e-09 2.1501073e-10 5.4651738e-10 NaN 7.2447622e-06 5.4584335e-07 1.7671618e-07 6.6722697e-07 1.3767921e-07
1.0800278e+01 NaN 1.7943185e-08 1.8164901e-09 1.1634727e-09 1.6889137e-10 1.3006373e-09 NaN 7.2494337e-06 5.4625810e-07 1.7691458e-07 6.6747173e-07 1.3782798e-07
1.0804167e+01 NaN 1.8274631e-08 1.7385428e-09 5.3711955e-10 1.9290568e-09 -2.5484566e-11 NaN 7.2537910e-06 5.4657072e-07 1.7705389e-07 6.6777357e-07 1.3802142e-07
1.0807778e+01 NaN 1.8106891e-08 1.1471616e-09 7.4878253e-10 8.5714179e-10 1.8110459e-09 NaN 7.2581900e-06 5.4685580e-07 1.7735362e-07 6.6798921e-07 1.3834175e-07
1.0811389e+01 NaN 1.8622338e-08 1.4843233e-09 2.0179449e-09 1.1334078e-09 1.1459325e-09 NaN 7.2627951e-06 5.4714541e-07 1.7757491e-07 6.6829899e-07 1.3853148e-07
1.0815278e+01 NaN 1.7080623e-08 9.9805952e-10 -1.2114026e-10 1.5218218e-09 4.8030377e-10 NaN 7.2669337e-06 5.4739724e-07 1.7753144e-07 6.6844650e-07 1.3873491e-07
1.0818889e+01 NaN 1.7474492e-08 1.3265293e-09 -2.8014732e-10 -1.6011259e-10 1.3975188e-09 NaN 7.2711967e-06 5.4773979e-07 1.7758238e-07 6.6850111e-07 1.3879432e-07
1.0822500e+01 NaN 1.8119358e-08 1.8354736e-09 7.5033114e-10 6.6414247e-10 -8.4912411e-10 NaN 7.2755040e-06 5.4811011e-07 1.7770827e-07 6.6871654e-07 1.3892678e-07
1.0826111e+01 NaN 1.7844582e-08 1.5828651e-09 4.1179585e-10 1.3244944e-09 2.0717819e-09 NaN 7.2801666e-06 5.4853204e-07 1.7783370e-07 6.6884662e-07 1.3890510e-07
1.0830000e+01 NaN 1.8304567e-08 2.0336542e-09 6.6332587e-10 -2.0955974e-10 -2.2576183e-09 NaN 7.2845677e-06 5.4877432e-07 1.7802891e-07 6.6891498e-07 1.3876819e-07
1.0833611e+01 NaN 1.8442335e-08 2.0279599e-10 1.1385492e-09 8.4058174e-10 9.9384507e-10 NaN 7.2889318e-06 5.4885916e-07 1.7815833e-07 6.6908821e-07 1.3892941e-07
1.0837222e+01 NaN 1.7994808e-08 5.8031798e-10 5.6087251e-11 7.5844077e-10 4.9434320e-10 NaN 7.2953937e-06 5.4938186e-07 1.7824073e-07 6.6915164e-07 1.3920600e-07
1.0842778e+01 NaN 1.7074897e-08 2.5558940e-09 4.3831604e-10 -3.7783975e-10 1.1651949e-09 NaN 7.2996193e-06 5.4985075e-07 1.7827210e-07 6.6909260e-07 1.3941410e-07
1.0846389e+01 NaN 1.8206562e-08 1.7723377e-09 -1.4873663e-10 -1.6718903e-10 7.5575781e-10 NaN 7.3038558e-06 5.5035058e-07 1.7821720e-07 6.6926524e-07 1.3961396e-07
1.0850000e+01 NaN 1.7166305e-08 2.8414563e-09 -3.5802390e-10 1.7608352e-09 1.0890573e-09 NaN 7.3083207e-06 5.5087161e-07 1.7829709e-07 6.6952548e-07 1.3976176e-07
1.0853889e+01 NaN 1.7450244e-08 1.6245047e-09 1.0428291e-09 4.6978739e-10 1.7785218e-10 NaN 7.3125164e-06 5.5117629e-07 1.7850186e-07 6.6975050e-07 1.3998108e-07
1.0857500e+01 NaN 1.7581666e-08 1.1879202e-09 8.4734835e-10 1.6073065e-09 1.8466357e-09 NaN 7.3167519e-06 5.5150031e-07 1.7869661e-07 6.6993241e-07 1.4039091e-07
1.0861111e+01 NaN 1.7782254e-08 1.8030945e-09 9.5035109e-10 7.1902036e-11 1.9364412e-09 NaN 7.3212754e-06 5.5192685e-07 1.7878525e-07 6.6996944e-07 1.4059958e-07
1.0865000e+01 NaN 1.7288396e-08 1.8529170e-09 -1.9059595e-10 2.4549795e-10 -1.4784614e-10 NaN 7.3253548e-06 5.5228467e-07 1.7871264e-07 6.7009422e-07 1.4064847e-07
1.0868611e+01 NaN 1.6771930e-08 1.4500201e-09 -4.7970754e-10 9.0624911e-10 5.9906343e-10 NaN 7.3294409e-06 5.5260621e-07 1.7864637e-07 6.7010980e-07 1.4076088e-07
1.0872222e+01 NaN 1.7345072e-08 1.5180738e-09 -1.3198894e-10 -7.6236795e-10 4.3860328e-10 NaN 7.3335382e-06 5.5297497e-07 1.7858521e-07 6.7003817e-07 1.4074817e-07
1.0875833e+01 NaN 1.6864880e-08 1.8858646e-09 -4.3250430e-10 1.0115497e-10 -5.5590631e-10 NaN 7.3376082e-06 5.5329844e-07 1.7858160e-07 6.7010644e-07 1.4082637e-07
1.0879444e+01 NaN 1.7117946e-08 1.1000258e-09 3.9916498e-10 5.2905159e-10 1.2777588e-09 NaN 7.3420643e-06 5.5354100e-07 1.7855843e-07 6.7013108e-07 1.4108620e-07
1.0883333e+01 NaN 1.7430458e-08 9.7908992e-10 -5.9777544e-10 -3.1785007e-10 9.4930045e-10 NaN 7.3461715e-06 5.5370527e-07 1.7851306e-07 6.7012363e-07 1.4120108e-07
1.0886944e+01 NaN 1.6861878e-08 5.3723223e-10 1.7900271e-10 2.4901035e-10 1.1120684e-10 NaN 7.3501989e-06 5.5397287e-07 1.7859609e-07 6.7016094e-07 1.4131647e-07
1.0890556e+01 NaN 1.6765008e-08 1.9328917e-09 5.8736348e-10 9.5383799e-11 9.5393575e-10 NaN 7.3542303e-06 5.5431020e-07 1.7864215e-07 6.7024744e-07 1.4154131e-07
1.0894167e+01 NaN 1.6894557e-08 1.1809562e-09 -1.6213606e-10 7.0308609e-10 1.1214920e-09 NaN 7.3605344e-06 5.5465563e-07 1.7883894e-07 6.7040235e-07 1.4194382e-07
1.0899722e+01 NaN 1.7318784e-08 8.9161502e-10 1.3428814e-09 2.2640360e-10 1.2935297e-09 NaN 7.3645525e-06 5.5481868e-07 1.7908300e-07 6.7048937e-07 1.4195358e-07
1.0903333e+01 NaN 1.6230149e-08 6.1347237e-10 9.0997663e-10 5.7681586e-10 -1.2034048e-09 NaN 7.3688692e-06 5.5501992e-07 1.7937211e-07 6.7061896e-07 1.4178010e-07
1.0907222e+01 NaN 1.7237364e-08 1.1114602e-09 1.5680881e-09 5.3394044e-10 -2.8355202e-10 NaN 7.3730707e-06 5.5526286e-07 1.7963487e-07 6.7069258e-07 1.4189053e-07
1.0910833e+01 NaN 1.7843065e-08 1.1310645e-09 8.5739497e-10 1.4570799e-10 1.3028689e-09 NaN 7.3771811e-06 5.5551033e-07 1.7966387e-07 6.7067639e-07 1.4213706e-07
1.0914444e+01 NaN 1.6476406e-08 1.1532331e-09 -5.8974683e-10 -2.9523262e-10 9.7282959e-10 NaN 7.3812541e-06 5.5573597e-07 1.7963184e-07 6.7062929e-07 1.4214982e-07
1.0918056e+01 NaN 1.7530213e-08 9.2963579e-10 2.9406561e-10 -1.3947868e-10 -8.5502286e-10 NaN 7.3855760e-06 5.5587635e-07 1.7970773e-07 6.7069412e-07 1.4209551e-07
1.0921944e+01 NaN 1.5978180e-08 2.7359168e-10 3.5646274e-10 6.9516436e-10 3.8949357e-10 NaN 7.3894868e-06 5.5596135e-07 1.7977474e-07 6.7068074e-07 1.4224384e-07
1.0925556e+01 NaN 1.6674904e-08 5.1104053e-10 2.6211079e-10 -8.1871350e-10 9.7967166e-10 NaN 7.3935345e-06 5.5608662e-07 1.7984852e-07 6.7069119e-07 1.4248379e-07
1.0929167e+01 NaN 1.7120653e-08 6.4522745e-10 4.1886401e-10 9.1518052e-10 1.2352817e-09 NaN 7.3975295e-06 5.5622128e-07 1.7993505e-07 6.7072798e-07 1.4278779e-07
1.0932778e+01 NaN 1.6235216e-08 5.9783615e-10 3.7992167e-10 -5.7552962e-10 1.5708692e-09 NaN 7.4017902e-06 5.5640284e-07 1.8008807e-07 6.7076523e-07 1.4288223e-07
1.0936667e+01 NaN 1.6798425e-08 9.5834754e-10 9.3165267e-10 8.9482268e-10 -7.6142231e-10 NaN 7.4057567e-06 5.5676379e-07 1.8032275e-07 6.7088248e-07 1.4285338e-07
1.0940278e+01 NaN 1.6319994e-08 2.3735644e-09 1.2346414e-09 1.8745935e-10 4.9517611e-10 NaN 7.4097964e-06 5.5713509e-07 1.8049961e-07 6.7090581e-07 1.4298768e-07
1.0943889e+01 NaN 1.7408852e-08 1.0537711e-09 3.9795340e-10 2.7895005e-11 7.4450508e-10 NaN 7.4139209e-06 5.5739959e-07 1.8061547e-07 6.7099634e-07 1.4298731e-07
1.0947500e+01 NaN 1.7028224e-08 1.3877865e-09 6.7147107e-10 8.0770629e-10 -7.4797548e-10 NaN 7.4183254e-06 5.5767680e-07 1.8057361e-07 6.7097756e-07 1.4302645e-07
1.0951389e+01 NaN 1.7120135e-08 9.8833995e-10 -1.0302614e-09 -9.6861960e-10 1.0835110e-09 NaN 7.4223864e-06 5.5786211e-07 1.8047303e-07 6.7083713e-07 1.4313539e-07
1.0955000e+01 NaN 1.6787076e-08 7.2222057e-10 1.0187899e-10 -3.2771457e-10 -7.7967839e-11 NaN 7.4286561e-06 5.5811216e-07 1.8048321e-07 6.7084602e-07 1.4319298e-07
1.0960556e+01 NaN 1.7239592e-08 7.7804221e-10 -4.0852094e-11 3.8107590e-10 4.2355797e-10 NaN 7.4326389e-06 5.5831894e-07 1.8059202e-07 6.7096935e-07 1.4315897e-07
1.0964167e+01 NaN 1.6014226e-08 1.1307291e-09 1.0452478e-09 7.5740780e-10 -7.3754037e-10 NaN 7.4364926e-06 5.5845097e-07 1.8077109e-07 6.7112366e-07 1.4314385e-07
1.0967778e+01 NaN 1.6162615e-08 8.7989816e-11 6.0771272e-10 6.6699054e-10 5.9794674e-10 NaN 7.4407129e-06 5.5860385e-07 1.8089042e-07 6.7120782e-07 1.4306058e-07
1.0971667e+01 NaN 1.6557376e-08 1.2224389e-09 4.1518084e-10 5.4303577e-11 -1.3116689e-09 NaN 7.4447920e-06 5.5882830e-07 1.8094611e-07 6.7124774e-07 1.4299344e-07
1.0975278e+01 NaN 1.7500395e-08 8.4939864e-10 9.8826531e-11 3.1424956e-10 6.9194778e-10 NaN 7.4488935e-06 5.5905704e-07 1.8095038e-07 6.7119403e-07 1.4326067e-07
1.0978889e+01 NaN 1.6744743e-08 1.2620071e-09 -5.9390887e-11 -8.1001932e-10 1.7747727e-09 NaN 7.4528473e-06 5.5937795e-07 1.8098226e-07 6.7120476e-07 1.4347419e-07
1.0982500e+01 NaN 1.6267456e-08 1.7002367e-09 3.5368187e-10 9.0900571e-10 1.9620934e-10 NaN 7.4572107e-06 5.5966872e-07 1.8103137e-07 6.7121035e-07 1.4381208e-07
1.0986389e+01 NaN 1.7562611e-08 7.9209895e-10 6.7225940e-11 -8.6111072e-10 2.6999539e-09 NaN 7.4613033e-06 5.5990758e-07 1.8108399e-07 6.7108875e-07 1.4409920e-07
1.0990000e+01 NaN 1.6607841e-08 1.4127769e-09 4.1851931e-10 -2.6130417e-10 -4.9586610e-11 NaN 7.4652486e-06 5.6022564e-07 1.8123217e-07 6.7093763e-07 1.4422478e-07
1.0993611e+01 NaN 1.6333559e-08 1.5231203e-09 9.4928706e-10 -1.1336675e-09 1.2087463e-09 NaN 7.4690897e-06 5.6050029e-07 1.8145994e-07 6.7081539e-07 1.4426097e-07
1.0997222e+01 NaN 1.5737597e-08 1.0121044e-09 1.1532012e-09 5.3527186e-12 -8.7463186e-10 NaN 7.4731717e-06 5.6074459e-07 1.8174765e-07 6.7084392e-07 1.4425174e-07
1.1001111e+01 NaN 1.5910106e-08 1.0819187e-09 1.3129276e-09 2.3913982e-10 7.9545784e-10 NaN 7.4770930e-06 5.6099873e-07 1.8201429e-07 6.7090339e-07 1.4437063e-07
1.1004722e+01 NaN 1.6830455e-08 1.2639929e-09 1.1483579e-09 3.0979957e-10 3.0203155e-10 NaN 7.4809680e-06 5.6131138e-07 1.8222544e-07 6.7100396e-07 1.4445391e-07
1.1008333e+01 NaN 1.5523656e-08 1.6220005e-09 8.0073462e-10 6.1853693e-10 4.6670398e-10 NaN 7.4847391e-06 5.6153700e-07 1.8240482e-07 6.7099896e-07 1.4462723e-07
1.1011944e+01 NaN 1.5962620e-08 4.6063014e-10 8.5505524e-10 -6.6462146e-10 1.1331514e-09 NaN 7.4905873e-06 5.6174618e-07 1.8274904e-07 6.7080089e-07 1.4493632e-07
1.1017500e+01 NaN 1.5776674e-08 7.9445724e-10 1.2102669e-09 -5.2379516e-10 7.2138193e-10 NaN 7.4943227e-06 5.6198095e-07 1.8289595e-07 6.7070273e-07 1.4504741e-07
1.1021111e+01 NaN 1.5412087e-08 1.3726341e-09 1.4579954e-10 -3.8237252e-10 3.0410558e-10 NaN 7.4984732e-06 5.6225120e-07 1.8299472e-07 6.7076347e-07 1.4501275e-07
1.1025000e+01 NaN 1.6766848e-08 9.4378620e-10 7.0084505e-10 9.0302772e-10 -6.0120753e-10 NaN 7.5024290e-06 5.6259931e-07 1.8317089e-07 6.7095087e-07 1.4515329e-07
1.1028611e+01 NaN 1.6261282e-08 2.2695890e-09 9.2526293e-10 8.2680756e-10 1.8984519e-09 NaN 7.5063602e-06 5.6295794e-07 1.8334784e-07 6.7096613e-07 1.4534791e-07
1.1032222e+01 NaN 1.6562080e-08 1.0407992e-09 7.0812471e-10 -6.8592126e-10 -1.0194049e-10 NaN 7.5104027e-06 5.6323026e-07 1.8347819e-07 6.7084363e-07 1.4523677e-07
1.1036111e+01 NaN 1.4779946e-08 1.2934266e-09 4.0920373e-10 -3.6413013e-10 -8.5069125e-10 NaN 7.5139707e-06 5.6349751e-07 1.8352290e-07 6.7080078e-07 1.4509810e-07
1.1039722e+01 NaN 1.5010988e-08 1.1734960e-09 3.4822297e-12 -3.1368306e-11 -4.2930806e-10 NaN 7.5176774e-06 5.6374166e-07 1.8362827e-07 6.7088738e-07 1.4505091e-07
1.1043333e+01 NaN 1.5937454e-08 1.0801431e-09 9.6918154e-10 8.3079895e-10 -6.3052138e-12 NaN 7.5213699e-06 5.6383120e-07 1.8383721e-07 6.7092226e-07 1.4504045e-07
1.1046944e+01 NaN 1.4892660e-08 -2.5357122e-10 9.5944798e-10 -5.0887467e-10 -9.0209829e-11 NaN 7.5251259e-06 5.6395836e-07 1.8395250e-07 6.7091333e-07 1.4503043e-07
1.1050556e+01 NaN 1.6468201e-08 1.4273702e-09 1.0477652e-10 4.2641676e-10 -2.3224792e-12 NaN 7.5292001e-06 5.6417909e-07 1.8399387e-07 6.7094625e-07 1.4528237e-07
1.1054444e+01 NaN 1.5119054e-08 4.6452895e-10 2.4986100e-10 -1.4425966e-10 2.1618063e-09 NaN 7.5329048e-06 5.6440340e-07 1.8409078e-07 6.7092498e-07 1.4564355e-07
1.1058056e+01 NaN 1.5813725e-08 1.6060828e-09 6.4467216e-10 -5.2021403e-11 1.1721313e-09 NaN 7.5367210e-06 5.6461831e-07 1.8421883e-07 6.7107606e-07 1.4578050e-07
1.1061667e+01 NaN 1.6049182e-08 3.7768674e-10 5.3734101e-10 1.4466326e-09 9.2079288e-11 NaN 7.5406495e-06 5.6467572e-07 1.8428372e-07 6.7125404e-07 1.4603535e-07
1.1065278e+01 NaN 1.6751467e-08 1.5224311e-10 6.1663744e-11 1.9620088e-10 2.2603553e-09 NaN 7.5449506e-06 5.6479620e-07 1.8423154e-07 6.7124047e-07 1.4621282e-07
1.1069167e+01 NaN 1.6595539e-08 8.8044904e-10 -5.0895686e-10 -3.1252369e-10 -7.3919267e-10 NaN 7.5488543e-06 5.6506931e-07 1.8420612e-07 6.7119415e-07 1.4603553e-07
1.1072778e+01 NaN 1.5997706e-08 1.6405368e-09 2.7436160e-10 -1.1499589e-10 -8.9728046e-10 NaN 7.5547817e-06 5.6561219e-07 1.8443900e-07 6.7133822e-07 1.4573630e-07
1.1078333e+01 NaN 1.6170893e-08 1.6167654e-09 1.1228721e-09 9.7938449e-10 -8.9809355e-10 NaN 7.5587656e-06 5.6586708e-07 1.8457575e-07 6.7146315e-07 1.4574102e-07
1.1081944e+01 NaN 1.7092766e-08 7.3610060e-10 1.3947426e-10 1.7381794e-10 9.4160583e-10 NaN 7.5627532e-06 5.6607803e-07 1.8462545e-07 6.7143901e-07 1.4599076e-07
1.1085556e+01 NaN 1.6201259e-08 1.2111167e-09 3.1925447e-10 -3.9664946e-10 1.3637043e-09 NaN 7.5669108e-06 5.6650351e-07 1.8466320e-07 6.7135634e-07 1.4614296e-07
1.1089444e+01 NaN 1.6033441e-08 2.4358123e-09 4.3522127e-12 -3.1195468e-10 -5.9169359e-11 NaN 7.5706591e-06 5.6696014e-07 1.8473613e-07 6.7138851e-07 1.4625786e-07
1.1093056e+01 NaN 1.5262262e-08 1.7792802e-09 6.6881256e-10 6.0890802e-10 1.1198627e-09 NaN 7.5744145e-06 5.6731466e-07 1.8494721e-07 6.7146951e-07 1.4654602e-07
1.1096667e+01 NaN 1.6093126e-08 1.4932226e-09 1.2796410e-09 1.3886021e-10 1.5400441e-09 NaN 7.5781484e-06 5.6756095e-07 1.8513112e-07 6.7148863e-07 1.4673489e-07
1.1100278e+01 NaN 1.5082939e-08 7.8020137e-10 4.1803072e-10 3.7583512e-11 2.0333953e-10 NaN 7.5821296e-06 5.6775752e-07 1.8514192e-07 6.7159950e-07 1.4687054e-07
1.1104167e+01 NaN 1.5783551e-08 9.0463973e-10 -3.2547056e-10 9.1271563e-10 9.5940639e-10 NaN 7.5858371e-06 5.6793770e-07 1.8523058e-07 6.7159934e-07 1.4699727e-07
1.1107778e+01 NaN 1.5172324e-08 7.5860070e-10 1.1438880e-09 -9.1420250e-10 2.1040740e-10 NaN 7.5894927e-06 5.6814383e-07 1.8537284e-07 6.7150298e-07 1.4712407e-07
1.1111389e+01 NaN 1.5349547e-08 1.1440921e-09 1.6927296e-10 2.4745192e-11 9.6005905e-10 NaN 7.5931487e-06 5.6835332e-07 1.8554396e-07 6.7151828e-07 1.4728772e-07
1.1115000e+01 NaN 1.5176124e-08 7.8968173e-10 1.4102353e-09 1.1652064e-10 5.5051408e-10 NaN 7.5970051e-06 5.6854663e-07 1.8578751e-07 6.7151919e-07 1.4742618e-07
1.1118889e+01 NaN 1.4722680e-08 8.6724284e-10 6.7738370e-10 -1.0873502e-10 6.3634582e-10 NaN 7.6005952e-06 5.6874326e-07 1.8585835e-07 6.7155588e-07 1.4763643e-07
1.1122500e+01 NaN 1.5252815e-08 9.4781510e-10 -2.3510354e-11 4.4740919e-10 1.3043845e-09 NaN 7.6042853e-06 5.6901946e-07 1.8585536e-07 6.7167434e-07 1.4773877e-07
1.1126111e+01 NaN 1.5557325e-08 1.6017466e-09 -4.0604918e-12 6.4607890e-10 -3.5974151e-10 NaN 7.6081262e-06 5.6933118e-07 1.8600383e-07 6.7186653e-07 1.4774343e-07
1.1129722e+01 NaN 1.6511704e-08 1.2756794e-09 1.3744976e-09 1.1279237e-09 4.0282747e-10 NaN 7.6139303e-06 5.6972183e-07 1.8641962e-07 6.7220640e-07 1.4779347e-07
1.1135278e+01 NaN 1.4987889e-08 1.0682352e-09 1.1202875e-09 9.1133353e-10 -1.0258779e-10 NaN 7.6176085e-06 5.7001367e-07 1.8657359e-07 6.7236759e-07 1.4792550e-07
1.1138889e+01 NaN 1.5723407e-08 1.6256423e-09 3.0099217e-10 5.7655301e-10 1.3213078e-09 NaN 7.6214752e-06 5.7038714e-07 1.8666267e-07 6.7232829e-07 1.4824880e-07
1.1142500e+01 NaN 1.6561414e-08 1.8217397e-09 5.2125961e-10 -9.3932932e-10 1.6630039e-09 NaN 7.6252254e-06 5.7062071e-07 1.8679145e-07 6.7230645e-07 1.4851840e-07
1.1146111e+01 NaN 1.4750251e-08 3.3435209e-10 6.6747979e-10 7.3773966e-10 8.2559963e-10 NaN 7.6291484e-06 5.7075919e-07 1.8693220e-07 6.7248425e-07 1.4875048e-07
1.1150000e+01 NaN 1.5665630e-08 8.5260291e-10 5.3890985e-10 7.8627014e-10 1.1636140e-09 NaN 7.6329463e-06 5.7085133e-07 1.8705667e-07 6.7257382e-07 1.4901169e-07
1.1153611e+01 NaN 1.6044523e-08 -2.0521049e-12 6.1010128e-10 4.0476444e-11 1.2475929e-09 NaN 7.6367406e-06 5.7099315e-07 1.8725624e-07 6.7263387e-07 1.4920991e-07
1.1157222e+01 NaN 1.5636016e-08 1.3111019e-09 1.2320429e-09 5.1383255e-10 5.8212743e-10 NaN 7.6404829e-06 5.7125788e-07 1.8747390e-07 6.7272233e-07 1.4933691e-07
1.1160833e+01 NaN 1.5609528e-08 1.1326212e-09 7.7714682e-10 3.0275959e-10 5.9019952e-10 NaN 7.6444571e-06 5.7149264e-07 1.8751793e-07 6.7276932e-07 1.4938720e-07
1.1164722e+01 NaN 1.5202544e-08 8.7954482e-10 -3.9974312e-10 1.0000419e-10 -1.5915246e-10 NaN 7.6480602e-06 5.7171408e-07 1.8760391e-07 6.7282147e-07 1.4957849e-07
1.1168333e+01 NaN 1.4881933e-08 1.1645208e-09 1.1934186e-09 3.8143464e-10 1.9249187e-09 NaN 7.6517735e-06 5.7203316e-07 1.8783737e-07 6.7278039e-07 1.4973464e-07
1.1171944e+01 NaN 1.6121861e-08 1.7808092e-09 9.6160895e-10 -7.6068957e-10 -4.8354012e-10 NaN 7.6556352e-06 5.7242469e-07 1.8788864e-07 6.7280619e-07 1.4961195e-07
1.1175556e+01 NaN 1.6120935e-08 1.8333135e-09 -4.8837827e-10 9.9886565e-10 -6.4899457e-10 NaN 7.6596015e-06 5.7284519e-07 1.8791584e-07 6.7303912e-07 1.4951887e-07
1.1179444e+01 NaN 1.4630144e-08 1.7709972e-09 7.2146825e-10 9.9767386e-10 -1.4887003e-10 NaN 7.6632928e-06 5.7312339e-07 1.8807287e-07 6.7321829e-07 1.4953274e-07
1.1183056e+01 NaN 1.6190295e-08 7.9706134e-10 7.2812826e-10 6.5615784e-10 2.7692576e-10 NaN 7.6670800e-06 5.7330141e-07 1.8822789e-07 6.7342956e-07 1.4971923e-07
1.1186667e+01 NaN 1.5430418e-08 8.4613708e-10 7.0275130e-10 1.2940862e-09 1.4444973e-09 NaN 7.6710804e-06 5.7358458e-07 1.8840303e-07 6.7371733e-07 1.5000799e-07
1.1190556e+01 NaN 1.5584952e-08 1.5810461e-09 7.9848385e-10 1.1724657e-09 1.0305900e-09 NaN 7.6765289e-06 5.7421180e-07 1.8858566e-07 6.7389513e-07 1.5022952e-07
1.1195833e+01 NaN 1.5541100e-08 2.3803777e-09 3.5495718e-10 -4.9499893e-11 3.6859162e-10 NaN 7.6804668e-06 5.7457019e-07 1.8881756e-07 6.7394921e-07 1.5052000e-07
1.1199722e+01 NaN 1.4989208e-08 6.9151184e-10 1.6327551e-09 5.1305966e-10 2.1212046e-09 NaN 7.6841119e-06 5.7473738e-07 1.8912338e-07 6.7409388e-07 1.5086226e-07
1.1203333e+01 NaN 1.5445878e-08 8.5179936e-10 1.1902179e-09 8.2237609e-10 1.0381308e-09 NaN 7.6877111e-06 5.7503594e-07 1.8933799e-07 6.7419839e-07 1.5099711e-07
1.1206944e+01 NaN 1.4604972e-08 1.9041120e-09 7.9080263e-10 1.4230214e-10 2.0659592e-10 NaN 7.6912894e-06 5.7534849e-07 1.8961090e-07 6.7413940e-07 1.5103349e-07
1.1210556e+01 NaN 1.5272160e-08 9.8100062e-10 1.7283851e-09 -6.8678662e-10 1.2924116e-10 NaN 7.6947949e-06 5.7563440e-07 1.8983401e-07 6.7414394e-07 1.5103443e-07
1.1214167e+01 NaN 1.3996932e-08 1.6580965e-09 3.3104454e-10 7.2865367e-10 -1.2053340e-10 NaN 7.6985173e-06 5.7600284e-07 1.8985453e-07 6.7419519e-07 1.5108432e-07
1.1218056e+01 NaN 1.4862789e-08 1.5000077e-09 -1.5510328e-10 -2.8937889e-10 5.4814211e-10 NaN 7.7020707e-06 5.7636420e-07 1.8992594e-07 6.7419824e-07 1.5112246e-07
1.1221667e+01 NaN 1.4805837e-08 1.8355888e-09 8.1423561e-10 3.1756557e-10 -1.9610620e-10 NaN 7.7055712e-06 5.7663785e-07 1.9003496e-07 6.7422415e-07 1.5123350e-07
1.1225278e+01 NaN 1.4422122e-08 6.9043183e-10 1.9213084e-10 -7.8404329e-11 1.2211066e-09 NaN 7.7092693e-06 5.7674748e-07 1.9014054e-07 6.7419865e-07 1.5129995e-07
1.1228889e+01 NaN 1.6454399e-08 3.2149013e-10 7.8242503e-10 -1.5703697e-10 -6.0770408e-10 NaN 7.7131870e-06 5.7689847e-07 1.9034397e-07 6.7415010e-07 1.5125503e-07
1.1232778e+01 NaN 1.3920119e-08 9.7272494e-10 9.6123520e-10 -2.5905556e-10 2.2266813e-10 NaN 7.7167238e-06 5.7702245e-07 1.9047466e-07 6.7406516e-07 1.5143944e-07
1.1236389e+01 NaN 1.5609618e-08 1.7171707e-10 2.4518404e-10 -5.2500452e-10 1.4795409e-09 NaN 7.7203833e-06 5.7714741e-07 1.9057863e-07 6.7406764e-07 1.5157162e-07
1.1240000e+01 NaN 1.4945133e-08 9.8179575e-10 7.1448773e-10 5.4785618e-10 -2.5933347e-10 NaN 7.7239143e-06 5.7731098e-07 1.9070010e-07 6.7412911e-07 1.5157795e-07
1.1243611e+01 NaN 1.4537308e-08 5.2806287e-10 4.0683479e-10 1.9624339e-11 3.1771758e-10 NaN 7.7277370e-06 5.7744971e-07 1.9075121e-07 6.7414287e-07 1.5157501e-07
1.1247500e+01 NaN 1.5100299e-08 6.6106987e-10 3.1194783e-11 9.8318402e-11 -3.4290377e-10 NaN 7.7332205e-06 5.7782312e-07 1.9092743e-07 6.7429836e-07 1.5171185e-07
1.1253056e+01 NaN 1.4659128e-08 1.5793794e-09 1.0261524e-09 8.3462517e-10 1.1639518e-09 NaN 7.7369203e-06 5.7803076e-07 1.9114395e-07 6.7452798e-07 1.5185535e-07
1.1256667e+01 NaN 1.6232429e-08 3.3728586e-10 9.7245173e-10 1.2849245e-09 1.6060681e-10 NaN 7.7406620e-06 5.7831952e-07 1.9121197e-07 6.7475507e-07 1.5204439e-07
1.1260278e+01 NaN 1.5008725e-08 2.3281517e-09 -3.4451912e-10 8.1126261e-10 1.5844180e-09 NaN 7.7442957e-06 5.7870357e-07 1.9125655e-07 6.7480737e-07 1.5219829e-07
1.1263889e+01 NaN 1.5330658e-08 1.2169912e-09 7.5600284e-10 -3.2846395e-10 -1.6377797e-10 NaN 7.7478325e-06 5.7909287e-07 1.9142412e-07 6.7466100e-07 1.5228895e-07
1.1267500e+01 NaN 1.4199293e-08 2.3764789e-09 7.9078780e-10 -1.0226223e-09 1.0006195e-09 NaN 7.7516106e-06 5.7962520e-07 1.9160722e-07 6.7466502e-07 1.5269920e-07
1.1271389e+01 NaN 1.5092432e-08 2.1864107e-09 7.7861154e-10 1.0569970e-09 2.5157834e-09 NaN 7.7551517e-06 5.8000297e-07 1.9199653e-07 6.7483673e-07 1.5309965e-07
1.1275000e+01 NaN 1.4474034e-08 1.3006793e-09 2.8150878e-09 5.2804884e-10 1.1806512e-09 NaN 7.7587909e-06 5.8024302e-07 1.9243151e-07 6.7495556e-07 1.5329301e-07
1.1278611e+01 NaN 1.5911476e-08 9.1511859e-10 1.2000355e-09 5.6888024e-10 6.0423869e-10 NaN 7.7625548e-06 5.8045813e-07 1.9268848e-07 6.7512952e-07 1.5327941e-07
1.1282222e+01 NaN 1.5514691e-08 1.0705476e-09 1.1720231e-09 1.0369074e-09 -7.2971728e-10 NaN 7.7664012e-06 5.8081252e-07 1.9292256e-07 6.7532164e-07 1.5322638e-07
1.1286111e+01 NaN 1.4306416e-08 1.9671053e-09 8.3437180e-10 6.0979833e-10 2.7516378e-10 NaN 7.7698372e-06 5.8124722e-07 1.9303644e-07 6.7543704e-07 1.5330414e-07
1.1289722e+01 NaN 1.4382610e-08 2.0455296e-09 2.1681145e-10 4.5540737e-10 4.4259923e-10 NaN 7.7732335e-06 5.8164395e-07 1.9318019e-07 6.7554582e-07 1.5337287e-07
1.1293333e+01 NaN 1.3974396e-08 1.6165385e-09 1.1101684e-09 5.4877242e-10 1.9186033e-10 NaN 7.7769869e-06 5.8194630e-07 1.9349451e-07 6.7558527e-07 1.5359373e-07
1.1297222e+01 NaN 1.5126117e-08 9.7507832e-10 1.5839624e-09 -2.1062199e-10 1.7012036e-09 NaN 7.7805424e-06 5.8218166e-07 1.9362432e-07 6.7565303e-07 1.5385389e-07
1.1300833e+01 NaN 1.4559774e-08 1.1974734e-09 -3.8571807e-10 8.3609358e-10 7.0027937e-10 NaN 7.7839891e-06 5.8243656e-07 1.9357430e-07 6.7581719e-07 1.5403278e-07
1.1304444e+01 NaN 1.4218346e-08 1.1554531e-09 -7.6018843e-11 6.7918193e-10 9.5098867e-10 NaN 7.7875046e-06 5.8268663e-07 1.9370513e-07 6.7589363e-07 1.5411314e-07
1.1308056e+01 NaN 1.5134624e-08 1.1528415e-09 1.2837294e-09 2.6473935e-11 -2.0921178e-10 NaN 7.7932075e-06 5.8319132e-07 1.9404294e-07 6.7583067e-07 1.5436355e-07
1.1313611e+01 NaN 1.5815420e-08 1.8752808e-09 7.4309549e-10 -4.0423704e-10 1.7116711e-09 NaN 7.7969498e-06 5.8350132e-07 1.9428728e-07 6.7570492e-07 1.5451778e-07
1.1317222e+01 NaN 1.5431398e-08 9.8630368e-10 1.5123981e-09 -7.5652366e-10 -2.8797902e-10 NaN 7.8007273e-06 5.8374159e-07 1.9446466e-07 6.7561524e-07 1.5451893e-07
1.1321111e+01 NaN 1.3855450e-08 1.0731606e-09 7.9588548e-12 -1.2226196e-11 2.9778237e-10 NaN 7.8041920e-06 5.8393334e-07 1.9441997e-07 6.7556335e-07 1.5473717e-07
1.1324722e+01 NaN 1.5072536e-08 6.9680858e-10 -4.2047350e-10 -4.6669995e-10 1.7167825e-09 NaN 7.8076560e-06 5.8413009e-07 1.9444925e-07 6.7565663e-07 1.5510953e-07
1.1328333e+01 NaN 1.3850528e-08 1.1193368e-09 6.9080726e-10 1.3277631e-09 1.7204010e-09 NaN 7.8110685e-06 5.8430419e-07 1.9465946e-07 6.7584389e-07 1.5524773e-07
1.1331944e+01 NaN 1.4641282e-08 4.8772597e-10 1.2495968e-09 4.0078292e-10 -4.4473423e-10 NaN 7.8147542e-06 5.8446677e-07 1.9490021e-07 6.7599172e-07 1.5513456e-07
1.1335833e+01 NaN 1.3934505e-08 9.0582476e-10 8.1396973e-10 8.6630073e-10 -5.2529970e-10 NaN 7.8181889e-06 5.8473248e-07 1.9506793e-07 6.7605552e-07 1.5521998e-07
1.1339444e+01 NaN 1.4743055e-08 1.5469162e-09 7.3423208e-10 -2.7737468e-10 1.3138362e-09 NaN 7.8216468e-06 5.8504184e-07 1.9524425e-07 6.7603120e-07 1.5536904e-07
1.1343056e+01 NaN 1.4128822e-08 1.3086655e-09 8.9329605e-10 5.2924136e-11 6.2096301e-11 NaN 7.8252635e-06 5.8536824e-07 1.9545184e-07 6.7597840e-07 1.5522846e-07
1.1346944e+01 NaN 1.3911164e-08 1.4890702e-09 8.8600844e-10 -5.0552297e-10 -1.2670787e-09 NaN 7.8286314e-06 5.8564742e-07 1.9554520e-07 6.7593344e-07 1.5509009e-07
1.1350556e+01 NaN 1.4209229e-08 1.0879966e-09 -2.4206656e-11 9.0464574e-11 -1.0211157e-11 NaN 7.8320676e-06 5.8589481e-07 1.9574629e-07 6.7594964e-07 1.5512437e-07
1.1354167e+01 NaN 1.4481201e-08 1.1956406e-09 1.8804774e-09 5.9106854e-11 3.2664746e-10 NaN 7.8354276e-06 5.8621238e-07 1.9598701e-07 6.7585944e-07 1.5515015e-07
1.1357778e+01 NaN 1.3572811e-08 1.7357433e-09 3.4154230e-10 -8.9173756e-10 -8.8684788e-11 NaN 7.8389924e-06 5.8659288e-07 1.9606049e-07 6.7580984e-07 1.5498409e-07
1.1361667e+01 NaN 1.4065527e-08 1.5257143e-09 2.8826635e-10 4.6661439e-10 -1.3346647e-09 NaN 7.8424559e-06 5.8692160e-07 1.9611808e-07 6.7604721e-07 1.5486616e-07
1.1365278e+01 NaN 1.4852274e-08 1.5085968e-09 2.4330609e-10 1.7244774e-09 2.4603795e-10 NaN 7.8459261e-06 5.8728926e-07 1.9624800e-07 6.7626485e-07 1.5491138e-07
1.1368889e+01 NaN 1.4122568e-08 1.8851571e-09 9.5593932e-10 2.8449078e-10 1.7140133e-10 NaN 7.8511217e-06 5.8791136e-07 1.9650101e-07 6.7630843e-07 1.5510757e-07
1.1374444e+01 NaN 1.4074412e-08 1.8474308e-09 5.6213924e-10 -2.2988485e-11 1.0057428e-09 NaN 7.8545974e-06 5.8821201e-07 1.9666530e-07 6.7633439e-07 1.5528107e-07
1.1378056e+01 NaN 1.4945812e-08 9.2782076e-10 9.5441545e-10 2.6257613e-10 5.9583057e-10 NaN 7.8579323e-06 5.8853695e-07 1.9685657e-07 6.7642857e-07 1.5531958e-07
1.1381667e+01 NaN 1.2898853e-08 2.0716663e-09 8.1113171e-10 6.0682788e-10 -2.4034776e-10 NaN 7.8615385e-06 5.8900849e-07 1.9713343e-07 6.7654159e-07 1.5550801e-07
1.1385556e+01 NaN 1.5060377e-08 1.9700526e-09 1.5619767e-09 3.6188448e-10 1.8554273e-09 NaN 7.8648761e-06 5.8942511e-07 1.9727976e-07 6.7656462e-07 1.5565677e-07
1.1389167e+01 NaN 1.2806720e-08 1.8757237e-09 -2.1123695e-10 -1.4927020e-10 -4.8228286e-10 NaN 7.8681476e-06 5.8975439e-07 1.9730477e-07 6.7659486e-07 1.5568821e-07
1.1392778e+01 NaN 1.4508029e-08 1.1637579e-09 4.4205345e-10 4.2838718e-10 7.7253321e-10 NaN 7.8719009e-06 5.9001010e-07 1.9745037e-07 6.7661236e-07 1.5580081e-07
1.1396667e+01 NaN 1.4591364e-08 1.0280163e-09 8.0600457e-10 -2.7840024e-10 1.9259257e-10 NaN 7.8753639e-06 5.9015206e-07 1.9755203e-07 6.7659160e-07 1.5582398e-07
1.1400278e+01 NaN 1.4323172e-08 2.8241943e-10 1.3236709e-10 8.6812034e-11 2.1298386e-11 NaN 7.8787382e-06 5.9023345e-07 1.9758382e-07 6.7660206e-07 1.5579336e-07
1.1403889e+01 NaN 1.3850079e-08 4.6883853e-10 1.6105427e-10 9.7485563e-12 -3.0397349e-10 NaN 7.8820615e-06 5.9035442e-07 1.9752793e-07 6.7671620e-07 1.5574596e-07
1.1407500e+01 NaN 1.3897383e-08 6.4788766e-10 -6.7697995e-10 1.0437866e-09 -1.3354936e-10 NaN 7.8857478e-06 5.9050610e-07 1.9750756e-07 6.7692024e-07 1.5563723e-07
1.1411389e+01 NaN 1.4683244e-08 6.5222587e-10 5.0240462e-10 7.0519027e-10 -7.9841739e-10 NaN 7.8890810e-06 5.9075077e-07 1.9757060e-07 6.7685556e-07 1.5563643e-07
1.1415000e+01 NaN 1.3147109e-08 1.6061766e-09 7.9475383e-11 -1.3023123e-09 7.9107580e-10 NaN 7.8922203e-06 5.9103169e-07 1.9758902e-07 6.7671474e-07 1.5582611e-07
1.1418611e+01 NaN 1.3064334e-08 9.8698710e-10 9.0583594e-11 2.5059543e-12 9.5973722e-10 NaN 7.8955078e-06 5.9126352e-07 1.9769340e-07 6.7672048e-07 1.5585363e-07
1.1422222e+01 NaN 1.4384368e-08 1.1530051e-09 8.7290743e-10 5.0412664e-11 -7.0565563e-10 NaN 7.8991055e-06 5.9147586e-07 1.9796338e-07 6.7661558e-07 1.5591270e-07
1.1426111e+01 NaN 1.3508233e-08 6.6703129e-10 1.4412647e-09 -9.4947915e-10 1.2119235e-09 NaN 7.9036958e-06 5.9178273e-07 1.9816725e-07 6.7644031e-07 1.5617867e-07
1.1431389e+01 NaN 1.2715547e-08 1.2710725e-09 -1.5369695e-10 -1.5750669e-10 4.6794411e-10 NaN 7.9071758e-06 5.9219469e-07 1.9813094e-07 6.7653366e-07 1.5632663e-07
1.1435278e+01 NaN 1.4264761e-08 2.2599930e-09 -1.5751267e-10 9.5766532e-10 8.0025694e-10 NaN 7.9104715e-06 5.9251009e-07 1.9821516e-07 6.7668266e-07 1.5644651e-07
1.1438889e+01 NaN 1.3252455e-08 6.5140405e-10 9.3489457e-10 4.1769203e-10 3.0628209e-10 NaN 7.9136821e-06 5.9274746e-07 1.9844121e-07 6.7679388e-07 1.5659510e-07
1.1442500e+01 NaN 1.3554495e-08 1.5397623e-09 1.1517387e-09 6.0891674e-10 1.0653663e-09 NaN 7.9168916e-06 5.9313843e-07 1.9859813e-07 6.7675190e-07 1.5674418e-07
1.1446111e+01 NaN 1.3243233e-08 2.0691444e-09 2.9671330e-10 -9.9638262e-10 3.1076612e-10 NaN 7.9203808e-06 5.9345724e-07 1.9871090e-07 6.7658419e-07 1.5684675e-07
1.1450000e+01 NaN 1.3808373e-08 6.6349761e-10 6.6995141e-10 -4.4114348e-10 5.6840291e-10 NaN 7.9237209e-06 5.9377656e-07 1.9877348e-07 6.7644520e-07 1.5713253e-07
1.1453611e+01 NaN 1.4079180e-08 2.2840872e-09 -9.2353375e-11 -8.4188042e-10 2.0695235e-09 NaN 7.9271201e-06 5.9416511e-07 1.9879814e-07 6.7627759e-07 1.5714846e-07
1.1457222e+01 NaN 1.4302528e-08 1.3025777e-09 3.2006295e-10 -7.0525506e-10 -1.9224470e-09 NaN 7.9306378e-06 5.9445253e-07 1.9895853e-07 6.7618771e-07 1.5687471e-07
1.1461111e+01 NaN 1.2970821e-08 1.1609797e-09 1.0546325e-09 -6.5119367e-11 -4.2398303e-10 NaN 7.9338185e-06 5.9463533e-07 1.9921394e-07 6.7625437e-07 1.5703606e-07
1.1464722e+01 NaN 1.3585498e-08 5.2646064e-10 1.3030568e-09 6.8041999e-10 1.9133169e-09 NaN 7.9371330e-06 5.9473299e-07 1.9940857e-07 6.7642990e-07 1.5738801e-07
1.1468333e+01 NaN 1.4089092e-08 3.7500390e-10 4.9350911e-10 9.3985471e-10 1.3355016e-09 NaN 7.9403843e-06 5.9497982e-07 1.9964325e-07 6.7655432e-07 1.5765922e-07
1.1471944e+01 NaN 1.3057031e-08 1.9033567e-09 1.6727921e-09 2.0861938e-10 1.1679916e-09 NaN 7.9437974e-06 5.9519550e-07 1.9974266e-07 6.7666407e-07 1.5756953e-07
1.1475556e+01 NaN 1.5440656e-08 8.7599780e-11 -7.5522620e-10 8.0448852e-10 -1.9959481e-09 NaN 7.9474325e-06 5.9523962e-07 1.9977865e-07 6.7689595e-07 1.5730774e-07
1.1479444e+01 NaN 1.2742281e-08 2.9052098e-10 1.0637332e-09 1.1830560e-09 -2.4794933e-10 NaN 7.9506747e-06 5.9530298e-07 2.0001397e-07 6.7711796e-07 1.5728234e-07
1.1483056e+01 NaN 1.4328748e-08 2.9442071e-10 1.1084602e-09 8.6626168e-10 1.3502872e-11 NaN 7.9557232e-06 5.9554783e-07 2.0019953e-07 6.7716506e-07 1.5735630e-07
1.1488611e+01 NaN 1.3069869e-08 1.1746497e-09 4.8793306e-12 -5.8364108e-10 4.3026894e-10 NaN 7.9589619e-06 5.9572725e-07 2.0017927e-07 6.7711174e-07 1.5744112e-07
1.1492222e+01 NaN 1.3971647e-08 4.8150833e-10 -1.9186421e-10 9.1397562e-11 3.5267305e-10 NaN 7.9621333e-06 5.9584295e-07 2.0018588e-07 6.7720768e-07 1.5750773e-07
1.1495833e+01 NaN 1.2507679e-08 5.8653790e-10 2.5290897e-10 7.9419724e-10 2.6219314e-10 NaN 7.9655311e-06 5.9598811e-07 2.0023251e-07 6.7736486e-07 1.5750187e-07
1.1499722e+01 NaN 1.3836198e-08 6.5769017e-10 1.4675656e-10 5.5307244e-10 -3.1240125e-10 NaN 7.9688589e-06 5.9617620e-07 2.0038522e-07 6.7742072e-07 1.5760611e-07
1.1503333e+01 NaN 1.3948976e-08 1.0785012e-09 1.2628897e-09 -3.7388121e-11 1.2745598e-09 NaN 7.9721224e-06 5.9642709e-07 2.0057261e-07 6.7724199e-07 1.5782818e-07
1.1506944e+01 NaN 1.3299006e-08 1.2373659e-09 4.6689387e-10 -1.6124262e-09 7.7535221e-10 NaN 7.9753759e-06 5.9662781e-07 2.0072042e-07 6.7715347e-07 1.5804208e-07
1.1510556e+01 NaN 1.3865978e-08 6.1544723e-10 8.9747327e-10 7.9525352e-10 1.1990462e-09 NaN 7.9787622e-06 5.9677398e-07 2.0081989e-07 6.7726815e-07 1.5834146e-07
1.1514444e+01 NaN 1.2388232e-08 6.3742873e-10 -4.4871453e-11 1.8771192e-10 1.3670747e-09 NaN 7.9819239e-06 5.9695118e-07 2.0078761e-07 6.7731433e-07 1.5844847e-07
1.1518056e+01 NaN 1.4010254e-08 9.9829607e-10 -2.5312402e-10 2.3860448e-10 -3.7923899e-10 NaN 7.9852605e-06 5.9716558e-07 2.0078073e-07 6.7734887e-07 1.5861938e-07
1.1521667e+01 NaN 1.3848442e-08 9.8083668e-10 1.8967601e-10 8.0170008e-11 1.9568508e-09 NaN 7.9885808e-06 5.9742182e-07 2.0079742e-07 6.7751073e-07 1.5934206e-07
1.1525278e+01 NaN 1.3874532e-08 1.3843753e-09 -3.5686825e-11 1.4139916e-09 4.7140066e-09 NaN 7.9919622e-06 5.9781171e-07 2.0085275e-07 6.7774491e-07 1.5980039e-07
1.1529167e+01 NaN 1.2341418e-08 1.9575318e-09 5.0994818e-10 5.9322749e-10 -7.8544728e-10 NaN 7.9950295e-06 5.9798133e-07 2.0102692e-07 6.7792087e-07 1.5963035e-07
1.1532778e+01 NaN 1.3269084e-08 -3.9173250e-10 1.0978296e-09 1.0310371e-09 -7.8408742e-10 NaN 7.9981787e-06 5.9804970e-07 2.0125435e-07 6.7804204e-07 1.5984007e-07
1.1536389e+01 NaN 1.3024387e-08 1.0228147e-09 1.0014862e-09 8.7415084e-11 2.7198880e-09 NaN 8.0013271e-06 5.9831840e-07 2.0135146e-07 6.7796592e-07 1.6029448e-07
1.1540000e+01 NaN 1.3263348e-08 1.4574926e-09 -1.0509895e-10 -7.8997735e-10 1.4746702e-09 NaN 8.0048714e-06 5.9865809e-07 2.0138550e-07 6.7791883e-07 1.6051263e-07
1.1543889e+01 NaN 1.4215870e-08 1.4541041e-09 3.9689624e-10 3.8631034e-10 3.9518493e-10 NaN 8.0096928e-06 5.9900345e-07 2.0158731e-07 6.7803448e-07 1.6066345e-07
1.1549167e+01 NaN 1.3327268e-08 7.2712487e-10 8.7769530e-10 3.4408022e-10 5.5739846e-10 NaN 8.0132584e-06 5.9922430e-07 2.0167716e-07 6.7817848e-07 1.6079471e-07
1.1553056e+01 NaN 1.4317437e-08 1.1658489e-09 -1.0755793e-10 8.9026681e-10 5.6763488e-10 NaN 8.0165128e-06 5.9942661e-07 2.0174219e-07 6.7831488e-07 1.6080083e-07
1.1556667e+01 NaN 1.2854731e-08 7.0168924e-10 7.0784821e-10 3.6879797e-10 -5.1115135e-10 NaN 8.0195932e-06 5.9960524e-07 2.0192450e-07 6.7845272e-07 1.6100591e-07
1.1560278e+01 NaN 1.2864755e-08 9.4722043e-10 9.7502670e-10 9.0353516e-10 2.4042453e-09 NaN 8.0229222e-06 5.9974515e-07 2.0212185e-07 6.7854935e-07 1.6136349e-07
1.1564167e+01 NaN 1.2945358e-08 2.5197245e-10 7.1652369e-10 -7.5219788e-11 6.6076402e-10 NaN 8.0260145e-06 5.9977862e-07 2.0232522e-07 6.7876474e-07 1.6146124e-07
1.1567778e+01 NaN 1.2873550e-08 5.6983039e-11 1.1607580e-09 2.0634184e-09 2.4149877e-10 NaN 8.0291158e-06 5.9993818e-07 2.0248674e-07 6.7899929e-07 1.6152316e-07
1.1571389e+01 NaN 1.3021022e-08 1.4158612e-09 3.3018632e-10 1.0162248e-10 3.3004210e-10 NaN 8.0322856e-06 6.0022817e-07 2.0251192e-07 6.7912613e-07 1.6156819e-07
1.1575000e+01 NaN 1.3444627e-08 1.2609761e-09 -9.7795587e-11 1.0691872e-09 8.5683003e-11 NaN 8.0355059e-06 6.0049642e-07 2.0261164e-07 6.7926299e-07 1.6179517e-07
1.1578611e+01 NaN 1.3443343e-08 1.2151938e-09 1.0182771e-09 1.9414003e-10 2.0094797e-09 NaN 8.0388811e-06 6.0084381e-07 2.0287958e-07 6.7923986e-07 1.6210826e-07
1.1582500e+01 NaN 1.2724885e-08 1.7624604e-09 1.2783548e-09 -3.9234429e-10 6.7417998e-10 NaN 8.0418261e-06 6.0115933e-07 2.0297913e-07 6.7923050e-07 1.6224530e-07
1.1586111e+01 NaN 1.1864236e-08 1.1499750e-09 -3.5939718e-10 3.0590269e-10 5.9073948e-10 NaN 8.0448293e-06 6.0141882e-07 2.0300836e-07 6.7934562e-07 1.6217536e-07
1.1589722e+01 NaN 1.3210109e-08 1.2453679e-09 6.2920173e-10 7.5674344e-10 -1.2362676e-09 NaN 8.0491935e-06 6.0181130e-07 2.0307040e-07 6.7952087e-07 1.6208250e-07
1.1593611e+01 NaN 2.0626316e-08 2.1186903e-09 -9.7462866e-11 7.4545521e-10 4.4032095e-10 NaN 8.0543983e-06 6.0221688e-07 2.0314196e-07 6.7961395e-07 1.6222339e-07
1.1597222e+01 NaN 2.2830490e-08 1.6251355e-09 7.5805723e-10 1.1369162e-10 8.6016773e-10 NaN 8.0594292e-06 6.0268320e-07 2.0330532e-07 6.7962668e-07 1.6222923e-07
1.1600833e+01 NaN 1.9174580e-08 2.6794107e-09 7.4991515e-10 3.7926159e-12 -8.0622362e-10 NaN 8.0663100e-06 6.0335259e-07 2.0340032e-07 6.7969837e-07 1.6230863e-07
1.1606389e+01 NaN 1.8168583e-08 1.3369186e-09 -1.7992688e-10 4.2634690e-10 1.2826170e-09 NaN 8.0707450e-06 6.0364968e-07 2.0341265e-07 6.7979775e-07 1.6255064e-07
1.1610000e+01 NaN 1.8861600e-08 1.4053988e-09 2.9375144e-10 4.9099794e-10 9.5130184e-10 NaN 8.0750117e-06 6.0387060e-07 2.0363435e-07 6.7980498e-07 1.6283737e-07
1.1613611e+01 NaN 1.6762664e-08 6.3388785e-10 1.7527121e-09 -4.2419831e-10 1.6954459e-09 NaN 8.0794235e-06 6.0405849e-07 2.0402702e-07 6.7978767e-07 1.6313691e-07
1.1617500e+01 NaN 1.7441895e-08 9.7657079e-10 1.6130047e-09 2.7578475e-10 8.7204834e-10 NaN 8.0836117e-06 6.0429149e-07 2.0442215e-07 6.7987080e-07 1.6315411e-07
1.1621111e+01 NaN 1.7527750e-08 1.1742184e-09 2.0343495e-09 4.9157196e-10 -7.1334052e-10 NaN 8.0876968e-06 6.0444846e-07 2.0476459e-07 6.7998617e-07 1.6308161e-07
1.1624722e+01 NaN 1.6580040e-08 2.7476735e-10 1.1266267e-09 5.7343246e-10 4.4110885e-11 NaN 8.0916403e-06 6.0449244e-07 2.0494370e-07 6.8009546e-07 1.6313647e-07
1.1628333e+01 NaN 1.6346073e-08 1.3123076e-10 5.2673900e-10 4.3534909e-10 4.6235991e-10 NaN 8.0955170e-06 6.0460525e-07 2.0509034e-07 6.8009871e-07 1.6321842e-07
1.1631944e+01 NaN 1.6022546e-08 9.1003019e-10 8.2678759e-10 -4.0536622e-10 2.9402793e-10 NaN 8.0995070e-06 6.0487457e-07 2.0514027e-07 6.7998618e-07 1.6328767e-07
1.1635833e+01 NaN 1.4912174e-08 1.3984421e-09 -3.9876915e-10 -5.5911897e-10 2.9960947e-10 NaN 8.1031729e-06 6.0510646e-07 2.0516071e-07 6.7994437e-07 1.6363262e-07
1.1639444e+01 NaN 1.5696030e-08 7.4212696e-10 5.8739999e-10 1.7313416e-10 2.8845344e-09 NaN 8.1068750e-06 6.0540415e-07 2.0532282e-07 6.7994816e-07 1.6408615e-07
1.1643056e+01 NaN 1.5214527e-08 2.0057283e-09 9.0904143e-10 -1.3814805e-10 1.3019002e-09 NaN 8.1105178e-06 6.0575496e-07 2.0553922e-07 6.7988031e-07 1.6426929e-07
1.1646667e+01 NaN 1.5200295e-08 1.2325691e-09 1.0884557e-09 -4.8814511e-10 3.8862837e-10 NaN 8.1145406e-06 6.0602171e-07 2.0570206e-07 6.7986124e-07 1.6439954e-07
1.1650556e+01 NaN 1.5989162e-08 1.0538357e-09 3.0736801e-10 3.2469080e-10 7.2776015e-10 NaN 8.1183356e-06 6.0618720e-07 2.0585920e-07 6.8000295e-07 1.6453933e-07
1.1654167e+01 NaN 1.5696209e-08 4.7376981e-10 1.1431248e-09 9.8343558e-10 5.6257421e-10 NaN 8.1220269e-06 6.0637364e-07 2.0595324e-07 6.8010341e-07 1.6485164e-07
1.1657778e+01 NaN 1.5124898e-08 1.2471565e-09 -2.7503244e-10 -5.6131249e-11 2.3203516e-09 NaN 8.1257510e-06 6.0663685e-07 2.0594211e-07 6.8009875e-07 1.6497532e-07
1.1661389e+01 NaN 1.5968868e-08 1.1825141e-09 1.7227139e-10 1.3064782e-11 -1.1787244e-09 NaN 8.1315742e-06 6.0712461e-07 2.0611087e-07 6.8008415e-07 1.6495801e-07
1.1666944e+01 NaN 1.5634300e-08 1.7440372e-09 8.4031120e-10 -1.0061076e-10 1.0748716e-09 NaN 8.1352187e-06 6.0747925e-07 2.0640605e-07 6.7995174e-07 1.6510998e-07
1.1670556e+01 NaN 1.4794998e-08 1.5295989e-09 1.8843802e-09 -1.1216971e-09 3.2791369e-10 NaN 8.1390049e-06 6.0785501e-07 2.0665846e-07 6.7982105e-07 1.6523514e-07
1.1674444e+01 NaN 1.4560316e-08 1.6912149e-09 2.7912695e-10 1.4972127e-12 7.4486484e-10 NaN 8.1426610e-06 6.0824940e-07 2.0670219e-07 6.7977668e-07 1.6538824e-07
1.1678056e+01 NaN 1.5965662e-08 1.9492898e-09 1.2452345e-10 -4.1102261e-10 6.6837716e-10 NaN 8.1462367e-06 6.0858879e-07 2.0680398e-07 6.7976151e-07 1.6531620e-07
1.1681667e+01 NaN 1.3889297e-08 1.1835448e-09 8.1507298e-10 2.7094436e-10 -1.3332992e-09 NaN 8.1498173e-06 6.0881850e-07 2.0681717e-07 6.7977142e-07 1.6523554e-07
1.1685278e+01 NaN 1.6006496e-08 9.3682918e-10 -6.9331716e-10 -1.7944922e-10 5.8866769e-10 NaN 8.1540419e-06 6.0907494e-07 2.0674074e-07 6.7978165e-07 1.6513060e-07
1.1689167e+01 NaN 1.6747661e-08 1.2612450e-09 3.8201216e-11 2.6717010e-10 -1.4880941e-09 NaN 8.1578566e-06 6.0920962e-07 2.0681862e-07 6.7972730e-07 1.6502422e-07
1.1692778e+01 NaN 1.5102310e-08 -1.8035956e-11 6.8069441e-10 -7.6891433e-10 5.0610981e-10 NaN 8.1615832e-06 6.0933362e-07 2.0701696e-07 6.7957030e-07 1.6520729e-07
1.1696389e+01 NaN 1.6013027e-08 1.1626172e-09 1.1501543e-09 -6.8034205e-10 1.1837778e-09 NaN 8.1653032e-06 6.0958456e-07 2.0708900e-07 6.7942582e-07 1.6538218e-07
1.1700000e+01 NaN 1.5047124e-08 1.1537592e-09 -4.8513077e-10 -6.5327589e-10 4.3057299e-10 NaN 8.1689487e-06 6.0971890e-07 2.0707790e-07 6.7920461e-07 1.6566588e-07
1.1703611e+01 NaN 1.5390890e-08 8.6299093e-11 3.8267237e-10 -1.3886985e-09 2.1881679e-09 NaN 8.1728549e-06 6.0996327e-07 2.0712085e-07 6.7906299e-07 1.6600184e-07
1.1707500e+01 NaN 1.4894009e-08 2.0082725e-09 -1.4566771e-11 1.7488721e-10 6.9152014e-10 NaN 8.1763973e-06 6.1029254e-07 2.0709905e-07 6.7909009e-07 1.6611542e-07
1.1711111e+01 NaN 1.4682898e-08 1.0312008e-09 -1.8665719e-10 7.5242714e-11 3.5690457e-10 NaN 8.1798410e-06 6.1054144e-07 2.0718068e-07 6.7913003e-07 1.6622934e-07
1.1714722e+01 NaN 1.4069567e-08 1.2662796e-09 9.4014605e-10 2.9339666e-10 6.9464178e-10 NaN 8.1835245e-06 6.1093599e-07 2.0733283e-07 6.7915206e-07 1.6640810e-07
1.1718333e+01 NaN 1.6686021e-08 2.3757143e-09 4.6433035e-10 -8.9996512e-11 9.5552383e-10 NaN 8.1877138e-06 6.1149348e-07 2.0747962e-07 6.7912161e-07 1.6655304e-07
1.1722222e+01 NaN 1.5794086e-08 2.4028365e-09 7.9385652e-10 -1.7103864e-10 2.8676650e-10 NaN 8.1931054e-06 6.1210114e-07 2.0766599e-07 6.7898765e-07 1.6674574e-07
1.1727778e+01 NaN 1.3466471e-08 1.2431167e-09 3.2439816e-10 -6.3269601e-10 8.6945827e-10 NaN 8.1965776e-06 6.1233068e-07 2.0782234e-07 6.7891062e-07 1.6695289e-07
1.1731389e+01 NaN 1.5525150e-08 8.7572835e-10 1.1188143e-09 -7.8357925e-11 1.0426606e-09 NaN 8.2001643e-06 6.1255344e-07 2.0805673e-07 6.7900507e-07 1.6721556e-07
1.1735000e+01 NaN 1.4421242e-08 1.1804774e-09 1.0447640e-09 9.5014370e-10 1.3820004e-09 NaN 8.2036745e-06 6.1287110e-07 2.0824564e-07 6.7907078e-07 1.6734398e-07
1.1738611e+01 NaN 1.4887489e-08 1.7517918e-09 6.9903801e-10 -3.4353049e-10 -1.9660801e-10 NaN 8.2073920e-06 6.1309758e-07 2.0856305e-07 6.7908229e-07 1.6721978e-07
1.1742500e+01 NaN 1.3933762e-08 1.8941655e-10 2.0216399e-09 4.4213641e-10 -8.6797674e-10 NaN 8.2108089e-06 6.1316438e-07 2.0885472e-07 6.7905889e-07 1.6724908e-07
1.1746111e+01 NaN 1.4596121e-08 4.2722177e-10 6.7068619e-10 -6.5813484e-10 1.1384831e-09 NaN 8.2142982e-06 6.1344475e-07 2.0909554e-07 6.7905951e-07 1.6741542e-07
1.1749722e+01 NaN 1.4537552e-08 2.1608289e-09 1.5522643e-09 6.6384517e-10 3.9692767e-10 NaN 8.2180227e-06 6.1379980e-07 2.0938532e-07 6.7928772e-07 1.6747799e-07
1.1753611e+01 NaN 1.4338645e-08 8.8246885e-10 9.3158382e-10 1.2923187e-09 1.3943464e-10 NaN 8.2214491e-06 6.1405644e-07 2.0970807e-07 6.7934900e-07 1.6750910e-07
1.1757222e+01 NaN 1.4270032e-08 1.4865020e-09 2.0475740e-09 -7.2669362e-10 1.4766863e-10 NaN 8.2248226e-06 6.1430241e-07 2.1020411e-07 6.7922174e-07 1.6759566e-07
1.1760833e+01 NaN 1.3896418e-08 7.8395963e-10 2.5312966e-09 -4.4800336e-10 6.5136896e-10 NaN 8.2281989e-06 6.1462564e-07 2.1050895e-07 6.7910198e-07 1.6770999e-07
1.1764444e+01 NaN 1.4293840e-08 2.1997402e-09 2.8258814e-10 -6.5746282e-10 4.0403268e-10 NaN 8.2317850e-06 6.1510880e-07 2.1067506e-07 6.7903352e-07 1.6765910e-07
1.1768333e+01 NaN 1.3508991e-08 1.9416293e-09 1.1412075e-09 7.0622896e-11 -8.4024427e-10 NaN 8.2350129e-06 6.1540043e-07 2.1089900e-07 6.7910811e-07 1.6772077e-07
1.1771944e+01 NaN 1.3442534e-08 7.5030132e-10 9.2599669e-10 6.1787671e-10 1.4094794e-09 NaN 8.2382375e-06 6.1553553e-07 2.1097727e-07 6.7896170e-07 1.6770079e-07
1.1775556e+01 NaN 1.3481342e-08 4.9677360e-10 -2.0355842e-10 -1.9693454e-09 -1.5938726e-09 NaN 8.2414750e-06 6.1572116e-07 2.1099372e-07 6.7877961e-07 1.6750103e-07
1.1779167e+01 NaN 1.3549416e-08 1.2167657e-09 3.5545076e-10 2.8853825e-10 -2.5010662e-10 NaN 8.2464027e-06 6.1600697e-07 2.1099433e-07 6.7879338e-07 1.6726566e-07
1.1784722e+01 NaN 1.3194107e-08 4.9811577e-10 -3.5182954e-10 -2.0590555e-10 -1.1621086e-09 NaN 8.2494862e-06 6.1619463e-07 2.1105279e-07 6.7873412e-07 1.6716724e-07
1.1788333e+01 NaN 1.2551375e-08 1.2340606e-09 8.9147969e-10 -3.4114135e-10 2.5357644e-10 NaN 8.2528605e-06 6.1649714e-07 2.1122178e-07 6.7855178e-07 1.6717799e-07
1.1792222e+01 NaN 1.3609951e-08 1.3589316e-09 5.5701891e-10 -1.2217594e-09 -1.6142454e-10 NaN 8.2561056e-06 6.1670355e-07 2.1134014e-07 6.7835295e-07 1.6713454e-07
1.1795833e+01 NaN 1.3484780e-08 5.4640874e-10 5.3551955e-10 -6.1357413e-10 -2.3965000e-10 NaN 8.2593455e-06 6.1683153e-07 2.1136635e-07 6.7834094e-07 1.6721825e-07
1.1799444e+01 NaN 1.3566713e-08 6.3493929e-10 -2.9360335e-10 5.0269668e-10 1.0123947e-09 NaN 8.2624338e-06 6.1712666e-07 2.1134227e-07 6.7830389e-07 1.6730201e-07
1.1803056e+01 NaN 1.2218108e-08 2.0893441e-09 7.1374458e-11 -8.4466289e-10 -2.3922936e-10 NaN 8.2656481e-06 6.1745037e-07 2.1138159e-07 6.7837553e-07 1.6726687e-07
1.1806944e+01 NaN 1.2702981e-08 6.8528894e-10 2.6559951e-10 1.4586719e-09 -6.1944617e-11 NaN 8.2685434e-06 6.1768983e-07 2.1146813e-07 6.7843875e-07 1.6732603e-07
1.1810556e+01 NaN 1.1471342e-08 1.5251131e-09 5.3329970e-10 -8.7506266e-10 6.0800337e-10 NaN 8.2714443e-06 6.1794656e-07 2.1172456e-07 6.7845583e-07 1.6737639e-07
1.1814167e+01 NaN 1.2749492e-08 8.4465188e-10 1.8337304e-09 1.0326964e-09 -1.4314591e-10 NaN 8.2744207e-06 6.1809813e-07 2.1197704e-07 6.7841017e-07 1.6730973e-07
1.1817778e+01 NaN 1.2101138e-08 5.5450194e-10 4.9682862e-10 -1.4541311e-09 -4.7214943e-10 NaN 8.2776487e-06 6.1831470e-07 2.1210536e-07 6.7820373e-07 1.6720965e-07
1.1821667e+01 NaN 1.2926243e-08 1.3017979e-09 6.0306748e-10 -3.1535127e-10 -3.8567360e-10 NaN 8.2806279e-06 6.1864365e-07 2.1219672e-07 6.7821969e-07 1.6723429e-07
1.1825278e+01 NaN 1.1948426e-08 1.7347125e-09 2.4030312e-10 4.6259884e-10 6.1308595e-10 NaN 8.2835737e-06 6.1883524e-07 2.1239173e-07 6.7817426e-07 1.6737670e-07
1.1828889e+01 NaN 1.2646722e-08 3.3749268e-11 1.5597060e-09 -8.8191169e-10 7.0151447e-10 NaN 8.2863604e-06 6.1897621e-07 2.1255592e-07 6.7813407e-07 1.6749267e-07
1.1832500e+01 NaN 1.0621150e-08 1.2675694e-09 -4.4081217e-11 5.1089451e-10 3.6895706e-10 NaN 8.2892215e-06 6.1925133e-07 2.1260985e-07 6.7821671e-07 1.6752130e-07
1.1836389e+01 NaN 1.1560785e-08 1.0905328e-09 5.0631773e-10 1.9747286e-10 -1.2358747e-10 NaN 8.2920305e-06 6.1952784e-07 2.1271647e-07 6.7824912e-07 1.6730566e-07
1.1840000e+01 NaN 1.1893300e-08 1.4618983e-09 4.7790127e-10 1.0165507e-10 -1.8669391e-09 NaN 8.2965365e-06 6.2012208e-07 2.1278344e-07 6.7836999e-07 1.6685044e-07
1.1845556e+01 NaN 1.2561237e-08 2.1035443e-09 -7.6076313e-11 6.2356508e-10 -8.6436020e-10 NaN 8.2994994e-06 6.2040751e-07 2.1288524e-07 6.7837656e-07 1.6678964e-07
1.1849167e+01 NaN 1.2177163e-08 5.3121007e-10 1.0157896e-09 -5.6290123e-10 3.0315550e-10 NaN 8.3024116e-06 6.2059178e-07 2.1304904e-07 6.7836350e-07 1.6711763e-07
1.1852778e+01 NaN 1.2138077e-08 1.1696978e-09 4.9620582e-10 4.4238302e-10 2.7244173e-09 NaN 8.3055524e-06 6.2078220e-07 2.1319150e-07 6.7851229e-07 1.6735605e-07
1.1856389e+01 NaN 1.4085632e-08 5.8806129e-10 8.1879013e-10 9.3106795e-10 -5.2362776e-10 NaN 8.3088283e-06 6.2093316e-07 2.1335512e-07 6.7863064e-07 1.6747721e-07
1.1860278e+01 NaN 1.1313038e-08 7.0584428e-10 5.8364640e-10 8.3340702e-11 1.5621252e-09 NaN 8.3116853e-06 6.2109041e-07 2.1358876e-07 6.7866370e-07 1.6775313e-07
1.1863889e+01 NaN 1.2540965e-08 7.4573163e-10 1.5730459e-09 2.2184138e-10 9.8487118e-10 NaN 8.3146694e-06 6.2126347e-07 2.1391677e-07 6.7877066e-07 1.6795690e-07
1.1867500e+01 NaN 1.2374723e-08 8.5173583e-10 1.4547446e-09 7.6550109e-10 8.9602835e-10 NaN 8.3176663e-06 6.2154108e-07 2.1416742e-07 6.7872654e-07 1.6824434e-07
1.1871389e+01 NaN 1.0860309e-08 1.5278073e-09 6.9367141e-10 -1.1436872e-09 1.5677379e-09 NaN 8.3203809e-06 6.2179174e-07 2.1433161e-07 6.7847416e-07 1.6845802e-07
1.1875000e+01 NaN 1.1805161e-08 7.8599118e-10 8.2194980e-10 -1.1860266e-09 4.0476297e-10 NaN 8.3232577e-06 6.2186531e-07 2.1453765e-07 6.7834241e-07 1.6848288e-07
1.1878611e+01 NaN 1.2214171e-08 -1.0692116e-10 1.0799457e-09 -3.0127634e-11 -1.7533794e-10 NaN 8.3260529e-06 6.2197901e-07 2.1476495e-07 6.7835538e-07 1.6841837e-07
1.1882222e+01 NaN 1.1124784e-08 1.1564455e-09 1.0181955e-09 1.4993824e-10 -4.2009799e-10 NaN 8.3289505e-06 6.2220840e-07 2.1478314e-07 6.7844224e-07 1.6836939e-07
1.1886111e+01 NaN 1.1340377e-08 8.0974543e-10 -8.6229519e-10 5.9453496e-10 2.6145549e-13 NaN 8.3316896e-06 6.2242678e-07 2.1465052e-07 6.7851587e-07 1.6846851e-07
1.1889722e+01 NaN 1.1529392e-08 1.2060752e-09 -3.6190051e-10 8.5133966e-11 9.1465641e-10 NaN 8.3343768e-06 6.2259973e-07 2.1466535e-07 6.7859095e-07 1.6876667e-07
1.1893333e+01 NaN 1.0907654e-08 3.9043170e-10 4.9885199e-10 6.0788628e-10 1.8375858e-09 NaN 8.3370074e-06 6.2262586e-07 2.1487190e-07 6.7874271e-07 1.6906642e-07
1.1896944e+01 NaN 1.1056352e-08 -1.4928765e-10 1.4077557e-09 7.9295739e-10 9.2934847e-10 NaN 8.3414806e-06 6.2270131e-07 2.1514842e-07 6.7877748e-07 1.6941971e-07
1.1902778e+01 NaN 1.2063927e-08 5.8044502e-10 1.7234893e-10 -5.9425361e-10 1.0894556e-09 NaN 8.3442946e-06 6.2294339e-07 2.1516019e-07 6.7868684e-07 1.6958448e-07
1.1906389e+01 NaN 1.1431830e-08 1.6541595e-09 -6.3712541e-11 -2.4239889e-10 4.3149772e-10 NaN 8.3471745e-06 6.2327662e-07 2.1514356e-07 6.7880607e-07 1.6940716e-07
1.1910000e+01 NaN 1.2613358e-08 1.4218443e-09 -8.9786450e-11 1.3429544e-09 -2.0682761e-09 NaN 8.3500477e-06 6.2352087e-07 2.1519256e-07 6.7895517e-07 1.6923885e-07
1.1913611e+01 NaN 1.1376759e-08 8.3277010e-10 5.4212394e-10 3.3376872e-11 5.1460738e-10 NaN 8.3528525e-06 6.2373246e-07 2.1533412e-07 6.7888341e-07 1.6936017e-07
1.1917222e+01 NaN 1.2041793e-08 1.1203602e-09 7.6453617e-10 -6.9581680e-10 6.0524063e-10 NaN 8.3559795e-06 6.2406130e-07 2.1565535e-07 6.7892799e-07 1.6936589e-07
1.1921111e+01 NaN 1.2201423e-08 1.6982496e-09 1.9888867e-09 1.0779408e-09 -5.5619675e-10 NaN 8.3588559e-06 6.2436415e-07 2.1600611e-07 6.7899623e-07 1.6923714e-07
1.1924722e+01 NaN 1.1815139e-08 1.0973200e-09 1.2489252e-09 -4.4800537e-10 -6.3225304e-10 NaN 8.3616933e-06 6.2457376e-07 2.1624962e-07 6.7891800e-07 1.6921731e-07
1.1928333e+01 NaN 1.1875181e-08 8.3747883e-10 9.9885378e-10 -2.7409656e-10 4.4925883e-10 NaN 8.3645240e-06 6.2472972e-07 2.1641535e-07 6.7890388e-07 1.6933283e-07
1.1931944e+01 NaN 1.1759588e-08 6.0219257e-10 5.3094208e-10 1.4369094e-10 6.1700722e-10 NaN 8.3675330e-06 6.2489683e-07 2.1655883e-07 6.7896403e-07 1.6924404e-07
1.1935833e+01 NaN 1.1569719e-08 8.3015197e-10 6.9891904e-10 3.7195124e-10 -1.3780516e-09 NaN 8.3702332e-06 6.2501858e-07 2.1665444e-07 6.7904033e-07 1.6908055e-07
1.1939444e+01 NaN 1.0975210e-08 2.9365721e-10 1.8355852e-10 3.3228568e-10 -1.3105962e-10 NaN 8.3728712e-06 6.2518394e-07 2.1669974e-07 6.7905632e-07 1.6904437e-07
1.1943056e+01 NaN 1.1051015e-08 1.2327747e-09 2.3465163e-10 -1.8464836e-10 -2.0288818e-10 NaN 8.3755776e-06 6.2539013e-07 2.1681972e-07 6.7908726e-07 1.6930753e-07
1.1946667e+01 NaN 1.1545896e-08 6.7053667e-10 8.7288188e-10 4.7027559e-10 2.6320040e-09 NaN 8.3785863e-06 6.2550306e-07 2.1692089e-07 6.7918300e-07 1.6978624e-07
1.1950556e+01 NaN 1.1780417e-08 2.9740830e-10 -5.7562160e-12 3.5029009e-10 1.4712392e-09 NaN 8.3813640e-06 6.2573265e-07 2.1706119e-07 6.7925624e-07 1.7003284e-07
1.1954167e+01 NaN 1.1411760e-08 1.8219013e-09 1.3008467e-09 3.2582287e-10 8.0512467e-10 NaN 8.3841158e-06 6.2600781e-07 2.1724755e-07 6.7928356e-07 1.7022541e-07
1.1957778e+01 NaN 1.1564275e-08 7.1807132e-10 4.1936323e-10 -7.3648483e-11 9.7238094e-10 NaN 8.3882220e-06 6.2633299e-07 2.1733604e-07 6.7927010e-07 1.7045321e-07
1.1963333e+01 NaN 1.0720851e-08 1.2329835e-09 1.1161994e-10 -7.0872194e-12 3.9442700e-10 NaN 8.3908855e-06 6.2658125e-07 2.1737213e-07 6.7915718e-07 1.7057470e-07
1.1966944e+01 NaN 1.1517592e-08 1.0586357e-09 2.2149285e-10 -1.0353074e-09 7.2701384e-10 NaN 8.3939120e-06 6.2691406e-07 2.1748956e-07 6.7914114e-07 1.7063830e-07
1.1970833e+01 NaN 1.1947321e-08 1.7940225e-09 7.8506843e-10 8.9783958e-10 -1.8186666e-10 NaN 8.3967836e-06 6.2720465e-07 2.1766926e-07 6.7923877e-07 1.7047299e-07
1.1974444e+01 NaN 1.2029070e-08 8.8839984e-10 8.7364525e-10 3.3486035e-12 -1.3440540e-09 NaN 8.3997158e-06 6.2746349e-07 2.1783242e-07 6.7932947e-07 1.7043416e-07
1.1978056e+01 NaN 1.2453066e-08 1.5008448e-09 6.3246336e-10 8.3388575e-10 9.8560738e-10 NaN 8.4026114e-06 6.2772114e-07 2.1795627e-07 6.7948961e-07 1.7067517e-07
1.1981667e+01 NaN 1.1723253e-08 8.7746295e-10 5.1078027e-10 6.4437173e-10 1.2391302e-09 NaN 8.4055781e-06 6.2795240e-07 2.1807463e-07 6.7946389e-07 1.7096471e-07
1.1985556e+01 NaN 1.1277593e-08 1.1048150e-09 5.0372225e-10 -8.6487792e-10 1.2426099e-09 NaN 8.4082752e-06 6.2817586e-07 2.1825998e-07 6.7931984e-07 1.7104495e-07
1.1989167e+01 NaN 1.1242069e-08 9.5782082e-10 1.2072502e-09 -4.6475583e-10 -5.0195151e-10 NaN 8.4110376e-06 6.2839415e-07 2.1838394e-07 6.7930614e-07 1.7105395e-07
1.1992778e+01 NaN 1.1822172e-08 1.0572274e-09 -6.3027800e-11 3.3821651e-10 5.8501949e-10 NaN 8.4138952e-06 6.2846756e-07 2.1847013e-07 6.7934425e-07 1.7104559e-07
1.1996389e+01 NaN 1.2037207e-08 -3.7959934e-10 8.5863452e-10 1.3636417e-11 -6.6211218e-10 NaN 8.4168098e-06 6.2860337e-07 2.1870443e-07 6.7924301e-07 1.7094942e-07
1.2000278e+01 NaN 1.0559838e-08 1.5436824e-09 1.1496593e-09 -8.8142089e-10 -1.6219601e-10 NaN 8.4194410e-06 6.2891089e-07 2.1886666e-07 6.7902921e-07 1.7096920e-07
1.2003889e+01 NaN 1.1409495e-08 1.2949109e-09 3.4783439e-10 -1.0921511e-09 3.4476556e-10 NaN 8.4221514e-06 6.2907244e-07 2.1895430e-07 6.7897110e-07 1.7108919e-07
1.2007500e+01 NaN 1.1220868e-08 1.9635297e-10 4.6113898e-10 5.5576488e-10 7.6279763e-10 NaN 8.4247777e-06 6.2919532e-07 2.1905176e-07 6.7909673e-07 1.7139957e-07
1.2011111e+01 NaN 1.0707115e-08 9.3792246e-10 4.3843685e-10 6.0388999e-10 2.1022415e-09 NaN 8.4276813e-06 6.2943355e-07 2.1916865e-07 6.7904980e-07 1.7157849e-07
1.2015000e+01 NaN 1.1804357e-08 1.1040682e-09 5.6352707e-10 -1.0061053e-09 -5.6862776e-10 NaN 8.4304892e-06 6.2977864e-07 2.1930131e-07 6.7903319e-07 1.7169141e-07
1.2018611e+01 NaN 1.1640121e-08 2.0813470e-09 6.6099584e-10 8.5273841e-10 1.6109592e-09 NaN 8.4347327e-06 6.3023736e-07 2.1942459e-07 6.7921313e-07 1.7185281e-07
1.2024167e+01 NaN 1.1390169e-08 6.7095948e-10 7.8709544e-11 2.2690227e-10 -6.4256350e-10 NaN 8.4374090e-06 6.3053449e-07 2.1941498e-07 6.7922897e-07 1.7184032e-07
1.2027778e+01 NaN 1.0955416e-08 2.0718202e-09 -1.6739281e-10 -8.0729339e-11 5.2733093e-10 NaN 8.4401660e-06 6.3083261e-07 2.1945495e-07 6.7916720e-07 1.7200919e-07
1.2031389e+01 NaN 1.2063283e-08 6.8003895e-10 5.3626884e-10 -4.8938664e-10 1.0314436e-09 NaN 8.4428609e-06 6.3106671e-07 2.1958114e-07 6.7916015e-07 1.7207912e-07
1.2035000e+01 NaN 1.0437865e-08 1.4808505e-09 6.2858300e-10 4.2426478e-10 -3.8594220e-10 NaN 8.4456511e-06 6.3123326e-07 2.1962570e-07 6.7916061e-07 1.7203868e-07
1.2038889e+01 NaN 1.1194586e-08 -5.3268000e-11 -2.4664178e-10 -4.2030247e-10 3.9300980e-11 NaN 8.4483123e-06 6.3148430e-07 2.1975639e-07 6.7917214e-07 1.7196618e-07
1.2042500e+01 NaN 1.1024869e-08 2.3705522e-09 1.4530412e-09 5.2672183e-10 -7.0848602e-10 NaN 8.4510474e-06 6.3189361e-07 2.1997101e-07 6.7932644e-07 1.7183011e-07
1.2046111e+01 NaN 1.1811966e-08 1.4077013e-09 5.2806459e-10 8.9756831e-10 -5.4756642e-10 NaN 8.4537445e-06 6.3216199e-07 2.2004291e-07 6.7930320e-07 1.7163147e-07
1.2049722e+01 NaN 1.0707121e-08 1.0697087e-09 1.3564358e-10 -1.1120696e-09 -1.2860815e-09 NaN 8.4562404e-06 6.3241740e-07 2.2005966e-07 6.7924196e-07 1.7157876e-07
1.2053333e+01 NaN 1.0132680e-08 1.2878838e-09 1.8901439e-11 5.4678539e-10 7.9953215e-10 NaN 8.4589010e-06 6.3265565e-07 2.2006694e-07 6.7917901e-07 1.7164885e-07
1.2057222e+01 NaN 1.0494895e-08 7.5422973e-10 4.3562911e-11 -1.0863868e-09 -1.9871931e-10 NaN 8.4613649e-06 6.3276415e-07 2.2016276e-07 6.7910976e-07 1.7185025e-07
1.2060833e+01 NaN 1.0077468e-08 2.4734275e-10 8.4092170e-10 4.4717896e-10 2.0577680e-09 NaN 8.4638329e-06 6.3295027e-07 2.2029035e-07 6.7900151e-07 1.7192562e-07
1.2064444e+01 NaN 1.0528811e-08 1.4706599e-09 3.3677603e-10 -1.4463670e-09 -1.3620779e-09 NaN 8.4666582e-06 6.3320574e-07 2.2037446e-07 6.7876137e-07 1.7160852e-07
1.2068333e+01 NaN 1.1375518e-08 7.1909015e-10 3.8417153e-10 -6.1197359e-10 -1.3558506e-09 NaN 8.4692653e-06 6.3339770e-07 2.2042717e-07 6.7860228e-07 1.7141407e-07
1.2071944e+01 NaN 1.0392861e-08 1.0528757e-09 1.0242183e-10 -8.5659813e-10 -4.3910645e-10 NaN 8.4718677e-06 6.3351228e-07 2.2046673e-07 6.7847461e-07 1.7135589e-07
1.2075556e+01 NaN 1.1335823e-08 4.7569328e-12 2.6273487e-10 -3.2186917e-10 -9.7911241e-11 NaN 8.4760318e-06 6.3360885e-07 2.2059211e-07 6.7830819e-07 1.7143404e-07
1.2081111e+01 NaN 1.1263310e-08 5.7469327e-10 4.8956981e-10 -6.7665026e-10 5.6680341e-10 NaN 8.4787597e-06 6.3367862e-07 2.2075880e-07 6.7824157e-07 1.7139504e-07
1.2084722e+01 NaN 1.1513117e-08 6.9306810e-11 1.0490658e-09 6.1695096e-11 -9.2678389e-10 NaN 8.4814212e-06 6.3376258e-07 2.2086398e-07 6.7832165e-07 1.7130233e-07
1.2088333e+01 NaN 1.0708832e-08 7.0573981e-10 -7.8131754e-11 6.7746155e-10 7.0929067e-11 NaN 8.4841229e-06 6.3396759e-07 2.2097090e-07 6.7830184e-07 1.7131988e-07
1.2092222e+01 NaN 1.0237507e-08 1.0514706e-09 9.9455317e-10 -8.4726503e-10 7.9497034e-11 NaN 8.4866169e-06 6.3421901e-07 2.2116659e-07 6.7812582e-07 1.7135552e-07
1.2095833e+01 NaN 1.0585861e-08 1.2692907e-09 8.1182164e-10 -7.7747649e-10 2.4949739e-10 NaN 8.4890064e-06 6.3449863e-07 2.2135141e-07 6.7813830e-07 1.7144585e-07
1.2099444e+01 NaN 9.3652340e-09 1.3118385e-09 8.9418609e-10 8.9261422e-10 5.8434135e-10 NaN 8.4916985e-06 6.3470050e-07 2.2141005e-07 6.7831591e-07 1.7146580e-07
1.2103333e+01 NaN 1.1507054e-08 4.1850725e-10 -3.9153796e-10 6.2983455e-10 -4.1331072e-10 NaN 8.4943189e-06 6.3487015e-07 2.2151744e-07 6.7845560e-07 1.7151240e-07
1.2106944e+01 NaN 1.0371396e-08 1.1474449e-09 1.3828702e-09 6.5960023e-10 8.4339341e-10 NaN 8.4970619e-06 6.3511040e-07 2.2170684e-07 6.7859864e-07 1.7147862e-07
1.2110556e+01 NaN 1.2530796e-08 1.0702604e-09 3.6539106e-10 6.6069929e-10 -1.1551807e-09 NaN 8.4997170e-06 6.3530089e-07 2.2170642e-07 6.7868775e-07 1.7127337e-07
1.2114167e+01 NaN 9.6384966e-09 6.8816413e-10 -3.6922473e-10 1.6191833e-10 -7.3938530e-10 NaN 8.5022293e-06 6.3553039e-07 2.2177561e-07 6.7860914e-07 1.7130562e-07
1.2118056e+01 NaN 9.8390283e-09 1.2789467e-09 9.6225363e-10 -8.3578297e-10 1.0157623e-09 NaN 8.5045979e-06 6.3576785e-07 2.2182023e-07 6.7847572e-07 1.7143574e-07
1.2121667e+01 NaN 9.9374810e-09 9.1301576e-10 -5.5042240e-10 -3.9570748e-10 1.8535856e-10 NaN 8.5069335e-06 6.3581153e-07 2.2181986e-07 6.7839771e-07 1.7144897e-07
1.2125278e+01 NaN 9.5635119e-09 -5.0980943e-10 5.4709483e-10 -3.2440981e-10 -6.3268258e-11 NaN 8.5093357e-06 6.3588442e-07 2.2182742e-07 6.7829229e-07 1.7143571e-07
1.2128889e+01 NaN 1.0493856e-08 1.1826055e-09 -4.7732389e-10 -6.4875199e-10 -5.9075635e-11 NaN 8.5120290e-06 6.3607815e-07 2.2174537e-07 6.7824660e-07 1.7148002e-07
1.2132778e+01 NaN 1.0387465e-08 4.7796628e-10 -2.2595905e-10 2.5715224e-10 4.3885765e-10 NaN 8.5145435e-06 6.3620418e-07 2.2175408e-07 6.7823230e-07 1.7150367e-07
1.2136389e+01 NaN 1.0607096e-08 6.8538421e-10 3.0634777e-10 -3.8917752e-10 -2.2054085e-10 NaN 8.5184164e-06 6.3639813e-07 2.2188216e-07 6.7818428e-07 1.7137523e-07
1.2141944e+01 NaN 1.0411626e-08 4.7830364e-10 4.6209691e-10 1.0106690e-10 -5.5011784e-10 NaN 8.5209902e-06 6.3661240e-07 2.2195343e-07 6.7808007e-07 1.7125652e-07
1.2145556e+01 NaN 1.1077939e-08 1.4995528e-09 1.9581220e-10 -1.0629535e-09 -5.4564286e-10 NaN 8.5236427e-06 6.3678787e-07 2.2210358e-07 6.7798621e-07 1.7110279e-07
1.2149167e+01 NaN 1.1069318e-08 1.2017027e-10 1.1901710e-09 1.9654489e-10 -8.7339698e-10 NaN 8.5265264e-06 6.3686653e-07 2.2222638e-07 6.7810947e-07 1.7104482e-07
1.2153056e+01 NaN 1.1287548e-08 5.5409192e-10 -1.3761527e-10 8.5996413e-10 3.7649819e-10 NaN 8.5289333e-06 6.3699262e-07 2.2230308e-07 6.7828769e-07 1.7105429e-07
1.2156667e+01 NaN 8.8093889e-09 6.0975672e-10 8.4565754e-10 7.8511126e-10 -2.8907179e-10 NaN 8.5312458e-06 6.3706477e-07 2.2232077e-07 6.7834252e-07 1.7097405e-07
1.2160278e+01 NaN 1.0498690e-08 5.6254341e-11 -6.8234548e-10 -2.7896758e-10 -4.5161885e-10 NaN 8.5340127e-06 6.3715805e-07 2.2222779e-07 6.7829032e-07 1.7084965e-07
1.2164167e+01 NaN 1.0953299e-08 7.4333064e-10 -1.1466978e-10 -1.6847045e-10 -6.1467975e-10 NaN 8.5366183e-06 6.3723889e-07 2.2220014e-07 6.7827600e-07 1.7089717e-07
1.2167778e+01 NaN 1.0801733e-08 2.8852453e-12 -1.4050490e-10 3.6279172e-11 1.0533434e-09 NaN 8.5390720e-06 6.3727635e-07 2.2222794e-07 6.7814473e-07 1.7109833e-07
1.2171389e+01 NaN 9.6853353e-09 3.4288501e-10 3.9703756e-10 -1.2480093e-09 8.0355586e-10 NaN 8.5414662e-06 6.3748278e-07 2.2224262e-07 6.7811654e-07 1.7119194e-07
1.2175000e+01 NaN 1.0304368e-08 1.5625692e-09 -2.6151141e-10 9.8785457e-10 6.0527285e-11 NaN 8.5438826e-06 6.3764146e-07 2.2217089e-07 6.7827345e-07 1.7120545e-07
1.2178611e+01 NaN 9.8712427e-09 -9.7765781e-11 -4.0060143e-10 4.6051865e-10 6.4123511e-11 NaN 8.5464337e-06 6.3775254e-07 2.2224580e-07 6.7844519e-07 1.7103627e-07
1.2182500e+01 NaN 9.9082548e-09 1.0498312e-09 1.0426889e-09 1.0115640e-09 -1.5142191e-09 NaN 8.5487642e-06 6.3779439e-07 2.2235820e-07 6.7861750e-07 1.7066348e-07
1.2186111e+01 NaN 9.5499327e-09 -6.6353384e-10 -5.1339797e-12 5.7891738e-10 -1.9268996e-09 NaN 8.5511896e-06 6.3773477e-07 2.2245701e-07 6.7875305e-07 1.7034556e-07
1.2189722e+01 NaN 1.0700249e-08 1.1327579e-10 9.1725345e-10 6.7234135e-10 -1.0077954e-09 NaN 8.5539161e-06 6.3780511e-07 2.2263363e-07 6.7876951e-07 1.7023667e-07
1.2193611e+01 NaN 1.0438478e-08 4.8962862e-10 5.9663123e-10 -5.3128678e-10 7.4480424e-11 NaN 8.5574777e-06 6.3787335e-07 2.2275392e-07 6.7875910e-07 1.7002354e-07
1.2198889e+01 NaN 9.9080915e-09 -5.8637161e-11 1.6309388e-10 4.6559279e-10 -1.4205734e-09 NaN 8.5600087e-06 6.3797934e-07 2.2283005e-07 6.7872228e-07 1.6996449e-07
1.2202778e+01 NaN 9.7148380e-09 9.6705787e-10 4.8941442e-10 -7.8126276e-10 9.1448534e-10 NaN 8.5623646e-06 6.3828506e-07 2.2286948e-07 6.7861707e-07 1.7001857e-07
1.2206389e+01 NaN 9.9557742e-09 1.8550036e-09 -1.2543053e-10 -1.8987248e-10 -4.1536030e-10 NaN 8.5647079e-06 6.3855883e-07 2.2295264e-07 6.7867686e-07 1.6996506e-07
1.2210000e+01 NaN 9.6095181e-09 6.7210745e-10 8.9308147e-10 7.4180215e-10 -7.8513009e-11 NaN 8.5670711e-06 6.3869358e-07 2.2308981e-07 6.7888222e-07 1.7005706e-07
1.2213611e+01 NaN 1.0122357e-08 5.7176928e-10 3.7303899e-10 1.1538273e-09 9.2766916e-10 NaN 8.5697964e-06 6.3879011e-07 2.2314081e-07 6.7909910e-07 1.7039125e-07
1.2217500e+01 NaN 1.1006426e-08 2.5559187e-10 6.4116698e-11 7.0509669e-10 1.9368790e-09 NaN 8.5723751e-06 6.3897446e-07 2.2322329e-07 6.7928612e-07 1.7057578e-07
1.2221111e+01 NaN 1.0524766e-08 1.4461578e-09 6.9730244e-10 1.0213076e-09 -2.3353518e-10 NaN 8.5747965e-06 6.3916546e-07 2.2337780e-07 6.7942929e-07 1.7059728e-07
1.2224722e+01 NaN 9.6921620e-09 3.1689144e-10 7.2887622e-10 3.0020300e-10 4.3195364e-10 NaN 8.5770750e-06 6.3930501e-07 2.2360111e-07 6.7945570e-07 1.7079950e-07
1.2228333e+01 NaN 9.3319462e-09 9.7123656e-10 1.3324760e-09 -5.6349957e-11 1.4347349e-09 NaN 8.5796755e-06 6.3952623e-07 2.2388902e-07 6.7943290e-07 1.7115409e-07
1.2232222e+01 NaN 1.0829848e-08 9.2496631e-10 1.1353474e-09 -1.3914069e-10 1.6045982e-09 NaN 8.5821927e-06 6.3974405e-07 2.2398410e-07 6.7958506e-07 1.7132178e-07
1.2235833e+01 NaN 1.0187664e-08 1.0856547e-09 -2.5766863e-10 1.5437478e-09 -5.6683028e-11 NaN 8.5846037e-06 6.3997300e-07 2.2402883e-07 6.7979096e-07 1.7133731e-07
1.2239444e+01 NaN 9.9428033e-09 1.0277126e-09 6.7051991e-10 3.5687140e-10 2.0001059e-10 NaN 8.5870215e-06 6.4017390e-07 2.2420108e-07 6.7980024e-07 1.7147088e-07
1.2243056e+01 NaN 1.0244601e-08 8.2676837e-10 9.1951445e-10 -2.7128593e-10 1.0329721e-09 NaN 8.5895393e-06 6.4037920e-07 2.2435093e-07 6.7989570e-07 1.7170277e-07
1.2246944e+01 NaN 9.2758442e-09 9.3291945e-10 3.6491060e-10 1.0895165e-09 9.5467427e-10 NaN 8.5918093e-06 6.4046054e-07 2.2437605e-07 6.8007942e-07 1.7170231e-07
1.2250556e+01 NaN 9.6775035e-09 -1.8208497e-10 -1.3307055e-10 6.0635295e-10 -9.5891418e-10 NaN 8.5953306e-06 6.4055159e-07 2.2440453e-07 6.8019336e-07 1.7148031e-07
1.2256111e+01 NaN 9.4329684e-09 7.2842071e-10 3.0394702e-10 7.7312332e-11 -3.7313712e-10 NaN 8.5977696e-06 6.4073255e-07 2.2459107e-07 6.8022366e-07 1.7148138e-07
1.2259722e+01 NaN 1.0931357e-08 9.4193526e-10 1.4179435e-09 2.0238338e-10 3.8308473e-10 NaN 8.6002283e-06 6.4096195e-07 2.2473904e-07 6.8029445e-07 1.7168112e-07
1.2263333e+01 NaN 9.5971985e-09 1.1756086e-09 -5.2010422e-11 4.5109876e-10 1.4606705e-09 NaN 8.6028060e-06 6.4110159e-07 2.2482157e-07 6.8035084e-07 1.7179914e-07
1.2267222e+01 NaN 1.0387926e-08 2.1354930e-11 7.5939602e-10 3.2248096e-11 -4.4906246e-10 NaN 8.6052141e-06 6.4121939e-07 2.2506780e-07 6.8036863e-07 1.7193716e-07
1.2270833e+01 NaN 9.7187441e-09 1.0660311e-09 1.5134883e-09 1.3195941e-10 1.7230556e-09 NaN 8.6075629e-06 6.4135551e-07 2.2537638e-07 6.8038613e-07 1.7224772e-07
1.2274444e+01 NaN 9.8925458e-09 1.9040242e-10 1.3349190e-09 2.9547994e-11 1.1436247e-09 NaN 8.6100849e-06 6.4147134e-07 2.2548965e-07 6.8042374e-07 1.7252255e-07
1.2278056e+01 NaN 1.1164451e-08 8.7882921e-10 -2.8936184e-10 3.1763329e-10 1.3933289e-09 NaN 8.6126144e-06 6.4182682e-07 2.2555816e-07 6.8055978e-07 1.7259014e-07
1.2281667e+01 NaN 9.9557194e-09 2.4024770e-09 9.2181907e-10 9.3808653e-10 -7.6945142e-10 NaN 8.6152717e-06 6.4217703e-07 2.2561239e-07 6.8063620e-07 1.7239180e-07
1.2285556e+01 NaN 1.0646102e-08 5.9937655e-10 -4.5703247e-10 -2.8299776e-10 -9.3063897e-10 NaN 8.6177150e-06 6.4236391e-07 2.2564820e-07 6.8071678e-07 1.7230796e-07
1.2289167e+01 NaN 9.7544100e-09 1.1256387e-09 7.8763131e-10 1.0268057e-09 1.5672761e-10 NaN 8.6200751e-06 6.4244833e-07 2.2573137e-07 6.8088987e-07 1.7236931e-07
1.2292778e+01 NaN 9.9511296e-09 -3.4641032e-10 -1.9942258e-11 5.7086914e-10 4.0957719e-10 NaN 8.6226863e-06 6.4256113e-07 2.2587131e-07 6.8105564e-07 1.7230941e-07
1.2296667e+01 NaN 1.0293365e-08 1.3133431e-09 1.2193983e-09 8.5004894e-10 -9.2294342e-10 NaN 8.6250940e-06 6.4269503e-07 2.2607794e-07 6.8114684e-07 1.7238016e-07
1.2300278e+01 NaN 9.8094139e-09 -7.7389378e-11 6.8798872e-10 -8.2202739e-12 1.5760010e-09 NaN 8.6274175e-06 6.4284610e-07 2.2613245e-07 6.8112038e-07 1.7252368e-07
1.2303889e+01 NaN 9.5905595e-09 1.4718966e-09 -1.8481463e-10 -2.3602244e-10 -2.5116785e-10 NaN 8.6297815e-06 6.4311455e-07 2.2614669e-07 6.8126829e-07 1.7270412e-07
1.2307500e+01 NaN 1.0148109e-08 1.0060748e-09 3.1626112e-10 1.6013712e-09 1.9167163e-09 NaN 8.6323440e-06 6.4323037e-07 2.2616448e-07 6.8153935e-07 1.7282105e-07
1.2311389e+01 NaN 9.7189203e-09 -1.3287113e-11 -1.6380710e-10 7.2197442e-10 -9.1446934e-10 NaN 8.6357062e-06 6.4339322e-07 2.2607568e-07 6.8168479e-07 1.7266412e-07
1.2316667e+01 NaN 9.4882496e-09 1.0417686e-09 -3.9698708e-10 1.9658638e-10 -7.6675846e-11 NaN 8.6381332e-06 6.4347094e-07 2.2606412e-07 6.8181343e-07 1.7285061e-07
1.2320556e+01 NaN 9.3288321e-09 -3.7559329e-10 2.9783638e-10 9.0603810e-10 1.6752098e-09 NaN 8.6403796e-06 6.4352192e-07 2.2616860e-07 6.8207972e-07 1.7311528e-07
1.2324167e+01 NaN 9.4275954e-09 8.4619424e-10 6.6661457e-10 1.5520212e-09 7.6784249e-10 NaN 8.6426994e-06 6.4378724e-07 2.2631616e-07 6.8219676e-07 1.7324591e-07
1.2327778e+01 NaN 9.9411036e-09 1.6029063e-09 6.9548063e-10 -4.7159919e-10 4.3801398e-10 NaN 8.6450619e-06 6.4399004e-07 2.2649196e-07 6.8225794e-07 1.7341376e-07
1.2331389e+01 NaN 9.7842696e-09 2.6915356e-10 9.2725945e-10 1.0363739e-09 1.1113948e-09 NaN 8.6475536e-06 6.4423096e-07 2.2652346e-07 6.8246395e-07 1.7378926e-07
1.2335278e+01 NaN 9.5344482e-09 1.7958438e-09 -6.5719985e-10 7.2940143e-10 2.1071148e-09 NaN 8.6499303e-06 6.4449682e-07 2.2656988e-07 6.8251491e-07 1.7412900e-07
1.2338889e+01 NaN 1.0309110e-08 6.5823601e-10 1.0856922e-09 -2.5901025e-10 1.0290233e-09 NaN 8.6522212e-06 6.4466598e-07 2.2679683e-07 6.8254457e-07 1.7424378e-07
1.2342500e+01 NaN 8.8188675e-09 9.0328089e-10 1.0091927e-09 5.3278003e-10 3.0471370e-11 NaN 8.6547244e-06 6.4468152e-07 2.2704712e-07 6.8259576e-07 1.7437778e-07
1.2346389e+01 NaN 1.0588479e-08 -7.7013998e-10 1.1361533e-09 -9.4028226e-11 1.1181075e-09 NaN 8.6572985e-06 6.4467069e-07 2.2730551e-07 6.8264358e-07 1.7452124e-07
1.2350000e+01 NaN 1.0904210e-08 6.7023997e-10 1.2489871e-09 5.3545856e-10 2.0609160e-10 NaN 8.6597093e-06 6.4492873e-07 2.2757676e-07 6.8271177e-07 1.7462917e-07
1.2353611e+01 NaN 9.2245831e-09 1.7116231e-09 1.2548307e-09 9.3998075e-11 7.9019774e-10 NaN 8.6620786e-06 6.4514102e-07 2.2780409e-07 6.8276671e-07 1.7471940e-07
1.2357222e+01 NaN 1.0557788e-08 2.4795535e-10 8.4366247e-10 4.1313270e-10 4.2671833e-11 NaN 8.6645036e-06 6.4523986e-07 2.2796599e-07 6.8279832e-07 1.7470953e-07
1.2361111e+01 NaN 8.2433446e-09 5.9929900e-10 5.4401003e-10 -1.4218642e-10 -1.2726250e-10 NaN 8.6666610e-06 6.4534359e-07 2.2802783e-07 6.8284692e-07 1.7468308e-07
1.2364722e+01 NaN 9.7693275e-09 3.5819475e-10 2.6877327e-11 5.9083669e-10 -1.1684328e-10 NaN 8.6689501e-06 6.4535065e-07 2.2811372e-07 6.8296123e-07 1.7470301e-07
1.2368333e+01 NaN 9.3438078e-09 -2.9304313e-10 7.6587434e-10 4.6428544e-10 3.0076898e-10 NaN 8.6725311e-06 6.4529928e-07 2.2816748e-07 6.8303636e-07 1.7484532e-07
1.2373889e+01 NaN 1.0090259e-08 -1.5150712e-11 -4.4329116e-10 -1.3490554e-11 5.5312281e-10 NaN 8.6747218e-06 6.4550326e-07 2.2815220e-07 6.8299717e-07 1.7485764e-07
1.2377500e+01 NaN 8.2013267e-09 1.8980116e-09 3.0222233e-10 -3.4824265e-10 -4.3948689e-10 NaN 8.6768049e-06 6.4575619e-07 2.2817237e-07 6.8294744e-07 1.7483438e-07
1.2381111e+01 NaN 9.1909268e-09 4.3673685e-10 -1.1596757e-10 -1.1084875e-10 2.2481638e-10 NaN 8.6791422e-06 6.4588271e-07 2.2825439e-07 6.8313160e-07 1.7474141e-07
1.2385000e+01 NaN 8.9305516e-09 6.4766071e-10 8.1892398e-10 1.6893882e-09 -1.0216990e-09 NaN 8.6813292e-06 6.4611048e-07 2.2829187e-07 6.8334008e-07 1.7449321e-07
1.2388611e+01 NaN 9.3299619e-09 1.4548432e-09 -4.7291331e-10 2.3503633e-10 -1.2694006e-09 NaN 8.6836667e-06 6.4625315e-07 2.2836635e-07 6.8342475e-07 1.7436364e-07
1.2392222e+01 NaN 1.0187055e-08 -1.3781362e-10 1.1603774e-09 5.4648750e-10 7.3412477e-11 NaN 8.6858595e-06 6.4634254e-07 2.2852232e-07 6.8357317e-07 1.7436108e-07
1.2395833e+01 NaN 8.1210774e-09 9.6287112e-10 2.7939873e-10 8.2360785e-10 -9.7052327e-11 NaN 8.6880849e-06 6.4649877e-07 2.2864524e-07 6.8376927e-07 1.7441766e-07
1.2399722e+01 NaN 9.1328305e-09 3.7624561e-10 7.7420827e-10 8.5721034e-10 5.8198843e-10 NaN 8.6903622e-06 6.4670780e-07 2.2883608e-07 6.8391197e-07 1.7438108e-07
1.2403333e+01 NaN 9.8809251e-09 1.5532767e-09 9.8735760e-10 4.6006680e-10 -9.1964206e-10 NaN 8.6925614e-06 6.4698215e-07 2.2893962e-07 6.8405300e-07 1.7447118e-07
1.2406944e+01 NaN 8.4810785e-09 9.7920961e-10 -3.1590641e-11 8.4168150e-10 1.7513937e-09 NaN 8.6946040e-06 6.4725128e-07 2.2889407e-07 6.8417272e-07 1.7458011e-07
1.2410556e+01 NaN 8.5734414e-09 1.5050738e-09 -3.8883690e-10 2.6344317e-10 -7.4593273e-10 NaN 8.6966803e-06 6.4745846e-07 2.2906790e-07 6.8425795e-07 1.7447216e-07
1.2414167e+01 NaN 8.7632138e-09 4.0734763e-10 1.9933607e-09 5.2335620e-10 -2.5050193e-10 NaN 8.6991426e-06 6.4758147e-07 2.2937756e-07 6.8430679e-07 1.7440530e-07
1.2418056e+01 NaN 1.0327014e-08 6.4698307e-10 6.6090583e-10 -1.0473291e-10 -3.2260999e-10 NaN 8.7014876e-06 6.4779839e-07 2.2972041e-07 6.8437216e-07 1.7457012e-07
1.2421667e+01 NaN 9.2524686e-09 1.3554408e-09 2.5038936e-09 7.0815327e-10 1.8440533e-09 NaN 8.7037209e-06 6.4797649e-07 2.3009771e-07 6.8459493e-07 1.7502421e-07
1.2425278e+01 NaN 9.3944264e-09 2.8854522e-10 9.7880562e-10 1.3481604e-09 2.3475362e-09 NaN 8.7060683e-06 6.4804180e-07 2.3027671e-07 6.8480161e-07 1.7535300e-07
1.2428889e+01 NaN 1.0204823e-08 3.1432423e-10 6.7350629e-10 5.5968828e-10 6.8745337e-10 NaN 8.7100312e-06 6.4805811e-07 2.3052060e-07 6.8496176e-07 1.7541921e-07
1.2434722e+01 NaN 1.0277930e-08 -2.2115822e-10 7.2015690e-10 3.5544663e-10 -3.0913487e-10 NaN 8.7121993e-06 6.4809812e-07 2.3062123e-07 6.8509997e-07 1.7543190e-07
1.2438056e+01 NaN 9.3337762e-09 6.2123039e-10 2.8619625e-10 1.0266560e-09 4.3606092e-10 NaN 8.7145765e-06 6.4820354e-07 2.3076687e-07 6.8523985e-07 1.7547576e-07
1.2441944e+01 NaN 9.0966459e-09 2.8240765e-10 9.6207630e-10 1.7225967e-10 -6.0112488e-11 NaN 8.7168224e-06 6.4834844e-07 2.3092555e-07 6.8528142e-07 1.7552623e-07
1.2445556e+01 NaN 9.6553401e-09 1.0551232e-09 5.0272078e-10 2.1146243e-10 5.2596077e-10 NaN 8.7190083e-06 6.4853154e-07 2.3102511e-07 6.8536580e-07 1.7563164e-07
1.2449167e+01 NaN 8.5951968e-09 6.3503865e-10 4.1629685e-10 5.6746645e-10 4.4712396e-10 NaN 8.7210987e-06 6.4868732e-07 2.3113407e-07 6.8529879e-07 1.7580093e-07
1.2452778e+01 NaN 8.8586425e-09 8.0295382e-10 5.8943686e-10 -1.1860154e-09 1.1155539e-09 NaN 8.7235045e-06 6.4879332e-07 2.3135280e-07 6.8525706e-07 1.7601393e-07
1.2456667e+01 NaN 9.7938483e-09 1.0561616e-10 1.2854496e-09 8.2835313e-10 7.1012346e-10 NaN 8.7259054e-06 6.4895971e-07 2.3157457e-07 6.8526600e-07 1.7612296e-07
1.2460278e+01 NaN 1.0252619e-08 1.4302305e-09 7.6166414e-10 -7.4590208e-10 2.9635185e-10 NaN 8.7282956e-06 6.4925204e-07 2.3171807e-07 6.8518299e-07 1.7600640e-07
1.2463889e+01 NaN 9.7039358e-09 1.2682643e-09 5.6292127e-10 -2.0307000e-11 -1.3723240e-09 NaN 8.7307234e-06 6.4942021e-07 2.3181431e-07 6.8523236e-07 1.7590935e-07
1.2467778e+01 NaN 9.1190704e-09 1.7320780e-10 2.6201598e-10 4.4351257e-10 5.4046942e-10 NaN 8.7330582e-06 6.4943856e-07 2.3192836e-07 6.8543228e-07 1.7592865e-07
1.2471389e+01 NaN 1.0374765e-08 -3.8340935e-12 7.9068595e-10 1.4018253e-09 -3.6235164e-10 NaN 8.7354046e-06 6.4939916e-07 2.3217490e-07 6.8568632e-07 1.7579567e-07
1.2475000e+01 NaN 9.2169263e-09 -3.5985821e-10 1.4850946e-09 9.4316277e-10 -8.6516072e-10 NaN 8.7376770e-06 6.4934547e-07 2.3233742e-07 6.8580588e-07 1.7581633e-07
1.2478611e+01 NaN 9.7557173e-09 -1.3580588e-10 1.5105472e-11 1.6048466e-10 1.0558490e-09 NaN 8.7401520e-06 6.4938318e-07 2.3245368e-07 6.8590325e-07 1.7599518e-07
1.2482500e+01 NaN 9.4335599e-09 4.5904671e-10 9.8139499e-10 6.7411237e-10 4.7716014e-10 NaN 8.7422908e-06 6.4948058e-07 2.3262981e-07 6.8600790e-07 1.7635123e-07
1.2486111e+01 NaN 8.4240442e-09 4.4005421e-10 6.4438807e-10 2.9195335e-10 2.8094796e-09 NaN 8.7444888e-06 6.4971745e-07 2.3274193e-07 6.8607162e-07 1.7661793e-07
1.2489722e+01 NaN 9.9275789e-09 1.7464621e-09 3.9059014e-10 2.9622373e-10 -3.4766248e-10 NaN 8.7481269e-06 6.5011833e-07 2.3286067e-07 6.8623433e-07 1.7647464e-07
1.2495278e+01 NaN 9.8173578e-09 6.5880257e-10 3.2186520e-10 6.7998309e-10 -5.1205637e-10 NaN 8.7504448e-06 6.5026201e-07 2.3305799e-07 6.8638838e-07 1.7644476e-07
1.2498889e+01 NaN 9.5353632e-09 6.6749006e-10 1.4995540e-09 7.4207569e-10 2.3628771e-10 NaN 8.7526096e-06 6.5046461e-07 2.3326716e-07 6.8652271e-07 1.7663145e-07
1.2502500e+01 NaN 8.5399098e-09 1.2026101e-09 4.3120587e-10 4.9787480e-10 1.4869490e-09 NaN 8.7549317e-06 6.5072525e-07 2.3356538e-07 6.8660960e-07 1.7675569e-07
1.2506389e+01 NaN 9.4634506e-09 1.0315011e-09 2.1249893e-09 2.4693552e-10 -4.2203852e-10 NaN 8.7570417e-06 6.5100507e-07 2.3387671e-07 6.8674005e-07 1.7676337e-07
1.2510000e+01 NaN 8.1531525e-09 1.5514799e-09 7.4882093e-10 9.5715560e-10 4.9298234e-10 NaN 8.7592376e-06 6.5125230e-07 2.3393851e-07 6.8685046e-07 1.7707879e-07
1.2513611e+01 NaN 1.0181976e-08 7.3060850e-10 -1.7835404e-10 6.2008940e-11 2.4185294e-09 NaN 8.7617339e-06 6.5140360e-07 2.3410662e-07 6.8690123e-07 1.7736146e-07
1.2517500e+01 NaN 9.1717495e-09 5.6621645e-10 1.6192738e-09 3.7316772e-10 4.3510298e-12 NaN 8.7637772e-06 6.5155369e-07 2.3436949e-07 6.8701764e-07 1.7726353e-07
1.2521111e+01 NaN 7.8890028e-09 8.1929695e-10 8.0726029e-10 7.0137825e-10 -9.0831019e-10 NaN 8.7659659e-06 6.5174013e-07 2.3447466e-07 6.8720240e-07 1.7722046e-07
1.2524722e+01 NaN 1.0385194e-08 9.0160624e-10 1.6355330e-10 1.0040957e-09 5.1072428e-10 NaN 8.7683076e-06 6.5199144e-07 2.3460244e-07 6.8744145e-07 1.7741173e-07
1.2528333e+01 NaN 9.1664496e-09 1.4181954e-09 1.0159652e-09 1.2025091e-09 1.2549275e-09 NaN 8.7707150e-06 6.5222156e-07 2.3476913e-07 6.8747114e-07 1.7761805e-07
1.2532222e+01 NaN 9.4987075e-09 5.5428380e-10 4.1276571e-10 -9.4794022e-10 5.1351186e-10 NaN 8.7729016e-06 6.5230183e-07 2.3482007e-07 6.8754426e-07 1.7772987e-07
1.2535833e+01 NaN 8.7578921e-09 1.8668313e-10 5.7468979e-11 1.6228704e-09 5.1862997e-10 NaN 8.7749815e-06 6.5240082e-07 2.3479272e-07 6.8762783e-07 1.7791484e-07
1.2539444e+01 NaN 8.6084308e-09 7.2705127e-10 -3.0992495e-10 -8.5144026e-10 1.1888428e-09 NaN 8.7772970e-06 6.5254195e-07 2.3472613e-07 6.8771680e-07 1.7806638e-07
1.2543333e+01 NaN 9.3437549e-09 4.8262798e-10 -2.6085001e-10 1.6140287e-09 1.1000989e-10 NaN 8.7794382e-06 6.5265631e-07 2.3471119e-07 6.8785106e-07 1.7824311e-07
1.2546944e+01 NaN 8.5339348e-09 5.7301359e-10 1.2293895e-10 -3.7469707e-10 1.5213350e-09 NaN 8.7814939e-06 6.5267617e-07 2.3468763e-07 6.8785467e-07 1.7839308e-07
1.2550556e+01 NaN 8.6295706e-09 -3.8973492e-10 -3.4039646e-10 4.0800622e-10 -1.3691870e-10 NaN 8.7845722e-06 6.5283047e-07 2.3464876e-07 6.8783042e-07 1.7841824e-07
1.2556111e+01 NaN 8.0767656e-09 1.3155436e-09 1.0716406e-10 -5.5353447e-10 2.8786403e-10 NaN 8.7867385e-06 6.5305418e-07 2.3465320e-07 6.8770372e-07 1.7854362e-07
1.2559722e+01 NaN 1.0011161e-08 7.4948140e-10 -6.6222797e-11 -6.1597790e-10 8.6948977e-10 NaN 8.7889080e-06 6.5321375e-07 2.3469515e-07 6.8757981e-07 1.7869584e-07
1.2563333e+01 NaN 8.1025764e-09 7.2352432e-10 4.5351317e-10 -5.2784916e-10 5.3557287e-10 NaN 8.7911492e-06 6.5343395e-07 2.3484166e-07 6.8760076e-07 1.7884118e-07
1.2567222e+01 NaN 9.2734926e-09 1.1638766e-09 8.0224337e-10 7.0745746e-10 7.1025863e-10 NaN 8.7932816e-06 6.5359226e-07 2.3504181e-07 6.8774260e-07 1.7893191e-07
1.2570833e+01 NaN 8.5313745e-09 2.9747945e-10 1.0453112e-09 6.0188070e-10 1.2725248e-10 NaN 8.7953448e-06 6.5367885e-07 2.3523185e-07 6.8779517e-07 1.7902290e-07
1.2574444e+01 NaN 8.6951105e-09 5.0181609e-10 7.0886450e-10 -1.1664976e-10 7.1259573e-10 NaN 8.7974788e-06 6.5380809e-07 2.3533211e-07 6.8778679e-07 1.7908756e-07
1.2578056e+01 NaN 9.1225195e-09 6.9115928e-10 2.1662848e-10 3.9239341e-11 -1.1572885e-10 NaN 8.7997370e-06 6.5397929e-07 2.3537161e-07 6.8779543e-07 1.7904051e-07
1.2581944e+01 NaN 8.3852074e-09 7.7620382e-10 1.2197353e-10 3.4837565e-11 -2.8754518e-10 NaN 8.8018060e-06 6.5415630e-07 2.3548882e-07 6.8782800e-07 1.7887121e-07
1.2585556e+01 NaN 8.8895096e-09 8.5780288e-10 9.5998511e-10 2.6585953e-10 -1.2752298e-09 NaN 8.8038693e-06 6.5432168e-07 2.3563444e-07 6.8800906e-07 1.7878517e-07
1.2589167e+01 NaN 8.3384649e-09 6.6872253e-10 3.8417964e-10 1.4054481e-09 4.8103182e-10 NaN 8.8060743e-06 6.5450110e-07 2.3564776e-07 6.8809621e-07 1.7891688e-07
1.2593056e+01 NaN 8.7566841e-09 8.6922521e-10 -2.7004450e-10 -6.5848924e-10 6.4792061e-10 NaN 8.8082106e-06 6.5462585e-07 2.3568049e-07 6.8811023e-07 1.7895824e-07
1.2596667e+01 NaN 9.0799999e-09 2.8227305e-10 5.7220505e-10 7.8795807e-10 -2.6612410e-10 NaN 8.8102785e-06 6.5466683e-07 2.3567019e-07 6.8819927e-07 1.7890078e-07
1.2600278e+01 NaN 8.1862209e-09 9.5964234e-11 -6.6730647e-10 3.3940218e-11 -2.6431771e-10 NaN 8.8122786e-06 6.5462466e-07 2.3567032e-07 6.8831900e-07 1.7887934e-07
1.2603889e+01 NaN 8.5136141e-09 -4.8515538e-10 6.6854653e-10 1.0712531e-09 6.6416327e-11 NaN 8.8144495e-06 6.5458685e-07 2.3578127e-07 6.8841867e-07 1.7892483e-07
1.2607778e+01 NaN 8.3173436e-09 1.6104592e-10 2.8244575e-10 -2.1697926e-10 3.2347764e-10 NaN 8.8175572e-06 6.5470751e-07 2.3582220e-07 6.8836994e-07 1.7888056e-07
1.2613333e+01 NaN 8.5484455e-09 5.6294147e-10 -3.6903595e-11 -7.5352441e-11 -5.8909737e-10 NaN 8.8196414e-06 6.5493413e-07 2.3575565e-07 6.8836560e-07 1.7901497e-07
1.2616944e+01 NaN 8.8538660e-09 1.5288704e-09 -5.7740739e-10 3.5213933e-11 1.8298108e-09 NaN 8.8218161e-06 6.5517448e-07 2.3569336e-07 6.8839543e-07 1.7919576e-07
1.2620556e+01 NaN 9.3037033e-09 6.8976391e-10 2.4452061e-12 2.4020961e-10 -1.6099950e-10 NaN 8.8238224e-06 6.5536158e-07 2.3580563e-07 6.8853933e-07 1.7932305e-07
1.2624167e+01 NaN 7.4473341e-09 1.0372750e-09 1.0339235e-09 1.0881083e-09 1.3360189e-09 NaN 8.8259315e-06 6.5560275e-07 2.3608547e-07 6.8867241e-07 1.7966494e-07
1.2628056e+01 NaN 8.9049144e-09 1.0299361e-09 1.3647173e-09 5.2536055e-11 1.5944323e-09 NaN 8.8280355e-06 6.5578401e-07 2.3646367e-07 6.8872009e-07 1.7985741e-07
1.2631667e+01 NaN 8.6621463e-09 6.4324300e-10 2.1263574e-09 3.8755169e-10 1.8228262e-10 NaN 8.8301562e-06 6.5601887e-07 2.3672553e-07 6.8871524e-07 1.7995112e-07
1.2635278e+01 NaN 9.0445810e-09 1.5247310e-09 2.9077888e-10 -4.3227013e-10 6.8274559e-10 NaN 8.8323932e-06 6.5630956e-07 2.3693365e-07 6.8869864e-07 1.7993678e-07
1.2638889e+01 NaN 9.6332235e-09 1.1585002e-09 1.6303635e-09 2.7905480e-10 -8.1517618e-10 NaN 8.8346642e-06 6.5649279e-07 2.3719698e-07 6.8882682e-07 1.7984329e-07
1.2642778e+01 NaN 7.9733687e-09 4.1206578e-10 6.2669434e-10 8.1958605e-10 1.3852852e-11 NaN 8.8366997e-06 6.5656747e-07 2.3724757e-07 6.8888723e-07 1.7991998e-07
1.2646389e+01 NaN 9.0224728e-09 2.7729703e-10 -1.5969456e-10 -2.6195783e-10 6.9408223e-10 NaN 8.8387984e-06 6.5665606e-07 2.3747895e-07 6.8897973e-07 1.8001612e-07
1.2650000e+01 NaN 8.5002617e-09 5.4047129e-10 2.2955694e-09 1.1157922e-09 1.9335448e-10 NaN 8.8408443e-06 6.5662639e-07 2.3784690e-07 6.8914646e-07 1.8018480e-07
1.2653611e+01 NaN 8.5822295e-09 -8.1441805e-10 1.1008375e-09 4.2333281e-10 1.3636453e-09 NaN 8.8431043e-06 6.5654841e-07 2.3801048e-07 6.8925911e-07 1.8028995e-07
1.2657500e+01 NaN 8.9395512e-09 1.4602264e-10 3.0130217e-10 5.4216025e-10 -4.6234034e-10 NaN 8.8451439e-06 6.5656587e-07 2.3808193e-07 6.8932649e-07 1.8024386e-07
1.2661111e+01 NaN 8.0898218e-09 1.5213895e-11 3.5826061e-10 7.9809717e-11 3.6882764e-11 NaN 8.8471034e-06 6.5666285e-07 2.3816973e-07 6.8937249e-07 1.8028813e-07
1.2664722e+01 NaN 8.2708100e-09 8.7994166e-10 4.5220265e-10 3.4488458e-10 3.7174133e-10 NaN 8.8501716e-06 6.5692766e-07 2.3819285e-07 6.8945126e-07 1.8031499e-07
1.2670278e+01 NaN 8.3808102e-09 7.0894138e-10 -3.1347807e-10 1.2772656e-10 -2.1054701e-10 NaN 8.8523266e-06 6.5711930e-07 2.3820769e-07 6.8953576e-07 1.8019826e-07
1.2673889e+01 NaN 9.6120148e-09 1.0599727e-09 4.5042223e-10 6.5228843e-10 -8.6702392e-10 NaN 8.8544541e-06 6.5724476e-07 2.3823274e-07 6.8971919e-07 1.8009122e-07
1.2677500e+01 NaN 8.1513711e-09 9.8150506e-11 -2.1920695e-10 1.0408695e-09 -1.2103681e-10 NaN 8.8566344e-06 6.5727538e-07 2.3820197e-07 6.8976765e-07 1.8021919e-07
1.2681389e+01 NaN 8.7530219e-09 1.6429484e-10 -4.4544976e-11 -6.2548114e-10 1.2179921e-09 NaN 8.8586778e-06 6.5741288e-07 2.3829097e-07 6.8972818e-07 1.8047414e-07
1.2685000e+01 NaN 8.3079604e-09 1.1049313e-09 8.6611304e-10 2.6108378e-10 1.1353928e-09 NaN 8.8606903e-06 6.5762566e-07 2.3840881e-07 6.9002821e-07 1.8091960e-07
1.2688611e+01 NaN 8.4953876e-09 8.5922175e-10 2.2161081e-10 2.5084608e-09 2.9765589e-09 NaN 8.8627605e-06 6.5768912e-07 2.3851351e-07 6.9036301e-07 1.8114909e-07
1.2692222e+01 NaN 8.7893267e-09 -2.7345567e-10 7.4488162e-10 5.8204264e-10 -8.5823886e-10 NaN 8.8648755e-06 6.5770027e-07 2.3869512e-07 6.9051468e-07 1.8129933e-07
1.2696111e+01 NaN 7.6081419e-09 3.6903856e-10 8.1178494e-10 7.1794111e-10 2.1460206e-09 NaN 8.8669609e-06 6.5791910e-07 2.3878401e-07 6.9065335e-07 1.8154817e-07
1.2699722e+01 NaN 9.8039772e-09 1.6509223e-09 8.7244096e-12 5.6211225e-10 1.5093195e-10 NaN 8.8691124e-06 6.5816691e-07 2.3879414e-07 6.9086842e-07 1.8168904e-07
1.2703333e+01 NaN 8.1598795e-09 6.3655880e-10 8.4809266e-11 1.4231095e-09 1.1494465e-09 NaN 8.8712814e-06 6.5836328e-07 2.3891474e-07 6.9103980e-07 1.8201641e-07
1.2707222e+01 NaN 8.6566715e-09 1.0466523e-09 9.4888491e-10 4.5902356e-11 1.6565298e-09 NaN 8.8734901e-06 6.5852106e-07 2.3903263e-07 6.9118300e-07 1.8233962e-07
1.2710833e+01 NaN 9.7843642e-09 4.0975477e-10 1.3931382e-10 1.2759356e-09 1.3269858e-09 NaN 8.8756622e-06 6.5857745e-07 2.3902453e-07 6.9143743e-07 1.8260009e-07
1.2714444e+01 NaN 8.3515433e-09 1.1078882e-10 -2.1411385e-10 1.0726697e-09 1.0773229e-09 NaN 8.8776235e-06 6.5870849e-07 2.3911825e-07 6.9164569e-07 1.8282524e-07
1.2718056e+01 NaN 8.0245142e-09 1.0988200e-09 1.0792330e-09 8.4972427e-10 1.0009970e-09 NaN 8.8797442e-06 6.5889243e-07 2.3928161e-07 6.9181237e-07 1.8311741e-07
1.2721944e+01 NaN 8.4176190e-09 4.7778525e-10 3.2098228e-10 5.7895307e-10 1.5033057e-09 NaN 8.8817989e-06 6.5908617e-07 2.3934320e-07 6.9197553e-07 1.8338923e-07
1.2725556e+01 NaN 8.7380041e-09 1.3105969e-09 2.4763159e-10 9.2715922e-10 1.0058058e-09 NaN 8.8848562e-06 6.5938602e-07 2.3943836e-07 6.9228056e-07 1.8343311e-07
1.2731111e+01 NaN 7.8542289e-09 4.8846555e-10 3.2330025e-10 9.0301649e-10 -7.4248197e-10 NaN 8.8867995e-06 6.5951766e-07 2.3947493e-07 6.9245809e-07 1.8336296e-07
1.2734722e+01 NaN 8.3711170e-09 7.2674160e-10 1.4268163e-11 7.3567626e-10 9.4890189e-11 NaN 8.8887846e-06 6.5972694e-07 2.3955362e-07 6.9260525e-07 1.8355525e-07
1.2738333e+01 NaN 8.2030301e-09 1.2050477e-09 7.1210245e-10 6.2272677e-10 1.6800893e-09 NaN 8.8908771e-06 6.6004060e-07 2.3981962e-07 6.9272023e-07 1.8379220e-07
1.2742222e+01 NaN 8.0208815e-09 1.4834922e-09 1.5679365e-09 3.6283860e-10 3.5094643e-10 NaN 8.8927545e-06 6.6035541e-07 2.4015622e-07 6.9277413e-07 1.8376921e-07
1.2745833e+01 NaN 7.6539751e-09 1.4223955e-09 1.5391032e-09 1.3470044e-10 -5.6319991e-10 NaN 8.8946382e-06 6.6063687e-07 2.4051513e-07 6.9289043e-07 1.8388234e-07
1.2749444e+01 NaN 8.0737136e-09 1.1756915e-09 1.7739276e-09 9.3882856e-10 1.6075411e-09 NaN 8.8966188e-06 6.6085207e-07 2.4085981e-07 6.9316532e-07 1.8418588e-07
1.2753056e+01 NaN 8.4636488e-09 8.1080532e-10 1.4077063e-09 1.5986288e-09 1.1943234e-09 NaN 8.8984495e-06 6.6109734e-07 2.4104594e-07 6.9334804e-07 1.8443577e-07
1.2756667e+01 NaN 6.8210574e-09 1.4531829e-09 3.1041832e-10 8.7995272e-11 1.1123805e-09 NaN 8.9003695e-06 6.6139284e-07 2.4107597e-07 6.9351871e-07 1.8460831e-07
1.2760556e+01 NaN 8.0647021e-09 1.0796983e-09 -5.3018702e-11 1.3749212e-09 3.6648920e-10 NaN 8.9024154e-06 6.6148886e-07 2.4115745e-07 6.9374510e-07 1.8457933e-07
1.2764167e+01 NaN 9.0182159e-09 -1.9333471e-10 8.0513976e-10 7.1477622e-10 -6.3400972e-10 NaN 8.9045719e-06 6.6164127e-07 2.4144456e-07 6.9377662e-07 1.8474060e-07
1.2767778e+01 NaN 8.9866413e-09 1.6002149e-09 1.8450986e-09 -4.2375908e-10 2.1227071e-09 NaN 8.9068829e-06 6.6180787e-07 2.4169196e-07 6.9383159e-07 1.8512962e-07
1.2771667e+01 NaN 8.9312057e-09 -1.7224298e-10 2.7549528e-10 8.9494051e-10 1.2117662e-09 NaN 8.9090100e-06 6.6182874e-07 2.4179904e-07 6.9408125e-07 1.8543707e-07
1.2775278e+01 NaN 8.8282381e-09 3.6488029e-10 7.1292519e-10 1.4095366e-09 1.6262406e-09 NaN 8.9111689e-06 6.6201490e-07 2.4202810e-07 6.9427687e-07 1.8595252e-07
1.2778889e+01 NaN 9.1974453e-09 1.3534991e-09 1.4015177e-09 3.9624303e-10 3.1316764e-09 NaN 8.9132164e-06 6.6226427e-07 2.4224709e-07 6.9449645e-07 1.8624315e-07
1.2782500e+01 NaN 7.8982530e-09 9.4838536e-10 6.1991708e-10 1.6306464e-09 -4.4886053e-10 NaN 8.9160884e-06 6.6242907e-07 2.4238129e-07 6.9490536e-07 1.8637161e-07
1.2788056e+01 NaN 7.6887194e-09 4.0397862e-11 1.8525962e-10 8.2281207e-10 1.2196104e-09 NaN 8.9180158e-06 6.6252227e-07 2.4237132e-07 6.9503640e-07 1.8652799e-07
1.2791667e+01 NaN 8.4033794e-09 8.1994910e-10 -2.7727961e-10 3.8676607e-10 2.2388005e-10 NaN 8.9200446e-06 6.6270197e-07 2.4241811e-07 6.9504392e-07 1.8663876e-07
1.2795556e+01 NaN 7.3260768e-09 7.2029558e-10 6.7831138e-10 -3.2232492e-10 7.2561361e-10 NaN 8.9219080e-06 6.6282588e-07 2.4264879e-07 6.9511957e-07 1.8661543e-07
1.2799167e+01 NaN 8.2328071e-09 4.2351536e-10 1.4510543e-09 1.0206789e-09 -9.4096204e-10 NaN 8.9237440e-06 6.6296083e-07 2.4274810e-07 6.9531736e-07 1.8663788e-07
1.2802778e+01 NaN 7.0963107e-09 8.2218163e-10 -5.3429225e-10 8.0501447e-10 1.1481068e-09 NaN 8.9256415e-06 6.6312219e-07 2.4264833e-07 6.9557736e-07 1.8680594e-07
1.2806389e+01 NaN 8.7465080e-09 6.6734597e-10 -3.8672686e-10 1.5950404e-09 4.0322267e-10 NaN 8.9277888e-06 6.6336561e-07 2.4273218e-07 6.9585016e-07 1.8689008e-07
1.2810278e+01 NaN 7.9018473e-09 1.4190654e-09 1.1054526e-09 7.4320914e-10 3.1799192e-10 NaN 8.9297024e-06 6.6364785e-07 2.4299899e-07 6.9603113e-07 1.8707788e-07
1.2813889e+01 NaN 8.0760330e-09 1.1862309e-09 1.3574122e-09 9.2729883e-10 1.4155984e-09 NaN 8.9316324e-06 6.6383453e-07 2.4331876e-07 6.9622673e-07 1.8726690e-07
1.2817500e+01 NaN 8.0378329e-09 5.3700215e-10 1.5943472e-09 8.7829006e-10 3.2920116e-10 NaN 8.9336263e-06 6.6397906e-07 2.4355407e-07 6.9626210e-07 1.8738341e-07
1.2821111e+01 NaN 8.6105918e-09 7.9711991e-10 5.7769179e-10 -5.5183579e-10 7.4623638e-10 NaN 8.9357863e-06 6.6415578e-07 2.4373786e-07 6.9617097e-07 1.8752874e-07
1.2825000e+01 NaN 8.1358921e-09 7.1759090e-10 9.9763658e-10 -2.2923681e-10 4.9943841e-10 NaN 8.9376545e-06 6.6435114e-07 2.4385450e-07 6.9615549e-07 1.8771838e-07
1.2828611e+01 NaN 7.4621699e-09 1.0857709e-09 7.9088603e-11 8.6340002e-11 1.2510616e-09 NaN 8.9395436e-06 6.6451590e-07 2.4386518e-07 6.9628926e-07 1.8771891e-07
1.2832222e+01 NaN 8.3110864e-09 4.3504712e-10 1.9459289e-11 1.1484224e-09 -1.2461544e-09 NaN 8.9415556e-06 6.6468808e-07 2.4381815e-07 6.9672180e-07 1.8747737e-07
1.2836111e+01 NaN 7.2876966e-09 1.0407792e-09 -4.2258961e-10 2.5590766e-09 -8.2412203e-10 NaN 8.9433864e-06 6.6480260e-07 2.4383324e-07 6.9698878e-07 1.8745206e-07
1.2839722e+01 NaN 7.9986877e-09 1.6322951e-11 5.6194817e-10 -9.4691410e-11 5.9043549e-10 NaN 8.9453405e-06 6.6493216e-07 2.4395019e-07 6.9708177e-07 1.8739133e-07
1.2843333e+01 NaN 8.3168921e-09 1.1796580e-09 5.1759887e-10 9.5307259e-10 -1.1510281e-09 NaN 8.9482850e-06 6.6523246e-07 2.4422633e-07 6.9733871e-07 1.8741067e-07
1.2848889e+01 NaN 7.6636832e-09 6.2211096e-10 1.1391937e-09 5.8859875e-10 1.2670954e-09 NaN 8.9499865e-06 6.6533646e-07 2.4436628e-07 6.9747914e-07 1.8773941e-07
1.2852500e+01 NaN 6.5427143e-09 3.3788407e-10 1.5265460e-10 7.0767229e-10 1.7674385e-09 NaN 8.9515757e-06 6.6544402e-07 2.4441507e-07 6.9756231e-07 1.8794257e-07
1.2856111e+01 NaN 6.7258464e-09 6.5496428e-10 2.9773748e-10 5.9991088e-11 1.0781326e-10 NaN 8.9534320e-06 6.6559353e-07 2.4468277e-07 6.9762875e-07 1.8800711e-07
1.2860000e+01 NaN 7.6664496e-09 6.2658147e-10 1.9968132e-09 5.0955599e-10 4.4538710e-10 NaN 8.9552117e-06 6.6571296e-07 2.4490773e-07 6.9782919e-07 1.8808560e-07
1.2863611e+01 NaN 7.1932918e-09 4.7582317e-10 7.9799095e-11 1.3406319e-09 2.7921868e-10 NaN 8.9569883e-06 6.6582017e-07 2.4501887e-07 6.9809241e-07 1.8820065e-07
1.2867222e+01 NaN 7.6400447e-09 5.1382133e-10 9.4612250e-10 1.0890591e-09 7.8270882e-10 NaN 8.9588403e-06 6.6595296e-07 2.4513459e-07 6.9832854e-07 1.8843372e-07
1.2870833e+01 NaN 7.8228432e-09 7.1191494e-10 1.2205933e-10 1.0906114e-09 1.3687273e-09 NaN 8.9608906e-06 6.6619551e-07 2.4523498e-07 6.9847584e-07 1.8874348e-07
1.2874722e+01 NaN 8.0730353e-09 1.3670793e-09 7.3843901e-10 1.7198689e-10 1.2863427e-09 NaN 8.9627284e-06 6.6641828e-07 2.4540172e-07 6.9842417e-07 1.8900458e-07
1.2878333e+01 NaN 7.2723067e-09 6.8931573e-10 8.0066780e-10 -6.4891669e-10 1.1238289e-09 NaN 8.9644186e-06 6.6646786e-07 2.4556694e-07 6.9843645e-07 1.8930296e-07
1.2881944e+01 NaN 6.8399030e-09 -2.3170890e-10 7.2445306e-10 7.6227338e-10 1.6304346e-09 NaN 8.9662260e-06 6.6643050e-07 2.4575379e-07 6.9858169e-07 1.8953866e-07
1.2885556e+01 NaN 8.2502076e-09 -1.1307764e-10 1.0002585e-09 5.7832365e-10 5.4529480e-10 NaN 8.9682242e-06 6.6655058e-07 2.4578778e-07 6.9870263e-07 1.8973392e-07
1.2889444e+01 NaN 7.2421208e-09 1.1423023e-09 -7.0885351e-10 4.5831411e-10 1.1283342e-09 NaN 8.9700870e-06 6.6675231e-07 2.4568786e-07 6.9878695e-07 1.9001556e-07
1.2893056e+01 NaN 8.3113374e-09 7.1982168e-10 -2.1351390e-10 3.2008326e-10 1.4714665e-09 NaN 8.9719625e-06 6.6691491e-07 2.4565914e-07 6.9896813e-07 1.9004572e-07
1.2896667e+01 NaN 7.3477147e-09 7.8114766e-10 -5.1584294e-11 1.3522892e-09 -1.1930741e-09 NaN 8.9736089e-06 6.6701530e-07 2.4564274e-07 6.9916378e-07 1.9020292e-07
1.2900278e+01 NaN 6.3988207e-09 1.4548377e-10 -9.9777043e-11 4.5370705e-10 2.6441115e-09 NaN 8.9760435e-06 6.6728771e-07 2.4566989e-07 6.9944658e-07 1.9066852e-07
1.2905833e+01 NaN 6.8145032e-09 1.4889960e-09 2.6266851e-10 1.2430883e-09 1.4947264e-10 NaN 8.9777914e-06 6.6744787e-07 2.4573725e-07 6.9957865e-07 1.9093569e-07
1.2909444e+01 NaN 7.7790990e-09 -1.0587284e-11 3.5906522e-10 -2.3924033e-11 2.3167685e-09 NaN 8.9798500e-06 6.6743354e-07 2.4594780e-07 6.9967400e-07 1.9126318e-07
[truncated: 1,103 more rows]
