# Supplementary material for: Oxidative decomposition mechanisms of lithium carbonate on carbon substrates in lithium battery chemistries
Source: Nat Commun. 2022 Aug 20;13:4908. doi: 10.1038/s41467-022-32557-w (PMC9392741; doi:10.1038/s41467-022-32557-w)
Supplement: Supplementary file 2 — Source Data [file 41467_2022_32557_MOESM2_ESM.zip › Fig5a-EC.csv]

1.8986111e+00 1.3202214e-09 2.8690382e-10
1.9022222e+00 1.3281216e-09 7.2996234e-10
1.9077778e+00 1.3302305e-09 1.0185247e-09
1.9113889e+00 1.3334225e-09 1.3300901e-09
1.9152778e+00 1.3371366e-09 1.6199367e-09
1.9188889e+00 1.3383707e-09 1.9101597e-09
1.9225000e+00 1.3406107e-09 2.2011133e-09
1.9261111e+00 1.3451148e-09 2.5164589e-09
1.9300000e+00 1.3578472e-09 2.8109689e-09
1.9336111e+00 1.3607060e-09 3.1058814e-09
1.9372222e+00 1.3615639e-09 3.4014109e-09
1.9408333e+00 1.3664005e-09 3.7205998e-09
1.9447222e+00 1.3695054e-09 4.0175872e-09
1.9483333e+00 1.3719167e-09 4.3152596e-09
1.9519444e+00 1.3758289e-09 4.6139242e-09
1.9555556e+00 1.3810751e-09 4.9368900e-09
1.9594444e+00 1.3872022e-09 5.2379689e-09
1.9630556e+00 1.3919874e-09 5.7020190e-09
1.9686111e+00 1.3923127e-09 6.0043741e-09
1.9722222e+00 1.3986577e-09 6.3083813e-09
1.9758333e+00 1.4075626e-09 6.6370154e-09
1.9797222e+00 1.4093028e-09 6.9425369e-09
1.9833333e+00 1.4108956e-09 7.2484689e-09
1.9869444e+00 1.4130915e-09 7.5553206e-09
1.9905556e+00 1.4193861e-09 7.8869094e-09
1.9944444e+00 1.4228027e-09 8.1954172e-09
1.9980556e+00 1.4249615e-09 8.5050376e-09
2.0016667e+00 1.4330727e-09 8.8163573e-09
2.0052778e+00 1.4406476e-09 9.1532003e-09
2.0091667e+00 1.4465797e-09 9.4658855e-09
2.0127778e+00 1.4397453e-09 9.7782925e-09
2.0163889e+00 1.4440116e-09 1.0092409e-08
2.0200000e+00 1.4555233e-09 1.0578617e-08
2.0255556e+00 1.4617233e-09 1.0895669e-08
2.0291667e+00 1.4649160e-09 1.1238116e-08
2.0330556e+00 1.4703391e-09 1.1557364e-08
2.0366667e+00 1.4765688e-09 1.1877343e-08
2.0402778e+00 1.4770840e-09 1.2222506e-08
2.0441667e+00 1.4814560e-09 1.2544228e-08
2.0477778e+00 1.4882890e-09 1.2867163e-08
2.0513889e+00 1.4926458e-09 1.3190752e-08
2.0550000e+00 1.4943283e-09 1.3539362e-08
2.0588889e+00 1.4937548e-09 1.3863608e-08
2.0625000e+00 1.4992860e-09 1.4189043e-08
2.0661111e+00 1.5047334e-09 1.4540806e-08
2.0700000e+00 1.5103795e-09 1.4868358e-08
2.0736111e+00 1.5131744e-09 1.5196760e-08
2.0772222e+00 1.5182322e-09 1.5526490e-08
2.0808333e+00 1.5254301e-09 1.6034586e-08
2.0863889e+00 1.5231431e-09 1.6391224e-08
2.0902778e+00 1.5337507e-09 1.6724334e-08
2.0938889e+00 1.5411155e-09 1.7058758e-08
2.0975000e+00 1.5458739e-09 1.7393905e-08
2.1011111e+00 1.5477886e-09 1.7755759e-08
2.1050000e+00 1.5538211e-09 1.8093474e-08
2.1086111e+00 1.5635452e-09 1.8431957e-08
2.1122222e+00 1.5609181e-09 1.8795925e-08
2.1161111e+00 1.5588009e-09 1.9133568e-08
2.1197222e+00 1.5579067e-09 1.9472163e-08
2.1233333e+00 1.5675825e-09 1.9812531e-08
2.1269444e+00 1.5742813e-09 2.0180178e-08
2.1308333e+00 1.5769786e-09 2.0521650e-08
2.1344444e+00 1.5750745e-09 2.0863254e-08
2.1380556e+00 1.5781915e-09 2.1391107e-08
2.1436111e+00 1.5889271e-09 2.1735372e-08
2.1472222e+00 1.5888993e-09 2.2080707e-08
2.1508333e+00 1.5988061e-09 2.2454568e-08
2.1547222e+00 1.6057152e-09 2.2802432e-08
2.1583333e+00 1.6053376e-09 2.3150670e-08
2.1619444e+00 1.6091676e-09 2.3526958e-08
2.1658333e+00 1.6161650e-09 2.3878180e-08
2.1694444e+00 1.6258785e-09 2.4230041e-08
2.1730556e+00 1.6220766e-09 2.4581389e-08
2.1766667e+00 1.6211337e-09 2.4960524e-08
2.1805556e+00 1.6285881e-09 2.5313682e-08
2.1841667e+00 1.6313373e-09 2.5667236e-08
2.1877778e+00 1.6322326e-09 2.6047893e-08
2.1916667e+00 1.6305478e-09 2.6401805e-08
2.1952778e+00 1.6363323e-09 2.6756808e-08
2.1988889e+00 1.6406114e-09 2.7303853e-08
2.2044444e+00 1.6416639e-09 2.7659836e-08
2.2080556e+00 1.6443309e-09 2.8016959e-08
2.2116667e+00 1.6521922e-09 2.8403068e-08
2.2155556e+00 1.6573092e-09 2.8761744e-08
2.2191667e+00 1.6535442e-09 2.9120841e-08
2.2227778e+00 1.6612012e-09 2.9509296e-08
2.2266667e+00 1.6684098e-09 2.9870756e-08
2.2302778e+00 1.6681417e-09 3.0232074e-08
2.2338889e+00 1.6671020e-09 3.0593440e-08
2.2375000e+00 1.6685856e-09 3.0983827e-08
2.2413889e+00 1.6775934e-09 3.1347113e-08
2.2450000e+00 1.6758090e-09 3.1709980e-08
2.2486111e+00 1.6737355e-09 3.2100882e-08
2.2525000e+00 1.6768551e-09 3.2464510e-08
2.2561111e+00 1.6797122e-09 3.3024753e-08
2.2616667e+00 1.6817457e-09 3.3389165e-08
2.2652778e+00 1.6820605e-09 3.3753738e-08
2.2688889e+00 1.6832261e-09 3.4146720e-08
2.2727778e+00 1.6851861e-09 3.4511966e-08
2.2763889e+00 1.6863161e-09 3.4877208e-08
2.2800000e+00 1.6851521e-09 3.5242928e-08
2.2836111e+00 1.6907216e-09 3.5638207e-08
2.2875000e+00 1.6973836e-09 3.6006114e-08
2.2911111e+00 1.6986859e-09 3.6374242e-08
2.2947222e+00 1.6994125e-09 3.6771072e-08
2.2986111e+00 1.7019938e-09 3.7140673e-08
2.3022222e+00 1.7097001e-09 3.7510903e-08
2.3058333e+00 1.7078115e-09 3.7880713e-08
2.3094444e+00 1.7058167e-09 3.8280074e-08
2.3133333e+00 1.7172825e-09 3.8853301e-08
2.3188889e+00 1.7220744e-09 3.9226559e-08
2.3225000e+00 1.7233843e-09 3.9600198e-08
2.3261111e+00 1.7255916e-09 3.9974738e-08
2.3297222e+00 1.7317059e-09 4.0378911e-08
2.3336111e+00 1.7326352e-09 4.0754120e-08
2.3372222e+00 1.7308305e-09 4.1128813e-08
2.3408333e+00 1.7278724e-09 4.1503008e-08
2.3444444e+00 1.7262393e-09 4.1905823e-08
2.3483333e+00 1.7264586e-09 4.2280456e-08
2.3519444e+00 1.7316903e-09 4.2655978e-08
2.3555556e+00 1.7346685e-09 4.3032042e-08
2.3591667e+00 1.7366883e-09 4.3437679e-08
2.3630556e+00 1.7402043e-09 4.3814316e-08
2.3666667e+00 1.7364425e-09 4.4190024e-08
2.3702778e+00 1.7316291e-09 4.4769998e-08
2.3758333e+00 1.7482169e-09 4.5147808e-08
2.3794444e+00 1.7392633e-09 4.5553461e-08
2.3833333e+00 1.7377599e-09 4.5930309e-08
2.3869444e+00 1.7408387e-09 4.6307657e-08
2.3905556e+00 1.7423745e-09 4.6714151e-08
2.3944444e+00 1.7418580e-09 4.7091423e-08
2.3980556e+00 1.7406565e-09 4.7468837e-08
2.4016667e+00 1.7431571e-09 4.7846615e-08
2.4052778e+00 1.7440264e-09 4.8253507e-08
2.4091667e+00 1.7436224e-09 4.8631172e-08
2.4127778e+00 1.7425134e-09 4.9008459e-08
2.4163889e+00 1.7401358e-09 4.9385157e-08
2.4200000e+00 1.7370748e-09 4.9790608e-08
2.4238889e+00 1.7382231e-09 5.0167465e-08
2.4275000e+00 1.7404572e-09 5.0544902e-08
2.4311111e+00 1.7435753e-09 5.1127114e-08
2.4366667e+00 1.7496949e-09 5.1534488e-08
2.4405556e+00 1.7420809e-09 5.1911754e-08
2.4441667e+00 1.7403796e-09 5.2289075e-08
2.4477778e+00 1.7425775e-09 5.2667117e-08
2.4513889e+00 1.7470458e-09 5.3074566e-08
2.4552778e+00 1.7453722e-09 5.3452064e-08
2.4588889e+00 1.7392277e-09 5.3829195e-08
2.4625000e+00 1.7419824e-09 5.4206812e-08
2.4661111e+00 1.7437113e-09 5.4613756e-08
2.4700000e+00 1.7443830e-09 5.4991500e-08
2.4736111e+00 1.7424801e-09 5.5369011e-08
2.4772222e+00 1.7422408e-09 5.5775666e-08
2.4811111e+00 1.7433712e-09 5.6152773e-08
2.4847222e+00 1.7376187e-09 5.6528912e-08
2.4883333e+00 1.7344332e-09 5.7107712e-08
2.4938889e+00 1.7383690e-09 5.7485352e-08
2.4975000e+00 1.7475376e-09 5.7892759e-08
2.5013889e+00 1.7445173e-09 5.8270722e-08
2.5050000e+00 1.7443744e-09 5.8648968e-08
2.5086111e+00 1.7471259e-09 5.9027014e-08
2.5122222e+00 1.7425308e-09 5.9433508e-08
2.5161111e+00 1.7417001e-09 5.9811282e-08
2.5197222e+00 1.7454497e-09 6.0189695e-08
2.5233333e+00 1.7475903e-09 6.0597212e-08
2.5272222e+00 1.7454153e-09 6.0974669e-08
2.5308333e+00 1.7388026e-09 6.1351848e-08
2.5344444e+00 1.7428525e-09 6.1729840e-08
2.5380556e+00 1.7462985e-09 6.2137588e-08
2.5419444e+00 1.7486869e-09 6.2516002e-08
2.5455556e+00 1.7443675e-09 6.3098069e-08
2.5511111e+00 1.7480329e-09 6.3477040e-08
2.5547222e+00 1.7501587e-09 6.3884964e-08
2.5586111e+00 1.7463376e-09 6.4262946e-08
2.5622222e+00 1.7427205e-09 6.4640492e-08
2.5658333e+00 1.7423240e-09 6.5018413e-08
2.5694444e+00 1.7461782e-09 6.5397121e-08
2.5730556e+00 1.7495842e-09 6.5805656e-08
2.5769444e+00 1.7521465e-09 6.6185388e-08
2.5805556e+00 1.7530681e-09 6.6565445e-08
2.5841667e+00 1.7551589e-09 6.6945583e-08
2.5877778e+00 1.7538036e-09 6.7353811e-08
2.5916667e+00 1.7452958e-09 6.7733066e-08
2.5952778e+00 1.7555151e-09 6.8114017e-08
2.5988889e+00 1.7609561e-09 6.8523994e-08
2.6027778e+00 1.7531287e-09 6.9108071e-08
2.6083333e+00 1.7513378e-09 6.9488556e-08
2.6119444e+00 1.7608318e-09 6.9870536e-08
2.6155556e+00 1.7651389e-09 7.0252179e-08
2.6191667e+00 1.7577150e-09 7.0633401e-08
2.6227778e+00 1.7612567e-09 7.1044712e-08
2.6266667e+00 1.7642676e-09 7.1426556e-08
2.6302778e+00 1.7604493e-09 7.1807985e-08
2.6338889e+00 1.7604277e-09 7.2219139e-08
2.6377778e+00 1.7637492e-09 7.2602116e-08
2.6413889e+00 1.7714277e-09 7.2985716e-08
2.6450000e+00 1.7694954e-09 7.3368818e-08
2.6486111e+00 1.7668304e-09 7.3781221e-08
2.6525000e+00 1.7680500e-09 7.4164534e-08
2.6561111e+00 1.7702283e-09 7.4548123e-08
2.6597222e+00 1.7705937e-09 7.5137967e-08
2.6652778e+00 1.7684659e-09 7.5522779e-08
2.6688889e+00 1.7836484e-09 7.5938709e-08
2.6727778e+00 1.7814589e-09 7.6324024e-08
2.6763889e+00 1.7752959e-09 7.6708406e-08
2.6800000e+00 1.7728456e-09 7.7093192e-08
2.6836111e+00 1.7790256e-09 7.7509028e-08
2.6875000e+00 1.7852885e-09 7.7895390e-08
2.6911111e+00 1.7811251e-09 7.8281248e-08
2.6947222e+00 1.7806427e-09 7.8667078e-08
2.6983333e+00 1.7808679e-09 7.9082337e-08
2.7022222e+00 1.7784906e-09 7.9467682e-08
2.7058333e+00 1.7785436e-09 7.9853300e-08
2.7094444e+00 1.7810026e-09 8.0269986e-08
2.7133333e+00 1.7906003e-09 8.0657849e-08
2.7169444e+00 1.7896706e-09 8.1045283e-08
2.7205556e+00 1.7866437e-09 8.1641588e-08
2.7261111e+00 1.7911855e-09 8.2030200e-08
2.7297222e+00 1.7959976e-09 8.2449000e-08
2.7336111e+00 1.7937172e-09 8.2837350e-08
2.7372222e+00 1.7910580e-09 8.3226288e-08
2.7408333e+00 1.7991356e-09 8.3616691e-08
2.7444444e+00 1.8045814e-09 8.4038102e-08
2.7483333e+00 1.8075206e-09 8.4429375e-08
2.7519444e+00 1.8042221e-09 8.4820749e-08
2.7555556e+00 1.8084657e-09 8.5213418e-08
2.7591667e+00 1.8161694e-09 8.5637766e-08
2.7630556e+00 1.8211020e-09 8.6032506e-08
2.7666667e+00 1.8226529e-09 8.6427427e-08
2.7702778e+00 1.8227679e-09 8.6822473e-08
2.7738889e+00 1.8238114e-09 8.7248039e-08
2.7777778e+00 1.8238980e-09 8.7856077e-08
2.7833333e+00 1.8243279e-09 8.8251577e-08
2.7869444e+00 1.8264436e-09 8.8648133e-08
2.7905556e+00 1.8340747e-09 8.9076137e-08
2.7944444e+00 1.8345319e-09 8.9473354e-08
2.7980556e+00 1.8320879e-09 8.9871383e-08
2.8016667e+00 1.8420176e-09 9.0270838e-08
2.8052778e+00 1.8452601e-09 9.0701207e-08
2.8091667e+00 1.8436254e-09 9.1100529e-08
2.8127778e+00 1.8424237e-09 9.1500279e-08
2.8163889e+00 1.8475735e-09 9.1901556e-08
2.8200000e+00 1.8565230e-09 9.2333765e-08
2.8238889e+00 1.8481213e-09 9.2733981e-08
2.8275000e+00 1.8461860e-09 9.3134248e-08
2.8311111e+00 1.8485860e-09 9.3566220e-08
2.8350000e+00 1.8540282e-09 9.4153367e-08
2.8402778e+00 1.8542703e-09 9.4586170e-08
2.8441667e+00 1.8554664e-09 9.4988585e-08
2.8477778e+00 1.8591373e-09 9.5392005e-08
2.8513889e+00 1.8647335e-09 9.5796257e-08
2.8550000e+00 1.8668249e-09 9.6231709e-08
2.8588889e+00 1.8656234e-09 9.6636415e-08
2.8625000e+00 1.8701226e-09 9.7041819e-08
2.8661111e+00 1.8720688e-09 9.7447373e-08
2.8697222e+00 1.8715072e-09 9.7883998e-08
2.8736111e+00 1.8709941e-09 9.8290124e-08
2.8772222e+00 1.8778601e-09 9.8698519e-08
2.8808333e+00 1.8919392e-09 9.9139223e-08
2.8847222e+00 1.8855202e-09 9.9548006e-08
2.8883333e+00 1.8878671e-09 9.9958253e-08
2.8919444e+00 1.8990288e-09 1.0059073e-07
2.8975000e+00 1.8958470e-09 1.0100127e-07
2.9011111e+00 1.8937609e-09 1.0144338e-07
2.9050000e+00 1.8957315e-09 1.0185480e-07
2.9086111e+00 1.9020013e-09 1.0226680e-07
2.9122222e+00 1.9010558e-09 1.0267868e-07
2.9158333e+00 1.9009294e-09 1.0312240e-07
2.9197222e+00 1.9023505e-09 1.0353545e-07
2.9233333e+00 1.9104061e-09 1.0394982e-07
2.9269444e+00 1.9146249e-09 1.0439641e-07
2.9308333e+00 1.9132690e-09 1.0481179e-07
2.9344444e+00 1.9209997e-09 1.0522837e-07
2.9380556e+00 1.9243019e-09 1.0564496e-07
2.9416667e+00 1.9212183e-09 1.0609326e-07
2.9455556e+00 1.9212959e-09 1.0651013e-07
2.9491667e+00 1.9267261e-09 1.0715431e-07
2.9547222e+00 1.9383787e-09 1.0757382e-07
2.9583333e+00 1.9340392e-09 1.0799301e-07
2.9619444e+00 1.9354001e-09 1.0844477e-07
2.9658333e+00 1.9368036e-09 1.0886442e-07
2.9694444e+00 1.9369209e-09 1.0928428e-07
2.9730556e+00 1.9387168e-09 1.0970479e-07
2.9766667e+00 1.9428877e-09 1.1015916e-07
2.9805556e+00 1.9517193e-09 1.1058212e-07
2.9841667e+00 1.9524824e-09 1.1100524e-07
2.9877778e+00 1.9532594e-09 1.1142872e-07
2.9913889e+00 1.9558170e-09 1.1188562e-07
2.9952778e+00 1.9604619e-09 1.1231062e-07
2.9988889e+00 1.9626445e-09 1.1273559e-07
3.0025000e+00 1.9601543e-09 1.1319345e-07
3.0063889e+00 1.9643529e-09 1.1385002e-07
3.0119444e+00 1.9750306e-09 1.1427839e-07
3.0155556e+00 1.9791889e-09 1.1470685e-07
3.0191667e+00 1.9758548e-09 1.1513642e-07
3.0227778e+00 1.9893546e-09 1.1556873e-07
3.0263889e+00 2.0012642e-09 1.1603533e-07
3.0302778e+00 1.9981204e-09 1.1646796e-07
3.0338889e+00 1.9954031e-09 1.1693366e-07
3.0377778e+00 1.9963281e-09 1.1736709e-07
3.0413889e+00 2.0045627e-09 1.1780145e-07
3.0450000e+00 2.0048492e-09 1.1823566e-07
3.0486111e+00 2.0032407e-09 1.1866951e-07
3.0522222e+00 2.0015494e-09 1.1913723e-07
3.0561111e+00 2.0074995e-09 1.1957286e-07
3.0597222e+00 2.0137223e-09 1.2000935e-07
3.0633333e+00 2.0154271e-09 1.2068287e-07
3.0688889e+00 2.0256922e-09 1.2112241e-07
3.0725000e+00 2.0316026e-09 1.2156300e-07
3.0761111e+00 2.0353447e-09 1.2203760e-07
3.0800000e+00 2.0326299e-09 1.2247853e-07
3.0836111e+00 2.0375604e-09 1.2292064e-07
3.0872222e+00 2.0433927e-09 1.2336319e-07
3.0908333e+00 2.0416758e-09 1.2383941e-07
3.0947222e+00 2.0402124e-09 1.2428156e-07
3.0983333e+00 2.0412071e-09 1.2472491e-07
3.1019444e+00 2.0512855e-09 1.2520364e-07
3.1058333e+00 2.0520655e-09 1.2564813e-07
3.1094444e+00 2.0509739e-09 1.2609356e-07
3.1130556e+00 2.0606405e-09 1.2654082e-07
3.1166667e+00 2.0679261e-09 1.2702382e-07
3.1205556e+00 2.0720922e-09 1.2747213e-07
3.1241667e+00 2.0660882e-09 1.2816118e-07
3.1297222e+00 2.0682198e-09 1.2860971e-07
3.1333333e+00 2.0720399e-09 1.2909359e-07
3.1372222e+00 2.0755784e-09 1.2954332e-07
3.1408333e+00 2.0757035e-09 1.2999372e-07
3.1444444e+00 2.0819062e-09 1.3044570e-07
3.1480556e+00 2.0902064e-09 1.3093341e-07
3.1519444e+00 2.0901128e-09 1.3138639e-07
3.1555556e+00 2.0913065e-09 1.3183975e-07
3.1591667e+00 2.0934837e-09 1.3229382e-07
3.1627778e+00 2.0980043e-09 1.3278344e-07
3.1666667e+00 2.0987432e-09 1.3323811e-07
3.1702778e+00 2.0981882e-09 1.3369368e-07
3.1738889e+00 2.1070144e-09 1.3418580e-07
3.1777778e+00 2.1112193e-09 1.3464335e-07
3.1813889e+00 2.1123111e-09 1.3534839e-07
3.1869444e+00 2.1179451e-09 1.3580741e-07
3.1905556e+00 2.1191107e-09 1.3626674e-07
3.1941667e+00 2.1209064e-09 1.3672653e-07
3.1977778e+00 2.1232808e-09 1.3722263e-07
3.2016667e+00 2.1289634e-09 1.3768451e-07
3.2052778e+00 2.1346046e-09 1.3814767e-07
3.2088889e+00 2.1406688e-09 1.3864841e-07
3.2127778e+00 2.1513783e-09 1.3911534e-07
3.2163889e+00 2.1587528e-09 1.3958363e-07
3.2200000e+00 2.1639800e-09 1.4005235e-07
3.2236111e+00 2.1626239e-09 1.4055712e-07
3.2275000e+00 2.1640237e-09 1.4102643e-07
3.2311111e+00 2.1680474e-09 1.4149776e-07
3.2347222e+00 2.1826287e-09 1.4200734e-07
3.2386111e+00 2.1852264e-09 1.4269866e-07
3.2438889e+00 2.1810375e-09 1.4320849e-07
3.2477778e+00 2.1888861e-09 1.4368357e-07
3.2513889e+00 2.1964820e-09 1.4415974e-07
3.2550000e+00 2.1989592e-09 1.4463590e-07
3.2586111e+00 2.1963120e-09 1.4514981e-07
3.2625000e+00 2.2086546e-09 1.4562863e-07
3.2661111e+00 2.2112083e-09 1.4610698e-07
3.2697222e+00 2.2043126e-09 1.4662203e-07
3.2736111e+00 2.2104618e-09 1.4710186e-07
3.2772222e+00 2.2187201e-09 1.4758370e-07
3.2808333e+00 2.2290583e-09 1.4810351e-07
3.2847222e+00 2.2263850e-09 1.4858624e-07
3.2883333e+00 2.2296207e-09 1.4907035e-07
3.2919444e+00 2.2390752e-09 1.4955611e-07
3.2955556e+00 2.2448670e-09 1.5030445e-07
3.3011111e+00 2.2452001e-09 1.5079150e-07
3.3047222e+00 2.2506135e-09 1.5131878e-07
3.3086111e+00 2.2689119e-09 1.5180976e-07
3.3122222e+00 2.2632458e-09 1.5229995e-07
3.3158333e+00 2.2615798e-09 1.5279051e-07
3.3194444e+00 2.2666649e-09 1.5332033e-07
3.3233333e+00 2.2746076e-09 1.5381358e-07
3.3269444e+00 2.2785184e-09 1.5430713e-07
3.3305556e+00 2.2773013e-09 1.5483930e-07
3.3344444e+00 2.2841571e-09 1.5533475e-07
3.3380556e+00 2.2892253e-09 1.5583097e-07
3.3416667e+00 2.2912514e-09 1.5632734e-07
3.3452778e+00 2.2906151e-09 1.5686235e-07
3.3491667e+00 2.2951915e-09 1.5736098e-07
3.3527778e+00 2.3075816e-09 1.5786100e-07
3.3563889e+00 2.3079935e-09 1.5863088e-07
3.3619444e+00 2.3112945e-09 1.5913244e-07
3.3655556e+00 2.3184703e-09 1.5967493e-07
3.3694444e+00 2.3314570e-09 1.6018019e-07
3.3730556e+00 2.3324680e-09 1.6068621e-07
3.3766667e+00 2.3384896e-09 1.6119487e-07
3.3802778e+00 2.3568389e-09 1.6174457e-07
3.3841667e+00 2.3548264e-09 1.6225427e-07
3.3877778e+00 2.3501863e-09 1.6276333e-07
3.3913889e+00 2.3487394e-09 1.6327334e-07
3.3950000e+00 2.3590935e-09 1.6382486e-07
3.3988889e+00 2.3682561e-09 1.6433782e-07
3.4025000e+00 2.3667672e-09 1.6485086e-07
3.4061111e+00 2.3689155e-09 1.6540398e-07
3.4100000e+00 2.3720967e-09 1.6591823e-07
3.4136111e+00 2.3748960e-09 1.6671196e-07
3.4191667e+00 2.3874424e-09 1.6723049e-07
3.4227778e+00 2.3990160e-09 1.6775121e-07
3.4263889e+00 2.4076616e-09 1.6831285e-07
3.4302778e+00 2.4064157e-09 1.6883435e-07
3.4338889e+00 2.4073820e-09 1.6935629e-07
3.4375000e+00 2.4104990e-09 1.6987939e-07
3.4411111e+00 2.4181179e-09 1.7044458e-07
3.4450000e+00 2.4263545e-09 1.7097095e-07
3.4486111e+00 2.4325125e-09 1.7149822e-07
3.4522222e+00 2.4345417e-09 1.7202641e-07
3.4558333e+00 2.4410752e-09 1.7259684e-07
3.4597222e+00 2.4483056e-09 1.7312753e-07
3.4633333e+00 2.4504471e-09 1.7365900e-07
3.4669444e+00 2.4553757e-09 1.7423273e-07
3.4708333e+00 2.4622981e-09 1.7501405e-07
3.4761111e+00 2.4723654e-09 1.7559101e-07
3.4800000e+00 2.4730390e-09 1.7612694e-07
3.4836111e+00 2.4740257e-09 1.7666329e-07
3.4872222e+00 2.4768144e-09 1.7724246e-07
3.4911111e+00 2.4875131e-09 1.7778217e-07
3.4947222e+00 2.4944820e-09 1.7832335e-07
3.4983333e+00 2.5009689e-09 1.7886622e-07
3.5019444e+00 2.5101536e-09 1.7945230e-07
3.5058333e+00 2.5134328e-09 1.7999710e-07
3.5094444e+00 2.5154425e-09 1.8054322e-07
3.5130556e+00 2.5256789e-09 1.8113370e-07
3.5169444e+00 2.5355983e-09 1.8168380e-07
3.5205556e+00 2.5422400e-09 1.8223437e-07
3.5241667e+00 2.5399575e-09 1.8278563e-07
3.5277778e+00 2.5485834e-09 1.8367970e-07
3.5336111e+00 2.5603559e-09 1.8423445e-07
3.5372222e+00 2.5604218e-09 1.8478995e-07
3.5408333e+00 2.5673071e-09 1.8534697e-07
3.5444444e+00 2.5743896e-09 1.8590547e-07
3.5480556e+00 2.5810230e-09 1.8650799e-07
3.5519444e+00 2.5833991e-09 1.8706799e-07
3.5555556e+00 2.5858257e-09 1.8762864e-07
3.5591667e+00 2.5894437e-09 1.8819101e-07
3.5627778e+00 2.6016250e-09 1.8879879e-07
3.5666667e+00 2.6079412e-09 1.8936413e-07
3.5702778e+00 2.6106071e-09 1.8993088e-07
3.5738889e+00 2.6209014e-09 1.9049936e-07
3.5775000e+00 2.6266037e-09 1.9111255e-07
3.5813889e+00 2.6293365e-09 1.9168276e-07
3.5850000e+00 2.6341554e-09 1.9225467e-07
3.5886111e+00 2.6450325e-09 1.9313831e-07
3.5941667e+00 2.6567590e-09 1.9371340e-07
3.5977778e+00 2.6518230e-09 1.9433357e-07
3.6016667e+00 2.6638846e-09 1.9491145e-07
3.6052778e+00 2.6703736e-09 1.9549034e-07
3.6088889e+00 2.6732935e-09 1.9611430e-07
3.6127778e+00 2.6749323e-09 1.9669470e-07
3.6163889e+00 2.6825326e-09 1.9727718e-07
3.6200000e+00 2.6942062e-09 1.9786072e-07
3.6236111e+00 2.6923190e-09 1.9848906e-07
3.6275000e+00 2.6935051e-09 1.9907311e-07
3.6311111e+00 2.6976587e-09 1.9965934e-07
3.6347222e+00 2.7137615e-09 2.0029291e-07
3.6386111e+00 2.7168142e-09 2.0088068e-07
3.6422222e+00 2.7087849e-09 2.0146939e-07
3.6458333e+00 2.7254325e-09 2.0238034e-07
3.6513889e+00 2.7402622e-09 2.0297422e-07
3.6550000e+00 2.7417138e-09 2.0361362e-07
3.6588889e+00 2.7388345e-09 2.0420925e-07
3.6625000e+00 2.7593369e-09 2.0480812e-07
3.6661111e+00 2.7687043e-09 2.0545392e-07
3.6700000e+00 2.7667237e-09 2.0605376e-07
3.6736111e+00 2.7702649e-09 2.0665495e-07
3.6772222e+00 2.7791578e-09 2.0725866e-07
3.6808333e+00 2.7935217e-09 2.0791120e-07
3.6847222e+00 2.7996807e-09 2.0851896e-07
3.6883333e+00 2.8103914e-09 2.0912963e-07
3.6919444e+00 2.8265846e-09 2.0974159e-07
3.6955556e+00 2.8222596e-09 2.1040031e-07
3.6994444e+00 2.8239760e-09 2.1101323e-07
3.7030556e+00 2.8336661e-09 2.1195998e-07
3.7086111e+00 2.8468421e-09 2.1257697e-07
3.7122222e+00 2.8485024e-09 2.1319468e-07
3.7158333e+00 2.8533980e-09 2.1386171e-07
3.7197222e+00 2.8640186e-09 2.1448298e-07
3.7233333e+00 2.8708079e-09 2.1510542e-07
3.7269444e+00 2.8747288e-09 2.1572829e-07
3.7305556e+00 2.8748387e-09 2.1640082e-07
3.7344444e+00 2.8897666e-09 2.1702802e-07
3.7380556e+00 2.8997611e-09 2.1765654e-07
3.7416667e+00 2.9018972e-09 2.1833344e-07
3.7455556e+00 2.9001838e-09 2.1896240e-07
3.7491667e+00 2.9055630e-09 2.1959365e-07
3.7527778e+00 2.9213636e-09 2.2022631e-07
3.7563889e+00 2.9185908e-09 2.2090736e-07
3.7602778e+00 2.9189958e-09 2.2188228e-07
3.7658333e+00 2.9305083e-09 2.2251746e-07
3.7694444e+00 2.9326856e-09 2.2315347e-07
3.7730556e+00 2.9381577e-09 2.2379096e-07
3.7766667e+00 2.9463660e-09 2.2448003e-07
3.7805556e+00 2.9599802e-09 2.2512218e-07
3.7841667e+00 2.9675489e-09 2.2576561e-07
3.7877778e+00 2.9718083e-09 2.2640942e-07
3.7913889e+00 2.9709983e-09 2.2710392e-07
3.7952778e+00 2.9819080e-09 2.2775083e-07
3.7988889e+00 2.9895125e-09 2.2839832e-07
3.8025000e+00 2.9873557e-09 2.2909562e-07
3.8063889e+00 2.9894725e-09 2.2974404e-07
3.8100000e+00 2.9959382e-09 2.3039461e-07
3.8136111e+00 3.0093508e-09 2.3104675e-07
3.8172222e+00 3.0104145e-09 2.3210187e-07
3.8230556e+00 3.0188326e-09 2.3275688e-07
3.8266667e+00 3.0273975e-09 2.3341317e-07
3.8302778e+00 3.0306471e-09 2.3406959e-07
3.8338889e+00 3.0286763e-09 2.3472575e-07
3.8375000e+00 3.0281875e-09 2.3543325e-07
3.8413889e+00 3.0361197e-09 2.3609155e-07
3.8450000e+00 3.0404166e-09 2.3675073e-07
3.8486111e+00 3.0443522e-09 2.3746172e-07
3.8525000e+00 3.0498228e-09 2.3812360e-07
3.8561111e+00 3.0599090e-09 2.3878746e-07
3.8597222e+00 3.0679573e-09 2.3945205e-07
3.8633333e+00 3.0667165e-09 2.4016884e-07
3.8672222e+00 3.0771973e-09 2.4083680e-07
3.8708333e+00 3.0886060e-09 2.4150658e-07
3.8744444e+00 3.0940116e-09 2.4222847e-07
3.8783333e+00 3.0936064e-09 2.4320896e-07
3.8836111e+00 3.0989544e-09 2.4393298e-07
3.8875000e+00 3.1069122e-09 2.4460611e-07
3.8911111e+00 3.1066718e-09 2.4527949e-07
3.8947222e+00 3.1090716e-09 2.4600557e-07
3.8986111e+00 3.1145163e-09 2.4668149e-07
3.9022222e+00 3.1247073e-09 2.4735874e-07
3.9058333e+00 3.1268087e-09 2.4803626e-07
3.9094444e+00 3.1272495e-09 2.4876681e-07
3.9133333e+00 3.1346431e-09 2.4944697e-07
3.9169444e+00 3.1437191e-09 2.5012894e-07
3.9205556e+00 3.1514388e-09 2.5086402e-07
3.9244444e+00 3.1492014e-09 2.5154738e-07
3.9280556e+00 3.1587504e-09 2.5223293e-07
3.9316667e+00 3.1693902e-09 2.5291915e-07
3.9352778e+00 3.1650034e-09 2.5397552e-07
3.9408333e+00 3.1732169e-09 2.5466414e-07
3.9444444e+00 3.1832584e-09 2.5540799e-07
3.9483333e+00 3.1926042e-09 2.5609943e-07
3.9519444e+00 3.1898540e-09 2.5679131e-07
3.9555556e+00 3.1967226e-09 2.5753851e-07
3.9594444e+00 3.2079153e-09 2.5823375e-07
3.9630556e+00 3.2096743e-09 2.5892926e-07
3.9666667e+00 3.2103583e-09 2.5962501e-07
3.9702778e+00 3.2119953e-09 2.6037632e-07
3.9741667e+00 3.2277562e-09 2.6107580e-07
3.9777778e+00 3.2290483e-09 2.6177495e-07
3.9813889e+00 3.2245804e-09 2.6252848e-07
3.9852778e+00 3.2342447e-09 2.6323020e-07
3.9888889e+00 3.2432079e-09 2.6393378e-07
3.9925000e+00 3.2514112e-09 2.6463846e-07
3.9961111e+00 3.2532559e-09 2.6572469e-07
4.0016667e+00 3.2641378e-09 2.6643291e-07
4.0052778e+00 3.2733051e-09 2.6719763e-07
4.0091667e+00 3.2814298e-09 2.6790777e-07
4.0127778e+00 3.2737351e-09 2.6861813e-07
4.0163889e+00 3.2833762e-09 2.6938677e-07
4.0202778e+00 3.3049949e-09 2.7010225e-07
4.0238889e+00 3.2994157e-09 2.7081725e-07
4.0275000e+00 3.3005779e-09 2.7153308e-07
4.0311111e+00 3.3071211e-09 2.7230657e-07
4.0350000e+00 3.3227875e-09 2.7302666e-07
4.0386111e+00 3.3241907e-09 2.7374605e-07
4.0422222e+00 3.3163401e-09 2.7446664e-07
4.0458333e+00 3.3352827e-09 2.7519017e-07
4.0494444e+00 3.3434316e-09 2.7596993e-07
4.0533333e+00 3.3402306e-09 2.7708376e-07
4.0588889e+00 3.3427522e-09 2.7780987e-07
4.0625000e+00 3.3598165e-09 2.7853875e-07
4.0661111e+00 3.3682456e-09 2.7926847e-07
4.0697222e+00 3.3676752e-09 2.8005471e-07
4.0736111e+00 3.3715310e-09 2.8078595e-07
4.0772222e+00 3.3783615e-09 2.8151901e-07
4.0808333e+00 3.3883747e-09 2.8225351e-07
4.0844444e+00 3.3915582e-09 2.8304603e-07
4.0883333e+00 3.4015162e-09 2.8378486e-07
4.0919444e+00 3.4184615e-09 2.8452568e-07
4.0955556e+00 3.4198500e-09 2.8532355e-07
4.0994444e+00 3.4190817e-09 2.8606411e-07
4.1030556e+00 3.4168079e-09 2.8680592e-07
4.1066667e+00 3.4307203e-09 2.8755009e-07
4.1102778e+00 3.4385126e-09 2.8875366e-07
4.1161111e+00 3.4389985e-09 2.8949941e-07
4.1197222e+00 3.4448910e-09 2.9024653e-07
4.1233333e+00 3.4515988e-09 2.9099468e-07
4.1269444e+00 3.4543766e-09 2.9174281e-07
4.1305556e+00 3.4514860e-09 2.9255023e-07
4.1344444e+00 3.4692489e-09 2.9330316e-07
4.1380556e+00 3.4808375e-09 2.9405744e-07
4.1416667e+00 3.4817366e-09 2.9486984e-07
4.1455556e+00 3.4817126e-09 2.9562487e-07
4.1491667e+00 3.4878311e-09 2.9638220e-07
4.1527778e+00 3.5028970e-09 2.9714171e-07
4.1563889e+00 3.5079255e-09 2.9796057e-07
4.1602778e+00 3.5109109e-09 2.9872143e-07
4.1638889e+00 3.5123903e-09 2.9948393e-07
4.1675000e+00 3.5261196e-09 3.0030782e-07
4.1713889e+00 3.5357512e-09 3.0148714e-07
4.1769444e+00 3.5401920e-09 3.0225585e-07
4.1805556e+00 3.5555690e-09 3.0302653e-07
4.1841667e+00 3.5583964e-09 3.0379787e-07
4.1877778e+00 3.5616356e-09 3.0457039e-07
4.1913889e+00 3.5693323e-09 3.0540484e-07
4.1952778e+00 3.5831252e-09 3.0618230e-07
4.1988889e+00 3.5934463e-09 3.0696121e-07
4.2025000e+00 3.5964322e-09 3.0774104e-07
4.2061111e+00 3.6020038e-09 3.0858252e-07
4.2100000e+00 3.6106610e-09 3.0936613e-07
4.2136111e+00 3.6227100e-09 3.1015125e-07
4.2172222e+00 3.6244970e-09 3.1099728e-07
4.2211111e+00 3.6272260e-09 3.1178427e-07
4.2247222e+00 3.6372892e-09 3.1257317e-07
4.2283333e+00 3.6448436e-09 3.1378952e-07
4.2338889e+00 3.6532890e-09 3.1458158e-07
4.2375000e+00 3.6580104e-09 3.1543591e-07
4.2413889e+00 3.6648338e-09 3.1623034e-07
4.2450000e+00 3.6683409e-09 3.1702553e-07
4.2486111e+00 3.6719308e-09 3.1782176e-07
4.2522222e+00 3.6778695e-09 3.1868115e-07
4.2561111e+00 3.6883261e-09 3.1948122e-07
4.2597222e+00 3.6968740e-09 3.2028235e-07
4.2633333e+00 3.6981821e-09 3.2108387e-07
4.2669444e+00 3.7005153e-09 3.2194794e-07
4.2708333e+00 3.7057882e-09 3.2275214e-07
4.2744444e+00 3.7175983e-09 3.2355818e-07
4.2780556e+00 3.7227467e-09 3.2436521e-07
4.2816667e+00 3.7267341e-09 3.2523612e-07
4.2855556e+00 3.7382092e-09 3.2604674e-07
4.2891667e+00 3.7444644e-09 3.2729628e-07
4.2947222e+00 3.7527876e-09 3.2811029e-07
4.2983333e+00 3.7611483e-09 3.2892707e-07
4.3019444e+00 3.7783872e-09 3.2974593e-07
4.3055556e+00 3.7802500e-09 3.3062769e-07
4.3094444e+00 3.7777240e-09 3.3144834e-07
4.3130556e+00 3.7975194e-09 3.3227198e-07
4.3166667e+00 3.8053491e-09 3.3309662e-07
4.3202778e+00 3.8066444e-09 3.3398520e-07
4.3241667e+00 3.8097513e-09 3.3481155e-07
4.3277778e+00 3.8180861e-09 3.3563990e-07
4.3313889e+00 3.8282783e-09 3.3653311e-07
4.3352778e+00 3.8278278e-09 3.3736293e-07
4.3388889e+00 3.8319678e-09 3.3819399e-07
4.3425000e+00 3.8393506e-09 3.3909152e-07
4.3463889e+00 3.8537833e-09 3.4037699e-07
4.3519444e+00 3.8590587e-09 3.4121363e-07
4.3555556e+00 3.8637265e-09 3.4205161e-07
4.3591667e+00 3.8715497e-09 3.4289201e-07
4.3627778e+00 3.8859739e-09 3.4379900e-07
4.3666667e+00 3.8881850e-09 3.4464099e-07
4.3702778e+00 3.8840410e-09 3.4548424e-07
4.3738889e+00 3.8998576e-09 3.4632977e-07
4.3775000e+00 3.9049972e-09 3.4724069e-07
4.3813889e+00 3.9028425e-09 3.4808729e-07
4.3850000e+00 3.9119324e-09 3.4893604e-07
4.3886111e+00 3.9227016e-09 3.4985272e-07
4.3925000e+00 3.9345320e-09 3.5070525e-07
4.3961111e+00 3.9350064e-09 3.5155852e-07
4.3997222e+00 3.9413650e-09 3.5247945e-07
4.4036111e+00 3.9522742e-09 3.5373155e-07
4.4088889e+00 3.9557270e-09 3.5465489e-07
4.4127778e+00 3.9586314e-09 3.5551363e-07
4.4163889e+00 3.9681851e-09 3.5637498e-07
4.4200000e+00 3.9827923e-09 3.5730468e-07
4.4238889e+00 3.9860321e-09 3.5816878e-07
4.4275000e+00 3.9902783e-09 3.5903392e-07
4.4311111e+00 3.9956017e-09 3.5990071e-07
4.4347222e+00 4.0055900e-09 3.6083587e-07
4.4386111e+00 4.0100068e-09 3.6170460e-07
4.4422222e+00 4.0090701e-09 3.6257472e-07
4.4458333e+00 4.0228387e-09 3.6351442e-07
4.4497222e+00 4.0317580e-09 3.6438832e-07
4.4533333e+00 4.0349605e-09 3.6526268e-07
4.4569444e+00 4.0360142e-09 3.6613790e-07
4.4605556e+00 4.0429579e-09 3.6748802e-07
4.4661111e+00 4.0577782e-09 3.6836741e-07
4.4697222e+00 4.0596596e-09 3.6931550e-07
4.4736111e+00 4.0668120e-09 3.7019727e-07
4.4772222e+00 4.0726258e-09 3.7108018e-07
4.4808333e+00 4.0772940e-09 3.7196437e-07
4.4844444e+00 4.0844804e-09 3.7291876e-07
4.4883333e+00 4.0960055e-09 3.7380783e-07
4.4919444e+00 4.1108298e-09 3.7469941e-07
4.4955556e+00 4.1190705e-09 3.7566099e-07
4.4994444e+00 4.1230998e-09 3.7655419e-07
4.5030556e+00 4.1217972e-09 3.7744864e-07
4.5066667e+00 4.1346530e-09 3.7834571e-07
4.5102778e+00 4.1459895e-09 3.7931410e-07
4.5141667e+00 4.1545468e-09 3.8021471e-07
4.5177778e+00 4.1587278e-09 3.8111672e-07
4.5213889e+00 4.1675101e-09 3.8250863e-07
4.5269444e+00 4.1839593e-09 3.8348445e-07
4.5308333e+00 4.1802052e-09 3.8439136e-07
4.5344444e+00 4.1912546e-09 3.8530046e-07
4.5380556e+00 4.2004867e-09 3.8621115e-07
4.5416667e+00 4.2058530e-09 3.8719342e-07
4.5455556e+00 4.2135754e-09 3.8810689e-07
4.5491667e+00 4.2184935e-09 3.8902103e-07
4.5527778e+00 4.2197620e-09 3.9000683e-07
4.5566667e+00 4.2299032e-09 3.9092427e-07
4.5602778e+00 4.2387608e-09 3.9184336e-07
4.5638889e+00 4.2451474e-09 3.9276420e-07
4.5675000e+00 4.2549482e-09 3.9375775e-07
4.5713889e+00 4.2611958e-09 3.9468083e-07
4.5750000e+00 4.2595482e-09 3.9560523e-07
4.5786111e+00 4.2733201e-09 3.9703316e-07
4.5841667e+00 4.2943110e-09 3.9796437e-07
4.5877778e+00 4.3014296e-09 3.9896775e-07
4.5916667e+00 4.2989777e-09 3.9990042e-07
4.5952778e+00 4.3103234e-09 4.0083502e-07
4.5988889e+00 4.3167415e-09 4.0176947e-07
4.6025000e+00 4.3089044e-09 4.0277587e-07
4.6063889e+00 4.3173690e-09 4.0371245e-07
4.6100000e+00 4.3280043e-09 4.0465111e-07
4.6136111e+00 4.3365862e-09 4.0559118e-07
4.6172222e+00 4.3409351e-09 4.0660463e-07
4.6211111e+00 4.3457996e-09 4.0754703e-07
4.6247222e+00 4.3532455e-09 4.0849126e-07
4.6283333e+00 4.3627809e-09 4.0943748e-07
4.6319444e+00 4.3715035e-09 4.1045808e-07
4.6358333e+00 4.3765285e-09 4.1184720e-07
4.6411111e+00 4.3968560e-09 4.1287362e-07
4.6450000e+00 4.4010001e-09 4.1382737e-07
4.6486111e+00 4.4028420e-09 4.1478222e-07
4.6522222e+00 4.4112310e-09 4.1573938e-07
4.6558333e+00 4.4240543e-09 4.1677284e-07
4.6597222e+00 4.4341943e-09 4.1773276e-07
4.6633333e+00 4.4265879e-09 4.1869247e-07
4.6669444e+00 4.4322829e-09 4.1965389e-07
4.6705556e+00 4.4423245e-09 4.2069109e-07
4.6744444e+00 4.4480275e-09 4.2165505e-07
4.6780556e+00 4.4500173e-09 4.2261965e-07
4.6816667e+00 4.4539540e-09 4.2358678e-07
4.6852778e+00 4.4733957e-09 4.2463066e-07
4.6891667e+00 4.4741560e-09 4.2559949e-07
4.6927778e+00 4.4688841e-09 4.2709224e-07
4.6983333e+00 4.4876312e-09 4.2806627e-07
4.7019444e+00 4.5034104e-09 4.2904300e-07
4.7055556e+00 4.5126174e-09 4.3009690e-07
4.7094444e+00 4.5207307e-09 4.3107838e-07
4.7130556e+00 4.5391116e-09 4.3206305e-07
4.7166667e+00 4.5501387e-09 4.3304962e-07
4.7202778e+00 4.5567207e-09 4.3411342e-07
4.7241667e+00 4.5615148e-09 4.3510277e-07
4.7277778e+00 4.5710039e-09 4.3609435e-07
4.7313889e+00 4.5819761e-09 4.3716321e-07
4.7352778e+00 4.5796658e-09 4.3815581e-07
4.7388889e+00 4.5828768e-09 4.3914953e-07
4.7425000e+00 4.5898793e-09 4.4014549e-07
4.7461111e+00 4.6035680e-09 4.4122034e-07
4.7500000e+00 4.6095114e-09 4.4268120e-07
4.7552778e+00 4.6169255e-09 4.4376000e-07
4.7591667e+00 4.6299849e-09 4.4476292e-07
4.7627778e+00 4.6277404e-09 4.4576602e-07
4.7663889e+00 4.6315633e-09 4.4684781e-07
4.7702778e+00 4.6410016e-09 4.4785447e-07
4.7738889e+00 4.6511584e-09 4.4886298e-07
4.7775000e+00 4.6581845e-09 4.4987274e-07
4.7811111e+00 4.6627044e-09 4.5096111e-07
4.7850000e+00 4.6661852e-09 4.5197289e-07
4.7886111e+00 4.6733099e-09 4.5298653e-07
4.7922222e+00 4.6834190e-09 4.5407995e-07
4.7961111e+00 4.6887221e-09 4.5509693e-07
4.7997222e+00 4.6987358e-09 4.5611649e-07
4.8033333e+00 4.7126107e-09 4.5713808e-07
4.8069444e+00 4.7174337e-09 4.5879025e-07
4.8127778e+00 4.7235305e-09 4.5981511e-07
4.8163889e+00 4.7367655e-09 4.6084365e-07
4.8200000e+00 4.7574857e-09 4.6187433e-07
4.8236111e+00 4.7564463e-09 4.6290478e-07
4.8272222e+00 4.7553858e-09 4.6401425e-07
4.8311111e+00 4.7543773e-09 4.6504516e-07
4.8347222e+00 4.7616986e-09 4.6607759e-07
4.8383333e+00 4.7684378e-09 4.6711141e-07
4.8419444e+00 4.7745474e-09 4.6822813e-07
4.8458333e+00 4.7972654e-09 4.6926905e-07
4.8494444e+00 4.8112739e-09 4.7031208e-07
4.8530556e+00 4.8166806e-09 4.7135637e-07
4.8566667e+00 4.8229590e-09 4.7248269e-07
4.8605556e+00 4.8311516e-09 4.7353043e-07
4.8641667e+00 4.8403447e-09 4.7457921e-07
4.8677778e+00 4.8406690e-09 4.7619520e-07
4.8733333e+00 4.8552486e-09 4.7732978e-07
4.8772222e+00 4.8697668e-09 4.7838607e-07
4.8808333e+00 4.8805717e-09 4.7944373e-07
4.8844444e+00 4.8825129e-09 4.8050245e-07
4.8880556e+00 4.8902766e-09 4.8156388e-07
4.8916667e+00 4.9074958e-09 4.8270987e-07
4.8955556e+00 4.9153003e-09 4.8377559e-07
4.8991667e+00 4.9220560e-09 4.8492509e-07
4.9030556e+00 4.9308458e-09 4.8599418e-07
4.9066667e+00 4.9376704e-09 4.8706482e-07
4.9102778e+00 4.9451412e-09 4.8813719e-07
4.9138889e+00 4.9536958e-09 4.8921138e-07
4.9175000e+00 4.9619147e-09 4.9037040e-07
4.9213889e+00 4.9725474e-09 4.9144917e-07
4.9250000e+00 4.9852830e-09 4.9311074e-07
4.9305556e+00 4.9841610e-09 4.9419268e-07
4.9341667e+00 5.0029528e-09 4.9527848e-07
4.9377778e+00 5.0198207e-09 4.9636676e-07
4.9413889e+00 5.0258766e-09 4.9753938e-07
4.9452778e+00 5.0251530e-09 4.9862849e-07
4.9488889e+00 5.0281675e-09 4.9971946e-07
4.9525000e+00 5.0422901e-09 5.0081233e-07
4.9561111e+00 5.0457306e-09 5.0198990e-07
4.9600000e+00 5.0477559e-09 5.0308412e-07
4.9636111e+00 5.0527384e-09 5.0418047e-07
4.9672222e+00 5.0674154e-09 5.0536412e-07
4.9711111e+00 5.0781191e-09 5.0646360e-07
4.9747222e+00 5.0709864e-09 5.0756289e-07
4.9783333e+00 5.0762221e-09 5.0874857e-07
4.9822222e+00 5.0868064e-09 5.1036209e-07
4.9875000e+00 5.1038346e-09 5.1155382e-07
4.9913889e+00 5.1109491e-09 5.1266254e-07
4.9950000e+00 5.1234412e-09 5.1377372e-07
4.9986111e+00 5.1335648e-09 5.1488578e-07
5.0022222e+00 5.1316185e-09 5.1608382e-07
5.0061111e+00 5.1373174e-09 5.1719793e-07
5.0097222e+00 5.1468146e-09 5.1831461e-07
5.0133333e+00 5.1609513e-09 5.1951934e-07
5.0172222e+00 5.1652939e-09 5.2063886e-07
5.0208333e+00 5.1687984e-09 5.2176021e-07
5.0244444e+00 5.1820974e-09 5.2288346e-07
5.0280556e+00 5.1863444e-09 5.2409385e-07
5.0319444e+00 5.1884653e-09 5.2521876e-07
5.0355556e+00 5.1952821e-09 5.2634589e-07
5.0391667e+00 5.2090015e-09 5.2808399e-07
5.0447222e+00 5.2195849e-09 5.2921477e-07
5.0483333e+00 5.2184228e-09 5.3043428e-07
5.0522222e+00 5.2344997e-09 5.3156968e-07
5.0558333e+00 5.2460964e-09 5.3270727e-07
5.0594444e+00 5.2547853e-09 5.3384594e-07
5.0630556e+00 5.2559653e-09 5.3507397e-07
5.0669444e+00 5.2700282e-09 5.3621761e-07
5.0705556e+00 5.2866161e-09 5.3736343e-07
5.0741667e+00 5.2902196e-09 5.3859804e-07
5.0780556e+00 5.2921778e-09 5.3974504e-07
5.0816667e+00 5.2955032e-09 5.4089406e-07
5.0852778e+00 5.3107619e-09 5.4204553e-07
5.0888889e+00 5.3182016e-09 5.4328683e-07
5.0927778e+00 5.3215031e-09 5.4444026e-07
5.0963889e+00 5.3256281e-09 5.4559572e-07
5.1000000e+00 5.3401219e-09 5.4737820e-07
5.1055556e+00 5.3547402e-09 5.4853787e-07
5.1091667e+00 5.3499630e-09 5.4969825e-07
5.1127778e+00 5.3612434e-09 5.5095002e-07
5.1166667e+00 5.3681738e-09 5.5211347e-07
5.1202778e+00 5.3713912e-09 5.5327785e-07
5.1238889e+00 5.3766753e-09 5.5453392e-07
5.1277778e+00 5.3896414e-09 5.5570331e-07
5.1313889e+00 5.4047142e-09 5.5687409e-07
5.1350000e+00 5.4025395e-09 5.5804530e-07
5.1386111e+00 5.4086358e-09 5.5930891e-07
5.1425000e+00 5.4223212e-09 5.6048506e-07
5.1461111e+00 5.4343872e-09 5.6166307e-07
5.1497222e+00 5.4395603e-09 5.6293246e-07
5.1536111e+00 5.4409099e-09 5.6411337e-07
5.1572222e+00 5.4598029e-09 5.6593490e-07
5.1627778e+00 5.4693941e-09 5.6712041e-07
5.1663889e+00 5.4738066e-09 5.6830719e-07
5.1700000e+00 5.4810842e-09 5.6958832e-07
5.1738889e+00 5.4999790e-09 5.7078060e-07
5.1775000e+00 5.5057516e-09 5.7197313e-07
5.1811111e+00 5.5021594e-09 5.7316599e-07
5.1847222e+00 5.5088887e-09 5.7445234e-07
5.1886111e+00 5.5169498e-09 5.7564856e-07
5.1922222e+00 5.5250596e-09 5.7684585e-07
5.1958333e+00 5.5268594e-09 5.7804432e-07
5.1994444e+00 5.5359267e-09 5.7933817e-07
5.2033333e+00 5.5542410e-09 5.8054290e-07
5.2069444e+00 5.5663724e-09 5.8174963e-07
5.2105556e+00 5.5726296e-09 5.8304990e-07
5.2144444e+00 5.5725886e-09 5.8481765e-07
5.2197222e+00 5.5921092e-09 5.8612216e-07
5.2236111e+00 5.5893981e-09 5.8733323e-07
5.2272222e+00 5.5897232e-09 5.8854483e-07
5.2308333e+00 5.5942699e-09 5.8985190e-07
5.2347222e+00 5.6092343e-09 5.9106787e-07
5.2383333e+00 5.6150740e-09 5.9228407e-07
5.2419444e+00 5.6113801e-09 5.9350087e-07
5.2455556e+00 5.6206812e-09 5.9481383e-07
5.2494444e+00 5.6332269e-09 5.9603583e-07
5.2530556e+00 5.6467403e-09 5.9725962e-07
5.2566667e+00 5.6498221e-09 5.9848407e-07
5.2602778e+00 5.6527666e-09 5.9980353e-07
5.2641667e+00 5.6568624e-09 6.0103076e-07
5.2677778e+00 5.6714502e-09 6.0226129e-07
5.2713889e+00 5.6873348e-09 6.0416122e-07
5.2769444e+00 5.7122297e-09 6.0540045e-07
5.2805556e+00 5.7268088e-09 6.0673730e-07
5.2844444e+00 5.7318737e-09 6.0797997e-07
5.2880556e+00 5.7389068e-09 6.0922478e-07
5.2916667e+00 5.7517109e-09 6.1047195e-07
5.2952778e+00 5.7606367e-09 6.1181625e-07
5.2991667e+00 5.7619202e-09 6.1306348e-07
5.3027778e+00 5.7509873e-09 6.1431031e-07
5.3063889e+00 5.7582072e-09 6.1565437e-07
5.3102778e+00 5.7622631e-09 6.1690208e-07
5.3138889e+00 5.7550421e-09 6.1814957e-07
5.3175000e+00 5.7602863e-09 6.1939867e-07
5.3211111e+00 5.7698831e-09 6.2074680e-07
5.3250000e+00 5.7854856e-09 6.2200076e-07
5.3286111e+00 5.7895320e-09 6.2325553e-07
5.3322222e+00 5.7930177e-09 6.2518843e-07
5.3377778e+00 5.8043404e-09 6.2644742e-07
5.3413889e+00 5.8171140e-09 6.2780561e-07
5.3452778e+00 5.8245489e-09 6.2906851e-07
5.3488889e+00 5.8329766e-09 6.3033393e-07
5.3525000e+00 5.8478074e-09 6.3169909e-07
5.3563889e+00 5.8535768e-09 6.3296791e-07
5.3600000e+00 5.8586136e-09 6.3423830e-07
5.3636111e+00 5.8680888e-09 6.3551086e-07
5.3672222e+00 5.8786149e-09 6.3678550e-07
5.3708333e+00 5.8872386e-09 6.3815941e-07
5.3747222e+00 5.8891570e-09 6.3943675e-07
5.3783333e+00 5.9016577e-09 6.4071696e-07
5.3819444e+00 5.9156476e-09 6.4209844e-07
5.3858333e+00 5.9256414e-09 6.4338272e-07
5.3894444e+00 5.9292234e-09 6.4536123e-07
5.3950000e+00 5.9418768e-09 6.4664990e-07
5.3986111e+00 5.9535198e-09 6.4794020e-07
5.4022222e+00 5.9569496e-09 6.4933092e-07
5.4061111e+00 5.9635130e-09 6.5062420e-07
5.4097222e+00 5.9744557e-09 6.5192115e-07
5.4133333e+00 5.9973892e-09 6.5332133e-07
5.4172222e+00 6.0041017e-09 6.5462254e-07
5.4208333e+00 6.0070993e-09 6.5592545e-07
5.4244444e+00 6.0197749e-09 6.5723074e-07
5.4280556e+00 6.0290672e-09 6.5863842e-07
5.4319444e+00 6.0367038e-09 6.5994685e-07
5.4355556e+00 6.0411159e-09 6.6125778e-07
5.4391667e+00 6.0598442e-09 6.6257297e-07
5.4427778e+00 6.0803329e-09 6.6399158e-07
5.4466667e+00 6.0791669e-09 6.6591766e-07
5.4519444e+00 6.0855767e-09 6.6733964e-07
5.4558333e+00 6.1028233e-09 6.6866386e-07
5.4594444e+00 6.1206960e-09 6.6998998e-07
5.4630556e+00 6.1204562e-09 6.7141914e-07
5.4669444e+00 6.1294781e-09 6.7274845e-07
5.4705556e+00 6.1410641e-09 6.7407952e-07
5.4741667e+00 6.1457121e-09 6.7541167e-07
5.4777778e+00 6.1510842e-09 6.7684795e-07
5.4816667e+00 6.1598952e-09 6.7818491e-07
5.4852778e+00 6.1812488e-09 6.7952530e-07
5.4888889e+00 6.1915905e-09 6.8097058e-07
5.4927778e+00 6.1965510e-09 6.8231417e-07
5.4963889e+00 6.2058079e-09 6.8366018e-07
5.5000000e+00 6.2188856e-09 6.8500917e-07
5.5036111e+00 6.2333286e-09 6.8719270e-07
5.5094444e+00 6.2439629e-09 6.8854790e-07
5.5130556e+00 6.2655764e-09 6.8990683e-07
5.5166667e+00 6.2783962e-09 6.9126791e-07
5.5202778e+00 6.2854657e-09 6.9262997e-07
5.5238889e+00 6.2873843e-09 6.9409854e-07
5.5277778e+00 6.3003691e-09 6.9546559e-07
5.5313889e+00 6.3184995e-09 6.9683515e-07
5.5350000e+00 6.3236459e-09 6.9820644e-07
5.5386111e+00 6.3344485e-09 6.9968631e-07
5.5425000e+00 6.3501131e-09 7.0106262e-07
5.5461111e+00 6.3542931e-09 7.0244024e-07
5.5497222e+00 6.3621519e-09 7.0381990e-07
5.5533333e+00 6.3731700e-09 7.0530999e-07
5.5572222e+00 6.3990803e-09 7.0669813e-07
5.5608333e+00 6.4145354e-09 7.0808885e-07
5.5644444e+00 6.4228826e-09 7.1023146e-07
5.5700000e+00 6.4327721e-09 7.1162751e-07
5.5736111e+00 6.4537907e-09 7.1313493e-07
5.5775000e+00 6.4669543e-09 7.1453652e-07
5.5811111e+00 6.4707848e-09 7.1593995e-07
5.5847222e+00 6.4840064e-09 7.1745534e-07
5.5886111e+00 6.5050527e-09 7.1886752e-07
5.5922222e+00 6.5304193e-09 7.2028205e-07
5.5958333e+00 6.5268018e-09 7.2169720e-07
5.5994444e+00 6.5361175e-09 7.2322528e-07
5.6033333e+00 6.5616921e-09 7.2464836e-07
5.6069444e+00 6.5744282e-09 7.2607375e-07
5.6105556e+00 6.5830785e-09 7.2750053e-07
5.6141667e+00 6.5871357e-09 7.2903925e-07
5.6180556e+00 6.6019658e-09 7.3047137e-07
5.6216667e+00 6.6175224e-09 7.3190699e-07
5.6252778e+00 6.6343540e-09 7.3412158e-07
5.6308333e+00 6.6532288e-09 7.3567633e-07
5.6347222e+00 6.6731294e-09 7.3712361e-07
5.6383333e+00 6.6864562e-09 7.3857311e-07
5.6419444e+00 6.6934969e-09 7.4002568e-07
5.6455556e+00 6.7148896e-09 7.4159771e-07
5.6494444e+00 6.7596328e-09 7.4306947e-07
5.6530556e+00 6.8258192e-09 7.4454503e-07
5.6566667e+00 6.7947961e-09 7.4601582e-07
5.6602778e+00 6.7816420e-09 7.4760139e-07
5.6641667e+00 6.8090012e-09 7.4907756e-07
5.6677778e+00 6.8171283e-09 7.5055566e-07
5.6713889e+00 6.8269082e-09 7.5215040e-07
5.6752778e+00 6.8422994e-09 7.5363533e-07
5.6788889e+00 6.8647138e-09 7.5512457e-07
5.6825000e+00 6.8821760e-09 7.5742122e-07
5.6880556e+00 6.8977370e-09 7.5891722e-07
5.6916667e+00 6.9114365e-09 7.6041722e-07
5.6952778e+00 6.9347218e-09 7.6203776e-07
5.6991667e+00 6.9556471e-09 7.6354589e-07
5.7027778e+00 6.9655147e-09 7.6505768e-07
5.7063889e+00 6.9894910e-09 7.6669092e-07
5.7102778e+00 7.0097327e-09 7.6821030e-07
5.7138889e+00 7.0153030e-09 7.6973244e-07
5.7175000e+00 7.0352461e-09 7.7125923e-07
5.7211111e+00 7.0581977e-09 7.7290918e-07
5.7250000e+00 7.0842072e-09 7.7444515e-07
5.7286111e+00 7.0939432e-09 7.7598375e-07
5.7322222e+00 7.1085051e-09 7.7752722e-07
5.7358333e+00 7.1388959e-09 7.7919507e-07
5.7397222e+00 7.1569996e-09 7.8158429e-07
5.7452778e+00 7.1783159e-09 7.8314148e-07
5.7488889e+00 7.1957519e-09 7.8470318e-07
5.7525000e+00 7.2199314e-09 7.8638958e-07
5.7563889e+00 7.2349403e-09 7.8795859e-07
5.7600000e+00 7.2482045e-09 7.8953094e-07
5.7636111e+00 7.2658343e-09 7.9110796e-07
5.7672222e+00 7.2912256e-09 7.9281227e-07
5.7711111e+00 7.3171719e-09 7.9439934e-07
5.7747222e+00 7.3327178e-09 7.9599036e-07
5.7783333e+00 7.3535896e-09 7.9758594e-07
5.7819444e+00 7.3748453e-09 7.9930894e-07
5.7858333e+00 7.3937680e-09 8.0091272e-07
5.7894444e+00 7.4103350e-09 8.0252059e-07
5.7930556e+00 7.4315354e-09 8.0425926e-07
5.7969444e+00 7.4713656e-09 8.0662831e-07
5.8022222e+00 7.4910614e-09 8.0837882e-07
5.8061111e+00 7.5132787e-09 8.1000933e-07
5.8097222e+00 7.5376064e-09 8.1164486e-07
5.8133333e+00 7.5596062e-09 8.1328479e-07
5.8169444e+00 7.5782059e-09 8.1505553e-07
5.8208333e+00 7.5995319e-09 8.1670526e-07
5.8244444e+00 7.6287683e-09 8.1836103e-07
5.8280556e+00 7.6552558e-09 8.2015041e-07
5.8319444e+00 7.6822963e-09 8.2181756e-07
5.8355556e+00 7.7067195e-09 8.2349076e-07
5.8391667e+00 7.7382576e-09 8.2517093e-07
5.8427778e+00 7.7709504e-09 8.2698699e-07
5.8466667e+00 7.7953497e-09 8.2867810e-07
5.8502778e+00 7.8148514e-09 8.3037363e-07
5.8538889e+00 7.8361939e-09 8.3299488e-07
5.8594444e+00 7.8913162e-09 8.3470639e-07
5.8630556e+00 7.9072022e-09 8.3655533e-07
5.8669444e+00 7.9408621e-09 8.3827977e-07
5.8705556e+00 7.9770616e-09 8.4001013e-07
5.8741667e+00 7.9954622e-09 8.4187845e-07
5.8780556e+00 8.0187561e-09 8.4361858e-07
5.8816667e+00 8.0439711e-09 8.4536522e-07
5.8852778e+00 8.0788328e-09 8.4711845e-07
5.8888889e+00 8.1048979e-09 8.4901239e-07
5.8927778e+00 8.1288178e-09 8.5077698e-07
5.8963889e+00 8.1597175e-09 8.5254733e-07
5.9000000e+00 8.1820016e-09 8.5432207e-07
5.9036111e+00 8.2002253e-09 8.5623942e-07
5.9075000e+00 8.2342018e-09 8.5802720e-07
5.9111111e+00 8.2683513e-09 8.5982247e-07
5.9147222e+00 8.3033850e-09 8.6259719e-07
5.9202778e+00 8.3449442e-09 8.6440785e-07
5.9238889e+00 8.3687709e-09 8.6636498e-07
5.9277778e+00 8.4066928e-09 8.6819093e-07
5.9313889e+00 8.4482210e-09 8.7002339e-07
5.9350000e+00 8.4668123e-09 8.7186068e-07
5.9386111e+00 8.4927945e-09 8.7384642e-07
5.9425000e+00 8.5278091e-09 8.7569807e-07
5.9461111e+00 8.5643012e-09 8.7755714e-07
5.9497222e+00 8.5963962e-09 8.7956662e-07
5.9536111e+00 8.6276842e-09 8.8143996e-07
5.9572222e+00 8.6646515e-09 8.8332092e-07
5.9608333e+00 8.6980593e-09 8.8520879e-07
5.9644444e+00 8.7284561e-09 8.8724873e-07
5.9683333e+00 8.7567922e-09 8.8914940e-07
5.9719444e+00 8.7878719e-09 8.9208783e-07
5.9775000e+00 8.8426599e-09 8.9400769e-07
5.9811111e+00 8.8791855e-09 8.9593440e-07
5.9847222e+00 8.9058357e-09 8.9786784e-07
5.9883333e+00 8.9412383e-09 8.9995983e-07
5.9922222e+00 8.9900850e-09 9.0191075e-07
5.9958333e+00 9.0184444e-09 9.0386821e-07
5.9994444e+00 9.0504629e-09 9.0598455e-07
6.0033333e+00 9.0895220e-09 9.0795938e-07
6.0069444e+00 9.1397388e-09 9.0994387e-07
6.0105556e+00 9.1786412e-09 9.1193539e-07
6.0141667e+00 9.2045703e-09 9.1408834e-07
6.0180556e+00 9.2493100e-09 9.1609640e-07
6.0216667e+00 9.2865745e-09 9.1811185e-07
6.0252778e+00 9.3176326e-09 9.2013466e-07
6.0288889e+00 9.3544537e-09 9.2342080e-07
6.0347222e+00 9.4234852e-09 9.2546685e-07
6.0383333e+00 9.4631768e-09 9.2752072e-07
6.0419444e+00 9.4955574e-09 9.2958174e-07
6.0455556e+00 9.5292666e-09 9.3181024e-07
6.0494444e+00 9.5721998e-09 9.3388940e-07
6.0530556e+00 9.6200212e-09 9.3597741e-07
6.0566667e+00 9.6539071e-09 9.3807348e-07
6.0602778e+00 9.6944272e-09 9.4017965e-07
6.0638889e+00 9.7471347e-09 9.4245910e-07
6.0677778e+00 9.7910255e-09 9.4458473e-07
6.0713889e+00 9.8301240e-09 9.4671887e-07
6.0750000e+00 9.8696657e-09 9.4902921e-07
6.0788889e+00 9.9332430e-09 9.5118657e-07
6.0825000e+00 9.9808232e-09 9.5335173e-07
6.0861111e+00 1.0005349e-08 9.5552516e-07
6.0897222e+00 1.0056994e-08 9.5889101e-07
6.0952778e+00 1.0138111e-08 9.6126250e-07
6.0991667e+00 1.0188966e-08 9.6347474e-07
6.1027778e+00 1.0231771e-08 9.6569741e-07
6.1063889e+00 1.0285110e-08 9.6793146e-07
6.1100000e+00 1.0336879e-08 9.7034894e-07
6.1138889e+00 1.0384415e-08 9.7260410e-07
6.1175000e+00 1.0432407e-08 9.7487023e-07
6.1211111e+00 1.0485792e-08 9.7714907e-07
6.1247222e+00 1.0549629e-08 9.7961706e-07
6.1286111e+00 1.0604565e-08 9.8192038e-07
6.1322222e+00 1.0656848e-08 9.8423616e-07
6.1358333e+00 1.0719604e-08 9.8656513e-07
6.1394444e+00 1.0778521e-08 9.8908713e-07
6.1433333e+00 1.0838643e-08 9.9144103e-07
6.1469444e+00 1.0889638e-08 9.9508968e-07
6.1525000e+00 1.1002274e-08 9.9747942e-07
6.1561111e+00 1.1056850e-08 1.0000661e-06
6.1600000e+00 1.1114746e-08 1.0024817e-06
6.1636111e+00 1.1182941e-08 1.0049120e-06
6.1672222e+00 1.1251067e-08 1.0073570e-06
6.1708333e+00 1.1317772e-08 1.0100056e-06
6.1747222e+00 1.1384644e-08 1.0124806e-06
6.1783333e+00 1.1461035e-08 1.0149722e-06
6.1819444e+00 1.1538411e-08 1.0174794e-06
6.1855556e+00 1.1605080e-08 1.0200017e-06
6.1891667e+00 1.1677551e-08 1.0227361e-06
6.1930556e+00 1.1760839e-08 1.0252936e-06
6.1966667e+00 1.1846568e-08 1.0278687e-06
6.2002778e+00 1.1923139e-08 1.0306603e-06
6.2041667e+00 1.2005402e-08 1.0344830e-06
6.2094444e+00 1.2137815e-08 1.0373268e-06
6.2133333e+00 1.2237535e-08 1.0399875e-06
6.2169444e+00 1.2322896e-08 1.0426669e-06
6.2205556e+00 1.2409824e-08 1.0453679e-06
6.2241667e+00 1.2522570e-08 1.0483027e-06
6.2280556e+00 1.2632646e-08 1.0510502e-06
6.2316667e+00 1.2729471e-08 1.0538190e-06
6.2352778e+00 1.2828602e-08 1.0568266e-06
6.2391667e+00 1.2951044e-08 1.0596456e-06
6.2427778e+00 1.3070178e-08 1.0624889e-06
6.2463889e+00 1.3175140e-08 1.0653559e-06
6.2500000e+00 1.3290255e-08 1.0684724e-06
6.2538889e+00 1.3422276e-08 1.0713946e-06
6.2575000e+00 1.3551804e-08 1.0743452e-06
6.2611111e+00 1.3684474e-08 1.0789425e-06
6.2666667e+00 1.3899442e-08 1.0819700e-06
6.2702778e+00 1.4046982e-08 1.0852665e-06
6.2741667e+00 1.4208094e-08 1.0883613e-06
6.2777778e+00 1.4359816e-08 1.0914893e-06
6.2813889e+00 1.4514224e-08 1.0946526e-06
6.2850000e+00 1.4684843e-08 1.0981010e-06
6.2888889e+00 1.4873003e-08 1.1013428e-06
6.2925000e+00 1.5051425e-08 1.1046241e-06
6.2961111e+00 1.5237410e-08 1.1082038e-06
6.3000000e+00 1.5445844e-08 1.1115720e-06
6.3036111e+00 1.5645257e-08 1.1149837e-06
6.3072222e+00 1.5847204e-08 1.1184407e-06
6.3108333e+00 1.6063286e-08 1.1222175e-06
6.3147222e+00 1.6309824e-08 1.1257772e-06
6.3183333e+00 1.6548568e-08 1.1293886e-06
6.3219444e+00 1.6787991e-08 1.1350479e-06
6.3275000e+00 1.7167737e-08 1.1387957e-06
6.3311111e+00 1.7427248e-08 1.1428975e-06
6.3350000e+00 1.7730844e-08 1.1467705e-06
6.3386111e+00 1.8019939e-08 1.1507068e-06
6.3422222e+00 1.8315190e-08 1.1550203e-06
6.3461111e+00 1.8657780e-08 1.1590978e-06
6.3497222e+00 1.8980953e-08 1.1632459e-06
6.3533333e+00 1.9308456e-08 1.1674672e-06
6.3569444e+00 1.9658018e-08 1.1720998e-06
6.3608333e+00 2.0049539e-08 1.1764848e-06
6.3644444e+00 2.0427090e-08 1.1809517e-06
6.3680556e+00 2.0806262e-08 1.1855025e-06
6.3716667e+00 2.1201490e-08 1.1901410e-06
6.3752778e+00 2.1615461e-08 1.1952374e-06
6.3791667e+00 2.2067469e-08 1.2027066e-06
6.3847222e+00 2.2747806e-08 1.2076858e-06
6.3883333e+00 2.3213828e-08 1.2127674e-06
6.3919444e+00 2.3693772e-08 1.2179526e-06
6.3955556e+00 2.4169297e-08 1.2236532e-06
6.3994444e+00 2.4693248e-08 1.2290578e-06
6.4030556e+00 2.5194965e-08 1.2345757e-06
6.4066667e+00 2.5739495e-08 1.2402118e-06
6.4102778e+00 2.6286434e-08 1.2464138e-06
6.4141667e+00 2.6873396e-08 1.2523000e-06
6.4177778e+00 2.7460724e-08 1.2583138e-06
6.4213889e+00 2.8050960e-08 1.2644553e-06
6.4250000e+00 2.8640151e-08 1.2712155e-06
6.4288889e+00 2.9304468e-08 1.2776335e-06
6.4325000e+00 2.9938130e-08 1.2841908e-06
6.4361111e+00 3.0591311e-08 1.2945544e-06
6.4416667e+00 3.1590166e-08 1.3014728e-06
6.4452778e+00 3.2272189e-08 1.3085403e-06
6.4488889e+00 3.2965847e-08 1.3163210e-06
6.4527778e+00 3.3726379e-08 1.3237059e-06
6.4563889e+00 3.4442009e-08 1.3312472e-06
6.4600000e+00 3.5169277e-08 1.3389484e-06
6.4636111e+00 3.5918971e-08 1.3474227e-06
6.4675000e+00 3.6717989e-08 1.3554591e-06
6.4711111e+00 3.7464576e-08 1.3636590e-06
6.4747222e+00 3.8226496e-08 1.3726754e-06
6.4786111e+00 3.9056977e-08 1.3812219e-06
6.4822222e+00 3.9833832e-08 1.3899375e-06
6.4858333e+00 4.0617840e-08 1.3995161e-06
6.4897222e+00 4.1484031e-08 1.4085916e-06
6.4933333e+00 4.2290329e-08 1.4178410e-06
6.4969444e+00 4.3088440e-08 1.4324110e-06
6.5025000e+00 4.4331577e-08 1.4421059e-06
6.5061111e+00 4.5159750e-08 1.4527475e-06
6.5100000e+00 4.6054290e-08 1.4628151e-06
6.5136111e+00 4.6877133e-08 1.4730616e-06
6.5172222e+00 4.7705508e-08 1.4834879e-06
6.5208333e+00 4.8538066e-08 1.4949191e-06
6.5247222e+00 4.9443764e-08 1.5057220e-06
6.5283333e+00 5.0274804e-08 1.5167049e-06
6.5319444e+00 5.1105811e-08 1.5278689e-06
6.5355556e+00 5.1946901e-08 1.5400939e-06
6.5394444e+00 5.2838793e-08 1.5516314e-06
6.5430556e+00 5.3660521e-08 1.5633464e-06
6.5466667e+00 5.4478045e-08 1.5761622e-06
6.5505556e+00 5.5371961e-08 1.5882492e-06
6.5541667e+00 5.6200635e-08 1.6071898e-06
6.5597222e+00 5.7442946e-08 1.6197237e-06
6.5633333e+00 5.8254166e-08 1.6324326e-06
6.5669444e+00 5.9058505e-08 1.6463130e-06
6.5708333e+00 5.9916959e-08 1.6593797e-06
6.5744444e+00 6.0698813e-08 1.6726176e-06
6.5780556e+00 6.1496621e-08 1.6860283e-06
6.5816667e+00 6.2294723e-08 1.6996078e-06
6.5852778e+00 6.3054129e-08 1.7144147e-06
6.5891667e+00 6.3862058e-08 1.7283321e-06
6.5927778e+00 6.4606405e-08 1.7424103e-06
6.5963889e+00 6.5346754e-08 1.7577467e-06
6.6002778e+00 6.6108077e-08 1.7721446e-06
6.6038889e+00 6.6795112e-08 1.7866906e-06
6.6075000e+00 6.7475766e-08 1.8013821e-06
6.6111111e+00 6.8138674e-08 1.8254117e-06
6.6169444e+00 6.9173270e-08 1.8404666e-06
6.6205556e+00 6.9795097e-08 1.8556541e-06
6.6241667e+00 7.0396778e-08 1.8709706e-06
6.6277778e+00 7.0985965e-08 1.8864136e-06
6.6313889e+00 7.1565358e-08 1.9031820e-06
6.6352778e+00 7.2163877e-08 1.9188760e-06
6.6388889e+00 7.2703687e-08 1.9346854e-06
6.6425000e+00 7.3229435e-08 1.9518321e-06
6.6463889e+00 7.3742025e-08 1.9678605e-06
6.6500000e+00 7.4212232e-08 1.9839900e-06
6.6536111e+00 7.4675916e-08 2.0002161e-06
6.6572222e+00 7.5103403e-08 2.0177908e-06
6.6611111e+00 7.5536197e-08 2.0341981e-06
6.6647222e+00 7.5916717e-08 2.0506854e-06
6.6683333e+00 7.6273336e-08 2.0672465e-06
6.6719444e+00 7.6597977e-08 2.0928534e-06
6.6775000e+00 7.7043800e-08 2.1108647e-06
6.6813889e+00 7.7338613e-08 2.1276468e-06
6.6850000e+00 7.7572840e-08 2.1444773e-06
6.6886111e+00 7.7785720e-08 2.1626515e-06
6.6925000e+00 7.7993146e-08 2.1795684e-06
6.6961111e+00 7.8162777e-08 2.1965209e-06
6.6997222e+00 7.8322174e-08 2.2135070e-06
6.7033333e+00 7.8472646e-08 2.2318291e-06
6.7072222e+00 7.8573782e-08 2.2488621e-06
6.7108333e+00 7.8653291e-08 2.2659109e-06
6.7144444e+00 7.8720431e-08 2.2829718e-06
6.7180556e+00 7.8764909e-08 2.3013531e-06
6.7219444e+00 7.8788985e-08 2.3184240e-06
6.7255556e+00 7.8788941e-08 2.3354928e-06
6.7291667e+00 7.8769477e-08 2.3617352e-06
6.7347222e+00 7.8684871e-08 2.3787751e-06
6.7383333e+00 7.8605886e-08 2.3971058e-06
6.7422222e+00 7.8514872e-08 2.4141031e-06
6.7458333e+00 7.8383040e-08 2.4310704e-06
6.7494444e+00 7.8238302e-08 2.4480047e-06
6.7530556e+00 7.8078487e-08 2.4661999e-06
6.7569444e+00 7.7879866e-08 2.4830526e-06
6.7605556e+00 7.7684094e-08 2.4998618e-06
6.7641667e+00 7.7477239e-08 2.5166239e-06
6.7677778e+00 7.7250154e-08 2.5346197e-06
6.7716667e+00 7.6999282e-08 2.5512770e-06
6.7752778e+00 7.6760808e-08 2.5678786e-06
6.7788889e+00 7.6484499e-08 2.5856899e-06
6.7827778e+00 7.6184340e-08 2.6021665e-06
6.7863889e+00 7.5906948e-08 2.6273954e-06
6.7919444e+00 7.5466426e-08 2.6437121e-06
6.7955556e+00 7.5149349e-08 2.6599595e-06
6.7991667e+00 7.4826643e-08 2.6773779e-06
6.8030556e+00 7.4473968e-08 2.6934757e-06
6.8066667e+00 7.4120968e-08 2.7094967e-06
6.8102778e+00 7.3765177e-08 2.7266638e-06
6.8141667e+00 7.3381142e-08 2.7425250e-06
6.8177778e+00 7.3030662e-08 2.7583090e-06
6.8213889e+00 7.2667818e-08 2.7740121e-06
6.8250000e+00 7.2283798e-08 2.7908298e-06
6.8288889e+00 7.1867476e-08 2.8063598e-06
6.8325000e+00 7.1486497e-08 2.8218084e-06
6.8361111e+00 7.1115448e-08 2.8371749e-06
6.8397222e+00 7.0729408e-08 2.8536309e-06
6.8436111e+00 7.0322136e-08 2.8769781e-06
6.8491667e+00 6.9760979e-08 2.8920513e-06
6.8527778e+00 6.9376802e-08 2.9070414e-06
6.8563889e+00 6.8993128e-08 2.9219492e-06
6.8600000e+00 6.8617493e-08 2.9379151e-06
6.8638889e+00 6.8232793e-08 2.9526576e-06
6.8675000e+00 6.7852105e-08 2.9673180e-06
6.8711111e+00 6.7474865e-08 2.9830171e-06
6.8750000e+00 6.7088404e-08 2.9975139e-06
6.8786111e+00 6.6728116e-08 3.0119325e-06
6.8822222e+00 6.6366424e-08 3.0262724e-06
6.8858333e+00 6.6002108e-08 3.0416296e-06
6.8897222e+00 6.5631248e-08 3.0558124e-06
6.8933333e+00 6.5287166e-08 3.0699194e-06
6.8969444e+00 6.4930659e-08 3.0850272e-06
6.9008333e+00 6.4565104e-08 3.1053983e-06
6.9061111e+00 6.4094396e-08 3.1203142e-06
6.9100000e+00 6.3756218e-08 3.1340931e-06
6.9136111e+00 6.3433252e-08 3.1478044e-06
6.9172222e+00 6.3133002e-08 3.1624987e-06
6.9211111e+00 6.2817944e-08 3.1760777e-06
6.9247222e+00 6.2526974e-08 3.1895939e-06
6.9283333e+00 6.2237687e-08 3.2030486e-06
6.9319444e+00 6.1959630e-08 3.2174756e-06
6.9358333e+00 6.1700197e-08 3.2308154e-06
6.9394444e+00 6.1436678e-08 3.2440978e-06
6.9430556e+00 6.1170394e-08 3.2583393e-06
6.9469444e+00 6.0899704e-08 3.2715081e-06
6.9505556e+00 6.0658230e-08 3.2846249e-06
6.9541667e+00 6.0419590e-08 3.2976898e-06
6.9577778e+00 6.0180065e-08 3.3186902e-06
6.9636111e+00 5.9822193e-08 3.3316276e-06
6.9672222e+00 5.9599861e-08 3.3445171e-06
6.9708333e+00 5.9379644e-08 3.3573602e-06
6.9744444e+00 5.9172397e-08 3.3701601e-06
6.9780556e+00 5.8980795e-08 3.3838994e-06
6.9819444e+00 5.8784364e-08 3.3966171e-06
6.9855556e+00 5.8609600e-08 3.4092972e-06
6.9891667e+00 5.8437594e-08 3.4219404e-06
6.9927778e+00 5.8269143e-08 3.4355171e-06
6.9966667e+00 5.8102117e-08 3.4480887e-06
7.0002778e+00 5.7943335e-08 3.4606262e-06
7.0038889e+00 5.7787702e-08 3.4731331e-06
7.0075000e+00 5.7660499e-08 3.4865700e-06
7.0113889e+00 5.7513304e-08 3.4990159e-06
7.0150000e+00 5.7371705e-08 3.5114314e-06
7.0186111e+00 5.7233177e-08 3.5304784e-06
7.0241667e+00 5.7048817e-08 3.5428260e-06
7.0277778e+00 5.6928396e-08 3.5560937e-06
7.0316667e+00 5.6794828e-08 3.5683864e-06
7.0352778e+00 5.6676714e-08 3.5806544e-06
7.0388889e+00 5.6565638e-08 3.5928987e-06
7.0425000e+00 5.6459150e-08 3.6060592e-06
7.0463889e+00 5.6344924e-08 3.6182577e-06
7.0500000e+00 5.6256752e-08 3.6304383e-06
7.0536111e+00 5.6180028e-08 3.6435371e-06
7.0575000e+00 5.6095315e-08 3.6556823e-06
7.0611111e+00 5.6013498e-08 3.6678096e-06
7.0647222e+00 5.5930816e-08 3.6808517e-06
7.0686111e+00 5.5859164e-08 3.6929473e-06
7.0722222e+00 5.5792242e-08 3.7050285e-06
7.0758333e+00 5.5726436e-08 3.7235931e-06
7.0813889e+00 5.5661443e-08 3.7356598e-06
7.0850000e+00 5.5723445e-08 3.7486655e-06
7.0888889e+00 5.5754063e-08 3.7607454e-06
7.0925000e+00 5.5752811e-08 3.7728197e-06
7.0961111e+00 5.5701628e-08 3.7858089e-06
7.1000000e+00 5.5634601e-08 3.7978553e-06
7.1036111e+00 5.5563335e-08 3.8098857e-06
7.1072222e+00 5.5485969e-08 3.8219001e-06
7.1108333e+00 5.5415940e-08 3.8348226e-06
7.1147222e+00 5.5348796e-08 3.8468100e-06
7.1183333e+00 5.5303664e-08 3.8587887e-06
7.1219444e+00 5.5268929e-08 3.8716817e-06
7.1258333e+00 5.5242796e-08 3.8836503e-06
7.1294444e+00 5.5236676e-08 3.8956155e-06
7.1330556e+00 5.5211502e-08 3.9140117e-06
7.1386111e+00 5.5165550e-08 3.9259635e-06
7.1422222e+00 5.5159135e-08 3.9388335e-06
7.1461111e+00 5.5155131e-08 3.9507823e-06
7.1497222e+00 5.5140773e-08 3.9627268e-06
7.1533333e+00 5.5116902e-08 3.9746700e-06
7.1569444e+00 5.5127288e-08 3.9875337e-06
7.1608333e+00 5.5133239e-08 3.9994792e-06
7.1644444e+00 5.5133368e-08 4.0114241e-06
7.1680556e+00 5.5127106e-08 4.0242884e-06
7.1719444e+00 5.5138246e-08 4.0362380e-06
7.1755556e+00 5.5165901e-08 4.0481887e-06
7.1791667e+00 5.5147883e-08 4.0610559e-06
7.1830556e+00 5.5142925e-08 4.0730047e-06
7.1866667e+00 5.5152751e-08 4.0849582e-06
7.1902778e+00 5.5187979e-08 4.1033588e-06
7.1958333e+00 5.5215463e-08 4.1153243e-06
7.1994444e+00 5.5235280e-08 4.1282168e-06
7.2033333e+00 5.5271983e-08 4.1401954e-06
7.2069444e+00 5.5299844e-08 4.1521797e-06
7.2105556e+00 5.5324447e-08 4.1650914e-06
7.2144444e+00 5.5346758e-08 4.1770874e-06
7.2180556e+00 5.5385771e-08 4.1890911e-06
7.2216667e+00 5.5417443e-08 4.2011006e-06
7.2252778e+00 5.5439938e-08 4.2140408e-06
7.2291667e+00 5.5476133e-08 4.2260656e-06
7.2327778e+00 5.5522048e-08 4.2381019e-06
7.2363889e+00 5.5581756e-08 4.2501480e-06
7.2400000e+00 5.5613299e-08 4.2631292e-06
7.2438889e+00 5.5654373e-08 4.2751932e-06
7.2475000e+00 5.5705449e-08 4.2937686e-06
7.2530556e+00 5.5747129e-08 4.3058521e-06
7.2566667e+00 5.5792363e-08 4.3179463e-06
7.2602778e+00 5.5846248e-08 4.3300534e-06
7.2638889e+00 5.5911476e-08 4.3431047e-06
7.2677778e+00 5.5957142e-08 4.3552340e-06
7.2713889e+00 5.6006051e-08 4.3673759e-06
7.2750000e+00 5.6072817e-08 4.3795316e-06
7.2786111e+00 5.6133193e-08 4.3926367e-06
7.2825000e+00 5.6196464e-08 4.4048189e-06
7.2861111e+00 5.6254537e-08 4.4170160e-06
7.2897222e+00 5.6333889e-08 4.4292300e-06
7.2933333e+00 5.6411139e-08 4.4424004e-06
7.2972222e+00 5.6478156e-08 4.4546435e-06
7.3008333e+00 5.6534732e-08 4.4668997e-06
7.3044444e+00 5.6599495e-08 4.4867326e-06
7.3102778e+00 5.6731268e-08 4.4990313e-06
7.3138889e+00 5.6795051e-08 4.5113450e-06
7.3175000e+00 5.6870380e-08 4.5236755e-06
7.3211111e+00 5.6949354e-08 4.5360234e-06
7.3247222e+00 5.7031543e-08 4.5493418e-06
7.3286111e+00 5.7125588e-08 4.5617286e-06
7.3322222e+00 5.7214876e-08 4.5741350e-06
7.3358333e+00 5.7305270e-08 4.5865595e-06
7.3394444e+00 5.7382753e-08 4.5999587e-06
7.3433333e+00 5.7467405e-08 4.6124200e-06
7.3469444e+00 5.7559929e-08 4.6249028e-06
7.3505556e+00 5.7665409e-08 4.6383711e-06
7.3544444e+00 5.7777885e-08 4.6508995e-06
7.3580556e+00 5.7868581e-08 4.6634483e-06
7.3616667e+00 5.7966626e-08 4.6760189e-06
7.3652778e+00 5.8069794e-08 4.6954039e-06
7.3708333e+00 5.8239839e-08 4.7090051e-06
7.3747222e+00 5.8342438e-08 4.7216586e-06
7.3783333e+00 5.8458474e-08 4.7343374e-06
7.3819444e+00 5.8577289e-08 4.7470406e-06
7.3855556e+00 5.8682135e-08 4.7607460e-06
7.3894444e+00 5.8793237e-08 4.7734956e-06
7.3930556e+00 5.8895162e-08 4.7862670e-06
7.3966667e+00 5.8995181e-08 4.8000466e-06
7.4005556e+00 5.9115027e-08 4.8128677e-06
7.4041667e+00 5.9234014e-08 4.8257158e-06
7.4077778e+00 5.9363506e-08 4.8385925e-06
7.4113889e+00 5.9498924e-08 4.8524925e-06
7.4152778e+00 5.9643378e-08 4.8654280e-06
7.4188889e+00 5.9761415e-08 4.8783905e-06
7.4225000e+00 5.9892575e-08 4.8983898e-06
7.4280556e+00 6.0103203e-08 4.9114268e-06
7.4316667e+00 6.0238117e-08 4.9254982e-06
7.4355556e+00 6.0374045e-08 4.9385959e-06
7.4391667e+00 6.0527970e-08 4.9517277e-06
7.4427778e+00 6.0688694e-08 4.9648902e-06
7.4463889e+00 6.0810836e-08 4.9790955e-06
7.4502778e+00 6.0948898e-08 4.9923158e-06
7.4538889e+00 6.1085233e-08 5.0055688e-06
7.4575000e+00 6.1249646e-08 5.0188559e-06
7.4611111e+00 6.1400933e-08 5.0332002e-06
7.4650000e+00 6.1550302e-08 5.0465483e-06
7.4686111e+00 6.1662937e-08 5.0599238e-06
7.4722222e+00 6.1803241e-08 5.0743643e-06
7.4761111e+00 6.1972459e-08 5.0878076e-06
7.4797222e+00 6.2119575e-08 5.1085541e-06
7.4852778e+00 6.2358904e-08 5.1220822e-06
7.4888889e+00 6.2516157e-08 5.1356444e-06
7.4925000e+00 6.2673825e-08 5.1492429e-06
7.4961111e+00 6.2850152e-08 5.1639301e-06
7.5000000e+00 6.3040192e-08 5.1776078e-06
7.5036111e+00 6.3215960e-08 5.1913224e-06
7.5072222e+00 6.3379710e-08 5.2050732e-06
7.5108333e+00 6.3550950e-08 5.2199240e-06
7.5147222e+00 6.3741886e-08 5.2337527e-06
7.5183333e+00 6.3907223e-08 5.2476175e-06
7.5219444e+00 6.4076355e-08 5.2615195e-06
7.5255556e+00 6.4248931e-08 5.2765354e-06
7.5294444e+00 6.4459068e-08 5.2905215e-06
7.5330556e+00 6.4643062e-08 5.3045463e-06
7.5366667e+00 6.4816666e-08 5.3261976e-06
7.5422222e+00 6.5091481e-08 5.3403481e-06
7.5458333e+00 6.5527926e-08 5.3556887e-06
7.5497222e+00 6.5962962e-08 5.3700202e-06
7.5533333e+00 6.6328591e-08 5.3844109e-06
7.5569444e+00 6.6508173e-08 5.3988375e-06
7.5605556e+00 6.6660336e-08 5.4144068e-06
7.5644444e+00 6.6791349e-08 5.4288955e-06
7.5680556e+00 6.6950297e-08 5.4434210e-06
7.5716667e+00 6.7131063e-08 5.4579885e-06
7.5752778e+00 6.7338171e-08 5.4737387e-06
7.5791667e+00 6.7663322e-08 5.4884316e-06
7.5827778e+00 6.7963964e-08 5.5031884e-06
7.5863889e+00 6.8252034e-08 5.5191313e-06
7.5902778e+00 6.8401400e-08 5.5339652e-06
7.5938889e+00 6.8526949e-08 5.5488264e-06
7.5975000e+00 6.8653524e-08 5.5717624e-06
7.6030556e+00 6.8962570e-08 5.5867254e-06
7.6066667e+00 6.9157601e-08 5.6028872e-06
7.6105556e+00 6.9372190e-08 5.6179403e-06
7.6141667e+00 6.9578958e-08 5.6330414e-06
7.6177778e+00 6.9816227e-08 5.6481928e-06
7.6213889e+00 7.0042474e-08 5.6645614e-06
7.6252778e+00 7.0260092e-08 5.6798088e-06
7.6288889e+00 7.0485143e-08 5.6951060e-06
7.6325000e+00 7.0719328e-08 5.7116380e-06
7.6363889e+00 7.0984031e-08 5.7270437e-06
7.6400000e+00 7.1221965e-08 5.7425017e-06
7.6436111e+00 7.1467709e-08 5.7580146e-06
7.6472222e+00 7.1728192e-08 5.7747805e-06
7.6511111e+00 7.1979248e-08 5.7904014e-06
7.6547222e+00 7.2214321e-08 5.8145367e-06
7.6602778e+00 7.2597203e-08 5.8302936e-06
7.6638889e+00 7.2851478e-08 5.8461045e-06
7.6675000e+00 7.3094549e-08 5.8619682e-06
7.6711111e+00 7.3340073e-08 5.8791132e-06
7.6750000e+00 7.3616900e-08 5.8950900e-06
7.6786111e+00 7.3860985e-08 5.9111200e-06
7.6822222e+00 7.4108212e-08 5.9272051e-06
7.6858333e+00 7.4369541e-08 5.9445938e-06
7.6897222e+00 7.4676788e-08 5.9608107e-06
7.6933333e+00 7.5017518e-08 5.9771141e-06
7.6969444e+00 7.5475757e-08 5.9947530e-06
7.7008333e+00 7.5714548e-08 6.0111779e-06
7.7044444e+00 7.5900529e-08 6.0276524e-06
7.7080556e+00 7.6171110e-08 6.0441882e-06
7.7116667e+00 7.6467739e-08 6.0697477e-06
7.7172222e+00 7.6889272e-08 6.0864337e-06
7.7208333e+00 7.7134685e-08 6.1044644e-06
7.7247222e+00 7.7414805e-08 6.1212661e-06
7.7283333e+00 7.7677082e-08 6.1381253e-06
7.7319444e+00 7.7946488e-08 6.1550454e-06
7.7355556e+00 7.8239490e-08 6.1733372e-06
7.7394444e+00 7.8546640e-08 6.1903862e-06
7.7430556e+00 7.8829461e-08 6.2074970e-06
7.7466667e+00 7.9115870e-08 6.2259933e-06
7.7505556e+00 7.9424250e-08 6.2432328e-06
7.7541667e+00 7.9709860e-08 6.2605340e-06
7.7577778e+00 7.9992820e-08 6.2778980e-06
7.7613889e+00 8.0290988e-08 6.2966712e-06
7.7652778e+00 8.0621311e-08 6.3141729e-06
7.7688889e+00 8.0933046e-08 6.3317439e-06
7.7725000e+00 8.1260921e-08 6.3589154e-06
7.7780556e+00 8.1768388e-08 6.3780351e-06
7.7819444e+00 8.2114230e-08 6.3958607e-06
7.7855556e+00 8.2430149e-08 6.4137540e-06
7.7891667e+00 8.2738156e-08 6.4317137e-06
7.7927778e+00 8.3044274e-08 6.4511307e-06
7.7966667e+00 8.3387078e-08 6.4692318e-06
7.8002778e+00 8.3699861e-08 6.4874006e-06
7.8038889e+00 8.4012245e-08 6.5070445e-06
7.8077778e+00 8.4364185e-08 6.5253599e-06
7.8113889e+00 8.4700508e-08 6.5437482e-06
7.8150000e+00 8.5037833e-08 6.5622071e-06
7.8186111e+00 8.5352315e-08 6.5821634e-06
7.8225000e+00 8.5701747e-08 6.6007684e-06
7.8261111e+00 8.6036746e-08 6.6194492e-06
7.8297222e+00 8.6400789e-08 6.6483822e-06
7.8352778e+00 8.7197449e-08 6.6673146e-06
7.8388889e+00 8.7563368e-08 6.6863117e-06
7.8425000e+00 8.7794200e-08 6.7068344e-06
7.8463889e+00 8.8115021e-08 6.7259617e-06
7.8500000e+00 8.8443950e-08 6.7451626e-06
7.8536111e+00 8.8796016e-08 6.7659304e-06
7.8575000e+00 8.9213293e-08 6.7853008e-06
7.8611111e+00 8.9590147e-08 6.8047524e-06
7.8647222e+00 8.9963247e-08 6.8242908e-06
7.8683333e+00 9.0391503e-08 6.8454485e-06
7.8722222e+00 9.0960281e-08 6.8652200e-06
7.8758333e+00 9.1545946e-08 6.8850783e-06
7.8794444e+00 9.1761427e-08 6.9049916e-06
7.8830556e+00 9.2053542e-08 6.9265165e-06
7.8869444e+00 9.2445591e-08 6.9574301e-06
7.8925000e+00 9.3035934e-08 6.9776306e-06
7.8961111e+00 9.3430417e-08 6.9979185e-06
7.8997222e+00 9.3842442e-08 7.0198688e-06
7.9036111e+00 9.4302734e-08 7.0403457e-06
7.9072222e+00 9.4715293e-08 7.0609163e-06
7.9108333e+00 9.5166900e-08 7.0815887e-06
7.9144444e+00 9.5654656e-08 7.1039649e-06
7.9183333e+00 9.6141733e-08 7.1248437e-06
7.9219444e+00 9.6585644e-08 7.1458179e-06
7.9255556e+00 9.7022394e-08 7.1668957e-06
7.9291667e+00 9.7541665e-08 7.1897212e-06
7.9330556e+00 9.8105359e-08 7.2110343e-06
7.9366667e+00 9.8631505e-08 7.2324824e-06
7.9402778e+00 9.9351015e-08 7.2541075e-06
7.9438889e+00 1.0026511e-07 7.2895176e-06
7.9497222e+00 1.0207843e-07 7.3117488e-06
7.9533333e+00 1.0313272e-07 7.3342301e-06
7.9569444e+00 1.0438695e-07 7.3569853e-06
7.9605556e+00 1.0566044e-07 7.3800184e-06
7.9641667e+00 1.0695322e-07 7.4051434e-06
7.9680556e+00 1.0840344e-07 7.4287835e-06
7.9716667e+00 1.0981309e-07 7.4527369e-06
7.9752778e+00 1.1129570e-07 7.4770230e-06
7.9788889e+00 1.1288336e-07 7.5035699e-06
7.9827778e+00 1.1466102e-07 7.5286000e-06
7.9863889e+00 1.1638618e-07 7.5540166e-06
7.9900000e+00 1.1822878e-07 7.5818475e-06
7.9938889e+00 1.2032214e-07 7.6081417e-06
7.9975000e+00 1.2239355e-07 7.6349366e-06
8.0011111e+00 1.2494328e-07 7.6623090e-06
8.0047222e+00 1.2772521e-07 7.7056763e-06
8.0102778e+00 1.3247860e-07 7.7347120e-06
8.0138889e+00 1.3554384e-07 7.7667141e-06
8.0177778e+00 1.3875987e-07 7.7970817e-06
8.0213889e+00 1.4155588e-07 7.8280219e-06
8.0250000e+00 1.4404616e-07 7.8619556e-06
8.0288889e+00 1.4681417e-07 7.8940555e-06
8.0325000e+00 1.4949232e-07 7.9267531e-06
8.0361111e+00 1.5233192e-07 7.9600989e-06
8.0397222e+00 1.5547513e-07 7.9967910e-06
8.0436111e+00 1.5902884e-07 8.0316244e-06
8.0472222e+00 1.6250993e-07 8.0671700e-06
8.0508333e+00 1.6560392e-07 8.1033842e-06
8.0544444e+00 1.6868035e-07 8.1431496e-06
8.0583333e+00 1.7216589e-07 8.1808264e-06
8.0619444e+00 1.7562002e-07 8.2403039e-06
8.0675000e+00 1.8124526e-07 8.2799942e-06
8.0711111e+00 1.8512648e-07 8.3237061e-06
8.0750000e+00 1.8954708e-07 8.3652211e-06
8.0786111e+00 1.9366798e-07 8.4076301e-06
8.0822222e+00 1.9779999e-07 8.4509365e-06
8.0858333e+00 2.0195120e-07 8.4985445e-06
8.0897222e+00 2.0611765e-07 8.5436138e-06
8.0933333e+00 2.0990618e-07 8.5895055e-06
8.0969444e+00 2.1370957e-07 8.6362262e-06
8.1005556e+00 2.1755868e-07 8.6874741e-06
8.1044444e+00 2.2170922e-07 8.7359255e-06
8.1080556e+00 2.2553444e-07 8.7852079e-06
8.1116667e+00 2.2938002e-07 8.8353276e-06
8.1152778e+00 2.3326381e-07 8.8902587e-06
8.1191667e+00 2.3757394e-07 8.9705061e-06
8.1247222e+00 2.4391017e-07 9.0238192e-06
8.1283333e+00 2.4821073e-07 9.0780678e-06
8.1319444e+00 2.5254585e-07 9.1375307e-06
8.1358333e+00 2.5713609e-07 9.1937166e-06
8.1394444e+00 2.6150339e-07 9.2508537e-06
8.1430556e+00 2.6591589e-07 9.3089508e-06
8.1466667e+00 2.7036525e-07 9.3680125e-06
8.1502778e+00 2.7481936e-07 9.4326971e-06
8.1541667e+00 2.7961973e-07 9.4937647e-06
8.1577778e+00 2.8408154e-07 9.5558017e-06
8.1613889e+00 2.8856738e-07 9.6236867e-06
8.1652778e+00 2.9330430e-07 9.6876677e-06
8.1688889e+00 2.9729009e-07 9.7525129e-06
8.1725000e+00 3.0128056e-07 9.8182233e-06
8.1761111e+00 3.0527698e-07 9.9210207e-06
8.1816667e+00 3.1150767e-07 9.9942542e-06
8.1855556e+00 3.1620780e-07 1.0063252e-05
8.1891667e+00 3.2069072e-07 1.0133222e-05
8.1927778e+00 3.2519441e-07 1.0204142e-05
8.1963889e+00 3.2944868e-07 1.0281542e-05
8.2002778e+00 3.3398275e-07 1.0354361e-05
8.2038889e+00 3.3818985e-07 1.0428108e-05
8.2075000e+00 3.4255400e-07 1.0502786e-05
8.2111111e+00 3.4677813e-07 1.0584216e-05
8.2150000e+00 3.5119507e-07 1.0660732e-05
8.2186111e+00 3.5510574e-07 1.0738096e-05
8.2222222e+00 3.5901972e-07 1.0816305e-05
8.2258333e+00 3.6291083e-07 1.0901417e-05
8.2297222e+00 3.6662486e-07 1.0981228e-05
8.2333333e+00 3.7008641e-07 1.1061789e-05
8.2369444e+00 3.7355968e-07 1.1187213e-05
8.2425000e+00 3.7898106e-07 1.1269706e-05
8.2461111e+00 3.8249763e-07 1.1359392e-05
8.2500000e+00 3.8623171e-07 1.1443447e-05
8.2536111e+00 3.8966678e-07 1.1528262e-05
8.2572222e+00 3.9324273e-07 1.1620479e-05
8.2611111e+00 3.9718122e-07 1.1706940e-05
8.2647222e+00 4.0092253e-07 1.1794245e-05
8.2683333e+00 4.0497540e-07 1.1889241e-05
8.2722222e+00 4.0927642e-07 1.1978346e-05
8.2758333e+00 4.1323076e-07 1.2068325e-05
8.2794444e+00 4.1734336e-07 1.2159193e-05
8.2830556e+00 4.2143237e-07 1.2250944e-05
8.2866667e+00 4.2549913e-07 1.2350712e-05
8.2905556e+00 4.2965645e-07 1.2444216e-05
8.2941667e+00 4.3345930e-07 1.2589655e-05
8.2997222e+00 4.3917622e-07 1.2685205e-05
8.3033333e+00 4.4281861e-07 1.2789007e-05
8.3072222e+00 4.4691868e-07 1.2886221e-05
8.3108333e+00 4.5044158e-07 1.2984169e-05
8.3144444e+00 4.5369260e-07 1.3082829e-05
8.3180556e+00 4.5701213e-07 1.3189888e-05
8.3219444e+00 4.6063804e-07 NaN
8.3255556e+00 NaN NaN
8.3291667e+00 NaN NaN
8.3327778e+00 NaN NaN
8.3366667e+00 NaN NaN
8.3402778e+00 NaN NaN
8.3438889e+00 NaN NaN
8.3475000e+00 NaN NaN
8.3513889e+00 NaN NaN
8.3566667e+00 NaN NaN
8.3605556e+00 NaN NaN
8.3641667e+00 NaN NaN
8.3677778e+00 NaN NaN
8.3716667e+00 NaN NaN
8.3752778e+00 NaN NaN
8.3788889e+00 NaN NaN
8.3825000e+00 NaN NaN
8.3863889e+00 NaN NaN
8.3900000e+00 NaN NaN
8.3936111e+00 NaN NaN
8.3975000e+00 NaN NaN
8.4011111e+00 NaN NaN
8.4047222e+00 NaN NaN
8.4086111e+00 NaN NaN
8.4138889e+00 NaN NaN
8.4177778e+00 NaN NaN
8.4213889e+00 NaN NaN
8.4250000e+00 NaN NaN
8.4286111e+00 NaN NaN
8.4325000e+00 NaN NaN
8.4361111e+00 NaN NaN
8.4397222e+00 NaN NaN
8.4433333e+00 NaN NaN
8.4472222e+00 NaN NaN
8.4508333e+00 NaN NaN
8.4544444e+00 NaN NaN
8.4583333e+00 NaN NaN
8.4619444e+00 NaN NaN
8.4655556e+00 NaN NaN
8.4711111e+00 NaN NaN
8.4747222e+00 NaN NaN
8.4783333e+00 NaN NaN
8.4822222e+00 NaN NaN
8.4858333e+00 NaN NaN
8.4894444e+00 NaN NaN
8.4933333e+00 NaN NaN
8.4969444e+00 NaN NaN
8.5005556e+00 NaN NaN
8.5041667e+00 NaN NaN
8.5080556e+00 NaN NaN
8.5116667e+00 NaN NaN
8.5152778e+00 NaN NaN
8.5188889e+00 NaN NaN
8.5225000e+00 NaN NaN
8.5263889e+00 NaN NaN
8.5319444e+00 NaN NaN
8.5355556e+00 NaN NaN
8.5391667e+00 NaN NaN
8.5430556e+00 NaN NaN
8.5466667e+00 NaN NaN
8.5502778e+00 NaN NaN
8.5538889e+00 NaN NaN
8.5575000e+00 NaN NaN
8.5613889e+00 NaN NaN
8.5650000e+00 NaN NaN
8.5686111e+00 NaN NaN
8.5722222e+00 NaN NaN
8.5761111e+00 NaN NaN
8.5797222e+00 NaN NaN
8.5833333e+00 NaN NaN
8.5888889e+00 NaN NaN
8.5925000e+00 NaN NaN
8.5963889e+00 NaN NaN
8.6000000e+00 NaN NaN
8.6036111e+00 NaN NaN
8.6072222e+00 NaN NaN
8.6111111e+00 NaN NaN
8.6147222e+00 NaN NaN
8.6183333e+00 NaN NaN
8.6222222e+00 NaN NaN
8.6258333e+00 NaN NaN
8.6294444e+00 NaN NaN
8.6330556e+00 NaN NaN
8.6369444e+00 NaN NaN
8.6405556e+00 NaN NaN
8.6441667e+00 NaN NaN
8.6497222e+00 NaN NaN
8.6533333e+00 NaN NaN
8.6572222e+00 NaN NaN
8.6608333e+00 NaN NaN
8.6644444e+00 NaN NaN
8.6683333e+00 NaN NaN
8.6719444e+00 NaN NaN
8.6755556e+00 NaN NaN
8.6794444e+00 NaN NaN
8.6830556e+00 NaN NaN
8.6866667e+00 NaN NaN
8.6902778e+00 NaN NaN
8.6941667e+00 NaN NaN
8.6977778e+00 NaN NaN
8.7013889e+00 NaN NaN
8.7069444e+00 NaN NaN
8.7105556e+00 NaN NaN
8.7144444e+00 NaN NaN
8.7180556e+00 NaN NaN
8.7216667e+00 NaN NaN
8.7255556e+00 NaN NaN
8.7291667e+00 NaN NaN
8.7327778e+00 NaN NaN
8.7363889e+00 NaN NaN
8.7402778e+00 NaN NaN
8.7438889e+00 NaN NaN
8.7475000e+00 NaN NaN
8.7513889e+00 NaN NaN
8.7550000e+00 NaN NaN
8.7586111e+00 NaN NaN
8.7641667e+00 NaN NaN
8.7677778e+00 NaN NaN
8.7713889e+00 NaN NaN
8.7752778e+00 NaN NaN
8.7788889e+00 NaN NaN
8.7825000e+00 NaN NaN
8.7863889e+00 NaN NaN
8.7900000e+00 NaN NaN
8.7936111e+00 NaN NaN
8.7972222e+00 NaN NaN
8.8011111e+00 NaN NaN
8.8047222e+00 NaN NaN
8.8083333e+00 NaN NaN
8.8119444e+00 NaN NaN
8.8158333e+00 NaN NaN
8.8213889e+00 NaN NaN
8.8250000e+00 NaN NaN
8.8286111e+00 NaN NaN
8.8322222e+00 NaN NaN
8.8361111e+00 NaN NaN
8.8397222e+00 NaN NaN
8.8433333e+00 NaN NaN
8.8469444e+00 NaN NaN
8.8508333e+00 NaN NaN
8.8544444e+00 NaN NaN
8.8580556e+00 NaN NaN
8.8619444e+00 NaN NaN
8.8655556e+00 NaN NaN
8.8691667e+00 NaN NaN
8.8727778e+00 NaN NaN
8.8786111e+00 NaN NaN
8.8822222e+00 NaN NaN
8.8858333e+00 NaN NaN
8.8894444e+00 NaN NaN
8.8930556e+00 NaN NaN
8.8969444e+00 NaN NaN
8.9005556e+00 NaN NaN
8.9041667e+00 NaN NaN
8.9080556e+00 NaN NaN
8.9116667e+00 NaN NaN
8.9152778e+00 NaN NaN
8.9188889e+00 NaN NaN
8.9227778e+00 NaN NaN
8.9263889e+00 NaN NaN
8.9300000e+00 NaN NaN
8.9338889e+00 NaN NaN
8.9391667e+00 NaN NaN
8.9430556e+00 NaN NaN
8.9466667e+00 NaN NaN
8.9502778e+00 NaN NaN
8.9538889e+00 NaN NaN
8.9577778e+00 NaN NaN
8.9613889e+00 NaN NaN
8.9650000e+00 NaN NaN
8.9688889e+00 NaN NaN
8.9725000e+00 NaN NaN
8.9761111e+00 NaN NaN
8.9797222e+00 NaN NaN
8.9836111e+00 NaN NaN
8.9872222e+00 NaN NaN
8.9908333e+00 NaN NaN
8.9963889e+00 NaN NaN
9.0000000e+00 NaN NaN
9.0038889e+00 NaN NaN
9.0075000e+00 NaN NaN
9.0111111e+00 NaN NaN
9.0150000e+00 NaN NaN
9.0186111e+00 NaN NaN
9.0222222e+00 NaN NaN
9.0258333e+00 NaN NaN
9.0297222e+00 NaN NaN
9.0333333e+00 NaN NaN
9.0369444e+00 NaN NaN
9.0405556e+00 NaN NaN
9.0444444e+00 NaN NaN
9.0480556e+00 NaN NaN
9.0536111e+00 NaN NaN
9.0572222e+00 NaN NaN
9.0608333e+00 NaN NaN
9.0647222e+00 NaN NaN
9.0683333e+00 NaN NaN
9.0719444e+00 NaN NaN
9.0755556e+00 NaN NaN
9.0794444e+00 NaN NaN
9.0830556e+00 NaN NaN
9.0866667e+00 NaN NaN
9.0902778e+00 NaN NaN
9.0941667e+00 NaN NaN
9.0977778e+00 NaN NaN
9.1013889e+00 NaN NaN
9.1052778e+00 NaN NaN
9.1105556e+00 NaN NaN
9.1144444e+00 NaN NaN
9.1180556e+00 NaN NaN
9.1216667e+00 NaN NaN
9.1255556e+00 NaN NaN
9.1291667e+00 NaN NaN
9.1327778e+00 NaN NaN
9.1363889e+00 NaN NaN
9.1402778e+00 NaN NaN
9.1438889e+00 NaN NaN
9.1475000e+00 NaN NaN
9.1513889e+00 NaN NaN
9.1550000e+00 NaN NaN
9.1586111e+00 NaN NaN
9.1622222e+00 NaN NaN
9.1677778e+00 NaN NaN
9.1713889e+00 NaN NaN
9.1752778e+00 NaN NaN
9.1788889e+00 NaN NaN
9.1825000e+00 NaN NaN
9.1863889e+00 NaN NaN
9.1900000e+00 NaN NaN
9.1936111e+00 NaN NaN
9.1972222e+00 NaN NaN
9.2011111e+00 NaN NaN
9.2047222e+00 NaN NaN
9.2083333e+00 NaN NaN
9.2122222e+00 NaN NaN
9.2158333e+00 NaN NaN
9.2194444e+00 NaN NaN
9.2230556e+00 NaN NaN
9.2288889e+00 NaN NaN
9.2325000e+00 NaN NaN
9.2361111e+00 NaN NaN
9.2397222e+00 NaN NaN
9.2436111e+00 NaN NaN
9.2472222e+00 NaN NaN
9.2508333e+00 NaN NaN
9.2547222e+00 NaN NaN
9.2583333e+00 NaN NaN
9.2619444e+00 NaN NaN
9.2655556e+00 NaN NaN
9.2694444e+00 NaN NaN
9.2730556e+00 NaN NaN
9.2766667e+00 NaN NaN
9.2802778e+00 NaN NaN
9.2858333e+00 NaN NaN
9.2897222e+00 NaN NaN
9.2933333e+00 NaN NaN
9.2969444e+00 NaN NaN
9.3005556e+00 NaN NaN
9.3044444e+00 NaN NaN
9.3080556e+00 NaN NaN
9.3116667e+00 NaN NaN
9.3155556e+00 NaN NaN
9.3191667e+00 NaN NaN
9.3227778e+00 NaN NaN
9.3263889e+00 NaN NaN
9.3302778e+00 NaN NaN
9.3338889e+00 NaN NaN
9.3375000e+00 NaN NaN
9.3413889e+00 NaN NaN
9.3466667e+00 NaN NaN
9.3505556e+00 NaN NaN
9.3541667e+00 NaN NaN
9.3577778e+00 NaN NaN
9.3616667e+00 NaN NaN
9.3652778e+00 NaN NaN
9.3688889e+00 NaN NaN
9.3725000e+00 NaN NaN
9.3763889e+00 NaN NaN
9.3800000e+00 NaN NaN
9.3836111e+00 NaN NaN
9.3872222e+00 NaN NaN
9.3911111e+00 NaN NaN
9.3947222e+00 NaN NaN
9.3983333e+00 NaN NaN
9.4038889e+00 NaN NaN
9.4075000e+00 NaN NaN
9.4111111e+00 NaN NaN
9.4150000e+00 NaN NaN
9.4186111e+00 NaN NaN
9.4222222e+00 NaN NaN
9.4261111e+00 NaN NaN
9.4297222e+00 NaN NaN
9.4333333e+00 NaN NaN
9.4369444e+00 NaN NaN
9.4408333e+00 NaN NaN
9.4444444e+00 NaN NaN
9.4480556e+00 NaN NaN
9.4516667e+00 NaN NaN
9.4555556e+00 NaN NaN
9.4591667e+00 NaN NaN
9.4647222e+00 NaN NaN
9.4683333e+00 NaN NaN
9.4719444e+00 NaN NaN
9.4758333e+00 NaN NaN
9.4794444e+00 NaN NaN
9.4830556e+00 NaN NaN
9.4869444e+00 NaN NaN
9.4905556e+00 NaN NaN
9.4941667e+00 NaN NaN
9.4977778e+00 NaN NaN
9.5016667e+00 NaN NaN
9.5052778e+00 NaN NaN
9.5088889e+00 NaN NaN
[truncated: 501 more rows]
