# Supplementary material for: Oxidative decomposition mechanisms of lithium carbonate on carbon substrates in lithium battery chemistries
Source: Nat Commun. 2022 Aug 20;13:4908. doi: 10.1038/s41467-022-32557-w (PMC9392741; doi:10.1038/s41467-022-32557-w)
Supplement: Supplementary file 2 — Source Data [file 41467_2022_32557_MOESM2_ESM.zip › Fig5a-gas.csv]

3.3055555e-02 1.0650000e-16 9.3500000e-17 1.0000000e-16 -4.7102716e-11 -1.1132152e-10 -6.5403173e-11
3.6666666e-02 -4.1018342e-10 -1.0275834e-09 -6.0372170e-10 -1.0650131e-10 -3.6062935e-10 1.5008052e-10
4.0555556e-02 -7.0128483e-11 -1.1093403e-09 2.4507242e-09 -1.5616092e-10 -5.6062723e-10 4.7978402e-10
4.4166667e-02 -3.6232095e-10 -7.3679403e-10 5.9269283e-10 -3.0765985e-10 -5.5101331e-10 8.5830137e-10
4.7777778e-02 -9.5697309e-10 8.2553790e-10 2.9013135e-09 -4.5051180e-10 -6.6231618e-10 1.2769822e-09
5.1388890e-02 -2.8702070e-10 -1.8529490e-09 9.6343289e-10 -7.8315837e-10 -9.8614877e-10 1.9023366e-09
5.7222222e-02 -1.5062225e-09 2.4768071e-12 2.6100211e-09 -1.1490990e-09 -1.0271401e-09 2.1763876e-09
6.0833333e-02 -1.6804885e-09 -3.8085820e-10 -8.0319153e-11 -1.5094579e-09 -1.1714025e-09 2.2737335e-09
6.4444444e-02 -1.4576147e-09 -9.5079501e-10 9.7889693e-10 -1.8649873e-09 -1.4091132e-09 2.5647323e-09
6.8055555e-02 -1.6384326e-09 -1.2434578e-09 1.7072459e-09 -2.1082733e-09 -1.7475775e-09 2.5525479e-09
7.1666666e-02 -4.8016868e-10 -1.8808277e-09 -1.8197180e-09 -2.1894135e-09 -2.0683878e-09 2.3101708e-09
7.5555556e-02 -1.7595123e-10 -8.6897363e-10 -2.5779877e-10 -2.2806632e-09 -2.3141862e-09 2.4681380e-09
7.9166668e-02 -6.1867599e-10 -1.3999346e-09 1.7159572e-09 -2.4616412e-09 -2.5225096e-09 2.7921191e-09
8.2777779e-02 -9.5732980e-10 -5.2305069e-10 1.2746378e-09 -2.7592793e-09 -2.7149742e-09 2.9707757e-09
8.6666666e-02 -1.4494483e-09 -1.1266470e-09 2.5670466e-10 -2.8744402e-09 -3.0497818e-09 2.9879166e-09
9.0277777e-02 4.4659605e-10 -1.9638844e-09 -9.8480612e-11 -2.8475514e-09 -3.3696743e-09 2.9725232e-09
9.3888888e-02 -2.1244129e-10 -9.8896996e-10 -4.3612689e-11 -2.8387474e-09 -3.5569437e-09 2.9879028e-09
9.7499999e-02 2.8910900e-10 -7.3967017e-10 1.8557911e-10 -2.8165033e-09 -3.7820853e-09 3.1643544e-09
1.0138889e-01 -1.0923778e-10 -1.1901147e-09 1.3268626e-09 -2.9247053e-09 -3.8874216e-09 3.8195762e-09
1.0500000e-01 -8.3301465e-10 2.1777982e-10 4.7213383e-09 -2.9121957e-09 -3.9389563e-09 4.4343559e-09
1.0861111e-01 9.4195198e-10 -6.9348452e-10 9.5355154e-10 -2.6974313e-09 -4.1043660e-09 4.8549199e-09
1.1222222e-01 9.2827484e-10 -8.3337410e-10 2.9285779e-09 -2.6788132e-09 -4.3890853e-09 5.5347985e-09
1.1777778e-01 -8.2288969e-10 -8.7494241e-10 1.1506953e-09 -2.8502725e-09 -4.6490596e-09 5.6191897e-09
1.2138889e-01 -6.7022294e-10 -1.5248185e-09 -3.7170015e-10 -2.9154748e-09 -4.7941968e-09 5.4615568e-09
1.2527778e-01 1.4298029e-10 2.8078461e-10 -9.7943990e-10 -2.7450663e-09 -4.9457368e-09 5.4092586e-09
1.2888889e-01 1.3409833e-09 -1.6796153e-09 4.9668734e-10 -2.7141374e-09 -5.2820002e-09 5.4420900e-09
1.3250000e-01 -1.0716460e-09 -1.4243547e-09 -1.9362849e-10 -2.9124061e-09 -5.3719524e-09 5.3652955e-09
1.3638889e-01 -5.3160424e-10 6.5333598e-10 -4.6460978e-10 -3.0620518e-09 -5.2982113e-09 5.4604798e-09
1.4000000e-01 -7.7155195e-10 2.7351506e-11 1.3432345e-09 -3.1231554e-09 -5.2419432e-09 5.6498245e-09
1.4361111e-01 2.3944571e-10 4.9204651e-10 4.0456233e-10 -3.0546110e-09 -5.4577442e-09 5.9335772e-09
1.4722222e-01 3.5745749e-10 -2.4840564e-09 2.2146937e-09 -2.8362995e-09 -5.8085394e-09 6.0591206e-09
1.5111111e-01 1.4078651e-09 -5.2276020e-10 -1.1386076e-09 -2.6746297e-09 -5.8651717e-09 5.9357714e-09
1.5472222e-01 -3.5237894e-24 -6.4023779e-24 -1.6543612e-23 -2.5522306e-09 -5.9859910e-09 6.1141037e-09
1.5833333e-01 1.0658842e-09 -1.1152551e-09 1.6461443e-09 -2.3142167e-09 -6.2226667e-09 6.3786227e-09
1.6222222e-01 8.5875640e-10 -9.1339320e-10 6.2116061e-10 -2.3418959e-09 -6.5941378e-09 6.6821111e-09
1.6583333e-01 -1.0997948e-09 -2.5155709e-09 2.1802709e-09 -2.4676081e-09 -7.0615814e-09 6.7917697e-09
1.6944444e-01 5.0590022e-12 -1.7992929e-09 -1.1680375e-09 -2.5943112e-09 -7.2890938e-09 6.6977171e-09
1.7305556e-01 -1.1084242e-09 -3.0082110e-10 2.9985951e-10 -2.7486443e-09 -7.2316653e-09 7.0022702e-09
1.7861111e-01 2.3484060e-10 6.4539202e-10 1.5274590e-09 -2.6803323e-09 -6.8728638e-09 7.5655597e-09
1.8222222e-01 3.6003891e-10 2.6666220e-09 3.6721365e-09 6.4757769e-08 -9.3609280e-09 9.5665280e-09
1.8611111e-01 5.4496175e-07 -2.3992896e-08 1.3479027e-08 1.7485721e-07 -7.8060571e-09 1.2108648e-08
1.8972222e-01 4.1381421e-07 3.8345551e-08 9.9866971e-09 2.6352731e-07 -1.5759987e-09 1.3777149e-08
1.9333333e-01 3.5834920e-07 1.9162681e-08 5.4148517e-09 3.4569404e-07 1.5142626e-09 1.4801686e-08
1.9694444e-01 3.5718119e-07 9.3628087e-09 4.0424111e-09 4.2857408e-07 3.1832257e-09 1.5574559e-08
2.0083333e-01 3.1300755e-07 4.9425843e-09 2.5822148e-09 4.9615123e-07 4.1221156e-09 1.6003495e-08
2.0444444e-01 2.7547275e-07 3.7240918e-09 1.3771885e-09 5.5617945e-07 4.7353085e-09 1.6207501e-08
2.0805556e-01 2.4726939e-07 1.9361507e-09 5.0595132e-10 6.1459575e-07 5.1330579e-09 1.6361531e-08
2.1194444e-01 2.2509975e-07 1.4731313e-09 8.1430289e-10 6.6450973e-07 5.4917819e-09 1.6669749e-08
2.1555555e-01 2.0956485e-07 1.8381668e-09 2.0307881e-09 7.1160165e-07 5.8180581e-09 1.7035414e-08
2.1916667e-01 2.0052439e-07 1.1736133e-09 1.3445745e-09 7.5626031e-07 5.9547320e-09 1.7079094e-08
2.2277778e-01 1.8837548e-07 8.7992745e-11 -9.4136877e-10 8.0202263e-07 5.9865172e-09 1.7226424e-08
2.2666667e-01 1.8167012e-07 1.8445157e-10 2.2041964e-09 8.4295195e-07 6.0117993e-09 1.7574903e-08
2.3027778e-01 1.7475356e-07 4.8921242e-11 1.0125273e-09 9.0382643e-07 6.3045708e-09 1.7713430e-08
2.3583333e-01 1.6981893e-07 1.7077079e-09 -1.8136222e-10 9.4202396e-07 6.6055210e-09 1.7662217e-08
2.3944444e-01 1.6281560e-07 1.0702934e-09 -2.9137378e-10 9.7906282e-07 6.6258233e-09 1.7578575e-08
2.4305556e-01 1.5972890e-07 -8.8288699e-10 -4.8070559e-10 1.0182327e-06 6.6756409e-09 1.7638782e-08
2.4694444e-01 1.5700863e-07 1.3098951e-09 9.9676957e-10 1.0536196e-06 7.0909430e-09 1.7797725e-08
2.5055555e-01 1.5115068e-07 2.5236628e-09 4.7039581e-10 1.0880800e-06 7.2758449e-09 1.7933433e-08
2.5416667e-01 1.4893977e-07 -8.1687621e-10 7.8229025e-10 1.1222434e-06 7.3472255e-09 1.8081765e-08
2.5777778e-01 1.4856381e-07 1.4757739e-09 5.8692790e-10 1.1584808e-06 7.3931270e-09 1.8177171e-08
2.6166667e-01 1.4446096e-07 -1.0823324e-09 2.3083944e-10 1.1914092e-06 7.3379862e-09 1.8097842e-08
2.6527778e-01 1.4228848e-07 5.7333984e-10 -9.6310688e-10 1.2237382e-06 7.5667204e-09 1.7949995e-08
2.6888889e-01 1.3924147e-07 1.5380531e-09 -4.0163568e-10 1.2581944e-06 7.9284587e-09 1.8126526e-08
2.7277778e-01 1.3938059e-07 1.5625624e-09 1.9147558e-09 1.2899270e-06 8.2395745e-09 1.8303247e-08
2.7638889e-01 1.3695489e-07 1.3092753e-09 -2.8348081e-10 1.3213679e-06 8.3461302e-09 1.8456204e-08
2.8000000e-01 1.3684171e-07 -3.2568366e-10 1.6953885e-09 1.3523754e-06 8.5910381e-09 1.8450105e-08
2.8361111e-01 1.3317986e-07 2.5863720e-09 -1.7516821e-09 1.3827102e-06 9.0065204e-09 1.8086307e-08
2.8722222e-01 1.3098346e-07 1.2488493e-09 -1.6064528e-09 1.4308291e-06 9.3872943e-09 1.8045052e-08
2.9305556e-01 1.2841763e-07 9.2700079e-10 1.3707073e-09 1.4601989e-06 9.3908519e-09 1.8113934e-08
2.9666667e-01 1.2734300e-07 -8.9416113e-10 -7.3487630e-10 1.4892336e-06 9.3567772e-09 1.8015457e-08
3.0027778e-01 1.2549924e-07 5.7962478e-10 -1.7413817e-10 1.5180158e-06 9.3329370e-09 1.7992708e-08
3.0388889e-01 1.2514344e-07 -7.9968796e-10 -3.5853633e-11 1.5465358e-06 9.3835421e-09 1.7838092e-08
3.0750000e-01 1.2321705e-07 1.2668116e-09 -1.3913692e-09 1.5767568e-06 9.5994558e-09 1.7588514e-08
3.1138889e-01 1.2115717e-07 5.8387814e-10 -7.4787705e-10 1.6044245e-06 9.8558861e-09 1.7677247e-08
3.1500000e-01 1.1978127e-07 1.7831707e-09 1.5669542e-09 1.6318506e-06 1.0150331e-08 1.7706881e-08
3.1861111e-01 1.1905278e-07 9.3478287e-10 -1.2934095e-09 1.6589957e-06 1.0366916e-08 1.7803556e-08
3.2222222e-01 1.1733356e-07 1.0644592e-09 2.1857955e-09 1.6879943e-06 1.0522066e-08 1.7950657e-08
3.2611111e-01 1.1715642e-07 2.6540386e-10 -9.2492655e-10 1.7147713e-06 1.0724786e-08 1.7873874e-08
3.2972222e-01 1.1602505e-07 1.6058573e-09 2.1615586e-10 1.7410841e-06 1.0959234e-08 1.7719379e-08
3.3333333e-01 1.1311386e-07 5.5827165e-10 -1.6422629e-09 1.7668970e-06 1.1191590e-08 1.7604764e-08
3.3694444e-01 1.1167217e-07 1.5865600e-09 5.8427967e-10 1.7941254e-06 1.1635969e-08 1.7660490e-08
3.4083333e-01 1.0850354e-07 2.2223959e-09 -1.0663402e-10 1.8188972e-06 1.2094765e-08 1.7572710e-08
3.4444445e-01 1.0721575e-07 2.0126464e-09 -7.0364277e-10 1.8434969e-06 1.2614848e-08 1.7516289e-08
3.4805556e-01 1.0700500e-07 2.7881164e-09 1.8283401e-10 1.8814014e-06 1.3529035e-08 1.7170174e-08
3.5361111e-01 1.0754941e-07 2.6970131e-09 -2.2595235e-09 1.9057799e-06 1.4034241e-08 1.6822031e-08
3.5722222e-01 1.0474437e-07 1.9664217e-09 -9.5409894e-10 1.9314844e-06 1.4538638e-08 1.6617024e-08
3.6111111e-01 1.0310879e-07 2.3569831e-09 -8.0310372e-10 1.9552884e-06 1.4962926e-08 1.6674947e-08
3.6472222e-01 1.0418310e-07 1.5595209e-09 1.3377765e-09 1.9790866e-06 1.5302012e-08 1.6772516e-08
3.6833333e-01 1.0305824e-07 1.5705037e-09 -4.3714083e-10 2.0025419e-06 1.5594139e-08 1.6621036e-08
3.7194444e-01 1.0119731e-07 1.1260538e-09 -9.6113702e-10 2.0256769e-06 1.5874172e-08 1.6681266e-08
3.7555556e-01 1.0026787e-07 1.4588684e-09 1.5171091e-09 2.0505274e-06 1.6107856e-08 1.6760212e-08
3.7944444e-01 1.0067965e-07 5.4413292e-10 -8.4042854e-10 2.0734196e-06 1.6159940e-08 1.6773979e-08
3.8305556e-01 9.8672131e-08 -6.3357169e-11 9.6750736e-10 2.0977258e-06 1.6505278e-08 1.6618172e-08
3.8694444e-01 9.7873629e-08 3.0233980e-09 -2.3030010e-09 2.1202393e-06 1.6952943e-08 1.6233899e-08
3.9055556e-01 9.8180461e-08 1.1088946e-09 -1.2441288e-09 2.1424610e-06 1.7233324e-08 1.5907796e-08
3.9416667e-01 9.5332153e-08 1.4792347e-09 -1.7660578e-09 2.1645318e-06 1.7663714e-08 1.5685110e-08
3.9777778e-01 9.6866346e-08 2.4935979e-09 -2.8950566e-10 2.1879848e-06 1.8140016e-08 1.5701560e-08
4.0166667e-01 9.2780674e-08 1.5889939e-09 4.3051245e-10 2.2094710e-06 1.8541560e-08 1.5522058e-08
4.0527778e-01 9.4327225e-08 2.1175660e-09 -2.0874617e-09 2.2308733e-06 1.9179975e-08 1.5256491e-08
4.0888889e-01 9.2049800e-08 3.7754954e-09 -3.6392417e-10 2.2637367e-06 1.9951423e-08 1.5020449e-08
4.1444444e-01 9.3969217e-08 8.5319318e-10 -1.0523258e-09 2.2850050e-06 2.0337158e-08 1.4726321e-08
4.1805555e-01 9.1241092e-08 2.7074409e-09 -1.6627088e-09 2.3060432e-06 2.0932106e-08 1.4346105e-08
4.2166667e-01 9.1965103e-08 2.7843855e-09 -1.8469733e-09 2.3288344e-06 2.1474663e-08 1.4116446e-08
4.2555556e-01 9.2330657e-08 1.8660988e-09 -1.2153291e-10 2.3499702e-06 2.1786208e-08 1.3753187e-08
4.2916667e-01 9.1725067e-08 1.0096972e-09 -3.2316229e-09 2.3707743e-06 2.2185630e-08 1.3240243e-08
4.3277778e-01 8.9442759e-08 2.6772811e-09 -1.5032519e-09 2.3913305e-06 2.2704402e-08 1.2966164e-08
4.3638889e-01 8.9566488e-08 2.1113833e-09 -1.0267017e-09 2.4133297e-06 2.3208671e-08 1.2392950e-08
4.4027778e-01 8.8324619e-08 2.2109237e-09 -3.8865631e-09 2.4333991e-06 2.3666208e-08 1.1629323e-08
4.4388889e-01 8.6445409e-08 2.0124917e-09 -3.1623030e-09 2.4534668e-06 2.3966786e-08 1.1149636e-08
4.4750000e-01 8.8309562e-08 7.6207202e-10 -1.2655766e-09 2.4734493e-06 2.4368877e-08 1.0737445e-08
4.5111111e-01 8.5703559e-08 2.9495411e-09 -2.5392638e-09 2.4946734e-06 2.4756229e-08 1.0316885e-08
4.5500000e-01 8.5919488e-08 3.7061649e-10 -1.0655391e-09 2.5142935e-06 2.5198125e-08 9.9118766e-09
4.5861111e-01 8.4937692e-08 3.7084223e-09 -2.6729955e-09 2.5338219e-06 2.5823046e-08 9.4749507e-09
4.6222222e-01 8.5120839e-08 2.0600805e-09 -1.3601667e-09 2.5533230e-06 2.6329610e-08 9.1056539e-09
4.6583333e-01 8.4700699e-08 2.6158995e-09 -2.0487269e-09 2.5845541e-06 2.7099118e-08 8.5443710e-09
4.7166667e-01 8.3660823e-08 1.7812838e-09 -1.1586027e-09 2.6039272e-06 2.7633605e-08 8.1650036e-09
4.7527778e-01 8.5045331e-08 3.1524429e-09 -2.3432505e-09 2.6304801e-06 2.8406279e-08 7.7285238e-09
4.7888889e-01 1.4618475e-07 3.9799395e-09 -1.6857940e-09 2.6640403e-06 2.9300168e-08 7.2706997e-09
4.8250000e-01 1.4606628e-07 4.2713357e-09 -2.5402747e-09 2.6967886e-06 3.0300383e-08 6.7534109e-09
4.8611111e-01 1.3911514e-07 4.9614209e-09 -2.2346985e-09 2.7303273e-06 3.1394476e-08 6.4337602e-09
4.9000000e-01 1.3208731e-07 4.4165237e-09 -5.0516585e-10 2.7603173e-06 3.2464269e-08 6.1860414e-09
4.9361111e-01 1.2907345e-07 5.4584929e-09 -1.7814691e-09 2.7894460e-06 3.3696950e-08 5.8062984e-09
4.9722222e-01 1.2458795e-07 5.9200957e-09 -1.7238515e-09 2.8198951e-06 3.4829417e-08 5.2453888e-09
5.0111111e-01 1.2163116e-07 3.7867664e-09 -3.0839434e-09 2.8475568e-06 3.5704320e-08 4.8456667e-09
5.0472222e-01 1.1925413e-07 4.2892526e-09 -6.0579895e-10 2.8746863e-06 3.6624687e-08 4.4770753e-09
5.0833333e-01 1.1699689e-07 4.2064452e-09 -2.7965829e-09 2.9014599e-06 3.7562364e-08 3.9860135e-09
5.1194444e-01 1.1615507e-07 4.4490371e-09 -1.7362959e-09 2.9299221e-06 3.8580275e-08 3.7632365e-09
5.1583333e-01 1.1399737e-07 4.2759163e-09 -1.7322138e-10 2.9558060e-06 3.9535265e-08 3.3885438e-09
5.1944444e-01 1.1140673e-07 4.5393817e-09 -3.2854808e-09 2.9812540e-06 4.0466476e-08 2.8549709e-09
5.2305555e-01 1.1020156e-07 4.0564079e-09 -1.6398070e-09 3.0064370e-06 4.1364953e-08 2.5154274e-09
5.2666667e-01 1.0909913e-07 4.2372254e-09 -1.4944413e-09 3.0445631e-06 4.2692927e-08 1.8734273e-09
5.3222222e-01 1.0670853e-07 3.7306158e-09 -2.3575590e-09 3.0692613e-06 4.3465980e-08 1.2335822e-09
5.3583333e-01 1.0837013e-07 3.4052590e-09 -3.5487027e-09 3.0955537e-06 4.4273391e-08 7.4334118e-10
5.3972222e-01 1.0423741e-07 3.5154105e-09 -6.5336224e-10 3.1193035e-06 4.5176141e-08 6.8097968e-10
5.4333333e-01 1.0258176e-07 4.8176591e-09 7.7717674e-11 3.1427328e-06 4.6139571e-08 6.9509443e-10
5.4694444e-01 1.0144733e-07 4.0755426e-09 5.2572319e-11 3.1678202e-06 4.6889068e-08 5.1953202e-10
5.5083333e-01 1.0141579e-07 2.3487251e-09 -1.5573936e-09 3.1908964e-06 4.7540421e-08 2.8836450e-10
5.5444444e-01 9.9538204e-08 3.6637611e-09 -5.7646043e-10 3.2137377e-06 4.8319339e-08 -4.7310645e-11
5.5805555e-01 9.9369498e-08 3.5262472e-09 -2.5220794e-09 3.2382124e-06 4.9180183e-08 -8.2347126e-10
5.6194444e-01 9.8539631e-08 3.8524126e-09 -4.1307237e-09 3.2608829e-06 5.0069525e-08 -1.5313066e-09
5.6555556e-01 9.8880591e-08 4.3568989e-09 -2.4031414e-09 3.2833411e-06 5.0823018e-08 -2.0002982e-09
5.6916667e-01 9.6691705e-08 2.5984241e-09 -1.9260115e-09 3.3054086e-06 5.1531753e-08 -2.5830867e-09
5.7277778e-01 9.5478255e-08 3.9437419e-09 -3.4535749e-09 3.3287423e-06 5.2472592e-08 -2.6902863e-09
5.7666667e-01 9.3204248e-08 4.1205999e-09 2.5347209e-09 3.3501795e-06 5.3402265e-08 -2.7402292e-09
5.8027778e-01 9.3476459e-08 4.4609965e-09 -2.9957318e-09 3.3715038e-06 5.4171320e-08 -3.2295877e-09
5.8388889e-01 9.2221114e-08 2.6379718e-09 -1.5214242e-09 3.3926403e-06 5.4892686e-08 -3.7063772e-09
5.8750000e-01 9.1841692e-08 4.0207957e-09 -2.8797094e-09 3.4247416e-06 5.6062687e-08 -4.4339535e-09
5.9305555e-01 8.9863708e-08 2.9992066e-09 -1.4857480e-09 3.4469413e-06 5.6816139e-08 -5.1723804e-09
5.9694444e-01 8.9648322e-08 3.4589514e-09 -4.8436235e-09 3.4677164e-06 5.7684225e-08 -6.0617186e-09
6.0055556e-01 9.1267412e-08 4.5541550e-09 -3.3656522e-09 3.4884683e-06 5.8541909e-08 -6.6124396e-09
6.0416667e-01 8.9445971e-08 3.3629270e-09 -1.7179265e-09 3.5088781e-06 5.9379465e-08 -6.8521494e-09
6.0777778e-01 8.8288137e-08 4.3683591e-09 -4.9477924e-10 3.5305908e-06 6.0360654e-08 -6.9701355e-09
6.1166667e-01 8.7285707e-08 4.0418354e-09 -5.1653036e-10 3.5504578e-06 6.1240773e-08 -7.3555404e-09
6.1527778e-01 8.5722252e-08 4.0823383e-09 -3.0410536e-09 3.5701717e-06 6.2234506e-08 -7.9720408e-09
6.1888889e-01 8.5951062e-08 5.0905782e-09 -2.6497187e-09 3.5913384e-06 6.3236257e-08 -8.5442795e-09
6.2277778e-01 8.5208663e-08 3.4958582e-09 -2.2551836e-09 3.6111919e-06 6.3926322e-08 -8.9539322e-09
6.2638889e-01 8.7681126e-08 2.8739755e-09 -1.5262254e-09 3.6318233e-06 6.4631543e-08 -9.5583813e-09
6.3000000e-01 9.1982169e-08 3.6357569e-09 -4.0533047e-09 3.6529062e-06 6.5415964e-08 -1.0294350e-08
6.3361111e-01 9.1613466e-08 3.6050498e-09 -2.7402486e-09 3.6754259e-06 6.6210205e-08 -1.0761104e-08
6.3750000e-01 9.0486677e-08 3.2027334e-09 -1.2605069e-09 3.6961874e-06 6.6898598e-08 -1.0982789e-08
6.4111111e-01 9.0310179e-08 3.1516635e-09 -7.8581584e-10 3.7167612e-06 6.7747636e-08 -1.1327238e-08
6.4472222e-01 8.8852088e-08 4.6856062e-09 -2.3937133e-09 3.7483226e-06 6.9081744e-08 -1.2045663e-08
6.5027778e-01 8.9797487e-08 3.3190415e-09 -1.9168350e-09 3.7686561e-06 6.9828417e-08 -1.2798308e-08
6.5388889e-01 8.7272554e-08 3.5733307e-09 -5.0306620e-09 3.7901819e-06 7.0669308e-08 -1.3925934e-08
6.5777778e-01 8.6790360e-08 3.6343051e-09 -4.6346998e-09 3.8100322e-06 7.1338123e-08 -1.4869268e-08
6.6138889e-01 8.6071147e-08 2.5393702e-09 -4.0729971e-09 3.8297201e-06 7.1904631e-08 -1.5627853e-08
6.6500000e-01 8.5376521e-08 2.6899335e-09 -2.9293256e-09 3.8492574e-06 7.2612395e-08 -1.6228658e-08
6.6861111e-01 8.4759869e-08 3.8432697e-09 -2.6165688e-09 3.8699771e-06 7.3496882e-08 -1.6637647e-08
6.7250000e-01 8.2784794e-08 3.7380517e-09 -8.8904646e-10 3.8891968e-06 7.4315849e-08 -1.7040630e-08
6.7611111e-01 8.4585582e-08 3.8216490e-09 -2.8308010e-09 3.9085063e-06 7.5270771e-08 -1.7385479e-08
6.7972222e-01 8.3566585e-08 4.9930153e-09 -3.5242072e-10 3.9273502e-06 7.6357815e-08 -1.7572616e-08
6.8333333e-01 8.0531067e-08 5.0412338e-09 -1.3750013e-09 3.9473770e-06 7.7462364e-08 -1.7964507e-08
6.8722222e-01 8.1411047e-08 4.4263254e-09 -1.9840595e-09 3.9674729e-06 7.8163857e-08 -1.8577240e-08
6.9083333e-01 9.3589566e-08 2.0489923e-09 -3.6719352e-09 3.9914169e-06 7.8931145e-08 -1.9284713e-08
6.9444444e-01 1.1492129e-07 5.0336657e-09 -2.8585855e-09 4.0205140e-06 7.9818063e-08 -1.9807828e-08
6.9833333e-01 1.2036497e-07 2.5684873e-09 -1.6252538e-09 4.0482137e-06 8.0528416e-08 -2.0107995e-08
7.0194445e-01 1.2085200e-07 3.9886173e-09 -1.1455246e-09 4.0905938e-06 8.2005470e-08 -2.0716561e-08
7.0750000e-01 1.1903555e-07 4.8737140e-09 -2.5058728e-09 4.1177042e-06 8.2986589e-08 -2.1189899e-08
7.1111111e-01 1.1704906e-07 4.1827625e-09 -1.8633963e-09 4.1443835e-06 8.3753686e-08 -2.1695620e-08
7.1472222e-01 1.1528169e-07 2.8981401e-09 -2.8047979e-09 4.1705730e-06 8.4436906e-08 -2.2459663e-08
7.1833333e-01 1.1278344e-07 3.4085056e-09 -4.2479093e-09 4.1981024e-06 8.5285040e-08 -2.3113060e-08
7.2222222e-01 1.0982608e-07 3.8612053e-09 -1.3526368e-09 4.2230888e-06 8.5929867e-08 -2.3643861e-08
7.2583333e-01 1.0776252e-07 2.0910469e-09 -3.5470633e-09 4.2477999e-06 8.6695064e-08 -2.4415037e-08
7.2944444e-01 1.0742849e-07 4.9723062e-09 -3.5714870e-09 4.2738354e-06 8.7538952e-08 -2.5241267e-08
7.3333333e-01 1.0310040e-07 2.2610207e-09 -3.5104821e-09 4.2974195e-06 8.8091342e-08 -2.5986336e-08
7.3694444e-01 1.0227714e-07 2.8379712e-09 -3.3670752e-09 4.3207294e-06 8.8864360e-08 -2.6546509e-08
7.4055556e-01 1.0071143e-07 4.2975744e-09 -1.8037492e-09 4.3453457e-06 8.9935835e-08 -2.6999270e-08
7.4444444e-01 9.8342271e-08 4.8864985e-09 -2.0770653e-09 4.3674555e-06 9.0888109e-08 -2.7434309e-08
7.4805555e-01 9.4195808e-08 3.9037184e-09 -1.9386829e-09 4.3891555e-06 9.1542707e-08 -2.7839033e-08
7.5166667e-01 9.4773782e-08 2.1387322e-09 -1.7972309e-09 4.4108035e-06 9.2377371e-08 -2.8574342e-08
7.5527778e-01 9.3742617e-08 5.5658594e-09 -4.9902306e-09 4.4336055e-06 9.3419048e-08 -2.9507831e-08
7.5916667e-01 9.0640425e-08 3.3627969e-09 -3.0111067e-09 4.4655158e-06 9.4620386e-08 -3.0682358e-08
7.6472222e-01 8.9984076e-08 3.8452296e-09 -4.0360546e-09 4.4858546e-06 9.5493039e-08 -3.1649859e-08
7.6833333e-01 8.7131420e-08 4.2100327e-09 -4.8947221e-09 4.5058714e-06 9.6318013e-08 -3.2613205e-08
7.7194444e-01 8.7180590e-08 3.4051108e-09 -3.9977062e-09 4.5271632e-06 9.7014325e-08 -3.3393027e-08
7.7583333e-01 8.4989981e-08 2.5632734e-09 -2.6864779e-09 4.5466286e-06 9.7385625e-08 -3.4022932e-08
7.7944444e-01 8.4520490e-08 8.6411660e-10 -3.1280278e-09 4.5659727e-06 9.7660540e-08 -3.4838951e-08
7.8305556e-01 8.3933256e-08 1.6735603e-09 -4.4044593e-09 4.5849780e-06 9.8403535e-08 -3.5931169e-08
7.8666667e-01 8.1569690e-08 5.1848530e-09 -5.6775493e-09 4.6050980e-06 9.9336876e-08 -3.7103117e-08
7.9055556e-01 8.1125692e-08 2.8152137e-09 -4.3677192e-09 4.6237850e-06 9.9910937e-08 -3.7979414e-08
7.9416667e-01 8.1605508e-08 2.4838057e-09 -3.7211784e-09 4.6422537e-06 1.0069379e-07 -3.8679671e-08
7.9777778e-01 7.9225166e-08 4.7424891e-09 -2.7427288e-09 4.6601728e-06 1.0151356e-07 -3.9168278e-08
8.0138889e-01 7.6819626e-08 2.8246660e-09 -1.7674938e-09 4.6792578e-06 1.0238575e-07 -3.9777709e-08
8.0527778e-01 7.7506422e-08 4.6512620e-09 -3.4561984e-09 4.6967454e-06 1.0351514e-07 -4.0401905e-08
8.0888889e-01 7.4780539e-08 5.7738708e-09 -2.3056172e-09 4.7139529e-06 1.0493007e-07 -4.1184183e-08
8.1250000e-01 7.5067315e-08 7.2870340e-09 -4.9154031e-09 4.7323503e-06 1.0641915e-07 -4.2178076e-08
8.1638889e-01 7.3698401e-08 5.4764971e-09 -3.6036818e-09 4.7582519e-06 1.0843776e-07 -4.3327597e-08
8.2194445e-01 7.2914605e-08 6.6351244e-09 -3.2934443e-09 4.7748332e-06 1.0986069e-07 -4.4215456e-08
8.2555556e-01 7.1479491e-08 6.4996781e-09 -4.9021719e-09 4.7912076e-06 1.1143795e-07 -4.5424433e-08
8.2916667e-01 7.1113142e-08 8.0595893e-09 -6.2576198e-09 4.8075580e-06 1.1297791e-07 -4.6484383e-08
8.3277778e-01 7.1270802e-08 6.1554158e-09 -3.5265357e-09 4.8251546e-06 1.1451741e-07 -4.7299789e-08
8.3666667e-01 7.1019551e-08 7.0403461e-09 -3.4626543e-09 4.8413646e-06 1.1612340e-07 -4.8052753e-08
8.4027778e-01 7.0141531e-08 7.7842146e-09 -3.4877853e-09 4.8573806e-06 1.1797131e-07 -4.8756987e-08
8.4388889e-01 6.9330276e-08 9.2733583e-09 -3.0128425e-09 4.8730579e-06 1.1977248e-07 -4.9601781e-08
8.4750000e-01 6.7191733e-08 7.3528519e-09 -4.7852528e-09 4.8896968e-06 1.2160724e-07 -5.0311803e-08
8.5138889e-01 6.7354993e-08 8.3736581e-09 -1.3006481e-09 4.9051604e-06 1.2339705e-07 -5.0695887e-08
8.5500000e-01 6.7306060e-08 8.1476523e-09 -2.2447415e-09 4.9205236e-06 1.2512548e-07 -5.1166679e-08
8.5861111e-01 6.6480707e-08 7.8070989e-09 -2.1010346e-09 4.9356317e-06 1.2686647e-07 -5.1542460e-08
8.6222222e-01 6.5084823e-08 8.2635659e-09 -1.3677123e-09 4.9517978e-06 1.2884274e-07 -5.1971373e-08
8.6611111e-01 6.5638297e-08 8.6759356e-09 -2.3086815e-09 4.9667534e-06 1.3071277e-07 -5.2384303e-08
8.6972222e-01 6.4599093e-08 8.5858425e-09 -1.5029823e-09 4.9814310e-06 1.3257631e-07 -5.2929423e-08
8.7333333e-01 6.3218210e-08 8.6160226e-09 -3.5288939e-09 5.0037437e-06 1.3535692e-07 -5.3845094e-08
8.7888889e-01 6.3079965e-08 8.0676565e-09 -1.9651297e-09 5.0180022e-06 1.3716674e-07 -5.4381707e-08
8.8250000e-01 6.1086661e-08 8.6383561e-09 -2.9882215e-09 5.0331886e-06 1.3926809e-07 -5.5003993e-08
8.8638889e-01 6.1714734e-08 9.3732092e-09 -2.3456557e-09 5.0472941e-06 1.4144263e-07 -5.5649948e-08
8.9000000e-01 6.1119841e-08 1.0699455e-08 -3.6170096e-09 5.0612697e-06 1.4358551e-07 -5.6481731e-08
8.9361111e-01 6.0582744e-08 9.0810469e-09 -4.0609921e-09 5.0761015e-06 1.4559969e-07 -5.7217520e-08
8.9750000e-01 5.9351139e-08 8.1833413e-09 -2.2457694e-09 5.0896975e-06 1.4737738e-07 -5.7905782e-08
9.0111111e-01 5.9047162e-08 8.2261138e-09 -4.1074184e-09 5.1031896e-06 1.4923797e-07 -5.8789612e-08
9.0472222e-01 5.8445055e-08 8.9485171e-09 -4.0510107e-09 5.1166132e-06 1.5125204e-07 -5.9724118e-08
9.0833333e-01 5.8451381e-08 9.6429253e-09 -4.5751983e-09 5.1310722e-06 1.5362280e-07 -6.0881727e-08
9.1222222e-01 5.8468245e-08 1.0677849e-08 -5.3471631e-09 5.1445053e-06 1.5578532e-07 -6.1897966e-08
9.1583333e-01 5.8510324e-08 9.2839126e-09 -4.0335032e-09 5.1577717e-06 1.5795563e-07 -6.2538600e-08
9.1944444e-01 5.7016960e-08 1.0749661e-08 -1.8800454e-09 5.1708312e-06 1.6037881e-07 -6.3111911e-08
9.2305556e-01 5.6709186e-08 1.1618185e-08 -3.4120513e-09 5.1846930e-06 1.6316074e-07 -6.3949749e-08
9.2694444e-01 5.5380507e-08 1.2226955e-08 -3.7694194e-09 5.1974549e-06 1.6571105e-07 -6.4868409e-08
9.3055555e-01 5.5753747e-08 1.1314333e-08 -4.7105253e-09 5.2103107e-06 1.6808028e-07 -6.5747074e-08
9.3416667e-01 5.6198068e-08 1.0555549e-08 -3.4002240e-09 5.2301144e-06 1.7170564e-07 -6.6758257e-08
9.3972222e-01 5.5898313e-08 1.1196597e-08 -2.6668751e-09 5.2438973e-06 1.7440097e-07 -6.7237389e-08
9.4361111e-01 5.5553900e-08 1.1906246e-08 -1.4399685e-09 5.2565174e-06 1.7703658e-07 -6.7886771e-08
9.4722222e-01 5.4345168e-08 1.2422414e-08 -4.5543243e-09 5.2690510e-06 1.7970069e-07 -6.8640871e-08
9.5083333e-01 5.4800583e-08 1.2169383e-08 -2.4066021e-09 5.2817282e-06 1.8214510e-07 -6.9327647e-08
9.5444444e-01 5.5596422e-08 1.0394395e-08 -3.9328666e-09 5.2952569e-06 1.8459595e-07 -7.0101931e-08
9.5833333e-01 5.3799780e-08 1.0612922e-08 -2.7038552e-09 5.3077101e-06 1.8681215e-07 -7.0888987e-08
9.6194444e-01 5.4646530e-08 9.8442874e-09 -4.5612844e-09 5.3201222e-06 1.8918113e-07 -7.1690188e-08
9.6555555e-01 5.3441615e-08 1.2023178e-08 -2.8344151e-09 5.3324861e-06 1.9155852e-07 -7.2505535e-08
9.6916667e-01 5.4226107e-08 9.9220235e-09 -4.6918616e-09 5.3458288e-06 1.9418252e-07 -7.3427740e-08
9.7305556e-01 5.3666058e-08 1.2569420e-08 -3.2127480e-09 5.3581001e-06 1.9658519e-07 -7.4371052e-08
9.7666667e-01 5.3195900e-08 9.6090130e-09 -5.4947465e-09 5.3702661e-06 1.9883618e-07 -7.5274427e-08
9.8027778e-01 5.2748880e-08 1.1169353e-08 -2.8441038e-09 5.3823279e-06 2.0126128e-07 -7.5821160e-08
9.8388889e-01 5.2289281e-08 1.1216173e-08 -2.2026582e-09 5.3951364e-06 2.0397734e-07 -7.6483561e-08
9.8777778e-01 5.1283323e-08 1.2064351e-08 -3.4750734e-09 5.4067497e-06 2.0645825e-07 -7.7555950e-08
9.9138889e-01 4.9848334e-08 1.0836356e-08 -6.4239008e-09 5.4244965e-06 2.1006706e-07 -7.9213959e-08
9.9694444e-01 5.0605478e-08 1.0816544e-08 -3.5241525e-09 5.4359951e-06 2.1230285e-07 -8.0179172e-08
1.0005556e+00 4.9527187e-08 9.8215243e-09 -5.3855085e-09 5.4473407e-06 2.1452594e-07 -8.1140438e-08
1.0041667e+00 4.9273087e-08 1.0699270e-08 -3.4877147e-09 5.4596817e-06 2.1710326e-07 -8.2074319e-08
1.0080556e+00 5.0519133e-08 1.1392044e-08 -4.5169739e-09 5.4711543e-06 2.1967385e-07 -8.2846817e-08
1.0116667e+00 4.9388152e-08 1.2336485e-08 -2.6137738e-09 5.4824517e-06 2.2229758e-07 -8.3985852e-08
1.0152778e+00 4.8992042e-08 1.1882544e-08 -7.9004019e-09 5.4936510e-06 2.2477848e-07 -8.5093916e-08
1.0188889e+00 4.8534718e-08 1.1018074e-08 -2.3278830e-09 5.5054913e-06 2.2746924e-07 -8.5552037e-08
1.0227778e+00 4.7209494e-08 1.2045597e-08 -1.5988685e-09 5.5164310e-06 2.3004035e-07 -8.6398597e-08
1.0263889e+00 4.8055957e-08 1.1687735e-08 -6.2155326e-09 5.5274032e-06 2.3265975e-07 -8.7666750e-08
1.0300000e+00 4.7493378e-08 1.2491310e-08 -5.4904931e-09 5.5392475e-06 2.3548404e-07 -8.8765521e-08
1.0338889e+00 4.8281952e-08 1.1716897e-08 -3.9275358e-09 5.5502758e-06 2.3790336e-07 -8.9356195e-08
1.0375000e+00 4.7755458e-08 1.0615272e-08 -1.5248442e-09 5.5613348e-06 2.4034464e-07 -8.9924823e-08
1.0411111e+00 4.8549836e-08 1.1919630e-08 -3.7240309e-09 5.5732766e-06 2.4307482e-07 -9.1117832e-08
1.0450000e+00 4.8014377e-08 1.1481934e-08 -6.5017572e-09 5.5842328e-06 2.4554135e-07 -9.2303296e-08
1.0486111e+00 4.7394925e-08 1.1286029e-08 -4.4409827e-09 5.6008122e-06 2.4945505e-07 -9.3955085e-08
1.0541667e+00 4.6451082e-08 1.2196177e-08 -5.4697569e-09 5.6114684e-06 2.5190987e-07 -9.5396434e-08
1.0577778e+00 4.6345732e-08 1.0463651e-08 -7.8350053e-09 5.6221128e-06 2.5411722e-07 -9.6861167e-08
1.0613889e+00 4.6348757e-08 9.9119550e-09 -5.6856094e-09 5.6337593e-06 2.5635306e-07 -9.8230007e-08
1.0652778e+00 4.7827594e-08 9.2523339e-09 -6.0472954e-09 5.6444933e-06 2.5818566e-07 -9.9262240e-08
1.0688889e+00 4.5646868e-08 7.6639880e-09 -3.4810090e-09 5.6550973e-06 2.5981397e-07 -1.0053480e-07
1.0725000e+00 4.6695717e-08 7.3666101e-09 -8.2656764e-09 5.6656229e-06 2.6139805e-07 -1.0195719e-07
1.0761111e+00 4.4964589e-08 7.2556232e-09 -4.8641090e-09 5.6766779e-06 2.6302857e-07 -1.0316354e-07
1.0800000e+00 4.4428908e-08 6.7203133e-09 -5.4760013e-09 5.6868814e-06 2.6465029e-07 -1.0420787e-07
1.0836111e+00 4.4425820e-08 8.2493267e-09 -4.1639622e-09 5.6969667e-06 2.6632027e-07 -1.0503142e-07
1.0872222e+00 4.3399638e-08 7.1659384e-09 -3.4380600e-09 5.7076556e-06 2.6797844e-07 -1.0634265e-07
1.0911111e+00 4.3033810e-08 7.0469039e-09 -7.8010317e-09 5.7178031e-06 2.6947431e-07 -1.0777346e-07
1.0947222e+00 4.5333228e-08 6.7611237e-09 -5.4064817e-09 5.7280341e-06 2.7087233e-07 -1.0903729e-07
1.0983333e+00 4.3760916e-08 6.1437350e-09 -6.2596203e-09 5.7381392e-06 2.7222026e-07 -1.1021568e-07
1.1019444e+00 4.4237483e-08 6.2986611e-09 -4.6178817e-09 5.7489598e-06 2.7388514e-07 -1.1136398e-07
1.1058333e+00 4.3260188e-08 7.9717142e-09 -5.2246650e-09 5.7635084e-06 2.7622806e-07 -1.1308783e-07
1.1111111e+00 4.3424944e-08 6.8257013e-09 -5.6627785e-09 5.7741553e-06 2.7804333e-07 -1.1434374e-07
1.1150000e+00 4.2668401e-08 8.7337161e-09 -5.1021749e-09 5.7839931e-06 2.7979087e-07 -1.1536166e-07
1.1186111e+00 4.3001317e-08 7.3974502e-09 -4.2940278e-09 5.7938188e-06 2.8136238e-07 -1.1646667e-07
1.1222222e+00 4.2563674e-08 7.1087781e-09 -5.9061048e-09 5.8042216e-06 2.8296351e-07 -1.1786683e-07
1.1261111e+00 4.1556347e-08 6.6151977e-09 -6.0952487e-09 5.8137951e-06 2.8437949e-07 -1.1922632e-07
1.1297222e+00 4.1812042e-08 6.4554070e-09 -6.4538304e-09 5.8233716e-06 2.8565596e-07 -1.2049161e-07
1.1333333e+00 4.1582751e-08 5.3273772e-09 -5.2258533e-09 5.8328616e-06 2.8696106e-07 -1.2179818e-07
1.1369444e+00 4.1058402e-08 6.7196684e-09 -6.8347775e-09 5.8429806e-06 2.8842741e-07 -1.2313272e-07
1.1408333e+00 4.0767084e-08 5.8491007e-09 -4.6041470e-09 5.8524294e-06 2.8994519e-07 -1.2425054e-07
1.1444444e+00 4.1515664e-08 8.1611516e-09 -5.7141176e-09 5.8619096e-06 2.9162942e-07 -1.2550905e-07
1.1480556e+00 4.1040232e-08 7.3855736e-09 -5.9029644e-09 5.8712724e-06 2.9297387e-07 -1.2715214e-07
1.1516667e+00 4.0493739e-08 5.0247930e-09 -9.2640230e-09 NaN NaN NaN
