# Supplementary material for: Oxidative decomposition mechanisms of lithium carbonate on carbon substrates in lithium battery chemistries
Source: Nat Commun. 2022 Aug 20;13:4908. doi: 10.1038/s41467-022-32557-w (PMC9392741; doi:10.1038/s41467-022-32557-w)
Supplement: Supplementary file 2 — Source Data [file 41467_2022_32557_MOESM2_ESM.zip › Fig5b.csv]

5.6583333e-01 2.7003544e-10 -9.9999894e-11 -3.9999991e-10 -3.4999990e-10 6.2707589e-11 1.5647696e-11 -1.3140279e-11 -1.1972405e-10
5.6972222e-01 2.6745800e-10 2.3412296e-10 2.8736898e-10 -6.7620589e-10 1.4867329e-10 6.6764824e-11 -1.0785421e-10 -3.3524955e-10
5.7527778e-01 2.4833613e-10 7.2579771e-11 -8.5565250e-10 -6.1694701e-10 2.0196256e-10 9.2690612e-11 -1.8173921e-10 -3.8559254e-10
5.7888889e-01 2.4356490e-10 1.6673520e-10 1.7363711e-10 1.5224255e-10 2.5296558e-10 8.8921754e-11 -1.6727218e-10 -3.3333964e-10
5.8250000e-01 2.2723216e-10 -2.0152466e-10 -4.0095287e-11 3.3009187e-10 2.9900770e-10 7.6065035e-11 -1.7126454e-10 -2.5523967e-10
5.8611111e-01 1.9777207e-10 8.2847256e-11 3.2427242e-12 3.9083090e-10 3.4598050e-10 1.1568503e-10 -1.5127583e-10 -1.9524358e-10
5.9000000e-01 2.0485205e-10 2.5675283e-10 1.6808919e-10 1.2342150e-10 3.9057999e-10 1.6522163e-10 -1.6888032e-10 -2.6771335e-10
5.9361111e-01 2.0683560e-10 2.0050810e-10 -3.3059222e-10 -7.9237318e-10 4.3473641e-10 2.2558035e-10 -1.6788413e-10 -3.4008883e-10
5.9722222e-01 2.0076208e-10 3.5664928e-10 3.3978777e-10 1.2429184e-10 4.7788757e-10 2.7919172e-10 -1.1841712e-10 -2.7467974e-10
6.0083333e-01 1.9755631e-10 1.3822495e-10 1.1683078e-10 4.7948438e-10 5.2482511e-10 3.4325869e-10 -1.4141655e-10 -3.0765463e-10
6.0472222e-01 2.0476533e-10 4.1092037e-10 -3.1396867e-10 -7.6212622e-10 5.7127830e-10 3.8865229e-10 -1.9412236e-10 -3.0315092e-10
6.0833333e-01 2.2403336e-10 8.0974133e-12 -1.7254645e-10 8.0369893e-10 6.1926160e-10 3.9642507e-10 -2.5438498e-10 -3.1159390e-10
6.1194444e-01 2.1888938e-10 6.3651385e-11 -3.8372396e-10 -8.8163418e-10 6.6474017e-10 4.3078138e-10 -2.5547534e-10 -5.1215866e-10
6.1555556e-01 2.0091284e-10 2.5348377e-10 3.7365913e-10 -9.6973281e-10 7.0721552e-10 4.7615750e-10 -2.5030790e-10 -7.1778133e-10
6.1944444e-01 1.6316176e-10 1.3545455e-10 -3.2936675e-10 -7.9274797e-10 7.4285566e-10 5.3418793e-10 -3.3932395e-10 -7.7734483e-10
6.2305555e-01 1.6582415e-10 4.0021092e-10 -4.9231993e-10 2.4293106e-10 7.7865559e-10 5.9238191e-10 -4.0267189e-10 -6.6708188e-10
6.2666667e-01 1.6463668e-10 1.3696435e-10 -9.2430233e-11 7.7488084e-10 8.3216456e-10 6.8771756e-10 -3.5776061e-10 -5.2211937e-10
6.3222222e-01 1.5641714e-10 4.3504944e-10 3.6189789e-10 9.4894112e-11 8.6744257e-10 7.2704654e-10 -3.4325357e-10 -5.2075148e-10
6.3583333e-01 1.6922602e-10 -7.2012718e-11 -2.2798675e-10 -8.2267478e-11 9.1233921e-10 7.6231329e-10 -3.7893566e-10 -5.9509539e-10
6.3972222e-01 2.1560218e-10 3.7429913e-10 -7.7859601e-11 -5.5496577e-10 9.6331666e-10 8.1541828e-10 -3.6856322e-10 -6.6414120e-10
6.4333333e-01 2.5495894e-10 1.1590076e-10 1.7360514e-10 -8.2380247e-11 1.0213989e-09 7.9595840e-10 -3.0875818e-10 -7.0738058e-10
6.4694444e-01 2.8118514e-10 -2.9553041e-10 3.7844137e-10 -3.1675247e-10 1.0860097e-09 8.2968128e-10 -3.2894226e-10 -7.4086019e-10
6.5055556e-01 3.1522146e-10 6.0681855e-10 -5.6475596e-10 7.7098854e-12 1.1650461e-09 9.1356262e-10 -3.6056868e-10 -7.3208645e-10
6.5444444e-01 3.6223397e-10 1.1216460e-10 2.9367227e-10 6.7493652e-11 1.2498252e-09 9.4759750e-10 -3.1703076e-10 -6.7924033e-10
6.5805555e-01 4.2034261e-10 2.0200353e-10 1.0821623e-10 4.2031667e-10 1.3462848e-09 9.6989343e-10 -3.4982519e-10 -5.8166013e-10
6.6166667e-01 4.7005361e-10 3.8050574e-12 -4.1093397e-10 4.8042368e-10 1.4523008e-09 1.0364767e-09 -4.6205956e-10 -5.0953707e-10
6.6527778e-01 5.0855597e-10 6.1080963e-10 -6.2507567e-10 1.8532767e-10 1.5731369e-09 1.1624603e-09 -5.8972174e-10 -5.2149930e-10
6.6916667e-01 5.2718140e-10 4.6904959e-10 -4.6917119e-10 -2.8786105e-10 1.6889312e-09 1.2140108e-09 -7.2686572e-10 -5.5512196e-10
6.7277778e-01 5.4168860e-10 6.8007357e-12 -7.9677325e-10 -2.2501976e-11 1.8077262e-09 1.2080813e-09 -7.9031863e-10 -4.8003969e-10
6.7638889e-01 5.5488102e-10 -6.1533806e-11 2.1105408e-10 7.1556905e-10 1.9386275e-09 1.2027834e-09 -7.9324459e-10 -3.2329353e-10
6.8027778e-01 5.6713076e-10 1.6122835e-11 -2.3613376e-10 6.2797007e-10 2.0624678e-09 1.2436793e-09 -8.5316775e-10 -2.4170425e-10
6.8388889e-01 5.7601049e-10 3.6137785e-10 -3.1700310e-10 1.2516167e-10 2.1887949e-09 1.2922452e-09 -8.8156504e-10 -2.5294358e-10
6.8750000e-01 5.9008564e-10 8.6922723e-11 5.4874217e-11 -2.2890929e-10 2.3916366e-09 1.3080462e-09 -8.6740898e-10 -2.0112625e-10
6.9305555e-01 6.2696450e-10 7.8832600e-12 3.0062170e-11 5.3981326e-10 2.5291147e-09 1.3156513e-09 -9.1875932e-10 -1.3845751e-10
6.9666667e-01 6.4206422e-10 6.2317445e-11 -5.0406535e-10 3.8667428e-11 2.6801774e-09 1.2652508e-09 -1.0016151e-09 -1.1926618e-10
7.0055556e-01 6.5275854e-10 -4.9432099e-10 -2.0612705e-10 1.2582956e-10 2.8226100e-09 1.2480986e-09 -1.0709614e-09 -6.9544160e-11
7.0416667e-01 6.6200389e-10 3.3599273e-10 -4.3399242e-10 3.3314297e-10 2.9672012e-09 1.2855894e-09 -1.1532897e-09 -9.6649009e-11
7.0777778e-01 6.7268352e-10 1.0076352e-11 -3.2596127e-10 -5.8334158e-10 3.1144074e-09 1.2765409e-09 -1.1943287e-09 -1.9092502e-10
7.1138889e-01 6.8614365e-10 -9.3601687e-11 -5.2860515e-11 -2.8689848e-10 3.2749395e-09 1.2681168e-09 -1.2628056e-09 -2.0278633e-10
7.1527778e-01 6.8984583e-10 2.1395208e-11 -5.3408417e-10 1.8522999e-10 3.4219564e-09 1.3014398e-09 -1.3833381e-09 -1.9772792e-10
7.1888889e-01 6.6723317e-10 2.8620243e-10 -5.7852326e-10 -1.3853693e-10 3.5648662e-09 1.3397713e-09 -1.4945454e-09 -2.1180249e-10
7.2250000e-01 6.5193432e-10 6.7626181e-11 -4.4800578e-10 8.6177696e-12 3.7042074e-09 1.3428875e-09 -1.5395330e-09 -2.6743647e-10
7.2611111e-01 6.3429228e-10 -3.8860762e-11 3.2735673e-11 -5.2216218e-10 3.8482201e-09 1.3508975e-09 -1.5264793e-09 -3.3786901e-10
7.3000000e-01 6.0010200e-10 1.0751755e-10 7.9153208e-11 -8.1545098e-11 3.9791921e-09 1.3695868e-09 -1.5086522e-09 -3.0714682e-10
7.3361111e-01 6.0887036e-10 6.4999108e-11 8.5404231e-11 3.6513453e-10 4.1125094e-09 1.3750108e-09 -1.5090609e-09 -3.0184913e-10
7.3722222e-01 6.2175039e-10 -1.4931117e-11 -8.9177145e-11 -3.1623275e-10 4.2460460e-09 1.4553171e-09 -1.5495281e-09 -2.6469891e-10
7.4083333e-01 6.1089504e-10 7.5621990e-10 -2.8436628e-10 6.5915782e-10 4.3888210e-09 1.5957849e-09 -1.6032886e-09 -2.4186432e-10
7.4472222e-01 6.1289094e-10 4.4778906e-10 -1.7643702e-10 -4.6343276e-10 4.5982341e-09 1.6419865e-09 -1.6360112e-09 -3.3710348e-10
7.5027778e-01 6.4358778e-10 -1.7057906e-10 -1.9898835e-11 -1.0800247e-10 4.7402006e-09 1.6343010e-09 -1.5617891e-09 -2.6098089e-10
7.5388889e-01 6.6687224e-10 9.9636189e-11 7.0502541e-10 8.1067253e-10 4.8839146e-09 1.6772338e-09 -1.4843540e-09 -1.2084004e-10
7.5750000e-01 6.5971854e-10 2.9666661e-10 9.7606967e-12 4.8293537e-10 5.0269862e-09 1.7720286e-09 -1.4647280e-09 -6.7282216e-11
7.6111111e-01 6.6094314e-10 5.7836197e-10 1.7140210e-10 1.1444526e-11 5.1823274e-09 1.8911343e-09 -1.4205085e-09 -1.3715848e-10
7.6500000e-01 6.7055210e-10 4.4254375e-10 2.0762242e-10 -6.1038378e-10 5.3301421e-09 1.9927923e-09 -1.4207291e-09 -1.7012453e-10
7.6861111e-01 6.9389167e-10 4.9583768e-10 -2.0965902e-10 3.0608184e-10 5.4807993e-09 2.1149514e-09 -1.3708634e-09 -1.3891088e-10
7.7222222e-01 6.9678964e-10 6.3178481e-10 6.6995750e-10 -1.7955811e-11 5.6420522e-09 2.2056425e-09 -1.3007156e-09 -3.2666799e-11
7.7611111e-01 6.8537867e-10 1.4556800e-10 -6.8690453e-11 9.2861969e-10 5.7875930e-09 2.2409165e-09 -1.2936354e-09 4.9875348e-11
7.7972222e-01 6.5807487e-10 1.8003754e-10 1.3404680e-10 -1.6669217e-10 5.9247843e-09 2.2395005e-09 -1.2654269e-09 5.2131123e-11
7.8333333e-01 6.0830619e-10 -1.9310769e-10 1.2633929e-10 1.8751471e-10 6.0590930e-09 2.1965933e-09 -1.2256492e-09 -5.7708160e-13
7.8722222e-01 5.4291094e-10 -1.7466835e-10 2.1461220e-10 -6.3929917e-10 6.1696196e-09 2.1473586e-09 -1.1753871e-09 -1.1675293e-10
7.9083333e-01 4.7733429e-10 -2.7980598e-10 2.4934590e-10 -4.3309333e-10 6.2689016e-09 2.1282586e-09 -1.1880497e-09 -2.4907508e-10
7.9444444e-01 4.3911584e-10 1.0349875e-10 -3.6623145e-10 -7.8834187e-10 6.3611046e-09 2.1784740e-09 -1.2466273e-09 -3.1094417e-10
7.9805555e-01 4.1198796e-10 3.6002739e-10 -1.7448522e-10 2.1724260e-10 6.4534721e-09 2.2431467e-09 -1.2449168e-09 -3.1205709e-10
8.0194444e-01 3.7973398e-10 1.9430981e-10 1.8914646e-10 -2.2678189e-10 6.5780299e-09 2.3976087e-09 -1.2559167e-09 -4.2177732e-10
8.0750000e-01 3.6761293e-10 7.3246284e-10 -2.5514573e-10 -4.3153978e-10 6.6558570e-09 2.4840097e-09 -1.3260243e-09 -4.3200706e-10
8.1111111e-01 3.5079059e-10 6.5084753e-11 -3.9200188e-10 3.3711145e-10 6.7292850e-09 2.5228860e-09 -1.3454143e-09 -4.1353449e-10
8.1472222e-01 3.2700694e-10 2.9377378e-10 2.1301747e-10 -1.6659542e-10 6.7970592e-09 2.5543822e-09 -1.3035493e-09 -4.0784875e-10
8.1833333e-01 2.9860109e-10 -3.0401218e-12 1.7342923e-10 2.1907916e-10 6.8653397e-09 2.5061457e-09 -1.2637673e-09 -4.1198913e-10
8.2222222e-01 2.8666019e-10 -4.1041510e-10 1.6755895e-10 -2.5456808e-10 6.9269168e-09 2.4836840e-09 -1.2060753e-09 -4.7045528e-10
8.2583333e-01 2.8174327e-10 2.0307632e-10 3.6498247e-10 -2.8511948e-10 6.9857187e-09 2.5341962e-09 -1.1494919e-09 -5.1273944e-10
8.2944444e-01 2.6104415e-10 2.6319032e-10 1.5732598e-10 -1.0519582e-10 7.0418872e-09 2.5553993e-09 -1.1838515e-09 -4.9402555e-10
8.3305555e-01 2.5743398e-10 -6.7469582e-11 -4.7449122e-10 2.7793936e-10 7.1027008e-09 2.4853806e-09 -1.2428995e-09 -4.6701363e-10
8.3694445e-01 2.6382527e-10 -5.3269046e-10 -3.1634853e-11 -4.6408702e-11 7.1600787e-09 2.4533074e-09 -1.2036710e-09 -4.1625285e-10
8.4055556e-01 2.6581705e-10 2.3662982e-10 3.9374409e-10 5.1496977e-10 7.2171809e-09 2.4561987e-09 -1.1218102e-09 -3.4947856e-10
8.4416667e-01 2.6128025e-10 -2.0994091e-10 3.6189455e-10 1.0140827e-10 7.2728039e-09 2.4689673e-09 -1.0340611e-09 -2.9858762e-10
8.4777778e-01 2.5216285e-10 3.2780453e-10 4.4809659e-10 3.6835429e-10 7.3296153e-09 2.5494137e-09 -9.4387494e-10 -2.3012568e-10
8.5166667e-01 2.3479190e-10 3.6173686e-10 3.2492823e-10 2.1846261e-10 7.3798290e-09 2.6145779e-09 -9.1091438e-10 -2.7868537e-10
8.5527778e-01 2.2871884e-10 2.3977833e-10 -2.0676868e-11 -6.6670596e-10 7.4293968e-09 2.6511069e-09 -9.1129120e-10 -3.2066886e-10
8.5888889e-01 2.2883046e-10 9.7412829e-11 1.7198523e-11 2.7916604e-10 7.5060669e-09 2.7020296e-09 -8.6733247e-10 -2.5717965e-10
8.6444444e-01 2.3118988e-10 2.0812303e-10 2.4655381e-10 1.0176917e-10 7.5558854e-09 2.7309172e-09 -8.1949206e-10 -2.7365924e-10
8.6805556e-01 2.2867324e-10 5.8531880e-11 1.9504994e-10 -2.5388846e-10 7.6083109e-09 2.7058084e-09 -8.1964021e-10 -3.2576735e-10
8.7194444e-01 2.2068830e-10 -2.7374961e-10 -1.9631974e-10 -1.9275264e-10 7.6550562e-09 2.6792060e-09 -8.3544668e-10 -3.5156907e-10
8.7555556e-01 2.1080699e-10 2.8188369e-11 5.0413960e-11 -4.5416935e-11 7.7008731e-09 2.6992488e-09 -7.9010022e-10 -2.6847083e-10
8.7916667e-01 2.1211802e-10 1.5682283e-10 3.6816871e-10 8.1247761e-10 7.7506755e-09 2.7454807e-09 -7.4987632e-10 -1.5495418e-10
8.8305555e-01 2.1476023e-10 2.3945078e-10 -2.3392296e-11 1.6052264e-10 7.7974871e-09 2.7683706e-09 -6.9229031e-10 -2.0016064e-10
8.8666667e-01 2.1734637e-10 -2.8159934e-11 5.5495549e-10 -5.7781304e-10 7.8440753e-09 2.7885079e-09 -6.4106992e-10 -3.1265575e-10
8.9027778e-01 2.1269893e-10 2.1404253e-10 -8.2151835e-11 -4.6060332e-10 7.8898702e-09 2.8476002e-09 -6.8198946e-10 -3.6113896e-10
8.9388889e-01 2.1002257e-10 3.3142538e-10 -2.9556701e-10 1.3066025e-11 7.9389110e-09 2.8985325e-09 -6.9739156e-10 -4.0270824e-10
8.9777778e-01 2.1032754e-10 1.0513666e-10 1.6354900e-10 -3.6937404e-10 7.9861559e-09 2.9307441e-09 -6.9150291e-10 -4.7322442e-10
9.0138889e-01 2.2577874e-10 1.9220146e-10 -1.0919222e-10 -2.8154456e-10 8.0367930e-09 2.9560667e-09 -7.3983020e-10 -4.9901362e-10
9.0500000e-01 2.4164075e-10 4.1545514e-11 -3.3690587e-10 4.3490427e-11 8.0909420e-09 2.9686705e-09 -8.1000765e-10 -6.0496425e-10
9.0861111e-01 2.5819617e-10 7.4797055e-11 -3.1088597e-10 -1.0214963e-09 8.1574482e-09 2.9944502e-09 -8.8324167e-10 -7.4344465e-10
9.1250000e-01 3.1185761e-10 1.4617239e-10 -3.1683446e-10 -1.6547905e-10 8.2306031e-09 3.0236173e-09 -8.8084662e-10 -7.7890705e-10
9.1611111e-01 3.6341778e-10 1.2306202e-10 3.3894270e-10 -1.6186619e-10 8.3150902e-09 3.0324772e-09 -8.2593247e-10 -8.6229137e-10
9.1972222e-01 4.1646392e-10 -4.1278618e-11 1.6795708e-10 -6.0783525e-10 8.4690041e-09 3.0652476e-09 -8.5157260e-10 -1.0008088e-09
9.2527778e-01 5.0701916e-10 2.3790138e-10 -3.2179783e-10 -2.2326909e-10 8.5836664e-09 3.1010649e-09 -9.5554913e-10 -9.8831759e-10
9.2888889e-01 5.5140167e-10 9.2720020e-11 -6.3798551e-10 3.3857231e-10 8.7161500e-09 3.0842004e-09 -1.0329866e-09 -9.0573881e-10
9.3277778e-01 5.8417165e-10 -2.3727291e-10 -2.5764266e-11 3.6924559e-10 8.8445618e-09 3.0455271e-09 -1.0875216e-09 -8.7386125e-10
9.3638889e-01 6.0116836e-10 -1.1971166e-10 -4.7763539e-10 -7.4991199e-11 8.9763630e-09 3.0707257e-09 -1.1748141e-09 -9.0920396e-10
9.4000000e-01 6.1545855e-10 3.5231419e-10 -3.2814180e-10 -2.5124922e-10 9.1213317e-09 3.1363552e-09 -1.1468844e-09 -9.0225240e-10
9.4388889e-01 6.2713059e-10 2.1022479e-10 5.6753921e-10 3.1083406e-10 9.2580613e-09 3.1805887e-09 -1.1169082e-09 -9.0869643e-10
9.4750000e-01 6.3498905e-10 1.9808371e-10 -2.9083523e-10 -3.7031741e-10 9.3997366e-09 3.2136630e-09 -1.1662694e-09 -8.7982593e-10
9.5111111e-01 6.7278241e-10 1.0721762e-10 -1.6480691e-10 6.3681439e-10 9.5480615e-09 3.2125117e-09 -1.1879398e-09 -8.6051444e-10
9.5472222e-01 6.9637051e-10 -1.1784464e-10 -3.5227658e-11 -4.5855451e-10 9.7115492e-09 3.1761961e-09 -1.2920219e-09 -9.1907765e-10
9.5861111e-01 7.0495217e-10 -1.9343200e-10 -8.5690455e-10 -4.3415729e-11 9.8675349e-09 3.1386392e-09 -1.4299395e-09 -9.7010210e-10
9.6222222e-01 7.3491605e-10 -1.5324733e-10 -4.1618107e-10 -4.2757917e-10 1.0028480e-08 3.1069114e-09 -1.4305196e-09 -9.9865501e-10
9.6583333e-01 7.5072658e-10 -1.3962395e-10 4.1082661e-10 1.6401386e-10 1.0203629e-08 3.1537908e-09 -1.3705035e-09 -9.8101089e-10
9.6972222e-01 7.5055853e-10 5.4144712e-10 1.0359726e-10 -1.2778514e-11 1.0364367e-08 3.1486719e-09 -1.3248270e-09 -9.7755297e-10
9.7333333e-01 7.3316955e-10 -5.8869829e-10 3.1803251e-10 4.4697750e-11 1.0522336e-08 3.0713305e-09 -1.2941878e-09 -9.5822026e-10
9.7694444e-01 7.2501398e-10 -1.2522267e-10 -3.5209320e-11 1.3375810e-10 1.0763319e-08 3.1390857e-09 -1.3271263e-09 -9.1829738e-10
9.8250000e-01 7.2088392e-10 5.3175393e-10 -1.6242176e-10 1.0577910e-10 1.0918044e-08 3.1994738e-09 -1.3077045e-09 -9.1454203e-10
9.8611111e-01 7.0733938e-10 2.5675041e-11 3.4170028e-10 -7.1114298e-11 1.1081442e-08 3.2095848e-09 -1.2870186e-09 -9.3123993e-10
9.9000000e-01 6.9322093e-10 6.0990312e-11 -1.6439267e-10 -7.2010506e-11 1.1231468e-08 3.2119201e-09 -1.3380874e-09 -9.2448718e-10
9.9361111e-01 6.9162772e-10 -3.9433702e-11 -3.0701247e-10 1.3434355e-10 1.1382534e-08 3.1855500e-09 -1.3266467e-09 -8.9533112e-10
9.9722222e-01 7.0282966e-10 -2.0398281e-10 4.1261924e-10 1.3478932e-10 1.1534996e-08 3.1250853e-09 -1.3004696e-09 -9.4628939e-10
1.0008333e+00 7.0451516e-10 -3.5415300e-10 -1.7098471e-10 -6.0517329e-10 1.1698697e-08 3.0722803e-09 -1.3283298e-09 -1.0736233e-09
1.0047222e+00 6.9863849e-10 -9.8460818e-11 -6.7816471e-11 -4.8626039e-10 1.1848583e-08 3.0246996e-09 -1.3894035e-09 -1.1597014e-09
1.0083333e+00 6.8491815e-10 -3.4074556e-10 -4.9594092e-10 -3.0830672e-10 1.2000314e-08 2.9912781e-09 -1.4993349e-09 -1.2488967e-09
1.0119444e+00 7.1567777e-10 3.2239473e-11 -5.1881083e-10 -5.1503451e-10 1.2170499e-08 3.0006901e-09 -1.5447844e-09 -1.3277757e-09
1.0158333e+00 7.4304916e-10 4.8434729e-11 1.2924364e-10 -1.6107130e-10 1.2333080e-08 2.9963064e-09 -1.5251098e-09 -1.3335224e-09
1.0194444e+00 7.5769910e-10 -8.8900391e-11 5.2368728e-11 1.0802482e-10 1.2497083e-08 3.0393640e-09 -1.5466279e-09 -1.3871423e-09
1.0230556e+00 7.5617221e-10 4.8635536e-10 -2.5099727e-10 -6.0297779e-10 1.2660956e-08 3.0469472e-09 -1.6238706e-09 -1.4601268e-09
1.0266667e+00 7.5650512e-10 -4.1635610e-10 -4.6201218e-10 -7.0725023e-11 1.2838086e-08 3.0378467e-09 -1.6508704e-09 -1.4766288e-09
1.0305556e+00 7.6175527e-10 3.3835113e-10 2.3058461e-10 -7.0720907e-11 1.3004568e-08 3.0991903e-09 -1.6835747e-09 -1.4632242e-09
1.0341667e+00 7.7499895e-10 2.2789807e-10 -5.3247036e-10 1.9445607e-10 1.3260972e-08 3.1499951e-09 -1.8201929e-09 -1.5067916e-09
1.0397222e+00 7.6342475e-10 7.6930435e-11 -2.8723868e-10 -4.5586071e-10 1.3422201e-08 3.1805841e-09 -1.8383189e-09 -1.6118342e-09
1.0433333e+00 7.2484164e-10 2.0542986e-10 1.1992143e-10 -5.1376345e-10 1.3572223e-08 3.1453831e-09 -1.8138488e-09 -1.6718649e-09
1.0469444e+00 6.5997395e-10 -5.3036217e-10 1.0595668e-10 -4.0365853e-11 1.3706434e-08 3.0952722e-09 -1.8174782e-09 -1.6711567e-09
1.0505556e+00 5.7890379e-10 6.7799740e-11 -1.3945867e-10 4.6903154e-11 1.3833117e-08 3.1354542e-09 -1.8721894e-09 -1.6946593e-09
1.0544444e+00 5.0695182e-10 2.7661745e-10 -3.2949456e-10 -2.4835392e-10 1.3938862e-08 3.1195652e-09 -1.9357877e-09 -1.8093064e-09
1.0580556e+00 4.6914799e-10 -4.2328507e-10 -2.5756647e-10 -8.0992739e-10 1.4038663e-08 3.0476347e-09 -2.0344829e-09 -1.8951615e-09
1.0616667e+00 4.5209654e-10 -2.4068845e-10 -6.5346609e-10 1.7418657e-11 1.4141966e-08 3.0373248e-09 -2.1725633e-09 -1.9600651e-09
1.0655556e+00 4.3335887e-10 1.5231789e-10 -5.3008096e-10 -5.7373490e-10 1.4233277e-08 3.0389345e-09 -2.3047687e-09 -2.1036054e-09
1.0691667e+00 4.0950642e-10 -1.3745926e-10 -6.9027674e-10 -7.5125308e-10 1.4320092e-08 3.0365917e-09 -2.4080920e-09 -2.2344237e-09
1.0727778e+00 3.9186414e-10 1.1583275e-10 -2.6347632e-10 -4.5630043e-10 1.4403045e-08 3.0018871e-09 -2.4839467e-09 -2.3492746e-09
1.0763889e+00 3.7385905e-10 -4.3618283e-10 -4.3672123e-10 -6.0386168e-10 1.4481779e-08 2.8738735e-09 -2.6245577e-09 -2.4832950e-09
1.0800000e+00 3.5291339e-10 -7.4548108e-10 -8.6122637e-10 -6.3324949e-10 1.4559387e-08 2.8106550e-09 -2.7458011e-09 -2.6101158e-09
1.0838889e+00 3.1230264e-10 2.0360842e-10 -1.7800260e-10 -4.5378560e-10 1.4624833e-08 2.8024921e-09 -2.7846678e-09 -2.6830285e-09
1.0875000e+00 2.9181154e-10 -2.7895810e-10 -1.8076687e-10 -2.1925454e-10 1.4690775e-08 2.7512861e-09 -2.8980336e-09 -2.7209039e-09
1.0911111e+00 3.1688488e-10 -1.9371309e-10 -8.6568599e-10 -1.3036499e-10 1.4797950e-08 2.6614325e-09 -3.1406864e-09 -2.8036845e-09
1.0966667e+00 3.2616242e-10 -3.4540829e-10 -5.9023082e-10 -3.6631845e-10 1.4875499e-08 2.5891869e-09 -3.2098032e-09 -2.8924516e-09
1.1005556e+00 3.3854256e-10 -2.7383970e-10 -2.1991203e-12 -3.9454220e-10 1.4948877e-08 2.5709679e-09 -3.1968846e-09 -2.9139565e-09
1.1041667e+00 3.3879309e-10 1.0566405e-10 1.2144762e-10 1.9603461e-10 1.5019225e-08 2.5881384e-09 -3.1959497e-09 -2.9675956e-09
1.1077778e+00 3.1057810e-10 5.2832894e-11 -1.1281779e-10 -6.9116468e-10 1.5086926e-08 2.6314082e-09 -3.2127145e-09 -3.0308651e-09
1.1113889e+00 3.1435281e-10 3.4658102e-10 -4.1933820e-11 1.0713892e-10 1.5155444e-08 2.6645445e-09 -3.2640845e-09 -3.0524645e-09
1.1150000e+00 3.1812510e-10 -4.0707938e-11 -4.3225094e-10 -3.0651792e-10 1.5226674e-08 2.6382741e-09 -3.3122683e-09 -3.0826360e-09
1.1188889e+00 2.9241301e-10 -1.8446632e-10 1.9246849e-11 4.7905375e-11 1.5288447e-08 2.6367150e-09 -3.3360640e-09 -3.1426689e-09
1.1225000e+00 2.7779831e-10 1.7007466e-10 -2.3889947e-10 -6.0205612e-10 1.5347698e-08 2.6837067e-09 -3.3948640e-09 -3.3115178e-09
1.1261111e+00 2.6913642e-10 2.6369476e-10 -3.0387001e-10 -9.5654880e-10 1.5406206e-08 2.6940006e-09 -3.4609786e-09 -3.4546575e-09
1.1297222e+00 2.7093895e-10 -1.6867400e-10 -3.0641851e-10 -3.6474025e-10 1.5470861e-08 2.7021846e-09 -3.5077602e-09 -3.5534990e-09
1.1336111e+00 2.8324708e-10 2.3882191e-10 -9.4566705e-11 -4.8247335e-10 1.5533181e-08 2.7028145e-09 -3.5347059e-09 -3.6803973e-09
1.1372222e+00 2.9201115e-10 -2.3300734e-10 -1.5416281e-10 -6.8889460e-10 1.5595289e-08 2.6682469e-09 -3.5852848e-09 -3.7593518e-09
1.1408333e+00 2.8129438e-10 -8.6077851e-11 -3.1271979e-10 -3.9916340e-11 1.5660834e-08 2.6519697e-09 -3.6030022e-09 -3.9201146e-09
1.1447222e+00 2.8051671e-10 -5.3440900e-11 1.6085644e-10 -1.3380502e-09 1.5722556e-08 2.6371266e-09 -3.6195231e-09 -4.0821873e-09
1.1483333e+00 2.8922467e-10 -8.3573081e-11 -3.1335707e-10 -1.5800556e-10 1.5788066e-08 2.6774591e-09 -3.6523351e-09 -4.0617707e-09
1.1519444e+00 3.1548632e-10 4.5587300e-10 1.0477225e-11 3.4646582e-10 1.5897830e-08 2.7529088e-09 -3.7529159e-09 -3.9761175e-09
1.1575000e+00 3.4309959e-10 -3.1744388e-12 -6.1396216e-10 1.6745353e-10 1.5984673e-08 2.7993975e-09 -3.8887060e-09 -3.9749339e-09
1.1613889e+00 4.0126288e-10 4.0164907e-10 -5.4995278e-10 -1.5730852e-10 1.6079632e-08 2.8474683e-09 -3.9478354e-09 -4.0089723e-09
1.1650000e+00 4.7528852e-10 4.2080934e-11 4.1425111e-12 -1.5689233e-10 1.6192549e-08 2.8710431e-09 -3.9348291e-09 -4.0940240e-09
1.1686111e+00 5.6702029e-10 1.7553278e-10 1.1591592e-10 -6.2819962e-10 1.6320362e-08 2.8588593e-09 -3.9324971e-09 -4.0541957e-09
1.1722222e+00 6.1279400e-10 -2.8799876e-10 -9.4390276e-11 9.9584530e-10 1.6466772e-08 2.8468345e-09 -3.9614612e-09 -3.9977456e-09
1.1761111e+00 6.4214183e-10 1.8492946e-10 -1.5387268e-10 -5.1198744e-10 1.6609083e-08 2.9066138e-09 -3.9637691e-09 -4.0540444e-09
1.1797222e+00 6.7150350e-10 3.6687915e-10 1.3256882e-10 -7.6936144e-12 1.6756366e-08 2.9970675e-09 -3.9934682e-09 -4.0749931e-09
1.1833333e+00 6.8803175e-10 4.6807852e-10 -4.0671464e-10 -1.8567952e-10 1.6906629e-08 3.0315740e-09 -4.0711501e-09 -4.1344451e-09
1.1869444e+00 6.9901464e-10 -1.4955723e-10 -3.1034935e-10 -3.6310783e-10 1.7070986e-08 2.9655072e-09 -4.0829789e-09 -4.1328825e-09
1.1908333e+00 7.0975566e-10 -4.1672925e-10 2.0896026e-10 3.7650110e-10 1.7227906e-08 2.9347443e-09 -4.1181300e-09 -4.0352204e-09
1.1944444e+00 7.3873178e-10 1.3276376e-10 -5.3343231e-10 5.2499572e-10 1.7391169e-08 2.9697247e-09 -4.1830903e-09 -4.0561133e-09
1.1980556e+00 7.6831367e-10 1.9013190e-10 -6.6200825e-11 -7.1785376e-10 1.7569611e-08 2.9873732e-09 -4.2209409e-09 -4.1579903e-09
1.2019444e+00 7.6119469e-10 -3.8858913e-11 -2.5823294e-10 -1.5537751e-10 1.7735947e-08 3.0716158e-09 -4.2727395e-09 -4.1850556e-09
1.2055556e+00 7.7420823e-10 8.1648353e-10 -2.1990836e-10 -9.4456549e-11 1.7905717e-08 3.1139639e-09 -4.2996771e-09 -4.1897421e-09
1.2091667e+00 7.9290236e-10 -4.2557844e-10 -2.8746616e-11 5.1196488e-11 1.8171655e-08 3.0839321e-09 -4.2963682e-09 -4.2908383e-09
1.2147222e+00 8.0272738e-10 2.4538763e-10 4.8600191e-11 -6.5777319e-10 1.8346243e-08 3.0871781e-09 -4.2825798e-09 -4.3851320e-09
1.2183333e+00 8.0884735e-10 -2.1542454e-10 7.8677669e-11 -2.1263025e-10 1.8535621e-08 2.9969505e-09 -4.2998853e-09 -4.3934758e-09
1.2222222e+00 8.1439600e-10 -5.5795433e-10 -2.2701082e-10 1.4111225e-10 1.8712512e-08 3.0227664e-09 -4.2907995e-09 -4.3788952e-09
1.2258333e+00 8.1844677e-10 7.9625507e-10 3.1087942e-10 -6.5227104e-12 1.8889963e-08 3.1507219e-09 -4.2783288e-09 -4.4154788e-09
1.2294444e+00 8.1955743e-10 3.8487215e-10 -1.9576488e-10 -3.3117164e-10 1.9065434e-08 3.2379429e-09 -4.3208055e-09 -4.4326214e-09
1.2330556e+00 8.0018169e-10 4.2024480e-10 -1.9632762e-10 1.7293172e-10 1.9248792e-08 3.2901061e-09 -4.3468127e-09 -4.4786528e-09
1.2369444e+00 7.7145323e-10 2.6868912e-11 -2.6591342e-11 -5.6748618e-10 1.9415825e-08 3.2994265e-09 -4.3657321e-09 -4.5568641e-09
1.2405556e+00 7.7039326e-10 5.9165714e-11 -1.4804995e-10 -1.5446442e-10 1.9583243e-08 3.2358430e-09 -4.4091990e-09 -4.4622729e-09
1.2441667e+00 7.7500092e-10 -6.4609056e-10 -2.5318278e-10 1.0276142e-09 1.9765041e-08 3.1364886e-09 -4.4712294e-09 -4.4085094e-09
1.2480556e+00 7.8326459e-10 -2.0551826e-10 -2.7850605e-10 -5.6678437e-10 1.9935425e-08 3.0694389e-09 -4.4533215e-09 -4.5280646e-09
1.2516667e+00 7.8951111e-10 -4.1340201e-10 4.4380963e-10 -5.3680219e-10 2.0108665e-08 3.0544266e-09 -4.5025877e-09 -4.6026920e-09
1.2552778e+00 8.0963481e-10 2.7482633e-10 -8.9857424e-10 -1.5206662e-10 2.0286708e-08 3.0680781e-09 -4.5824346e-09 -4.6420482e-09
1.2588889e+00 8.3383753e-10 -1.4881232e-10 1.6152537e-10 -2.1122124e-10 2.0479240e-08 3.0847891e-09 -4.5650103e-09 -4.5498001e-09
1.2627778e+00 8.1643089e-10 2.9205002e-10 -1.2174082e-11 1.0019197e-09 2.0656880e-08 3.1071858e-09 -4.5752607e-09 -4.4612031e-09
1.2663889e+00 8.2333072e-10 -8.5311826e-11 -8.2445028e-11 -1.8410119e-10 2.0931138e-08 3.1412477e-09 -4.6306835e-09 -4.4925529e-09
1.2719444e+00 8.2221591e-10 2.8968368e-10 -2.5009133e-10 -3.9975003e-12 2.1105413e-08 3.1992305e-09 -4.6783241e-09 -4.4422853e-09
1.2755556e+00 7.8647726e-10 2.4554194e-10 -1.8966797e-10 4.6800576e-10 2.1267104e-08 3.2193337e-09 -4.6981980e-09 -4.4177124e-09
1.2791667e+00 7.0605581e-10 -5.9973869e-11 6.2159710e-12 -2.4117852e-10 2.1422201e-08 3.2470566e-09 -4.7026967e-09 -4.4497813e-09
1.2830556e+00 6.2334672e-10 2.9759863e-10 -4.4775658e-11 -3.3698339e-11 2.1549546e-08 3.3261102e-09 -4.7293581e-09 -4.4218818e-09
1.2866667e+00 5.5214413e-10 4.3212631e-10 -2.0132978e-10 2.9123226e-10 2.1664710e-08 3.4416855e-09 -4.7645758e-09 -4.4835294e-09
1.2902778e+00 5.1090536e-10 6.3472280e-10 -1.2375653e-10 -8.6028668e-10 2.1773426e-08 3.5783767e-09 -4.7979553e-09 -4.6220305e-09
1.2938889e+00 4.9263236e-10 6.2704202e-10 -1.8436198e-10 -4.1818483e-10 2.1888362e-08 3.6871699e-09 -4.8144145e-09 -4.6918849e-09
1.2977778e+00 4.9252815e-10 3.0547192e-10 4.3282537e-11 -1.8056753e-10 2.1994664e-08 3.7057742e-09 -4.8120567e-09 -4.7024240e-09
1.3013889e+00 4.8872601e-10 -1.3374048e-10 -2.1517729e-11 8.3282943e-11 2.2098374e-08 3.6989913e-09 -4.8179329e-09 -4.6938392e-09
1.3050000e+00 4.6859086e-10 7.1129660e-11 -3.2723906e-11 -4.0384269e-12 2.2203519e-08 3.6645717e-09 -4.8292549e-09 -4.6946706e-09
1.3088889e+00 4.3265434e-10 -3.6615486e-10 -6.4321955e-11 -3.0879217e-12 2.2293567e-08 3.6924478e-09 -4.8337426e-09 -4.6312828e-09
1.3125000e+00 3.9855918e-10 6.2347264e-10 2.2896558e-11 5.8820595e-10 2.2378847e-08 3.7277283e-09 -4.8194145e-09 -4.4781256e-09
1.3161111e+00 3.8864336e-10 -2.9780625e-10 1.0936351e-10 8.2555351e-10 2.2470471e-08 3.7398721e-09 -4.8682121e-09 -4.4375068e-09
1.3200000e+00 3.9670533e-10 4.0189581e-10 -5.2762957e-10 -4.7739245e-10 2.2554833e-08 3.7612604e-09 -4.8663046e-09 -4.5119751e-09
1.3236111e+00 3.8201731e-10 -2.0446568e-10 5.4523777e-10 -2.1000764e-10 2.2678764e-08 3.7022038e-09 -4.7194880e-09 -4.6212614e-09
1.3291667e+00 3.6156631e-10 -1.4987384e-10 3.3566150e-10 -4.4570982e-10 2.2756057e-08 3.5877137e-09 -4.6227264e-09 -4.7467619e-09
1.3327778e+00 3.5191405e-10 -9.0695716e-10 5.5752317e-10 -7.1275631e-10 2.2831534e-08 3.5328779e-09 -4.5905289e-09 -4.8082276e-09
1.3363889e+00 3.4479421e-10 4.0078019e-10 -2.6031593e-10 1.4538015e-10 2.2911565e-08 3.5606352e-09 -4.6438026e-09 -4.8501387e-09
1.3402778e+00 3.4118959e-10 -1.6286047e-10 -1.9631521e-10 -5.0461812e-10 2.2986376e-08 3.5625799e-09 -4.6532616e-09 -4.9561465e-09
1.3438889e+00 3.4937171e-10 1.8081167e-10 1.0900123e-10 -4.7391463e-10 2.3063909e-08 3.6374814e-09 -4.6511619e-09 -5.0268732e-09
1.3475000e+00 3.6631412e-10 5.1058643e-10 -8.9619435e-11 -1.7894727e-10 2.3141612e-08 3.7407583e-09 -4.6605108e-09 -5.0111657e-09
1.3511111e+00 3.5094517e-10 4.4273895e-10 3.3213108e-12 3.2393969e-10 2.3216679e-08 3.8135866e-09 -4.6744522e-09 -4.9922373e-09
1.3547222e+00 3.4197937e-10 2.2952261e-10 -1.3201099e-10 -1.4921674e-10 2.3296245e-08 3.8643484e-09 -4.6877378e-09 -5.0993681e-09
1.3586111e+00 3.4001644e-10 2.0557801e-10 1.8134657e-11 -7.6904739e-10 2.3370673e-08 3.9443139e-09 -4.7087246e-09 -5.2662281e-09
1.3622222e+00 3.4700680e-10 5.3256516e-10 -2.1185921e-10 -7.7119915e-10 2.3445860e-08 4.0311946e-09 -4.7558199e-09 -5.3209964e-09
1.3658333e+00 3.4703507e-10 2.6941128e-10 -2.2286694e-10 2.6564605e-10 2.3525852e-08 4.0763235e-09 -4.8070923e-09 -5.3316945e-09
1.3697222e+00 3.3860691e-10 1.1740733e-10 -2.1661012e-10 -3.5734400e-10 2.3596678e-08 4.0810433e-09 -4.8304934e-09 -5.4092076e-09
1.3733333e+00 3.1517412e-10 -7.3839598e-11 5.9942273e-13 -3.5816188e-10 2.3664233e-08 4.0984310e-09 -4.8610142e-09 -5.3649423e-09
1.3769444e+00 3.0841098e-10 2.3434109e-10 -2.8232991e-10 7.6676494e-10 2.3732298e-08 4.1815688e-09 -4.9370229e-09 -5.3557229e-09
1.3805556e+00 3.1988162e-10 5.3308507e-10 -4.1928873e-10 -6.8166255e-10 2.3846314e-08 4.3025550e-09 -4.9798848e-09 -5.6027223e-09
1.3861111e+00 3.6421004e-10 1.9283165e-10 1.6211740e-10 -8.0033396e-10 2.3925428e-08 4.2941079e-09 -4.9479494e-09 -5.6863304e-09
1.3897222e+00 3.6608111e-10 -2.7080427e-10 1.3267091e-10 2.8567465e-11 2.4005578e-08 4.3187008e-09 -4.8701958e-09 -5.7059969e-09
1.3933333e+00 3.7375923e-10 4.9781495e-10 5.8505477e-10 -2.1010512e-10 2.4095179e-08 4.3510046e-09 -4.8491512e-09 -5.6963093e-09
1.3972222e+00 3.9425269e-10 -2.2092502e-10 -4.0467188e-10 2.9314243e-10 2.4182961e-08 4.3671982e-09 -4.9310789e-09 -5.6807434e-09
1.4008333e+00 4.1604444e-10 3.7040511e-10 -3.5158445e-10 -1.4945794e-10 2.4277845e-08 4.4525274e-09 -4.9915439e-09 -5.8027395e-09
1.4044444e+00 4.5980005e-10 4.1724818e-10 -2.0655400e-10 -9.7665970e-10 2.4394718e-08 4.4731733e-09 -5.0730509e-09 -5.9892700e-09
1.4083333e+00 5.4196846e-10 -2.4028324e-10 -4.9207710e-10 -6.2217285e-10 2.4519695e-08 4.4973902e-09 -5.1685482e-09 -6.0602090e-09
1.4119444e+00 6.1166571e-10 4.6382443e-10 -3.8943653e-10 -3.2648705e-11 2.4658754e-08 4.5418049e-09 -5.2459696e-09 -6.0733765e-09
1.4155556e+00 6.7196198e-10 -5.3842866e-11 -3.2522258e-10 -8.8897077e-11 2.4809426e-08 4.5583800e-09 -5.2992965e-09 -6.1025045e-09
1.4191667e+00 7.1885752e-10 2.0684381e-10 -1.6702567e-10 -1.7997664e-10 2.4979942e-08 4.5604155e-09 -5.2938745e-09 -6.1856838e-09
1.4230556e+00 7.4270253e-10 -1.8939684e-10 2.1350032e-10 -5.3298935e-10 2.5143155e-08 4.5872953e-09 -5.2806799e-09 -6.2724040e-09
1.4266667e+00 7.6388159e-10 4.3751817e-10 -9.1703961e-11 -2.6750458e-10 2.5311386e-08 4.6470316e-09 -5.3432761e-09 -6.3527829e-09
1.4302778e+00 7.8901998e-10 1.1389394e-10 -4.8610717e-10 -4.7445439e-10 2.5497735e-08 4.6691458e-09 -5.4288629e-09 -6.5013978e-09
1.4341667e+00 8.0825514e-10 7.5655912e-11 -2.4749418e-10 -7.9938743e-10 2.5674515e-08 4.6345508e-09 -5.5019137e-09 -6.6106473e-09
1.4377778e+00 8.2356408e-10 -3.9499354e-10 -4.2682046e-10 -2.0906982e-10 2.5854372e-08 4.6167122e-09 -5.5792164e-09 -6.6686390e-09
1.4413889e+00 8.3665042e-10 2.3032925e-10 -2.8674310e-10 -3.2623782e-10 2.6143021e-08 4.6492740e-09 -5.6571154e-09 -6.7919516e-09
1.4469444e+00 8.9524540e-10 -3.4958695e-11 -1.8065113e-10 -4.1363797e-10 2.6340459e-08 4.6044547e-09 -5.7198342e-09 -6.9585716e-09
1.4505556e+00 9.2725929e-10 -3.7875732e-10 -3.9829114e-10 -1.1243925e-09 2.6559260e-08 4.5509180e-09 -5.7977280e-09 -7.1140813e-09
1.4544444e+00 9.4817596e-10 -8.0128962e-11 -2.6937064e-10 -2.0854854e-10 2.6764754e-08 4.5557794e-09 -5.8124537e-09 -7.2487463e-09
1.4580556e+00 9.4869677e-10 1.2500289e-10 1.3344097e-10 -1.0345123e-09 2.6971787e-08 4.5310205e-09 -5.7804464e-09 -7.4569066e-09
1.4616667e+00 9.6237136e-10 -3.5354640e-10 1.6201112e-10 -8.8696814e-10 2.7197332e-08 4.4767227e-09 -5.7203461e-09 -7.6018649e-09
1.4655556e+00 9.7087041e-10 -1.1186290e-10 3.5313479e-10 -3.5553069e-10 2.7407109e-08 4.4360004e-09 -5.7100734e-09 -7.7589172e-09
1.4691667e+00 9.6553869e-10 -2.6403534e-10 -2.5830989e-10 -1.0941829e-09 2.7615087e-08 4.4138818e-09 -5.7455632e-09 -7.9189612e-09
1.4727778e+00 9.5425570e-10 5.9863361e-11 -6.9288196e-11 -3.8314667e-10 2.7820243e-08 4.4121321e-09 -5.7822835e-09 -8.0757404e-09
1.4763889e+00 9.3949218e-10 -7.6014098e-11 -2.6966862e-10 -1.0640456e-09 2.8036940e-08 4.4017203e-09 -5.7664053e-09 -8.1999081e-09
1.4802778e+00 9.1791346e-10 -1.3229744e-11 4.0576722e-10 -2.4835510e-13 2.8236527e-08 4.4603874e-09 -5.7237640e-09 -8.3183161e-09
1.4838889e+00 9.2442311e-10 5.5477214e-10 -1.2154590e-11 -1.0927502e-09 2.8437377e-08 4.5072573e-09 -5.7604179e-09 -8.4174389e-09
1.4875000e+00 9.2957552e-10 -1.2212703e-10 -3.2618903e-10 1.7777143e-10 2.8653476e-08 4.4583799e-09 -5.9180312e-09 -8.4414349e-09
1.4913889e+00 9.2270123e-10 -2.9682211e-10 -1.0247825e-09 -3.8345164e-10 2.8854340e-08 4.3965959e-09 -6.0184400e-09 -8.6332637e-09
1.4950000e+00 9.3143571e-10 -2.7349214e-10 9.7931696e-11 -1.3872751e-09 2.9057600e-08 4.3519505e-09 -6.0110321e-09 -8.8762609e-09
1.4986111e+00 9.4480348e-10 -1.3861912e-10 -2.9551252e-11 -8.5577661e-10 2.9376222e-08 4.2936952e-09 -6.0596493e-09 -9.2206598e-09
1.5041667e+00 9.6693191e-10 -2.1091252e-10 -2.6215189e-10 -1.2106162e-09 2.9585810e-08 4.2349475e-09 -6.1540474e-09 -9.3484382e-09
1.5077778e+00 9.6772459e-10 -3.3137441e-10 -6.0921490e-10 3.1122824e-11 2.9811720e-08 4.2067721e-09 -6.2510615e-09 -9.4584866e-09
1.5116667e+00 9.6864680e-10 8.9871242e-11 -2.2233464e-10 -9.7439539e-10 3.0022538e-08 4.2554263e-09 -6.2944086e-09 -9.6213936e-09
1.5152778e+00 9.7736434e-10 3.5924465e-10 -1.7779263e-10 -5.2936156e-10 3.0237007e-08 4.3128635e-09 -6.2997633e-09 -9.7233303e-09
1.5188889e+00 1.0023489e-09 1.7094453e-10 1.2836460e-10 -4.1159230e-10 3.0453869e-08 4.3445620e-09 -6.2654125e-09 -9.8318393e-09
1.5225000e+00 9.9945824e-10 1.2165724e-10 1.8871915e-10 -5.9002960e-10 3.0686131e-08 4.3793250e-09 -6.2906994e-09 -9.9660170e-09
1.5263889e+00 9.9135400e-10 1.7631140e-10 -4.0546376e-10 -5.6006407e-10 3.0900837e-08 4.4023194e-09 -6.3133181e-09 -1.0003869e-08
1.5300000e+00 9.9054797e-10 3.5943945e-11 1.9667605e-10 2.1066366e-10 3.1109441e-08 4.3806082e-09 -6.3395225e-09 -9.8814977e-09
1.5336111e+00 9.3502758e-10 -2.3635471e-10 -4.3856264e-10 9.1891430e-10 3.1303946e-08 4.3505879e-09 -6.3716908e-09 -9.8968200e-09
1.5372222e+00 8.6040932e-10 -4.0755777e-11 1.4162433e-10 -1.0603504e-09 3.1493702e-08 4.3785386e-09 -6.3377860e-09 -9.9823792e-09
1.5411111e+00 7.6606600e-10 2.8033297e-10 1.4898828e-10 3.2698560e-10 3.1654038e-08 4.4419858e-09 -6.3471999e-09 -9.9946720e-09
1.5447222e+00 7.1395519e-10 3.0533327e-10 -2.3588641e-10 -4.4045736e-10 3.1804672e-08 4.4975007e-09 -6.3496670e-09 -1.0067692e-08
1.5483333e+00 6.7651511e-10 2.0711233e-10 2.1311340e-10 -2.3357317e-10 3.1959747e-08 4.5445788e-09 -6.3756321e-09 -1.0142776e-08
1.5522222e+00 6.5270346e-10 1.9641438e-10 -4.3567154e-10 -4.1000670e-10 3.2098914e-08 4.5836364e-09 -6.4090938e-09 -1.0206062e-08
1.5558333e+00 6.3190919e-10 1.6411738e-10 1.2679437e-10 -1.7417215e-10 3.2304040e-08 4.6065951e-09 -6.3058465e-09 -1.0382348e-08
1.5613889e+00 5.9884921e-10 -2.6364865e-11 4.9268937e-10 -8.8354147e-10 3.2431109e-08 4.5819687e-09 -6.2939374e-09 -1.0461640e-08
1.5650000e+00 5.7408992e-10 -2.0095615e-10 -3.8275958e-10 1.5161138e-10 3.2552071e-08 4.5755700e-09 -6.3727793e-09 -1.0467226e-08
1.5686111e+00 5.4248982e-10 1.4189160e-10 -3.4501109e-10 -2.0317168e-10 3.2675064e-08 4.5505429e-09 -6.4671359e-09 -1.0476812e-08
1.5725000e+00 5.1172947e-10 -3.5641036e-10 -4.6375981e-10 1.2100713e-10 3.2783601e-08 4.5499321e-09 -6.6459178e-09 -1.0565812e-08
1.5761111e+00 4.9015284e-10 3.5077250e-10 -1.1865349e-09 -9.4254958e-10 3.2889380e-08 4.5775628e-09 -6.7495644e-09 -1.0782807e-08
1.5797222e+00 4.8626652e-10 -9.5719978e-11 2.2979722e-10 -1.0604755e-09 3.2994914e-08 4.6263639e-09 -6.7810585e-09 -1.0910262e-08
1.5833333e+00 4.8789925e-10 5.4619226e-10 -5.2051153e-10 -1.1603618e-10 3.3109487e-08 4.6673900e-09 -6.8418649e-09 -1.0909549e-08
1.5872222e+00 4.9414937e-10 -1.9454042e-10 -6.8685753e-13 1.2214911e-10 3.3217873e-08 4.6206730e-09 -6.7937082e-09 -1.0931083e-08
1.5908333e+00 5.0634433e-10 -2.3669286e-10 4.4521060e-10 -3.2092001e-10 3.3327502e-08 4.5732646e-09 -6.7968834e-09 -1.0965491e-08
1.5944444e+00 5.0561134e-10 -2.0092342e-10 -4.7452000e-10 3.3045482e-12 3.3444188e-08 4.5121199e-09 -6.8515560e-09 -1.0926751e-08
1.5983333e+00 4.9455335e-10 -3.2317351e-10 5.8972722e-12 3.2874793e-10 3.3548691e-08 4.4700030e-09 -6.8678096e-09 -1.0887359e-08
1.6019444e+00 4.7009303e-10 -6.5598220e-11 -1.5593023e-10 3.4876363e-11 3.3650457e-08 4.4651749e-09 -6.9150338e-09 -1.0876621e-08
1.6055556e+00 4.6928004e-10 2.1030924e-11 -2.7998494e-10 6.4241737e-11 3.3752857e-08 4.5068848e-09 -7.0037337e-09 -1.0962057e-08
1.6091667e+00 4.7595204e-10 3.6398363e-10 -5.3878382e-10 -8.5287849e-10 3.3855599e-08 4.4859770e-09 -7.0759080e-09 -1.1012303e-08
1.6127778e+00 4.7243711e-10 -5.5697843e-10 -1.2744074e-10 3.8906679e-10 3.4021205e-08 4.4565712e-09 -7.2186076e-09 -1.1005442e-08
1.6186111e+00 4.7388307e-10 3.8894540e-10 -6.8798525e-10 -3.4986427e-10 3.4124186e-08 4.5288764e-09 -7.2899717e-09 -1.1100330e-08
1.6222222e+00 4.7671569e-10 2.7848700e-10 2.9239093e-11 -5.2602465e-10 3.4227280e-08 4.5879106e-09 -7.3125064e-09 -1.1275214e-08
1.6258333e+00 4.7491876e-10 2.6644356e-10 -2.3725112e-10 -1.0882821e-09 3.4327448e-08 4.6600580e-09 -7.3840105e-09 -1.1408528e-08
1.6294444e+00 4.4970716e-10 3.9953251e-10 -4.2278725e-10 -1.4231413e-10 3.4430032e-08 4.7095860e-09 -7.3662118e-09 -1.1496882e-08
1.6333333e+00 4.2958855e-10 2.4993160e-11 5.7534736e-10 -6.1500266e-10 3.4522302e-08 4.7096842e-09 -7.3276438e-09 -1.1588450e-08
1.6369444e+00 4.2212930e-10 -2.4086133e-11 -2.1933490e-10 -2.3024260e-10 3.4617030e-08 4.6967407e-09 -7.3715304e-09 -1.1660752e-08
1.6405556e+00 4.5228776e-10 -9.5392841e-11 -1.8577165e-10 -4.3716371e-10 3.4717700e-08 4.6708899e-09 -7.4051470e-09 -1.1761916e-08
1.6441667e+00 4.7696777e-10 -1.4322973e-10 -1.2453592e-10 -4.9665568e-10 3.4831801e-08 4.6900692e-09 -7.3960151e-09 -1.1843273e-08
1.6480556e+00 5.0104108e-10 3.0762415e-10 2.0280950e-10 -2.0068872e-10 3.4943250e-08 4.7526711e-09 -7.3774816e-09 -1.1848338e-08
1.6516667e+00 5.2772311e-10 2.7023927e-10 -3.1730691e-11 1.5393446e-10 3.5061320e-08 4.8025934e-09 -7.3488952e-09 -1.1808789e-08
1.6552778e+00 5.6215093e-10 1.9058209e-10 2.9560497e-10 2.1113286e-10 3.5187755e-08 4.8308468e-09 -7.3510002e-09 -1.1801198e-08
1.6588889e+00 6.0493992e-10 7.0218268e-11 -3.1503578e-10 -1.4105960e-10 3.5338886e-08 4.8431364e-09 -7.3243558e-09 -1.1823814e-08
1.6627778e+00 6.9046891e-10 3.5120860e-11 5.4341580e-10 -5.2791187e-11 3.5496740e-08 4.8951793e-09 -7.2734346e-09 -1.1838484e-08
1.6663889e+00 7.6664595e-10 4.4527518e-10 -7.3373530e-11 -8.2624919e-11 3.5670550e-08 4.9812161e-09 -7.3110958e-09 -1.1853147e-08
1.6700000e+00 8.3775046e-10 3.4891101e-10 -2.7426861e-10 -5.2722556e-11 3.5960144e-08 5.0208111e-09 -7.5112329e-09 -1.1974204e-08
1.6755556e+00 8.9981547e-10 -1.1134097e-10 -9.2655376e-10 -6.7362469e-10 3.6158331e-08 5.0874237e-09 -7.6373924e-09 -1.2081635e-08
1.6791667e+00 9.2960446e-10 7.2622660e-10 -2.3799540e-10 -3.1803942e-10 3.6376975e-08 5.2381730e-09 -7.6505054e-09 -1.2159342e-08
1.6830556e+00 9.4449112e-10 5.6591036e-10 1.2559831e-10 -3.4802089e-10 3.6582062e-08 5.3460735e-09 -7.6510703e-09 -1.2173766e-08
1.6866667e+00 9.4861924e-10 4.3009472e-10 -1.3081288e-10 2.1487503e-10 3.6789478e-08 5.3913901e-09 -7.7024242e-09 -1.2204288e-08
1.6902778e+00 9.6598415e-10 -1.1788134e-11 -3.4322299e-10 -4.9661719e-10 3.7000906e-08 5.3975618e-09 -7.7834044e-09 -1.2244353e-08
1.6938889e+00 9.8566525e-10 6.8757988e-11 -4.0428633e-10 1.2678285e-10 3.7233834e-08 5.4109232e-09 -7.8122587e-09 -1.2294217e-08
1.6977778e+00 1.0108537e-09 4.5768536e-11 1.5696330e-10 -5.5418938e-10 3.7457444e-08 5.3713406e-09 -7.8201203e-09 -1.2375897e-08
1.7013889e+00 1.0532404e-09 -4.1114691e-10 -2.2953143e-10 -1.9977227e-10 3.7689133e-08 5.3270097e-09 -7.8563587e-09 -1.2412571e-08
1.7050000e+00 1.0854306e-09 1.9384997e-12 -1.0497683e-10 -1.3876069e-10 3.7945253e-08 5.3099475e-09 -7.8767160e-09 -1.2541766e-08
1.7088889e+00 1.1098821e-09 -1.4818553e-10 -6.9514327e-11 -9.6862717e-10 3.8186631e-08 5.3642945e-09 -7.9159905e-09 -1.2668144e-08
1.7125000e+00 1.1182211e-09 6.4984992e-10 -2.9301976e-10 -1.9793824e-10 3.8428744e-08 5.4204758e-09 -7.9394146e-09 -1.2685653e-08
1.7161111e+00 1.1166721e-09 -1.3125370e-10 7.6796871e-11 3.6313751e-11 3.8669666e-08 5.4216956e-09 -7.9594233e-09 -1.2578161e-08
1.7197222e+00 1.1072170e-09 1.4251372e-10 -2.6149184e-10 9.5592155e-10 3.8926283e-08 5.4064362e-09 -7.9868313e-09 -1.2496798e-08
1.7236111e+00 1.0923596e-09 -2.7330853e-10 2.6565496e-11 -2.5852549e-10 3.9160668e-08 5.3815650e-09 -8.0280103e-09 -1.2549596e-08
1.7272222e+00 1.0711959e-09 4.3728325e-11 -4.0667870e-10 -2.2883721e-10 3.9389895e-08 5.3643936e-09 -8.0728856e-09 -1.2640777e-08
1.7308333e+00 1.0447428e-09 -2.0223331e-10 -7.5550528e-12 -6.1283516e-10 3.9737905e-08 5.3256163e-09 -8.0866487e-09 -1.2637824e-08
1.7363889e+00 1.0433147e-09 -3.0430566e-11 -7.5023646e-11 6.3055427e-10 3.9978556e-08 5.3403412e-09 -8.1159984e-09 -1.2601153e-08
1.7402778e+00 1.0194093e-09 1.5664396e-10 -1.7654535e-10 -3.1623279e-10 4.0199932e-08 5.3602368e-09 -8.1535447e-09 -1.2672967e-08
1.7438889e+00 1.0240634e-09 2.7008024e-11 -1.7003590e-10 -3.4666667e-10 4.0424634e-08 5.4354380e-09 -8.2137017e-09 -1.2725533e-08
1.7475000e+00 1.0501092e-09 6.6715642e-10 -3.8525949e-10 -1.3855638e-10 4.0655970e-08 5.5414394e-09 -8.2052995e-09 -1.2803654e-08
1.7511111e+00 1.0853038e-09 3.1131792e-10 4.6281835e-10 -5.8256110e-10 4.0911401e-08 5.5691762e-09 -8.1461750e-09 -1.2825676e-08
1.7550000e+00 1.1041045e-09 -7.3573574e-11 4.3963094e-11 3.9380219e-10 4.1150790e-08 5.5187826e-09 -8.1280760e-09 -1.2942003e-08
1.7586111e+00 1.1056395e-09 -3.9159839e-10 1.2310426e-10 -1.4675862e-09 4.1393177e-08 5.4242355e-09 -8.0914854e-09 -1.3080863e-08
1.7622222e+00 1.1317770e-09 -4.8114384e-10 2.1465570e-10 1.8579888e-10 4.1640021e-08 5.3915953e-09 -8.0907775e-09 -1.3021203e-08
1.7658333e+00 1.1467815e-09 1.7984962e-10 -2.0812166e-10 3.6490860e-10 4.1907952e-08 5.4638477e-09 -8.1585087e-09 -1.3053335e-08
1.7697222e+00 1.1497722e-09 4.3945684e-10 -3.7243205e-10 -6.4032881e-10 4.2155878e-08 5.5509023e-09 -8.2387169e-09 -1.3124815e-08
1.7733333e+00 1.1387759e-09 3.6412388e-10 -3.6795075e-10 -1.9483250e-11 4.2398302e-08 5.6187393e-09 -8.3112028e-09 -1.3077636e-08
1.7769444e+00 1.0989844e-09 2.6206429e-10 -3.0115023e-10 4.5498134e-10 4.2628756e-08 5.5862688e-09 -8.3839933e-09 -1.3017611e-08
1.7805556e+00 1.0282786e-09 -5.6179193e-10 -3.7076184e-10 9.9096227e-11 4.2860472e-08 5.5420600e-09 -8.4965265e-09 -1.3025518e-08
1.7844444e+00 9.5785884e-10 1.8285869e-10 -5.9380838e-10 -1.6686855e-10 4.3061320e-08 5.5986986e-09 -8.6712256e-09 -1.3074604e-08
1.7880556e+00 8.9612988e-10 3.3995992e-10 -1.0187987e-09 -2.8623595e-10 4.3345760e-08 5.6103798e-09 -8.9110006e-09 -1.3125610e-08
1.7936111e+00 8.1050703e-10 -2.6987276e-10 -4.1985111e-10 -1.9801027e-11 4.3515924e-08 5.6049552e-09 -9.0084793e-09 -1.3091515e-08
1.7972222e+00 7.6023585e-10 2.1979942e-10 -4.7995254e-10 3.3452691e-10 4.3680000e-08 5.6256965e-09 -9.0050390e-09 -1.3086131e-08
1.8008333e+00 7.5431807e-10 -2.8341622e-11 5.1170915e-10 -2.8483083e-10 4.3854058e-08 5.5951629e-09 -8.9326970e-09 -1.3149307e-08
1.8047222e+00 7.3760199e-10 -2.3337493e-10 1.0836612e-10 -2.5667841e-10 4.4010558e-08 5.5774450e-09 -9.0135123e-09 -1.3092693e-08
1.8083333e+00 7.0701424e-10 6.9825328e-11 -8.5435349e-10 7.7926840e-10 4.4160651e-08 5.6059406e-09 -9.1129954e-09 -1.3061509e-08
1.8119444e+00 6.7846285e-10 1.9321114e-10 -6.3952166e-11 -4.9141451e-10 4.4305779e-08 5.5848680e-09 -9.1390744e-09 -1.3030321e-08
1.8155556e+00 6.6117790e-10 -3.8772771e-10 -1.7677777e-10 7.7930162e-10 4.4459933e-08 5.5789480e-09 -9.1544939e-09 -1.3031236e-08
1.8194444e+00 6.6014058e-10 3.3698495e-10 4.4611055e-11 -7.8714497e-10 4.4601662e-08 5.7103834e-09 -9.2351041e-09 -1.3195568e-08
1.8230556e+00 6.4812589e-10 8.7626492e-10 -7.8870490e-10 -7.2976280e-10 4.4741502e-08 5.7904116e-09 -9.3509732e-09 -1.3311798e-08
1.8266667e+00 6.4271000e-10 -1.3754369e-10 -2.8085629e-10 -3.4312506e-10 4.4881319e-08 5.7621003e-09 -9.3702759e-09 -1.3322062e-08
1.8302778e+00 6.4790555e-10 -1.2379056e-10 1.0267737e-10 2.4837974e-10 4.5033455e-08 5.7406037e-09 -9.4123287e-09 -1.3222734e-08
1.8341667e+00 6.5612049e-10 -6.0466829e-11 -4.6313010e-10 6.0300252e-10 4.5175540e-08 5.8454595e-09 -9.4976260e-09 -1.3194653e-08
1.8377778e+00 6.5542919e-10 1.0283660e-09 -3.2422894e-10 -3.4379230e-10 4.5316102e-08 5.9430090e-09 -9.5666085e-09 -1.3227471e-08
1.8413889e+00 6.4206901e-10 -1.2790915e-10 -3.1253252e-10 4.0857412e-11 4.5463391e-08 5.9664131e-09 -9.6186563e-09 -1.3273082e-08
1.8452778e+00 6.2040485e-10 3.2851637e-10 -1.3359134e-10 -4.3181058e-10 4.5659863e-08 6.0350686e-09 -9.7709655e-09 -1.3372221e-08
1.8505556e+00 6.2047045e-10 1.0509744e-10 -8.2836205e-10 -1.9433357e-10 4.5806771e-08 6.0791267e-09 -9.9171909e-09 -1.3507211e-08
1.8544444e+00 6.3874498e-10 2.7254252e-10 -4.2499761e-10 -9.6272427e-10 4.5947447e-08 6.0996374e-09 -9.8852991e-09 -1.3613352e-08
1.8580556e+00 6.5980636e-10 -8.3212697e-11 7.1938338e-10 -1.7036211e-11 4.6088148e-08 6.1177305e-09 -9.8118492e-09 -1.3668376e-08
1.8616667e+00 6.3896548e-10 2.5022612e-10 -4.1384196e-11 -4.9087387e-10 4.6234432e-08 6.1631769e-09 -9.8346425e-09 -1.3793334e-08
1.8655556e+00 6.1489675e-10 1.3931446e-10 -1.5398763e-10 -5.8019431e-10 4.6366109e-08 6.1673490e-09 -9.8759438e-09 -1.3861324e-08
1.8691667e+00 6.0058880e-10 -1.0080295e-10 -2.2725440e-10 -4.7412115e-11 4.6495050e-08 6.1380397e-09 -9.8413817e-09 -1.3929119e-08
1.8727778e+00 5.8963401e-10 -1.6974423e-10 5.4628897e-10 -5.7838937e-10 4.6622936e-08 6.1185349e-09 -9.8427850e-09 -1.3955370e-08
1.8763889e+00 5.9085057e-10 -1.0300105e-11 -5.5924274e-10 3.3607622e-10 4.6763934e-08 6.0819049e-09 -9.9641726e-09 -1.3894054e-08
1.8802778e+00 6.1770746e-10 -3.0367127e-10 -4.8122163e-10 1.8948983e-10 4.6898961e-08 6.0474067e-09 -9.9772475e-09 -1.3903997e-08
1.8838889e+00 6.2868871e-10 -1.4773321e-11 3.6052943e-10 -2.8127253e-10 4.7037318e-08 6.0702429e-09 -9.9457421e-09 -1.3990679e-08
1.8875000e+00 6.4845424e-10 2.2556861e-10 -6.9710075e-11 -5.1886563e-10 4.7182359e-08 6.1653989e-09 -9.9700485e-09 -1.4083840e-08
1.8911111e+00 6.9038983e-10 6.5279501e-10 -1.5465681e-10 -3.4108486e-10 4.7351363e-08 6.2131323e-09 -1.0044641e-08 -1.4122070e-08
1.8950000e+00 7.5821078e-10 -2.4365212e-10 -4.8470452e-10 1.3398312e-11 4.7523325e-08 6.3217714e-09 -1.0076348e-08 -1.4151223e-08
1.8986111e+00 8.2913603e-10 1.2464744e-09 1.9201764e-10 -2.8250416e-10 4.7711291e-08 6.4671426e-09 -1.0075107e-08 -1.4183546e-08
1.9022222e+00 9.0593526e-10 9.5414391e-11 -1.8055856e-10 -1.5854973e-11 4.8029839e-08 6.5360466e-09 -1.0132389e-08 -1.4203364e-08
1.9077778e+00 1.0053518e-09 3.1800982e-10 -1.6313469e-10 -1.0305491e-10 4.8251548e-08 6.5307710e-09 -1.0144313e-08 -1.4257940e-08
1.9113889e+00 1.0411919e-09 -3.6670825e-10 5.3070881e-11 -4.0072552e-10 4.8497851e-08 6.4406174e-09 -1.0179494e-08 -1.4302779e-08
1.9152778e+00 1.0699729e-09 -4.0603680e-10 -3.5462732e-10 1.6393511e-11 4.8732074e-08 6.3907089e-09 -1.0233413e-08 -1.4264299e-08
1.9188889e+00 1.0920898e-09 -5.4656982e-11 -1.4308416e-10 3.3880882e-10 4.8972137e-08 6.4446087e-09 -1.0226801e-08 -1.4264498e-08
1.9225000e+00 1.1238787e-09 5.5219424e-10 2.0411903e-10 -3.4065391e-10 4.9219191e-08 6.5351557e-09 -1.0174252e-08 -1.4315752e-08
1.9261111e+00 1.1566146e-09 2.8362369e-10 2.8094483e-10 -1.3245967e-10 4.9492588e-08 6.5745628e-09 -1.0131310e-08 -1.4329474e-08
1.9300000e+00 1.1867898e-09 5.4151243e-11 8.7134407e-11 1.4844871e-11 4.9751352e-08 6.6233517e-09 -1.0133980e-08 -1.4377522e-08
1.9336111e+00 1.2018044e-09 3.9620812e-10 -1.1178297e-10 -4.5836115e-10 5.0013871e-08 6.6773448e-09 -1.0105108e-08 -1.4473667e-08
1.9372222e+00 1.2214454e-09 1.0218937e-10 3.7829669e-10 -4.2912943e-10 5.0283214e-08 6.6728935e-09 -1.0095182e-08 -1.4499400e-08
1.9408333e+00 1.2648010e-09 -1.4327766e-10 -2.8667197e-10 1.9158506e-10 5.0579924e-08 6.6779560e-09 -1.0129984e-08 -1.4475389e-08
1.9447222e+00 1.2784239e-09 1.8666993e-10 -1.1633235e-11 1.4225036e-11 5.0857243e-08 6.6975160e-09 -1.0121663e-08 -1.4549148e-08
1.9483333e+00 1.2814484e-09 -6.1161525e-12 8.8443027e-11 -6.9507115e-10 5.1135674e-08 6.7415448e-09 -1.0121250e-08 -1.4677287e-08
1.9519444e+00 1.2886769e-09 4.1253665e-10 -8.4632610e-11 -4.8775622e-10 5.1413357e-08 6.7986640e-09 -1.0156582e-08 -1.4683470e-08
1.9555556e+00 1.2745540e-09 1.1471729e-10 -2.4150442e-10 4.3068612e-10 5.1709112e-08 6.7572960e-09 -1.0177986e-08 -1.4631434e-08
1.9594444e+00 1.2604905e-09 -4.6930009e-10 5.8040551e-11 1.5339472e-11 5.1984170e-08 6.6631541e-09 -1.0172486e-08 -1.4612251e-08
1.9630556e+00 1.2785020e-09 -3.9970246e-10 -7.2745001e-12 1.6172999e-10 5.2415169e-08 6.5654616e-09 -1.0221382e-08 -1.4642005e-08
1.9686111e+00 1.3074908e-09 -1.8645249e-10 -2.8609952e-10 -3.4025358e-10 5.2696380e-08 6.5137602e-09 -1.0180022e-08 -1.4641893e-08
1.9722222e+00 1.2883088e-09 -2.9079081e-10 6.6788578e-10 3.4128796e-10 5.2972580e-08 6.4602437e-09 -1.0084034e-08 -1.4660864e-08
1.9758333e+00 1.2612304e-09 -2.0320731e-10 2.1815082e-10 -5.1640531e-10 5.3267742e-08 6.4017953e-09 -1.0053130e-08 -1.4822693e-08
1.9797222e+00 1.2687257e-09 -2.9777951e-10 4.6740133e-11 -8.7070262e-10 5.3544573e-08 6.3350233e-09 -1.0077937e-08 -1.4937551e-08
1.9833333e+00 1.2866444e-09 -3.1857778e-10 -2.7572571e-10 -1.8952536e-10 5.3826038e-08 6.2921938e-09 -1.0174605e-08 -1.4956261e-08
1.9869444e+00 1.3114945e-09 -7.6771301e-11 -6.1659413e-10 1.6820644e-11 5.4114183e-08 6.3326910e-09 -1.0289270e-08 -1.5023031e-08
1.9905556e+00 1.3483021e-09 4.5059150e-10 -4.4185440e-10 -6.3315983e-10 5.4433334e-08 6.4108885e-09 -1.0297435e-08 -1.5156806e-08
1.9944444e+00 1.3872768e-09 2.1967323e-10 3.7187391e-10 -5.1347959e-10 5.4736909e-08 6.4785592e-09 -1.0269551e-08 -1.5293824e-08
1.9980556e+00 1.4149567e-09 4.0497865e-10 -1.1448399e-10 -7.5131068e-10 5.5042356e-08 6.5964002e-09 -1.0289508e-08 -1.5360283e-08
2.0016667e+00 1.4045492e-09 6.8278457e-10 -6.9737091e-11 1.3784499e-10 5.5346012e-08 6.7090050e-09 -1.0306030e-08 -1.5340302e-08
2.0052778e+00 1.3984273e-09 3.5664455e-10 -8.2770431e-11 4.6596580e-11 5.5670525e-08 6.7378317e-09 -1.0342568e-08 -1.5349968e-08
2.0091667e+00 1.3831126e-09 -1.0955824e-10 -2.3041743e-10 -1.2944832e-10 5.5962873e-08 6.7811815e-09 -1.0435126e-08 -1.5365274e-08
2.0127778e+00 1.3154921e-09 5.0971030e-10 -6.2396032e-10 -1.1837211e-11 5.6237603e-08 6.8534071e-09 -1.0587203e-08 -1.5422250e-08
2.0163889e+00 1.2204712e-09 1.5698710e-10 -7.7982684e-10 -5.1409235e-10 5.6490678e-08 6.9480445e-09 -1.0667182e-08 -1.5492125e-08
2.0200000e+00 1.1156115e-09 7.1658912e-10 4.1555555e-11 -1.3091217e-10 5.6849179e-08 7.0854324e-09 -1.0780070e-08 -1.5496257e-08
2.0255556e+00 1.0353904e-09 1.0773840e-10 -7.1888105e-10 1.0612110e-10 5.7071188e-08 7.1154967e-09 -1.0830658e-08 -1.5546942e-08
2.0291667e+00 1.0139303e-09 1.6977784e-10 2.5191460e-10 -5.7398567e-10 5.7306164e-08 7.1801521e-09 -1.0873570e-08 -1.5656850e-08
2.0330556e+00 1.0001418e-09 3.8441099e-10 -6.1973522e-10 -3.6807958e-10 5.7522098e-08 7.2422268e-09 -1.0987243e-08 -1.5698069e-08
2.0366667e+00 9.9310179e-10 1.8858645e-10 -4.2954852e-10 -1.2406573e-11 5.7736346e-08 7.2775144e-09 -1.0955224e-08 -1.5736037e-08
2.0402778e+00 9.8456745e-10 1.3714519e-10 7.2511026e-10 -3.3806167e-10 5.7961385e-08 7.2931874e-09 -1.0919454e-08 -1.5780375e-08
2.0441667e+00 9.4434004e-10 -2.8051687e-12 -4.1851708e-10 -4.1983164e-11 5.8160274e-08 7.2636412e-09 -1.0969878e-08 -1.5818202e-08
2.0477778e+00 8.9155589e-10 -2.6992934e-10 -4.6933415e-11 -3.0718320e-10 5.8351887e-08 7.2238880e-09 -1.0971643e-08 -1.5875172e-08
2.0513889e+00 8.7717988e-10 -9.7022950e-11 3.0644587e-11 -2.1869178e-10 5.8542382e-08 7.2251387e-09 -1.0995141e-08 -1.6050569e-08
2.0550000e+00 8.8123970e-10 1.0856782e-10 -2.4754786e-10 -1.4003652e-09 5.8749944e-08 7.1889065e-09 -1.1052916e-08 -1.6181028e-08
2.0588889e+00 8.9786556e-10 -4.1912965e-10 -2.4767231e-10 2.8214763e-10 5.8943046e-08 7.1361373e-09 -1.1099092e-08 -1.6222144e-08
2.0625000e+00 8.8461344e-10 -6.7970538e-11 -1.7856064e-10 -6.6167685e-10 5.9133468e-08 7.1419806e-09 -1.1097561e-08 -1.6410412e-08
2.0661111e+00 8.7312548e-10 1.2190895e-10 1.9268840e-10 -1.0761827e-09 5.9335843e-08 7.1596433e-09 -1.1144932e-08 -1.6520051e-08
2.0700000e+00 8.6152099e-10 2.9485265e-11 -5.9872376e-10 1.3642127e-10 5.9520649e-08 7.1687737e-09 -1.1201073e-08 -1.6487170e-08
2.0736111e+00 8.4437555e-10 5.4795797e-11 8.0495442e-11 1.6709500e-10 5.9704370e-08 7.1878026e-09 -1.1196986e-08 -1.6476643e-08
2.0772222e+00 8.5151578e-10 1.2085579e-10 -4.2762133e-11 -6.9921211e-11 5.9891626e-08 7.2091595e-09 -1.1202951e-08 -1.6520737e-08
2.0808333e+00 8.7700146e-10 7.6284174e-11 -1.2299830e-11 -3.3710767e-10 6.0184994e-08 7.1753217e-09 -1.1262692e-08 -1.6495298e-08
2.0863889e+00 8.8320362e-10 -2.7931088e-10 -3.4614619e-10 4.8974455e-10 6.0390910e-08 7.1282067e-09 -1.1323657e-08 -1.6442862e-08
2.0902778e+00 8.8178670e-10 -1.2453178e-10 -1.7641524e-10 -4.0294288e-11 6.0580863e-08 7.1009805e-09 -1.1307663e-08 -1.6490160e-08
2.0938889e+00 8.7163128e-10 -1.2678688e-10 3.2405509e-10 -3.9630332e-10 6.0767947e-08 7.1156630e-09 -1.1271819e-08 -1.6556616e-08
2.0975000e+00 8.5529346e-10 2.6231775e-10 6.8074241e-12 -2.1713783e-10 6.0954442e-08 7.1115964e-09 -1.1263584e-08 -1.6526929e-08
2.1011111e+00 8.6619741e-10 -2.9985574e-10 6.9211048e-11 4.9117817e-10 6.1157667e-08 7.1144454e-09 -1.1306868e-08 -1.6446614e-08
2.1050000e+00 8.7573319e-10 3.2427588e-10 -4.4021864e-10 1.9723211e-10 6.1348144e-08 7.1277352e-09 -1.1379572e-08 -1.6467899e-08
2.1086111e+00 8.8251387e-10 -2.0160103e-10 -2.3089232e-10 -3.9370859e-10 6.1539216e-08 7.1048633e-09 -1.1369974e-08 -1.6447461e-08
2.1122222e+00 8.8122996e-10 -9.5239442e-12 3.1949113e-10 5.8236653e-10 6.1743402e-08 7.0869819e-09 -1.1253081e-08 -1.6456373e-08
2.1161111e+00 8.6893664e-10 -1.4374474e-10 6.8244523e-10 -6.5875767e-10 6.1929491e-08 7.1135926e-09 -1.1185692e-08 -1.6592749e-08
2.1197222e+00 8.4880786e-10 3.8938178e-10 -6.0390418e-11 -6.0009108e-10 6.2113488e-08 7.1471642e-09 -1.1192467e-08 -1.6677907e-08
2.1233333e+00 8.4962771e-10 -7.9490671e-11 -2.1475304e-12 -1.8598566e-10 6.2300502e-08 7.1504408e-09 -1.1207255e-08 -1.6760010e-08
2.1269444e+00 8.7665758e-10 1.0973632e-10 -1.3435498e-10 -5.7188913e-10 6.2511826e-08 7.1412751e-09 -1.1253892e-08 -1.6800481e-08
2.1308333e+00 9.3468851e-10 -1.8829950e-10 -2.6539794e-10 2.2499176e-10 6.2716377e-08 7.1062861e-09 -1.1327483e-08 -1.6773878e-08
2.1344444e+00 9.5347931e-10 -1.3467607e-10 -4.1390305e-10 2.0575779e-11 6.2927690e-08 7.0596664e-09 -1.1358530e-08 -1.6756638e-08
2.1380556e+00 9.9710231e-10 -2.9565891e-10 1.2731401e-10 1.3856014e-10 6.3280148e-08 7.0463521e-09 -1.1252232e-08 -1.6853179e-08
2.1436111e+00 1.1176400e-09 2.1577301e-10 5.1047596e-10 -7.1780429e-10 6.3532784e-08 7.0552745e-09 -1.1187535e-08 -1.7005618e-08
2.1472222e+00 1.2143916e-09 -1.3341237e-10 8.6724431e-11 -6.8931909e-10 6.3802862e-08 7.0423569e-09 -1.1169654e-08 -1.7145287e-08
2.1508333e+00 1.2786313e-09 1.4172606e-11 7.8333680e-11 -5.9993439e-10 6.4108096e-08 7.0173501e-09 -1.1204941e-08 -1.7250865e-08
2.1547222e+00 1.3376616e-09 -2.2851640e-10 -3.8078860e-10 -3.0501941e-10 6.4402856e-08 6.9889889e-09 -1.1253443e-08 -1.7352081e-08
2.1583333e+00 1.3832004e-09 -3.3279051e-11 -6.6929684e-11 -6.2928634e-10 6.4704392e-08 6.9623882e-09 -1.1244386e-08 -1.7501234e-08
2.1619444e+00 1.4002081e-09 -2.1226601e-10 1.5053393e-10 -7.4750936e-10 6.5033840e-08 6.9417977e-09 -1.1269730e-08 -1.7634319e-08
2.1658333e+00 1.4236293e-09 3.5775997e-11 -3.6776479e-10 -3.9322105e-10 6.5345476e-08 6.9781014e-09 -1.1293392e-08 -1.7748199e-08
2.1694444e+00 1.4530122e-09 2.9933478e-10 1.4934677e-10 -6.5798015e-10 6.5664055e-08 6.9858590e-09 -1.1353725e-08 -1.7865220e-08
2.1730556e+00 1.4877153e-09 -2.2772616e-10 -7.0626681e-10 -4.2221068e-10 6.5990526e-08 6.9758546e-09 -1.1403583e-08 -1.7937530e-08
2.1766667e+00 1.5258691e-09 1.3537767e-10 2.4603357e-10 -2.4526337e-10 6.6351928e-08 6.9956087e-09 -1.1421359e-08 -1.8156812e-08
2.1805556e+00 1.5718574e-09 3.3943195e-11 -3.9839841e-10 -1.6342987e-09 6.6694240e-08 7.0590574e-09 -1.1517416e-08 -1.8382755e-08
2.1841667e+00 1.5879509e-09 5.5173732e-10 -4.8828357e-10 -4.5133016e-10 6.7040335e-08 7.0986008e-09 -1.1531931e-08 -1.8454939e-08
2.1877778e+00 1.6067654e-09 -1.8672089e-10 3.5429947e-10 -2.1498682e-10 6.7418363e-08 7.0113961e-09 -1.1518862e-08 -1.8373923e-08
2.1916667e+00 1.6334802e-09 -5.6074763e-10 -2.4227452e-10 9.0941314e-10 6.7774604e-08 6.9551909e-09 -1.1524297e-08 -1.8292276e-08
2.1952778e+00 1.6548954e-09 4.1929919e-11 1.9210256e-10 -1.5575072e-10 6.8135408e-08 6.9750477e-09 -1.1473538e-08 -1.8341854e-08
2.1988889e+00 1.6756031e-09 1.4136406e-10 2.7644294e-10 -3.0188631e-10 6.8697957e-08 6.9478855e-09 -1.1445806e-08 -1.8324194e-08
2.2044444e+00 1.6996892e-09 -3.0433749e-10 -1.1005020e-10 4.0784347e-10 6.9066638e-08 6.9317939e-09 -1.1546565e-08 -1.8300036e-08
2.2080556e+00 1.7035265e-09 1.5579974e-10 -8.2003540e-10 -1.8484714e-10 6.9437747e-08 6.9550599e-09 -1.1640258e-08 -1.8375197e-08
2.2116667e+00 1.7220942e-09 5.8963499e-11 -4.4823067e-11 -5.0894283e-10 6.9843428e-08 6.9907510e-09 -1.1689953e-08 -1.8442169e-08
2.2155556e+00 1.7551713e-09 2.4695949e-10 -3.8113057e-10 -6.5109598e-11 7.0228799e-08 7.0344900e-09 -1.1727366e-08 -1.8536495e-08
2.2191667e+00 1.8020960e-09 1.5678541e-10 3.5778140e-11 -8.0558880e-10 7.0622141e-08 7.0505566e-09 -1.1763386e-08 -1.8698242e-08
2.2227778e+00 1.8287557e-09 -8.4783161e-12 -3.6826890e-10 -6.8745792e-10 7.1051147e-08 7.0636524e-09 -1.1805311e-08 -1.8834403e-08
2.2266667e+00 1.8484354e-09 1.2072828e-10 8.9132188e-12 -4.7963394e-10 7.1452669e-08 7.0825662e-09 -1.1799666e-08 -1.8877407e-08
2.2302778e+00 1.8579255e-09 5.3860339e-11 4.3187127e-11 8.2673212e-11 7.1852629e-08 7.0868824e-09 -1.1870033e-08 -1.8859577e-08
2.2338889e+00 1.8340159e-09 -1.4018108e-11 -6.9272832e-10 8.1905369e-11 7.2247165e-08 7.1058978e-09 -1.1947737e-08 -1.8979400e-08
2.2375000e+00 1.8078472e-09 1.8954442e-10 -2.4532710e-11 -1.1879579e-09 7.2666369e-08 7.1459619e-09 -1.1939486e-08 -1.9160069e-08
2.2413889e+00 1.7853328e-09 1.5386228e-10 9.5255769e-11 -3.6063491e-10 7.3051281e-08 7.1681569e-09 -1.1956319e-08 -1.9282794e-08
2.2450000e+00 1.7676972e-09 5.1014759e-11 -2.5064231e-10 -7.7221173e-10 7.3431663e-08 7.1833431e-09 -1.1950128e-08 -1.9405320e-08
2.2486111e+00 1.7435295e-09 8.9164983e-11 3.0779101e-10 -3.5880303e-10 7.3833693e-08 7.2096789e-09 -1.1992686e-08 -1.9392664e-08
2.2525000e+00 1.7024414e-09 1.3657043e-10 -6.7257281e-10 4.6728656e-10 7.4195098e-08 7.2284098e-09 -1.2041690e-08 -1.9387439e-08
2.2561111e+00 1.6336005e-09 3.6330363e-11 2.2022979e-10 -4.1905762e-10 7.4728704e-08 7.1884891e-09 -1.2019353e-08 -1.9576391e-08
2.2616667e+00 1.5680391e-09 -2.7585483e-10 -8.6205998e-11 -7.1465359e-10 7.5066138e-08 7.1180818e-09 -1.2050218e-08 -1.9673597e-08
2.2652778e+00 1.5467367e-09 -3.7405857e-10 -1.9870348e-10 -1.8263651e-10 7.5398497e-08 7.0725122e-09 -1.2178697e-08 -1.9642716e-08
2.2688889e+00 1.5211879e-09 -4.6583360e-11 -9.8725574e-10 4.6769483e-10 7.5751715e-08 7.1159773e-09 -1.2305623e-08 -1.9747436e-08
2.2727778e+00 1.5063926e-09 4.1914111e-10 -1.0068687e-10 -1.3652908e-09 7.6077544e-08 7.1154383e-09 -1.2328450e-08 -1.9915314e-08
2.2763889e+00 1.5012590e-09 -4.2411702e-10 -1.1002206e-10 -1.8435033e-10 7.6403521e-08 7.1301229e-09 -1.2368310e-08 -1.9971163e-08
2.2800000e+00 1.5077584e-09 5.5966758e-10 -2.5791929e-10 -3.3118773e-10 7.6730091e-08 7.1146637e-09 -1.2425318e-08 -2.0106816e-08
2.2836111e+00 1.5067348e-09 -7.0236840e-10 -2.6830607e-10 -9.2099125e-10 7.7080795e-08 7.0427563e-09 -1.2514306e-08 -2.0273479e-08
2.2875000e+00 1.4992982e-09 8.6020153e-11 -4.9444425e-10 -5.0754454e-10 7.7403944e-08 7.0186410e-09 -1.2606229e-08 -2.0447610e-08
2.2911111e+00 1.4836165e-09 -3.0862290e-10 -3.5407750e-10 -1.0998176e-09 7.7723397e-08 6.9887626e-09 -1.2672271e-08 -2.0541715e-08
2.2947222e+00 1.4651861e-09 3.2821680e-11 -2.5553780e-10 2.3115059e-10 7.8063443e-08 6.9980649e-09 -1.2749264e-08 -2.0642920e-08
2.2986111e+00 1.4494943e-09 4.6913030e-11 -4.0440417e-10 -1.0986163e-09 7.8377019e-08 6.9654547e-09 -1.2818482e-08 -2.0762654e-08
2.3022222e+00 1.4450543e-09 -3.4793074e-10 -2.3453195e-10 -6.6204436e-12 7.8689930e-08 6.9264348e-09 -1.2884180e-08 -2.0827966e-08
2.3058333e+00 1.4433487e-09 -1.2252823e-11 -3.7191628e-10 -5.9626794e-10 7.9002694e-08 6.9092648e-09 -1.2938381e-08 -2.0992433e-08
2.3094444e+00 1.4437057e-09 -1.4623948e-10 -1.2839750e-10 -9.2188607e-10 7.9340097e-08 6.8837365e-09 -1.2975643e-08 -2.1145364e-08
2.3133333e+00 1.4483162e-09 -7.2574652e-11 -1.9099203e-10 -3.8894704e-10 7.9820536e-08 6.8540699e-09 -1.3048393e-08 -2.1279546e-08
2.3188889e+00 1.4343201e-09 -1.0542476e-10 -2.4550563e-10 -4.1614723e-10 8.0129723e-08 6.8110313e-09 -1.3107140e-08 -2.1418014e-08
2.3225000e+00 1.4197166e-09 -2.9185480e-10 -2.9677869e-10 -8.6201464e-10 8.0436472e-08 6.7913430e-09 -1.3206223e-08 -2.1608045e-08
2.3261111e+00 1.4118125e-09 1.1011640e-10 -6.1782949e-10 -8.9211745e-10 8.0743874e-08 6.8432331e-09 -1.3296708e-08 -2.1746669e-08
2.3297222e+00 1.4257388e-09 3.6886898e-10 -2.1741622e-10 -3.8749651e-10 8.1074532e-08 6.8332078e-09 -1.3310758e-08 -2.1899283e-08
2.3336111e+00 1.4084794e-09 -4.5480002e-10 9.6984845e-11 -9.2062046e-10 8.1376064e-08 6.7567385e-09 -1.3320054e-08 -2.1993206e-08
2.3372222e+00 1.3748919e-09 -2.5107033e-10 -1.8279032e-10 5.3634730e-11 8.1668135e-08 6.7282703e-09 -1.3431604e-08 -2.2035924e-08
2.3408333e+00 1.3211434e-09 -1.1713164e-11 -8.4690865e-10 -4.4795284e-10 8.1953708e-08 6.7113801e-09 -1.3524561e-08 -2.2084909e-08
2.3444444e+00 1.3149137e-09 -1.4419636e-10 -1.1152192e-11 -4.2113986e-12 8.2261997e-08 6.6404612e-09 -1.3628143e-08 -2.2061569e-08
2.3483333e+00 1.3275654e-09 -4.6367956e-10 -8.7669015e-10 2.0426382e-10 8.2550724e-08 6.5561018e-09 -1.3729683e-08 -2.2151952e-08
2.3519444e+00 1.3376040e-09 -3.1502299e-10 -6.0607525e-11 -1.0385651e-09 8.2841192e-08 6.4443080e-09 -1.3772234e-08 -2.2399404e-08
2.3555556e+00 1.3436465e-09 -7.1691893e-10 -3.3216615e-10 -1.2456076e-09 8.3132900e-08 6.4353867e-09 -1.3827316e-08 -2.2605069e-08
2.3591667e+00 1.3490431e-09 6.3456825e-10 -1.7628685e-10 -6.5284022e-10 8.3448871e-08 6.4698983e-09 -1.3695935e-08 -2.2750415e-08
2.3630556e+00 1.3592794e-09 -3.3875457e-10 1.3024141e-09 -5.9298497e-10 8.3745763e-08 6.4554588e-09 -1.3587169e-08 -2.2846953e-08
2.3666667e+00 1.3812586e-09 2.0546639e-10 -2.9842260e-10 -2.9813396e-10 8.4048121e-08 6.4965476e-09 -1.3609903e-08 -2.2892235e-08
2.3702778e+00 1.4097438e-09 1.7381490e-10 8.8566095e-11 -1.1985442e-10 8.4529056e-08 6.5513004e-09 -1.3634601e-08 -2.2932334e-08
2.3758333e+00 1.4758621e-09 1.5470207e-10 -2.3675182e-10 -1.2073544e-10 8.4859185e-08 6.5691148e-09 -1.3684932e-08 -2.3022491e-08
2.3794444e+00 1.5714809e-09 9.7386416e-12 -2.2783894e-10 -7.1148425e-10 8.5235319e-08 6.5769846e-09 -1.3707339e-08 -2.3074637e-08
2.3833333e+00 1.6525280e-09 5.7716839e-11 3.5777079e-11 2.6451642e-10 8.5599852e-08 6.5837381e-09 -1.3708892e-08 -2.3081374e-08
2.3869444e+00 1.7123949e-09 4.6231695e-12 -5.0118237e-11 -3.2670618e-10 8.5974770e-08 6.5981389e-09 -1.3800879e-08 -2.3133154e-08
2.3905556e+00 1.7483843e-09 1.2830676e-10 -7.9899254e-10 -1.5126132e-10 8.6387571e-08 6.6507248e-09 -1.3895431e-08 -2.3219985e-08
2.3944444e+00 1.7899054e-09 3.2243010e-10 -1.1448679e-11 -5.9300140e-10 8.6779225e-08 6.6891517e-09 -1.3947211e-08 -2.3383653e-08
2.3980556e+00 1.8253704e-09 3.2279393e-11 -4.6652224e-10 -9.1778037e-10 8.7176438e-08 6.7170896e-09 -1.4011036e-08 -2.3415891e-08
2.4016667e+00 1.8412038e-09 2.2560954e-10 -1.2262638e-10 6.2019772e-10 8.7577876e-08 6.7307019e-09 -1.3990753e-08 -2.3323218e-08
2.4052778e+00 1.8643776e-09 -9.9957323e-11 3.0984621e-10 2.3524709e-10 8.8017117e-08 6.7389084e-09 -1.4123715e-08 -2.3216478e-08
2.4091667e+00 1.9005506e-09 1.7029791e-10 -1.4495175e-09 6.7966079e-10 8.8435925e-08 6.7357071e-09 -1.4349124e-08 -2.3232690e-08
2.4127778e+00 1.9653638e-09 -1.9984812e-10 -6.3118410e-10 -8.2930395e-10 8.8864882e-08 6.7125736e-09 -1.4503100e-08 -2.3393120e-08
2.4163889e+00 1.9942459e-09 -1.3691331e-11 -7.9013285e-10 -6.5159557e-10 8.9298460e-08 6.7450095e-09 -1.4631562e-08 -2.3543818e-08
2.4200000e+00 2.0080056e-09 3.1309907e-10 -3.9566562e-10 -7.3945714e-10 8.9773838e-08 6.7792740e-09 -1.4680287e-08 -2.3619906e-08
2.4238889e+00 2.0666708e-09 -1.9402964e-11 -2.1978489e-11 8.7273565e-11 9.0225964e-08 6.7255337e-09 -1.4730129e-08 -2.3697077e-08
2.4275000e+00 2.1067946e-09 -4.7666182e-10 -4.3810145e-10 -7.9961945e-10 9.0685917e-08 6.6960250e-09 -1.4790880e-08 -2.3850890e-08
2.4311111e+00 2.1389270e-09 2.0427411e-10 -1.2267352e-10 -6.2019624e-10 9.1406683e-08 6.6630121e-09 -1.4870459e-08 -2.4205745e-08
2.4366667e+00 2.1856674e-09 -4.0235121e-10 -3.5480396e-10 -1.5089303e-09 9.1918157e-08 6.6077596e-09 -1.4934877e-08 -2.4488819e-08
2.4405556e+00 2.1983999e-09 -7.1242167e-11 -1.9735001e-10 -9.1741855e-10 9.2394819e-08 6.6102032e-09 -1.4994625e-08 -2.4629852e-08
2.4441667e+00 2.2015489e-09 9.3799201e-11 -3.5416722e-10 -3.8442717e-10 9.2871390e-08 6.6132024e-09 -1.5047887e-08 -2.4661885e-08
2.4477778e+00 2.1975736e-09 -6.6114984e-11 -1.3747907e-10 8.8736490e-11 9.3344962e-08 6.6088501e-09 -1.5039929e-08 -2.4754740e-08
2.4513889e+00 2.1738626e-09 2.5940637e-11 2.1093441e-10 -9.4585708e-10 9.3847486e-08 6.5827451e-09 -1.5030307e-08 -2.4985893e-08
2.4552778e+00 2.1334822e-09 -2.4969846e-10 -1.2846406e-10 -1.0354600e-09 9.4304751e-08 6.6336390e-09 -1.5131728e-08 -2.5114139e-08
2.4588889e+00 2.0874289e-09 7.1948881e-10 -8.0772935e-10 -1.4834203e-10 9.4752691e-08 6.6635736e-09 -1.5289310e-08 -2.5216573e-08
2.4625000e+00 2.0473996e-09 -4.4316985e-10 -6.4687395e-10 -7.9720290e-10 9.5193831e-08 6.5938707e-09 -1.5335197e-08 -2.5322177e-08
2.4661111e+00 2.0246629e-09 -2.0024176e-10 2.2330746e-10 -1.7760219e-10 9.5665306e-08 6.5279913e-09 -1.5357830e-08 -2.5377426e-08
2.4700000e+00 2.0165468e-09 -3.6443807e-10 -4.1730388e-10 -2.9596803e-10 9.6103403e-08 6.4917067e-09 -1.5422072e-08 -2.5441552e-08
2.4736111e+00 2.0274244e-09 2.9503416e-11 -1.7570462e-10 -2.9596141e-10 9.6541456e-08 6.4898944e-09 -1.5440452e-08 -2.5540878e-08
2.4772222e+00 2.0161494e-09 -4.6232256e-11 6.0411065e-12 -6.2089534e-10 9.7008491e-08 6.5077192e-09 -1.5475088e-08 -2.5682136e-08
2.4811111e+00 1.9870086e-09 1.9901613e-10 -3.0292057e-10 -5.8988785e-10 9.7437184e-08 6.5619818e-09 -1.5551020e-08 -2.5713877e-08
2.4847222e+00 1.9701556e-09 3.0186953e-10 -3.9798898e-10 2.9689341e-10 9.7861289e-08 6.6335912e-09 -1.5599220e-08 -2.5723171e-08
2.4883333e+00 1.9446564e-09 3.5913983e-10 -4.6935888e-11 -3.8268020e-10 9.8504266e-08 6.7690159e-09 -1.5526870e-08 -2.5860320e-08
2.4938889e+00 1.9132083e-09 4.5340865e-10 4.8103829e-10 -4.4021264e-10 9.8918727e-08 6.8271510e-09 -1.5503611e-08 -2.5975009e-08
2.4975000e+00 1.9125792e-09 8.3222760e-11 -2.6634178e-10 -6.1845474e-10 9.9364418e-08 6.7917985e-09 -1.5562830e-08 -2.6154087e-08
2.5013889e+00 1.9076287e-09 -3.8624431e-10 -2.4124950e-10 -9.1649864e-10 9.9777989e-08 6.7125390e-09 -1.5608709e-08 -2.6259587e-08
2.5050000e+00 1.9099545e-09 -3.4538205e-10 -1.8224704e-10 -5.7352888e-11 1.0019251e-07 6.7074986e-09 -1.5636403e-08 -2.6294361e-08
2.5086111e+00 1.9163534e-09 2.9885533e-10 -7.3385962e-11 -2.6363761e-10 1.0060409e-07 6.7440672e-09 -1.5670043e-08 -2.6329251e-08
2.5122222e+00 1.8828868e-09 3.8701062e-11 -2.3714045e-10 -5.8418423e-11 1.0104079e-07 6.7526718e-09 -1.5759756e-08 -2.6411746e-08
2.5161111e+00 1.8602977e-09 3.5052594e-11 -5.3182790e-10 -6.4868201e-10 1.0144284e-07 6.8394703e-09 -1.5857271e-08 -2.6462504e-08
2.5197222e+00 1.8509242e-09 7.6616436e-10 -3.6831283e-10 1.8014002e-10 1.0184430e-07 6.9322354e-09 -1.5929444e-08 -2.6532343e-08
2.5233333e+00 1.8547829e-09 9.0128978e-11 -2.9790155e-10 -8.2480880e-10 1.0227780e-07 7.0009688e-09 -1.5912556e-08 -2.6680204e-08
2.5272222e+00 1.8609954e-09 4.9901437e-10 4.4265712e-10 -4.4256347e-10 1.0268175e-07 7.0354911e-09 -1.5911061e-08 -2.6673332e-08
2.5308333e+00 1.8677478e-09 -1.8034712e-10 -4.2885628e-10 5.0599247e-10 1.0308456e-07 7.0054130e-09 -1.5956784e-08 -2.6643951e-08
2.5344444e+00 1.8505264e-09 -9.7296789e-11 6.7971603e-12 -2.3478700e-10 1.0348607e-07 7.0090675e-09 -1.5998322e-08 -2.6656276e-08
2.5380556e+00 1.8557108e-09 1.3103063e-10 -3.9022093e-10 1.2101834e-10 1.0392250e-07 6.9827159e-09 -1.6037767e-08 -2.6724658e-08
2.5419444e+00 1.8851217e-09 -3.5690104e-10 5.2123529e-11 -7.0714868e-10 1.0432971e-07 6.9146103e-09 -1.5975435e-08 -2.6851949e-08
2.5455556e+00 1.8737492e-09 -2.7176601e-10 5.2324021e-10 -4.6784528e-10 1.0495221e-07 6.8682019e-09 -1.5779428e-08 -2.6988409e-08
2.5511111e+00 1.8612155e-09 -6.6848209e-12 6.5280324e-10 -3.5091604e-10 1.0535575e-07 6.8669127e-09 -1.5660674e-08 -2.7023001e-08
2.5547222e+00 1.8638101e-09 -5.2152062e-12 4.4338959e-10 3.1612723e-11 1.0579208e-07 6.7923908e-09 -1.5642397e-08 -2.7091455e-08
2.5586111e+00 1.8761130e-09 -6.3354344e-10 -2.8673247e-10 -6.1836783e-10 1.0619736e-07 6.7885587e-09 -1.5718966e-08 -2.7234929e-08
2.5622222e+00 1.8649387e-09 5.9816963e-10 -4.2005174e-10 -7.0600371e-10 1.0660214e-07 6.8761769e-09 -1.5775410e-08 -2.7397483e-08
2.5658333e+00 1.8714714e-09 2.1061367e-10 -1.0096976e-10 -7.9449145e-10 1.0701031e-07 6.9341208e-09 -1.5772375e-08 -2.7527935e-08
2.5694444e+00 1.8963298e-09 3.2425375e-10 1.2898023e-10 -4.0968477e-10 1.0742426e-07 7.0333884e-09 -1.5791107e-08 -2.7578319e-08
2.5730556e+00 1.9247407e-09 5.9206198e-10 -3.0188691e-10 -5.5397637e-11 1.0787875e-07 7.1246258e-09 -1.5834559e-08 -2.7691213e-08
2.5769444e+00 1.9709053e-09 1.8997296e-10 -7.0562982e-11 -9.1226599e-10 1.0831227e-07 7.1580652e-09 -1.5875132e-08 -2.7792914e-08
2.5805556e+00 2.0307793e-09 1.1869871e-10 -3.0395907e-10 -2.6507521e-11 1.0875942e-07 7.1778878e-09 -1.5918124e-08 -2.7804951e-08
2.5841667e+00 2.0967315e-09 6.4279596e-11 -9.2883257e-11 -8.4604905e-11 1.0921975e-07 7.1892945e-09 -1.5998982e-08 -2.7868124e-08
2.5877778e+00 2.1524464e-09 4.1012595e-11 -6.5350363e-10 -4.9852757e-10 1.0972711e-07 7.2030477e-09 -1.6123980e-08 -2.8022217e-08
2.5916667e+00 2.1964360e-09 7.6872063e-11 -4.1790252e-10 -8.2227393e-10 1.1020618e-07 7.1675409e-09 -1.6230855e-08 -2.8158974e-08
2.5952778e+00 2.2257380e-09 -4.0462693e-10 -5.6864151e-10 -4.4009764e-10 1.1069150e-07 7.0972380e-09 -1.6351904e-08 -2.8212670e-08
2.5988889e+00 2.2541072e-09 -2.4432323e-10 -5.4873491e-10 -5.5562482e-11 1.1122096e-07 7.0331888e-09 -1.6427554e-08 -2.8204711e-08
2.6027778e+00 2.2841011e-09 -3.0466964e-10 -9.9690551e-11 1.2378419e-10 1.1199918e-07 6.9262540e-09 -1.6470564e-08 -2.8212878e-08
2.6083333e+00 2.3852221e-09 -3.3693965e-10 -1.5836826e-10 -1.7278309e-10 1.1252130e-07 6.8949260e-09 -1.6529764e-08 -2.8275843e-08
2.6119444e+00 2.4343343e-09 4.7758229e-11 -3.8809449e-10 -4.0843520e-10 1.1305436e-07 6.9287528e-09 -1.6621844e-08 -2.8342028e-08
2.6155556e+00 2.4862760e-09 2.6448927e-10 -4.6187709e-10 -2.0250436e-10 1.1359925e-07 6.9536929e-09 -1.6687792e-08 -2.8475414e-08
2.6191667e+00 2.5434297e-09 -3.4272688e-11 -1.4686843e-10 -1.0287544e-09 1.1415637e-07 6.9025593e-09 -1.6726913e-08 -2.8621735e-08
2.6227778e+00 2.5991936e-09 -4.3772999e-10 -2.1424768e-10 -3.2189970e-10 1.1476729e-07 6.8820968e-09 -1.6733405e-08 -2.8596655e-08
2.6266667e+00 2.6373153e-09 2.6233735e-10 1.5859584e-10 5.3687803e-10 1.1533906e-07 6.9157127e-09 -1.6719826e-08 -2.8624211e-08
2.6302778e+00 2.6405664e-09 4.7963259e-11 -3.3250230e-11 -7.9124472e-10 1.1591486e-07 6.9372189e-09 -1.6871915e-08 -2.8725277e-08
2.6338889e+00 2.6744884e-09 1.5055532e-10 -1.3706467e-09 -1.4166952e-10 1.1654159e-07 6.9235278e-09 -1.7054484e-08 -2.8844665e-08
2.6377778e+00 2.6974798e-09 -2.6790774e-10 -1.9423398e-10 -8.8165651e-10 1.1712544e-07 6.8736641e-09 -1.7055532e-08 -2.8949291e-08
2.6413889e+00 2.6919343e-09 -1.9237221e-10 1.8456922e-10 -8.4126792e-11 1.1770945e-07 6.8787853e-09 -1.7117616e-08 -2.9031499e-08
2.6450000e+00 2.6988764e-09 2.3964468e-10 -7.5765657e-10 -6.7471081e-10 1.1829266e-07 6.8641438e-09 -1.7210559e-08 -2.9097687e-08
2.6486111e+00 2.6846707e-09 -3.7479725e-10 -1.0028034e-10 6.3739668e-11 1.1891168e-07 6.8397378e-09 -1.7244519e-08 -2.9082630e-08
2.6525000e+00 2.6211821e-09 1.6560333e-10 -1.9080341e-10 6.5320959e-11 1.1947350e-07 6.8808007e-09 -1.7254149e-08 -2.9183702e-08
2.6561111e+00 2.5648719e-09 2.1343873e-10 1.0191073e-10 -9.9829334e-10 1.2002502e-07 6.8322909e-09 -1.7258537e-08 -2.9355333e-08
2.6597222e+00 2.5260143e-09 -6.6122200e-10 -1.4241437e-10 -5.8599077e-10 1.2086477e-07 6.7745115e-09 -1.7335489e-08 -2.9589908e-08
2.6652778e+00 2.5125187e-09 3.1454587e-10 -3.1929764e-10 -8.2145698e-10 1.2140694e-07 6.7542615e-09 -1.7364041e-08 -2.9726230e-08
2.6688889e+00 2.4921533e-09 -5.0146862e-10 5.5734951e-11 -4.3690247e-10 1.2198477e-07 6.6645423e-09 -1.7414679e-08 -2.9824626e-08
2.6727778e+00 2.4606394e-09 -2.6755287e-10 -4.8977191e-10 -4.0649146e-10 1.2251526e-07 6.5900583e-09 -1.7519930e-08 -2.9893579e-08
2.6763889e+00 2.4361558e-09 -4.1999223e-10 -4.8177696e-10 -2.3000108e-10 1.2304188e-07 6.4922587e-09 -1.7605015e-08 -3.0052478e-08
2.6800000e+00 2.4249508e-09 -4.8277319e-10 -3.0362194e-10 -1.2367602e-09 1.2356530e-07 6.4162545e-09 -1.7701023e-08 -3.0230520e-08
2.6836111e+00 2.4066425e-09 -2.1880365e-10 -5.8260872e-10 -4.0670248e-10 1.2412466e-07 6.3309796e-09 -1.7786835e-08 -3.0253176e-08
2.6875000e+00 2.3878415e-09 -5.1212471e-10 -1.5291767e-10 2.1250498e-10 1.2464075e-07 6.3356703e-09 -1.7913353e-08 -3.0255030e-08
2.6911111e+00 2.3760904e-09 5.5542322e-10 -1.0149405e-09 -2.2961923e-10 1.2515622e-07 6.3613054e-09 -1.8070016e-08 -3.0292087e-08
2.6947222e+00 2.3821070e-09 -3.1879103e-10 -4.3117669e-10 -1.1244413e-10 1.2567256e-07 6.3247348e-09 -1.8139644e-08 -3.0319483e-08
2.6983333e+00 2.3841272e-09 -1.8784319e-11 -2.1154525e-10 -1.4044128e-10 1.2622613e-07 6.3050781e-09 -1.8167264e-08 -3.0303849e-08
2.7022222e+00 2.3607739e-09 -1.4970143e-10 -2.5198785e-11 2.7445001e-10 1.2673778e-07 6.2478508e-09 -1.8158691e-08 -3.0356642e-08
2.7058333e+00 2.3621469e-09 -3.7855059e-10 1.0433655e-10 -7.6177124e-10 1.2724950e-07 6.2382087e-09 -1.8198133e-08 -3.0505666e-08
2.7094444e+00 2.3613980e-09 2.8954668e-10 -4.6841765e-10 -6.1383026e-10 1.2779762e-07 6.2011943e-09 -1.8273271e-08 -3.0665947e-08
2.7133333e+00 2.3367795e-09 -6.0681268e-10 -1.7562344e-10 -7.6001538e-10 1.2830420e-07 6.1202627e-09 -1.8349749e-08 -3.0779464e-08
2.7169444e+00 2.3393807e-09 -1.4024832e-10 -5.3033000e-10 -2.8782658e-10 1.2881172e-07 6.0670248e-09 -1.8405578e-08 -3.0803335e-08
2.7205556e+00 2.3453685e-09 -3.5117861e-10 1.4984767e-11 6.7479859e-11 1.2959316e-07 6.0448906e-09 -1.8450833e-08 -3.0849860e-08
2.7261111e+00 2.3432883e-09 2.1837358e-10 -2.8651572e-10 -3.4663152e-10 1.3010122e-07 6.0277360e-09 -1.8464116e-08 -3.0886484e-08
2.7297222e+00 2.3465089e-09 -3.7672425e-10 1.6391106e-10 8.5620308e-12 1.3064708e-07 5.9420528e-09 -1.8426169e-08 -3.0881143e-08
2.7336111e+00 2.3322924e-09 -3.5770312e-10 1.6134102e-10 3.7218995e-11 1.3115011e-07 5.9575830e-09 -1.8451093e-08 -3.0936900e-08
2.7372222e+00 2.3110435e-09 5.0105930e-10 -3.9140217e-10 -5.5190126e-10 1.3164781e-07 6.0364016e-09 -1.8460375e-08 -3.1021181e-08
2.7408333e+00 2.2830818e-09 2.2649703e-10 3.0572084e-10 -2.2607833e-10 1.3214247e-07 6.0770366e-09 -1.8387520e-08 -3.1079980e-08
2.7444444e+00 2.2829959e-09 1.4859551e-10 3.6678758e-10 -3.1667978e-10 1.3267837e-07 6.1163572e-09 -1.8353983e-08 -3.1164223e-08
2.7483333e+00 2.3104191e-09 1.8843818e-10 -7.9331959e-11 -4.0540593e-10 1.3318673e-07 6.1698787e-09 -1.8375036e-08 -3.1303172e-08
2.7519444e+00 2.3821655e-09 3.0560580e-10 -1.1500157e-10 -8.7719205e-10 1.3370740e-07 6.1698830e-09 -1.8376740e-08 -3.1390778e-08
2.7555556e+00 2.4240643e-09 -3.0556596e-10 9.9276186e-11 6.8518299e-11 1.3423563e-07 6.1259045e-09 -1.8366233e-08 -3.1398350e-08
2.7591667e+00 2.4518967e-09 -1.0038897e-10 -2.2935110e-12 -1.3841449e-10 1.3480975e-07 6.0941859e-09 -1.8345556e-08 -3.1427154e-08
2.7630556e+00 2.4691089e-09 -1.7148490e-10 1.7952686e-10 -1.0847364e-10 1.3534642e-07 6.0495829e-09 -1.8306072e-08 -3.1444117e-08
2.7666667e+00 2.4847629e-09 -2.4023505e-10 1.8494488e-10 -4.8114396e-11 1.3588698e-07 6.0273442e-09 -1.8300080e-08 -3.1435504e-08
2.7702778e+00 2.5050110e-09 3.4954438e-11 -1.2963743e-10 1.2762344e-10 1.3643416e-07 6.0472603e-09 -1.8415363e-08 -3.1427032e-08
2.7738889e+00 2.5459039e-09 1.4888687e-10 -9.3451600e-10 -4.9424541e-11 1.3703929e-07 6.0519428e-09 -1.8479742e-08 -3.1438427e-08
2.7777778e+00 2.6409510e-09 -1.0875082e-10 3.8269751e-10 -4.8244743e-11 1.3793755e-07 6.0411083e-09 -1.8412851e-08 -3.1518513e-08
2.7833333e+00 2.7486136e-09 4.3743565e-11 1.8651109e-11 -4.3227174e-10 1.3853544e-07 6.0709856e-09 -1.8384423e-08 -3.1615334e-08
2.7869444e+00 2.7703726e-09 2.3204648e-10 2.4376056e-10 -4.6146008e-10 1.3913719e-07 6.0888278e-09 -1.8486736e-08 -3.1705865e-08
2.7905556e+00 2.7841589e-09 -6.7349092e-11 -1.1881896e-09 -3.7421295e-10 1.3979816e-07 6.0265786e-09 -1.8578121e-08 -3.1789483e-08
2.7944444e+00 2.8813057e-09 -4.6621532e-10 4.0488851e-10 -3.4250844e-10 1.4043438e-07 5.9931027e-09 -1.8529850e-08 -3.1857348e-08
2.7980556e+00 2.9915594e-09 1.5720688e-10 4.0688685e-11 -2.8393894e-10 1.4108641e-07 5.9883929e-09 -1.8537845e-08 -3.1870780e-08
2.8016667e+00 3.0271812e-09 -2.0068135e-10 -1.1448534e-10 1.5995138e-10 1.4174378e-07 5.9774124e-09 -1.8539177e-08 -3.1893861e-08
2.8052778e+00 3.0407980e-09 9.9323079e-11 1.0218729e-10 -3.7300609e-10 1.4245387e-07 5.9449730e-09 -1.8532682e-08 -3.1915398e-08
2.8091667e+00 3.0457354e-09 -3.7737538e-10 -4.6517247e-11 1.8840122e-10 1.4311579e-07 5.8806143e-09 -1.8546925e-08 -3.1954514e-08
2.8127778e+00 3.0642840e-09 -2.1670533e-10 -8.4954645e-11 -5.4946852e-10 1.4378048e-07 5.8193320e-09 -1.8593532e-08 -3.2025724e-08
2.8163889e+00 3.0713261e-09 -3.4897731e-10 -3.4526610e-10 -1.0785599e-10 1.4444593e-07 5.7512270e-09 -1.8659088e-08 -3.2151430e-08
2.8200000e+00 3.0712305e-09 -2.7968373e-10 -2.5986291e-10 -1.0525054e-09 1.4516163e-07 5.6996028e-09 -1.8693137e-08 -3.2335052e-08
2.8238889e+00 3.0633564e-09 -1.6280961e-10 -3.1990759e-11 -5.2140078e-10 1.4582677e-07 5.7026471e-09 -1.8731009e-08 -3.2435017e-08
2.8275000e+00 3.0763796e-09 1.9091044e-10 -3.1759120e-10 -4.0135029e-10 1.4649554e-07 5.7492010e-09 -1.8777914e-08 -3.2496489e-08
2.8311111e+00 3.0969220e-09 2.3881834e-10 -1.1538414e-10 -1.6608633e-10 1.4721715e-07 5.7135357e-09 -1.8799162e-08 -3.2690296e-08
2.8350000e+00 3.0883356e-09 -5.4452093e-10 -6.6737555e-11 -1.4951132e-09 1.4818987e-07 5.6103133e-09 -1.8810024e-08 -3.2817015e-08
2.8402778e+00 3.0551558e-09 -1.0740977e-10 -1.8634548e-12 6.9478222e-10 1.4889721e-07 5.5713436e-09 -1.8837511e-08 -3.2765489e-08
2.8441667e+00 3.0077630e-09 -2.2661628e-10 -2.3373693e-10 -2.5313664e-10 1.4954300e-07 5.5680997e-09 -1.8916647e-08 -3.2865199e-08
2.8477778e+00 2.9533641e-09 1.9667186e-10 -4.9675367e-10 -6.6725639e-10 1.5017754e-07 5.6320080e-09 -1.8993607e-08 -3.2929738e-08
2.8513889e+00 2.9038699e-09 3.9325089e-10 -2.1364550e-10 7.1505446e-11 1.5080325e-07 5.6186707e-09 -1.9040437e-08 -3.2981574e-08
2.8550000e+00 2.8719008e-09 -5.1636403e-10 -2.1863171e-10 -5.4999050e-10 1.5147066e-07 5.5432141e-09 -1.9097524e-08 -3.3099433e-08
2.8588889e+00 2.8487572e-09 -1.3040699e-10 -2.7068838e-10 -4.6023019e-10 1.5208303e-07 5.5928659e-09 -1.9109590e-08 -3.3189430e-08
2.8625000e+00 2.8039348e-09 5.8873196e-10 1.5931334e-10 -3.7051019e-10 1.5268684e-07 5.6319944e-09 -1.9085908e-08 -3.3289066e-08
2.8661111e+00 2.7697119e-09 -2.2754633e-10 5.9292580e-11 -5.4920150e-10 1.5328414e-07 5.6115405e-09 -1.9132528e-08 -3.3414499e-08
2.8697222e+00 2.7438213e-09 3.8740980e-11 -4.8963786e-10 -6.0864105e-10 1.5392254e-07 5.6536645e-09 -1.9290096e-08 -3.3601247e-08
2.8736111e+00 2.7281869e-09 3.2232210e-10 -8.6094542e-10 -9.9205757e-10 1.5451095e-07 5.6556407e-09 -1.9385920e-08 -3.3732818e-08
2.8772222e+00 2.7032752e-09 -3.0408040e-10 -2.3578896e-11 -2.2244227e-10 1.5509318e-07 5.6072117e-09 -1.9385857e-08 -3.3854758e-08
2.8808333e+00 2.6711305e-09 -1.4295572e-10 2.4155656e-11 -9.0315785e-10 1.5571440e-07 5.5062659e-09 -1.9417730e-08 -3.3965695e-08
2.8847222e+00 2.6536108e-09 -7.2229421e-10 -2.9734728e-10 -4.7731111e-11 1.5628769e-07 5.4326346e-09 -1.9473985e-08 -3.4010876e-08
2.8883333e+00 2.6383241e-09 4.2620971e-11 -2.2193049e-10 -3.6932959e-10 1.5685782e-07 5.4695986e-09 -1.9578569e-08 -3.4065573e-08
2.8919444e+00 2.6244352e-09 2.9858540e-10 -7.4346167e-10 -1.3556212e-10 1.5773381e-07 5.5373840e-09 -1.9750280e-08 -3.4208984e-08
2.8975000e+00 2.6314560e-09 1.0812695e-10 -2.8680511e-10 -7.2490420e-10 1.5830129e-07 5.5496466e-09 -1.9773421e-08 -3.4314872e-08
2.9011111e+00 2.6068821e-09 5.0658281e-12 7.3198065e-11 -2.5252812e-10 1.5890912e-07 5.5698663e-09 -1.9774626e-08 -3.4335741e-08
2.9050000e+00 2.6030763e-09 1.6824622e-10 -8.3527406e-11 7.3654407e-11 1.5947466e-07 5.6051717e-09 -1.9802287e-08 -3.4444650e-08
2.9086111e+00 2.6173257e-09 1.5764918e-10 -1.7180935e-10 -1.0789699e-09 1.6004088e-07 5.5711727e-09 -1.9845176e-08 -3.4547308e-08
2.9122222e+00 2.6092638e-09 -4.7148582e-10 -2.2408700e-10 1.3135583e-10 1.6060492e-07 5.4944572e-09 -1.9933668e-08 -3.4598830e-08
2.9158333e+00 2.5973177e-09 -2.3665674e-10 -5.9276354e-10 -6.0694096e-10 1.6120885e-07 5.4575898e-09 -2.0018010e-08 -3.4785298e-08
2.9197222e+00 2.5792060e-09 -7.9349538e-11 -1.3016858e-10 -9.9135271e-10 1.6176281e-07 5.4562141e-09 -2.0079142e-08 -3.4919986e-08
2.9233333e+00 2.5342259e-09 6.6650225e-11 -4.3412475e-10 -2.5192527e-10 1.6231129e-07 5.4592090e-09 -2.0130911e-08 -3.4971362e-08
2.9269444e+00 2.5286981e-09 -3.9004975e-11 -4.3741673e-11 -2.2231701e-10 1.6290551e-07 5.4383380e-09 -2.0177944e-08 -3.5060825e-08
2.9308333e+00 2.5645954e-09 -1.3988873e-10 -3.5939977e-10 -5.4450427e-10 1.6346043e-07 5.4318075e-09 -2.0238166e-08 -3.5239707e-08
2.9344444e+00 2.5577335e-09 7.9607120e-11 -1.9649070e-10 -1.1067118e-09 1.6401189e-07 5.4296508e-09 -2.0215562e-08 -3.5399452e-08
2.9380556e+00 2.5326937e-09 -9.9515807e-11 4.0513853e-10 -3.6785898e-10 1.6455592e-07 5.4186109e-09 -2.0227923e-08 -3.5450505e-08
2.9416667e+00 2.4891540e-09 -2.3904135e-12 -5.1923821e-10 -1.0340368e-10 1.6513676e-07 5.3995554e-09 -2.0251215e-08 -3.5560657e-08
2.9455556e+00 2.4894774e-09 -1.6094236e-10 3.1959521e-10 -8.4075547e-10 1.6567547e-07 5.3538925e-09 -2.0223029e-08 -3.5739662e-08
2.9491667e+00 2.4831488e-09 -2.6056158e-10 -5.9422504e-11 -8.1159759e-10 1.6650563e-07 5.3261433e-09 -2.0330637e-08 -3.5759342e-08
2.9547222e+00 2.4978608e-09 9.4066525e-11 -5.8622584e-10 6.9351759e-10 1.6705345e-07 5.3599758e-09 -2.0394214e-08 -3.5724107e-08
2.9583333e+00 2.5589095e-09 2.1823353e-10 -6.3766950e-13 -3.6827331e-10 1.6761226e-07 5.3906128e-09 -2.0361547e-08 -3.5752829e-08
2.9619444e+00 2.5993120e-09 6.4568957e-11 3.0218514e-10 1.0315028e-10 1.6822371e-07 5.4158405e-09 -2.0274042e-08 -3.5773257e-08
2.9658333e+00 2.6417216e-09 1.5166918e-10 4.4785649e-10 -2.7824787e-10 1.6880034e-07 5.4175864e-09 -2.0223335e-08 -3.5910515e-08
2.9694444e+00 2.6809809e-09 -1.3555314e-10 2.0204270e-11 -9.8875124e-10 1.6938648e-07 5.3344092e-09 -2.0180493e-08 -3.6038300e-08
2.9730556e+00 2.7295617e-09 -6.3223698e-10 3.7526592e-10 -1.9080052e-10 1.6998364e-07 5.2643623e-09 -2.0128730e-08 -3.6082690e-08
2.9766667e+00 2.7826783e-09 -1.4349371e-11 1.0254597e-10 -2.1895392e-10 1.7064032e-07 5.2922792e-09 -2.0113789e-08 -3.6051143e-08
2.9805556e+00 2.8460336e-09 2.5363714e-10 2.5513749e-11 4.8935893e-10 1.7126312e-07 5.3308018e-09 -2.0107129e-08 -3.6063453e-08
2.9841667e+00 2.9028923e-09 1.0195537e-10 3.5966433e-11 -6.0298787e-10 1.7189917e-07 5.3215075e-09 -2.0052840e-08 -3.6175050e-08
2.9877778e+00 2.9683221e-09 -1.8774846e-10 4.6516401e-10 -4.2714343e-10 1.7255069e-07 5.3126889e-09 -2.0014688e-08 -3.6174600e-08
2.9913889e+00 3.0457452e-09 1.0634602e-10 -1.1299367e-10 4.3129685e-10 1.7326356e-07 5.3223416e-09 -1.9967582e-08 -3.6015197e-08
2.9952778e+00 3.0644844e-09 -2.3609069e-11 5.1676173e-10 9.3501220e-10 1.7393141e-07 5.2927643e-09 -1.9889775e-08 -3.5873786e-08
2.9988889e+00 3.1002993e-09 -2.4941188e-10 2.0145845e-10 3.7032274e-10 1.7461090e-07 5.2398335e-09 -1.9858491e-08 -3.5783481e-08
3.0025000e+00 3.1719488e-09 -2.3917996e-10 8.7309177e-11 4.6326729e-10 1.7535633e-07 5.1473311e-09 -1.9843251e-08 -3.5775751e-08
3.0063889e+00 3.2174375e-09 -5.5369822e-10 4.3321381e-11 -3.9701351e-10 1.7643481e-07 5.1748957e-09 -1.9880649e-08 -3.5863289e-08
3.0119444e+00 3.2534485e-09 7.1908560e-10 -2.6771052e-10 -1.2821520e-10 1.7714257e-07 5.2014361e-09 -1.9899046e-08 -3.5833658e-08
3.0155556e+00 3.2797222e-09 -4.7409650e-10 9.7897677e-11 4.0173328e-10 1.7785783e-07 5.1374832e-09 -1.9867281e-08 -3.5746492e-08
3.0191667e+00 3.3226867e-09 -1.1623820e-10 1.9531202e-10 4.0287643e-10 1.7857755e-07 5.1271213e-09 -1.9877000e-08 -3.5681499e-08
3.0227778e+00 3.3208715e-09 2.0590123e-11 -2.8501925e-10 1.9705437e-10 1.7929692e-07 5.0961241e-09 -1.9898329e-08 -3.5670937e-08
3.0263889e+00 3.3194558e-09 -3.0671844e-10 8.8131504e-11 -9.9554319e-11 1.8007283e-07 5.0410172e-09 -1.9864873e-08 -3.5621632e-08
3.0302778e+00 3.3312286e-09 -1.6562610e-10 1.9863524e-10 5.2217129e-10 1.8078913e-07 4.9709245e-09 -1.9867839e-08 -3.5572560e-08
3.0338889e+00 3.2807697e-09 -4.8138335e-10 -2.2601394e-10 -6.9199849e-11 1.8154627e-07 4.8927789e-09 -1.9857224e-08 -3.5616331e-08
3.0377778e+00 3.2090313e-09 -1.8843652e-10 3.1700452e-10 -3.0597950e-10 1.8223301e-07 4.8615314e-09 -1.9824403e-08 -3.5676240e-08
3.0413889e+00 3.1300742e-09 -1.0000236e-10 -1.4045843e-11 -2.4702736e-10 1.8290269e-07 4.8770430e-09 -1.9816904e-08 -3.5723327e-08
3.0450000e+00 3.0515398e-09 2.4318633e-10 8.3269733e-11 -1.8762870e-10 1.8355633e-07 4.9058140e-09 -1.9755849e-08 -3.5866471e-08
3.0486111e+00 2.9820801e-09 2.2392527e-11 4.8031309e-10 -1.1336953e-09 1.8419679e-07 4.8899272e-09 -1.9679381e-08 -3.6064086e-08
3.0522222e+00 2.9298919e-09 -1.6903982e-10 2.2554077e-10 -6.9044858e-10 1.8487635e-07 4.8689388e-09 -1.9717800e-08 -3.6308117e-08
3.0561111e+00 2.8948748e-09 -1.0860719e-11 -5.5484339e-10 -1.4012394e-09 1.8549993e-07 4.8846435e-09 -1.9810036e-08 -3.6499425e-08
3.0597222e+00 2.8612945e-09 1.5582727e-10 -2.9656329e-10 -3.6468691e-10 1.8611512e-07 4.9256578e-09 -1.9842792e-08 -3.6639310e-08
3.0633333e+00 2.8173281e-09 2.2276582e-10 -5.8008083e-12 -9.2655448e-10 1.8704938e-07 4.9759047e-09 -1.9779319e-08 -3.6948190e-08
3.0688889e+00 2.7882374e-09 7.8715798e-11 3.8663982e-10 -9.2672578e-10 1.8765172e-07 4.9844038e-09 -1.9679098e-08 -3.7084982e-08
3.0725000e+00 2.7718501e-09 -2.6300116e-13 5.3847719e-10 -3.3596574e-10 1.8824971e-07 4.9997042e-09 -1.9598296e-08 -3.7125498e-08
3.0761111e+00 2.7480553e-09 1.4149748e-10 2.0738479e-10 -3.8036736e-11 1.8888546e-07 5.0124244e-09 -1.9548923e-08 -3.7169032e-08
3.0800000e+00 2.7012681e-09 -3.2466810e-11 2.1580853e-10 -3.3510483e-10 1.8946806e-07 5.0020330e-09 -1.9559576e-08 -3.7174357e-08
3.0836111e+00 2.6765463e-09 -6.3453623e-11 -3.1414207e-10 2.8594757e-10 1.9004607e-07 4.9995976e-09 -1.9615633e-08 -3.7128476e-08
3.0872222e+00 2.6589256e-09 4.0972465e-11 -2.0330422e-10 1.3757158e-10 1.9062103e-07 4.9823713e-09 -1.9686716e-08 -3.7159317e-08
3.0908333e+00 2.6483589e-09 -1.9998468e-10 -4.5285126e-10 -4.2226229e-10 1.9123633e-07 4.9790077e-09 -1.9798720e-08 -3.7158029e-08
3.0947222e+00 2.6257069e-09 1.7115446e-10 -5.0717460e-10 4.3330749e-10 1.9180300e-07 5.0130633e-09 -1.9857138e-08 -3.7233763e-08
3.0983333e+00 2.6050603e-09 1.4320450e-10 -3.2074501e-11 -1.1323944e-09 1.9236636e-07 5.0029857e-09 -1.9833098e-08 -3.7408907e-08
3.1019444e+00 2.5952009e-09 -2.3622817e-10 2.5397988e-10 -4.8432046e-10 1.9296899e-07 4.9918551e-09 -1.9796907e-08 -3.7435450e-08
3.1058333e+00 2.5701848e-09 1.4082274e-10 5.6235826e-11 2.5681253e-10 1.9352382e-07 4.9843999e-09 -1.9791967e-08 -3.7462992e-08
3.1094444e+00 2.5513460e-09 -2.0963978e-10 -1.0638146e-11 -5.1104750e-10 1.9407722e-07 4.9763849e-09 -1.9831872e-08 -3.7560961e-08
3.1130556e+00 2.5569755e-09 1.3565543e-10 -3.5771477e-10 -3.9328403e-10 1.9462896e-07 4.9874432e-09 -1.9930735e-08 -3.7691021e-08
3.1166667e+00 2.5359219e-09 -3.3578879e-11 -5.5486756e-10 -8.0727082e-10 1.9521767e-07 4.9572885e-09 -2.0031285e-08 -3.7779386e-08
3.1205556e+00 2.5102342e-09 -2.2489030e-10 -3.0698704e-10 4.9856768e-11 1.9576133e-07 4.8973357e-09 -2.0090814e-08 -3.7755838e-08
3.1241667e+00 2.5080899e-09 -3.2851981e-10 -2.4251457e-10 1.6751275e-10 1.9659507e-07 4.8772667e-09 -2.0235935e-08 -3.7911528e-08
3.1297222e+00 2.4943555e-09 2.0810583e-10 -6.2821405e-10 -1.1016532e-09 1.9713466e-07 4.9116395e-09 -2.0304174e-08 -3.8086170e-08
3.1333333e+00 2.4864742e-09 1.0918127e-10 -1.6842457e-12 -5.1042292e-10 1.9771320e-07 4.8951026e-09 -2.0336631e-08 -3.8150189e-08
3.1372222e+00 2.4724899e-09 -2.5092618e-10 -2.7651361e-10 -3.8311591e-11 1.9824552e-07 4.8659094e-09 -2.0410715e-08 -3.8241570e-08
3.1408333e+00 2.4412042e-09 -1.8549588e-11 -4.0733770e-10 -8.0521064e-10 1.9877062e-07 4.9169443e-09 -2.0477010e-08 -3.8371413e-08
3.1444444e+00 2.4058473e-09 4.8964098e-10 -2.0461543e-10 -3.9333984e-10 1.9928811e-07 4.9831272e-09 -2.0531538e-08 -3.8459668e-08
3.1480556e+00 2.3710052e-09 1.2127788e-10 -2.9872573e-10 -4.2132209e-10 1.9983805e-07 4.9399304e-09 -2.0545183e-08 -3.8616589e-08
3.1519444e+00 2.3427871e-09 -4.9153591e-10 1.8176662e-10 -9.2371609e-10 2.0034872e-07 4.9526583e-09 -2.0529298e-08 -3.8704810e-08
3.1555556e+00 2.3711276e-09 6.0902475e-10 -3.5132988e-11 1.0937394e-10 2.0086587e-07 5.0171342e-09 -2.0516528e-08 -3.8706489e-08
3.1591667e+00 2.4025654e-09 -1.3862654e-11 1.5300831e-10 -1.2487155e-10 2.0138192e-07 5.0098817e-09 -2.0528298e-08 -3.8823445e-08
3.1627778e+00 2.3608911e-09 -5.3083393e-11 -2.6165386e-10 -9.5472365e-10 2.0193820e-07 4.9748398e-09 -2.0601680e-08 -3.8966825e-08
3.1666667e+00 2.4072651e-09 -2.4727618e-10 -3.6733184e-10 -2.7425282e-10 2.0246824e-07 4.9406908e-09 -2.0704879e-08 -3.9199111e-08
3.1702778e+00 2.4854499e-09 -6.7944990e-11 -5.8527188e-10 -1.8699241e-09 2.0301278e-07 4.9279863e-09 -2.0841342e-08 -3.9415281e-08
3.1738889e+00 2.5410012e-09 -4.9327789e-11 -6.7439287e-10 -1.2548647e-10 2.0361047e-07 4.8797676e-09 -2.0930918e-08 -3.9496228e-08
3.1777778e+00 2.5821040e-09 -3.6397542e-10 -9.3402481e-11 -5.6835263e-10 2.0417335e-07 4.8295367e-09 -2.0981752e-08 -3.9510508e-08
3.1813889e+00 2.6137042e-09 -9.9693935e-11 -3.7582806e-10 4.3654606e-10 2.0505487e-07 4.8401855e-09 -2.1114754e-08 -3.9542379e-08
3.1869444e+00 2.6753971e-09 1.6358683e-10 -4.2218744e-10 -6.2777742e-10 2.0563977e-07 4.8471460e-09 -2.1146698e-08 -3.9694257e-08
3.1905556e+00 2.7237159e-09 -9.9335992e-11 1.2731911e-10 -7.7417159e-10 2.0623694e-07 4.7985900e-09 -2.1117499e-08 -3.9801156e-08
3.1941667e+00 2.7885920e-09 -3.4887402e-10 1.4221117e-10 -2.1258601e-10 2.0684810e-07 4.7906274e-09 -2.1135795e-08 -3.9895340e-08
3.1977778e+00 2.8528910e-09 2.7537381e-10 -3.1109522e-10 -6.5680430e-10 2.0751267e-07 4.8326989e-09 -2.1134536e-08 -4.0000225e-08
3.2016667e+00 2.8433921e-09 8.5238947e-11 3.2188658e-10 -2.4221099e-10 2.0813205e-07 4.8437176e-09 -2.1118932e-08 -4.0062412e-08
3.2052778e+00 2.8739646e-09 1.6472131e-11 -1.7785315e-10 -3.3181946e-10 2.0875993e-07 4.8206466e-09 -2.1178305e-08 -4.0095903e-08
3.2088889e+00 2.9219104e-09 -2.2943492e-10 -3.7020474e-10 2.2671191e-11 2.0944421e-07 4.7862240e-09 -2.1231055e-08 -4.0107558e-08
3.2127778e+00 2.9433524e-09 -6.5615870e-11 -8.1931654e-11 -1.2257173e-10 2.1008673e-07 4.7157520e-09 -2.1297035e-08 -4.0201677e-08
3.2163889e+00 2.9875796e-09 -5.8489555e-10 -5.2711744e-10 -7.4622044e-10 2.1073983e-07 4.6112336e-09 -2.1341829e-08 -4.0273411e-08
3.2200000e+00 3.0410417e-09 -3.7988915e-10 1.1363511e-10 8.4063841e-11 2.1140140e-07 4.5114564e-09 -2.1329220e-08 -4.0373850e-08
3.2236111e+00 3.0657202e-09 -5.4113114e-10 2.7575776e-12 -1.0111998e-09 2.1211990e-07 4.4202162e-09 -2.1389138e-08 -4.0519964e-08
3.2275000e+00 3.0929085e-09 -2.4092809e-10 -5.1634650e-10 -2.4120443e-10 2.1279308e-07 4.3818908e-09 -2.1469898e-08 -4.0607466e-08
3.2311111e+00 3.1210529e-09 -1.1284516e-10 -2.2913024e-10 -5.6650669e-10 2.1347448e-07 4.3716981e-09 -2.1491548e-08 -4.0650092e-08
3.2347222e+00 3.1687937e-09 1.8758962e-11 2.9285219e-11 1.7303447e-10 2.1422091e-07 4.4006776e-09 -2.1465704e-08 -4.0575354e-08
3.2386111e+00 3.2291095e-09 2.2963641e-10 1.9223287e-10 4.6757642e-10 2.1525230e-07 4.4393288e-09 -2.1514775e-08 -4.0469111e-08
3.2438889e+00 3.2849464e-09 1.4476702e-11 -5.0215002e-10 2.0343634e-10 2.1601892e-07 4.4428452e-09 -2.1569867e-08 -4.0480231e-08
3.2477778e+00 3.2861096e-09 1.5663485e-11 2.9932837e-11 -2.9875343e-10 2.1672967e-07 4.4268176e-09 -2.1508020e-08 -4.0500312e-08
3.2513889e+00 3.2746391e-09 -1.6361000e-10 5.4095949e-10 1.1339138e-10 2.1743330e-07 4.3976440e-09 -2.1474190e-08 -4.0539549e-08
3.2550000e+00 3.2204370e-09 -1.0568498e-10 -2.2868104e-10 -4.7558298e-10 2.1812173e-07 4.4206528e-09 -2.1449986e-08 -4.0623587e-08
3.2586111e+00 3.1342584e-09 3.1807373e-10 4.5209856e-10 -3.0014688e-10 2.1884051e-07 4.4737500e-09 -2.1377722e-08 -4.0655689e-08
3.2625000e+00 3.0267646e-09 1.3704575e-10 1.6730922e-10 2.4980835e-11 2.1948975e-07 4.4951479e-09 -2.1267233e-08 -4.0662986e-08
3.2661111e+00 2.9661867e-09 6.0472718e-11 8.5259173e-10 -9.2335162e-11 2.2012898e-07 4.4941242e-09 -2.1193564e-08 -4.0686042e-08
3.2697222e+00 2.9344309e-09 -6.9922276e-11 -1.7256810e-10 -1.2048839e-10 2.2080959e-07 4.4659103e-09 -2.1212427e-08 -4.0755524e-08
3.2736111e+00 2.8992951e-09 -1.7191101e-10 1.0882233e-11 -4.7507394e-10 2.2143491e-07 4.4909745e-09 -2.1188466e-08 -4.0816969e-08
3.2772222e+00 2.8729796e-09 4.0327303e-10 2.1029317e-10 -9.2110121e-11 2.2205501e-07 4.5347851e-09 -2.1153049e-08 -4.0897735e-08
3.2808333e+00 2.8509439e-09 1.1326951e-12 1.1663298e-10 -6.5341857e-10 2.2271631e-07 4.5597389e-09 -2.1127274e-08 -4.1025978e-08
3.2847222e+00 2.8174106e-09 2.1275649e-10 1.0429904e-10 -4.4580945e-10 2.2332159e-07 4.5199147e-09 -2.1054737e-08 -4.1055405e-08
3.2883333e+00 2.7697894e-09 -5.8036461e-10 5.6527504e-10 1.7417330e-10 2.2391549e-07 4.4903439e-09 -2.0963728e-08 -4.1046443e-08
3.2919444e+00 2.7122798e-09 3.0740345e-10 2.7480474e-10 -9.1446669e-11 2.2450300e-07 4.5020343e-09 -2.0958577e-08 -4.1031096e-08
3.2955556e+00 2.7109059e-09 -1.9949216e-10 -2.2726132e-10 2.3311044e-10 2.2540715e-07 4.5250765e-09 -2.0950565e-08 -4.0997228e-08
3.3011111e+00 2.7140273e-09 3.3774537e-10 2.7533738e-10 -2.9897235e-11 2.2599366e-07 4.5407181e-09 -2.0858868e-08 -4.0971890e-08
3.3047222e+00 2.6998918e-09 -1.9336107e-10 5.7109893e-10 2.6378512e-10 2.2661977e-07 4.5162223e-09 -2.0723416e-08 -4.0827542e-08
3.3086111e+00 2.6667991e-09 -1.6602747e-11 5.8991188e-10 9.7347813e-10 2.2719787e-07 4.5403768e-09 -2.0680495e-08 -4.0738228e-08
3.3122222e+00 2.6694524e-09 2.3956780e-10 -1.9371210e-10 -1.4904077e-10 2.2778009e-07 4.5616547e-09 -2.0624446e-08 -4.0725596e-08
3.3158333e+00 2.7048990e-09 -4.3156632e-11 7.1108138e-10 2.6564764e-10 2.2837355e-07 4.5445984e-09 -2.0514802e-08 -4.0719298e-08
3.3194444e+00 2.7731561e-09 -1.1428642e-10 3.0102282e-10 -2.0751102e-10 2.2901416e-07 4.5555483e-09 -2.0533148e-08 -4.0674629e-08
3.3233333e+00 2.7178133e-09 2.0814252e-10 -4.5828065e-10 5.9038266e-10 2.2959902e-07 4.5802158e-09 -2.0573518e-08 -4.0476199e-08
3.3269444e+00 2.6809330e-09 1.9558064e-11 8.5634008e-11 1.2412821e-09 2.3017795e-07 4.5860795e-09 -2.0478177e-08 -4.0284064e-08
3.3305556e+00 2.6630025e-09 3.4568363e-11 7.9443700e-10 5.3226540e-10 2.3079806e-07 4.5993674e-09 -2.0369255e-08 -4.0229021e-08
3.3344444e+00 2.6522447e-09 7.9327706e-11 1.3918635e-10 -6.0468214e-11 2.3137347e-07 4.6301303e-09 -2.0323657e-08 -4.0225874e-08
3.3380556e+00 2.6592442e-09 2.0463792e-10 2.8171070e-10 8.9522267e-11 2.3195221e-07 4.6737175e-09 -2.0323696e-08 -4.0232296e-08
3.3416667e+00 2.6829323e-09 1.9770519e-10 -2.8206657e-10 -1.4880013e-10 2.3253241e-07 4.7470698e-09 -2.0341596e-08 -4.0190646e-08
3.3452778e+00 2.6727955e-09 4.7939323e-10 1.1683231e-10 5.3326363e-10 2.3315368e-07 4.8081890e-09 -2.0349309e-08 -4.0083545e-08
3.3491667e+00 2.6523150e-09 4.4485246e-11 -1.8293794e-10 3.8474467e-10 2.3372534e-07 4.8190506e-09 -2.0402009e-08 -4.0083567e-08
3.3527778e+00 2.6246127e-09 5.5775979e-11 -3.0352719e-10 -3.8494763e-10 2.3429311e-07 4.8166569e-09 -2.0399634e-08 -4.0102892e-08
3.3563889e+00 2.6163407e-09 -7.7872135e-11 3.2544836e-10 2.0655543e-10 2.3515649e-07 4.8305547e-09 -2.0367561e-08 -3.9999580e-08
3.3619444e+00 2.5639123e-09 1.6125922e-10 -1.3300663e-10 4.1331590e-10 2.3570725e-07 4.7951043e-09 -2.0353696e-08 -3.9990084e-08
3.3655556e+00 2.5200569e-09 -4.8849444e-10 2.6099203e-10 -3.2565315e-10 2.3629081e-07 4.7836962e-09 -2.0292117e-08 -4.0000483e-08
3.3694444e+00 2.4818492e-09 3.9071158e-10 2.6682491e-10 2.3651239e-10 2.3682883e-07 4.8697108e-09 -2.0279263e-08 -3.9990876e-08
3.3730556e+00 2.4845355e-09 4.0326925e-10 -1.4817201e-10 -1.4782679e-10 2.3737046e-07 4.9385572e-09 -2.0268608e-08 -4.0115741e-08
3.3766667e+00 2.5150991e-09 2.3223544e-10 2.4652293e-10 -1.0047705e-09 2.3792260e-07 4.9705882e-09 -2.0258835e-08 -4.0163630e-08
3.3802778e+00 2.5815444e-09 6.3435368e-11 -1.5630826e-10 5.6271506e-10 2.3853086e-07 4.9713502e-09 -2.0284337e-08 -4.0115261e-08
3.3841667e+00 2.6321583e-09 -5.6903858e-11 -6.2282645e-11 -1.4812303e-10 2.3910511e-07 4.9379356e-09 -2.0222851e-08 -4.0096055e-08
3.3877778e+00 2.6686326e-09 -2.5153814e-10 6.2984830e-10 3.2540808e-10 2.3968606e-07 4.8621113e-09 -2.0152413e-08 -4.0054413e-08
3.3913889e+00 2.6939492e-09 -4.4837929e-10 2.0345585e-11 5.8981163e-11 2.4027432e-07 4.8331672e-09 -2.0123177e-08 -4.0012643e-08
3.3950000e+00 2.7361838e-09 1.8120302e-10 2.4952337e-10 3.2658560e-10 2.4091986e-07 4.8882908e-09 -2.0065946e-08 -4.0005548e-08
3.3988889e+00 2.7970173e-09 2.9128517e-10 2.4103117e-10 -2.6576758e-10 2.4153402e-07 4.9336440e-09 -2.0060555e-08 -3.9998964e-08
3.4025000e+00 2.8720917e-09 1.2736030e-10 -1.9126505e-10 3.2654291e-10 2.4215985e-07 4.9065851e-09 -2.0012492e-08 -4.0018070e-08
3.4061111e+00 2.9047964e-09 -3.7713466e-10 6.3492515e-10 -5.0290926e-10 2.4284216e-07 4.8977943e-09 -2.0006792e-08 -4.0014429e-08
3.4100000e+00 2.9436194e-09 3.0178505e-10 -5.8606941e-10 5.3412060e-10 2.4348532e-07 4.9088381e-09 -2.0085701e-08 -3.9949979e-08
3.4136111e+00 2.9932623e-09 -1.9984266e-10 -1.4232496e-10 6.0800902e-11 2.4449246e-07 4.7632569e-09 -2.0138553e-08 -4.0087610e-08
3.4191667e+00 3.0495462e-09 -6.7364466e-10 -1.7478317e-10 -8.8658599e-10 2.4515618e-07 4.6732290e-09 -2.0163711e-08 -4.0129092e-08
3.4227778e+00 3.0770664e-09 -1.5738194e-10 -5.7447750e-11 5.0367551e-10 2.4582713e-07 4.6460604e-09 -2.0224466e-08 -4.0115874e-08
3.4263889e+00 3.1163599e-09 -9.3405393e-11 -5.0336820e-10 -3.8166737e-10 2.4656224e-07 4.6390535e-09 -2.0315449e-08 -4.0122318e-08
3.4302778e+00 3.1846048e-09 3.3346368e-11 -2.7648739e-10 3.2643558e-10 2.4725832e-07 4.6494708e-09 -2.0308403e-08 -4.0070852e-08
3.4338889e+00 3.2406827e-09 6.2813600e-11 3.4152698e-10 1.4862966e-10 2.4796572e-07 4.6479530e-09 -2.0261988e-08 -4.0003132e-08
3.4375000e+00 3.2891944e-09 -7.6823872e-11 8.6924083e-11 4.7647915e-10 2.4868228e-07 4.6193781e-09 -2.0236434e-08 -3.9948245e-08
3.4411111e+00 3.3252584e-09 -1.8694474e-10 1.4895744e-10 3.0168893e-11 2.4947232e-07 4.5954254e-09 -2.0205957e-08 -3.9940873e-08
3.4450000e+00 3.4464528e-09 -1.8364373e-11 1.1226797e-10 3.3023261e-11 2.5022876e-07 4.5973261e-09 -2.0133883e-08 -3.9956054e-08
3.4486111e+00 3.5361181e-09 3.5910155e-11 5.5303394e-10 -1.7315473e-10 2.5099663e-07 4.5803627e-09 -2.0108978e-08 -3.9929793e-08
3.4522222e+00 3.5518595e-09 -1.9249604e-10 -3.2313891e-10 4.1556578e-10 2.5176601e-07 4.5587646e-09 -2.0119291e-08 -3.9916501e-08
3.4558333e+00 3.5501612e-09 -6.8706089e-12 2.2794328e-10 -2.9287144e-10 2.5259070e-07 4.5149393e-09 -2.0077527e-08 -4.0012556e-08
3.4597222e+00 3.5186242e-09 -3.6877508e-10 1.3002960e-10 -5.3046196e-10 2.5334456e-07 4.4798120e-09 -2.0090574e-08 -4.0137120e-08
3.4633333e+00 3.4400929e-09 4.4522807e-11 -2.5046561e-10 -6.1935570e-10 2.5408243e-07 4.4549207e-09 -2.0078621e-08 -4.0242409e-08
3.4669444e+00 3.3709594e-09 -2.7428872e-10 3.6080606e-10 -3.5254736e-10 2.5485980e-07 4.4069979e-09 -2.0019470e-08 -4.0321128e-08
3.4708333e+00 3.2921935e-09 -1.3647740e-10 1.4619789e-10 -3.2218566e-10 2.5588440e-07 4.3943818e-09 -1.9918640e-08 -4.0245062e-08
3.4761111e+00 3.1789989e-09 5.6796517e-11 4.9062800e-10 8.0260376e-10 2.5662126e-07 4.4198631e-09 -1.9825961e-08 -4.0158066e-08
3.4800000e+00 3.1369608e-09 1.6161418e-10 3.0376309e-10 -5.6924042e-11 2.5729816e-07 4.4340660e-09 -1.9819692e-08 -4.0218385e-08
3.4836111e+00 3.1112979e-09 -3.0509836e-11 -2.4589918e-10 -4.9986624e-10 2.5796938e-07 4.4372192e-09 -1.9835165e-08 -4.0211411e-08
3.4872222e+00 3.0846092e-09 5.9616153e-11 1.0307202e-10 5.6424656e-10 2.5868436e-07 4.4500849e-09 -1.9873077e-08 -4.0258998e-08
3.4911111e+00 3.0437727e-09 5.0660937e-11 -4.2803143e-10 -9.7213714e-10 2.5933867e-07 4.4696636e-09 -1.9947117e-08 -4.0511219e-08
3.4947222e+00 2.9959888e-09 1.3006550e-10 -2.5542030e-10 -1.3560561e-09 2.5998299e-07 4.5332991e-09 -1.9972486e-08 -4.0673622e-08
3.4983333e+00 2.9516303e-09 4.5733946e-10 2.1246187e-11 -1.4305467e-10 2.6061938e-07 4.5851614e-09 -1.9942954e-08 -4.0618442e-08
3.5019444e+00 2.9227204e-09 2.1389334e-11 2.5136148e-10 6.5241069e-10 2.6129756e-07 4.5732513e-09 -1.9972740e-08 -4.0586712e-08
3.5058333e+00 2.8902686e-09 -1.2347582e-10 -5.0667457e-10 -3.8043996e-10 2.6194620e-07 4.5506995e-09 -2.0038144e-08 -4.0730102e-08
3.5094444e+00 3.0971529e-09 -8.4694998e-11 -9.7046844e-11 -9.4315682e-10 2.6270877e-07 4.5264046e-09 -2.0093871e-08 -4.0806222e-08
3.5130556e+00 3.9419650e-09 -1.3956564e-10 -4.1736036e-10 2.4051180e-10 2.6355102e-07 4.5203826e-09 -2.0134477e-08 -4.0805427e-08
3.5169444e+00 3.2773272e-09 8.7948901e-11 6.9311115e-11 -2.3369869e-10 2.6418225e-07 4.4941086e-09 -2.0094219e-08 -4.0852783e-08
3.5205556e+00 2.5494088e-09 -3.3047796e-10 3.0230265e-10 -2.0343106e-10 2.6476386e-07 4.4646750e-09 -2.0076059e-08 -4.0890378e-08
3.5241667e+00 2.8192498e-09 5.8782575e-11 -1.3467404e-10 -1.4360269e-10 2.6537004e-07 4.4561669e-09 -2.0081632e-08 -4.0921549e-08
3.5277778e+00 2.7762482e-09 -1.3731868e-10 8.3224735e-11 -1.4412996e-10 2.6637135e-07 4.3611539e-09 -2.0137481e-08 -4.0961533e-08
3.5336111e+00 2.9455344e-09 -4.0561273e-10 -4.0236066e-10 -8.4348734e-11 2.6703023e-07 4.3378745e-09 -2.0158247e-08 -4.0992659e-08
3.5372222e+00 3.1364681e-09 1.9072656e-10 2.1067645e-10 -2.0296953e-10 2.6767986e-07 4.3255018e-09 -2.0096519e-08 -4.1091042e-08
3.5408333e+00 2.8600774e-09 -3.0493599e-10 3.5912478e-10 -7.0517978e-10 2.6828760e-07 4.2904451e-09 -2.0033434e-08 -4.1176585e-08
3.5444444e+00 2.7498740e-09 -1.8664148e-11 2.2319138e-10 -8.4447049e-11 2.6887975e-07 4.3333000e-09 -2.0016732e-08 -4.1153209e-08
3.5480556e+00 2.7160792e-09 4.1424778e-10 -6.9013345e-11 3.0022509e-10 2.6951752e-07 4.3723957e-09 -2.0025740e-08 -4.1231302e-08
3.5519444e+00 2.7505650e-09 -7.9141688e-11 -8.2041857e-12 -9.6960086e-10 2.7011261e-07 4.3806866e-09 -2.0073915e-08 -4.1322880e-08
3.5555556e+00 2.7425420e-09 1.5567262e-10 -4.3648731e-10 1.2427245e-10 2.7070100e-07 4.3400192e-09 -2.0167435e-08 -4.1385820e-08
3.5591667e+00 2.6887873e-09 -5.3106388e-10 -4.2677440e-10 -7.0525649e-10 2.7126380e-07 4.2608952e-09 -2.0284699e-08 -4.1529149e-08
3.5627778e+00 2.5062542e-09 -1.9931184e-10 -6.5565557e-10 -6.1778065e-10 2.7185047e-07 4.2321385e-09 -2.0345240e-08 -4.1614299e-08
3.5666667e+00 2.5223480e-09 -4.7173476e-11 1.3672600e-10 -1.1208125e-10 2.7240612e-07 4.2113753e-09 -2.0353553e-08 -4.1712326e-08
3.5702778e+00 2.6067578e-09 -1.4448720e-10 -2.1345348e-10 -7.9278291e-10 2.7296976e-07 4.1715809e-09 -2.0456926e-08 -4.1848854e-08
3.5738889e+00 2.5960215e-09 -2.2284525e-10 -7.4076419e-10 -4.6747309e-10 2.7352628e-07 4.1428107e-09 -2.0493685e-08 -4.1956475e-08
3.5775000e+00 2.5411355e-09 -4.2725886e-11 4.0144905e-10 -5.2594901e-10 2.7411145e-07 4.0923920e-09 -2.0494518e-08 -4.2058820e-08
3.5813889e+00 2.4746235e-09 -3.8943457e-10 -4.0858481e-10 -3.5129793e-10 2.7464887e-07 4.0583675e-09 -2.0508997e-08 -4.2163497e-08
3.5850000e+00 2.4861540e-09 7.5362083e-11 2.7492690e-10 -6.1494676e-10 2.7518809e-07 4.0810509e-09 -2.0456212e-08 -4.2181429e-08
3.5886111e+00 2.4912871e-09 1.3402258e-10 2.1232129e-10 4.4941497e-10 2.7602973e-07 4.1261174e-09 -2.0420053e-08 -4.2184377e-08
3.5941667e+00 2.5585544e-09 1.3637682e-10 4.6351821e-12 -4.6710019e-10 2.7659482e-07 4.1833628e-09 -2.0363044e-08 -4.2205457e-08
3.5977778e+00 2.6576572e-09 3.9204237e-10 5.2160339e-10 2.7251413e-10 2.7722654e-07 4.2356543e-09 -2.0266335e-08 -4.2155473e-08
3.6016667e+00 2.7570462e-09 5.6170275e-11 3.0732334e-10 1.5592069e-10 2.7783581e-07 4.2485518e-09 -2.0251145e-08 -4.2038496e-08
3.6052778e+00 2.8669542e-09 6.2883420e-11 -1.6710242e-10 9.2386482e-10 2.7847018e-07 4.2414003e-09 -2.0247815e-08 -4.1928093e-08
3.6088889e+00 2.9888153e-09 -1.2889704e-10 1.9784224e-10 9.5238118e-11 2.7918545e-07 4.2410579e-09 -2.0227630e-08 -4.1926552e-08
3.6127778e+00 3.1420916e-09 1.2596177e-10 -2.4834283e-11 -8.2026590e-11 2.7987609e-07 4.2513961e-09 -2.0196781e-08 -4.2001952e-08
3.6163889e+00 3.2330277e-09 -3.0532084e-11 3.0959902e-10 -6.1397593e-10 2.8058335e-07 4.2268571e-09 -2.0179772e-08 -4.2010017e-08
3.6200000e+00 3.2955581e-09 -1.9598152e-10 -1.5259146e-10 5.3953467e-10 2.8130290e-07 4.2215530e-09 -2.0160538e-08 -4.1921804e-08
3.6236111e+00 3.3463671e-09 1.4701994e-10 3.3013058e-10 2.7473490e-10 2.8208893e-07 4.2100431e-09 -2.0146163e-08 -4.1864500e-08
3.6275000e+00 3.3910664e-09 -2.4567590e-10 -2.0691218e-10 2.1644557e-10 2.8282776e-07 4.1886015e-09 -2.0145189e-08 -4.1833831e-08
3.6311111e+00 3.4289274e-09 4.7753337e-11 2.1589812e-10 6.6650749e-11 2.8357665e-07 4.1042323e-09 -2.0115138e-08 -4.1765007e-08
3.6347222e+00 3.4838372e-09 -8.2654569e-10 6.1502975e-11 5.6865037e-10 2.8438920e-07 4.0030389e-09 -2.0057688e-08 -4.1738862e-08
3.6386111e+00 3.4808781e-09 -4.0825862e-11 4.3092598e-10 -3.4455141e-10 2.8514019e-07 4.0123736e-09 -2.0026456e-08 -4.1823233e-08
3.6422222e+00 3.4513950e-09 1.2699178e-10 -1.4263399e-10 -4.3426093e-10 2.8589289e-07 4.0008544e-09 -1.9987497e-08 -4.1837045e-08
3.6458333e+00 3.4966001e-09 -2.3332285e-10 5.0225838e-10 3.0676343e-10 2.8707230e-07 4.0072004e-09 -1.9943936e-08 -4.1922359e-08
3.6513889e+00 3.5798379e-09 2.7139912e-10 -2.4089471e-10 -8.1864364e-10 2.8784949e-07 4.0503685e-09 -1.9959933e-08 -4.1904343e-08
3.6550000e+00 3.5942235e-09 1.2707528e-10 9.3234471e-11 9.8494351e-10 2.8868696e-07 4.1686420e-09 -1.9995419e-08 -4.1778041e-08
3.6588889e+00 3.5841374e-09 8.8669695e-10 -3.9740035e-10 9.7643447e-11 2.8946892e-07 4.2222718e-09 -2.0044284e-08 -4.1763290e-08
3.6625000e+00 3.6339434e-09 -3.9165251e-10 -5.3668810e-11 3.8517599e-11 2.9025785e-07 4.1714960e-09 -2.0115823e-08 -4.1803108e-08
3.6661111e+00 3.6484955e-09 -7.7046517e-11 -6.0668531e-10 -4.0607035e-10 2.9110770e-07 4.1597064e-09 -2.0223244e-08 -4.1863317e-08
3.6700000e+00 3.6359482e-09 -2.4007856e-11 -3.1407045e-10 -1.1000340e-10 2.9189358e-07 4.1930594e-09 -2.0271266e-08 -4.1874343e-08
3.6736111e+00 3.6183202e-09 3.3188229e-10 -1.2920957e-10 8.2240553e-12 2.9267723e-07 4.2117779e-09 -2.0286362e-08 -4.1808453e-08
3.6772222e+00 3.6153769e-09 -1.5909633e-10 -1.0138228e-11 5.9999376e-10 2.9346096e-07 4.1984560e-09 -2.0245017e-08 -4.1844930e-08
3.6808333e+00 3.6190505e-09 3.6124627e-11 3.9178787e-10 -9.3670955e-10 2.9429457e-07 4.1363407e-09 -2.0228827e-08 -4.1939511e-08
3.6847222e+00 3.5261081e-09 -5.6854106e-10 -2.5301893e-10 1.2601951e-10 2.9504797e-07 4.1007715e-09 -2.0253613e-08 -4.1915243e-08
3.6883333e+00 3.4284253e-09 2.4021003e-10 2.4224773e-11 9.7990561e-11 2.9577959e-07 4.1256032e-09 -2.0297828e-08 -4.1881079e-08
3.6919444e+00 3.3249132e-09 -1.0994748e-11 -4.3236564e-10 2.1736673e-10 2.9649458e-07 4.0937554e-09 -2.0322664e-08 -4.1875751e-08
3.6955556e+00 3.2750041e-09 -2.8298527e-10 2.0311717e-10 -1.6817760e-10 2.9725445e-07 4.0059958e-09 -2.0242778e-08 -4.1914859e-08
3.6994444e+00 3.2381719e-09 -4.6923897e-10 4.8161930e-10 -1.6704037e-10 2.9795383e-07 3.9240968e-09 -2.0191029e-08 -4.1899922e-08
3.7030556e+00 3.2176956e-09 -2.8675225e-10 -3.9375112e-12 3.0492490e-10 2.9902282e-07 3.8323261e-09 -2.0271725e-08 -4.1828084e-08
3.7086111e+00 3.1962090e-09 -2.6387187e-10 -4.8024250e-10 1.2610325e-10 2.9971130e-07 3.8026334e-09 -2.0361231e-08 -4.1806950e-08
3.7122222e+00 3.1589928e-09 -1.0214582e-11 -3.4596500e-10 6.8981744e-11 3.0039143e-07 3.8238887e-09 -2.0367043e-08 -4.1833497e-08
3.7158333e+00 3.1191567e-09 2.0641734e-10 2.9232114e-10 -3.1403088e-10 3.0111431e-07 3.9097992e-09 -2.0370589e-08 -4.1996769e-08
3.7197222e+00 3.0769658e-09 5.2995777e-10 -3.2271946e-10 -1.0854436e-09 3.0178520e-07 4.0033224e-09 -2.0439030e-08 -4.2164545e-08
3.7233333e+00 3.1158565e-09 3.3333343e-10 -3.0904445e-10 -4.6326484e-10 3.0246874e-07 3.9987287e-09 -2.0472246e-08 -4.2123794e-08
3.7269444e+00 3.1937007e-09 -3.7573668e-10 2.4393340e-12 8.3943116e-10 3.0317328e-07 3.9209764e-09 -2.0533082e-08 -4.2031814e-08
3.7305556e+00 3.3098163e-09 -3.4197722e-10 -5.6400479e-10 9.6183743e-12 3.0392696e-07 3.8515603e-09 -2.0561712e-08 -4.2132862e-08
3.7344444e+00 3.1502883e-09 -2.5301795e-10 3.1860936e-10 -8.7574633e-10 3.0460029e-07 3.8279726e-09 -2.0581014e-08 -4.2274521e-08
3.7380556e+00 3.0650740e-09 3.5285433e-11 -4.9678162e-10 -4.3187326e-10 3.0526277e-07 3.8120958e-09 -2.0655441e-08 -4.2406687e-08
3.7416667e+00 3.0500975e-09 -1.8184062e-10 -1.9024080e-10 -7.8812636e-10 3.0597166e-07 3.7660097e-09 -2.0737608e-08 -4.2528550e-08
3.7455556e+00 3.0261484e-09 -2.1318330e-10 -5.1404999e-10 -2.5640918e-10 3.0662848e-07 3.7102624e-09 -2.0806686e-08 -4.2587201e-08
3.7491667e+00 3.0367569e-09 -3.0140702e-10 -1.2359087e-10 -2.8498599e-10 3.0729111e-07 3.6382059e-09 -2.0817283e-08 -4.2716342e-08
3.7527778e+00 3.0798347e-09 -3.6372971e-10 2.5771396e-11 -9.0708207e-10 3.0794751e-07 3.5489625e-09 -2.0817305e-08 -4.2839087e-08
3.7563889e+00 2.9792083e-09 -4.6005588e-10 -2.5973055e-11 -2.2595221e-10 3.0863374e-07 3.5018817e-09 -2.0847581e-08 -4.2884757e-08
3.7602778e+00 2.9028295e-09 5.6506585e-11 -2.3353260e-10 -1.6550463e-10 3.0959225e-07 3.3973404e-09 -2.0829663e-08 -4.3009191e-08
3.7658333e+00 2.8482026e-09 -6.8375481e-10 3.4104040e-10 -5.8110048e-10 3.1020464e-07 3.3376359e-09 -2.0789757e-08 -4.3083659e-08
3.7694444e+00 2.8046511e-09 1.3263725e-10 2.7322743e-11 -1.0629779e-10 3.1081327e-07 3.3761141e-09 -2.0806814e-08 -4.3074613e-08
3.7730556e+00 2.8134361e-09 2.2254563e-10 -1.8477467e-10 1.8980417e-10 3.1142685e-07 3.3817173e-09 -2.0805795e-08 -4.3094284e-08
3.7766667e+00 2.8504365e-09 -1.7082376e-10 1.9418210e-10 -3.7138413e-10 3.1210104e-07 3.3812085e-09 -2.0738963e-08 -4.3108665e-08
3.7805556e+00 2.9282693e-09 1.6646312e-10 3.7866498e-10 2.4812010e-10 3.1273201e-07 3.4390774e-09 -2.0750991e-08 -4.3102810e-08
3.7841667e+00 2.8960769e-09 3.6771134e-10 -4.8969770e-10 -1.9407112e-10 3.1335389e-07 3.5060344e-09 -2.0792423e-08 -4.3100126e-08
3.7877778e+00 2.8443839e-09 2.5035354e-10 1.0724715e-10 2.1884656e-10 3.1396228e-07 3.5479521e-09 -2.0790628e-08 -4.3078114e-08
3.7913889e+00 2.7714732e-09 1.3657877e-10 -9.0679548e-11 -1.5659372e-11 3.1459896e-07 3.5641556e-09 -2.0752373e-08 -4.3123259e-08
3.7952778e+00 2.6858273e-09 2.3084092e-12 4.1857954e-10 -3.7129776e-10 3.1517979e-07 3.5434121e-09 -2.0660413e-08 -4.3146062e-08
3.7988889e+00 2.6757155e-09 -1.9378723e-10 4.3028236e-10 1.6080423e-10 3.1576858e-07 3.5542509e-09 -2.0586267e-08 -4.3066230e-08
3.8025000e+00 2.7592682e-09 2.9383803e-10 2.5415065e-10 5.7610851e-10 3.1642547e-07 3.5525541e-09 -2.0533255e-08 -4.2949216e-08
3.8063889e+00 2.8711759e-09 -3.0838193e-10 2.0022985e-10 4.2687150e-10 3.1705903e-07 3.5664020e-09 -2.0533286e-08 -4.2923997e-08
3.8100000e+00 2.9770502e-09 4.3620797e-10 -2.0051277e-10 -1.9408265e-10 3.1771547e-07 3.5797883e-09 -2.0590930e-08 -4.2930744e-08
3.8136111e+00 3.0824460e-09 -3.1264176e-10 -3.3158550e-10 1.3180011e-10 3.1838882e-07 3.5250860e-09 -2.0686005e-08 -4.2895772e-08
3.8172222e+00 3.1330671e-09 -1.9230259e-10 -5.4603050e-10 1.9102293e-10 3.1950071e-07 3.4478209e-09 -2.0814516e-08 -4.2963427e-08
3.8230556e+00 3.2205625e-09 -2.4921231e-10 -1.8831758e-10 -5.7762276e-10 3.2020607e-07 3.4377113e-09 -2.0806656e-08 -4.3075660e-08
3.8266667e+00 3.2905209e-09 1.5589337e-10 2.6086985e-10 -4.5838023e-10 3.2092788e-07 3.4207934e-09 -2.0785616e-08 -4.3139841e-08
3.8302778e+00 3.3723190e-09 -3.1205871e-10 -6.6650785e-11 -1.3405991e-10 3.2166236e-07 3.4165847e-09 -2.0832714e-08 -4.3146417e-08
3.8338889e+00 3.4075150e-09 2.7320959e-10 -3.6810366e-10 7.3361946e-11 3.2240609e-07 3.4466955e-09 -2.0849893e-08 -4.3143336e-08
3.8375000e+00 3.4577072e-09 4.7358196e-12 2.0953018e-10 -4.4921749e-11 3.2322400e-07 3.4515527e-09 -2.0853183e-08 -4.3181559e-08
3.8413889e+00 3.5529197e-09 3.6897180e-11 -2.3772866e-10 -2.8270196e-10 3.2406621e-07 3.4729389e-09 -2.0943926e-08 -4.3207560e-08
3.8450000e+00 4.2213320e-09 1.6051392e-10 -5.9990340e-10 4.2685818e-11 3.2500229e-07 3.5099426e-09 -2.1035445e-08 -4.3182124e-08
3.8486111e+00 4.4193840e-09 1.8105920e-10 -2.4488750e-10 1.9211229e-10 3.2593301e-07 3.5268260e-09 -2.1073824e-08 -4.3133843e-08
3.8525000e+00 3.5582171e-09 -3.6345027e-11 -8.4071583e-11 2.2172458e-10 3.2670576e-07 3.5062775e-09 -2.1062485e-08 -4.3130638e-08
3.8561111e+00 3.5748436e-09 -1.5333288e-10 1.8873737e-10 -1.9213839e-10 3.2748880e-07 3.4410372e-09 -2.1022867e-08 -4.3098612e-08
3.8597222e+00 3.6532189e-09 -4.4888549e-10 1.7696597e-10 4.8776364e-10 3.2828111e-07 3.3438477e-09 -2.1010269e-08 -4.3178719e-08
3.8633333e+00 3.6604270e-09 -4.4824804e-10 -6.0671116e-11 -1.2272144e-09 3.2914157e-07 3.2437373e-09 -2.1035006e-08 -4.3347768e-08
3.8672222e+00 3.7149567e-09 -4.0984210e-10 -1.5136257e-10 -2.2177936e-10 3.2995765e-07 3.2200563e-09 -2.1087806e-08 -4.3360586e-08
3.8708333e+00 3.8180625e-09 1.9124879e-10 -3.3602436e-10 1.0345759e-10 3.3080471e-07 3.2341800e-09 -2.1127028e-08 -4.3373450e-08
3.8744444e+00 4.0009689e-09 -6.0876070e-11 -2.6024753e-11 -2.2219614e-10 3.3174043e-07 3.2313963e-09 -2.1123224e-08 -4.3438876e-08
3.8783333e+00 4.0194812e-09 3.7015519e-11 5.8631566e-11 -3.3859976e-10 3.3300297e-07 3.2605878e-09 -2.1180539e-08 -4.3513233e-08
3.8836111e+00 3.9544812e-09 1.4735174e-10 -4.2061922e-10 -1.3102663e-10 3.3391712e-07 3.2699338e-09 -2.1180545e-08 -4.3623073e-08
3.8875000e+00 3.8810323e-09 -6.7243045e-11 4.2056759e-10 -8.1045937e-10 3.3475012e-07 3.2587180e-09 -2.1048103e-08 -4.3641804e-08
3.8911111e+00 3.8082550e-09 -3.6287253e-11 8.0197420e-10 6.3756316e-10 3.3556370e-07 3.2677669e-09 -2.0923186e-08 -4.3416960e-08
3.8947222e+00 3.7016742e-09 1.1981523e-10 3.5110400e-10 1.4379138e-09 3.3641521e-07 3.3268156e-09 -2.0871006e-08 -4.3292034e-08
3.8986111e+00 3.5969776e-09 3.8631735e-10 9.6149417e-11 -3.6711225e-10 3.3718782e-07 3.3734586e-09 -2.0851329e-08 -4.3256441e-08
3.9022222e+00 3.5348776e-09 4.4232871e-11 8.5490707e-11 6.9565980e-10 3.3794766e-07 3.4171414e-09 -2.0895707e-08 -4.3176115e-08
3.9058333e+00 3.4790162e-09 3.5899328e-10 -4.9513907e-10 4.5811160e-11 3.3869807e-07 3.4420781e-09 -2.0884434e-08 -4.3134099e-08
3.9094444e+00 3.4477714e-09 -1.2880813e-10 5.9920165e-10 3.4202954e-10 3.3950628e-07 3.3747254e-09 -2.0821781e-08 -4.3054362e-08
3.9133333e+00 3.4797385e-09 -4.4850051e-10 -6.2177460e-11 3.4142858e-10 3.4026221e-07 3.3134145e-09 -2.0782865e-08 -4.3057101e-08
3.9169444e+00 3.4981329e-09 -1.1744631e-10 4.2140599e-10 -3.6671195e-10 3.4102137e-07 3.2576154e-09 -2.0779550e-08 -4.3130265e-08
3.9205556e+00 3.5095163e-09 -3.9762231e-10 -3.9081018e-10 -3.0864864e-10 3.4184023e-07 3.2109261e-09 -2.0897654e-08 -4.3202221e-08
3.9244444e+00 3.5092361e-09 -2.5723499e-12 -6.2151297e-10 -3.0811848e-10 3.4259825e-07 3.1724951e-09 -2.0908383e-08 -4.3281812e-08
3.9280556e+00 3.4879284e-09 -3.5217508e-10 5.2247747e-10 -4.2656214e-10 3.4335236e-07 3.1571198e-09 -2.0802073e-08 -4.3281320e-08
3.9316667e+00 3.4730571e-09 2.1024873e-10 4.5885148e-10 4.3110494e-10 3.4410644e-07 3.1568806e-09 -2.0699850e-08 -4.3264733e-08
3.9352778e+00 3.4876609e-09 -2.1245652e-10 4.8474274e-10 -2.7799507e-10 3.4526556e-07 3.0733016e-09 -2.0587086e-08 -4.3362542e-08
3.9408333e+00 3.4670761e-09 -2.8901741e-10 1.9184107e-10 -3.0886167e-10 3.4601403e-07 3.0636190e-09 -2.0564639e-08 -4.3413326e-08
3.9444444e+00 3.4418264e-09 1.9964018e-10 1.5358233e-11 -1.5991554e-10 3.4681389e-07 3.0586348e-09 -2.0540374e-08 -4.3512463e-08
3.9483333e+00 3.4141178e-09 -2.4236224e-10 1.9262621e-10 -6.8982749e-10 3.4755136e-07 3.0082649e-09 -2.0518183e-08 -4.3610810e-08
3.9519444e+00 3.3933033e-09 -2.2259100e-10 1.2214139e-11 -2.1799495e-10 3.4828236e-07 2.9814876e-09 -2.0510698e-08 -4.3639010e-08
3.9555556e+00 3.3544534e-09 -2.4583842e-11 5.6885632e-11 -4.2308205e-11 3.4906394e-07 2.9429076e-09 -2.0464373e-08 -4.3717807e-08
3.9594444e+00 3.3447679e-09 -3.0610189e-10 3.4018497e-10 -6.3309123e-10 3.4979905e-07 2.8770089e-09 -2.0422598e-08 -4.3781209e-08
3.9630556e+00 3.4408579e-09 -3.0219382e-10 4.5425971e-11 4.7839030e-11 3.5054644e-07 2.8284494e-09 -2.0471518e-08 -4.3764487e-08
3.9666667e+00 3.4581776e-09 -1.4604788e-10 -4.9698963e-10 1.0651753e-10 3.5129520e-07 2.8237462e-09 -2.0465607e-08 -4.3763827e-08
3.9702778e+00 3.4534543e-09 1.0263400e-10 5.5154888e-10 -1.0042393e-10 3.5210341e-07 2.8042607e-09 -2.0434147e-08 -4.3780233e-08
3.9741667e+00 3.4740343e-09 -2.6965237e-10 -2.8189584e-10 -4.0199147e-11 3.5285547e-07 2.7495614e-09 -2.0434666e-08 -4.3795367e-08
3.9777778e+00 3.4680139e-09 -2.3526502e-10 2.7711236e-10 -9.9497147e-11 3.5360455e-07 2.7196746e-09 -2.0388790e-08 -4.3765718e-08
3.9813889e+00 3.4465632e-09 -4.0612973e-11 1.4635664e-10 3.7318022e-10 3.5440277e-07 2.7195520e-09 -2.0355066e-08 -4.3688835e-08
3.9852778e+00 3.3953653e-09 3.9562406e-11 1.4270754e-10 2.8581477e-10 3.5513848e-07 2.7106266e-09 -2.0313575e-08 -4.3767870e-08
3.9888889e+00 3.3958220e-09 -1.2195066e-10 2.4028371e-10 -1.0153691e-09 3.5587575e-07 2.6522906e-09 -2.0269049e-08 -4.3757156e-08
3.9925000e+00 3.4097534e-09 -4.1653537e-10 1.7072775e-10 1.1142647e-09 3.5661450e-07 2.5896105e-09 -2.0272616e-08 -4.3698609e-08
3.9961111e+00 3.4094511e-09 -1.6205011e-10 -2.0365852e-10 -5.7383287e-10 3.5775225e-07 2.5624357e-09 -2.0331650e-08 -4.3795722e-08
4.0016667e+00 3.4170563e-09 -9.9895343e-13 -1.5054491e-10 -8.8434332e-12 3.5849409e-07 2.5712863e-09 -2.0317229e-08 -4.3765955e-08
4.0052778e+00 3.4307140e-09 8.2696317e-11 2.8366165e-10 2.8361546e-10 3.5929501e-07 2.5231997e-09 -2.0246876e-08 -4.3772114e-08
4.0091667e+00 3.4342534e-09 -4.9486645e-10 3.1936594e-10 -3.3640939e-10 3.6003276e-07 2.4371205e-09 -2.0239760e-08 -4.3822524e-08
4.0127778e+00 3.3757937e-09 -2.9971110e-10 -2.5368456e-10 -1.2891325e-10 3.6076324e-07 2.3837141e-09 -2.0199283e-08 -4.3882384e-08
4.0163889e+00 3.3670918e-09 -1.9327074e-10 6.2731999e-10 -4.2363499e-10 3.6155287e-07 2.3640199e-09 -2.0092471e-08 -4.3936433e-08
4.0202778e+00 3.4012006e-09 2.4462733e-11 2.8821250e-10 -3.9646472e-11 3.6230032e-07 2.3783765e-09 -2.0033909e-08 -4.3967513e-08
4.0238889e+00 3.4982664e-09 1.0806017e-10 2.5235738e-10 -2.4724184e-10 3.6306585e-07 2.4105758e-09 -1.9992294e-08 -4.4036842e-08
4.0275000e+00 3.5681865e-09 1.8916447e-10 1.3178695e-10 -3.9272128e-10 3.6384515e-07 2.4195803e-09 -1.9968249e-08 -4.4166783e-08
4.0311111e+00 3.6253785e-09 -1.0604633e-10 9.0168921e-11 -8.0673021e-10 3.6469929e-07 2.3545916e-09 -1.9958702e-08 -4.4282689e-08
4.0350000e+00 3.6957876e-09 -4.5099998e-10 -8.3414921e-12 -1.8675482e-10 3.6551558e-07 2.2803606e-09 -1.9971595e-08 -4.4294343e-08
4.0386111e+00 3.8392200e-09 -2.3420897e-10 -1.1066883e-10 7.9182965e-11 3.6636606e-07 2.2765585e-09 -2.0014635e-08 -4.4293325e-08
4.0422222e+00 4.0113934e-09 1.9911279e-10 -2.8662269e-10 -6.9786848e-11 3.6724527e-07 2.2952584e-09 -2.0049431e-08 -4.4301848e-08
4.0458333e+00 4.1043857e-09 -2.6498944e-11 -3.4570198e-11 -8.8837412e-12 3.6814000e-07 2.3128475e-09 -2.0042483e-08 -4.4310271e-08
4.0494444e+00 4.1545965e-09 1.8886024e-10 9.8699978e-11 -6.8868142e-11 3.6911200e-07 2.3289259e-09 -1.9993621e-08 -4.4353907e-08
4.0533333e+00 4.1768413e-09 -5.1045192e-11 3.2012270e-10 -3.0515332e-10 3.7051211e-07 2.3298639e-09 -1.9878144e-08 -4.4475277e-08
4.0588889e+00 4.2238069e-09 5.6672785e-11 3.7273876e-10 -4.2306835e-10 3.7143524e-07 2.3490389e-09 -1.9839327e-08 -4.4534809e-08
4.0625000e+00 4.2974172e-09 1.2032787e-10 -1.4431384e-11 -1.2645755e-10 3.7237139e-07 2.3979787e-09 -1.9866074e-08 -4.4562020e-08
4.0661111e+00 4.3439609e-09 3.3142378e-10 -2.3246183e-10 -1.2472215e-10 3.7331573e-07 2.3847355e-09 -1.9866676e-08 -4.4525184e-08
4.0697222e+00 4.3730139e-09 -4.5366842e-10 2.2690408e-10 4.6474449e-10 3.7434409e-07 2.3123184e-09 -1.9829599e-08 -4.4475365e-08
4.0736111e+00 4.4415673e-09 -1.6704980e-10 9.0898962e-11 -3.7726442e-11 3.7530912e-07 2.3302732e-09 -1.9848387e-08 -4.4528305e-08
4.0772222e+00 4.4663475e-09 3.3278692e-10 -2.6432824e-10 -4.5094891e-10 3.7627651e-07 2.3371498e-09 -1.9901867e-08 -4.4597319e-08
4.0808333e+00 4.4634227e-09 -2.6931094e-10 -2.2933734e-10 -1.8610005e-10 3.7724292e-07 2.2887984e-09 -1.9900957e-08 -4.4605610e-08
4.0844444e+00 4.4573178e-09 -1.7700940e-10 2.3774377e-10 1.0956964e-10 3.7828581e-07 2.2720630e-09 -1.9912477e-08 -4.4655857e-08
4.0883333e+00 4.4817264e-09 3.3563290e-11 -3.3648538e-10 -5.4025762e-10 3.7926164e-07 2.2403888e-09 -1.9966990e-08 -4.4715243e-08
4.0919444e+00 4.5258982e-09 -3.2594128e-10 -1.6671505e-10 -7.9265053e-12 3.8024122e-07 2.2161848e-09 -2.0012147e-08 -4.4643101e-08
4.0955556e+00 4.5164334e-09 1.0252031e-10 -2.5011822e-10 6.7385787e-10 3.8129443e-07 2.1573210e-09 -2.0020591e-08 -4.4654819e-08
4.0994444e+00 4.5110775e-09 -6.0706732e-10 1.7774332e-10 -7.7430181e-10 3.8227122e-07 2.0718608e-09 -2.0004442e-08 -4.4665916e-08
4.1030556e+00 4.5054294e-09 -1.8179592e-10 -2.8681594e-11 6.7187101e-10 3.8323707e-07 2.0969566e-09 -1.9972776e-08 -4.4603416e-08
4.1066667e+00 4.4100575e-09 4.1344911e-10 3.2098931e-10 -9.4947815e-11 3.8418135e-07 2.1198756e-09 -1.9908907e-08 -4.4640084e-08
4.1102778e+00 4.3064189e-09 -2.0188954e-10 2.6856540e-10 -2.4352447e-10 3.8566029e-07 2.0766468e-09 -1.9920211e-08 -4.4678862e-08
4.1161111e+00 4.1446725e-09 -4.5132131e-11 -3.3315592e-10 2.1935788e-11 3.8655012e-07 2.0948993e-09 -1.9939416e-08 -4.4728317e-08
4.1197222e+00 4.0691174e-09 2.1361730e-10 1.5587489e-10 -4.7844426e-10 3.8743311e-07 2.0939217e-09 -1.9886867e-08 -4.4841653e-08
4.1233333e+00 4.0815870e-09 -2.2264157e-10 3.2919129e-10 -5.6773845e-10 3.8831780e-07 2.0964720e-09 -1.9831377e-08 -4.4980592e-08
4.1269444e+00 4.0847838e-09 2.4618319e-10 1.8302241e-10 -7.1477307e-10 3.8920222e-07 2.0935836e-09 -1.9778675e-08 -4.4975292e-08
4.1305556e+00 4.0790344e-09 -2.7284585e-10 3.0346407e-10 7.6369532e-10 3.9015185e-07 2.0617924e-09 -1.9730590e-08 -4.4841975e-08
4.1344444e+00 4.0607049e-09 3.4997030e-13 1.0868744e-10 3.7902292e-10 3.9102529e-07 2.0730939e-09 -1.9755892e-08 -4.4817577e-08
4.1380556e+00 4.0017761e-09 1.0397168e-10 -3.4223642e-10 -1.5380963e-10 3.9188161e-07 2.0805300e-09 -1.9751966e-08 -4.4876261e-08
4.1416667e+00 3.9027408e-09 -3.5330759e-11 3.7847463e-10 -3.8788772e-10 3.9279609e-07 2.0578952e-09 -1.9749271e-08 -4.4939359e-08
4.1455556e+00 3.9356190e-09 -1.5868156e-10 -3.5537752e-10 -1.5295677e-10 3.9364934e-07 2.0316757e-09 -1.9785259e-08 -4.4982179e-08
4.1491667e+00 3.9406036e-09 -8.3345300e-11 2.3183451e-11 -2.4230093e-10 3.9450063e-07 2.0077054e-09 -1.9802462e-08 -4.5079616e-08
4.1527778e+00 3.9174710e-09 -1.3791825e-10 -1.8198105e-10 -6.5711595e-10 3.9534632e-07 1.9797194e-09 -1.9870595e-08 -4.5160932e-08
4.1563889e+00 3.8888340e-09 -1.2041438e-10 -4.4693789e-10 -9.3497985e-11 3.9624983e-07 1.9295533e-09 -1.9935722e-08 -4.5155234e-08
4.1602778e+00 3.8555194e-09 -3.0958075e-10 -1.1129607e-10 1.4234315e-10 3.9708158e-07 1.9130014e-09 -2.0017443e-08 -4.5143651e-08
4.1638889e+00 3.8222082e-09 1.5679345e-10 -6.4304785e-10 -3.5423871e-11 3.9790892e-07 1.9756587e-09 -2.0043273e-08 -4.5164128e-08
4.1675000e+00 3.8147988e-09 4.2158216e-10 4.0460942e-10 -1.5359877e-10 3.9879737e-07 2.0461227e-09 -1.9995232e-08 -4.5227361e-08
4.1713889e+00 3.8004551e-09 1.8239465e-10 7.1770117e-12 -3.8839471e-10 4.0005841e-07 2.0317839e-09 -2.0008182e-08 -4.5381593e-08
4.1769444e+00 3.7658178e-09 -2.6842736e-10 -8.4880648e-11 -5.3699632e-10 4.0087152e-07 2.0092944e-09 -1.9986945e-08 -4.5436928e-08
4.1805556e+00 3.7397737e-09 6.0831685e-11 2.8092005e-10 2.6205852e-11 4.0167873e-07 2.0404051e-09 -1.9863331e-08 -4.5457005e-08
4.1841667e+00 3.7113833e-09 2.2634441e-10 8.6013078e-10 -2.1153383e-10 4.0248413e-07 2.1015823e-09 -1.9738323e-08 -4.5464194e-08
4.1877778e+00 3.7230473e-09 3.3836823e-10 2.9378594e-10 1.4517675e-10 4.0329775e-07 2.1382066e-09 -1.9633988e-08 -4.5403879e-08
4.1913889e+00 3.7873196e-09 -2.9780925e-13 6.6930585e-10 4.1157841e-10 4.0417477e-07 2.1452120e-09 -1.9530002e-08 -4.5414754e-08
4.1952778e+00 3.7300484e-09 6.0343709e-11 2.2200810e-10 -5.0478934e-10 4.0497859e-07 2.1263164e-09 -1.9470352e-08 -4.5450439e-08
4.1988889e+00 3.6898092e-09 -2.3476438e-10 3.2860329e-10 1.7538868e-10 4.0577734e-07 2.1105569e-09 -1.9388668e-08 -4.5335696e-08
4.2025000e+00 3.6832748e-09 8.9292022e-11 4.2540727e-10 8.8377589e-10 4.0657287e-07 2.1456872e-09 -1.9297495e-08 -4.5227479e-08
4.2061111e+00 3.6600600e-09 2.3498801e-10 4.1618569e-10 1.1514790e-10 4.0742453e-07 2.1518395e-09 -1.9266367e-08 -4.5217804e-08
4.2100000e+00 3.6399052e-09 -1.8225443e-10 -1.4937503e-10 -3.2221372e-11 4.0821219e-07 2.1497223e-09 -1.9256227e-08 -4.5173558e-08
4.2136111e+00 3.6308103e-09 1.6271126e-10 2.4297326e-10 4.4064515e-10 4.0899932e-07 2.1691512e-09 -1.9250642e-08 -4.5148502e-08
4.2172222e+00 3.6349292e-09 1.6632284e-11 -1.9141709e-10 -2.0935797e-10 4.0984268e-07 2.2026386e-09 -1.9210772e-08 -4.5179986e-08
4.2211111e+00 3.5939194e-09 2.7040267e-10 5.3316296e-10 -6.0506224e-11 4.1061019e-07 2.1810468e-09 -1.9138684e-08 -4.5247736e-08
4.2247222e+00 3.4907820e-09 -4.6971142e-10 1.3226320e-10 -5.6487284e-10 4.1136524e-07 2.1164027e-09 -1.9125000e-08 -4.5267534e-08
4.2283333e+00 3.4789184e-09 -1.2700363e-10 -5.9495921e-12 3.8211998e-10 4.1252416e-07 2.0216374e-09 -1.9094445e-08 -4.5155087e-08
4.2338889e+00 3.4745804e-09 -4.4158788e-10 1.8927638e-10 2.9256197e-10 4.1328001e-07 1.9914174e-09 -1.9121325e-08 -4.5091535e-08
4.2375000e+00 3.5024726e-09 1.6263394e-10 -4.3739229e-10 2.9407213e-10 4.1410800e-07 2.0175554e-09 -1.9143825e-08 -4.4992267e-08
4.2413889e+00 3.5946230e-09 6.1405745e-11 2.4452894e-10 5.5679823e-10 4.1489605e-07 2.0123960e-09 -1.9102259e-08 -4.4874571e-08
4.2450000e+00 3.6797136e-09 -1.0903106e-10 1.3916469e-10 5.2962222e-10 4.1570150e-07 2.0036059e-09 -1.9089129e-08 -4.4804713e-08
4.2486111e+00 3.7551848e-09 2.7891456e-11 -1.7969838e-11 1.1522194e-10 4.1652143e-07 2.0582202e-09 -1.9169549e-08 -4.4779641e-08
4.2522222e+00 3.8133938e-09 4.7624097e-10 -7.2436826e-10 1.1621335e-10 4.1743094e-07 2.0813697e-09 -1.9209056e-08 -4.4752505e-08
4.2561111e+00 3.9823681e-09 -2.7781647e-10 3.8573779e-10 1.1638029e-10 4.1831490e-07 2.0658396e-09 -1.9179694e-08 -4.4762692e-08
4.2597222e+00 4.1772880e-09 1.3446168e-10 -1.1470370e-10 -2.1041292e-10 4.1924460e-07 2.0477006e-09 -1.9121567e-08 -4.4776198e-08
4.2633333e+00 4.4045922e-09 -3.0189870e-10 6.5126002e-10 8.5744891e-11 4.2021060e-07 2.0178404e-09 -1.9008036e-08 -4.4834283e-08
4.2669444e+00 4.5123555e-09 2.6265763e-11 3.9671978e-10 -6.2192039e-10 4.2127266e-07 2.0229923e-09 -1.8943007e-08 -4.4920742e-08
4.2708333e+00 4.5909888e-09 1.7893342e-11 1.6066781e-10 -1.1915408e-10 4.2227350e-07 2.0392623e-09 -1.8938024e-08 -4.4953139e-08
4.2744444e+00 4.6474847e-09 1.3229108e-10 -1.1466614e-10 -1.7989518e-10 4.2328276e-07 2.0314268e-09 -1.8950916e-08 -4.4988790e-08
4.2780556e+00 4.6688302e-09 -2.0461867e-10 -4.3410077e-12 -1.4918858e-10 4.2429521e-07 1.9885886e-09 -1.8929355e-08 -4.4992119e-08
4.2816667e+00 4.6768445e-09 -1.9081046e-10 2.0336501e-10 1.1845621e-10 4.2538570e-07 1.9666766e-09 -1.8855789e-08 -4.5019714e-08
4.2855556e+00 4.6701667e-09 2.9934047e-12 4.2720343e-10 -3.5498716e-10 4.2639767e-07 1.9356496e-09 -1.8803163e-08 -4.5071169e-08
4.2891667e+00 4.6710921e-09 -2.8939689e-10 5.8572843e-11 -1.1997646e-10 4.2796413e-07 1.8527834e-09 -1.8789312e-08 -4.5140610e-08
4.2947222e+00 4.7276716e-09 -2.0779997e-10 2.4535886e-11 -2.9666812e-10 4.2899365e-07 1.8548103e-09 -1.8745281e-08 -4.5112028e-08
4.2983333e+00 4.7756379e-09 2.2650957e-10 3.8190518e-10 5.6049731e-10 4.3002829e-07 1.8888577e-09 -1.8671095e-08 -4.5118554e-08
4.3019444e+00 4.7748912e-09 8.7774171e-11 3.0288123e-10 -6.2073840e-10 4.3107219e-07 1.8924829e-09 -1.8626980e-08 -4.5243435e-08
4.3055556e+00 4.8611201e-09 -5.4311177e-11 1.0433766e-10 -5.3201172e-10 4.3221966e-07 1.8866339e-09 -1.8592751e-08 -4.5381374e-08
4.3094444e+00 4.9742999e-09 4.1775884e-12 1.8905423e-10 -6.5031820e-10 4.3330529e-07 1.8707847e-09 -1.8541166e-08 -4.5506241e-08
4.3130556e+00 5.0469342e-09 -1.5047844e-10 2.8711653e-10 -5.0230545e-10 4.3439659e-07 1.8185867e-09 -1.8493646e-08 -4.5458004e-08
4.3166667e+00 5.0266174e-09 -3.3134896e-10 1.5152454e-10 9.4757897e-10 4.3548101e-07 1.7942403e-09 -1.8444677e-08 -4.5425765e-08
4.3202778e+00 4.9833271e-09 1.0661306e-10 3.0049630e-10 -6.4999107e-10 4.3664295e-07 1.8313188e-09 -1.8420271e-08 -4.5605089e-08
4.3241667e+00 4.9762114e-09 2.1120267e-10 -9.1299190e-11 -8.8707761e-10 4.3771720e-07 1.8561880e-09 -1.8467436e-08 -4.5742689e-08
4.3277778e+00 4.9399507e-09 1.8358989e-11 -3.4406782e-10 -3.8307511e-10 4.3878087e-07 1.8738376e-09 -1.8446852e-08 -4.5764903e-08
4.3313889e+00 4.8785202e-09 1.4456082e-10 5.3407004e-10 1.7802865e-10 4.3990417e-07 1.8210164e-09 -1.8431157e-08 -4.5768495e-08
4.3352778e+00 4.7497504e-09 -5.9731400e-10 -3.9953736e-10 -2.0882348e-10 4.4092455e-07 1.7603217e-09 -1.8460635e-08 -4.5784526e-08
4.3388889e+00 4.6691140e-09 3.7054907e-11 1.2743406e-10 6.0852818e-11 4.4192984e-07 1.7655706e-09 -1.8436340e-08 -4.5797163e-08
4.3425000e+00 4.6104863e-09 1.1396665e-11 9.6826120e-11 -1.7750792e-10 4.4300241e-07 1.7393698e-09 -1.8432316e-08 -4.5769268e-08
4.3463889e+00 4.5830486e-09 -2.3597496e-10 -6.2335808e-11 4.1660844e-10 4.4452302e-07 1.6696019e-09 -1.8365080e-08 -4.5600908e-08
4.3519444e+00 4.5406169e-09 -1.8263256e-10 4.6575022e-10 5.9355027e-10 4.4550425e-07 1.6148902e-09 -1.8282886e-08 -4.5575102e-08
4.3555556e+00 4.5168801e-09 -3.2239852e-10 2.9296247e-10 -3.5533765e-10 4.4648045e-07 1.5650434e-09 -1.8326138e-08 -4.5597491e-08
4.3591667e+00 4.4941249e-09 -1.3772611e-10 -6.9220466e-10 1.4867502e-10 4.4745150e-07 1.5925675e-09 -1.8399517e-08 -4.5587632e-08
4.3627778e+00 4.4694168e-09 3.9179544e-10 1.4858659e-11 -5.7674257e-11 4.4848661e-07 1.6462020e-09 -1.8449180e-08 -4.5584034e-08
4.3666667e+00 4.4030117e-09 6.7928631e-11 -4.4054039e-10 8.8511150e-11 4.4943311e-07 1.6613365e-09 -1.8538038e-08 -4.5593467e-08
4.3702778e+00 4.3338699e-09 7.1774176e-11 -3.7969088e-10 -1.7557903e-10 4.5036850e-07 1.6706552e-09 -1.8607411e-08 -4.5551682e-08
4.3738889e+00 4.3005203e-09 1.4244849e-11 -2.6067596e-10 5.6128878e-10 4.5130070e-07 1.6611999e-09 -1.8675666e-08 -4.5506660e-08
4.3775000e+00 4.3044288e-09 -1.0152467e-10 -3.6937114e-10 -1.4570613e-10 4.5230644e-07 1.6366508e-09 -1.8716903e-08 -4.5481943e-08
4.3813889e+00 4.3162006e-09 -1.0889662e-10 1.5910965e-11 3.5756475e-10 4.5323739e-07 1.6094715e-09 -1.8758383e-08 -4.5468755e-08
4.3850000e+00 4.2771172e-09 -1.4198859e-10 -3.9880377e-10 -2.3582299e-10 4.5416166e-07 1.6037354e-09 -1.8740543e-08 -4.5548559e-08
4.3886111e+00 4.2546609e-09 8.9039456e-11 5.6348635e-10 -5.0083002e-10 4.5515259e-07 1.6087802e-09 -1.8691007e-08 -4.5582738e-08
4.3925000e+00 4.2389732e-09 -4.5798308e-11 -1.3889248e-10 2.0786671e-10 4.5606924e-07 1.6456260e-09 -1.8749324e-08 -4.5534253e-08
4.3961111e+00 4.2224409e-09 3.8591353e-10 -3.9941777e-10 2.3968815e-10 4.5698061e-07 1.7076831e-09 -1.8725880e-08 -4.5469664e-08
4.3997222e+00 4.1902162e-09 1.8692136e-10 6.1581806e-10 3.5651695e-10 4.5795306e-07 1.7327464e-09 -1.8618932e-08 -4.5465718e-08
4.4036111e+00 4.1450764e-09 2.7907096e-11 3.0087833e-10 -3.2269436e-10 4.5925464e-07 1.8168871e-09 -1.8551313e-08 -4.5455244e-08
4.4088889e+00 4.0754332e-09 5.0350746e-10 1.2619130e-10 3.8884672e-10 4.6020224e-07 1.8939724e-09 -1.8492011e-08 -4.5395692e-08
4.4127778e+00 4.0468148e-09 1.5722416e-10 3.8211613e-10 1.2159686e-10 4.6107653e-07 1.9071056e-09 -1.8369646e-08 -4.5375831e-08
4.4163889e+00 4.0235920e-09 -3.5994904e-11 7.4739889e-10 6.1736133e-11 4.6194597e-07 1.8473931e-09 -1.8258999e-08 -4.5298394e-08
4.4200000e+00 4.0019648e-09 -5.1519710e-10 2.7396023e-10 6.5306476e-10 4.6287697e-07 1.7832795e-09 -1.8198361e-08 -4.5256232e-08
4.4238889e+00 3.9780502e-09 -3.4347385e-11 2.4579293e-10 -2.9167616e-10 4.6374067e-07 1.7791620e-09 -1.8193715e-08 -4.5326103e-08
4.4275000e+00 3.9946122e-09 -3.6606466e-12 -2.0290405e-10 -3.5328304e-10 4.6460827e-07 1.7431569e-09 -1.8171082e-08 -4.5299812e-08
4.4311111e+00 4.0139740e-09 -3.2869382e-10 4.1181955e-10 5.9596366e-10 4.6546776e-07 1.6861588e-09 -1.8073587e-08 -4.5199873e-08
4.4347222e+00 3.9198066e-09 -1.9744261e-10 4.8814165e-10 3.2655535e-10 4.6637611e-07 1.6674905e-09 -1.8005894e-08 -4.5082013e-08
4.4386111e+00 3.8660384e-09 3.7428753e-11 9.2083251e-11 6.8366994e-10 4.6721190e-07 1.7013354e-09 -1.7913926e-08 -4.4991557e-08
4.4422222e+00 3.8488882e-09 2.7498558e-10 7.5684974e-10 1.5130708e-10 4.6804804e-07 1.6991025e-09 -1.7756022e-08 -4.4949336e-08
4.4458333e+00 3.8693329e-09 -2.9559706e-10 7.0072256e-10 2.3842425e-10 4.6895750e-07 1.6954845e-09 -1.7682499e-08 -4.4931427e-08
4.4497222e+00 3.9260634e-09 2.6458517e-10 -7.0521483e-11 -8.4914702e-11 4.6981567e-07 1.6704784e-09 -1.7648280e-08 -4.4918068e-08
4.4533333e+00 3.9955008e-09 -4.9541061e-10 3.8638972e-10 2.0822604e-10 4.7068660e-07 1.6094533e-09 -1.7618407e-08 -4.4827917e-08
4.4569444e+00 4.0438316e-09 -6.7897735e-11 -1.1064188e-10 6.2393376e-10 4.7156804e-07 1.5743022e-09 -1.7615548e-08 -4.4827219e-08
4.4605556e+00 4.0925269e-09 -2.5657433e-10 1.3703811e-10 -6.1748864e-10 4.7294778e-07 1.5094191e-09 -1.7511828e-08 -4.4914627e-08
4.4661111e+00 4.1859211e-09 -1.3272425e-10 4.8527680e-10 9.3043336e-11 4.7387208e-07 1.5251626e-09 -1.7441635e-08 -4.4878602e-08
4.4697222e+00 4.3461010e-09 2.7804914e-10 1.6265930e-10 2.3949209e-10 4.7509357e-07 1.5505558e-09 -1.7466770e-08 -4.4850260e-08
4.4736111e+00 6.1238271e-09 -6.0393509e-11 -3.7810273e-10 3.4398647e-12 4.7641852e-07 1.4759809e-09 -1.7442141e-08 -4.4794775e-08
4.4772222e+00 6.1064992e-09 -6.2798987e-10 6.0544960e-10 5.0872943e-10 4.7762088e-07 1.4087141e-09 -1.7411571e-08 -4.4758460e-08
4.4808333e+00 4.9921742e-09 7.0654257e-12 -3.2326585e-10 -1.7351393e-10 4.7870806e-07 1.4008091e-09 -1.7407212e-08 -4.4815104e-08
4.4844444e+00 5.0433697e-09 -8.0034735e-11 3.6350662e-10 -3.4934980e-10 4.7988964e-07 1.3588418e-09 -1.7373066e-08 -4.4876190e-08
4.4883333e+00 5.0843978e-09 -2.7968461e-10 -7.0827270e-11 -1.7424422e-10 4.8099367e-07 1.3687905e-09 -1.7344322e-08 -4.4836759e-08
4.4919444e+00 5.1066799e-09 3.7151893e-10 3.3615227e-10 5.3821937e-10 4.8209256e-07 1.4406782e-09 -1.7287109e-08 -4.4720229e-08
4.4955556e+00 5.0368905e-09 2.9205990e-10 1.9196809e-10 5.3744380e-10 4.8326880e-07 1.4455014e-09 -1.7286432e-08 -4.4604874e-08
4.4994444e+00 5.0451955e-09 -2.5071885e-10 -1.8616206e-10 4.5131423e-10 4.8436973e-07 1.4390282e-09 -1.7262680e-08 -4.4516885e-08
4.5030556e+00 5.1171913e-09 1.9096653e-10 4.0541330e-10 3.6088897e-10 4.8548691e-07 1.4352522e-09 -1.7287465e-08 -4.4486777e-08
4.5066667e+00 5.1953009e-09 -2.2582152e-10 -6.3419971e-10 -8.2971440e-11 4.8662543e-07 1.4065638e-09 -1.7336228e-08 -4.4539787e-08
4.5102778e+00 5.3140737e-09 -3.8994882e-11 1.8408186e-10 -4.0634644e-10 4.8788257e-07 1.4292416e-09 -1.7305657e-08 -4.4520821e-08
4.5141667e+00 5.4614338e-09 2.3337636e-10 7.7950239e-11 5.6890616e-10 4.8903672e-07 1.4435411e-09 -1.7302810e-08 -4.4452180e-08
4.5177778e+00 5.1922194e-09 -1.0138145e-10 -5.1665496e-11 6.4708543e-11 4.9015698e-07 1.4573762e-09 -1.7271416e-08 -4.4537448e-08
4.5213889e+00 5.1486915e-09 2.2909004e-10 3.4145705e-10 -8.5179771e-10 4.9190159e-07 1.4566963e-09 -1.7236074e-08 -4.4677990e-08
4.5269444e+00 5.3189890e-09 -2.3316942e-10 -1.2940489e-10 8.5425804e-12 4.9314156e-07 1.4740224e-09 -1.7225941e-08 -4.4596746e-08
4.5308333e+00 5.3092545e-09 3.8167886e-10 2.1625583e-10 6.8783368e-10 4.9428981e-07 1.5457548e-09 -1.7197904e-08 -4.4399889e-08
4.5344444e+00 5.2900413e-09 2.8046650e-10 4.2550505e-11 1.1293087e-09 4.9542562e-07 1.5948986e-09 -1.7143068e-08 -4.4196742e-08
4.5380556e+00 5.1942892e-09 1.7316890e-10 4.6362861e-10 7.4589245e-10 4.9653282e-07 1.6331702e-09 -1.7096912e-08 -4.4095790e-08
4.5416667e+00 5.0260416e-09 1.8010671e-10 -3.7579034e-11 1.8597472e-10 4.9769114e-07 1.6681195e-09 -1.7108976e-08 -4.4093986e-08
4.5455556e+00 4.9024331e-09 1.1945906e-10 -6.5826711e-11 -1.7051069e-10 4.9874618e-07 1.6775429e-09 -1.7144535e-08 -4.4066749e-08
4.5491667e+00 4.8363617e-09 -3.2474098e-11 -2.6240477e-10 4.2193031e-10 4.9979176e-07 1.6909373e-09 -1.7141745e-08 -4.4026517e-08
4.5527778e+00 4.8152076e-09 1.5611469e-10 2.8815835e-10 -5.0555480e-11 5.0091050e-07 1.7121574e-09 -1.7060030e-08 -4.4069519e-08
4.5566667e+00 4.7740055e-09 2.5772534e-11 4.1225032e-10 -3.1803891e-10 5.0194147e-07 1.7130806e-09 -1.6992732e-08 -4.4122300e-08
4.5602778e+00 4.7426042e-09 -1.7251481e-11 2.0896378e-10 -1.6916754e-10 5.0296638e-07 1.7261029e-09 -1.6941960e-08 -4.4091570e-08
4.5638889e+00 4.7180724e-09 1.3745757e-10 2.5970614e-10 4.5282948e-10 5.0398494e-07 1.6884228e-09 -1.6865716e-08 -4.4003169e-08
4.5675000e+00 4.6840247e-09 -4.8527348e-10 4.4408363e-10 3.6317846e-10 5.0507397e-07 1.6003634e-09 -1.6794785e-08 -4.3946081e-08
4.5713889e+00 4.6505561e-09 -2.6952216e-10 1.6389393e-10 1.2614519e-10 5.0607861e-07 1.5218926e-09 -1.6722941e-08 -4.4002077e-08
4.5750000e+00 4.6229942e-09 -4.5482367e-10 4.9928540e-10 -6.4303198e-10 5.0708872e-07 1.4823062e-09 -1.6653393e-08 -4.4138024e-08
4.5786111e+00 4.7011668e-09 8.9411120e-11 1.4269412e-10 -6.1185481e-10 5.0865805e-07 1.4111056e-09 -1.6664077e-08 -4.4317583e-08
4.5841667e+00 4.7147718e-09 -5.1661469e-10 -2.0679894e-10 -4.6550185e-10 5.0967640e-07 1.3546836e-09 -1.6670554e-08 -4.4338283e-08
4.5877778e+00 4.6854493e-09 -4.2037357e-12 1.4700799e-10 2.7442615e-10 5.1076654e-07 1.3588860e-09 -1.6601900e-08 -4.4318913e-08
4.5916667e+00 4.6585339e-09 4.0224007e-11 4.4146142e-10 -1.0840110e-10 5.1177133e-07 1.3301674e-09 -1.6564912e-08 -4.4336041e-08
4.5952778e+00 4.6164700e-09 -3.0531824e-10 -1.0003519e-10 -4.9701556e-11 5.1276718e-07 1.2932668e-09 -1.6524452e-08 -4.4337283e-08
4.5988889e+00 4.5759797e-09 -3.5303263e-11 4.7350576e-10 3.8237092e-11 5.1375453e-07 1.2375054e-09 -1.6412474e-08 -4.4312923e-08
4.6025000e+00 4.5380601e-09 -4.7941671e-10 5.6013674e-10 1.8662794e-10 5.1481510e-07 1.1323450e-09 -1.6337409e-08 -4.4414235e-08
4.6063889e+00 4.5525185e-09 -4.2195911e-10 8.3284271e-11 -1.0550225e-09 5.1580043e-07 1.0558074e-09 -1.6275424e-08 -4.4485857e-08
4.6100000e+00 4.5428854e-09 -2.8454141e-10 4.8887939e-10 3.9389531e-10 5.1677973e-07 1.0099083e-09 -1.6173798e-08 -4.4480657e-08
4.6136111e+00 4.4967565e-09 -1.3914237e-10 4.4920636e-10 -3.4588845e-10 5.1775377e-07 9.4624054e-10 -1.6112969e-08 -4.4498024e-08
4.6172222e+00 4.4943758e-09 -4.4856036e-10 1.1229210e-10 1.8557444e-10 5.1880003e-07 8.4951965e-10 -1.6114711e-08 -4.4513212e-08
4.6211111e+00 4.4735752e-09 -3.8047561e-10 -1.2721977e-10 -3.1576130e-10 5.1976375e-07 7.9762103e-10 -1.6089781e-08 -4.4536833e-08
4.6247222e+00 4.4223347e-09 -9.8588595e-11 3.5734250e-10 9.7725944e-11 5.2071760e-07 7.8595507e-10 -1.6009782e-08 -4.4470827e-08
4.6283333e+00 4.3824108e-09 -9.0972167e-12 3.8111227e-10 5.1155841e-10 5.2166645e-07 7.2078225e-10 -1.5993766e-08 -4.4411168e-08
4.6319444e+00 4.3762212e-09 -5.9249800e-10 -2.3327250e-10 3.9142822e-11 5.2269402e-07 6.4985029e-10 -1.6000677e-08 -4.4467614e-08
4.6358333e+00 4.4314993e-09 -1.5490443e-11 1.7402977e-10 -5.2296662e-10 5.2409130e-07 6.4177594e-10 -1.5982978e-08 -4.4567788e-08
4.6411111e+00 4.3934393e-09 -3.5505470e-11 -6.2246592e-11 -1.0971273e-10 5.2511217e-07 5.8654757e-10 -1.5963536e-08 -4.4579511e-08
4.6450000e+00 4.3568589e-09 -4.3788068e-10 2.2889122e-10 9.2342573e-12 5.2605581e-07 5.3357833e-10 -1.5865078e-08 -4.4561323e-08
4.6486111e+00 4.3536972e-09 -5.1066176e-11 6.7995275e-10 1.5865696e-10 5.2700476e-07 5.1478011e-10 -1.5765490e-08 -4.4539865e-08
4.6522222e+00 4.4058520e-09 -1.2245589e-10 2.3932347e-10 3.9413001e-11 5.2795939e-07 5.0062695e-10 -1.5708001e-08 -4.4563332e-08
4.6558333e+00 4.4061284e-09 -8.1886621e-12 2.9134435e-10 -2.5603589e-10 5.2899025e-07 5.8777750e-10 -1.5666126e-08 -4.4591986e-08
4.6597222e+00 4.4297496e-09 7.5519313e-10 6.7586435e-11 1.0430192e-11 5.2995946e-07 6.4610511e-10 -1.5635536e-08 -4.4596175e-08
4.6633333e+00 4.5168087e-09 -2.1678440e-10 2.1477848e-10 -4.9094350e-11 5.3094320e-07 6.2548730e-10 -1.5574447e-08 -4.4597055e-08
4.6669444e+00 4.5639288e-09 2.6466186e-11 3.4912643e-10 4.0969278e-11 5.3193781e-07 6.3871138e-10 -1.5467230e-08 -4.4540108e-08
4.6705556e+00 4.6170652e-09 9.5602251e-11 6.4056123e-10 4.8469910e-10 5.3302643e-07 6.3734599e-10 -1.5412817e-08 -4.4423460e-08
4.6744444e+00 4.7139506e-09 -1.0730566e-10 -1.7416337e-10 5.1513919e-10 5.3405845e-07 5.9312566e-10 -1.5468799e-08 -4.4372936e-08
4.6780556e+00 4.8123684e-09 -3.0088196e-10 -3.4258736e-10 -4.8764548e-11 5.3511139e-07 5.7877557e-10 -1.5478638e-08 -4.4316017e-08
4.6816667e+00 4.9070708e-09 1.6841959e-10 2.5175847e-10 5.7416849e-10 5.3618334e-07 6.4852417e-10 -1.5480678e-08 -4.4249329e-08
4.6852778e+00 4.9878421e-09 4.7541367e-10 -2.7058494e-10 4.1413360e-11 5.3735290e-07 6.8241602e-10 -1.5459929e-08 -4.4174226e-08
4.6891667e+00 5.0369715e-09 -1.8491223e-10 4.4843551e-10 6.0233361e-10 5.3844772e-07 6.5957564e-10 -1.5402247e-08 -4.4114144e-08
4.6927778e+00 5.0690377e-09 -2.5921985e-11 8.4012691e-11 -4.7735097e-11 5.4014685e-07 7.1330907e-10 -1.5422536e-08 -4.4149839e-08
4.6983333e+00 5.1257841e-09 3.4832250e-10 -2.0574680e-10 -1.6643560e-10 5.4126698e-07 7.5174938e-10 -1.5445405e-08 -4.4144043e-08
4.7019444e+00 5.2138674e-09 6.5111363e-12 -5.3534849e-12 2.1994165e-10 5.4240583e-07 7.4349605e-10 -1.5503784e-08 -4.4064473e-08
4.7055556e+00 5.2985804e-09 -8.2695743e-11 -5.3353019e-10 5.1455222e-10 5.4365099e-07 7.1373788e-10 -1.5572333e-08 -4.3930476e-08
4.7094444e+00 5.3742333e-09 -1.7237436e-10 -5.4028944e-11 6.3398793e-10 5.4481901e-07 6.3584190e-10 -1.5584868e-08 -4.3815591e-08
4.7130556e+00 5.4074309e-09 -5.4666547e-10 -6.1683797e-11 4.2649016e-10 5.4599209e-07 5.6521162e-10 -1.5594893e-08 -4.3755306e-08
4.7166667e+00 5.4210301e-09 -1.0530632e-10 -3.0850038e-11 1.2998391e-10 5.4716832e-07 5.6263747e-10 -1.5590013e-08 -4.3893647e-08
4.7202778e+00 5.4364471e-09 8.1544932e-11 7.5897172e-11 -1.4069699e-09 5.4844282e-07 5.4692332e-10 -1.5528907e-08 -4.4084046e-08
4.7241667e+00 5.4878365e-09 -2.1623762e-10 4.4786779e-10 -2.2502567e-10 5.4963533e-07 5.4151580e-10 -1.5498192e-08 -4.4132569e-08
4.7277778e+00 5.5200028e-09 1.6632208e-10 -1.6435004e-10 -2.2287799e-10 5.5083346e-07 5.1078312e-10 -1.5446584e-08 -4.4110476e-08
4.7313889e+00 5.5396621e-09 -4.5000840e-10 6.4073881e-10 4.2681235e-10 5.5212507e-07 4.1300917e-10 -1.5394106e-08 -4.3983278e-08
4.7352778e+00 5.5312241e-09 -3.8805371e-10 -1.9092869e-10 6.6345928e-10 5.5332167e-07 3.5656033e-10 -1.5353896e-08 -4.3983621e-08
4.7388889e+00 5.5143817e-09 -1.3301250e-10 5.6209458e-10 -6.6663113e-10 5.5451195e-07 3.0269041e-10 -1.5300910e-08 -4.4019029e-08
4.7425000e+00 5.4728131e-09 -3.6424835e-10 -7.2993748e-11 3.3978829e-10 5.5568430e-07 2.3693946e-10 -1.5263231e-08 -4.4031979e-08
4.7461111e+00 5.3488298e-09 -2.4268348e-10 4.2079974e-10 -4.5932469e-10 5.5691673e-07 2.0018068e-10 -1.5221539e-08 -4.4056430e-08
4.7500000e+00 5.2148909e-09 -7.2391902e-11 -6.3442601e-11 2.4974375e-10 5.5854814e-07 1.2208231e-10 -1.5252234e-08 -4.4042774e-08
4.7552778e+00 5.0887622e-09 -4.2086105e-10 -1.3041563e-10 -1.6349188e-10 5.5973103e-07 3.8603208e-11 -1.5259557e-08 -4.4046516e-08
4.7591667e+00 5.0503107e-09 -2.9467384e-10 6.7646663e-11 1.3141855e-10 5.6082384e-07 -3.8504910e-12 -1.5242849e-08 -4.4075536e-08
4.7627778e+00 5.0370869e-09 -9.7206463e-11 8.6578171e-11 -3.9929634e-10 5.6191180e-07 3.5408990e-11 -1.5199162e-08 -4.4165391e-08
4.7663889e+00 5.0056307e-09 4.5960167e-10 3.1668806e-10 -4.3014029e-10 5.6307459e-07 7.7882886e-11 -1.5183211e-08 -4.4196598e-08
4.7702778e+00 4.9611562e-09 -9.5539561e-11 -1.7996940e-10 1.6265077e-10 5.6414464e-07 8.4335026e-11 -1.5230359e-08 -4.4161406e-08
4.7738889e+00 4.9162735e-09 1.5509772e-10 -2.5523559e-10 1.6219669e-10 5.6520819e-07 1.3633934e-10 -1.5277349e-08 -4.4158406e-08
4.7775000e+00 4.9010627e-09 3.2494244e-10 -1.7852361e-10 -1.3450300e-10 5.6626949e-07 1.5862783e-10 -1.5258649e-08 -4.4254765e-08
4.7811111e+00 4.8955762e-09 -1.1920261e-10 3.5114432e-10 -7.5496423e-10 5.6740706e-07 1.3143871e-10 -1.5269886e-08 -4.4223990e-08
4.7850000e+00 4.8549785e-09 -1.1384709e-10 -4.4746389e-10 1.0187555e-09 5.6845509e-07 4.0115053e-11 -1.5263348e-08 -4.4153627e-08
4.7886111e+00 4.8191457e-09 -7.2914055e-10 5.0781718e-10 -3.6925762e-10 5.6949521e-07 -3.9266139e-11 -1.5203111e-08 -4.4137658e-08
4.7922222e+00 4.7819873e-09 -3.6089262e-12 4.8208801e-11 5.1667130e-10 5.7060448e-07 -3.9722239e-11 -1.5219494e-08 -4.4106752e-08
4.7961111e+00 4.7260506e-09 -3.0050281e-13 -1.8862908e-10 -2.5176607e-10 5.7162495e-07 -4.5131499e-11 -1.5256870e-08 -4.4209337e-08
4.7997222e+00 4.6936669e-09 -4.9631124e-11 -1.5637989e-10 -6.9517269e-10 5.7263987e-07 -8.4923508e-11 -1.5266550e-08 -4.4263848e-08
4.8033333e+00 4.6748419e-09 -3.1767973e-10 6.7021592e-11 1.9199756e-10 5.7365352e-07 -1.2607880e-10 -1.5240689e-08 -4.4238053e-08
4.8069444e+00 4.6819539e-09 -6.2215255e-11 1.7169453e-10 4.6109919e-11 5.7528170e-07 -2.1593944e-10 -1.5259419e-08 -4.4206511e-08
4.8127778e+00 4.6218901e-09 -4.5127420e-10 -2.7871989e-10 1.3412874e-10 5.7627681e-07 -2.3751956e-10 -1.5263584e-08 -4.4225446e-08
4.8163889e+00 4.5638030e-09 2.5207308e-10 2.4026742e-10 -3.0891771e-10 5.7726017e-07 -2.0736198e-10 -1.5258471e-08 -4.4289470e-08
4.8200000e+00 4.5133805e-09 2.6304543e-11 -1.9306820e-10 -2.8207012e-10 5.7824017e-07 -1.8900918e-10 -1.5233517e-08 -4.4340703e-08
4.8236111e+00 4.5326962e-09 1.4310599e-10 4.2341831e-10 -1.9084763e-10 5.7921986e-07 -1.7544941e-10 -1.5172925e-08 -4.4350152e-08
4.8272222e+00 4.5106011e-09 -1.7938905e-11 1.3589172e-10 1.0362641e-10 5.8026652e-07 -1.7804216e-10 -1.5141009e-08 -4.4373982e-08
4.8311111e+00 4.4608266e-09 -4.2846589e-12 1.3767165e-10 -3.0788313e-10 5.8123129e-07 -2.1299011e-10 -1.5058006e-08 -4.4424764e-08
4.8347222e+00 4.4447135e-09 -3.1831181e-10 6.2850974e-10 -1.6087770e-10 5.8219345e-07 -2.6924178e-10 -1.4932256e-08 -4.4395573e-08
4.8383333e+00 4.4367949e-09 -2.0093441e-10 5.3226010e-10 4.3033112e-10 5.8315464e-07 -2.9195186e-10 -1.4891821e-08 -4.4359918e-08
4.8419444e+00 4.4357284e-09 -8.6970540e-12 -1.5901908e-10 -1.0120676e-10 5.8419218e-07 -3.5662849e-10 -1.4887470e-08 -4.4332025e-08
4.8458333e+00 4.4574487e-09 -5.4567429e-10 1.9631747e-10 3.4029215e-10 5.8515529e-07 -4.7173886e-10 -1.4828857e-08 -4.4277269e-08
4.8494444e+00 4.4327578e-09 -5.1688296e-10 3.4472897e-10 1.6514722e-10 5.8611018e-07 -5.7235094e-10 -1.4809405e-08 -4.4270365e-08
4.8530556e+00 4.3816077e-09 -4.1184399e-10 -1.6517429e-10 -1.0141531e-10 5.8706173e-07 -6.2584704e-10 -1.4792931e-08 -4.4128975e-08
4.8566667e+00 4.4020039e-09 -8.1966153e-11 3.1723835e-10 1.4065518e-09 5.8808744e-07 -6.7100697e-10 -1.4731110e-08 -4.3993892e-08
4.8605556e+00 4.3897575e-09 -3.0511880e-10 2.1265351e-10 -2.4870129e-10 5.8903497e-07 -7.4179043e-10 -1.4656172e-08 -4.4038335e-08
4.8641667e+00 4.3566347e-09 -3.4826699e-10 4.7908966e-10 -1.6153851e-10 5.8998279e-07 -8.2228801e-10 -1.4561448e-08 -4.4063525e-08
4.8677778e+00 4.3924713e-09 -3.9478768e-10 3.9528386e-10 -7.0985956e-11 5.9145982e-07 -8.4894558e-10 -1.4451075e-08 -4.4171064e-08
4.8733333e+00 4.4697152e-09 2.3484231e-10 2.6695354e-10 -5.7424957e-10 5.9250936e-07 -8.3397443e-10 -1.4424237e-08 -4.4256696e-08
4.8772222e+00 4.5264133e-09 -1.0651814e-10 -3.6917246e-11 -1.5973850e-10 5.9349562e-07 -8.8070306e-10 -1.4414821e-08 -4.4256083e-08
4.8808333e+00 4.5774715e-09 -3.2482306e-10 1.2383564e-10 1.6539736e-10 5.9449617e-07 -8.9204064e-10 -1.4407655e-08 -4.4229867e-08
4.8844444e+00 4.6583561e-09 2.2016845e-10 -5.7687081e-11 7.6598463e-11 5.9551411e-07 -9.2084912e-10 -1.4402825e-08 -4.4303030e-08
4.8880556e+00 4.7380050e-09 -4.8609288e-10 1.0227626e-10 -7.5195021e-10 5.9654918e-07 -1.0003009e-09 -1.4407715e-08 -4.4363327e-08
4.8916667e+00 4.8165018e-09 -2.4730783e-10 -1.4741671e-10 1.9536876e-10 5.9770544e-07 -1.0434254e-09 -1.4377295e-08 -4.4358961e-08
4.8955556e+00 5.0943402e-09 -1.2233128e-10 4.0815545e-10 -1.5794785e-10 5.9883144e-07 -1.1120776e-09 -1.4292850e-08 -4.4140259e-08
4.8991667e+00 5.2994405e-09 -5.1138114e-10 3.7133648e-10 2.1767293e-09 6.0008556e-07 -1.1487217e-09 -1.4228653e-08 -4.3935972e-08
4.9030556e+00 5.4502199e-09 1.9728850e-10 1.7892470e-10 -4.2569335e-10 6.0125701e-07 -1.1172242e-09 -1.4147530e-08 -4.4008934e-08
4.9066667e+00 5.3631339e-09 9.3457945e-11 5.6990986e-10 -2.4780332e-10 6.0241396e-07 -1.1456491e-09 -1.4014579e-08 -4.4043308e-08
4.9102778e+00 5.3164115e-09 -3.5584184e-10 6.5733022e-10 -6.9493714e-11 6.0356486e-07 -1.1595482e-09 -1.3965832e-08 -4.4004007e-08
4.9138889e+00 5.3072849e-09 2.2754274e-10 -2.0735851e-10 4.3226767e-10 6.0472482e-07 -1.1346841e-09 -1.3951569e-08 -4.3865439e-08
4.9175000e+00 5.4000374e-09 1.9717790e-12 3.3900952e-10 8.4682782e-10 6.0599489e-07 -1.1446866e-09 -1.3903020e-08 -4.3771411e-08
4.9213889e+00 5.4862986e-09 -8.7707232e-11 7.7130520e-11 -4.0871501e-11 6.0719054e-07 -1.1983043e-09 -1.3861590e-08 -4.3712825e-08
4.9250000e+00 5.5504162e-09 -4.0722506e-10 3.0529771e-10 5.8166436e-10 6.0909571e-07 -1.2847053e-09 -1.3694035e-08 -4.3666864e-08
4.9305556e+00 5.8806159e-09 -1.1118106e-10 7.0003406e-10 -3.0589984e-10 6.1037700e-07 -1.3256686e-09 -1.3560650e-08 -4.3720384e-08
4.9341667e+00 5.9467121e-09 -2.6694183e-10 5.3121330e-10 -1.8813057e-10 6.1166155e-07 -1.3673729e-09 -1.3459209e-08 -4.3725777e-08
4.9377778e+00 5.9106886e-09 -1.1802104e-10 4.0516396e-10 1.3835091e-10 6.1292472e-07 -1.3805723e-09 -1.3365535e-08 -4.3711598e-08
4.9413889e+00 5.7492626e-09 -3.8192306e-12 4.5951248e-10 -7.4753441e-12 6.1425954e-07 -1.3424252e-09 -1.3229615e-08 -4.3702936e-08
4.9452778e+00 5.6921231e-09 3.3079420e-10 7.0551954e-10 8.1721963e-11 6.1549183e-07 -1.2774361e-09 -1.3121268e-08 -4.3611581e-08
4.9488889e+00 5.6828733e-09 2.6910555e-10 2.9461122e-10 7.6155959e-10 6.1672666e-07 -1.2176274e-09 -1.3128243e-08 -4.3392316e-08
4.9525000e+00 5.7154819e-09 2.8297453e-10 -3.5899920e-10 1.2624242e-09 6.1796328e-07 -1.2073992e-09 -1.3170744e-08 -4.3243563e-08
4.9561111e+00 5.6995395e-09 -1.8855997e-10 -3.3318374e-11 1.1068169e-10 6.1928143e-07 -1.1938865e-09 -1.3137442e-08 -4.3169630e-08
4.9600000e+00 5.5988455e-09 3.0438308e-10 3.1876485e-10 5.2302531e-10 6.2047310e-07 -1.1810020e-09 -1.3026632e-08 -4.3085047e-08
4.9636111e+00 5.4011767e-09 -1.8545000e-10 7.0409968e-10 2.5774333e-10 6.2163592e-07 -1.2020421e-09 -1.2881878e-08 -4.3051775e-08
4.9672222e+00 5.3325502e-09 -8.7660534e-12 6.3209006e-10 4.9380867e-11 6.2287112e-07 -1.2299602e-09 -1.2777441e-08 -4.2912428e-08
4.9711111e+00 5.2549251e-09 -2.3053203e-10 2.6308339e-10 1.1450234e-09 6.2399918e-07 -1.2528093e-09 -1.2750885e-08 -4.2651464e-08
4.9747222e+00 5.1579203e-09 1.9617627e-11 -1.7951961e-11 1.2638741e-09 6.2511373e-07 -1.2880386e-09 -1.2694860e-08 -4.2438584e-08
4.9783333e+00 5.1301966e-09 -3.4481101e-10 5.3510817e-10 7.0117233e-10 6.2630834e-07 -1.2811005e-09 -1.2599261e-08 -4.2316155e-08
4.9822222e+00 5.1093093e-09 4.0428049e-10 2.8430645e-10 3.4822063e-10 6.2792078e-07 -1.2061683e-09 -1.2487493e-08 -4.2220078e-08
4.9875000e+00 5.0745319e-09 6.8974983e-11 4.2159756e-10 2.5858227e-10 6.2909970e-07 -1.2295957e-09 -1.2407512e-08 -4.2166699e-08
4.9913889e+00 5.0304860e-09 -2.6978114e-10 2.6395621e-10 1.9895162e-10 6.3018520e-07 -1.2525712e-09 -1.2426118e-08 -4.2040257e-08
4.9950000e+00 4.9895677e-09 5.7700377e-11 -4.3570815e-10 9.6820708e-10 6.3126321e-07 -1.2703380e-09 -1.2493180e-08 -4.1961878e-08
4.9986111e+00 4.9612791e-09 -2.2170220e-10 -1.8332222e-10 -2.4471541e-10 6.3233747e-07 -1.2539092e-09 -1.2527094e-08 -4.1947500e-08
5.0022222e+00 4.9549750e-09 3.7335257e-10 -1.2973462e-10 3.7743675e-10 6.3349293e-07 -1.2205694e-09 -1.2485185e-08 -4.1852578e-08
5.0061111e+00 4.9489755e-09 -8.7582470e-11 4.8895569e-10 4.3618606e-10 6.3456384e-07 -1.2211170e-09 -1.2444392e-08 -4.1777228e-08
5.0097222e+00 4.9363212e-09 8.2528020e-11 -1.1239851e-10 2.5934807e-10 6.3563064e-07 -1.1974997e-09 -1.2437104e-08 -4.1833146e-08
5.0133333e+00 4.9111005e-09 1.3547792e-10 1.7967258e-10 -7.7551114e-10 6.3677630e-07 -1.1617769e-09 -1.2350579e-08 -4.1841590e-08
5.0172222e+00 4.9088108e-09 1.7071711e-10 5.6196435e-10 7.0313358e-10 6.3783846e-07 -1.0818673e-09 -1.2241423e-08 -4.1824028e-08
5.0208333e+00 4.8957608e-09 5.6691025e-10 4.4562885e-10 -5.4102603e-10 6.3889491e-07 -9.9740923e-10 -1.2126281e-08 -4.1886600e-08
5.0244444e+00 4.8560138e-09 2.1270230e-10 6.1722409e-10 -3.6557564e-11 6.3994497e-07 -9.2177448e-10 -1.2039282e-08 -4.1884957e-08
5.0280556e+00 4.8369366e-09 4.8546462e-10 1.8584400e-10 5.1719057e-11 6.4107210e-07 -8.5330299e-10 -1.2010442e-08 -4.1796991e-08
5.0319444e+00 4.8241095e-09 1.0143415e-10 6.1352833e-11 7.0227605e-10 6.4211663e-07 -8.4493928e-10 -1.2028371e-08 -4.1648027e-08
5.0355556e+00 4.8177197e-09 -2.4230679e-11 -2.2684622e-10 6.7277392e-10 6.4315789e-07 -8.2831496e-10 -1.2024247e-08 -4.1457246e-08
5.0391667e+00 4.7939244e-09 1.7768590e-10 2.6491351e-10 1.0882854e-09 6.4475200e-07 -7.9792167e-10 -1.1914693e-08 -4.1326224e-08
5.0447222e+00 4.7707428e-09 4.6738183e-12 3.9240775e-10 -3.0215090e-10 6.4578429e-07 -7.9806830e-10 -1.1829671e-08 -4.1340474e-08
5.0483333e+00 4.7581231e-09 -6.0272692e-12 3.9241414e-10 1.7061053e-10 6.4689040e-07 -7.8495495e-10 -1.1742394e-08 -4.1331637e-08
5.0522222e+00 4.7227661e-09 1.1842739e-10 3.5567490e-10 -9.4868742e-11 6.4791257e-07 -8.0244254e-10 -1.1656460e-08 -4.1285046e-08
5.0558333e+00 4.7126792e-09 -2.7985132e-10 4.3755973e-10 5.2494610e-10 6.4893157e-07 -8.0867820e-10 -1.1641936e-08 -4.1229009e-08
5.0594444e+00 4.6934683e-09 2.2229132e-10 -3.0349479e-10 -7.6851780e-12 6.4994270e-07 -7.6109006e-10 -1.1634011e-08 -4.1304304e-08
5.0630556e+00 4.6400492e-09 2.1698385e-10 3.7664880e-10 -6.8734373e-10 6.5102235e-07 -7.2882174e-10 -1.1589681e-08 -4.1333468e-08
5.0669444e+00 4.6140749e-09 5.9601866e-11 3.3281910e-12 4.3736308e-10 6.5202103e-07 -7.2982604e-10 -1.1549643e-08 -4.1273880e-08
5.0705556e+00 4.6045403e-09 -6.8872366e-11 3.6625007e-10 1.1268148e-10 6.5301918e-07 -7.6223008e-10 -1.1498159e-08 -4.1188680e-08
5.0741667e+00 4.6091413e-09 -2.3024179e-10 1.0898377e-10 6.7377602e-10 6.5409298e-07 -7.7040982e-10 -1.1451299e-08 -4.1183141e-08
5.0780556e+00 4.5948613e-09 1.6012971e-10 2.9267774e-10 -6.2629131e-10 6.5509042e-07 -7.7823659e-10 -1.1401431e-08 -4.1254856e-08
5.0816667e+00 4.6122683e-09 -2.3237677e-10 1.6763729e-10 -3.5699490e-11 6.5610125e-07 -7.9855325e-10 -1.1395720e-08 -4.1304160e-08
5.0852778e+00 4.7184274e-09 4.4838329e-11 -1.1491874e-10 -4.1941215e-10 6.5713960e-07 -8.0471917e-10 -1.1426244e-08 -4.1372740e-08
5.0888889e+00 4.8663379e-09 -1.0175452e-10 -1.6684119e-10 -2.1363872e-10 6.5829113e-07 -8.8552497e-10 -1.1402821e-08 -4.1277499e-08
5.0927778e+00 5.0039499e-09 -5.9086641e-10 3.6761271e-10 1.0299924e-09 6.5937912e-07 -1.0059376e-09 -1.1432832e-08 -4.1198689e-08
5.0963889e+00 5.0390270e-09 -5.2063501e-10 -6.4464226e-10 -3.0251176e-10 6.6047994e-07 -1.1029260e-09 -1.1499673e-08 -4.1289707e-08
5.1000000e+00 5.1224181e-09 -3.7464233e-10 2.7653013e-11 -5.3765785e-10 6.6220626e-07 -1.2855682e-09 -1.1511655e-08 -4.1360564e-08
5.1055556e+00 5.2354722e-09 -7.2121108e-10 -9.9546819e-11 1.1251469e-10 6.6334654e-07 -1.3339680e-09 -1.1552688e-08 -4.1313802e-08
5.1091667e+00 5.2902180e-09 2.7444339e-10 -2.7921754e-10 3.1913801e-10 6.6450210e-07 -1.3327061e-09 -1.1522921e-08 -4.1388557e-08
5.1127778e+00 5.3764857e-09 -2.6279477e-10 5.5398455e-10 -1.0091871e-09 6.6576362e-07 -1.3902617e-09 -1.1394198e-08 -4.1441448e-08
5.1166667e+00 5.4365294e-09 -2.3053896e-10 5.4935764e-10 5.5583813e-10 6.6694615e-07 -1.4745301e-09 -1.1311428e-08 -4.1388176e-08
5.1202778e+00 5.4791094e-09 -5.4732340e-10 2.1467076e-10 -6.4097296e-11 6.6813793e-07 -1.5287833e-09 -1.1255947e-08 -4.1315491e-08
5.1238889e+00 5.5219858e-09 4.6524526e-11 2.9747023e-10 7.3503614e-10 6.6942986e-07 -1.5430225e-09 -1.1278082e-08 -4.1243934e-08
5.1277778e+00 5.5516670e-09 -1.6857497e-10 -4.8720216e-10 -1.2169212e-10 6.7063550e-07 -1.5733670e-09 -1.1281437e-08 -4.1151685e-08
5.1313889e+00 5.5773060e-09 -1.1152747e-10 4.5623345e-10 9.7322399e-10 6.7184859e-07 -1.5901482e-09 -1.1154375e-08 -4.1030615e-08
5.1350000e+00 5.6204554e-09 -4.3375595e-11 7.1664249e-10 1.4434281e-10 6.7307275e-07 -1.5622745e-09 -1.1029985e-08 -4.1002339e-08
5.1386111e+00 5.6795522e-09 3.0067074e-10 4.3157899e-10 1.1666624e-10 6.7440515e-07 -1.4713868e-09 -1.0968970e-08 -4.1009967e-08
5.1425000e+00 5.7410226e-09 4.7836709e-10 9.1402823e-11 -1.8204333e-10 6.7565095e-07 -1.4369376e-09 -1.0986483e-08 -4.1001264e-08
5.1461111e+00 5.7585849e-09 -1.6037486e-10 -2.5305699e-10 2.6237441e-10 6.7690960e-07 -1.4626678e-09 -1.0910471e-08 -4.0905890e-08
5.1497222e+00 5.8597862e-09 -7.7134725e-11 9.5470441e-10 6.1799771e-10 6.7829565e-07 -1.4780437e-09 -1.0750080e-08 -4.0741073e-08
5.1536111e+00 6.0205971e-09 -5.4658254e-11 4.2007227e-10 7.9472555e-10 6.7961968e-07 -1.5208635e-09 -1.0750236e-08 -4.0700316e-08
5.1572222e+00 6.2012508e-09 -3.4060171e-10 -4.2150971e-10 -4.1850842e-10 6.8171381e-07 -1.6616232e-09 -1.0790290e-08 -4.0736103e-08
5.1627778e+00 6.3635504e-09 -5.0395662e-10 1.8118320e-10 2.0378196e-10 6.8308832e-07 -1.7037436e-09 -1.0767991e-08 -4.0781641e-08
5.1663889e+00 6.3241632e-09 1.1515327e-10 2.4657434e-11 -6.2412437e-10 6.8444638e-07 -1.7308167e-09 -1.0785065e-08 -4.0791909e-08
5.1700000e+00 6.2118036e-09 -3.6505967e-10 -1.8226551e-10 5.2934193e-10 6.8587148e-07 -1.8460653e-09 -1.0791304e-08 -4.0761521e-08
5.1738889e+00 6.0033169e-09 -6.2278515e-10 1.2879173e-10 -2.6888063e-10 6.8715190e-07 -1.9724559e-09 -1.0767306e-08 -4.0807088e-08
5.1775000e+00 5.8160151e-09 -5.4389690e-10 9.2727024e-11 -1.5173480e-10 6.8839432e-07 -2.0292512e-09 -1.0757426e-08 -4.0875226e-08
5.1811111e+00 5.6524262e-09 1.9633038e-11 -1.5296641e-12 -4.7722633e-10 6.8961550e-07 -2.0082459e-09 -1.0767999e-08 -4.0872584e-08
5.1847222e+00 5.6200215e-09 1.7426122e-10 -9.6065664e-11 5.0160908e-10 6.9092472e-07 -2.0000195e-09 -1.0812886e-08 -4.0786821e-08
5.1886111e+00 5.6018725e-09 -1.0374868e-10 -2.8867709e-10 2.3350714e-10 6.9213722e-07 -2.0048480e-09 -1.0812438e-08 -4.0713764e-08
5.1922222e+00 5.5904109e-09 5.9177256e-11 2.9280496e-10 4.4086374e-10 6.9334457e-07 -1.9978177e-09 -1.0742436e-08 -4.0688829e-08
5.1958333e+00 5.5543664e-09 5.7184481e-12 3.5336913e-10 -2.1069684e-10 6.9454449e-07 -1.9915942e-09 -1.0672333e-08 -4.0650982e-08
5.1994444e+00 5.5218433e-09 5.1728886e-11 2.9373961e-10 5.6005535e-10 6.9582923e-07 -1.9668042e-09 -1.0622071e-08 -4.0592912e-08
5.2033333e+00 5.4901794e-09 1.6075734e-10 1.3707872e-10 -6.2317717e-11 6.9701614e-07 -1.9603931e-09 -1.0625875e-08 -4.0641623e-08
5.2069444e+00 5.4659652e-09 -1.0157850e-10 -1.7219620e-10 -3.8732140e-10 6.9819599e-07 -1.9633425e-09 -1.0615959e-08 -4.0725241e-08
5.2105556e+00 5.4248744e-09 7.4353824e-11 2.6372534e-10 -3.8453096e-10 6.9945546e-07 -1.9312373e-09 -1.0565817e-08 -4.0718467e-08
5.2144444e+00 5.3706049e-09 2.0083358e-10 1.6606274e-10 4.4258823e-10 7.0114807e-07 -1.8898698e-09 -1.0521333e-08 -4.0494096e-08
5.2197222e+00 5.3195857e-09 6.0434369e-11 1.1488887e-10 9.7449322e-10 7.0238914e-07 -1.8862414e-09 -1.0504442e-08 -4.0422064e-08
5.2236111e+00 5.3181087e-09 -2.9333129e-11 2.9892846e-11 -3.5707384e-10 7.0354043e-07 -1.8598930e-09 -1.0531808e-08 -4.0476836e-08
5.2272222e+00 5.3092498e-09 2.7254858e-10 -2.8249594e-10 -1.4851808e-10 7.0468895e-07 -1.8633531e-09 -1.0451447e-08 -4.0470531e-08
5.2308333e+00 5.2924737e-09 -3.0448752e-10 1.0242889e-09 2.0672275e-10 7.0591605e-07 -1.8564714e-09 -1.0320832e-08 -4.0453430e-08
5.2347222e+00 5.2255072e-09 3.6347350e-10 9.5265399e-11 -6.0148802e-11 7.0705009e-07 -1.7637868e-09 -1.0329744e-08 -4.0472739e-08
5.2383333e+00 5.2425231e-09 4.9207656e-10 -1.7752999e-10 -1.1808295e-10 7.0819300e-07 -1.6723489e-09 -1.0348186e-08 -4.0514409e-08
5.2419444e+00 5.3074684e-09 3.5196557e-10 7.2948485e-12 -2.6656514e-10 7.0934109e-07 -1.6429431e-09 -1.0318177e-08 -4.0536949e-08
5.2455556e+00 5.2902142e-09 -8.0527533e-11 2.6971568e-10 5.8502843e-11 7.1057312e-07 -1.6570643e-09 -1.0227715e-08 -4.0464448e-08
5.2494444e+00 5.2700601e-09 -4.0511466e-11 5.0567158e-10 5.6293347e-10 7.1171303e-07 -1.6944914e-09 -1.0142221e-08 -4.0371439e-08
5.2530556e+00 5.2521772e-09 -3.0496901e-10 2.8350180e-10 2.9561033e-10 7.1285245e-07 -1.7048852e-09 -1.0103520e-08 -4.0256212e-08
5.2566667e+00 5.2655825e-09 2.0902594e-10 7.3735389e-11 7.6802663e-10 7.1399301e-07 -1.6671627e-09 -1.0109553e-08 -4.0163482e-08
5.2602778e+00 5.2626353e-09 1.3918219e-10 -1.2942210e-10 8.7942302e-11 7.1521885e-07 -1.6678507e-09 -1.0086130e-08 -4.0087864e-08
5.2641667e+00 5.2445661e-09 -1.4507965e-10 3.3019461e-10 5.6021033e-10 7.1635548e-07 -1.6925160e-09 -1.0062836e-08 -4.0046351e-08
5.2677778e+00 5.2474353e-09 -8.2599657e-11 -1.1517796e-10 -1.7701385e-10 7.1749165e-07 -1.7471280e-09 -1.0085761e-08 -4.0011195e-08
5.2713889e+00 5.2402456e-09 -4.2151132e-10 -9.6437422e-11 5.0153581e-10 7.1922546e-07 -1.8106040e-09 -1.0063362e-08 -3.9942407e-08
5.2769444e+00 5.1626490e-09 4.0655372e-11 2.3083061e-10 -8.8806353e-11 7.2033139e-07 -1.8010535e-09 -1.0010185e-08 -3.9843116e-08
5.2805556e+00 5.0459171e-09 4.7502527e-11 2.6003792e-10 1.0053332e-09 7.2150603e-07 -1.8209188e-09 -9.9957982e-09 -3.9653247e-08
5.2844444e+00 5.0223868e-09 -2.1777652e-10 -1.3672328e-10 6.2211388e-10 7.2259728e-07 -1.8642271e-09 -1.0006641e-08 -3.9595463e-08
5.2880556e+00 5.0506916e-09 -1.8199225e-10 3.6632359e-11 -8.8722705e-11 7.2369949e-07 -1.8662621e-09 -1.0042503e-08 -3.9544096e-08
5.2916667e+00 5.1235711e-09 1.6320774e-10 -3.6765945e-10 5.6287962e-10 7.2481297e-07 -1.8565281e-09 -1.0085289e-08 -3.9482900e-08
5.2952778e+00 5.1547195e-09 -7.3354852e-11 -2.7287773e-11 2.0072236e-12 7.2601810e-07 -1.8592614e-09 -1.0123703e-08 -3.9544592e-08
5.2991667e+00 5.1749530e-09 4.9926572e-11 -3.0198060e-10 -5.3079810e-10 7.2714003e-07 -1.8425073e-09 -1.0138242e-08 -3.9444971e-08
5.3027778e+00 5.1813469e-09 1.0472619e-10 1.6777275e-10 1.4503809e-09 7.2826387e-07 -1.8227896e-09 -1.0130691e-08 -3.9306980e-08
5.3063889e+00 5.1925538e-09 7.7282954e-11 -9.8063664e-11 -1.7662052e-10 7.2948203e-07 -1.8534413e-09 -1.0133371e-08 -3.9258501e-08
5.3102778e+00 5.2488357e-09 -3.4001111e-10 7.5089742e-11 5.9215836e-10 7.3062966e-07 -1.8645204e-09 -1.0127143e-08 -3.9232509e-08
5.3138889e+00 5.3446197e-09 2.3774239e-10 -1.7601965e-11 -3.5222979e-10 7.3180249e-07 -1.8194333e-09 -1.0124531e-08 -3.9267465e-08
5.3175000e+00 5.4815146e-09 1.7844564e-10 4.1708915e-11 2.9558257e-11 7.3300459e-07 -1.8270485e-09 -1.0054806e-08 -3.9180785e-08
5.3211111e+00 5.6147783e-09 -2.4873906e-10 6.0191457e-10 7.7055950e-10 7.3433077e-07 -1.8399993e-09 -9.9480352e-09 -3.9076743e-08
5.3250000e+00 5.7525183e-09 1.3773222e-10 3.1326047e-10 1.2122974e-10 7.3558938e-07 -1.8209744e-09 -9.8794936e-09 -3.8973566e-08
5.3286111e+00 5.8654678e-09 3.7882043e-11 3.1943114e-10 8.3117677e-10 7.3686864e-07 -1.7721717e-09 -9.8129816e-09 -3.8822465e-08
5.3322222e+00 5.9430756e-09 4.1260400e-10 2.9452610e-10 5.6360056e-10 7.3885884e-07 -1.6905439e-09 -9.7259854e-09 -3.8752656e-08
5.3377778e+00 5.9980931e-09 7.7163207e-11 2.2745062e-10 -1.4474903e-10 7.4016279e-07 -1.6811650e-09 -9.6860089e-09 -3.8780903e-08
5.3413889e+00 6.0383420e-09 9.4111013e-12 1.4156357e-10 -1.1599388e-10 7.4158609e-07 -1.6377286e-09 -9.6795129e-09 -3.8807835e-08
5.3452778e+00 6.1613746e-09 3.6290069e-10 -8.5883558e-11 -1.1485097e-10 7.4293425e-07 -1.6377968e-09 -9.6838628e-09 -3.8820006e-08
5.3488889e+00 6.2832167e-09 -3.6353086e-10 4.5730148e-11 2.5019695e-12 7.4430890e-07 -1.6664483e-09 -9.6961723e-09 -3.8736112e-08
5.3525000e+00 6.4058297e-09 9.9055507e-11 -1.5935627e-10 7.7191096e-10 7.4580115e-07 -1.6431225e-09 -9.6714690e-09 -3.8711331e-08
5.3563889e+00 6.3848892e-09 1.0088066e-10 3.7109955e-10 -5.5950743e-10 7.4718991e-07 -1.6728480e-09 -9.5972830e-09 -3.8691408e-08
5.3600000e+00 6.4344619e-09 -3.7527018e-10 3.1369374e-10 7.4341911e-10 7.4860051e-07 -1.7057971e-09 -9.6252322e-09 -3.8632868e-08
5.3636111e+00 6.5864352e-09 7.1124153e-11 -5.7168633e-10 -2.0305401e-10 7.5002274e-07 -1.7018130e-09 -9.6844120e-09 -3.8577604e-08
5.3672222e+00 6.5418680e-09 -3.4347208e-11 2.5411472e-11 7.1318721e-10 7.5143472e-07 -1.7219667e-09 -9.6877635e-09 -3.8471115e-08
5.3708333e+00 6.4917949e-09 -1.5168697e-10 -5.6348272e-11 2.6978086e-10 7.5294630e-07 -1.7700282e-09 -9.6174927e-09 -3.8501370e-08
5.3747222e+00 6.4646280e-09 -2.6026853e-10 6.5866890e-10 -5.2910772e-10 7.5434640e-07 -1.8076523e-09 -9.5112446e-09 -3.8548799e-08
5.3783333e+00 6.4593747e-09 -8.7031071e-11 3.2208302e-10 9.1304222e-11 7.5574807e-07 -1.7577294e-09 -9.5158278e-09 -3.8531946e-08
5.3819444e+00 6.4790951e-09 5.4785772e-10 -3.6438946e-10 6.4257772e-11 7.5726726e-07 -1.7012497e-09 -9.5656323e-09 -3.8613654e-08
5.3858333e+00 6.5425427e-09 -6.3745563e-11 -6.2506692e-11 -7.6460574e-10 7.5867629e-07 -1.6911352e-09 -9.5422203e-09 -3.8734465e-08
5.3894444e+00 6.4638941e-09 1.5711031e-10 2.7861754e-10 -3.5058030e-10 7.6079805e-07 -1.7042338e-09 -9.5145452e-09 -3.8807107e-08
5.3950000e+00 6.2666322e-09 -2.3570210e-10 -1.1256688e-10 -8.5268994e-11 7.6214347e-07 -1.6937359e-09 -9.4594160e-09 -3.8879993e-08
5.3986111e+00 6.1526562e-09 3.3260574e-10 6.2145216e-10 -5.8752192e-10 7.6347141e-07 -1.6560962e-09 -9.3355203e-09 -3.8956053e-08
5.4022222e+00 6.1052133e-09 1.4837869e-11 5.2219989e-10 -1.1457032e-10 7.6488969e-07 -1.6103034e-09 -9.2713889e-09 -3.8937875e-08
5.4061111e+00 6.0514795e-09 3.7767156e-10 2.7497817e-11 2.7038022e-10 7.6619540e-07 -1.5787489e-09 -9.2400769e-09 -3.8850553e-08
5.4097222e+00 6.0012205e-09 -8.6399693e-11 2.6153641e-10 5.3566965e-10 7.6749023e-07 -1.5797145e-09 -9.2388080e-09 -3.8766376e-08
5.4133333e+00 5.9511206e-09 7.7486469e-11 -2.4982331e-10 2.4134972e-10 7.6887584e-07 -1.5717817e-09 -9.2620494e-09 -3.8830801e-08
5.4172222e+00 5.9254799e-09 -9.4904265e-12 5.0610799e-11 -7.9356661e-10 7.7015804e-07 -1.5829297e-09 -9.2475224e-09 -3.8881173e-08
5.4208333e+00 5.9102256e-09 -9.3414439e-11 8.3484465e-11 3.2859128e-10 7.7143761e-07 -1.5742386e-09 -9.2407060e-09 -3.8809863e-08
5.4244444e+00 5.9012214e-09 1.7363959e-10 -2.0563633e-11 3.2965377e-10 7.7271497e-07 -1.5460886e-09 -9.1835600e-09 -3.8831158e-08
5.4280556e+00 5.8898304e-09 8.6206582e-11 5.4806519e-10 -5.2621749e-10 7.7408463e-07 -1.5471071e-09 -9.0856114e-09 -3.8874720e-08
5.4319444e+00 5.8500745e-09 -9.4936371e-11 2.9149375e-10 1.5282891e-10 7.7534296e-07 -1.5759438e-09 -9.0509552e-09 -3.9011454e-08
5.4355556e+00 5.7652703e-09 -1.7124877e-10 2.8409627e-11 -1.4149891e-09 7.7658782e-07 -1.6405017e-09 -9.0558534e-09 -3.9109783e-08
5.4391667e+00 5.7257325e-09 -4.2466957e-10 -7.3623822e-11 5.0733129e-10 7.7782656e-07 -1.7751086e-09 -9.0116666e-09 -3.9035149e-08
5.4427778e+00 5.7087613e-09 -8.1785648e-10 4.8150209e-10 1.8159768e-10 7.7916053e-07 -1.9000172e-09 -8.9686611e-09 -3.9071905e-08
5.4466667e+00 5.7252820e-09 -2.5278792e-10 -1.1288379e-10 -4.9664507e-10 7.8096136e-07 -1.8838415e-09 -8.9871723e-09 -3.9163842e-08
5.4519444e+00 5.6483960e-09 3.5495039e-10 -4.0287474e-12 -8.4012721e-11 7.8227632e-07 -1.7915298e-09 -8.9922900e-09 -3.9252507e-08
5.4558333e+00 5.6227123e-09 4.3629276e-10 -3.9837698e-11 -6.7597195e-10 7.8349373e-07 -1.7472147e-09 -9.0296282e-09 -3.9353903e-08
5.4594444e+00 5.6149365e-09 -2.7230635e-11 -3.0482196e-10 -2.5998645e-10 7.8471076e-07 -1.7976617e-09 -9.0353891e-09 -3.9323802e-08
5.4630556e+00 5.6191477e-09 -4.3843377e-10 2.5164450e-10 5.3784377e-10 7.8602221e-07 -1.8640886e-09 -8.9685041e-09 -3.9267247e-08
5.4669444e+00 5.6218209e-09 -1.3093943e-10 3.2165525e-10 -5.3088097e-11 7.8723973e-07 -1.9037918e-09 -8.8660183e-09 -3.9320301e-08
5.4705556e+00 5.6168515e-09 -2.3555170e-10 6.2436671e-10 -4.3664692e-10 7.8845436e-07 -1.9742867e-09 -8.8418563e-09 -3.9389426e-08
5.4741667e+00 5.5951546e-09 -4.1517009e-10 -4.0133217e-10 -2.0142438e-10 7.8966359e-07 -2.0071284e-09 -8.8681369e-09 -3.9445763e-08
5.4777778e+00 5.5669542e-09 1.1201574e-10 1.5874200e-10 -3.1860740e-10 7.9095894e-07 -2.0043546e-09 -8.7644392e-09 -3.9506510e-08
5.4816667e+00 5.5360625e-09 -8.8239968e-11 7.3009451e-10 -2.0208216e-10 7.9215579e-07 -1.9738499e-09 -8.6603144e-09 -3.9572525e-08
5.4852778e+00 5.5117238e-09 3.6982144e-10 2.3105834e-10 -4.0729425e-10 7.9334813e-07 -1.9508197e-09 -8.5362960e-09 -3.9587074e-08
5.4888889e+00 5.4944989e-09 -1.5723532e-10 9.1372648e-10 2.7300333e-10 7.9462706e-07 -1.9464227e-09 -8.4706466e-09 -3.9489012e-08
5.4927778e+00 5.4677761e-09 1.9492402e-10 -3.5101680e-10 5.6752281e-10 7.9580619e-07 -1.9214426e-09 -8.5455924e-09 -3.9439630e-08
5.4963889e+00 5.4165459e-09 3.5662211e-11 -3.4079056e-10 -1.1168503e-10 7.9697685e-07 -2.0341505e-09 -8.6473944e-09 -3.9479886e-08
5.5000000e+00 5.3894897e-09 -1.0760432e-09 -5.9892052e-10 -2.5990807e-10 7.9814348e-07 -2.1510357e-09 -8.6944787e-09 -3.9587328e-08
5.5036111e+00 5.3794312e-09 -2.8971733e-12 1.6429647e-10 -7.3186940e-10 8.0003268e-07 -2.1155341e-09 -8.7893577e-09 -3.9729718e-08
5.5094444e+00 5.4160155e-09 2.0576366e-10 -7.0646264e-10 -8.1786430e-11 8.0120842e-07 -2.0742492e-09 -8.8268348e-09 -3.9702495e-08
5.5130556e+00 5.4369047e-09 1.7532786e-10 3.6052008e-10 3.3307700e-10 8.0239329e-07 -2.0583822e-09 -8.7540377e-09 -3.9656135e-08
5.5166667e+00 5.5003500e-09 -2.8863382e-11 3.1145330e-10 9.4862501e-11 8.0359254e-07 -2.0538010e-09 -8.5875408e-09 -3.9686498e-08
5.5202778e+00 5.5696799e-09 7.1150666e-11 1.2254415e-09 -3.7514210e-10 8.0480372e-07 -1.9783759e-09 -8.4380889e-09 -3.9623858e-08
5.5238889e+00 5.6104734e-09 6.2508066e-10 1.5411333e-10 9.5336090e-10 8.0611844e-07 -1.9133503e-09 -8.3903393e-09 -3.9525572e-08
5.5277778e+00 5.6585147e-09 -6.7717771e-11 2.5516940e-10 -1.1091290e-10 8.0735062e-07 -1.9272570e-09 -8.3027721e-09 -3.9555747e-08
5.5313889e+00 5.7154341e-09 -6.0652276e-11 5.5314281e-10 -1.6761709e-10 8.0859930e-07 -1.9833151e-09 -8.1772831e-09 -3.9544133e-08
5.5350000e+00 5.8109101e-09 -4.5680683e-10 6.0521701e-10 2.7481768e-10 8.0986829e-07 -2.0387426e-09 -8.0715031e-09 -3.9539225e-08
5.5386111e+00 5.9028479e-09 -5.4831558e-11 3.7121393e-10 -2.2951175e-10 8.1125753e-07 -2.0408648e-09 -8.0128892e-09 -3.9558065e-08
5.5425000e+00 6.0048996e-09 3.6641382e-11 1.3119133e-10 6.8028837e-11 8.1257079e-07 -2.0296333e-09 -8.0199558e-09 -3.9498507e-08
5.5461111e+00 6.1174813e-09 6.7033858e-11 -1.9642157e-10 4.8173768e-10 8.1390124e-07 -1.9784386e-09 -8.0197714e-09 -3.9381168e-08
5.5497222e+00 6.1635646e-09 4.0553280e-10 1.9812372e-10 6.0138503e-10 8.1523900e-07 -1.9089341e-09 -8.0174990e-09 -3.9305407e-08
5.5533333e+00 6.1849836e-09 2.3604660e-10 -1.7714852e-10 9.7950679e-11 8.1669009e-07 -1.9343480e-09 -7.9986455e-09 -3.9306597e-08
5.5572222e+00 6.2529568e-09 -4.5387953e-10 3.3875029e-10 -1.0815512e-10 8.1805387e-07 -2.0173090e-09 -7.9487707e-09 -3.9314119e-08
5.5608333e+00 6.3358315e-09 -3.1191490e-10 1.2163273e-10 3.8723573e-11 8.1943728e-07 -2.0208888e-09 -7.9549634e-09 -3.9299138e-08
5.5644444e+00 6.4341026e-09 2.7887115e-10 -1.7879652e-10 9.9562815e-11 8.2161483e-07 -1.9808879e-09 -8.0067746e-09 -3.9266221e-08
5.5700000e+00 6.6311551e-09 -3.8865970e-11 -1.3207017e-10 9.7939055e-11 8.2305767e-07 -1.9682798e-09 -7.9982606e-09 -3.9270612e-08
5.5736111e+00 6.6873750e-09 1.5524830e-10 2.1066072e-10 -1.3846698e-10 8.2462264e-07 -1.9051092e-09 -7.9712312e-09 -3.9192326e-08
5.5775000e+00 6.7266988e-09 3.8621428e-10 2.1019358e-11 8.0948795e-10 8.2608276e-07 -1.8658210e-09 -7.8969528e-09 -3.9138828e-08
5.5811111e+00 6.7512918e-09 -2.3553867e-11 6.6462739e-10 -3.1565902e-10 8.2754795e-07 -1.8716367e-09 -7.8042063e-09 -3.9079131e-08
5.5847222e+00 6.7735910e-09 -3.0130089e-11 1.9149426e-10 8.6670867e-10 8.2913435e-07 -1.8343911e-09 -7.7035578e-09 -3.8932024e-08
5.5886111e+00 6.8241204e-09 3.4937845e-10 6.7120760e-10 3.9420841e-10 8.3061946e-07 -1.8281221e-09 -7.5634564e-09 -3.8843345e-08
5.5922222e+00 6.8845168e-09 -2.9151057e-10 6.2203613e-10 4.2436584e-10 8.3211702e-07 -1.8873260e-09 -7.4993403e-09 -3.8783360e-08
5.5958333e+00 6.9391540e-09 -2.5498675e-10 -3.0195303e-11 1.2934306e-10 8.3361923e-07 -1.9239838e-09 -7.5070323e-09 -3.8745710e-08
5.5994444e+00 6.9273955e-09 -8.3393369e-11 -4.0807676e-11 2.1819053e-10 8.3522756e-07 -1.9599828e-09 -7.4052742e-09 -3.8694859e-08
5.6033333e+00 6.8583056e-09 -2.2516925e-10 9.1301987e-10 2.1768125e-10 8.3670041e-07 -1.9815406e-09 -7.2762176e-09 -3.8666755e-08
5.6069444e+00 6.7372529e-09 2.6173686e-11 2.7827175e-10 4.1735609e-11 8.3814814e-07 -1.9695129e-09 -7.1910063e-09 -3.8629116e-08
5.6105556e+00 6.6263310e-09 8.4851211e-11 5.0829389e-10 3.0570473e-10 8.3957287e-07 -1.9635160e-09 -7.1504713e-09 -3.8521121e-08
5.6141667e+00 6.5250628e-09 -2.9494622e-11 -1.3412489e-10 6.9116914e-10 8.4108811e-07 -1.9456168e-09 -7.2316426e-09 -3.8480604e-08
5.6180556e+00 6.4626786e-09 1.8291626e-10 -5.6162900e-10 -3.4388170e-10 8.4248368e-07 -1.9242063e-09 -7.2754159e-09 -3.8491083e-08
5.6216667e+00 6.4195137e-09 1.4719260e-11 1.5756803e-10 2.4715539e-10 8.4387066e-07 -1.9408057e-09 -7.2496781e-09 -3.8488749e-08
5.6252778e+00 6.3833847e-09 -1.6794458e-10 8.0011311e-11 -2.2561260e-10 8.4597960e-07 -1.9500236e-09 -7.2555891e-09 -3.8544336e-08
5.6308333e+00 6.2702747e-09 1.1263713e-10 -1.1547748e-10 -1.0790771e-10 8.4743901e-07 -1.9492463e-09 -7.2151548e-09 -3.8600299e-08
5.6347222e+00 6.2389248e-09 -1.0597457e-10 4.6205731e-10 -3.7177740e-10 8.4879277e-07 -1.9660201e-09 -7.1478361e-09 -3.8636293e-08
5.6383333e+00 6.2573428e-09 -4.8860266e-11 1.5934607e-10 3.9528168e-11 8.5015323e-07 -1.9280095e-09 -7.0903580e-09 -3.8643474e-08
5.6419444e+00 6.3007645e-09 3.9972666e-10 3.7122082e-10 -1.0581731e-10 8.5151317e-07 -1.8794912e-09 -7.0173454e-09 -3.8599221e-08
5.6455556e+00 6.2525442e-09 4.8135271e-11 3.0274169e-10 5.1430333e-10 8.5296472e-07 -1.8399342e-09 -6.9830921e-09 -3.8524165e-08
5.6494444e+00 6.1893111e-09 2.9092457e-10 -9.1414691e-12 1.2903926e-10 8.5429909e-07 -1.7729525e-09 -6.9242887e-09 -3.8435180e-08
5.6530556e+00 6.1278916e-09 3.2736831e-10 5.5194201e-10 6.9235624e-10 8.5562885e-07 -1.7734239e-09 -6.8676840e-09 -3.8323644e-08
5.6566667e+00 6.1468785e-09 -3.3171997e-10 -2.9437661e-11 3.3721062e-10 8.5696089e-07 -1.8303422e-09 -6.8782472e-09 -3.8333882e-08
5.6602778e+00 6.1488209e-09 -1.9367962e-10 -6.8068165e-11 -4.3171484e-10 8.5839374e-07 -1.8810486e-09 -6.8939108e-09 -3.8313972e-08
5.6641667e+00 6.1327941e-09 -2.4094652e-10 -6.6191536e-11 6.0237474e-10 8.5971840e-07 -1.8906038e-09 -6.8883266e-09 -3.8208953e-08
5.6677778e+00 6.0947916e-09 1.5274439e-10 1.1773855e-10 3.6702609e-10 8.6103715e-07 -1.8786692e-09 -6.8199291e-09 -3.8148652e-08
5.6713889e+00 6.0783137e-09 -4.2578341e-11 5.1362248e-10 1.8960193e-10 8.6245549e-07 -1.9047020e-09 -6.6920914e-09 -3.8066348e-08
5.6752778e+00 6.0788839e-09 -1.8056034e-10 5.8212941e-10 5.1585889e-10 8.6376863e-07 -1.9795526e-09 -6.6055073e-09 -3.8069925e-08
5.6788889e+00 6.0424214e-09 -5.1036811e-10 2.1710928e-10 -5.4887968e-10 8.6507369e-07 -2.0924453e-09 -6.5487745e-09 -3.8188866e-08
5.6825000e+00 6.0042280e-09 -5.3171843e-10 3.0657747e-10 -5.4903401e-10 8.6706959e-07 -2.1076232e-09 -6.5057551e-09 -3.8273295e-08
5.6880556e+00 5.9712203e-09 4.4065096e-10 -4.8460979e-11 4.2460876e-11 8.6836484e-07 -2.0694636e-09 -6.4839332e-09 -3.8183997e-08
5.6916667e+00 5.9849373e-09 -8.8408415e-11 2.4989345e-10 7.8182303e-10 8.6966436e-07 -2.0607769e-09 -6.4668558e-09 -3.8261290e-08
5.6952778e+00 6.0105522e-09 1.6859372e-10 -9.2254992e-11 -1.4952950e-09 8.7106424e-07 -2.0267442e-09 -6.4605137e-09 -3.8417063e-08
5.6991667e+00 5.9884901e-09 1.2311438e-10 1.4661522e-10 1.6010100e-10 8.7235429e-07 -1.9767247e-09 -6.4269506e-09 -3.8411154e-08
5.7027778e+00 5.9196705e-09 3.3860422e-10 1.6319835e-10 -1.0555363e-10 8.7363062e-07 -1.9834278e-09 -6.4187041e-09 -3.8350704e-08
5.7063889e+00 5.8617971e-09 -4.0047890e-10 -8.7076850e-11 6.6354860e-10 8.7499503e-07 -2.0584449e-09 -6.4089658e-09 -3.8202622e-08
5.7102778e+00 5.8331284e-09 -2.4252545e-10 1.7054765e-10 6.0572603e-10 8.7625951e-07 -2.1299266e-09 -6.3167196e-09 -3.8186899e-08
5.7138889e+00 5.8390201e-09 -4.1730527e-10 6.8095643e-10 -4.6058591e-10 8.7752475e-07 -2.2070825e-09 -6.2145928e-09 -3.8238444e-08
5.7175000e+00 5.8401407e-09 -2.9490264e-10 2.6175205e-10 -1.5214993e-11 8.7879452e-07 -2.2456092e-09 -6.1883884e-09 -3.8241823e-08
5.7211111e+00 5.8807855e-09 -6.0728723e-11 -1.9865267e-11 -1.5974569e-11 8.8017789e-07 -2.2325350e-09 -6.1602181e-09 -3.8214496e-08
5.7250000e+00 5.9766772e-09 1.7279300e-10 2.6132476e-10 2.5019870e-10 8.8147302e-07 -2.2107122e-09 -6.1122109e-09 -3.8224280e-08
5.7286111e+00 5.9783846e-09 2.8648701e-11 1.8181921e-10 -3.4050518e-10 8.8276936e-07 -2.2064214e-09 -6.0662520e-09 -3.8259560e-08
5.7322222e+00 5.9878105e-09 1.0958003e-11 2.4241685e-10 1.4843055e-11 8.8406890e-07 -2.2346275e-09 -6.0952551e-09 -3.8208375e-08
5.7358333e+00 6.0079296e-09 -2.7132120e-10 -5.1013785e-10 4.5763594e-10 8.8548281e-07 -2.3571337e-09 -6.1004045e-09 -3.8146482e-08
5.7397222e+00 6.1113387e-09 -7.7873244e-10 4.6599979e-10 7.2871144e-11 8.8754683e-07 -2.4946877e-09 -5.9127167e-09 -3.8116916e-08
5.7452778e+00 6.2727360e-09 -4.6591805e-11 6.6012668e-10 1.0452518e-10 8.8891606e-07 -2.4951507e-09 -5.8379119e-09 -3.8142582e-08
5.7488889e+00 6.3663497e-09 4.2317881e-11 3.0379123e-11 -3.4144407e-10 8.9030393e-07 -2.4947063e-09 -5.8371079e-09 -3.8219661e-08
5.7525000e+00 6.4447438e-09 -3.8215665e-11 -2.2957167e-11 -3.7005439e-10 8.9181891e-07 -2.5321143e-09 -5.8199333e-09 -3.8302451e-08
5.7563889e+00 6.5408321e-09 -2.8242382e-10 1.7016821e-10 -3.3956929e-10 8.9324780e-07 -2.6196516e-09 -5.7848675e-09 -3.8302507e-08
5.7600000e+00 6.6489045e-09 -5.2561334e-10 1.5351560e-10 3.3905258e-10 8.9470247e-07 -2.6384230e-09 -5.7540437e-09 -3.8177632e-08
5.7636111e+00 6.7788053e-09 3.5233950e-10 1.3101176e-10 8.1363603e-10 8.9618156e-07 -2.5971523e-09 -5.7077096e-09 -3.8091162e-08
5.7672222e+00 6.8743092e-09 2.8620278e-11 2.9668771e-10 -1.5454371e-11 8.9779238e-07 -2.5343881e-09 -5.6383328e-09 -3.8032555e-08
5.7711111e+00 6.9327552e-09 5.0935918e-10 2.9797066e-10 5.1780189e-10 8.9929464e-07 -2.4909195e-09 -5.5822809e-09 -3.7987417e-08
5.7747222e+00 6.9342993e-09 -1.0811023e-10 2.1943166e-10 -1.0114173e-10 9.0080313e-07 -2.5165256e-09 -5.6020639e-09 -3.8044695e-08
5.7783333e+00 6.9901702e-09 -1.2825442e-10 -4.0204350e-10 -4.2758114e-10 9.0232963e-07 -2.5013170e-09 -5.6180391e-09 -3.8121223e-08
5.7819444e+00 7.1005731e-09 2.6864188e-10 2.5458010e-10 -2.7882914e-10 9.0401068e-07 -2.4789729e-09 -5.5253195e-09 -3.8172604e-08
5.7858333e+00 7.3084644e-09 -7.7121376e-11 5.4015909e-10 -1.6157762e-10 9.0559739e-07 -2.4954023e-09 -5.4499813e-09 -3.8153174e-08
5.7894444e+00 7.3380781e-09 -7.4534324e-11 1.5526966e-10 3.4093455e-10 9.0719178e-07 -2.5253903e-09 -5.3802719e-09 -3.8108106e-08
5.7930556e+00 7.3793462e-09 -2.0227807e-10 4.8820212e-10 7.5072067e-11 9.0892458e-07 -2.5556649e-09 -5.2846068e-09 -3.8197461e-08
5.7969444e+00 7.4732505e-09 -5.7218694e-11 3.3178429e-10 -8.4096782e-10 9.1130314e-07 -2.5572737e-09 -5.1897182e-09 -3.8346545e-08
5.8022222e+00 7.5492138e-09 4.7058006e-11 2.6751188e-10 -1.0061618e-10 9.1306098e-07 -2.5359441e-09 -5.0553753e-09 -3.8300908e-08
5.8061111e+00 7.5179907e-09 1.3576753e-10 8.8399946e-10 4.9178907e-10 9.1468510e-07 -2.5081321e-09 -4.9314251e-09 -3.8236304e-08
5.8097222e+00 7.4739328e-09 1.2095871e-10 2.6015619e-10 1.0455170e-10 9.1629952e-07 -2.4982896e-09 -4.9346299e-09 -3.8114082e-08
5.8133333e+00 7.4284294e-09 -3.0105501e-11 -2.8973880e-10 1.0236506e-09 9.1789542e-07 -2.5241163e-09 -4.9545039e-09 -3.8023533e-08
5.8169444e+00 7.3029304e-09 -2.0829424e-10 1.0628674e-10 -1.8780832e-10 9.1958079e-07 -2.5100408e-09 -4.8855764e-09 -3.8008959e-08
5.8208333e+00 7.1430723e-09 3.2894141e-10 4.8452018e-10 3.1272537e-10 9.2111091e-07 -2.4589074e-09 -4.8050615e-09 -3.7912408e-08
5.8244444e+00 6.9811112e-09 1.4305831e-10 2.5869369e-10 5.7851269e-10 9.2261939e-07 -2.4270251e-09 -4.7107627e-09 -3.7822371e-08
5.8280556e+00 6.9433083e-09 1.5124035e-10 6.1175685e-10 2.5260479e-10 9.2423958e-07 -2.3802339e-09 -4.6445065e-09 -3.7759874e-08
5.8319444e+00 6.9440196e-09 2.4982667e-10 -4.3846828e-11 2.8307748e-10 9.2574704e-07 -2.3605009e-09 -4.6358376e-09 -3.7813769e-08
5.8355556e+00 6.9710673e-09 -6.7675646e-11 1.2386827e-10 -7.8056228e-10 9.2724898e-07 -2.4411892e-09 -4.6307321e-09 -3.7877285e-08
5.8391667e+00 6.8929554e-09 -6.7713948e-10 -7.6741069e-11 1.9425466e-10 9.2873485e-07 -2.4980623e-09 -4.5565727e-09 -3.7947124e-08
5.8427778e+00 6.8227529e-09 1.5215731e-10 7.6128947e-10 -8.3891990e-10 9.3032649e-07 -2.5373140e-09 -4.4264704e-09 -3.7987913e-08
5.8466667e+00 6.8198732e-09 -4.8860115e-10 3.5387322e-10 4.8929665e-10 9.3180075e-07 -2.5936060e-09 -4.4357961e-09 -3.7791923e-08
5.8502778e+00 6.7886614e-09 -3.1016861e-11 -4.3995603e-10 1.3198485e-09 9.3326974e-07 -2.5552508e-09 -4.3803539e-09 -3.7778352e-08
5.8538889e+00 6.7712589e-09 3.8506433e-10 9.5173002e-10 -1.1945784e-09 9.3553086e-07 -2.4944001e-09 -4.2558146e-09 -3.7959484e-08
5.8594444e+00 6.7954685e-09 -1.9959933e-11 -2.0449428e-10 1.0778228e-10 9.3699917e-07 -2.5306286e-09 -4.2598779e-09 -3.7859352e-08
5.8630556e+00 6.7582034e-09 -3.1445679e-10 1.6698649e-10 8.1651632e-10 9.3856713e-07 -2.6057061e-09 -4.2104864e-09 -3.7748152e-08
5.8669444e+00 6.6814657e-09 -3.2906516e-10 2.5636983e-10 1.3662991e-10 9.4000892e-07 -2.6440495e-09 -4.1475341e-09 -3.7750701e-08
5.8705556e+00 6.6273018e-09 -2.4874145e-11 3.2472775e-10 -1.6016156e-10 9.4144584e-07 -2.6701349e-09 -4.1461982e-09 -3.7772422e-08
5.8741667e+00 6.6365667e-09 -2.1591352e-10 -3.1239553e-10 -4.0342601e-11 9.4299409e-07 -2.6787711e-09 -4.0872460e-09 -3.7737068e-08
5.8780556e+00 6.6342051e-09 1.4188917e-10 8.1769997e-10 3.4337858e-10 9.4442957e-07 -2.6421068e-09 -3.9553268e-09 -3.7678696e-08
5.8816667e+00 6.6163206e-09 1.9655031e-10 4.0001571e-10 1.9544116e-10 9.4585800e-07 -2.6105413e-09 -3.9158992e-09 -3.7674652e-08
5.8852778e+00 6.5692183e-09 9.4823264e-11 -3.6068887e-11 -1.5811545e-10 9.4727871e-07 -2.6226372e-09 -3.8738492e-09 -3.7667385e-08
5.8888889e+00 6.5450172e-09 -2.0647728e-10 4.2422282e-10 2.2520284e-10 9.4880201e-07 -2.6662419e-09 -3.7888576e-09 -3.7631986e-08
5.8927778e+00 6.5118368e-09 -1.6727727e-10 3.0427632e-10 7.8216767e-11 9.5020564e-07 -2.7019750e-09 -3.7421374e-09 -3.7650208e-08
5.8963889e+00 6.4447697e-09 -1.6256726e-10 1.2698764e-10 -2.4642533e-10 9.5159979e-07 -2.7754299e-09 -3.7189642e-09 -3.7594909e-08
5.9000000e+00 6.4242475e-09 -5.1547766e-10 8.6918249e-11 7.5687631e-10 9.5299087e-07 -2.8167811e-09 -3.6721351e-09 -3.7488314e-08
5.9036111e+00 6.4164932e-09 1.3377444e-10 3.4535064e-10 2.2708158e-10 9.5448620e-07 -2.7858220e-09 -3.6123901e-09 -3.7483715e-08
5.9075000e+00 6.4006656e-09 1.3158933e-10 1.6674920e-10 -1.8765823e-10 9.5587007e-07 -2.7874100e-09 -3.5999691e-09 -3.7408978e-08
5.9111111e+00 6.3735234e-09 -1.4624824e-10 -5.2094018e-11 8.7753368e-10 9.5724621e-07 -2.7649470e-09 -3.5954597e-09 -3.7254149e-08
5.9147222e+00 6.3293050e-09 3.5359909e-10 9.3720066e-11 5.5165507e-10 9.5933828e-07 -2.6695541e-09 -3.5480060e-09 -3.7153934e-08
5.9202778e+00 6.2230904e-09 2.1875847e-10 1.9100184e-10 4.9634729e-11 9.6069294e-07 -2.6448516e-09 -3.4955275e-09 -3.7159086e-08
5.9238889e+00 6.2815216e-09 9.2642060e-12 2.9341537e-10 -9.7184730e-11 9.6216469e-07 -2.6927883e-09 -3.4517456e-09 -3.7123212e-08
5.9277778e+00 6.3334237e-09 -4.2014963e-10 8.1857732e-11 4.0467247e-10 9.6353892e-07 -2.7577226e-09 -3.3715368e-09 -3.7086744e-08
5.9313889e+00 6.3518384e-09 -1.7924403e-10 6.5853133e-10 -6.8044577e-11 9.6490743e-07 -2.7655582e-09 -3.2464958e-09 -3.7030771e-08
5.9350000e+00 6.2805545e-09 1.0691528e-10 4.9569278e-10 5.8471769e-10 9.6626940e-07 -2.7576432e-09 -3.2056798e-09 -3.6971528e-08
5.9386111e+00 6.2914870e-09 -3.3853925e-11 -1.1892888e-10 -3.7862669e-11 9.6774416e-07 -2.7140065e-09 -3.2089062e-09 -3.6914729e-08
5.9425000e+00 6.3493265e-09 4.0788353e-10 9.1273914e-11 5.2471180e-10 9.6912761e-07 -2.6257097e-09 -3.1763805e-09 -3.6740212e-08
5.9461111e+00 6.4209124e-09 4.0716307e-10 2.0896305e-10 1.0862198e-09 9.7052383e-07 -2.5448984e-09 -3.1338929e-09 -3.6568929e-08
5.9497222e+00 6.4673380e-09 3.3878822e-10 1.8322971e-10 4.9485034e-10 9.7203872e-07 -2.4685534e-09 -3.0394676e-09 -3.6501913e-08
5.9536111e+00 6.5174304e-09 3.1559698e-10 6.2613036e-10 7.9570523e-11 9.7346079e-07 -2.3758921e-09 -2.9338623e-09 -3.6497257e-08
5.9572222e+00 6.6093132e-09 5.3973841e-10 3.4868721e-10 -3.6584915e-11 9.7490598e-07 -2.3609894e-09 -2.8266245e-09 -3.6425212e-08
5.9608333e+00 6.7309357e-09 -4.0217570e-10 6.4120043e-10 7.0160897e-10 9.7637741e-07 -2.4184132e-09 -2.7342084e-09 -3.6308279e-08
5.9644444e+00 6.8514375e-09 -1.2788953e-10 2.1187117e-10 3.7777411e-10 9.7798016e-07 -2.4049591e-09 -2.6391811e-09 -3.6230502e-08
5.9683333e+00 6.8864598e-09 2.4321005e-10 6.0264879e-10 2.8888905e-10 9.7948179e-07 -2.3663946e-09 -2.5430867e-09 -3.6180781e-08
5.9719444e+00 6.9747348e-09 1.1277025e-10 2.8437680e-10 1.7006864e-10 9.8183403e-07 -2.2660272e-09 -2.4178045e-09 -3.6035496e-08
5.9775000e+00 7.1387242e-09 4.8943373e-10 4.6731613e-10 7.0164555e-10 9.8339155e-07 -2.2118535e-09 -2.3100194e-09 -3.6043465e-08
5.9811111e+00 7.2383552e-09 1.0631588e-11 5.2762313e-10 -7.7520824e-10 9.8497220e-07 -2.2013942e-09 -2.1929743e-09 -3.6112082e-08
5.9847222e+00 7.3523004e-09 8.5915437e-11 5.5279379e-10 1.4182018e-10 9.8657267e-07 -2.1380274e-09 -2.1078877e-09 -3.6049226e-08
5.9883333e+00 7.4212785e-09 4.9900940e-10 2.3262084e-10 4.3839186e-10 9.8831135e-07 -2.0703232e-09 -2.0371464e-09 -3.5995454e-08
5.9922222e+00 7.4816224e-09 8.1311728e-11 3.7373275e-10 2.2508288e-11 9.8994970e-07 -2.0231024e-09 -2.0029267e-09 -3.5990639e-08
5.9958333e+00 7.6416489e-09 3.5457257e-10 -5.7858733e-11 2.1939458e-11 9.9161759e-07 -2.0028079e-09 -1.9702073e-09 -3.5992126e-08
5.9994444e+00 7.7542739e-09 -1.6723855e-10 3.5988416e-10 -3.5670551e-11 9.9343511e-07 -2.0559379e-09 -1.8648586e-09 -3.6021259e-08
6.0033333e+00 7.8244216e-09 -2.8816150e-10 5.4310496e-10 -2.1403705e-10 9.9512581e-07 -2.0975302e-09 -1.8543002e-09 -3.6010087e-08
6.0069444e+00 7.7820661e-09 -9.5767032e-11 -4.4564238e-10 3.1716204e-10 9.9681206e-07 -2.1338419e-09 -1.8312081e-09 -3.6069292e-08
6.0105556e+00 7.7833061e-09 -2.3941877e-10 6.5879947e-10 -8.6366944e-10 9.9850238e-07 -2.1563025e-09 -1.7895515e-09 -3.6028974e-08
6.0141667e+00 7.8196876e-09 3.2090910e-11 -2.7427671e-10 1.2358370e-09 1.0003433e-06 -2.1843728e-09 -1.7858665e-09 -3.5944119e-08
6.0180556e+00 7.9598986e-09 -2.7269382e-10 3.0586238e-10 -5.0851133e-10 1.0020774e-06 -2.2328661e-09 -1.7427985e-09 -3.5964697e-08
6.0216667e+00 8.0465229e-09 -1.7493669e-10 9.1688473e-11 3.1855929e-10 1.0038256e-06 -2.2866419e-09 -1.6865004e-09 -3.5853812e-08
6.0252778e+00 8.0910927e-09 -3.2145558e-10 4.2798633e-10 7.0500013e-10 1.0055632e-06 -2.3075848e-09 -1.5744127e-09 -3.5717128e-08
6.0288889e+00 7.9478728e-09 1.2813701e-10 6.0666938e-10 5.5669889e-10 1.0082987e-06 -2.3038709e-09 -1.4789347e-09 -3.5594979e-08
6.0347222e+00 7.6839354e-09 -1.0691448e-10 -6.1080695e-11 1.4129525e-10 1.0099511e-06 -2.3032882e-09 -1.4677007e-09 -3.5576905e-08
6.0383333e+00 7.5689363e-09 1.1229249e-10 1.6477961e-10 2.5538239e-11 1.0115829e-06 -2.2747197e-09 -1.3938921e-09 -3.5645081e-08
6.0419444e+00 7.4939308e-09 1.5141690e-10 5.1653037e-10 -6.5485065e-10 1.0132034e-06 -2.2143097e-09 -1.3062643e-09 -3.5601304e-08
6.0455556e+00 7.4642256e-09 4.0621389e-10 2.9234167e-10 1.0589447e-09 1.0149380e-06 -2.2077609e-09 -1.2499331e-09 -3.5388696e-08
6.0494444e+00 7.4035926e-09 -3.5008118e-10 1.9049708e-10 7.6340588e-10 1.0165344e-06 -2.2996892e-09 -1.1561702e-09 -3.5255078e-08
6.0530556e+00 7.3327197e-09 -4.9848799e-10 6.7500631e-10 4.6998989e-10 1.0181243e-06 -2.2854393e-09 -1.0784944e-09 -3.5201475e-08
6.0566667e+00 7.3427236e-09 6.3002533e-10 4.2001368e-11 2.4807642e-11 1.0197136e-06 -2.2372820e-09 -1.0512605e-09 -3.5208941e-08
6.0602778e+00 7.3281391e-09 -1.8549584e-10 2.0938824e-10 -9.3725866e-11 1.0212974e-06 -2.2317706e-09 -9.8640667e-10 -3.5152473e-08
6.0638889e+00 7.2918012e-09 2.3637043e-10 3.8926244e-10 6.1496991e-10 1.0229940e-06 -2.2382023e-09 -8.5714599e-10 -3.5063987e-08
6.0677778e+00 7.2502810e-09 -2.9149975e-10 7.1868666e-10 1.4348125e-10 1.0245617e-06 -2.2760244e-09 -7.3168373e-10 -3.5058401e-08
6.0713889e+00 7.2206803e-09 -5.7627542e-11 4.3942656e-10 -9.1915501e-11 1.0261238e-06 -2.2815146e-09 -6.9154913e-10 -3.4969544e-08
6.0750000e+00 7.1990117e-09 6.9493599e-12 -6.8953317e-11 9.1213005e-10 1.0278029e-06 -2.3245234e-09 -7.3619541e-10 -3.4925892e-08
6.0788889e+00 7.1931034e-09 -3.7559661e-10 -3.1372894e-10 -5.3796720e-10 1.0293580e-06 -2.3566662e-09 -8.2002833e-10 -3.4939983e-08
6.0825000e+00 7.1614129e-09 7.8894219e-11 -4.6011343e-10 4.0789941e-10 1.0309037e-06 -2.3915011e-09 -8.3957185e-10 -3.4845068e-08
6.0861111e+00 7.1064598e-09 -4.0044696e-10 2.7971172e-10 4.6823410e-10 1.0324425e-06 -2.4465889e-09 -8.1285541e-10 -3.4743525e-08
6.0897222e+00 7.0979566e-09 -1.0805592e-10 -3.3098470e-11 4.6908546e-10 1.0348049e-06 -2.4893304e-09 -6.5145425e-10 -3.4666302e-08
6.0952778e+00 7.0766739e-09 -1.4839334e-10 1.0015053e-09 -5.7432488e-12 1.0364579e-06 -2.4867863e-09 -4.8525326e-10 -3.4622522e-08
6.0991667e+00 7.0916996e-09 1.7020001e-10 4.2307510e-10 3.8100027e-10 1.0379994e-06 -2.4699724e-09 -4.0532251e-10 -3.4562486e-08
6.1027778e+00 7.1374354e-09 -1.4994222e-11 3.1474720e-10 1.7317440e-10 1.0395419e-06 -2.4629001e-09 -3.7950362e-10 -3.4601891e-08
6.1063889e+00 7.1012656e-09 8.0276572e-11 -7.6418915e-11 -5.3690867e-10 1.0410751e-06 -2.4532875e-09 -3.8260362e-10 -3.4621969e-08
6.1100000e+00 7.0509338e-09 8.4556403e-12 4.7803477e-11 3.5156895e-10 1.0427119e-06 -2.4553080e-09 -3.7826431e-10 -3.4619370e-08
6.1138889e+00 6.9791874e-09 -2.5774659e-11 -1.0609411e-11 -3.2929189e-10 1.0442197e-06 -2.4323077e-09 -3.5972089e-10 -3.4616885e-08
6.1175000e+00 6.9389141e-09 2.3808492e-10 1.8177949e-10 3.5223229e-10 1.0457220e-06 -2.3956037e-09 -2.9715528e-10 -3.4524650e-08
6.1211111e+00 6.9281953e-09 1.0072128e-10 3.9574924e-10 4.9916809e-10 1.0472257e-06 -2.3607306e-09 -2.1542527e-10 -3.4480538e-08
6.1247222e+00 6.9527445e-09 2.2118433e-10 3.5868162e-10 -9.1985822e-11 1.0488479e-06 -2.3316088e-09 -1.9254590e-10 -3.4471013e-08
6.1286111e+00 6.9511090e-09 2.8431148e-11 -1.6257267e-10 1.7362992e-10 1.0503539e-06 -2.3596772e-09 -1.0082724e-10 -3.4481443e-08
6.1322222e+00 6.9508511e-09 -2.8752430e-10 1.0092064e-09 -2.6990578e-10 1.0518603e-06 -2.4316424e-09 1.5958885e-11 -3.4482233e-08
6.1358333e+00 6.9547560e-09 -3.7676916e-10 6.8819396e-11 2.6261207e-10 1.0533586e-06 -2.4771179e-09 7.7028072e-11 -3.4508331e-08
6.1394444e+00 6.8750871e-09 -4.3005108e-11 4.9489618e-10 -5.0351115e-10 1.0549547e-06 -2.4986414e-09 1.4802138e-10 -3.4598455e-08
6.1433333e+00 6.8064143e-09 -1.4148186e-10 1.1361765e-10 -2.6898439e-10 1.0564261e-06 -2.5685004e-09 1.7823250e-10 -3.4640695e-08
6.1469444e+00 6.7748990e-09 -5.0337043e-10 1.6525427e-10 -1.2091825e-10 1.0586975e-06 -2.5952384e-09 1.9044238e-10 -3.4616707e-08
6.1525000e+00 6.8535302e-09 3.4294217e-10 -9.1994974e-11 2.6484123e-10 1.0601898e-06 -2.5687360e-09 2.7566099e-10 -3.4607551e-08
6.1561111e+00 6.9222618e-09 -9.8304111e-11 8.7862825e-10 -1.8031650e-10 1.0618132e-06 -2.5695404e-09 4.2089336e-10 -3.4601141e-08
6.1600000e+00 6.9925485e-09 9.1409057e-11 3.6622110e-10 2.3525367e-10 1.0633347e-06 -2.5253140e-09 5.0191137e-10 -3.4562989e-08
6.1636111e+00 7.0514660e-09 3.1683504e-10 3.8163745e-10 1.1692427e-10 1.0648716e-06 -2.5200338e-09 5.6276644e-10 -3.4601748e-08
6.1672222e+00 7.1352403e-09 -2.6809503e-10 1.8010170e-10 -4.7470577e-10 1.0664269e-06 -2.5570071e-09 5.8454618e-10 -3.4656479e-08
6.1708333e+00 7.2214386e-09 -7.3197185e-11 2.0942068e-11 -3.0496398e-11 1.0681227e-06 -2.5784647e-09 6.2403316e-10 -3.4625754e-08
6.1747222e+00 7.3145420e-09 -1.1072501e-10 3.1751767e-10 2.9385373e-10 1.0697223e-06 -2.5990688e-09 6.8308544e-10 -3.4603636e-08
6.1783333e+00 7.4511369e-09 -7.9466748e-11 2.2758024e-10 -8.9693292e-11 1.0713499e-06 -2.5518284e-09 7.4434104e-10 -3.4575108e-08
6.1819444e+00 7.5726476e-09 5.1553202e-10 3.3785610e-10 3.5303436e-10 1.0730003e-06 -2.4724828e-09 8.5142789e-10 -3.4601166e-08
6.1855556e+00 7.6618338e-09 2.1688956e-10 6.5063791e-10 -5.9357059e-10 1.0746679e-06 -2.3976890e-09 9.4590242e-10 -3.4643246e-08
6.1891667e+00 7.7307687e-09 4.7351433e-10 2.2143467e-10 2.0513308e-10 1.0764806e-06 -2.3427711e-09 9.0111061e-10 -3.4581401e-08
6.1930556e+00 7.8072215e-09 -2.7898244e-12 -6.0536431e-10 3.2497378e-10 1.0781811e-06 -2.2880459e-09 8.0491014e-10 -3.4504641e-08
6.1966667e+00 7.8891551e-09 5.0794596e-10 -2.8264006e-10 3.8357850e-10 1.0798998e-06 -2.2248197e-09 7.4973172e-10 -3.4408692e-08
6.2002778e+00 7.9765171e-09 7.5680678e-11 -2.2669923e-10 5.0210577e-10 1.0817715e-06 -2.1791089e-09 7.9505684e-10 -3.4350220e-08
6.2041667e+00 8.0663176e-09 3.1612557e-10 6.1520040e-10 -9.1929461e-13 1.0843432e-06 -2.1799070e-09 8.9327139e-10 -3.4383054e-08
6.2094444e+00 8.1756405e-09 -3.2116574e-10 5.1021294e-12 -2.0645719e-10 1.0862605e-06 -2.1695245e-09 8.5456393e-10 -3.4389968e-08
6.2133333e+00 8.2589484e-09 4.1015864e-10 -3.3688024e-10 1.4719560e-10 1.0880565e-06 -2.1180329e-09 8.3192090e-10 -3.4329201e-08
6.2169444e+00 8.3194751e-09 6.5147933e-11 1.2786756e-10 4.1373179e-10 1.0898655e-06 -2.1512393e-09 8.4313479e-10 -3.4399799e-08
6.2205556e+00 8.3791475e-09 -3.7166841e-10 -2.4354652e-11 -1.0654047e-09 1.0916881e-06 -2.1647662e-09 8.5635289e-10 -3.4544007e-08
6.2241667e+00 8.4442628e-09 2.4680432e-10 1.4636783e-10 -2.6574723e-10 1.0936772e-06 -2.1204359e-09 8.5329506e-10 -3.4592249e-08
6.2280556e+00 8.6054721e-09 1.3317014e-10 -1.7257784e-10 -1.4775762e-10 1.0955568e-06 -2.0960987e-09 8.6096637e-10 -3.4537802e-08
6.2316667e+00 8.7449209e-09 9.1480419e-11 2.4338990e-10 6.5034899e-10 1.0974581e-06 -2.0948534e-09 8.8600470e-10 -3.4416085e-08
6.2352778e+00 8.8054904e-09 -7.9984841e-11 -1.2266870e-11 4.7319464e-10 1.0995152e-06 -2.0781929e-09 9.0160602e-10 -3.4409180e-08
6.2391667e+00 8.8269749e-09 2.2278954e-10 1.4599258e-10 -4.1400692e-10 1.1014241e-06 -2.0755988e-09 9.3277135e-10 -3.4418827e-08
6.2427778e+00 8.7934883e-09 -1.9884455e-10 1.4168734e-10 3.2494898e-10 1.1033152e-06 -2.1187255e-09 9.8278333e-10 -3.4377141e-08
6.2463889e+00 8.6628658e-09 -1.9924783e-10 3.1996173e-10 5.9848193e-11 1.1051764e-06 -2.1162021e-09 1.0043140e-09 -3.4271409e-08
6.2500000e+00 8.5171629e-09 2.2254109e-10 -1.2121725e-10 9.1613962e-10 1.1071487e-06 -2.0798849e-09 1.0426839e-09 -3.4078159e-08
6.2538889e+00 8.3878020e-09 8.8748954e-11 4.5010204e-10 7.4029321e-10 1.1089614e-06 -2.0816055e-09 1.0804196e-09 -3.4113273e-08
6.2575000e+00 8.3453212e-09 -1.0463167e-10 -1.0177248e-10 -1.0644239e-09 1.1107632e-06 -2.1203439e-09 1.1137830e-09 -3.4113295e-08
6.2611111e+00 8.2869271e-09 -2.5295341e-10 4.0974284e-10 1.0642180e-09 1.1135301e-06 -2.2433624e-09 1.0604783e-09 -3.4078844e-08
6.2666667e+00 8.3142628e-09 -4.8515813e-10 -7.2957124e-10 -8.5751236e-10 1.1153396e-06 -2.3340546e-09 9.7179474e-10 -3.4104649e-08
6.2702778e+00 8.3886071e-09 -3.5200048e-10 -8.9046455e-11 6.1930995e-10 1.1172952e-06 -2.3804844e-09 9.8360153e-10 -3.4001259e-08
6.2741667e+00 8.3735065e-09 -4.5969231e-11 1.9024743e-10 2.6689281e-10 1.1191058e-06 -2.4046303e-09 9.9659104e-10 -3.3943636e-08
6.2777778e+00 8.3397806e-09 -1.7691582e-10 -7.0344249e-11 2.6501063e-10 1.1209090e-06 -2.4032427e-09 9.9500545e-10 -3.3921355e-08
6.2813889e+00 8.3053857e-09 1.8972473e-10 5.5708010e-11 -5.9340235e-11 1.1227068e-06 -2.3973776e-09 1.0507251e-09 -3.3953501e-08
6.2850000e+00 8.2896374e-09 -1.3558564e-10 4.5862771e-10 -2.3738868e-10 1.1246439e-06 -2.4212598e-09 1.0471358e-09 -3.3963841e-08
6.2888889e+00 8.3138818e-09 -6.9119224e-11 -4.8939367e-10 1.4875955e-10 1.1264481e-06 -2.4055323e-09 9.7774812e-10 -3.3957127e-08
6.2925000e+00 8.3407648e-09 2.1429647e-10 -1.5110787e-10 -8.6786113e-11 1.1282540e-06 -2.4485552e-09 9.3097153e-10 -3.3896082e-08
6.2961111e+00 8.3288101e-09 -6.1143056e-10 -2.8067604e-10 6.5028250e-10 1.1301937e-06 -2.5214122e-09 9.2701462e-10 -3.3868255e-08
6.3000000e+00 8.2974422e-09 -1.3058973e-11 2.4675967e-10 -4.1176948e-10 1.1319875e-06 -2.5376028e-09 9.9724584e-10 -3.3989521e-08
6.3036111e+00 8.2609883e-09 -1.3639195e-10 4.0152847e-10 -7.0760649e-10 1.1337734e-06 -2.5346896e-09 1.0373965e-09 -3.4008314e-08
6.3072222e+00 8.2235293e-09 1.6328232e-10 -3.0907186e-11 5.3413128e-10 1.1355546e-06 -2.5065339e-09 1.0825011e-09 -3.3905271e-08
6.3108333e+00 8.2185134e-09 9.6616757e-11 4.4725793e-10 4.1703162e-10 1.1374718e-06 -2.4524989e-09 1.1606290e-09 -3.3825317e-08
6.3147222e+00 8.2148114e-09 3.6653991e-10 2.2240889e-10 2.6828802e-10 1.1392459e-06 -2.3761970e-09 1.2411164e-09 -3.3744673e-08
6.3183333e+00 8.1616592e-09 3.3778603e-10 5.2055168e-10 4.7611844e-10 1.1410112e-06 -2.3202997e-09 1.2907967e-09 -3.3651182e-08
6.3219444e+00 8.1330708e-09 1.7818920e-10 -6.1963471e-11 3.8687986e-10 1.1437143e-06 -2.2818595e-09 1.3060996e-09 -3.3497380e-08
6.3275000e+00 8.0853867e-09 5.2451913e-11 1.5378038e-10 5.3593207e-10 1.1454618e-06 -2.3019201e-09 1.3185915e-09 -3.3426348e-08
6.3311111e+00 8.0458717e-09 -2.3762679e-10 -3.8470475e-11 1.1974493e-10 1.1473402e-06 -2.3408048e-09 1.3019083e-09 -3.3439598e-08
6.3350000e+00 8.0543049e-09 -9.5671371e-11 -1.0452784e-10 -2.3331129e-10 1.1490881e-06 -2.3912812e-09 1.2969136e-09 -3.3419808e-08
6.3386111e+00 8.0808713e-09 -3.7026425e-10 5.8422519e-11 4.1598243e-10 1.1508402e-06 -2.4097080e-09 1.3636201e-09 -3.3387159e-08
6.3422222e+00 8.0916864e-09 2.0017111e-10 5.5732974e-10 -1.1460879e-10 1.1527122e-06 -2.3701045e-09 1.5319483e-09 -3.3407044e-08
6.3461111e+00 7.9542105e-09 1.3928714e-10 8.8548328e-10 -5.5828217e-11 1.1544306e-06 -2.3577836e-09 1.6253901e-09 -3.3444908e-08
6.3497222e+00 7.9080380e-09 -2.5555603e-11 -2.2943913e-11 -2.9369107e-10 1.1561428e-06 -2.3698293e-09 1.6562919e-09 -3.3514724e-08
6.3533333e+00 7.8971808e-09 -8.5635336e-11 3.0819129e-10 -3.5075828e-10 1.1578517e-06 -2.3737472e-09 1.6901074e-09 -3.3542679e-08
6.3569444e+00 7.8766493e-09 4.9469561e-11 3.9514243e-12 9.2709670e-11 1.1596912e-06 -2.3237520e-09 1.7333930e-09 -3.3493530e-08
6.3608333e+00 7.8909388e-09 3.7906065e-10 3.6706816e-10 3.2856921e-10 1.1614049e-06 -2.2581979e-09 1.8300697e-09 -3.3412604e-08
6.3644444e+00 7.9276800e-09 2.2605468e-10 5.2533218e-10 4.1843548e-10 1.1631292e-06 -2.2241573e-09 1.9352112e-09 -3.3417993e-08
6.3680556e+00 7.9891764e-09 8.8165953e-11 4.4520529e-10 -4.6818069e-10 1.1648679e-06 -2.2158040e-09 1.9935429e-09 -3.3471643e-08
6.3716667e+00 8.0600629e-09 -1.1058299e-11 9.3241136e-11 -2.7051542e-11 1.1666228e-06 -2.2076260e-09 2.0166375e-09 -3.3445171e-08
6.3752778e+00 8.1391548e-09 8.6546995e-11 1.1993928e-10 2.7141159e-10 1.1685355e-06 -2.1296996e-09 2.0306426e-09 -3.3433643e-08
6.3791667e+00 8.2549706e-09 5.8139399e-10 1.0505332e-13 -1.7259589e-10 1.1713209e-06 -2.0332891e-09 2.1253900e-09 -3.3293963e-08
6.3847222e+00 8.4577909e-09 -2.9315339e-12 5.6837915e-10 1.0106720e-09 1.1731700e-06 -2.0224687e-09 2.2124096e-09 -3.3132778e-08
6.3883333e+00 8.6103524e-09 1.0281261e-10 2.3487842e-10 4.7719291e-10 1.1750525e-06 -1.9855464e-09 2.3038828e-09 -3.3138368e-08
6.3919444e+00 8.7666631e-09 2.3800906e-10 6.0948967e-10 -5.2879431e-10 1.1769630e-06 -1.9536918e-09 2.3316902e-09 -3.3188671e-08
6.3955556e+00 8.8693133e-09 5.6033131e-11 -3.5280556e-10 6.4462673e-11 1.1790436e-06 -1.8834145e-09 2.3320923e-09 -3.3108077e-08
6.3994444e+00 8.9639048e-09 5.4634393e-10 3.5625189e-10 6.2634001e-10 1.1809940e-06 -1.8670666e-09 2.3835673e-09 -3.3087579e-08
6.4030556e+00 9.0397714e-09 -3.9544074e-10 1.1890204e-10 -4.3712659e-10 1.1829599e-06 -1.8776510e-09 2.4718367e-09 -3.3057484e-08
6.4066667e+00 9.1069528e-09 2.9773914e-10 6.9589267e-10 7.1493013e-10 1.1849455e-06 -1.7943840e-09 2.5479147e-09 -3.2998549e-08
6.4102778e+00 9.2219221e-09 4.7087917e-10 6.3657823e-12 -1.7092122e-10 1.1871162e-06 -1.7030117e-09 2.5917301e-09 -3.2948875e-08
6.4141667e+00 9.3841779e-09 3.1231171e-10 3.6919468e-10 5.9669610e-10 1.1891570e-06 -1.6335906e-09 2.6557210e-09 -3.2851491e-08
6.4177778e+00 9.4534095e-09 3.2849876e-10 2.2148975e-10 3.0223840e-10 1.1912168e-06 -1.5709214e-09 2.7073072e-09 -3.2894980e-08
6.4213889e+00 9.5601306e-09 2.4998629e-10 2.5469057e-10 -7.0367836e-10 1.1933032e-06 -1.4999660e-09 2.7230301e-09 -3.2983358e-08
6.4250000e+00 9.6994862e-09 4.0498628e-10 -1.0955585e-10 -1.1211985e-10 1.1955774e-06 -1.4971956e-09 2.7306524e-09 -3.2988800e-08
6.4288889e+00 9.7933508e-09 -3.8123986e-10 1.7488985e-10 6.5481018e-11 1.1977068e-06 -1.5325292e-09 2.7594531e-09 -3.2958402e-08
6.4325000e+00 9.8629052e-09 5.5083672e-11 9.0962651e-11 2.1511165e-10 1.1998497e-06 -1.5117149e-09 2.7464752e-09 -3.2883030e-08
6.4361111e+00 9.9173018e-09 1.3704776e-10 -2.1075857e-10 4.8062605e-10 1.2031599e-06 -1.4428522e-09 2.7188649e-09 -3.2654048e-08
6.4416667e+00 9.9439493e-09 2.7612861e-10 4.5096709e-11 8.9327005e-10 1.2053349e-06 -1.3850676e-09 2.7224932e-09 -3.2527619e-08
6.4452778e+00 1.0132911e-08 2.5726805e-10 -1.1604137e-11 2.7376170e-10 1.2075470e-06 -1.3317017e-09 2.7810137e-09 -3.2509897e-08
6.4488889e+00 1.0286353e-08 2.3533935e-10 5.5179305e-10 -1.1016746e-10 1.2099610e-06 -1.2616748e-09 2.8431291e-09 -3.2515014e-08
6.4527778e+00 1.0405540e-08 3.6489147e-10 -1.9375540e-11 6.6306942e-11 1.2122153e-06 -1.2362821e-09 2.9030864e-09 -3.2442945e-08
6.4563889e+00 1.0403399e-08 -1.3049718e-10 5.7282735e-10 5.9893768e-10 1.2144643e-06 -1.2132783e-09 2.9919537e-09 -3.2348452e-08
6.4600000e+00 1.0356508e-08 3.4283974e-10 2.4748673e-10 2.7331269e-10 1.2166974e-06 -1.1799956e-09 2.9905405e-09 -3.2244259e-08
6.4636111e+00 1.0257152e-08 -3.5614663e-11 -2.6053195e-10 6.8846876e-10 1.2190761e-06 -1.1483026e-09 2.9685014e-09 -3.2121704e-08
6.4675000e+00 1.0130898e-08 3.0726864e-10 7.1625787e-11 3.6199767e-10 1.2212650e-06 -1.1334837e-09 2.9775635e-09 -3.2036843e-08
6.4711111e+00 1.0075220e-08 -1.7047820e-10 1.2023692e-11 4.2133858e-10 1.2234501e-06 -1.1410462e-09 3.0456372e-09 -3.2070439e-08
6.4747222e+00 1.0094014e-08 1.0067042e-10 6.1634948e-10 -7.3145769e-10 1.2258022e-06 -1.0731150e-09 3.1764372e-09 -3.2154814e-08
6.4786111e+00 1.0066923e-08 4.8159709e-10 5.0479293e-10 8.2477495e-12 1.2279789e-06 -1.0412196e-09 3.2612163e-09 -3.2159555e-08
6.4822222e+00 1.0026136e-08 -1.8717860e-10 2.7778290e-10 -5.2017773e-11 1.2301453e-06 -1.0412153e-09 3.2965643e-09 -3.2266838e-08
6.4858333e+00 9.9710554e-09 1.8721829e-10 4.8506166e-11 -9.3828352e-10 1.2324667e-06 -9.6976371e-10 3.3785769e-09 -3.2420240e-08
6.4897222e+00 9.9270612e-09 4.2522428e-10 6.5445977e-10 -3.7659075e-10 1.2346177e-06 -9.2780472e-10 3.4657406e-09 -3.2434587e-08
6.4933333e+00 9.9277378e-09 -3.7910784e-11 1.5012741e-10 2.4415963e-10 1.2367739e-06 -9.4574396e-10 3.5181646e-09 -3.2352759e-08
6.4969444e+00 9.9761068e-09 -1.2768234e-10 3.3378701e-10 5.1117431e-10 1.2400940e-06 -9.0222085e-10 3.5403364e-09 -3.2162670e-08
6.5025000e+00 9.9447044e-09 3.8882098e-10 -2.0075628e-10 6.2935948e-10 1.2422425e-06 -8.2247868e-10 3.5514353e-09 -3.2164105e-08
6.5061111e+00 9.8868777e-09 3.4726053e-10 3.0320791e-10 -6.4261009e-10 1.2445476e-06 -8.1208087e-10 3.6505858e-09 -3.2258874e-08
6.5100000e+00 9.8711660e-09 -2.5813644e-10 5.4665336e-10 -1.6969342e-10 1.2466915e-06 -8.1746027e-10 3.7405195e-09 -3.2186550e-08
6.5136111e+00 9.9187870e-09 2.0848048e-10 2.8350321e-10 8.3730551e-10 1.2488381e-06 -8.0613337e-10 3.7719016e-09 -3.2082045e-08
6.5172222e+00 9.8965314e-09 -1.0392452e-10 6.1782043e-12 1.2735005e-10 1.2509792e-06 -8.0172983e-10 3.7841961e-09 -3.2089829e-08
6.5208333e+00 9.8670302e-09 1.4457259e-10 1.0730898e-10 -1.9919942e-10 1.2532775e-06 -7.5568735e-10 3.8742813e-09 -3.2036036e-08
6.5247222e+00 9.8331790e-09 2.5007741e-10 6.6485021e-10 6.6028024e-10 1.2554088e-06 -6.9397246e-10 4.0114134e-09 -3.1925022e-08
6.5283333e+00 9.8403590e-09 3.1959853e-10 6.0098516e-10 3.6446763e-10 1.2575393e-06 -6.0357454e-10 4.0666942e-09 -3.1820375e-08
6.5319444e+00 9.8254031e-09 5.1484377e-10 -9.0701331e-11 6.0150584e-10 1.2596621e-06 -5.3759526e-10 4.0978480e-09 -3.1754103e-08
6.5355556e+00 9.7692409e-09 9.4195763e-11 3.7827486e-10 1.0234263e-11 1.2619480e-06 -5.0196685e-10 4.2092608e-09 -3.1800105e-08
6.5394444e+00 9.8242096e-09 2.1119048e-10 5.7669222e-10 -4.0453752e-10 1.2640811e-06 -4.3959108e-10 4.3011475e-09 -3.1868526e-08
6.5430556e+00 9.8658827e-09 3.6458590e-10 2.7149259e-10 -2.2704294e-10 1.2662183e-06 -3.5494605e-10 4.3693779e-09 -3.1770230e-08
6.5466667e+00 9.8629679e-09 4.1675279e-10 3.5832609e-10 1.1343926e-09 1.2685131e-06 -2.7602435e-10 4.3333297e-09 -3.1629727e-08
6.5505556e+00 9.8067768e-09 2.5971870e-10 -6.6731028e-10 6.9913568e-11 1.2706332e-06 -2.3969733e-10 4.2443588e-09 -3.1630616e-08
6.5541667e+00 9.7625647e-09 7.5607702e-11 -1.5395925e-10 -7.8114232e-11 1.2738842e-06 -1.8039470e-10 4.2647642e-09 -3.1774964e-08
6.5597222e+00 9.7435363e-09 2.8020820e-10 2.7639119e-10 -7.8797488e-10 1.2759957e-06 -1.1737121e-10 4.3790146e-09 -3.1830312e-08
6.5633333e+00 9.7476922e-09 3.0154707e-10 7.7822850e-10 2.7706815e-10 1.2781103e-06 -3.1041688e-11 4.5142808e-09 -3.1712627e-08
6.5669444e+00 9.7717051e-09 4.9534085e-10 4.7038268e-10 8.0925537e-10 1.2803900e-06 5.0399607e-11 4.5293266e-09 -3.1706758e-08
6.5708333e+00 9.7687270e-09 2.0272716e-10 -3.4141939e-10 -7.5894831e-10 1.2825003e-06 1.0378482e-10 4.4708546e-09 -3.1826278e-08
6.5744444e+00 9.7106710e-09 2.9005945e-10 -1.9832181e-10 -3.4431003e-10 1.2846074e-06 1.6444315e-10 4.4376000e-09 -3.1817598e-08
6.5780556e+00 9.7390247e-09 2.6986356e-10 -1.0864376e-10 4.2443268e-10 1.2867243e-06 1.9634116e-10 4.5279013e-09 -3.1706295e-08
6.5816667e+00 9.8016982e-09 2.4579625e-11 9.4219464e-10 6.0297426e-10 1.2888593e-06 2.2709245e-10 4.6117431e-09 -3.1566219e-08
6.5852778e+00 9.9060776e-09 2.5927848e-10 -1.6827063e-10 6.9003942e-10 1.2911796e-06 2.8452542e-10 4.6970394e-09 -3.1546439e-08
6.5891667e+00 9.9827190e-09 2.3300392e-10 8.9938133e-10 -5.2049460e-10 1.2933516e-06 3.3744029e-10 4.8819048e-09 -3.1569691e-08
6.5927778e+00 1.0066192e-08 2.5544106e-10 8.0706870e-10 3.0585792e-10 1.2955469e-06 3.7233367e-10 5.0198806e-09 -3.1493542e-08
6.5963889e+00 1.0198395e-08 6.6651637e-11 4.6655418e-10 3.9705514e-10 1.2979483e-06 4.0538816e-10 5.0859744e-09 -3.1390776e-08
6.6002778e+00 1.0385031e-08 2.1667269e-10 9.9964106e-11 4.8379572e-10 1.3002158e-06 4.4873223e-10 5.1623882e-09 -3.1324288e-08
6.6038889e+00 1.0545092e-08 1.8342649e-10 6.0539413e-10 1.2994303e-10 1.3025118e-06 5.0110511e-10 5.2832318e-09 -3.1241608e-08
6.6075000e+00 1.0649404e-08 3.0001545e-10 5.1008558e-10 6.3325265e-10 1.3048344e-06 5.1081655e-10 5.4066564e-09 -3.1206936e-08
6.6111111e+00 1.0789308e-08 -2.1037140e-10 6.2921845e-10 -3.1320579e-10 1.3086524e-06 5.0399933e-10 5.5035580e-09 -3.1296015e-08
6.6169444e+00 1.1028149e-08 1.7141586e-10 -7.5495252e-11 -1.9581473e-10 1.3110563e-06 5.5290301e-10 5.4832781e-09 -3.1315996e-08
6.6205556e+00 1.1161238e-08 2.8000268e-10 -1.1170334e-10 1.1376034e-11 1.3134860e-06 5.7538701e-10 5.4838466e-09 -3.1323094e-08
6.6241667e+00 1.1266714e-08 -7.2458183e-11 1.1695039e-10 -7.6896103e-11 1.3159413e-06 5.7551678e-10 5.4601440e-09 -3.1320538e-08
6.6277778e+00 1.1397731e-08 7.3656052e-11 -3.3574357e-10 1.0049333e-10 1.3184256e-06 6.6325329e-10 5.4024456e-09 -3.1295354e-08
6.6313889e+00 1.1534200e-08 7.3621880e-10 -1.9685658e-10 1.3196934e-10 1.3211331e-06 7.7382608e-10 5.3667936e-09 -3.1313115e-08
6.6352778e+00 1.1672915e-08 2.1154840e-10 -1.0873166e-10 -2.8420466e-10 1.3236802e-06 8.4644030e-10 5.3545591e-09 -3.1336110e-08
6.6388889e+00 1.1839348e-08 4.5873663e-10 -4.2025247e-12 7.1942494e-11 1.3262629e-06 9.1459901e-10 5.4291907e-09 -3.1294897e-08
6.6425000e+00 1.2000359e-08 1.7042075e-10 6.9310927e-10 3.0848217e-10 1.3290761e-06 9.2302826e-10 5.5168517e-09 -3.1174676e-08
6.6463889e+00 1.2112985e-08 -9.8170099e-11 5.8270741e-11 7.2198443e-10 1.3317083e-06 9.5204450e-10 5.5684138e-09 -3.1011494e-08
6.6500000e+00 1.2184512e-08 3.6601233e-10 4.1768737e-10 7.8431566e-10 1.3343578e-06 9.6648652e-10 5.6434323e-09 -3.0928206e-08
6.6536111e+00 1.2272444e-08 -2.3270134e-10 2.7479059e-10 -1.5510793e-11 1.3370360e-06 9.4253887e-10 5.6851657e-09 -3.0858014e-08
6.6572222e+00 1.2448950e-08 1.1646112e-11 1.1044157e-10 6.6344095e-10 1.3399548e-06 8.9530393e-10 5.7174143e-09 -3.0727341e-08
6.6611111e+00 1.2569976e-08 -4.1651721e-10 1.6597478e-10 4.5661166e-10 1.3426833e-06 8.4695861e-10 5.7955711e-09 -3.0682899e-08
6.6647222e+00 1.2615780e-08 -2.9747284e-11 5.5547294e-10 -4.6376373e-11 1.3454069e-06 9.1554420e-10 5.8698859e-09 -3.0631915e-08
6.6683333e+00 1.2524786e-08 6.6284502e-10 1.3050965e-10 5.1700133e-10 1.3481140e-06 1.0066250e-09 5.8882093e-09 -3.0526574e-08
6.6719444e+00 1.2463791e-08 1.7790111e-10 3.8628845e-11 4.5537077e-10 1.3522556e-06 1.1151052e-09 5.9380865e-09 -3.0438310e-08
6.6775000e+00 1.2386291e-08 4.7297996e-10 2.6063477e-10 7.4215799e-11 1.3551387e-06 1.1981029e-09 6.0178831e-09 -3.0400213e-08
6.6813889e+00 1.2325971e-08 2.3842880e-10 4.2333563e-10 2.5233295e-10 1.3578024e-06 1.3066756e-09 6.0356602e-09 -3.0332692e-08
6.6850000e+00 1.2261733e-08 7.6378073e-10 -2.5923910e-10 3.7093368e-10 1.3604584e-06 1.3801021e-09 6.0678798e-09 -3.0355202e-08
6.6886111e+00 1.2255540e-08 -8.5998172e-11 5.5665081e-10 -5.7872210e-10 1.3633211e-06 1.4383385e-09 6.1656509e-09 -3.0369285e-08
6.6925000e+00 1.2281631e-08 5.8516813e-10 2.8138763e-10 4.5801462e-10 1.3659866e-06 1.5484920e-09 6.2533418e-09 -3.0282764e-08
6.6961111e+00 1.2322507e-08 4.3163259e-10 5.2806660e-10 3.4064400e-10 1.3686578e-06 1.6595950e-09 6.3505360e-09 -3.0215443e-08
6.6997222e+00 1.2334832e-08 5.9393429e-10 3.6911015e-10 2.8077352e-10 1.3713303e-06 1.7646877e-09 6.4222108e-09 -3.0186716e-08
6.7033333e+00 1.2334926e-08 3.7615161e-10 2.9250344e-10 -1.5597532e-11 1.3742088e-06 1.8033927e-09 6.5211546e-09 -3.0241983e-08
6.7072222e+00 1.2338001e-08 -4.4394117e-11 5.5558629e-10 -4.5812224e-10 1.3768780e-06 1.8191579e-09 6.6110951e-09 -3.0334856e-08
6.7108333e+00 1.2299924e-08 1.8991915e-10 2.7463402e-10 -3.9916775e-10 1.3795397e-06 1.8788760e-09 6.6278353e-09 -3.0325219e-08
6.7144444e+00 1.2269741e-08 3.6132440e-10 -1.2010984e-10 4.8812410e-10 1.3822105e-06 1.9417848e-09 6.6250482e-09 -3.0296401e-08
6.7180556e+00 1.2383963e-08 2.1937254e-10 9.4382911e-11 -2.2211239e-10 1.3851022e-06 1.9958728e-09 6.7574458e-09 -3.0234229e-08
6.7219444e+00 1.2402443e-08 2.4423912e-10 1.0404546e-09 7.5501895e-10 1.3877877e-06 2.0530005e-09 6.8864516e-09 -3.0067475e-08
6.7255556e+00 1.2386797e-08 2.8309329e-10 1.5036738e-10 7.8425153e-10 1.3904825e-06 2.1361924e-09 6.8919174e-09 -2.9961717e-08
6.7291667e+00 1.2488273e-08 4.8483191e-10 -9.9913788e-11 1.9197013e-10 1.3946605e-06 2.3095816e-09 6.9269447e-09 -2.9976466e-08
6.7347222e+00 1.2579430e-08 5.5550305e-10 3.1007761e-10 -2.8046119e-10 1.3973837e-06 2.4223976e-09 7.0010537e-09 -2.9992317e-08
6.7383333e+00 1.2558011e-08 4.8587533e-10 3.7400558e-10 1.3414832e-10 1.4003056e-06 2.4501072e-09 7.0727918e-09 -2.9943789e-08
6.7422222e+00 1.2487000e-08 -2.4836458e-10 2.4089239e-10 2.8180235e-10 1.4030021e-06 2.4737390e-09 7.1266576e-09 -2.9831462e-08
6.7458333e+00 1.2403893e-08 4.6650452e-10 2.5633010e-10 7.5506518e-10 1.4056870e-06 2.5802541e-09 7.1723199e-09 -2.9725435e-08
6.7494444e+00 1.2379686e-08 5.1671217e-10 1.6516799e-10 2.2364175e-10 1.4083708e-06 2.6754990e-09 7.1994638e-09 -2.9676995e-08
6.7530556e+00 1.2393490e-08 3.6247159e-10 8.5391680e-11 2.2349674e-10 1.4112661e-06 2.8322952e-09 7.2595941e-09 -2.9618104e-08
6.7569444e+00 1.2423559e-08 9.8149573e-10 4.3001065e-10 2.8127934e-10 1.4139567e-06 2.9721251e-09 7.2868561e-09 -2.9470561e-08
6.7605556e+00 1.2412645e-08 3.0924244e-10 -1.7836166e-10 1.0806607e-09 1.4166425e-06 3.0404515e-09 7.3186243e-09 -2.9306830e-08
6.7641667e+00 1.2379012e-08 3.2146290e-10 4.7160749e-10 4.3070530e-10 1.4193230e-06 3.0972524e-09 7.3445799e-09 -2.9216804e-08
6.7677778e+00 1.2364007e-08 2.0285265e-10 -2.3201740e-10 4.0030037e-10 1.4222060e-06 3.1861576e-09 7.3226550e-09 -2.9212843e-08
6.7716667e+00 1.2347422e-08 5.5919135e-10 4.4089518e-11 -3.6635155e-10 1.4248796e-06 3.2854105e-09 7.3494582e-09 -2.9167349e-08
6.7752778e+00 1.2332084e-08 3.5698922e-10 2.0332486e-10 7.8630177e-10 1.4275503e-06 3.3925452e-09 7.4300012e-09 -2.9032298e-08
6.7788889e+00 1.2321024e-08 6.3194719e-10 5.4014905e-10 4.6031804e-10 1.4304260e-06 3.5797879e-09 7.5363078e-09 -2.8980092e-08
6.7827778e+00 1.2328106e-08 9.7299035e-10 3.7104998e-10 -1.2837895e-11 1.4330991e-06 3.7532974e-09 7.5969216e-09 -2.8912069e-08
6.7863889e+00 1.2346652e-08 6.2863627e-10 1.8846244e-10 6.4074941e-10 1.4372164e-06 4.0225076e-09 7.5720319e-09 -2.8728260e-08
6.7919444e+00 1.2356889e-08 9.8662480e-10 -3.3780077e-10 4.6210335e-10 1.4399006e-06 4.1703501e-09 7.6147968e-09 -2.8743568e-08
6.7955556e+00 1.2420040e-08 3.7807460e-10 7.3255354e-10 -6.0341425e-10 1.4426005e-06 4.2348519e-09 7.7134368e-09 -2.8829667e-08
6.7991667e+00 1.2502535e-08 2.1732683e-10 1.7796989e-10 -1.9134447e-10 1.4455305e-06 4.3668555e-09 7.7260483e-09 -2.8794801e-08
6.8030556e+00 1.2611557e-08 9.1413252e-10 -6.9871467e-11 4.9020205e-10 1.4482770e-06 4.4951656e-09 7.7856712e-09 -2.8720556e-08
6.8066667e+00 1.2741081e-08 2.7026815e-10 6.2023667e-10 1.9513035e-10 1.4510528e-06 4.5335028e-09 7.8636890e-09 -2.8559690e-08
6.8102778e+00 1.2880944e-08 8.3613853e-11 9.9927479e-11 1.2897877e-09 1.4540771e-06 4.6227968e-09 7.9136603e-09 -2.8438188e-08
6.8141667e+00 1.3042155e-08 6.8176337e-10 3.2839839e-10 -2.4834356e-10 1.4569205e-06 4.6746159e-09 7.9906896e-09 -2.8453514e-08
6.8177778e+00 1.3204639e-08 -2.0343270e-10 3.8264156e-10 1.0687211e-10 1.4597975e-06 4.6587622e-09 8.0719169e-09 -2.8314982e-08
6.8213889e+00 1.3351809e-08 5.7090478e-11 3.6714861e-10 1.1718875e-09 1.4627049e-06 4.7252128e-09 8.2280496e-09 -2.8122061e-08
6.8250000e+00 1.3485919e-08 5.5629949e-10 1.0740760e-09 6.0892538e-10 1.4658733e-06 4.8802695e-09 8.3360482e-09 -2.8048649e-08
6.8288889e+00 1.3672171e-08 7.7275746e-10 -1.4837368e-10 2.0317558e-11 1.4688581e-06 5.0631820e-09 8.3381376e-09 -2.7999417e-08
6.8325000e+00 1.3880018e-08 9.1566565e-10 1.6766081e-10 4.3413341e-10 1.4718912e-06 5.1932812e-09 8.3849765e-09 -2.7834905e-08
6.8361111e+00 1.4117626e-08 2.8525039e-10 2.6469805e-10 1.0844375e-09 1.4749695e-06 5.2680636e-09 8.4543314e-09 -2.7734471e-08
6.8397222e+00 1.4297563e-08 4.0504834e-10 3.7550079e-10 -1.5735581e-10 1.4783699e-06 5.3273408e-09 8.5542705e-09 -2.7740252e-08
6.8436111e+00 1.4848724e-08 1.0304223e-10 4.8111998e-10 1.0780373e-10 1.4833897e-06 5.4781965e-09 8.6829641e-09 -2.7625370e-08
6.8491667e+00 1.5269970e-08 8.0209203e-10 2.9104185e-10 5.8148790e-10 1.4866139e-06 5.6817433e-09 8.7666727e-09 -2.7499316e-08
6.8527778e+00 1.4491963e-08 1.0768015e-09 4.8165299e-10 5.8208853e-10 1.4898011e-06 5.8338526e-09 8.8311614e-09 -2.7462845e-08
6.8563889e+00 1.4928088e-08 3.2728481e-10 1.1362745e-10 -2.4543362e-10 1.4930689e-06 5.9461915e-09 8.8819482e-09 -2.7471256e-08
6.8600000e+00 1.5236254e-08 7.0968993e-10 3.5517346e-10 1.6779193e-10 1.4966441e-06 6.1286232e-09 8.9500991e-09 -2.7514786e-08
6.8638889e+00 1.5408307e-08 8.5400917e-10 2.2897743e-10 -5.4090315e-10 1.5000205e-06 6.2641554e-09 9.0282292e-09 -2.7574396e-08
6.8675000e+00 1.5758109e-08 3.9705776e-10 4.9222306e-10 -9.3415907e-12 1.5034563e-06 6.4134424e-09 9.1054296e-09 -2.7493075e-08
6.8711111e+00 1.5957038e-08 9.8097616e-10 2.2039664e-10 7.5999295e-10 1.5071826e-06 6.5517775e-09 9.1796745e-09 -2.7326025e-08
6.8750000e+00 1.5982713e-08 2.0475351e-10 4.1598826e-10 6.7186925e-10 1.5106531e-06 6.6768670e-09 9.1909385e-09 -2.7212687e-08
6.8786111e+00 1.6053030e-08 9.4991858e-10 -3.1201334e-10 3.7432697e-10 1.5141321e-06 6.8650861e-09 9.2110873e-09 -2.7185846e-08
6.8822222e+00 1.6060258e-08 7.8748863e-10 4.9800276e-10 -1.2656678e-10 1.5176046e-06 7.0342604e-09 9.2772041e-09 -2.7142963e-08
6.8858333e+00 1.5994288e-08 7.7412045e-10 1.1230591e-10 5.2241322e-10 1.5213196e-06 7.1693943e-09 9.2821520e-09 -2.7024387e-08
6.8897222e+00 1.5848354e-08 3.8416961e-10 -6.9895003e-11 4.9394752e-10 1.5247421e-06 7.2797262e-09 9.3038456e-09 -2.6955731e-08
6.8933333e+00 1.5744296e-08 6.3427899e-10 2.7014313e-10 1.3980067e-10 1.5281467e-06 7.3649681e-09 9.3462646e-09 -2.6909461e-08
6.8969444e+00 1.5682796e-08 1.5256956e-10 1.2141699e-10 2.8731076e-10 1.5318048e-06 7.4414555e-09 9.4238123e-09 -2.6901059e-08
6.9008333e+00 1.5672340e-08 5.0303616e-10 5.4327732e-10 -2.1529616e-10 1.5367740e-06 7.6230777e-09 9.5384022e-09 -2.6777167e-08
6.9061111e+00 1.5711781e-08 6.4405194e-10 1.8044828e-10 9.9777379e-10 1.5404431e-06 7.7661609e-09 9.5325593e-09 -2.6609946e-08
6.9100000e+00 1.5737772e-08 5.8237554e-10 -2.3052955e-10 4.3554925e-10 1.5438524e-06 7.9366753e-09 9.5278676e-09 -2.6534839e-08
6.9136111e+00 1.5732904e-08 9.9160336e-10 1.8722112e-10 2.5774480e-10 1.5472648e-06 8.1059283e-09 9.5552331e-09 -2.6581439e-08
6.9172222e+00 1.5765425e-08 5.7073184e-10 6.5383693e-11 -6.8789690e-10 1.5509447e-06 8.2332801e-09 9.6154949e-09 -2.6655834e-08
6.9211111e+00 1.5776783e-08 5.2085495e-10 4.5114528e-10 5.0221685e-11 1.5543605e-06 8.3563010e-09 9.7127531e-09 -2.6619196e-08
6.9247222e+00 1.5754213e-08 6.1472280e-10 4.4662310e-10 2.8798257e-10 1.5578519e-06 8.5099924e-09 9.7891431e-09 -2.6582322e-08
6.9283333e+00 1.6473744e-08 8.0396671e-10 2.5851517e-10 5.2388504e-11 1.5614389e-06 8.6628958e-09 9.8141699e-09 -2.6529514e-08
6.9319444e+00 1.6637147e-08 6.0744942e-10 -2.7498364e-11 4.3507231e-10 1.5652186e-06 8.8134211e-09 9.8107324e-09 -2.6593481e-08
6.9358333e+00 1.5759914e-08 6.8276708e-10 -1.9655087e-12 -9.8336410e-10 1.5686310e-06 8.9271885e-09 9.8474975e-09 -2.6640065e-08
6.9394444e+00 1.5739161e-08 3.6739377e-10 3.4133509e-10 5.5335752e-10 1.5720421e-06 9.0482754e-09 9.9221988e-09 -2.6529688e-08
6.9430556e+00 1.5748062e-08 7.5033114e-10 3.4821575e-10 4.6550573e-10 1.5757108e-06 9.1937338e-09 1.0018803e-08 -2.6390209e-08
6.9469444e+00 1.5698496e-08 4.9645560e-10 4.7982220e-10 7.3003288e-10 1.5791030e-06 9.3422835e-09 1.0008122e-08 -2.6292900e-08
6.9505556e+00 1.5613834e-08 8.7477265e-10 -5.7841481e-10 1.6819993e-10 1.5824817e-06 9.4570988e-09 1.0002946e-08 -2.6275406e-08
6.9541667e+00 1.5574422e-08 1.8506073e-10 5.3063505e-10 -6.7171614e-12 1.5858602e-06 9.5331295e-09 1.0028962e-08 -2.6241839e-08
6.9577778e+00 1.5611694e-08 5.1676167e-10 -2.9048506e-10 3.1657057e-10 1.5913180e-06 9.7218746e-09 9.9891472e-09 -2.6327388e-08
6.9636111e+00 1.5575761e-08 5.6178139e-10 6.2969459e-11 -8.0541997e-10 1.5946875e-06 9.8576664e-09 9.9860800e-09 -2.6354388e-08
6.9672222e+00 1.5526497e-08 6.9168155e-10 -9.1282603e-11 5.5618735e-10 1.5980493e-06 1.0029786e-08 9.9967747e-09 -2.6240431e-08
6.9708333e+00 1.5505852e-08 8.9711894e-10 1.9000340e-10 4.9571953e-10 1.6014119e-06 1.0180503e-08 1.0040604e-08 -2.6129796e-08
6.9744444e+00 1.5533206e-08 4.9411309e-10 2.1457445e-10 5.2552933e-10 1.6047774e-06 1.0315554e-08 1.0139638e-08 -2.6070510e-08
6.9780556e+00 1.5532882e-08 7.5251162e-10 6.9958974e-10 2.1725041e-11 1.6083994e-06 1.0463893e-08 1.0194235e-08 -2.5982579e-08
6.9819444e+00 1.5513339e-08 5.1896136e-10 -2.3162129e-10 7.3196812e-10 1.6117562e-06 1.0614764e-08 1.0186589e-08 -2.5974454e-08
6.9855556e+00 1.5472232e-08 8.7369688e-10 1.6104908e-10 -6.5696608e-10 1.6151032e-06 1.0725414e-08 1.0270981e-08 -2.6046418e-08
6.9891667e+00 1.5423514e-08 1.4768940e-10 6.1794609e-10 -7.3178593e-12 1.6184391e-06 1.0763809e-08 1.0266763e-08 -2.6067193e-08
6.9927778e+00 1.5369610e-08 2.0672024e-10 -6.5687950e-10 -1.8444889e-10 1.6220175e-06 1.0867329e-08 1.0210343e-08 -2.6165231e-08
6.9966667e+00 1.5302389e-08 6.8059870e-10 1.7328310e-10 -6.5587688e-10 1.6253339e-06 1.0971012e-08 1.0227921e-08 -2.6147343e-08
7.0002778e+00 1.5310414e-08 2.7647058e-10 -1.1026306e-11 8.2099473e-10 1.6286551e-06 1.1044222e-08 1.0266389e-08 -2.6039864e-08
7.0038889e+00 1.5346901e-08 3.9931911e-10 3.6611845e-10 1.7112135e-10 1.6319881e-06 1.1192766e-08 1.0332511e-08 -2.6005806e-08
7.0075000e+00 1.5418757e-08 9.7185428e-10 2.4423668e-10 1.4325363e-10 1.6355960e-06 1.1341266e-08 1.0362809e-08 -2.6034779e-08
7.0113889e+00 1.5505836e-08 3.0100452e-10 1.5460909e-11 -3.9158741e-10 1.6389653e-06 1.1421265e-08 1.0371764e-08 -2.6116312e-08
7.0150000e+00 1.5596195e-08 4.3744440e-10 6.7195705e-11 -3.6102719e-10 1.6423560e-06 1.1514054e-08 1.0303400e-08 -2.6091808e-08
7.0186111e+00 1.5702279e-08 4.1907315e-10 -6.9824108e-10 5.8722244e-10 1.6476382e-06 1.1662157e-08 1.0094435e-08 -2.5861845e-08
7.0241667e+00 1.5990960e-08 4.6954484e-10 -5.5554845e-10 7.9255278e-10 1.6511265e-06 1.1777936e-08 1.0018126e-08 -2.5734869e-08
7.0277778e+00 1.6208403e-08 5.9917819e-10 -1.4884306e-10 3.7953734e-10 1.6549369e-06 1.1911100e-08 1.0038921e-08 -2.5818806e-08
7.0316667e+00 1.6452560e-08 5.4222965e-10 3.2707934e-10 -1.0989990e-09 1.6585275e-06 1.2018508e-08 1.0081692e-08 -2.5919071e-08
7.0352778e+00 1.6690779e-08 4.4923267e-10 6.7729503e-11 1.7347529e-10 1.6621653e-06 1.2148606e-08 1.0091257e-08 -2.5967873e-08
7.0388889e+00 1.6889572e-08 7.5167232e-10 2.0566117e-11 -6.2395941e-10 1.6658469e-06 1.2310066e-08 1.0120977e-08 -2.6007303e-08
7.0425000e+00 1.7093969e-08 7.3872337e-10 2.5377331e-10 2.5999688e-10 1.6698682e-06 1.2487285e-08 1.0152738e-08 -2.5949689e-08
7.0463889e+00 1.7374813e-08 7.8029994e-10 1.8466147e-11 2.3383491e-10 1.6736621e-06 1.2679500e-08 1.0203348e-08 -2.5873394e-08
7.0500000e+00 1.7645317e-08 9.9399288e-10 4.4869928e-10 4.7042357e-10 1.6775088e-06 1.2859130e-08 1.0235537e-08 -2.5793810e-08
7.0536111e+00 1.7862656e-08 6.6413232e-10 -1.5156435e-10 2.6420185e-10 1.6816810e-06 1.2966282e-08 1.0313326e-08 -2.5690870e-08
7.0575000e+00 1.7899327e-08 2.5431083e-10 8.1832361e-10 6.1814105e-10 1.6855616e-06 1.3067002e-08 1.0458990e-08 -2.5569745e-08
7.0611111e+00 1.7921473e-08 6.7540780e-10 5.2626613e-10 4.9993425e-10 1.6894518e-06 1.3251536e-08 1.0512907e-08 -2.5483919e-08
7.0647222e+00 1.7987732e-08 1.0279819e-09 -2.8573686e-11 2.9230629e-10 1.6936768e-06 1.3459303e-08 1.0580635e-08 -2.5394990e-08
7.0686111e+00 1.8226732e-08 7.5288261e-10 6.0910221e-10 4.6994461e-10 1.6976561e-06 1.3618742e-08 1.0607043e-08 -2.5312432e-08
7.0722222e+00 1.8505909e-08 7.1886349e-10 -3.6533873e-10 2.9212816e-10 1.7016953e-06 1.3733457e-08 1.0588089e-08 -2.5268292e-08
7.0758333e+00 1.8778634e-08 3.4004427e-10 1.9037732e-10 1.1531924e-10 1.7080028e-06 1.3916982e-08 1.0651981e-08 -2.5382736e-08
7.0813889e+00 1.9066343e-08 7.6110497e-10 1.9297747e-10 -8.0198299e-10 1.7121483e-06 1.4104989e-08 1.0676283e-08 -2.5447643e-08
7.0850000e+00 1.9199807e-08 9.7434602e-10 3.1352454e-11 2.0283950e-10 1.7166368e-06 1.4277247e-08 1.0752596e-08 -2.5403651e-08
7.0888889e+00 1.9273075e-08 5.0215052e-10 6.2275756e-10 1.7423091e-10 1.7208136e-06 1.4423042e-08 1.0856601e-08 -2.5404185e-08
7.0925000e+00 1.9281458e-08 8.4364283e-10 3.3728335e-10 -1.7915632e-10 1.7249801e-06 1.4542534e-08 1.0872347e-08 -2.5382395e-08
7.0961111e+00 1.9179113e-08 2.5936271e-10 -1.9192813e-10 3.8029315e-10 1.7294433e-06 1.4706157e-08 1.0876653e-08 -2.5362454e-08
7.1000000e+00 1.9077070e-08 1.1431184e-09 2.2883203e-10 -2.0937368e-10 1.7335684e-06 1.4851503e-08 1.0941876e-08 -2.5340701e-08
7.1036111e+00 1.9000137e-08 1.9854417e-10 3.7322876e-10 4.1017179e-10 1.7376820e-06 1.4938587e-08 1.1026569e-08 -2.5344597e-08
7.1072222e+00 1.8971594e-08 6.0530908e-10 4.0855293e-10 -4.4612988e-10 1.7417908e-06 1.5100729e-08 1.1100358e-08 -2.5402816e-08
7.1108333e+00 1.8955812e-08 8.9137796e-10 2.7257708e-10 -9.1282983e-11 1.7462117e-06 1.5280411e-08 1.1096735e-08 -2.5386112e-08
7.1147222e+00 1.8937715e-08 6.4875757e-10 -3.0363807e-10 2.3446325e-10 1.7503105e-06 1.5413474e-08 1.1082599e-08 -2.5328923e-08
7.1183333e+00 1.8897266e-08 5.7951961e-10 1.7315757e-10 2.9343997e-10 1.7544034e-06 1.5476100e-08 1.1120743e-08 -2.5220483e-08
7.1219444e+00 1.8883757e-08 -1.4408555e-12 1.7893519e-10 7.0753700e-10 1.7588084e-06 1.5536460e-08 1.1151796e-08 -2.5134775e-08
7.1258333e+00 1.8873350e-08 5.1881685e-10 8.7238977e-11 2.7104832e-11 1.7628935e-06 1.5622858e-08 1.1226704e-08 -2.5135304e-08
7.1294444e+00 1.8835374e-08 2.7869833e-10 6.0421647e-10 -3.1990687e-11 1.7669719e-06 1.5692078e-08 1.1376479e-08 -2.5100423e-08
7.1330556e+00 1.8810976e-08 3.6026308e-10 7.7832692e-10 3.5397309e-10 1.7732339e-06 1.5893494e-08 1.1517305e-08 -2.5002357e-08
7.1386111e+00 1.8760959e-08 8.4823081e-10 6.6629771e-11 2.3442585e-10 1.7772943e-06 1.6096016e-08 1.1533856e-08 -2.5012347e-08
7.1422222e+00 1.8720253e-08 1.0212064e-09 8.6146825e-11 -3.2664961e-10 1.7816631e-06 1.6388649e-08 1.1592052e-08 -2.5016082e-08
7.1461111e+00 1.8726625e-08 1.4870730e-09 4.1266945e-10 2.9463614e-10 1.7857175e-06 1.6664682e-08 1.1658599e-08 -2.5032340e-08
7.1497222e+00 1.8697953e-08 1.0609227e-09 2.0161117e-10 -4.4470446e-10 1.7897653e-06 1.6870291e-08 1.1729379e-08 -2.5055000e-08
7.1533333e+00 1.8666743e-08 8.3700655e-10 4.5174847e-10 2.3553418e-10 1.7938136e-06 1.7004989e-08 1.1810771e-08 -2.5016847e-08
7.1569444e+00 1.8702092e-08 4.0636125e-10 2.9955719e-10 1.1665060e-10 1.7981792e-06 1.7130359e-08 1.1882326e-08 -2.5044729e-08
7.1608333e+00 1.8717145e-08 6.6823324e-10 3.1377395e-10 -3.5563905e-10 1.8022341e-06 1.7318061e-08 1.1906031e-08 -2.5022478e-08
7.1644444e+00 1.8712921e-08 1.0644091e-09 -9.4959638e-11 5.6102883e-10 1.8062843e-06 1.7518609e-08 1.1948112e-08 -2.4997014e-08
7.1680556e+00 1.8673922e-08 7.8679631e-10 4.8340439e-10 -3.2597970e-10 1.8106390e-06 1.7697261e-08 1.2064519e-08 -2.4948985e-08
7.1719444e+00 1.8651799e-08 7.4451284e-10 5.1436987e-10 7.3766341e-10 1.8146799e-06 1.7854571e-08 1.2176557e-08 -2.4827278e-08
7.1755556e+00 1.8648474e-08 7.0757497e-10 5.1982434e-10 3.8578556e-10 1.8187241e-06 1.7998699e-08 1.2276527e-08 -2.4801646e-08
7.1791667e+00 1.8683104e-08 6.2283747e-10 4.0297126e-10 -1.4919035e-10 1.8230815e-06 1.8099977e-08 1.2273299e-08 -2.4767374e-08
7.1830556e+00 1.8666243e-08 2.4525608e-10 -4.3063923e-10 4.4295688e-10 1.8271222e-06 1.8177523e-08 1.2293755e-08 -2.4777110e-08
7.1866667e+00 1.8632410e-08 4.7055855e-10 6.1946541e-10 -5.3282879e-10 1.8311609e-06 1.8292152e-08 1.2382435e-08 -2.4889267e-08
7.1902778e+00 1.8647535e-08 5.8755452e-10 1.9912150e-10 -5.0247103e-10 1.8373761e-06 1.8509115e-08 1.2467424e-08 -2.5007286e-08
7.1958333e+00 1.8643633e-08 7.1422526e-10 3.1081233e-10 -2.0563945e-10 1.8414140e-06 1.8651141e-08 1.2548235e-08 -2.4910969e-08
7.1994444e+00 1.8629501e-08 5.9678135e-10 4.3513675e-10 1.0947174e-09 1.8457581e-06 1.8800367e-08 1.2573118e-08 -2.4748771e-08
7.2033333e+00 1.8605429e-08 6.8230202e-10 -2.2185353e-10 2.9554944e-10 1.8497839e-06 1.9019625e-08 1.2520886e-08 -2.4719775e-08
7.2069444e+00 1.8556100e-08 1.3416101e-09 -2.6029126e-10 -2.7893747e-11 1.8538012e-06 1.9266644e-08 1.2505246e-08 -2.4719669e-08
7.2105556e+00 1.8526898e-08 9.3857325e-10 1.1592102e-10 2.8867467e-11 1.8581249e-06 1.9486646e-08 1.2511590e-08 -2.4764598e-08
7.2144444e+00 1.8532791e-08 9.4715569e-10 -6.1538989e-11 -4.1396727e-10 1.8621549e-06 1.9698982e-08 1.2533228e-08 -2.4774047e-08
7.2180556e+00 1.8667376e-08 1.0128661e-09 2.6127442e-10 3.2674409e-10 1.8662097e-06 1.9905783e-08 1.2561515e-08 -2.4783516e-08
7.2216667e+00 1.8761669e-08 8.9607087e-10 -1.6523986e-13 -4.1414679e-10 1.8702824e-06 2.0108152e-08 1.2528935e-08 -2.4777153e-08
7.2252778e+00 1.8832779e-08 9.7194365e-10 -3.0057633e-10 4.7287449e-10 1.8746877e-06 2.0293779e-08 1.2530423e-08 -2.4718416e-08
7.2291667e+00 1.8926758e-08 6.1914943e-10 3.1332945e-10 3.0589249e-11 1.8788030e-06 2.0464127e-08 1.2551340e-08 -2.4734115e-08
7.2327778e+00 1.9060027e-08 9.5329342e-10 -1.2024475e-10 -1.7550594e-10 1.8829507e-06 2.0668539e-08 1.2573448e-08 -2.4669625e-08
7.2363889e+00 1.9226715e-08 9.3358854e-10 3.2431707e-10 7.7080250e-10 1.8871409e-06 2.0899315e-08 1.2680428e-08 -2.4569848e-08
7.2400000e+00 1.9452511e-08 1.1966448e-09 6.6319169e-10 1.5021292e-10 1.8917019e-06 2.1157071e-08 1.2805646e-08 -2.4551849e-08
7.2438889e+00 1.9641343e-08 1.0126973e-09 4.1010576e-10 4.0643179e-12 1.8959732e-06 2.1355488e-08 1.2927647e-08 -2.4525450e-08
7.2475000e+00 1.9785927e-08 8.1883862e-10 7.1605576e-10 2.3962001e-10 1.9026236e-06 2.1669336e-08 1.3065045e-08 -2.4327449e-08
7.2530556e+00 2.0116914e-08 1.0642553e-09 1.0833434e-10 9.4838365e-10 1.9070064e-06 2.1876408e-08 1.3102797e-08 -2.4234023e-08
7.2566667e+00 2.0339442e-08 8.4717389e-10 2.4014355e-10 -8.5987518e-11 1.9114373e-06 2.2115320e-08 1.3144877e-08 -2.4271977e-08
7.2602778e+00 2.0561334e-08 1.3581656e-09 1.4828715e-10 -2.6435513e-10 1.9159162e-06 2.2351057e-08 1.3187155e-08 -2.4290652e-08
7.2638889e+00 2.0781955e-08 8.1787330e-10 2.4197018e-10 9.1973506e-11 1.9207770e-06 2.2543321e-08 1.3267852e-08 -2.4182765e-08
7.2677778e+00 2.0882032e-08 8.3009854e-10 4.4971425e-10 8.3277187e-10 1.9253245e-06 2.2784192e-08 1.3390260e-08 -2.4050473e-08
7.2713889e+00 2.1095166e-08 1.3933306e-09 6.8020976e-10 3.8838619e-10 1.9299292e-06 2.3046328e-08 1.3495128e-08 -2.4024027e-08
7.2750000e+00 2.1409728e-08 1.0263834e-09 2.8780341e-10 -1.4427623e-10 1.9346162e-06 2.3257438e-08 1.3558127e-08 -2.3962401e-08
7.2786111e+00 2.1855027e-08 9.2232311e-10 2.9372469e-10 7.1313251e-10 1.9397651e-06 2.3527780e-08 1.3620036e-08 -2.3813061e-08
7.2825000e+00 2.2278114e-08 1.3948927e-09 2.3692019e-10 5.6692226e-10 1.9446290e-06 2.3821899e-08 1.3633222e-08 -2.3799283e-08
7.2861111e+00 2.2619820e-08 1.3200509e-09 -1.1519820e-10 -4.3974054e-10 1.9495696e-06 2.4043376e-08 1.3605676e-08 -2.3814551e-08
7.2897222e+00 2.2985591e-08 7.2435720e-10 -1.3907231e-10 2.9881297e-10 1.9545742e-06 2.4215097e-08 1.3635700e-08 -2.3788059e-08
7.2933333e+00 2.3210465e-08 8.6075417e-10 4.1621629e-10 -5.4271218e-11 1.9599981e-06 2.4454320e-08 1.3688723e-08 -2.3763037e-08
7.2972222e+00 2.3279906e-08 1.1897348e-09 3.8268910e-11 2.6874463e-10 1.9650505e-06 2.4702092e-08 1.3701271e-08 -2.3707612e-08
7.3008333e+00 2.3357752e-08 1.0973920e-09 7.7555463e-11 2.4286473e-10 1.9701218e-06 2.4889399e-08 1.3772049e-08 -2.3642448e-08
7.3044444e+00 2.3454213e-08 6.3159348e-10 5.7578382e-10 3.5865101e-10 1.9783399e-06 2.5195288e-08 1.3922003e-08 -2.3547777e-08
7.3102778e+00 2.3506498e-08 1.1163451e-09 2.8109310e-10 1.8232673e-10 1.9834184e-06 2.5422682e-08 1.4031669e-08 -2.3450726e-08
7.3138889e+00 2.3371876e-08 9.8267777e-10 7.3121138e-10 7.1352759e-10 1.9884789e-06 2.5651549e-08 1.4141089e-08 -2.3369763e-08
7.3175000e+00 2.3340814e-08 1.1299341e-09 2.7882126e-10 3.3826928e-11 1.9935358e-06 2.5846306e-08 1.4130942e-08 -2.3323914e-08
7.3211111e+00 2.3338300e-08 6.6782930e-10 -3.7248891e-10 3.8938951e-10 1.9985957e-06 2.6064653e-08 1.4087404e-08 -2.3281146e-08
7.3247222e+00 2.3368266e-08 1.3476798e-09 -2.9396689e-11 5.3976480e-12 2.0040444e-06 2.6326435e-08 1.4183641e-08 -2.3200645e-08
7.3286111e+00 2.3334937e-08 8.9616424e-10 8.5427931e-10 6.8460744e-10 2.0090942e-06 2.6509768e-08 1.4279556e-08 -2.3145300e-08
7.3322222e+00 2.3277919e-08 7.9613973e-10 3.1089895e-11 -1.7372656e-10 2.0141288e-06 2.6721651e-08 1.4312911e-08 -2.3185960e-08
7.3358333e+00 2.3196119e-08 1.1597067e-09 2.7680661e-10 -2.0159794e-10 2.0191544e-06 2.7026535e-08 1.4366098e-08 -2.3114563e-08
7.3394444e+00 2.3193239e-08 1.6546057e-09 2.1415137e-10 8.6064391e-10 2.0245659e-06 2.7272697e-08 1.4504081e-08 -2.2996378e-08
7.3433333e+00 2.3191558e-08 4.5535392e-10 9.6855403e-10 1.5236766e-10 2.0295899e-06 2.7435912e-08 1.4572203e-08 -2.3008230e-08
7.3469444e+00 2.3183932e-08 1.0512399e-09 -3.3973083e-10 -2.6176997e-10 2.0346069e-06 2.7672008e-08 1.4555890e-08 -2.2987921e-08
7.3505556e+00 2.3126232e-08 1.1281131e-09 1.8914546e-10 4.4923910e-10 2.0399977e-06 2.7924400e-08 1.4611204e-08 -2.2903626e-08
7.3544444e+00 2.3080924e-08 1.0352425e-09 2.8497845e-10 2.7329183e-10 2.0449967e-06 2.8145135e-08 1.4656885e-08 -2.2838198e-08
7.3580556e+00 2.3064089e-08 1.0023127e-09 1.3669451e-10 3.3065763e-10 2.0499920e-06 2.8373134e-08 1.4663280e-08 -2.2757037e-08
7.3616667e+00 2.3045702e-08 1.1022944e-09 -7.7663002e-11 4.1851967e-10 2.0549848e-06 2.8538370e-08 1.4689600e-08 -2.2678958e-08
7.3652778e+00 2.3042242e-08 4.2296376e-10 3.2061470e-10 3.0221348e-10 2.0626693e-06 2.8780577e-08 1.4839263e-08 -2.2647419e-08
7.3708333e+00 2.3064665e-08 1.0302748e-09 5.7735957e-10 -1.1297979e-10 2.0680509e-06 2.9066250e-08 1.4885072e-08 -2.2625382e-08
7.3747222e+00 2.3063467e-08 1.4183557e-09 -1.8471007e-10 3.0186697e-10 2.0730488e-06 2.9327980e-08 1.4908703e-08 -2.2559942e-08
7.3783333e+00 2.3070340e-08 9.9761426e-10 4.0284502e-10 3.0219237e-10 2.0780473e-06 2.9595983e-08 1.4935233e-08 -2.2452732e-08
7.3819444e+00 2.3069850e-08 1.4762537e-09 -1.5795033e-10 6.8744326e-10 2.0830444e-06 2.9875148e-08 1.4935120e-08 -2.2364961e-08
7.3855556e+00 2.3056989e-08 1.1006578e-09 1.5690510e-10 1.2275093e-10 2.0884208e-06 3.0211485e-08 1.4984579e-08 -2.2266917e-08
7.3894444e+00 2.3026923e-08 1.7822305e-09 2.6703008e-10 7.1762729e-10 2.0934102e-06 3.0489760e-08 1.5058280e-08 -2.2079672e-08
7.3930556e+00 2.3029468e-08 7.8646757e-10 4.1328763e-10 1.0107809e-09 2.0984058e-06 3.0691764e-08 1.5127062e-08 -2.1898746e-08
7.3966667e+00 2.3083009e-08 1.0781789e-09 2.2162541e-10 6.5931175e-10 2.1037840e-06 3.0944726e-08 1.5216417e-08 -2.1758864e-08
7.4005556e+00 2.3015918e-08 1.0900681e-09 5.4427307e-10 5.3967210e-10 2.1087649e-06 3.1174991e-08 1.5305803e-08 -2.1619544e-08
7.4041667e+00 2.2962098e-08 1.0354552e-09 2.8082297e-10 7.4635805e-10 2.1137387e-06 3.1375675e-08 1.5384027e-08 -2.1557170e-08
7.4077778e+00 2.2949774e-08 8.1700986e-10 4.4124409e-10 -1.7059679e-10 2.1187125e-06 3.1555711e-08 1.5460145e-08 -2.1568547e-08
7.4113889e+00 2.2961673e-08 8.4486677e-10 2.6138425e-10 6.5582952e-11 2.1240704e-06 3.1780977e-08 1.5505738e-08 -2.1587613e-08
7.4152778e+00 2.2963793e-08 1.0859806e-09 1.2941842e-10 -2.2901200e-10 2.1290435e-06 3.1990039e-08 1.5551318e-08 -2.1505939e-08
7.4188889e+00 2.2941141e-08 8.4382371e-10 2.9131944e-10 9.8293048e-10 2.1340157e-06 3.2230246e-08 1.5623493e-08 -2.1494925e-08
7.4225000e+00 2.2956773e-08 1.3734735e-09 3.7491281e-10 -8.8126834e-10 2.1416633e-06 3.2637865e-08 1.5712445e-08 -2.1517361e-08
7.4280556e+00 2.2928720e-08 1.0722396e-09 1.5879469e-10 7.4665661e-10 2.1466285e-06 3.2885456e-08 1.5736353e-08 -2.1403566e-08
7.4316667e+00 2.2903440e-08 1.2132104e-09 6.1898010e-11 3.0375612e-10 2.1519764e-06 3.3192883e-08 1.5793993e-08 -2.1322444e-08
7.4355556e+00 2.2935616e-08 1.4218805e-09 4.3215886e-10 3.9157173e-10 2.1569522e-06 3.3520400e-08 1.5822516e-08 -2.1179798e-08
7.4391667e+00 2.2995638e-08 1.6013558e-09 -1.6886810e-10 9.2516355e-10 2.1619434e-06 3.3805395e-08 1.5844023e-08 -2.1059518e-08
7.4427778e+00 2.3077017e-08 1.0293634e-09 3.6739666e-10 1.8511145e-10 2.1669561e-06 3.4032037e-08 1.5852902e-08 -2.0948947e-08
7.4463889e+00 2.3193566e-08 1.0627198e-09 -2.8543874e-10 8.3554939e-10 2.1723805e-06 3.4311134e-08 1.5846479e-08 -2.0853996e-08
7.4502778e+00 2.3301017e-08 1.3295380e-09 2.3038112e-10 -2.1685158e-11 2.1774424e-06 3.4574029e-08 1.5901075e-08 -2.0791452e-08
7.4538889e+00 2.3424330e-08 1.0971843e-09 2.7358524e-10 5.9901274e-10 2.1825376e-06 3.4806838e-08 1.5979980e-08 -2.0642325e-08
7.4575000e+00 2.3608224e-08 1.0518224e-09 4.5476541e-10 7.7754279e-10 2.1876759e-06 3.5047135e-08 1.6058363e-08 -2.0528427e-08
7.4611111e+00 2.3822146e-08 1.1663021e-09 2.6877355e-10 2.7382323e-10 2.1932653e-06 3.5292928e-08 1.6077977e-08 -2.0536833e-08
7.4650000e+00 2.4087569e-08 9.4050138e-10 -1.0065363e-10 -3.4587394e-10 2.1985173e-06 3.5539013e-08 1.6076048e-08 -2.0550850e-08
7.4686111e+00 2.4391760e-08 1.3310467e-09 8.2848350e-11 2.1648555e-10 2.2038317e-06 3.5812981e-08 1.6091689e-08 -2.0455854e-08
7.4722222e+00 2.4664625e-08 1.1978885e-09 6.1528409e-11 6.6040450e-10 2.2096187e-06 3.6097761e-08 1.6057290e-08 -2.0405337e-08
7.4761111e+00 2.4938115e-08 1.2430852e-09 -3.5637661e-10 -2.2740414e-10 2.2150469e-06 3.6357690e-08 1.6041506e-08 -2.0419348e-08
7.4797222e+00 2.5168125e-08 1.1562592e-09 2.1067277e-10 9.8070098e-11 2.2235320e-06 3.6767913e-08 1.6125252e-08 -2.0327267e-08
7.4852778e+00 2.5743051e-08 1.3050790e-09 2.9180623e-10 4.5441968e-10 2.2291465e-06 3.7048241e-08 1.6143440e-08 -2.0213056e-08
7.4888889e+00 2.6082188e-08 1.2825659e-09 -1.2391426e-10 5.9983572e-10 2.2348285e-06 3.7321929e-08 1.6145835e-08 -2.0156600e-08
7.4925000e+00 2.6367272e-08 1.2437825e-09 1.4601690e-10 -7.8709151e-11 2.2405594e-06 3.7591961e-08 1.6244786e-08 -2.0093479e-08
7.4961111e+00 2.6533956e-08 1.2488190e-09 7.6737703e-10 6.6136884e-10 2.2467921e-06 3.7803792e-08 1.6373306e-08 -1.9956539e-08
7.5000000e+00 2.6888591e-08 5.6687968e-10 3.3422575e-10 5.1239740e-10 2.2526612e-06 3.8023441e-08 1.6411139e-08 -1.9816526e-08
7.5036111e+00 2.7287814e-08 1.4606456e-09 1.4994964e-11 7.8003753e-10 2.2586193e-06 3.8348504e-08 1.6452158e-08 -1.9682852e-08
7.5072222e+00 2.7710241e-08 1.5399396e-09 3.6364721e-10 4.5387666e-10 2.2646608e-06 3.8672291e-08 1.6515533e-08 -1.9654957e-08
7.5108333e+00 2.8057677e-08 1.4488609e-09 2.2135073e-10 -1.9638781e-10 2.2712529e-06 3.9053618e-08 1.6505952e-08 -1.9648956e-08
7.5147222e+00 2.8445655e-08 1.8196552e-09 -3.0347495e-10 2.4782684e-10 2.2774722e-06 3.9412248e-08 1.6512733e-08 -1.9649783e-08
7.5183333e+00 2.8962973e-08 1.4907796e-09 3.6606742e-10 -2.5546384e-10 2.2837886e-06 3.9761754e-08 1.6593772e-08 -1.9589668e-08
7.5219444e+00 2.9342373e-08 1.7354295e-09 3.8198855e-10 8.1037354e-10 2.2901782e-06 4.0157557e-08 1.6601488e-08 -1.9423809e-08
7.5255556e+00 2.9638905e-08 1.9181360e-09 -3.1076622e-10 7.2062620e-10 2.2971157e-06 4.0535561e-08 1.6578381e-08 -1.9393378e-08
7.5294444e+00 2.9825072e-08 1.3219012e-09 1.1270723e-10 -4.5978253e-10 2.3035906e-06 4.0898271e-08 1.6620109e-08 -1.9474106e-08
7.5330556e+00 2.9943818e-08 2.0261834e-09 2.7247932e-10 -2.8540240e-10 2.3100878e-06 4.1249021e-08 1.6668762e-08 -1.9503688e-08
7.5366667e+00 3.0029805e-08 1.2115118e-09 1.7662095e-10 1.2342192e-11 2.3201089e-06 4.1738089e-08 1.6727070e-08 -1.9549047e-08
7.5422222e+00 3.0097194e-08 1.7228972e-09 1.7322984e-10 -2.8449821e-10 2.3266417e-06 4.2085889e-08 1.6762881e-08 -1.9489003e-08
7.5458333e+00 3.0205379e-08 1.4875660e-09 1.5733305e-10 8.3874980e-10 2.3336933e-06 4.2494170e-08 1.6816706e-08 -1.9303483e-08
7.5497222e+00 3.0236350e-08 2.0119801e-09 3.0401731e-10 7.5142446e-10 2.3402450e-06 4.2904634e-08 1.6836046e-08 -1.9140673e-08
7.5533333e+00 3.0241482e-08 1.7769213e-09 -1.2548959e-10 7.5143038e-10 2.3468084e-06 4.3239260e-08 1.6853485e-08 -1.9009945e-08
7.5569444e+00 3.0344003e-08 1.3119326e-09 2.8646318e-10 4.5529227e-10 2.3533923e-06 4.3560467e-08 1.6887690e-08 -1.8888829e-08
7.5605556e+00 3.0430461e-08 1.6530574e-09 2.9280872e-11 6.6270155e-10 2.3605016e-06 4.3917065e-08 1.7048177e-08 -1.8899699e-08
7.5644444e+00 3.0505988e-08 1.4034946e-09 1.3463203e-09 -7.5586696e-10 2.3671148e-06 4.4244512e-08 1.7248670e-08 -1.8868097e-08
7.5680556e+00 3.0538731e-08 1.6190952e-09 5.0438079e-10 1.0475693e-09 2.3737412e-06 4.4615714e-08 1.7324608e-08 -1.8759675e-08
7.5716667e+00 3.0628586e-08 1.8073872e-09 1.9658403e-10 -4.6746426e-11 2.3803899e-06 4.5011920e-08 1.7392739e-08 -1.8654287e-08
7.5752778e+00 3.0743859e-08 1.8498966e-09 4.3232065e-10 1.0195551e-09 2.3875661e-06 4.5413966e-08 1.7519338e-08 -1.8509704e-08
7.5791667e+00 3.0765988e-08 1.5962109e-09 6.5281018e-10 2.1972935e-10 2.3942354e-06 4.5750218e-08 1.7590756e-08 -1.8503822e-08
7.5827778e+00 3.0797465e-08 1.5076571e-09 6.4348550e-12 -1.6542743e-10 2.4009130e-06 4.6024316e-08 1.7518597e-08 -1.8523522e-08
7.5863889e+00 3.0841667e-08 1.0224792e-09 -6.7251227e-10 -1.6420715e-11 2.4081232e-06 4.6302026e-08 1.7421316e-08 -1.8448039e-08
7.5902778e+00 3.0959550e-08 1.3578866e-09 -1.6133233e-10 6.6341876e-10 2.4148346e-06 4.6573902e-08 1.7441835e-08 -1.8310967e-08
7.5938889e+00 3.0992093e-08 1.1517449e-09 3.5074561e-10 6.0185828e-10 2.4215485e-06 4.6837582e-08 1.7456284e-08 -1.8247651e-08
7.5975000e+00 3.0982089e-08 1.2822235e-09 -2.1737349e-10 -1.7407232e-11 2.4318834e-06 4.7277075e-08 1.7461724e-08 -1.8248650e-08
7.6030556e+00 3.1027733e-08 1.3547315e-09 2.5001505e-10 1.1417029e-11 2.4386112e-06 4.7598560e-08 1.7511248e-08 -1.8178665e-08
7.6066667e+00 3.1074988e-08 1.6128207e-09 2.0712436e-10 6.3459360e-10 2.4458664e-06 4.7959170e-08 1.7560471e-08 -1.8120309e-08
7.6105556e+00 3.1111863e-08 1.4781277e-09 2.1478988e-10 -1.3439926e-10 2.4526102e-06 4.8304738e-08 1.7615009e-08 -1.8159062e-08
7.6141667e+00 3.1139196e-08 1.7117302e-09 2.8864221e-10 -2.2331843e-10 2.4593629e-06 4.8632345e-08 1.7664199e-08 -1.8104895e-08
7.6177778e+00 3.1192954e-08 1.3123333e-09 1.6541890e-10 7.2332065e-10 2.4661256e-06 4.8930804e-08 1.7718429e-08 -1.7932104e-08
7.6213889e+00 3.1232271e-08 1.4426692e-09 3.3515821e-10 8.7167778e-10 2.4734177e-06 4.9310661e-08 1.7766208e-08 -1.7925462e-08
7.6252778e+00 3.1271333e-08 1.8132542e-09 7.4380951e-11 -8.1474555e-10 2.4802080e-06 4.9709922e-08 1.7778777e-08 -1.7980208e-08
7.6288889e+00 3.1408850e-08 1.8722259e-09 4.1637946e-11 3.0939160e-10 2.4870251e-06 5.0085276e-08 1.7844099e-08 -1.7954789e-08
7.6325000e+00 3.1517694e-08 1.5925792e-09 5.6133581e-10 -7.4751555e-11 2.4943894e-06 5.0470659e-08 1.7936117e-08 -1.7903355e-08
7.6363889e+00 3.1604761e-08 1.7107049e-09 2.2738531e-10 5.1561059e-10 2.5012404e-06 5.0859309e-08 1.7949257e-08 -1.7855502e-08
7.6400000e+00 3.1635802e-08 1.8768336e-09 -1.0608633e-10 -7.3883347e-11 2.5080946e-06 5.1234227e-08 1.7931316e-08 -1.7788276e-08
7.6436111e+00 3.1633661e-08 1.5839471e-09 -5.9521347e-11 6.9442949e-10 2.5149454e-06 5.1603573e-08 1.7868563e-08 -1.7673211e-08
7.6472222e+00 3.1604627e-08 1.8254038e-09 -5.1974351e-10 3.6770970e-10 2.5223216e-06 5.2046347e-08 1.7839604e-08 -1.7552705e-08
7.6511111e+00 3.1619936e-08 1.9698001e-09 2.7152219e-10 6.6520083e-10 2.5291755e-06 5.2422650e-08 1.7875748e-08 -1.7434295e-08
7.6547222e+00 3.1646927e-08 1.5037706e-09 6.2118019e-11 4.2781170e-10 2.5397317e-06 5.3088418e-08 1.7886538e-08 -1.7311253e-08
7.6602778e+00 3.1689800e-08 2.4908333e-09 2.6214602e-12 3.1044120e-10 2.5465991e-06 5.3571376e-08 1.7941790e-08 -1.7250392e-08
7.6638889e+00 3.1702042e-08 1.9672473e-09 5.0739928e-10 2.5134741e-10 2.5534879e-06 5.3955553e-08 1.7986900e-08 -1.7205622e-08
7.6675000e+00 3.1886790e-08 1.5789943e-09 -9.1003813e-11 1.6192050e-10 2.5604162e-06 5.4258438e-08 1.7969647e-08 -1.7154435e-08
7.6711111e+00 3.2066691e-08 1.2168748e-09 -6.8253347e-11 3.1056690e-10 2.5679203e-06 5.4590639e-08 1.7954184e-08 -1.7088872e-08
7.6750000e+00 3.2254433e-08 1.6305550e-09 -6.4283300e-11 2.5140123e-10 2.5749261e-06 5.4958187e-08 1.7955346e-08 -1.7040826e-08
7.6786111e+00 3.2413735e-08 1.7621966e-09 7.5003369e-11 1.9210223e-10 2.5819699e-06 5.5331803e-08 1.7972046e-08 -1.6970391e-08
7.6822222e+00 3.2606489e-08 1.6865698e-09 7.9155216e-11 4.5806839e-10 2.5890596e-06 5.5692193e-08 1.8034152e-08 -1.6932122e-08
7.6858333e+00 3.2836679e-08 1.6401050e-09 4.9412992e-10 -1.0481133e-10 2.5967616e-06 5.6076896e-08 1.8069981e-08 -1.6918626e-08
7.6897222e+00 3.3180492e-08 1.6573564e-09 -1.8702053e-10 2.2048380e-10 2.6039914e-06 5.6473021e-08 1.8008132e-08 -1.6813046e-08
7.6933333e+00 3.3556289e-08 1.9991805e-09 -3.8389985e-10 7.5410269e-10 2.6113088e-06 5.6888579e-08 1.8031635e-08 -1.6777815e-08
7.6969444e+00 3.3988765e-08 1.8367365e-09 6.0085113e-10 -4.2889376e-10 2.6192880e-06 5.7354413e-08 1.8145854e-08 -1.6815424e-08
7.7008333e+00 3.4404523e-08 2.1561236e-09 3.7817272e-10 1.0653706e-10 2.6267904e-06 5.7803468e-08 1.8222387e-08 -1.6779581e-08
7.7044444e+00 3.4847918e-08 1.9889989e-09 3.2828325e-10 2.2432052e-10 2.6343961e-06 5.8200228e-08 1.8234417e-08 -1.6683177e-08
7.7080556e+00 3.5358811e-08 1.6734057e-09 -2.1723584e-10 6.6556341e-10 2.6421030e-06 5.8589697e-08 1.8214590e-08 -1.6570923e-08
7.7116667e+00 3.5782190e-08 1.9216875e-09 3.4215680e-11 3.7062290e-10 2.6541460e-06 5.9099855e-08 1.8105881e-08 -1.6545851e-08
7.7172222e+00 3.6475529e-08 1.1392625e-09 -6.8646698e-10 -2.2019189e-10 2.6620961e-06 5.9429008e-08 1.8045103e-08 -1.6481342e-08
7.7208333e+00 3.6910720e-08 1.8990733e-09 1.2543740e-10 8.1566166e-10 2.6707562e-06 5.9920640e-08 1.8074521e-08 -1.6422351e-08
7.7247222e+00 3.7318179e-08 2.3149180e-09 1.2671876e-10 -3.1002697e-10 2.6788966e-06 6.0377146e-08 1.8117552e-08 -1.6415821e-08
7.7283333e+00 3.7824153e-08 1.8989761e-09 2.7048758e-10 3.7030273e-10 2.6871484e-06 6.0802297e-08 1.8217188e-08 -1.6351392e-08
7.7319444e+00 3.8346647e-08 2.0254948e-09 6.4923003e-10 2.2443054e-10 2.6955147e-06 6.1223678e-08 1.8262841e-08 -1.6264277e-08
7.7355556e+00 3.8880592e-08 1.8641765e-09 -2.2781979e-10 5.7970350e-10 2.7046585e-06 6.1653851e-08 1.8292848e-08 -1.6125470e-08
7.7394444e+00 3.9494250e-08 1.8230240e-09 4.8501951e-10 6.1007047e-10 2.7132701e-06 6.2076616e-08 1.8319284e-08 -1.5926045e-08
7.7430556e+00 3.9997582e-08 2.0794253e-09 -2.4099252e-10 1.2307809e-09 2.7219788e-06 6.2508996e-08 1.8306663e-08 -1.5736195e-08
7.7466667e+00 4.0390961e-08 1.9117716e-09 1.2449571e-10 5.2168100e-10 2.7314469e-06 6.3034142e-08 1.8344483e-08 -1.5676706e-08
7.7505556e+00 4.0764000e-08 2.5894777e-09 1.9967466e-10 -1.1772285e-11 2.7403071e-06 6.3527105e-08 1.8385557e-08 -1.5583074e-08
7.7541667e+00 4.1022320e-08 1.9609495e-09 1.7946614e-10 8.7606248e-10 2.7492099e-06 6.3995339e-08 1.8457018e-08 -1.5383634e-08
7.7577778e+00 4.1157135e-08 2.3612184e-09 4.8017594e-10 9.6492333e-10 2.7581313e-06 6.4454892e-08 1.8496904e-08 -1.5164977e-08
7.7613889e+00 4.1194712e-08 1.8808042e-09 -1.1199704e-10 1.0534469e-09 2.7677394e-06 6.4975294e-08 1.8486458e-08 -1.5036465e-08
7.7652778e+00 4.1160177e-08 2.5797818e-09 2.2460401e-11 4.8083192e-11 2.7766440e-06 6.5457058e-08 1.8489343e-08 -1.4962200e-08
7.7688889e+00 4.1036118e-08 1.8672716e-09 4.1686246e-12 6.3744468e-10 2.7855296e-06 6.5839361e-08 1.8456434e-08 -1.4971339e-08
7.7725000e+00 4.0984737e-08 1.6616834e-09 -3.0794614e-10 -7.2181058e-10 2.7991811e-06 6.6460020e-08 1.8413631e-08 -1.4960713e-08
7.7780556e+00 4.0924516e-08 2.0622712e-09 5.1129391e-11 7.8557080e-10 2.8087235e-06 6.6927959e-08 1.8347052e-08 -1.4901541e-08
7.7819444e+00 4.0867040e-08 1.9486327e-09 -6.2180893e-10 -2.7838552e-10 2.8175695e-06 6.7357806e-08 1.8304687e-08 -1.4933049e-08
7.7855556e+00 4.0788995e-08 2.0191835e-09 2.3075175e-10 -1.2453604e-11 2.8263993e-06 6.7793387e-08 1.8380600e-08 -1.4887531e-08
7.7891667e+00 4.0716565e-08 2.0015637e-09 4.6998236e-10 4.3261733e-10 2.8352109e-06 6.8245155e-08 1.8452347e-08 -1.4896387e-08
7.7927778e+00 4.0621488e-08 2.1686029e-09 1.9229750e-10 -5.1436247e-10 2.8446710e-06 6.8727920e-08 1.8467549e-08 -1.4923279e-08
7.7966667e+00 4.0464974e-08 1.9693814e-09 -6.1991939e-11 2.8385538e-10 2.8534225e-06 6.9222324e-08 1.8485229e-08 -1.4941812e-08
7.8002778e+00 4.0317560e-08 2.5943507e-09 2.2519222e-10 -4.5492347e-10 2.8621459e-06 6.9722679e-08 1.8554001e-08 -1.4908862e-08
7.8038889e+00 4.0206251e-08 2.0243120e-09 4.0962694e-10 7.5907273e-10 2.8715231e-06 7.0197351e-08 1.8615085e-08 -1.4797142e-08
7.8077778e+00 4.0170006e-08 2.0443005e-09 1.1394935e-10 1.9853148e-10 2.8802222e-06 7.0664480e-08 1.8605958e-08 -1.4747948e-08
7.8113889e+00 4.0128991e-08 2.2676601e-09 -1.9820504e-10 2.5556744e-10 2.8889142e-06 7.1160827e-08 1.8572160e-08 -1.4679866e-08
7.8150000e+00 4.0105006e-08 2.3140112e-09 -1.1376834e-10 3.7287306e-10 2.8976052e-06 7.1630389e-08 1.8604041e-08 -1.4589323e-08
7.8186111e+00 4.0119875e-08 2.0204052e-09 4.0805421e-10 4.6291702e-10 2.9069567e-06 7.2157511e-08 1.8654361e-08 -1.4460666e-08
7.8225000e+00 4.0035613e-08 2.4977815e-09 2.3257640e-11 6.3985200e-10 2.9156203e-06 7.2625459e-08 1.8686553e-08 -1.4321779e-08
7.8261111e+00 3.9936214e-08 1.8217344e-09 2.7389575e-10 6.4217923e-10 2.9242630e-06 7.3049830e-08 1.8743920e-08 -1.4234006e-08
7.8297222e+00 3.9842333e-08 2.0955390e-09 2.5564851e-10 1.6803404e-10 2.9375271e-06 7.3811690e-08 1.8810246e-08 -1.4143655e-08
7.8352778e+00 3.9742602e-08 2.4756212e-09 1.4230676e-10 3.7407380e-10 2.9461324e-06 7.4301629e-08 1.8876215e-08 -1.4068762e-08
7.8388889e+00 3.9690857e-08 2.0468924e-09 4.6664144e-10 3.1724428e-10 2.9547266e-06 7.4806326e-08 1.8944531e-08 -1.3971354e-08
7.8425000e+00 3.9639641e-08 2.6118507e-09 1.6396407e-10 5.8191199e-10 2.9639687e-06 7.5389625e-08 1.9049910e-08 -1.3849355e-08
7.8463889e+00 3.9578501e-08 2.3878532e-09 7.3928259e-10 4.6378910e-10 2.9725364e-06 7.5913054e-08 1.9148925e-08 -1.3742376e-08
7.8500000e+00 3.9508065e-08 2.4438045e-09 1.7470236e-10 5.2371541e-10 2.9810883e-06 7.6468088e-08 1.9165975e-08 -1.3638505e-08
7.8536111e+00 3.9432974e-08 2.6795848e-09 -1.7319113e-11 4.3509028e-10 2.9902796e-06 7.7027306e-08 1.9193444e-08 -1.3492207e-08
7.8575000e+00 3.9349306e-08 2.1137076e-09 2.5277155e-10 8.1889239e-10 2.9987955e-06 7.7514266e-08 1.9198407e-08 -1.3407633e-08
7.8611111e+00 3.9258625e-08 2.3813121e-09 -2.0695618e-10 -3.8206647e-11 3.0072919e-06 7.7983868e-08 1.9162686e-08 -1.3412776e-08
7.8647222e+00 3.9169611e-08 1.9534730e-09 -1.2278274e-10 -9.2662628e-12 3.0157707e-06 7.8500948e-08 1.9204309e-08 -1.3328034e-08
7.8683333e+00 3.9097081e-08 2.8195707e-09 5.0699595e-10 7.9149626e-10 3.0248815e-06 7.9051821e-08 1.9315054e-08 -1.3160811e-08
7.8722222e+00 3.8995030e-08 1.9022034e-09 4.4225119e-10 6.4184063e-10 3.0333210e-06 7.9557502e-08 1.9347494e-08 -1.3092200e-08
7.8758333e+00 3.8908302e-08 2.7656208e-09 -1.4280735e-10 -8.5025118e-12 3.0417473e-06 8.0146533e-08 1.9339684e-08 -1.3026671e-08
7.8794444e+00 3.8872665e-08 2.6715927e-09 7.0717907e-11 6.1338018e-10 3.0501684e-06 8.0725998e-08 1.9300582e-08 -1.2906493e-08
7.8830556e+00 3.8860267e-08 2.6773122e-09 -4.3166051e-10 4.9595498e-10 3.0592365e-06 8.1378882e-08 1.9315276e-08 -1.2777078e-08
7.8869444e+00 3.8866386e-08 2.9188347e-09 5.5760672e-10 6.1331911e-10 3.0722018e-06 8.2350059e-08 1.9436796e-08 -1.2636982e-08
7.8925000e+00 3.8925662e-08 2.9082270e-09 1.7151586e-10 2.2725734e-10 3.0806423e-06 8.2931840e-08 1.9445044e-08 -1.2577967e-08
7.8961111e+00 3.8986712e-08 2.4620554e-09 -9.5384005e-11 3.1749355e-10 3.0891017e-06 8.3460611e-08 1.9421206e-08 -1.2506161e-08
7.8997222e+00 3.9100155e-08 2.4189132e-09 -1.2465471e-10 3.4533200e-10 3.0982439e-06 8.4002339e-08 1.9479966e-08 -1.2487454e-08
7.9036111e+00 3.9261308e-08 2.2244646e-09 6.2831278e-10 -1.8498818e-10 3.1067720e-06 8.4465649e-08 1.9540386e-08 -1.2521083e-08
7.9072222e+00 3.9459804e-08 2.0522428e-09 -7.0591706e-11 -1.2542553e-10 3.1153524e-06 8.5004564e-08 1.9609086e-08 -1.2464899e-08
7.9108333e+00 3.9743453e-08 2.9223654e-09 7.0474562e-10 6.4404702e-10 3.1239977e-06 8.5643999e-08 1.9664989e-08 -1.2344813e-08
7.9144444e+00 4.0059311e-08 2.9801082e-09 -1.8871848e-10 4.6443834e-10 3.1333824e-06 8.6239192e-08 1.9634190e-08 -1.2215522e-08
7.9183333e+00 4.0381255e-08 2.1215435e-09 -7.5276158e-11 6.4376821e-10 3.1421672e-06 8.6741463e-08 1.9643800e-08 -1.2114706e-08
7.9219444e+00 4.0709044e-08 2.5148054e-09 1.6398451e-10 2.8683654e-10 3.1510244e-06 8.7279596e-08 1.9647934e-08 -1.2049141e-08
7.9255556e+00 4.1050039e-08 2.4525800e-09 -1.2582135e-10 3.1838555e-10 3.1599562e-06 8.7803244e-08 1.9717249e-08 -1.2040984e-08
7.9291667e+00 4.1396818e-08 2.3810895e-09 7.6564860e-10 -2.4309664e-10 3.1696583e-06 8.8369057e-08 1.9853945e-08 -1.1938935e-08
7.9330556e+00 4.1764535e-08 2.4687420e-09 4.0603746e-10 1.1178055e-09 3.1787452e-06 8.8942057e-08 1.9901143e-08 -1.1799234e-08
7.9366667e+00 4.2114125e-08 2.8204832e-09 2.9628519e-11 1.7174327e-10 3.1879137e-06 8.9502836e-08 1.9948793e-08 -1.1746207e-08
7.9402778e+00 4.2518241e-08 2.3559362e-09 4.1022536e-10 3.1773287e-10 3.1971726e-06 9.0030903e-08 1.9979111e-08 -1.1651573e-08
7.9438889e+00 4.2948657e-08 2.5185290e-09 -1.3037028e-10 5.5581640e-10 3.2123397e-06 9.0959942e-08 1.9961416e-08 -1.1550304e-08
7.9497222e+00 4.3720619e-08 2.7902666e-09 2.9253307e-11 2.2859646e-11 3.2218673e-06 9.1503820e-08 1.9910713e-08 -1.1481159e-08
7.9533333e+00 4.4226325e-08 2.2301453e-09 -4.9727473e-10 6.1540079e-10 3.2314973e-06 9.2031574e-08 1.9864256e-08 -1.1367066e-08
7.9569444e+00 4.4665599e-08 2.6414296e-09 6.8441742e-11 4.3777140e-10 3.2412221e-06 9.2608648e-08 1.9872522e-08 -1.1262462e-08
7.9605556e+00 4.5102005e-08 2.6854104e-09 7.8561828e-12 5.2780377e-10 3.2510416e-06 9.3189598e-08 1.9915940e-08 -1.1244174e-08
7.9641667e+00 4.5539937e-08 2.6772020e-09 3.9292146e-10 -3.5899441e-10 3.2617267e-06 9.3813700e-08 1.9997017e-08 -1.1176355e-08
7.9680556e+00 4.6046428e-08 2.6722435e-09 3.0202817e-10 9.4029893e-10 3.2717543e-06 9.4402678e-08 2.0052462e-08 -1.1094137e-08
7.9716667e+00 4.6516253e-08 2.7644778e-09 2.0976968e-10 -1.8135931e-10 3.2818817e-06 9.4993154e-08 2.0079043e-08 -1.1043843e-08
7.9752778e+00 4.6967458e-08 2.6860670e-09 3.5592897e-11 6.4560848e-10 3.2920870e-06 9.5573225e-08 2.0080553e-08 -1.0855801e-08
7.9788889e+00 4.7234632e-08 2.6684382e-09 -2.1648712e-11 1.0901634e-09 3.3031253e-06 9.6196161e-08 2.0103115e-08 -1.0742825e-08
7.9827778e+00 4.7379925e-08 2.6710131e-09 2.1503391e-10 -1.2179791e-10 3.3133953e-06 9.6762167e-08 2.0175953e-08 -1.0698836e-08
7.9863889e+00 4.7419823e-08 2.5536527e-09 4.5731912e-10 5.2785030e-10 3.3236729e-06 9.7298471e-08 2.0259761e-08 -1.0642338e-08
7.9900000e+00 4.7450806e-08 2.3968531e-09 3.1629478e-10 -6.3329970e-12 3.3347496e-06 9.7907350e-08 2.0327195e-08 -1.0660946e-08
7.9938889e+00 4.7491730e-08 2.8221041e-09 2.6171044e-10 -1.5316206e-10 3.3450439e-06 9.8473223e-08 2.0402627e-08 -1.0665332e-08
7.9975000e+00 4.7532897e-08 2.4013379e-09 4.3458058e-10 1.1267735e-10 3.3553452e-06 9.9086170e-08 2.0449790e-08 -1.0566962e-08
8.0011111e+00 4.7555797e-08 3.2566384e-09 7.7431358e-13 7.9535077e-10 3.3656512e-06 9.9752253e-08 2.0490673e-08 -1.0490828e-08
8.0047222e+00 4.7576387e-08 2.8918130e-09 3.7660791e-10 -9.2572916e-11 3.3815074e-06 1.0070415e-07 2.0547728e-08 -1.0433121e-08
8.0102778e+00 4.7561082e-08 2.8195878e-09 -3.4278196e-11 4.3881327e-10 3.3918059e-06 1.0133423e-07 2.0510273e-08 -1.0299607e-08
8.0138889e+00 4.7501870e-08 2.9965270e-09 -3.1146318e-10 7.9362955e-10 3.4028988e-06 1.0205123e-07 2.0491958e-08 -1.0093473e-08
8.0177778e+00 4.7580293e-08 3.1491787e-09 1.5447482e-10 9.7323360e-10 3.4132151e-06 1.0273969e-07 2.0492755e-08 -9.9660912e-09
8.0213889e+00 4.7646621e-08 3.2058334e-09 -1.4711796e-10 2.0259519e-10 3.4235450e-06 1.0341646e-07 2.0487796e-08 -9.9155912e-09
8.0250000e+00 4.7706629e-08 3.0413075e-09 1.0134741e-10 2.6355891e-10 3.4346748e-06 1.0410613e-07 2.0491969e-08 -9.7988575e-09
8.0288889e+00 4.7691725e-08 2.8700813e-09 -6.5583690e-11 7.3701502e-10 3.4450107e-06 1.0481950e-07 2.0478330e-08 -9.8059212e-09
8.0325000e+00 4.7716454e-08 3.7149136e-09 -6.0314018e-11 -8.0221852e-10 3.4553554e-06 1.0557866e-07 2.0487512e-08 -9.7937164e-09
8.0361111e+00 4.7772707e-08 3.2927288e-09 1.4507243e-10 9.1487828e-10 3.4657145e-06 1.0624612e-07 2.0499018e-08 -9.7751040e-09
8.0397222e+00 4.7850514e-08 2.8684557e-09 -3.8858326e-11 -7.4307096e-10 3.4768821e-06 1.0692389e-07 2.0479131e-08 -9.8000936e-09
8.0436111e+00 4.7871669e-08 2.9409944e-09 -1.3160409e-10 5.2887403e-10 3.4872507e-06 1.0762468e-07 2.0456638e-08 -9.6563893e-09
8.0472222e+00 4.7837793e-08 3.5278037e-09 -7.6026921e-11 7.9762758e-10 3.4976237e-06 1.0838882e-07 2.0427309e-08 -9.5092190e-09
8.0508333e+00 4.7913720e-08 3.5257888e-09 -1.9469903e-10 5.6086757e-10 3.5080124e-06 1.0914623e-07 2.0449402e-08 -9.4807308e-09
8.0544444e+00 4.7981364e-08 3.4656686e-09 3.9863712e-10 -2.9789990e-10 3.5192153e-06 1.0996155e-07 2.0535144e-08 -9.4052879e-09
8.0583333e+00 4.8043538e-08 3.5228548e-09 3.3629433e-10 9.4455267e-10 3.5296247e-06 1.1070149e-07 2.0625419e-08 -9.2070402e-09
8.0619444e+00 4.8043608e-08 3.3072998e-09 4.9701156e-10 8.8542637e-10 3.5456328e-06 1.1184849e-07 2.0813055e-08 -8.8674603e-09
8.0675000e+00 4.8004838e-08 3.5747307e-09 6.2880155e-10 1.1520531e-09 3.5560278e-06 1.1258743e-07 2.0887350e-08 -8.7075588e-09
8.0711111e+00 4.7949472e-08 3.2462047e-09 5.7003086e-11 3.2396110e-10 3.5672069e-06 1.1337518e-07 2.0940409e-08 -8.6766255e-09
8.0750000e+00 4.7871272e-08 3.5059305e-09 3.9778236e-10 -5.8818086e-11 3.5775835e-06 1.1416291e-07 2.1011789e-08 -8.6511165e-09
8.0786111e+00 4.7912364e-08 3.7654511e-09 2.6111817e-10 2.9428517e-10 3.5879730e-06 1.1494247e-07 2.1076875e-08 -8.6995300e-09
8.0822222e+00 4.7990682e-08 3.4305108e-09 3.3967473e-10 -7.4117847e-10 3.5983839e-06 1.1572540e-07 2.1103318e-08 -8.7222549e-09
8.0858333e+00 4.8109908e-08 3.7964874e-09 -9.5584701e-11 5.3141012e-10 3.6096071e-06 1.1652347e-07 2.1151827e-08 -8.6707527e-09
8.0897222e+00 4.8089511e-08 3.0441521e-09 5.1136879e-10 -8.9962554e-11 3.6200293e-06 1.1722651e-07 2.1208610e-08 -8.7223338e-09
8.0933333e+00 4.8115309e-08 3.4454780e-09 1.2781372e-11 -3.8617067e-10 3.6304634e-06 1.1794393e-07 2.1235686e-08 -8.8026904e-09
8.0969444e+00 4.8199537e-08 3.1767883e-09 2.3715137e-10 -3.5558311e-10 3.6409131e-06 1.1862627e-07 2.1213646e-08 -8.6843940e-09
8.1005556e+00 4.8258780e-08 3.1217973e-09 -4.4059802e-10 1.4475501e-09 3.6521865e-06 1.1938343e-07 2.1185060e-08 -8.5776680e-09
8.1044444e+00 4.8370432e-08 3.3681423e-09 1.9557474e-10 -5.3275580e-10 3.6626843e-06 1.2010815e-07 2.1189190e-08 -8.6258887e-09
8.1080556e+00 4.8532131e-08 3.3216004e-09 -1.5744827e-10 8.7641793e-11 3.6732216e-06 1.2090107e-07 2.1160282e-08 -8.6484620e-09
8.1116667e+00 4.8735199e-08 3.9976208e-09 -1.0939397e-10 -2.9601009e-10 3.6838039e-06 1.2176505e-07 2.1271101e-08 -8.6678404e-09
8.1152778e+00 4.8948056e-08 3.9775470e-09 1.1323358e-09 1.1713186e-10 3.6952532e-06 1.2263551e-07 2.1342240e-08 -8.6231996e-09
8.1191667e+00 4.9188710e-08 3.4835927e-09 -5.2256615e-10 2.6550372e-10 3.7117463e-06 1.2376728e-07 2.1253774e-08 -8.4803168e-09
8.1247222e+00 4.9769788e-08 3.3070308e-09 -8.2331291e-12 5.9179329e-10 3.7225802e-06 1.2451922e-07 2.1269006e-08 -8.4642261e-09
8.1283333e+00 5.0235272e-08 3.6339307e-09 1.4883846e-10 -4.4326389e-10 3.7335158e-06 1.2537671e-07 2.1274500e-08 -8.4801915e-09
8.1319444e+00 5.0708903e-08 4.2813563e-09 -9.8122475e-11 2.9589099e-10 3.7454079e-06 1.2628165e-07 2.1309124e-08 -8.4214451e-09
8.1358333e+00 5.1223511e-08 3.4752465e-09 3.9489239e-10 2.0764968e-10 3.7566599e-06 1.2702543e-07 2.1401572e-08 -8.3893039e-09
8.1394444e+00 5.2640533e-08 3.3903979e-09 4.5847819e-10 8.9038279e-11 3.7682103e-06 1.2782317e-07 2.1474433e-08 -8.3925643e-09
8.1430556e+00 5.3978641e-08 3.9733837e-09 2.1408254e-10 -1.1913465e-10 3.7800278e-06 1.2864342e-07 2.1462545e-08 -8.3862300e-09
8.1466667e+00 5.5106216e-08 3.5981621e-09 -3.2381160e-10 1.7760542e-10 3.7920724e-06 1.2938597e-07 2.1413810e-08 -8.3189402e-09
8.1502778e+00 5.6074621e-08 3.2561103e-09 -1.2605809e-10 4.4353150e-10 3.8053090e-06 1.3017515e-07 2.1372386e-08 -8.0773030e-09
8.1541667e+00 5.7381858e-08 3.5083390e-09 -2.2900382e-10 1.6276434e-09 3.8179228e-06 1.3091876e-07 2.1474546e-08 -7.8526044e-09
8.1577778e+00 5.9053785e-08 3.3557774e-09 1.1720200e-09 4.4649799e-10 3.8308364e-06 1.3170546e-07 2.1606332e-08 -7.7429878e-09
8.1613889e+00 6.0148540e-08 3.9060020e-09 4.4467199e-11 5.6534677e-10 3.8449800e-06 1.3258700e-07 2.1656271e-08 -7.6388237e-09
8.1652778e+00 6.1082570e-08 3.6501194e-09 3.8358457e-10 3.2748950e-10 3.8582839e-06 1.3338759e-07 2.1757845e-08 -7.4334295e-09
8.1688889e+00 6.1721918e-08 3.7398590e-09 5.5401832e-10 1.5684563e-09 3.8717257e-06 1.3423022e-07 2.1876356e-08 -7.1284152e-09
8.1725000e+00 6.2356429e-08 4.0383061e-09 5.3992901e-10 1.2470609e-09 3.8853180e-06 1.3509707e-07 2.2012600e-08 -6.8457746e-09
8.1761111e+00 6.3110768e-08 3.9634307e-09 7.1770558e-10 1.3619295e-09 3.9065926e-06 1.3636077e-07 2.2136816e-08 -6.6777940e-09
[truncated: 1,051 more rows]
