# Supplementary material for: Oxidative decomposition mechanisms of lithium carbonate on carbon substrates in lithium battery chemistries
Source: Nat Commun. 2022 Aug 20;13:4908. doi: 10.1038/s41467-022-32557-w (PMC9392741; doi:10.1038/s41467-022-32557-w)
Supplement: Supplementary file 2 — Source Data [file 41467_2022_32557_MOESM2_ESM.zip › Fig5c-EC.csv]

2.2797222e+00 2.4471925e-09 5.3187066e-10
2.2833333e+00 2.4623828e-09 1.0670430e-09
2.2869444e+00 2.4776698e-09 1.6463743e-09
2.2908333e+00 2.4880253e-09 2.1870276e-09
2.2944444e+00 2.5026203e-09 2.7312309e-09
2.2980556e+00 2.5207948e-09 3.3204600e-09
2.3019444e+00 2.5297389e-09 3.8696447e-09
2.3055556e+00 2.5396586e-09 4.4211080e-09
2.3091667e+00 2.5507719e-09 4.9747492e-09
2.3127778e+00 2.5597617e-09 5.8728840e-09
2.3186111e+00 2.5724381e-09 6.3882364e-09
2.3219444e+00 2.5810883e-09 6.9918867e-09
2.3258333e+00 2.5930556e-09 7.5544141e-09
2.3294444e+00 2.5995045e-09 8.1184779e-09
2.3330556e+00 2.6072381e-09 8.6843648e-09
2.3366667e+00 2.6163334e-09 9.2968968e-09
2.3405556e+00 2.6339395e-09 9.8687066e-09
2.3441667e+00 2.6443090e-09 1.0442032e-08
2.3477778e+00 2.6479237e-09 1.1061422e-08
2.3516667e+00 2.6611325e-09 1.1639479e-08
2.3552778e+00 2.6747745e-09 1.2220597e-08
2.3588889e+00 2.6893968e-09 1.2804197e-08
2.3625000e+00 2.6976754e-09 1.3435306e-08
2.3663889e+00 2.7118285e-09 1.4024987e-08
2.3700000e+00 2.7313869e-09 1.4617785e-08
2.3736111e+00 2.7405957e-09 1.5534077e-08
2.3791667e+00 2.7571539e-09 1.6132850e-08
2.3827778e+00 2.7699839e-09 1.6780922e-08
2.3866667e+00 2.7849209e-09 1.7385199e-08
2.3902778e+00 2.7930140e-09 1.7991410e-08
2.3938889e+00 2.8027807e-09 1.8646991e-08
2.3977778e+00 2.8164880e-09 1.9258257e-08
2.4013889e+00 2.8259698e-09 1.9871612e-08
2.4050000e+00 2.8357635e-09 2.0487169e-08
2.4086111e+00 2.8463041e-09 2.1153125e-08
2.4125000e+00 2.8618875e-09 2.1774675e-08
2.4161111e+00 2.8755009e-09 2.2398948e-08
2.4197222e+00 2.8870235e-09 2.3074060e-08
2.4236111e+00 2.8996452e-09 2.3703403e-08
2.4272222e+00 2.9096749e-09 2.4334644e-08
2.4308333e+00 2.9171613e-09 2.5309412e-08
2.4363889e+00 2.9314488e-09 2.5945783e-08
2.4400000e+00 2.9427483e-09 2.6633833e-08
2.4438889e+00 2.9548226e-09 2.7275191e-08
2.4475000e+00 2.9654027e-09 2.7919297e-08
2.4511111e+00 2.9801933e-09 2.8566788e-08
2.4547222e+00 2.9966430e-09 2.9268331e-08
2.4586111e+00 3.0165830e-09 2.9923529e-08
2.4622222e+00 3.0314030e-09 3.0581767e-08
2.4658333e+00 3.0446381e-09 3.1293584e-08
2.4697222e+00 3.0566509e-09 3.1957145e-08
2.4733333e+00 3.0685267e-09 3.2623330e-08
2.4769444e+00 3.0808797e-09 3.3292275e-08
2.4805556e+00 3.0939900e-09 3.4015967e-08
2.4844444e+00 3.1090875e-09 3.4691119e-08
2.4880556e+00 3.1230860e-09 3.5735325e-08
2.4936111e+00 3.1421489e-09 3.6417022e-08
2.4972222e+00 3.1504382e-09 3.7101382e-08
2.5008333e+00 3.1667304e-09 3.7842461e-08
2.5047222e+00 3.1853775e-09 3.8534201e-08
2.5083333e+00 3.1999175e-09 3.9228930e-08
2.5119444e+00 3.2129656e-09 3.9926653e-08
2.5155556e+00 3.2275486e-09 4.0682336e-08
2.5194444e+00 3.2497360e-09 4.1387470e-08
2.5230556e+00 3.2591909e-09 4.2094576e-08
2.5266667e+00 3.2679455e-09 4.2804385e-08
2.5302778e+00 3.2841295e-09 4.3572700e-08
2.5341667e+00 3.3014348e-09 4.4289637e-08
2.5377778e+00 3.3164436e-09 4.5009483e-08
2.5413889e+00 3.3282884e-09 4.5787241e-08
2.5452778e+00 3.3382109e-09 4.6846865e-08
2.5505556e+00 3.3541525e-09 4.7631181e-08
2.5544444e+00 3.3685495e-09 4.8362321e-08
2.5580556e+00 3.3804346e-09 4.9096291e-08
2.5616667e+00 3.3946723e-09 4.9890059e-08
2.5655556e+00 3.4090566e-09 5.0629434e-08
2.5691667e+00 3.4159431e-09 5.1370516e-08
2.5727778e+00 3.4248193e-09 5.2113726e-08
2.5763889e+00 3.4355727e-09 5.2917373e-08
2.5802778e+00 3.4528361e-09 5.3666322e-08
2.5838889e+00 3.4605322e-09 5.4416755e-08
2.5875000e+00 3.4665445e-09 5.5227559e-08
2.5913889e+00 3.4832045e-09 5.5983500e-08
2.5950000e+00 3.4947127e-09 5.6741824e-08
2.5986111e+00 3.5052071e-09 5.7502796e-08
2.6022222e+00 3.5191481e-09 5.8679712e-08
2.6077778e+00 3.5423489e-09 5.9448442e-08
2.6113889e+00 3.5536120e-09 6.0278726e-08
2.6152778e+00 3.5631081e-09 6.1051736e-08
2.6188889e+00 3.5723708e-09 6.1827195e-08
2.6225000e+00 3.5857151e-09 6.2665632e-08
2.6263889e+00 3.6008857e-09 6.3446289e-08
2.6300000e+00 3.6051831e-09 6.4228340e-08
2.6336111e+00 3.6137471e-09 6.5012494e-08
2.6372222e+00 3.6245949e-09 6.5859180e-08
2.6411111e+00 3.6327140e-09 6.6647278e-08
2.6447222e+00 3.6420334e-09 6.7437584e-08
2.6483333e+00 3.6530999e-09 6.8231082e-08
2.6519444e+00 3.6714947e-09 6.9088880e-08
2.6558333e+00 3.6810647e-09 6.9886717e-08
2.6594444e+00 3.6835813e-09 7.0685823e-08
2.6630556e+00 3.6927824e-09 7.1918454e-08
2.6686111e+00 3.7030045e-09 7.2721002e-08
2.6722222e+00 3.7051374e-09 7.3523708e-08
2.6758333e+00 3.7044503e-09 7.4389694e-08
2.6797222e+00 3.7182836e-09 7.5196515e-08
2.6833333e+00 3.7292999e-09 7.6005555e-08
2.6869444e+00 3.7387609e-09 7.6878655e-08
2.6908333e+00 3.7449456e-09 7.7690943e-08
2.6944444e+00 3.7531105e-09 7.8505223e-08
2.6980556e+00 3.7633142e-09 7.9321531e-08
2.7016667e+00 3.7718353e-09 8.0202715e-08
2.7055556e+00 3.7811765e-09 8.1022928e-08
2.7091667e+00 3.7900166e-09 8.1845622e-08
2.7127778e+00 3.8040814e-09 8.2670911e-08
2.7163889e+00 3.8139716e-09 8.3561475e-08
2.7202778e+00 3.8194340e-09 8.4836200e-08
2.7258333e+00 3.8289184e-09 8.5666143e-08
2.7294444e+00 3.8320949e-09 8.6497022e-08
2.7330556e+00 3.8375559e-09 8.7393471e-08
2.7369444e+00 3.8462902e-09 8.8227845e-08
2.7405556e+00 3.8556219e-09 8.9063919e-08
2.7441667e+00 3.8619860e-09 8.9900999e-08
2.7477778e+00 3.8649019e-09 9.0804333e-08
2.7516667e+00 3.8779615e-09 9.1645553e-08
2.7552778e+00 3.8871421e-09 9.2488301e-08
2.7588889e+00 3.8920738e-09 9.3397420e-08
2.7627778e+00 3.9003768e-09 9.4243339e-08
2.7663889e+00 3.9081104e-09 9.5090910e-08
2.7700000e+00 3.9156223e-09 9.5939872e-08
2.7736111e+00 3.9209478e-09 9.6789872e-08
2.7772222e+00 3.9252090e-09 9.8099214e-08
2.7827778e+00 3.9308383e-09 9.8951557e-08
2.7863889e+00 3.9369428e-09 9.9869938e-08
2.7902778e+00 3.9348974e-09 1.0072249e-07
2.7938889e+00 3.9348291e-09 1.0157559e-07
2.7975000e+00 3.9398878e-09 1.0249513e-07
2.8013889e+00 3.9419564e-09 1.0334937e-07
2.8050000e+00 3.9433027e-09 1.0420389e-07
2.8086111e+00 3.9445791e-09 1.0505893e-07
2.8122222e+00 3.9480710e-09 1.0598071e-07
2.8161111e+00 3.9529108e-09 1.0683778e-07
2.8197222e+00 3.9584816e-09 1.0769579e-07
2.8233333e+00 3.9616741e-09 1.0855429e-07
2.8269444e+00 3.9629216e-09 1.0947870e-07
2.8308333e+00 3.9605643e-09 1.1033713e-07
2.8344444e+00 3.9634516e-09 1.1119639e-07
2.8380556e+00 3.9681776e-09 1.1252089e-07
2.8436111e+00 3.9788168e-09 1.1338379e-07
2.8472222e+00 3.9863523e-09 1.1431412e-07
2.8511111e+00 3.9879054e-09 1.1517820e-07
2.8547222e+00 3.9882720e-09 1.1604253e-07
2.8583333e+00 3.9900946e-09 1.1697374e-07
2.8622222e+00 3.9917771e-09 1.1783883e-07
2.8658333e+00 3.9936533e-09 1.1870442e-07
2.8694444e+00 3.9964244e-09 1.1957065e-07
2.8730556e+00 3.9995305e-09 1.2050406e-07
2.8769444e+00 4.0010985e-09 1.2137063e-07
2.8805556e+00 3.9980384e-09 1.2223652e-07
2.8841667e+00 3.9948074e-09 1.2316834e-07
2.8880556e+00 3.9921857e-09 1.2403329e-07
2.8916667e+00 3.9919456e-09 1.2489839e-07
2.8952778e+00 3.9935817e-09 1.2622970e-07
2.9008333e+00 3.9942959e-09 1.2709504e-07
2.9044444e+00 3.9934812e-09 1.2802698e-07
2.9083333e+00 3.9945383e-09 1.2889286e-07
2.9119444e+00 3.9981976e-09 1.2975963e-07
2.9155556e+00 4.0028235e-09 1.3062746e-07
2.9191667e+00 4.0078881e-09 1.3156249e-07
2.9230556e+00 4.0066785e-09 1.3243038e-07
2.9266667e+00 4.0045447e-09 1.3329839e-07
2.9302778e+00 4.0079144e-09 1.3423448e-07
2.9341667e+00 4.0157336e-09 1.3510529e-07
2.9377778e+00 4.0224248e-09 1.3597670e-07
2.9413889e+00 4.0213780e-09 1.3684789e-07
2.9450000e+00 4.0203584e-09 1.3778583e-07
2.9488889e+00 4.0191564e-09 1.3865648e-07
2.9525000e+00 4.0176154e-09 1.3999679e-07
2.9580556e+00 4.0242494e-09 1.4086941e-07
2.9616667e+00 4.0307277e-09 1.4174338e-07
2.9652778e+00 4.0366531e-09 1.4268536e-07
2.9691667e+00 4.0375145e-09 1.4356020e-07
2.9727778e+00 4.0379304e-09 1.4443525e-07
2.9763889e+00 4.0393676e-09 1.4531138e-07
2.9800000e+00 4.0480736e-09 1.4625629e-07
2.9838889e+00 4.0511382e-09 1.4713411e-07
2.9875000e+00 4.0517896e-09 1.4801288e-07
2.9911111e+00 4.0598991e-09 1.4896047e-07
2.9950000e+00 4.0623225e-09 1.4984054e-07
2.9986111e+00 4.0614280e-09 1.5072061e-07
3.0022222e+00 4.0622698e-09 1.5166879e-07
3.0061111e+00 4.0649565e-09 1.5254982e-07
3.0097222e+00 4.0676647e-09 1.5390519e-07
3.0152778e+00 4.0645496e-09 1.5478553e-07
3.0188889e+00 4.0616668e-09 1.5566567e-07
3.0225000e+00 4.0627056e-09 1.5654628e-07
3.0261111e+00 4.0660531e-09 1.5749489e-07
3.0300000e+00 4.0648456e-09 1.5837581e-07
3.0336111e+00 4.0667029e-09 1.5925729e-07
3.0372222e+00 4.0700418e-09 1.6013866e-07
3.0408333e+00 4.0657180e-09 1.6108710e-07
3.0447222e+00 4.0637410e-09 1.6196768e-07
3.0483333e+00 4.0646691e-09 1.6284977e-07
3.0519444e+00 4.0776862e-09 1.6373389e-07
3.0555556e+00 4.0834945e-09 1.6468665e-07
3.0594444e+00 4.0829803e-09 1.6557181e-07
3.0630556e+00 4.0877759e-09 1.6645783e-07
3.0666667e+00 4.0908513e-09 1.6782155e-07
3.0722222e+00 4.0914499e-09 1.6870784e-07
3.0758333e+00 4.0896765e-09 1.6966305e-07
3.0797222e+00 4.0978690e-09 1.7055122e-07
3.0833333e+00 4.1005858e-09 1.7143947e-07
3.0869444e+00 4.0986545e-09 1.7239566e-07
3.0908333e+00 4.0973172e-09 1.7328373e-07
3.0944444e+00 4.1001938e-09 1.7417283e-07
3.0980556e+00 4.1068617e-09 1.7506266e-07
3.1016667e+00 4.1070276e-09 1.7602134e-07
3.1055556e+00 4.1101803e-09 1.7691253e-07
3.1091667e+00 4.1162073e-09 1.7780326e-07
3.1127778e+00 4.1058818e-09 1.7876049e-07
3.1166667e+00 4.0989911e-09 1.7964841e-07
3.1202778e+00 4.0971691e-09 1.8053656e-07
3.1238889e+00 4.1011154e-09 1.8142570e-07
3.1275000e+00 4.1063443e-09 1.8279558e-07
3.1330556e+00 4.1129784e-09 1.8375507e-07
3.1369444e+00 4.1112077e-09 1.8464676e-07
3.1405556e+00 4.1197233e-09 1.8553997e-07
3.1441667e+00 4.1253572e-09 1.8643399e-07
3.1477778e+00 4.1270488e-09 1.8739740e-07
3.1516667e+00 4.1308067e-09 1.8829279e-07
3.1552778e+00 4.1342784e-09 1.8918889e-07
3.1588889e+00 4.1374964e-09 1.9015459e-07
3.1627778e+00 4.1398899e-09 1.9105198e-07
3.1663889e+00 4.1436890e-09 1.9195042e-07
3.1700000e+00 4.1496326e-09 1.9284961e-07
3.1736111e+00 4.1505927e-09 1.9381849e-07
3.1775000e+00 4.1540530e-09 1.9471932e-07
3.1811111e+00 4.1613541e-09 1.9562119e-07
3.1847222e+00 4.1635837e-09 1.9700912e-07
3.1902778e+00 4.1639675e-09 1.9791141e-07
3.1938889e+00 4.1649210e-09 1.9881424e-07
3.1975000e+00 4.1689067e-09 1.9978810e-07
3.2013889e+00 4.1784434e-09 2.0069419e-07
3.2050000e+00 4.1854766e-09 2.0160127e-07
3.2086111e+00 4.1875492e-09 2.0250951e-07
3.2122222e+00 4.1961952e-09 2.0348968e-07
3.2161111e+00 4.2053025e-09 2.0440140e-07
3.2197222e+00 4.2105198e-09 2.0531366e-07
3.2233333e+00 4.2103306e-09 2.0622600e-07
3.2269444e+00 4.2112995e-09 2.0720951e-07
3.2308333e+00 4.2187727e-09 2.0812354e-07
3.2344444e+00 4.2184003e-09 2.0903754e-07
3.2380556e+00 4.2185665e-09 2.1002258e-07
3.2419444e+00 4.2246572e-09 2.1143175e-07
3.2475000e+00 4.2303528e-09 2.1234792e-07
3.2511111e+00 4.2266173e-09 2.1326336e-07
3.2547222e+00 4.2235727e-09 2.1417877e-07
3.2583333e+00 4.2263827e-09 2.1516524e-07
3.2622222e+00 4.2290490e-09 2.1608175e-07
3.2658333e+00 4.2310408e-09 2.1699858e-07
3.2694444e+00 4.2320567e-09 2.1791613e-07
3.2730556e+00 4.2375726e-09 2.1890554e-07
3.2769444e+00 4.2431361e-09 2.1982485e-07
3.2805556e+00 4.2427937e-09 2.2074478e-07
3.2841667e+00 4.2488323e-09 2.2173711e-07
3.2880556e+00 4.2568384e-09 2.2265996e-07
3.2916667e+00 4.2618466e-09 2.2358338e-07
3.2952778e+00 4.2619713e-09 2.2457782e-07
3.2991667e+00 4.2618231e-09 2.2599955e-07
3.3047222e+00 4.2685748e-09 2.2692505e-07
3.3083333e+00 4.2744502e-09 2.2785153e-07
3.3119444e+00 4.2777083e-09 2.2877864e-07
3.3155556e+00 4.2801774e-09 2.2977772e-07
3.3194444e+00 4.2834297e-09 2.3070550e-07
3.3230556e+00 4.2806124e-09 2.3163253e-07
3.3266667e+00 4.2766314e-09 2.3263037e-07
3.3305556e+00 4.2762833e-09 2.3355768e-07
3.3341667e+00 4.2834602e-09 2.3448659e-07
3.3377778e+00 4.2911616e-09 2.3541624e-07
3.3413889e+00 4.2901884e-09 2.3641769e-07
3.3452778e+00 4.2936400e-09 2.3734835e-07
3.3488889e+00 4.2971448e-09 2.3827907e-07
3.3525000e+00 4.2940417e-09 2.3920967e-07
3.3561111e+00 4.2961672e-09 2.4064277e-07
3.3616667e+00 4.3024011e-09 2.4157523e-07
3.3652778e+00 4.3049485e-09 2.4257961e-07
3.3691667e+00 4.3040102e-09 2.4351227e-07
3.3727778e+00 4.3052239e-09 2.4444543e-07
3.3763889e+00 4.3085386e-09 2.4545212e-07
3.3802778e+00 4.3201929e-09 2.4638837e-07
3.3838889e+00 4.3220861e-09 2.4732460e-07
3.3875000e+00 4.3201024e-09 2.4826103e-07
3.3911111e+00 4.3238510e-09 2.4927000e-07
3.3950000e+00 4.3244743e-09 2.5020695e-07
3.3986111e+00 4.3243065e-09 2.5114490e-07
3.4022222e+00 4.3336953e-09 2.5208501e-07
3.4058333e+00 4.3442134e-09 2.5309988e-07
3.4097222e+00 4.3546952e-09 2.5404303e-07
3.4133333e+00 4.3513272e-09 2.5498582e-07
3.4169444e+00 4.3512846e-09 2.5643788e-07
3.4225000e+00 4.3610826e-09 2.5745689e-07
3.4263889e+00 4.3732690e-09 2.5840416e-07
3.4300000e+00 4.3707752e-09 2.5935165e-07
3.4336111e+00 4.3753510e-09 2.6030067e-07
3.4372222e+00 4.3847548e-09 2.6132391e-07
3.4411111e+00 4.3859402e-09 2.6227463e-07
3.4447222e+00 4.3899373e-09 2.6322644e-07
3.4483333e+00 4.3959736e-09 2.6425267e-07
3.4522222e+00 4.4002560e-09 2.6520614e-07
3.4558333e+00 4.4009946e-09 2.6615953e-07
3.4594444e+00 4.3995090e-09 2.6711301e-07
3.4630556e+00 4.4019294e-09 2.6814056e-07
3.4669444e+00 4.4056062e-09 2.6909555e-07
3.4705556e+00 4.4096672e-09 2.7005081e-07
3.4741667e+00 4.4080939e-09 2.7152035e-07
3.4797222e+00 4.4091660e-09 2.7247596e-07
3.4833333e+00 4.4119022e-09 2.7350586e-07
3.4872222e+00 4.4157825e-09 2.7446275e-07
3.4908333e+00 4.4170462e-09 2.7542025e-07
3.4944444e+00 4.4213899e-09 2.7637902e-07
3.4980556e+00 4.4288448e-09 2.7741318e-07
3.5019444e+00 4.4353696e-09 2.7837515e-07
3.5055556e+00 4.4443024e-09 2.7933937e-07
3.5091667e+00 4.4562021e-09 2.8030520e-07
3.5127778e+00 4.4591297e-09 2.8134564e-07
3.5166667e+00 4.4589362e-09 2.8231138e-07
3.5202778e+00 4.4555801e-09 2.8327742e-07
3.5238889e+00 4.4617339e-09 2.8431913e-07
3.5277778e+00 4.4672605e-09 2.8528741e-07
3.5313889e+00 4.4706977e-09 2.8677772e-07
3.5369444e+00 4.4711673e-09 2.8774664e-07
3.5405556e+00 4.4727066e-09 2.8871599e-07
3.5441667e+00 4.4750903e-09 2.8968597e-07
3.5477778e+00 4.4785672e-09 2.9073135e-07
3.5516667e+00 4.4818769e-09 2.9170284e-07
3.5552778e+00 4.4856796e-09 2.9267527e-07
3.5588889e+00 4.4905728e-09 2.9372332e-07
3.5627778e+00 4.4927433e-09 2.9469694e-07
3.5663889e+00 4.4945264e-09 2.9567097e-07
3.5700000e+00 4.4964974e-09 2.9664575e-07
3.5736111e+00 4.5015340e-09 2.9769639e-07
3.5775000e+00 4.5038944e-09 2.9867191e-07
3.5811111e+00 4.5008857e-09 2.9964768e-07
3.5847222e+00 4.5062738e-09 3.0062449e-07
3.5883333e+00 4.5104517e-09 3.0212835e-07
3.5938889e+00 4.5126703e-09 3.0310699e-07
3.5975000e+00 4.5209772e-09 3.0416262e-07
3.6013889e+00 4.5272943e-09 3.0514394e-07
3.6050000e+00 4.5310436e-09 3.0612574e-07
3.6086111e+00 4.5317350e-09 3.0710789e-07
3.6122222e+00 4.5342737e-09 3.0816643e-07
3.6161111e+00 4.5389038e-09 3.0915064e-07
3.6197222e+00 4.5460491e-09 3.1013612e-07
3.6233333e+00 4.5506938e-09 3.1119850e-07
3.6272222e+00 4.5554383e-09 3.1218608e-07
3.6308333e+00 4.5607124e-09 3.1317484e-07
3.6344444e+00 4.5662800e-09 3.1416488e-07
3.6380556e+00 4.5725659e-09 3.1523283e-07
3.6419444e+00 4.5813232e-09 3.1622645e-07
3.6455556e+00 4.5905086e-09 3.1722182e-07
3.6491667e+00 4.5975365e-09 3.1875504e-07
3.6547222e+00 4.6017706e-09 3.1975384e-07
3.6583333e+00 4.6179600e-09 3.2083167e-07
3.6622222e+00 4.6205359e-09 3.2183275e-07
3.6658333e+00 4.6202522e-09 3.2283446e-07
3.6694444e+00 4.6263233e-09 3.2383728e-07
3.6730556e+00 4.6304553e-09 3.2491800e-07
3.6769444e+00 4.6328299e-09 3.2592161e-07
3.6805556e+00 4.6313026e-09 3.2692525e-07
3.6841667e+00 4.6330556e-09 3.2800678e-07
3.6880556e+00 4.6371413e-09 3.2901216e-07
3.6916667e+00 4.6433432e-09 3.3001794e-07
3.6952778e+00 4.6407728e-09 3.3102305e-07
3.6988889e+00 4.6371370e-09 3.3210598e-07
3.7027778e+00 4.6451238e-09 3.3311318e-07
3.7063889e+00 4.6521712e-09 3.3466521e-07
3.7119444e+00 4.6599603e-09 3.3567525e-07
3.7155556e+00 4.6635022e-09 3.3676419e-07
3.7194444e+00 4.6702663e-09 3.3777663e-07
3.7230556e+00 4.6753270e-09 3.3879009e-07
3.7266667e+00 4.6796731e-09 3.3980437e-07
3.7302778e+00 4.6829505e-09 3.4081923e-07
3.7338889e+00 4.6849912e-09 3.4191266e-07
3.7377778e+00 4.6872615e-09 3.4292889e-07
3.7413889e+00 4.6933070e-09 3.4394667e-07
3.7450000e+00 4.7016030e-09 3.4496627e-07
3.7486111e+00 4.7101309e-09 3.4606517e-07
3.7525000e+00 4.7089753e-09 3.4708569e-07
3.7561111e+00 4.7112189e-09 3.4810697e-07
3.7597222e+00 4.7159567e-09 3.4920865e-07
3.7636111e+00 4.7270269e-09 3.5078411e-07
3.7691667e+00 4.7257545e-09 3.5180820e-07
3.7727778e+00 4.7273591e-09 3.5283300e-07
3.7763889e+00 4.7323252e-09 3.5385887e-07
3.7800000e+00 4.7372552e-09 3.5496494e-07
3.7838889e+00 4.7433331e-09 3.5599326e-07
3.7875000e+00 4.7488121e-09 3.5702209e-07
3.7911111e+00 4.7480843e-09 3.5805080e-07
3.7947222e+00 4.7477106e-09 3.5915863e-07
3.7986111e+00 4.7479831e-09 3.6018777e-07
3.8022222e+00 4.7517811e-09 3.6121800e-07
3.8058333e+00 4.7580233e-09 3.6232918e-07
3.8097222e+00 4.7664111e-09 3.6336230e-07
3.8133333e+00 4.7700910e-09 3.6439639e-07
3.8169444e+00 4.7753264e-09 3.6551138e-07
3.8208333e+00 4.7817021e-09 3.6710534e-07
3.8263889e+00 4.7820900e-09 3.6814168e-07
3.8300000e+00 4.7840901e-09 3.6917935e-07
3.8336111e+00 4.7944044e-09 3.7021995e-07
3.8372222e+00 4.8111732e-09 3.7134316e-07
3.8411111e+00 4.8163472e-09 3.7238657e-07
3.8447222e+00 4.8151129e-09 3.7342921e-07
3.8483333e+00 4.8092727e-09 3.7447220e-07
3.8519444e+00 4.8183068e-09 3.7559730e-07
3.8558333e+00 4.8253947e-09 3.7664326e-07
3.8594444e+00 4.8295886e-09 3.7768961e-07
3.8630556e+00 4.8290664e-09 3.7881718e-07
3.8669444e+00 4.8358388e-09 3.7986631e-07
3.8705556e+00 4.8484277e-09 3.8091715e-07
3.8741667e+00 4.8516114e-09 3.8196929e-07
3.8777778e+00 4.8604929e-09 3.8367332e-07
3.8836111e+00 4.8768157e-09 3.8473001e-07
3.8872222e+00 4.8772676e-09 3.8578728e-07
3.8908333e+00 4.8820825e-09 3.8684556e-07
3.8944444e+00 4.8866775e-09 3.8798632e-07
3.8983333e+00 4.8912727e-09 3.8904581e-07
3.9019444e+00 4.8886556e-09 3.9010551e-07
3.9055556e+00 4.8931444e-09 3.9124879e-07
3.9094444e+00 4.9063756e-09 3.9231247e-07
3.9130556e+00 4.9122157e-09 3.9337743e-07
3.9166667e+00 4.9181976e-09 3.9444370e-07
3.9202778e+00 4.9243370e-09 3.9559374e-07
3.9241667e+00 4.9330877e-09 3.9666302e-07
3.9277778e+00 4.9372417e-09 3.9773271e-07
3.9313889e+00 4.9368310e-09 3.9880244e-07
3.9350000e+00 4.9375396e-09 4.0044949e-07
3.9405556e+00 4.9447604e-09 4.0160364e-07
3.9444444e+00 4.9480007e-09 4.0267545e-07
3.9480556e+00 4.9456142e-09 4.0374764e-07
3.9516667e+00 4.9514899e-09 4.0482116e-07
3.9552778e+00 4.9579774e-09 4.0597884e-07
3.9591667e+00 4.9650010e-09 4.0705477e-07
3.9627778e+00 4.9666676e-09 4.0813123e-07
3.9663889e+00 4.9698541e-09 4.0929162e-07
3.9702778e+00 4.9763830e-09 4.1037052e-07
3.9738889e+00 4.9826763e-09 4.1145073e-07
3.9775000e+00 4.9884410e-09 4.1253209e-07
3.9811111e+00 4.9933647e-09 4.1361504e-07
3.9847222e+00 5.0031080e-09 4.1478306e-07
3.9886111e+00 5.0085183e-09 4.1586774e-07
3.9922222e+00 5.0038920e-09 4.1753645e-07
3.9977778e+00 5.0083433e-09 4.1862195e-07
4.0013889e+00 5.0117320e-09 4.1970811e-07
4.0050000e+00 5.0142699e-09 4.2087820e-07
4.0088889e+00 5.0151272e-09 4.2196519e-07
4.0125000e+00 5.0186057e-09 4.2305264e-07
4.0161111e+00 5.0194425e-09 4.2413955e-07
4.0197222e+00 5.0135060e-09 4.2530996e-07
4.0236111e+00 5.0186306e-09 4.2639805e-07
4.0272222e+00 5.0252428e-09 4.2748734e-07
4.0308333e+00 5.0297466e-09 4.2866139e-07
4.0347222e+00 5.0335818e-09 4.2975263e-07
4.0383333e+00 5.0393493e-09 4.3084570e-07
4.0419444e+00 5.0505051e-09 4.3194035e-07
4.0455556e+00 5.0539742e-09 4.3311998e-07
4.0494444e+00 5.0571393e-09 4.3480737e-07
4.0550000e+00 5.0672007e-09 4.3590572e-07
4.0586111e+00 5.0714349e-09 4.3700497e-07
4.0622222e+00 5.0754572e-09 4.3810551e-07
4.0658333e+00 5.0834037e-09 4.3929427e-07
4.0697222e+00 5.1059732e-09 4.4040159e-07
4.0733333e+00 5.1154588e-09 4.4151028e-07
4.0769444e+00 5.1185821e-09 4.4270378e-07
4.0808333e+00 5.1114098e-09 4.4381167e-07
4.0844444e+00 5.1152691e-09 4.4492070e-07
4.0880556e+00 5.1219246e-09 4.4603106e-07
4.0916667e+00 5.1275620e-09 4.4722801e-07
4.0955556e+00 5.1319974e-09 4.4834056e-07
4.0991667e+00 5.1377395e-09 4.4945516e-07
4.1027778e+00 5.1508197e-09 4.5065683e-07
4.1066667e+00 5.1491888e-09 4.5228739e-07
4.1119444e+00 5.1491014e-09 4.5348992e-07
4.1158333e+00 5.1582843e-09 4.5460869e-07
4.1194444e+00 5.1688523e-09 4.5572873e-07
4.1230556e+00 5.1700069e-09 4.5693507e-07
4.1269444e+00 5.1700134e-09 4.5805644e-07
4.1305556e+00 5.1810842e-09 4.5917925e-07
4.1341667e+00 5.1833721e-09 4.6030217e-07
4.1377778e+00 5.1820545e-09 4.6151136e-07
4.1416667e+00 5.1824028e-09 4.6263481e-07
4.1452778e+00 5.1878714e-09 4.6375964e-07
4.1488889e+00 5.1951665e-09 4.6497243e-07
4.1527778e+00 5.2002401e-09 4.6609867e-07
4.1563889e+00 5.1957813e-09 4.6722378e-07
4.1600000e+00 5.1898278e-09 4.6834917e-07
4.1636111e+00 5.1983692e-09 4.7008207e-07
4.1691667e+00 5.1990675e-09 4.7120843e-07
4.1727778e+00 5.1981076e-09 4.7242141e-07
4.1766667e+00 5.1988388e-09 4.7354844e-07
4.1802778e+00 5.2045270e-09 4.7467620e-07
4.1838889e+00 5.2055901e-09 4.7580396e-07
4.1875000e+00 5.2044739e-09 4.7701937e-07
4.1913889e+00 5.2133535e-09 4.7814915e-07
4.1950000e+00 5.2153566e-09 4.7927905e-07
4.1986111e+00 5.2145305e-09 4.8049747e-07
4.2025000e+00 5.2290300e-09 4.8163117e-07
4.2061111e+00 5.2358934e-09 4.8276583e-07
4.2097222e+00 5.2378741e-09 4.8389996e-07
4.2133333e+00 5.2310787e-09 4.8512048e-07
4.2172222e+00 5.2305085e-09 4.8625419e-07
4.2208333e+00 5.2344584e-09 4.8738832e-07
4.2244444e+00 5.2344892e-09 4.8913272e-07
4.2300000e+00 5.2318599e-09 4.9026626e-07
4.2336111e+00 5.2316613e-09 4.9148723e-07
4.2375000e+00 5.2337330e-09 4.9262162e-07
4.2411111e+00 5.2375523e-09 4.9375635e-07
4.2447222e+00 5.2369134e-09 4.9497770e-07
4.2486111e+00 5.2317973e-09 4.9611044e-07
4.2522222e+00 5.2242783e-09 4.9724174e-07
4.2558333e+00 5.2184947e-09 4.9837195e-07
4.2594444e+00 5.2142401e-09 4.9958969e-07
4.2633333e+00 5.2235292e-09 5.0072182e-07
4.2669444e+00 5.2268805e-09 5.0185416e-07
4.2705556e+00 5.2254972e-09 5.0307389e-07
4.2744444e+00 5.2293470e-09 5.0420765e-07
4.2780556e+00 5.2360790e-09 5.0534316e-07
4.2816667e+00 5.2455749e-09 5.0709355e-07
4.2872222e+00 5.2567311e-09 5.0823217e-07
4.2908333e+00 5.2536469e-09 5.0945795e-07
4.2947222e+00 5.2530292e-09 5.1059633e-07
4.2983333e+00 5.2551458e-09 5.1173501e-07
4.3019444e+00 5.2556816e-09 5.1287421e-07
4.3055556e+00 5.2599953e-09 5.1410266e-07
4.3094444e+00 5.2695948e-09 5.1524447e-07
4.3130556e+00 5.2702340e-09 5.1638656e-07
4.3166667e+00 5.2721163e-09 5.1752923e-07
4.3202778e+00 5.2756116e-09 5.1876035e-07
4.3241667e+00 5.2768169e-09 5.1990392e-07
4.3277778e+00 5.2792526e-09 5.2104822e-07
4.3313889e+00 5.2835492e-09 5.2219367e-07
4.3350000e+00 5.2897519e-09 5.2342853e-07
4.3388889e+00 5.2947929e-09 5.2519399e-07
4.3444444e+00 5.2979729e-09 5.2634205e-07
4.3480556e+00 5.2994652e-09 5.2749109e-07
4.3516667e+00 5.3071087e-09 5.2864158e-07
4.3552778e+00 5.3127816e-09 5.2979283e-07
4.3588889e+00 5.3141145e-09 5.3103235e-07
4.3627778e+00 5.3104018e-09 5.3218273e-07
4.3663889e+00 5.3084268e-09 5.3333310e-07
4.3700000e+00 5.3104226e-09 5.3448368e-07
4.3736111e+00 5.3103072e-09 5.3572279e-07
4.3775000e+00 5.3106147e-09 5.3687362e-07
4.3811111e+00 5.3124702e-09 5.3802494e-07
4.3847222e+00 5.3150429e-09 5.3926532e-07
4.3886111e+00 5.3168481e-09 5.4041727e-07
4.3922222e+00 5.3165377e-09 5.4156965e-07
4.3958333e+00 5.3207879e-09 5.4334521e-07
4.4013889e+00 5.3325792e-09 5.4450148e-07
4.4050000e+00 5.3406343e-09 5.4574811e-07
4.4088889e+00 5.3448068e-09 5.4690669e-07
4.4125000e+00 5.3497945e-09 5.4806629e-07
4.4161111e+00 5.3541652e-09 5.4931589e-07
4.4200000e+00 5.3566657e-09 5.5047747e-07
4.4236111e+00 5.3656714e-09 5.5164099e-07
4.4272222e+00 5.3744896e-09 5.5280601e-07
4.4308333e+00 5.3795173e-09 5.5406144e-07
4.4347222e+00 5.3813437e-09 5.5522754e-07
4.4383333e+00 5.3826341e-09 5.5639407e-07
4.4419444e+00 5.3853626e-09 5.5756145e-07
4.4455556e+00 5.3904434e-09 5.5881975e-07
4.4494444e+00 5.3949992e-09 5.5998865e-07
4.4530556e+00 5.3948120e-09 5.6115846e-07
4.4566667e+00 5.4034060e-09 5.6296040e-07
4.4622222e+00 5.4082527e-09 5.6413164e-07
4.4658333e+00 5.4032127e-09 5.6539202e-07
4.4697222e+00 5.4000753e-09 5.6656310e-07
4.4733333e+00 5.4098511e-09 5.6773634e-07
4.4769444e+00 5.4200580e-09 5.6900052e-07
4.4808333e+00 5.4158101e-09 5.7017496e-07
4.4844444e+00 5.4251046e-09 5.7135184e-07
4.4880556e+00 5.4384457e-09 5.7253146e-07
4.4916667e+00 5.4503768e-09 5.7380413e-07
4.4955556e+00 5.4582154e-09 5.7498757e-07
4.4991667e+00 5.4657850e-09 5.7617359e-07
4.5027778e+00 5.4821022e-09 5.7745351e-07
4.5066667e+00 5.4886950e-09 5.7864305e-07
4.5102778e+00 5.4916436e-09 5.7983376e-07
4.5138889e+00 5.4995124e-09 5.8166974e-07
4.5194444e+00 5.5163897e-09 5.8286561e-07
4.5230556e+00 5.5223401e-09 5.8415485e-07
4.5269444e+00 5.5283617e-09 5.8535441e-07
4.5305556e+00 5.5444556e-09 5.8655668e-07
4.5341667e+00 5.5534224e-09 5.8776059e-07
4.5377778e+00 5.5596101e-09 5.8905922e-07
4.5416667e+00 5.5715082e-09 5.9026781e-07
4.5452778e+00 5.5847060e-09 5.9147931e-07
4.5488889e+00 5.5983288e-09 5.9278676e-07
4.5527778e+00 5.6084234e-09 5.9400273e-07
4.5563889e+00 5.6158799e-09 5.9522029e-07
4.5600000e+00 5.6231351e-09 5.9643996e-07
4.5636111e+00 5.6354106e-09 5.9775612e-07
4.5675000e+00 5.6459568e-09 5.9898024e-07
4.5711111e+00 5.6536125e-09 6.0086580e-07
4.5766667e+00 5.6597247e-09 6.0209307e-07
4.5802778e+00 5.6689445e-09 6.0341655e-07
4.5841667e+00 5.6751554e-09 6.0464668e-07
4.5877778e+00 5.6798795e-09 6.0587863e-07
4.5913889e+00 5.6919339e-09 6.0711275e-07
4.5950000e+00 5.6999484e-09 6.0844352e-07
4.5988889e+00 5.7066686e-09 6.0968148e-07
4.6025000e+00 5.7206343e-09 6.1092222e-07
4.6061111e+00 5.7323515e-09 6.1216531e-07
4.6097222e+00 5.7423766e-09 6.1350617e-07
4.6136111e+00 5.7506746e-09 6.1475343e-07
4.6172222e+00 5.7624796e-09 6.1600354e-07
4.6208333e+00 5.7770566e-09 6.1735312e-07
4.6247222e+00 5.7907294e-09 6.1860866e-07
4.6283333e+00 5.7989196e-09 6.2054397e-07
4.6338889e+00 5.8128936e-09 6.2180510e-07
4.6375000e+00 5.8283417e-09 6.2306915e-07
4.6411111e+00 5.8398339e-09 6.2443317e-07
4.6450000e+00 5.8517340e-09 6.2570224e-07
4.6486111e+00 5.8627614e-09 6.2697444e-07
4.6522222e+00 5.8806791e-09 6.2834855e-07
4.6561111e+00 5.8973788e-09 6.2962776e-07
4.6597222e+00 5.9107292e-09 6.3090957e-07
4.6633333e+00 5.9213153e-09 6.3219378e-07
4.6669444e+00 5.9329854e-09 6.3357976e-07
4.6708333e+00 5.9468568e-09 6.3487003e-07
4.6744444e+00 5.9633359e-09 6.3616368e-07
4.6780556e+00 5.9780017e-09 6.3756020e-07
4.6819444e+00 5.9921319e-09 6.3886043e-07
4.6855556e+00 6.0100019e-09 6.4086631e-07
4.6911111e+00 6.0252872e-09 6.4217277e-07
4.6947222e+00 6.0343754e-09 6.4348151e-07
4.6983333e+00 6.0462758e-09 6.4479263e-07
4.7019444e+00 6.0563979e-09 6.4620750e-07
4.7058333e+00 6.0710547e-09 6.4752480e-07
4.7094444e+00 6.0886609e-09 6.4884702e-07
4.7130556e+00 6.1163737e-09 6.5027783e-07
4.7169444e+00 6.1477838e-09 6.5161315e-07
4.7205556e+00 6.1782095e-09 6.5295320e-07
4.7241667e+00 6.1914779e-09 6.5440012e-07
4.7280556e+00 6.2106649e-09 6.5574832e-07
4.7316667e+00 6.2342950e-09 6.5710110e-07
4.7352778e+00 6.2529345e-09 6.5845845e-07
4.7388889e+00 6.2764387e-09 6.5992676e-07
4.7427778e+00 6.3090179e-09 6.6192721e-07
4.7480556e+00 6.3254343e-09 6.6340411e-07
4.7519444e+00 6.3337025e-09 6.6477818e-07
4.7555556e+00 6.3500574e-09 6.6615712e-07
4.7591667e+00 6.3785557e-09 6.6764785e-07
4.7630556e+00 6.3991538e-09 6.6903615e-07
4.7666667e+00 6.4159480e-09 6.7042791e-07
4.7702778e+00 6.4310675e-09 6.7182268e-07
4.7738889e+00 6.4437397e-09 6.7322045e-07
4.7775000e+00 6.4587419e-09 6.7473000e-07
4.7813889e+00 6.4802179e-09 6.7613637e-07
4.7850000e+00 6.5017242e-09 6.7754679e-07
4.7886111e+00 6.5174914e-09 6.7895941e-07
4.7922222e+00 6.5221212e-09 6.8048291e-07
4.7961111e+00 6.5363860e-09 6.8190054e-07
4.7997222e+00 6.5494509e-09 6.8408629e-07
4.8052778e+00 6.5650494e-09 6.8551015e-07
4.8088889e+00 6.5783039e-09 6.8693754e-07
4.8125000e+00 6.5975810e-09 6.8847931e-07
4.8163889e+00 6.6175563e-09 6.8991463e-07
4.8200000e+00 6.6315489e-09 6.9135211e-07
4.8236111e+00 6.6375148e-09 6.9279072e-07
4.8272222e+00 6.6419655e-09 6.9434120e-07
4.8311111e+00 6.6479262e-09 6.9578179e-07
4.8347222e+00 6.6498136e-09 6.9722299e-07
4.8383333e+00 6.6535709e-09 6.9866582e-07
4.8419444e+00 6.6648192e-09 7.0022255e-07
4.8458333e+00 6.6785637e-09 7.0167088e-07
4.8494444e+00 6.6906274e-09 7.0312146e-07
4.8530556e+00 6.6993831e-09 7.0457333e-07
4.8566667e+00 6.7024712e-09 7.0613765e-07
4.8605556e+00 6.7060337e-09 7.0837559e-07
4.8661111e+00 6.7215750e-09 7.0983288e-07
4.8697222e+00 6.7303394e-09 7.1129212e-07
4.8733333e+00 6.7395677e-09 7.1286536e-07
4.8772222e+00 6.7453172e-09 7.1432608e-07
4.8808333e+00 6.7382630e-09 7.1578686e-07
4.8844444e+00 6.7458765e-09 7.1724953e-07
4.8880556e+00 6.7556720e-09 7.1882528e-07
4.8919444e+00 6.7508029e-09 7.2028769e-07
4.8955556e+00 6.7483786e-09 7.2175005e-07
4.8991667e+00 6.7502832e-09 7.2332728e-07
4.9030556e+00 6.7688309e-09 7.2479475e-07
4.9066667e+00 6.7770532e-09 7.2626358e-07
4.9102778e+00 6.7813442e-09 7.2773308e-07
4.9138889e+00 6.7833247e-09 7.2920379e-07
4.9175000e+00 6.7924512e-09 7.3147027e-07
4.9230556e+00 6.8063995e-09 7.3305912e-07
4.9269444e+00 6.8123277e-09 7.3453668e-07
4.9305556e+00 6.8266708e-09 7.3601629e-07
4.9341667e+00 6.8312707e-09 7.3749645e-07
4.9377778e+00 6.8317988e-09 7.3909188e-07
4.9416667e+00 6.8432860e-09 7.4057551e-07
4.9452778e+00 6.8517481e-09 7.4206092e-07
4.9488889e+00 6.8597982e-09 7.4354879e-07
4.9525000e+00 6.8743925e-09 7.4515398e-07
4.9563889e+00 6.8843184e-09 7.4664623e-07
4.9600000e+00 6.8903342e-09 7.4814014e-07
4.9636111e+00 6.8995444e-09 7.4963559e-07
4.9672222e+00 6.9046361e-09 7.5124704e-07
4.9711111e+00 6.9078266e-09 7.5274504e-07
4.9747222e+00 6.9198452e-09 7.5505527e-07
4.9802778e+00 6.9415382e-09 7.5656053e-07
4.9838889e+00 6.9531915e-09 7.5806806e-07
4.9875000e+00 6.9624743e-09 7.5957801e-07
4.9911111e+00 6.9755336e-09 7.6120690e-07
4.9950000e+00 6.9863744e-09 7.6272140e-07
4.9986111e+00 6.9935836e-09 7.6423684e-07
5.0022222e+00 6.9950757e-09 7.6587010e-07
5.0061111e+00 7.0043444e-09 7.6738932e-07
5.0097222e+00 7.0191632e-09 7.6891097e-07
5.0133333e+00 7.0269083e-09 7.7043424e-07
5.0169444e+00 7.0340273e-09 7.7207633e-07
5.0208333e+00 7.0409922e-09 7.7360259e-07
5.0244444e+00 7.0475772e-09 7.7512999e-07
5.0280556e+00 7.0514792e-09 7.7677548e-07
5.0319444e+00 7.0527579e-09 7.7830413e-07
5.0355556e+00 7.0578571e-09 7.8065764e-07
5.0411111e+00 7.0631911e-09 7.8218849e-07
5.0447222e+00 7.0677394e-09 7.8372054e-07
5.0483333e+00 7.0742826e-09 7.8537281e-07
5.0522222e+00 7.0880135e-09 7.8690937e-07
5.0558333e+00 7.0956567e-09 7.8844698e-07
5.0594444e+00 7.0975854e-09 7.8998592e-07
5.0630556e+00 7.1080736e-09 7.9164583e-07
5.0669444e+00 7.1197287e-09 7.9318959e-07
5.0705556e+00 7.1303855e-09 7.9473500e-07
5.0741667e+00 7.1348758e-09 7.9640104e-07
5.0780556e+00 7.1454707e-09 7.9795104e-07
5.0816667e+00 7.1622438e-09 7.9950217e-07
5.0852778e+00 7.1558333e-09 8.0105254e-07
5.0888889e+00 7.1552863e-09 8.0272334e-07
5.0927778e+00 7.1659050e-09 8.0511387e-07
5.0983333e+00 7.1772579e-09 8.0666909e-07
5.1019444e+00 7.1786332e-09 8.0822512e-07
5.1055556e+00 7.1846694e-09 8.0978324e-07
5.1091667e+00 7.1979927e-09 8.1146406e-07
5.1130556e+00 7.2090903e-09 8.1302655e-07
5.1166667e+00 7.2138591e-09 8.1458926e-07
5.1202778e+00 7.2111541e-09 8.1627278e-07
5.1241667e+00 7.2189781e-09 8.1783745e-07
5.1277778e+00 7.2242156e-09 8.1940272e-07
5.1313889e+00 7.2244342e-09 8.2096893e-07
5.1350000e+00 7.2328900e-09 8.2265747e-07
5.1388889e+00 7.2402844e-09 8.2422643e-07
5.1425000e+00 7.2424168e-09 8.2579576e-07
5.1461111e+00 7.2436546e-09 8.2736580e-07
5.1497222e+00 7.2491023e-09 8.2990684e-07
5.1555556e+00 7.2711231e-09 8.3148349e-07
5.1591667e+00 7.2825293e-09 8.3306162e-07
5.1627778e+00 7.2847986e-09 8.3464029e-07
5.1663889e+00 7.2875882e-09 8.3634158e-07
5.1702778e+00 7.2949052e-09 8.3792234e-07
5.1738889e+00 7.2966665e-09 8.3950364e-07
5.1775000e+00 7.3000026e-09 8.4108620e-07
5.1811111e+00 7.3082234e-09 8.4279314e-07
5.1850000e+00 7.3226600e-09 8.4438114e-07
5.1886111e+00 7.3358081e-09 8.4597164e-07
5.1922222e+00 7.3457752e-09 8.4768648e-07
5.1961111e+00 7.3528587e-09 8.4928081e-07
5.1997222e+00 7.3640185e-09 8.5087878e-07
5.2033333e+00 7.3864504e-09 8.5248048e-07
5.2069444e+00 7.3984899e-09 8.5420816e-07
5.2108333e+00 7.4102257e-09 8.5668101e-07
5.2163889e+00 7.4268639e-09 8.5828971e-07
5.2200000e+00 7.4226575e-09 8.5989799e-07
5.2236111e+00 7.4230432e-09 8.6150664e-07
5.2272222e+00 7.4260099e-09 8.6324026e-07
5.2311111e+00 7.4335684e-09 8.6485115e-07
5.2347222e+00 7.4362088e-09 8.6646283e-07
5.2383333e+00 7.4408339e-09 8.6807657e-07
5.2419444e+00 7.4552527e-09 8.6981630e-07
5.2458333e+00 7.4566797e-09 8.7143170e-07
5.2494444e+00 7.4546793e-09 8.7304719e-07
5.2530556e+00 7.4575235e-09 8.7478906e-07
5.2569444e+00 7.4727850e-09 8.7640973e-07
5.2605556e+00 7.4873151e-09 8.7803225e-07
5.2641667e+00 7.4898130e-09 8.7978080e-07
5.2680556e+00 7.4976749e-09 8.8215721e-07
5.2733333e+00 7.5112655e-09 8.8391097e-07
5.2772222e+00 7.5209752e-09 8.8554131e-07
5.2808333e+00 7.5283202e-09 8.8717310e-07
5.2844444e+00 7.5343091e-09 8.8893195e-07
5.2883333e+00 7.5415665e-09 8.9056718e-07
5.2919444e+00 7.5528357e-09 8.9220428e-07
5.2955556e+00 7.5588838e-09 8.9384264e-07
5.2991667e+00 7.5644581e-09 8.9560947e-07
5.3030556e+00 7.5798262e-09 8.9725244e-07
5.3066667e+00 7.5859634e-09 8.9889648e-07
5.3102778e+00 7.5898438e-09 9.0066868e-07
5.3141667e+00 7.6004289e-09 9.0231616e-07
5.3177778e+00 7.6071176e-09 9.0396501e-07
5.3213889e+00 7.6130512e-09 9.0561547e-07
5.3250000e+00 7.6219044e-09 9.0828520e-07
5.3308333e+00 7.6337158e-09 9.0981261e-07
5.3341667e+00 7.6403729e-09 9.1159611e-07
5.3380556e+00 7.6467486e-09 9.1325266e-07
5.3416667e+00 7.6444527e-09 9.1490969e-07
5.3452778e+00 7.6512119e-09 9.1669636e-07
5.3491667e+00 7.6631695e-09 9.1835725e-07
5.3527778e+00 7.6680538e-09 9.2001939e-07
5.3563889e+00 7.6748167e-09 9.2168320e-07
5.3600000e+00 7.6834260e-09 9.2347805e-07
5.3638889e+00 7.7009722e-09 9.2514747e-07
5.3675000e+00 7.7090833e-09 9.2681824e-07
5.3711111e+00 7.7133885e-09 9.2849128e-07
5.3747222e+00 7.7301256e-09 9.3029635e-07
5.3786111e+00 7.7418652e-09 9.3197448e-07
5.3822222e+00 7.7485305e-09 9.3365408e-07
5.3858333e+00 7.7554735e-09 9.3624093e-07
5.3913889e+00 7.7656644e-09 9.3792422e-07
5.3950000e+00 7.7724029e-09 9.3973869e-07
5.3988889e+00 7.7801810e-09 9.4142554e-07
5.4025000e+00 7.7907209e-09 9.4311490e-07
5.4061111e+00 7.8034101e-09 9.4480721e-07
5.4097222e+00 7.8178620e-09 9.4663224e-07
5.4136111e+00 7.8252610e-09 9.4832885e-07
5.4172222e+00 7.8357373e-09 9.5002805e-07
5.4208333e+00 7.8492294e-09 9.5172983e-07
5.4244444e+00 7.8595013e-09 9.5356421e-07
5.4283333e+00 7.8637156e-09 9.5526776e-07
5.4319444e+00 7.8614336e-09 9.5697259e-07
5.4355556e+00 7.8754226e-09 9.5881119e-07
5.4394444e+00 7.8840229e-09 9.6051962e-07
5.4430556e+00 7.8861233e-09 9.6315173e-07
5.4486111e+00 7.9065136e-09 9.6486576e-07
5.4522222e+00 7.9153215e-09 9.6658086e-07
5.4558333e+00 7.9163688e-09 9.6842703e-07
5.4597222e+00 7.9078955e-09 9.7014167e-07
5.4633333e+00 7.9196202e-09 9.7185877e-07
5.4669444e+00 7.9304565e-09 9.7357809e-07
5.4705556e+00 7.9402651e-09 9.7543212e-07
5.4744444e+00 7.9514157e-09 9.7715618e-07
5.4780556e+00 7.9629974e-09 9.7888290e-07
5.4816667e+00 7.9759557e-09 9.8074634e-07
5.4855556e+00 7.9963494e-09 9.8248026e-07
5.4891667e+00 8.0090976e-09 9.8421611e-07
5.4927778e+00 8.0141221e-09 9.8595420e-07
5.4963889e+00 8.0297171e-09 9.8782906e-07
5.5002778e+00 8.0405085e-09 9.9037650e-07
5.5055556e+00 8.0486111e-09 9.9225665e-07
5.5094444e+00 8.0669996e-09 9.9400655e-07
5.5130556e+00 8.0858808e-09 9.9575976e-07
5.5166667e+00 8.0975937e-09 9.9751423e-07
5.5202778e+00 8.0975583e-09 9.9940487e-07
5.5241667e+00 8.1079020e-09 1.0011626e-06
5.5277778e+00 8.1169864e-09 1.0029219e-06
5.5313889e+00 8.1226262e-09 1.0046823e-06
5.5350000e+00 8.1275820e-09 1.0065800e-06
5.5388889e+00 8.1383962e-09 1.0083454e-06
5.5425000e+00 8.1578951e-09 1.0101128e-06
5.5461111e+00 8.1566192e-09 1.0118800e-06
5.5497222e+00 8.1558268e-09 1.0137842e-06
5.5536111e+00 8.1655893e-09 1.0155548e-06
5.5572222e+00 8.1784197e-09 1.0182833e-06
5.5627778e+00 8.1925997e-09 1.0200594e-06
5.5663889e+00 8.2019367e-09 1.0218384e-06
5.5700000e+00 8.2196935e-09 1.0237574e-06
5.5738889e+00 8.2289447e-09 1.0255414e-06
5.5775000e+00 8.2391291e-09 1.0273287e-06
5.5811111e+00 8.2588305e-09 1.0291201e-06
5.5847222e+00 8.2776143e-09 1.0310535e-06
5.5886111e+00 8.2939871e-09 1.0328513e-06
5.5922222e+00 8.3007617e-09 1.0346508e-06
5.5958333e+00 8.3103323e-09 1.0364524e-06
5.5994444e+00 8.3196400e-09 1.0383943e-06
5.6033333e+00 8.3254945e-09 1.0401995e-06
5.6069444e+00 8.3377843e-09 1.0420076e-06
5.6105556e+00 8.3524029e-09 1.0438190e-06
5.6141667e+00 8.3677320e-09 1.0457728e-06
5.6180556e+00 8.3797889e-09 1.0484282e-06
5.6233333e+00 8.3909948e-09 1.0503869e-06
5.6272222e+00 8.3980284e-09 1.0522076e-06
5.6308333e+00 8.4081105e-09 1.0540308e-06
5.6344444e+00 8.4216112e-09 1.0559979e-06
5.6383333e+00 8.4391986e-09 1.0578287e-06
5.6419444e+00 8.4603438e-09 1.0596639e-06
5.6455556e+00 8.4796638e-09 1.0615029e-06
5.6491667e+00 8.4959149e-09 1.0634857e-06
5.6530556e+00 8.4993394e-09 1.0653282e-06
5.6566667e+00 8.5087321e-09 1.0671730e-06
5.6602778e+00 8.5204177e-09 1.0691622e-06
5.6641667e+00 8.5293143e-09 1.0710110e-06
5.6677778e+00 8.5373602e-09 1.0728616e-06
5.6713889e+00 8.5451035e-09 1.0747138e-06
5.6750000e+00 8.5516456e-09 1.0777115e-06
5.6808333e+00 8.5782698e-09 1.0795718e-06
5.6844444e+00 8.5931392e-09 1.0814349e-06
5.6880556e+00 8.6048121e-09 1.0832999e-06
5.6916667e+00 8.6108137e-09 1.0851662e-06
5.6952778e+00 8.6166523e-09 1.0871778e-06
5.6991667e+00 8.6252830e-09 1.0890491e-06
5.7027778e+00 8.6482269e-09 1.0909234e-06
5.7063889e+00 8.6534619e-09 1.0929419e-06
5.7102778e+00 8.6476877e-09 1.0948157e-06
5.7138889e+00 8.6489775e-09 1.0966912e-06
5.7175000e+00 8.6638653e-09 1.0987156e-06
5.7213889e+00 8.6881005e-09 1.1005996e-06
5.7250000e+00 8.7018716e-09 1.1024861e-06
5.7286111e+00 8.7123986e-09 1.1043747e-06
5.7322222e+00 8.7206143e-09 1.1064102e-06
5.7361111e+00 8.7267297e-09 1.1093202e-06
5.7416667e+00 8.7331494e-09 1.1112128e-06
5.7452778e+00 8.7369319e-09 1.1131062e-06
5.7488889e+00 8.7413038e-09 1.1150015e-06
5.7525000e+00 8.7531086e-09 1.1170450e-06
5.7563889e+00 8.7630004e-09 1.1189444e-06
5.7600000e+00 8.7699122e-09 1.1208450e-06
5.7636111e+00 8.7738137e-09 1.1227464e-06
5.7672222e+00 8.7780385e-09 1.1247952e-06
5.7711111e+00 8.7827643e-09 1.1266984e-06
5.7747222e+00 8.7850087e-09 1.1286024e-06
5.7783333e+00 8.7909102e-09 1.1306548e-06
5.7822222e+00 8.8011247e-09 1.1325632e-06
5.7858333e+00 8.8147336e-09 1.1344743e-06
5.7894444e+00 8.8262370e-09 1.1365350e-06
5.7933333e+00 8.8364041e-09 1.1394822e-06
5.7988889e+00 8.8469463e-09 1.1413990e-06
5.8025000e+00 8.8469987e-09 1.1433165e-06
5.8061111e+00 8.8523520e-09 1.1452356e-06
5.8097222e+00 8.8625690e-09 1.1473035e-06
5.8136111e+00 8.8624695e-09 1.1492243e-06
5.8172222e+00 8.8683059e-09 1.1511470e-06
5.8208333e+00 8.8797512e-09 1.1530714e-06
5.8244444e+00 8.8837914e-09 1.1551453e-06
5.8283333e+00 8.8920819e-09 1.1570732e-06
5.8319444e+00 8.9038391e-09 1.1590035e-06
5.8355556e+00 8.9141997e-09 1.1609360e-06
5.8391667e+00 8.9246752e-09 1.1630198e-06
5.8430556e+00 8.9361478e-09 1.1649575e-06
5.8466667e+00 8.9505290e-09 1.1668986e-06
5.8502778e+00 8.9673524e-09 1.1698920e-06
5.8558333e+00 8.9932052e-09 1.1718416e-06
5.8594444e+00 9.0025379e-09 1.1737931e-06
5.8630556e+00 9.0115631e-09 1.1758974e-06
5.8669444e+00 9.0255172e-09 1.1778550e-06
5.8705556e+00 9.0441897e-09 1.1798148e-06
5.8741667e+00 9.0469655e-09 1.1819268e-06
5.8780556e+00 9.0559209e-09 1.1838910e-06
5.8816667e+00 9.0747252e-09 1.1858577e-06
5.8852778e+00 9.0790643e-09 1.1878252e-06
5.8888889e+00 9.0825943e-09 1.1899451e-06
5.8927778e+00 9.0878459e-09 1.1919150e-06
5.8963889e+00 9.0960671e-09 1.1938863e-06
5.9000000e+00 9.1006859e-09 1.1960095e-06
5.9038889e+00 9.0981371e-09 1.1979819e-06
5.9075000e+00 9.1089476e-09 1.1999565e-06
5.9111111e+00 9.1183155e-09 1.2029972e-06
5.9166667e+00 9.1254489e-09 1.2049750e-06
5.9202778e+00 9.1313383e-09 1.2069553e-06
5.9238889e+00 9.1488833e-09 1.2090919e-06
5.9277778e+00 9.1643900e-09 1.2110779e-06
5.9313889e+00 9.1675563e-09 1.2130653e-06
5.9350000e+00 9.1777284e-09 1.2150548e-06
5.9386111e+00 9.1874375e-09 1.2171992e-06
5.9425000e+00 9.1924981e-09 1.2191914e-06
5.9461111e+00 9.1978380e-09 1.2211850e-06
5.9497222e+00 9.2045051e-09 1.2233340e-06
5.9536111e+00 9.2149326e-09 1.2253316e-06
5.9572222e+00 9.2248947e-09 1.2273311e-06
5.9608333e+00 9.2319425e-09 1.2293313e-06
5.9644444e+00 9.2314144e-09 1.2314870e-06
5.9683333e+00 9.2463978e-09 1.2345726e-06
5.9738889e+00 9.2671080e-09 1.2365815e-06
5.9775000e+00 9.2766922e-09 1.2385927e-06
5.9811111e+00 9.2875086e-09 1.2406065e-06
5.9847222e+00 9.3019434e-09 1.2427785e-06
5.9886111e+00 9.3146586e-09 1.2447967e-06
5.9922222e+00 9.3154336e-09 1.2468160e-06
5.9958333e+00 9.3241444e-09 1.2488373e-06
5.9994444e+00 9.3344161e-09 1.2510161e-06
6.0033333e+00 9.3403870e-09 1.2530409e-06
6.0069444e+00 9.3508198e-09 1.2550681e-06
6.0105556e+00 9.3613523e-09 1.2572529e-06
6.0144444e+00 9.3658590e-09 1.2592828e-06
6.0180556e+00 9.3715393e-09 1.2613140e-06
6.0216667e+00 9.3775929e-09 1.2633464e-06
6.0252778e+00 9.3830488e-09 1.2664748e-06
6.0308333e+00 9.3876268e-09 1.2685094e-06
6.0344444e+00 9.3928387e-09 1.2707020e-06
6.0383333e+00 9.4006820e-09 1.2727398e-06
6.0419444e+00 9.4104874e-09 1.2747803e-06
6.0455556e+00 9.4249451e-09 1.2769816e-06
6.0494444e+00 9.4429059e-09 1.2790293e-06
6.0530556e+00 9.4588990e-09 1.2810800e-06
6.0566667e+00 9.4711712e-09 1.2832911e-06
6.0605556e+00 9.4803213e-09 1.2853452e-06
6.0641667e+00 9.4805905e-09 1.2874004e-06
6.0677778e+00 9.4911636e-09 1.2894584e-06
6.0713889e+00 9.5053101e-09 1.2916765e-06
6.0752778e+00 9.5072078e-09 1.2937370e-06
6.0788889e+00 9.5126601e-09 1.2957990e-06
6.0825000e+00 9.5211313e-09 1.2980227e-06
6.0863889e+00 9.5389806e-09 1.3010473e-06
6.0916667e+00 9.5642720e-09 1.3032807e-06
6.0955556e+00 9.5790840e-09 1.3053574e-06
6.0991667e+00 9.5898813e-09 1.3074359e-06
6.1027778e+00 9.5965470e-09 1.3095163e-06
6.1063889e+00 9.6068015e-09 1.3117595e-06
6.1102778e+00 9.6205483e-09 1.3138452e-06
6.1138889e+00 9.6327396e-09 1.3159338e-06
6.1175000e+00 9.6468097e-09 1.3181867e-06
6.1213889e+00 9.6630322e-09 1.3202816e-06
6.1250000e+00 9.6751859e-09 1.3223789e-06
6.1286111e+00 9.6838085e-09 1.3244777e-06
6.1322222e+00 9.6904958e-09 1.3265796e-06
6.1358333e+00 9.7114463e-09 1.3288474e-06
6.1397222e+00 9.7266035e-09 1.3309557e-06
6.1433333e+00 9.7347080e-09 1.3342022e-06
6.1488889e+00 9.7444420e-09 1.3363139e-06
6.1525000e+00 9.7475259e-09 1.3384264e-06
6.1561111e+00 9.7533147e-09 1.3405406e-06
6.1597222e+00 9.7617882e-09 1.3428189e-06
6.1636111e+00 9.7663545e-09 1.3449359e-06
6.1672222e+00 9.7750629e-09 1.3470552e-06
6.1708333e+00 9.7883670e-09 1.3491780e-06
6.1744444e+00 9.8065379e-09 1.3514679e-06
6.1783333e+00 9.8207806e-09 1.3535965e-06
6.1819444e+00 9.8280928e-09 1.3557271e-06
6.1855556e+00 9.8395013e-09 1.3580247e-06
6.1894444e+00 9.8535532e-09 1.3601612e-06
6.1930556e+00 9.8683061e-09 1.3623004e-06
6.1966667e+00 9.8779745e-09 1.3646071e-06
6.2005556e+00 9.8941600e-09 1.3677470e-06
6.2058333e+00 9.9365664e-09 1.3700715e-06
6.2097222e+00 9.9878288e-09 1.3722344e-06
6.2133333e+00 9.9776216e-09 1.3743956e-06
6.2169444e+00 9.9715205e-09 1.3767226e-06
6.2208333e+00 9.9745646e-09 1.3788841e-06
6.2244444e+00 9.9774196e-09 1.3810462e-06
6.2280556e+00 9.9802002e-09 1.3832088e-06
6.2316667e+00 9.9828769e-09 1.3855396e-06
6.2355556e+00 9.9953286e-09 1.3877065e-06
6.2391667e+00 1.0006922e-08 1.3898758e-06
6.2427778e+00 1.0017050e-08 1.3920461e-06
6.2463889e+00 1.0016160e-08 1.3943838e-06
6.2502778e+00 1.0021666e-08 1.3965570e-06
6.2538889e+00 1.0038510e-08 1.3987323e-06
6.2575000e+00 1.0041487e-08 1.4020809e-06
6.2630556e+00 1.0050142e-08 1.4044277e-06
6.2669444e+00 1.0065206e-08 1.4066109e-06
6.2705556e+00 1.0087028e-08 1.4087975e-06
6.2741667e+00 1.0096703e-08 1.4109865e-06
6.2777778e+00 1.0110111e-08 1.4133486e-06
6.2816667e+00 1.0135770e-08 1.4155466e-06
6.2852778e+00 1.0154344e-08 1.4177485e-06
6.2888889e+00 1.0170646e-08 1.4199536e-06
6.2925000e+00 1.0183944e-08 1.4223315e-06
6.2963889e+00 1.0198274e-08 1.4245420e-06
6.3000000e+00 1.0205767e-08 1.4267528e-06
6.3036111e+00 1.0201960e-08 1.4289621e-06
6.3072222e+00 1.0191759e-08 1.4313391e-06
6.3111111e+00 1.0182664e-08 1.4335453e-06
6.3147222e+00 1.0181494e-08 1.4369369e-06
6.3202778e+00 1.0168237e-08 1.4391405e-06
6.3238889e+00 1.0172986e-08 1.4415154e-06
6.3277778e+00 1.0183118e-08 1.4437230e-06
6.3313889e+00 1.0194802e-08 1.4459333e-06
6.3350000e+00 1.0208173e-08 1.4481465e-06
6.3386111e+00 1.0221363e-08 1.4505329e-06
6.3425000e+00 1.0233724e-08 1.4527524e-06
6.3461111e+00 1.0253982e-08 1.4549765e-06
6.3497222e+00 1.0275626e-08 1.4573766e-06
6.3536111e+00 1.0296410e-08 1.4596099e-06
6.3572222e+00 1.0319192e-08 1.4618478e-06
6.3608333e+00 1.0338262e-08 1.4640884e-06
6.3644444e+00 1.0344225e-08 1.4665047e-06
6.3683333e+00 1.0366617e-08 1.4687532e-06
6.3719444e+00 1.0388618e-08 1.4722195e-06
6.3775000e+00 1.0409460e-08 1.4744779e-06
6.3811111e+00 1.0437680e-08 1.4767407e-06
6.3847222e+00 1.0449348e-08 1.4791799e-06
6.3886111e+00 1.0457615e-08 1.4814473e-06
6.3922222e+00 1.0473083e-08 1.4837195e-06
6.3958333e+00 1.0500281e-08 1.4859978e-06
6.3994444e+00 1.0530500e-08 1.4884578e-06
6.4033333e+00 1.0555409e-08 1.4907469e-06
6.4069444e+00 1.0574758e-08 1.4930402e-06
6.4105556e+00 1.0594162e-08 1.4955155e-06
6.4144444e+00 1.0622612e-08 1.4978190e-06
6.4180556e+00 1.0640398e-08 1.5001263e-06
6.4216667e+00 1.0657618e-08 1.5024387e-06
6.4252778e+00 1.0687787e-08 1.5049359e-06
6.4291667e+00 1.0716724e-08 1.5085154e-06
6.4347222e+00 1.0760595e-08 1.5108501e-06
6.4383333e+00 1.0790426e-08 1.5131901e-06
6.4419444e+00 1.0808883e-08 1.5155346e-06
6.4455556e+00 1.0833347e-08 1.5180658e-06
6.4494444e+00 1.0861962e-08 1.5204214e-06
6.4530556e+00 1.0882036e-08 1.5227808e-06
6.4566667e+00 1.0897771e-08 1.5251436e-06
6.4602778e+00 1.0912580e-08 1.5276935e-06
6.4641667e+00 1.0943331e-08 1.5300676e-06
6.4677778e+00 1.0971969e-08 1.5324480e-06
6.4713889e+00 1.1000791e-08 1.5348348e-06
6.4750000e+00 1.1030855e-08 1.5374109e-06
6.4788889e+00 1.1050416e-08 1.5398066e-06
6.4825000e+00 1.1063268e-08 1.5422079e-06
6.4861111e+00 1.1102513e-08 1.5459182e-06
6.4916667e+00 1.1159210e-08 1.5483386e-06
6.4952778e+00 1.1183718e-08 1.5509503e-06
6.4991667e+00 1.1201764e-08 1.5533805e-06
6.5027778e+00 1.1230602e-08 1.5558164e-06
6.5063889e+00 1.1255009e-08 1.5584452e-06
6.5102778e+00 1.1277556e-08 1.5608910e-06
6.5138889e+00 1.1298769e-08 1.5633425e-06
6.5175000e+00 1.1330905e-08 1.5658019e-06
6.5211111e+00 1.1371429e-08 1.5684588e-06
6.5250000e+00 1.1401610e-08 1.5709322e-06
6.5286111e+00 1.1429686e-08 1.5734117e-06
6.5322222e+00 1.1457723e-08 1.5760881e-06
6.5361111e+00 1.1483380e-08 1.5785793e-06
6.5397222e+00 1.1512009e-08 1.5810771e-06
6.5433333e+00 1.1544843e-08 1.5835843e-06
6.5469444e+00 1.1598414e-08 1.5874594e-06
6.5525000e+00 1.1651980e-08 1.5901823e-06
6.5563889e+00 1.1687199e-08 1.5927188e-06
6.5600000e+00 1.1726885e-08 1.5952638e-06
6.5636111e+00 1.1765800e-08 1.5978170e-06
6.5672222e+00 1.1801694e-08 1.6005748e-06
6.5711111e+00 1.1836733e-08 1.6031425e-06
6.5747222e+00 1.1865130e-08 1.6057174e-06
6.5783333e+00 1.1903165e-08 1.6083017e-06
6.5819444e+00 1.1951724e-08 1.6110945e-06
6.5858333e+00 1.1986413e-08 1.6136953e-06
6.5894444e+00 1.2021177e-08 1.6163040e-06
6.5930556e+00 1.2059806e-08 1.6189204e-06
6.5966667e+00 1.2091412e-08 1.6217457e-06
6.6005556e+00 1.2125091e-08 1.6243762e-06
6.6041667e+00 1.2156524e-08 1.6284405e-06
6.6097222e+00 1.2229198e-08 1.6310938e-06
6.6133333e+00 1.2262793e-08 1.6337540e-06
6.6169444e+00 1.2293180e-08 1.6366258e-06
6.6208333e+00 1.2322238e-08 1.6393005e-06
6.6244444e+00 1.2367523e-08 1.6419849e-06
6.6280556e+00 1.2411588e-08 1.6448860e-06
6.6319444e+00 1.2455058e-08 1.6475888e-06
6.6355556e+00 1.2493706e-08 1.6503001e-06
6.6391667e+00 1.2533800e-08 1.6530204e-06
6.6427778e+00 1.2576263e-08 1.6559598e-06
6.6466667e+00 1.2618467e-08 1.6586982e-06
6.6502778e+00 1.2659335e-08 1.6614459e-06
6.6538889e+00 1.2703499e-08 1.6644146e-06
6.6577778e+00 1.2743297e-08 1.6671803e-06
6.6613889e+00 1.2785762e-08 1.6714543e-06
6.6669444e+00 1.2858197e-08 1.6742436e-06
6.6705556e+00 1.2889620e-08 1.6772571e-06
6.6744444e+00 1.2940239e-08 1.6800666e-06
6.6780556e+00 1.2993519e-08 1.6828883e-06
6.6816667e+00 1.3052755e-08 1.6857209e-06
6.6852778e+00 1.3094014e-08 1.6887816e-06
6.6891667e+00 1.3140492e-08 1.6916343e-06
6.6927778e+00 1.3192121e-08 1.6944974e-06
6.6963889e+00 1.3236933e-08 1.6973700e-06
6.7000000e+00 1.3279580e-08 1.7004737e-06
6.7038889e+00 1.3323146e-08 1.7033650e-06
6.7075000e+00 1.3366432e-08 1.7062664e-06
6.7111111e+00 1.3415564e-08 1.7094044e-06
6.7150000e+00 1.3480947e-08 1.7123303e-06
6.7186111e+00 1.3528239e-08 1.7168515e-06
6.7241667e+00 1.3598978e-08 1.7198031e-06
6.7277778e+00 1.3646330e-08 1.7227651e-06
6.7313889e+00 1.3694978e-08 1.7259650e-06
6.7352778e+00 1.3732521e-08 1.7289448e-06
6.7388889e+00 1.3773747e-08 1.7319359e-06
6.7425000e+00 1.3836629e-08 1.7349395e-06
6.7461111e+00 1.3888558e-08 1.7381863e-06
6.7500000e+00 1.3941071e-08 1.7412121e-06
6.7536111e+00 1.3989805e-08 1.7442496e-06
6.7572222e+00 1.4047993e-08 1.7472995e-06
6.7608333e+00 1.4105108e-08 1.7505963e-06
6.7647222e+00 1.4153422e-08 1.7536691e-06
6.7683333e+00 1.4210783e-08 1.7567551e-06
6.7719444e+00 1.4275260e-08 1.7600955e-06
6.7758333e+00 1.4356838e-08 1.7648962e-06
6.7813889e+00 1.4447162e-08 1.7680322e-06
6.7850000e+00 1.4500742e-08 1.7711795e-06
6.7886111e+00 1.4551369e-08 1.7743370e-06
6.7922222e+00 1.4594493e-08 1.7777509e-06
6.7961111e+00 1.4667604e-08 1.7809368e-06
6.7997222e+00 1.4740681e-08 1.7841369e-06
6.8033333e+00 1.4799022e-08 1.7873504e-06
6.8069444e+00 1.4864008e-08 1.7908268e-06
6.8108333e+00 1.4933385e-08 1.7940680e-06
6.8144444e+00 1.4985332e-08 1.7973224e-06
6.8180556e+00 1.5055351e-08 1.8005925e-06
6.8216667e+00 1.5130798e-08 1.8041309e-06
6.8255556e+00 1.5197632e-08 1.8074305e-06
6.8291667e+00 1.5260954e-08 1.8107439e-06
6.8327778e+00 1.5324034e-08 1.8158672e-06
6.8383333e+00 1.5415553e-08 1.8192143e-06
6.8419444e+00 1.5481344e-08 1.8228357e-06
6.8458333e+00 1.5558852e-08 1.8262149e-06
6.8494444e+00 1.5633620e-08 1.8296099e-06
6.8530556e+00 1.5705036e-08 1.8332833e-06
6.8569444e+00 1.5781296e-08 1.8367103e-06
6.8605556e+00 1.5852152e-08 1.8401528e-06
6.8641667e+00 1.5925082e-08 1.8436102e-06
6.8677778e+00 1.5989516e-08 1.8473486e-06
6.8716667e+00 1.6053793e-08 1.8508338e-06
6.8752778e+00 1.6116812e-08 1.8543331e-06
6.8788889e+00 1.6184986e-08 1.8578476e-06
6.8825000e+00 1.6256318e-08 1.8616496e-06
6.8863889e+00 1.6332251e-08 1.8651967e-06
6.8900000e+00 1.6410528e-08 1.8687613e-06
6.8936111e+00 1.6492860e-08 1.8742775e-06
6.8991667e+00 1.6604333e-08 1.8781613e-06
6.9030556e+00 1.6685505e-08 1.8817840e-06
6.9066667e+00 1.6754861e-08 1.8854215e-06
6.9102778e+00 1.6822548e-08 1.8890766e-06
6.9138889e+00 1.6916513e-08 1.8930365e-06
6.9177778e+00 1.7025278e-08 1.8967363e-06
6.9213889e+00 1.7127413e-08 1.9004527e-06
6.9250000e+00 1.7177280e-08 1.9041829e-06
6.9286111e+00 1.7255582e-08 1.9082219e-06
6.9325000e+00 1.7364262e-08 1.9119920e-06
6.9361111e+00 1.7436972e-08 1.9157793e-06
6.9397222e+00 1.7522175e-08 1.9198798e-06
6.9436111e+00 1.7625178e-08 1.9237083e-06
6.9472222e+00 1.7714908e-08 1.9275558e-06
6.9508333e+00 1.7800685e-08 1.9335100e-06
6.9563889e+00 1.7924240e-08 1.9374019e-06
6.9600000e+00 1.8000755e-08 1.9416150e-06
6.9638889e+00 1.8112117e-08 1.9455496e-06
6.9675000e+00 1.8206969e-08 1.9495039e-06
6.9711111e+00 1.8294219e-08 1.9534794e-06
6.9747222e+00 1.8402713e-08 1.9577871e-06
6.9786111e+00 1.8520121e-08 1.9618116e-06
6.9822222e+00 1.8629560e-08 1.9658577e-06
6.9858333e+00 1.8719291e-08 1.9699239e-06
6.9894444e+00 1.8814532e-08 1.9743268e-06
6.9933333e+00 1.8924368e-08 1.9784373e-06
6.9969444e+00 1.9019367e-08 1.9825691e-06
7.0005556e+00 1.9120009e-08 1.9867234e-06
7.0041667e+00 1.9227488e-08 1.9912234e-06
7.0080556e+00 1.9343615e-08 1.9976987e-06
7.0136111e+00 1.9508558e-08 2.0019376e-06
7.0172222e+00 1.9619581e-08 2.0062011e-06
7.0208333e+00 1.9735629e-08 2.0104894e-06
7.0244444e+00 1.9848348e-08 2.0151336e-06
7.0283333e+00 1.9959289e-08 2.0194679e-06
7.0319444e+00 2.0049360e-08 2.0238244e-06
7.0355556e+00 2.0165166e-08 2.0285444e-06
7.0394444e+00 2.0291585e-08 2.0329535e-06
7.0430556e+00 2.0407814e-08 2.0373894e-06
7.0466667e+00 2.0538717e-08 2.0418541e-06
7.0502778e+00 2.0674313e-08 2.0466958e-06
7.0541667e+00 2.0826275e-08 2.0512191e-06
7.0577778e+00 2.0927289e-08 2.0557654e-06
7.0613889e+00 2.1038323e-08 2.0606912e-06
7.0652778e+00 2.1182869e-08 2.0677801e-06
7.0708333e+00 2.1350330e-08 2.0724173e-06
7.0744444e+00 2.1454917e-08 2.0770777e-06
7.0780556e+00 2.1563625e-08 2.0817624e-06
7.0816667e+00 2.1679702e-08 2.0868332e-06
7.0855556e+00 2.1784352e-08 2.0915645e-06
7.0891667e+00 2.1889328e-08 2.0963206e-06
7.0927778e+00 2.2013240e-08 2.1011009e-06
7.0963889e+00 2.2112447e-08 2.1062721e-06
7.1002778e+00 2.2212527e-08 2.1110946e-06
7.1038889e+00 2.2302905e-08 2.1159374e-06
7.1075000e+00 2.2399679e-08 2.1211770e-06
7.1113889e+00 2.2510778e-08 2.1260665e-06
7.1150000e+00 2.2623654e-08 2.1309795e-06
7.1186111e+00 2.2726974e-08 2.1359141e-06
7.1222222e+00 2.2822996e-08 2.1439264e-06
7.1280556e+00 2.2961432e-08 2.1489116e-06
7.1316667e+00 2.3055898e-08 2.1539157e-06
7.1352778e+00 2.3135752e-08 2.1589371e-06
7.1388889e+00 2.3215862e-08 2.1639767e-06
7.1425000e+00 2.3303747e-08 2.1694245e-06
7.1463889e+00 2.3391817e-08 2.1745014e-06
7.1500000e+00 2.3471871e-08 2.1795957e-06
7.1536111e+00 2.3552129e-08 2.1847040e-06
7.1572222e+00 2.3601037e-08 2.1902174e-06
7.1611111e+00 2.3656778e-08 2.1953524e-06
7.1647222e+00 2.3743890e-08 2.2005053e-06
7.1683333e+00 2.3821100e-08 2.2056741e-06
7.1719444e+00 2.3890319e-08 2.2112550e-06
7.1758333e+00 2.3946116e-08 2.2164504e-06
7.1794444e+00 2.4011744e-08 2.2216603e-06
7.1830556e+00 2.4079814e-08 2.2297021e-06
7.1886111e+00 2.4170971e-08 2.2353487e-06
7.1925000e+00 2.4227958e-08 2.2406007e-06
7.1961111e+00 2.4252279e-08 2.2458577e-06
7.1997222e+00 2.4273891e-08 2.2511221e-06
7.2033333e+00 2.4320603e-08 2.2568022e-06
7.2072222e+00 2.4366030e-08 2.2620861e-06
7.2108333e+00 2.4408222e-08 2.2673799e-06
7.2144444e+00 2.4457792e-08 2.2726828e-06
7.2180556e+00 2.4491864e-08 2.2779920e-06
7.2216667e+00 2.4516185e-08 2.2837137e-06
7.2255556e+00 2.4526937e-08 2.2890293e-06
7.2291667e+00 2.4540104e-08 2.2943480e-06
7.2327778e+00 2.4556133e-08 2.3000809e-06
7.2366667e+00 2.4582552e-08 2.3054088e-06
7.2402778e+00 2.4598020e-08 2.3136103e-06
7.2458333e+00 2.4611375e-08 2.3189433e-06
7.2494444e+00 2.4615913e-08 2.3242765e-06
7.2530556e+00 2.4613266e-08 2.3296087e-06
7.2566667e+00 2.4607652e-08 2.3353499e-06
7.2605556e+00 2.4602011e-08 2.3406816e-06
7.2641667e+00 2.4613966e-08 2.3460149e-06
7.2677778e+00 2.4616750e-08 2.3517585e-06
7.2716667e+00 2.4614324e-08 2.3570924e-06
7.2752778e+00 2.4621062e-08 2.3624257e-06
7.2788889e+00 2.4610038e-08 2.3677554e-06
7.2825000e+00 2.4586553e-08 2.3734887e-06
7.2863889e+00 2.4556512e-08 2.3788076e-06
7.2900000e+00 2.4541087e-08 2.3841241e-06
7.2936111e+00 2.4533857e-08 2.3894382e-06
7.2972222e+00 2.4519515e-08 2.3976067e-06
7.3027778e+00 2.4491692e-08 2.4033188e-06
7.3066667e+00 2.4468559e-08 2.4086178e-06
7.3102778e+00 2.4445674e-08 2.4139118e-06
7.3138889e+00 2.4422204e-08 2.4192013e-06
7.3175000e+00 2.4403615e-08 2.4248936e-06
7.3213889e+00 2.4387698e-08 2.4301743e-06
7.3250000e+00 2.4356793e-08 2.4354477e-06
7.3286111e+00 2.4321404e-08 2.4411178e-06
7.3325000e+00 2.4279079e-08 2.4463748e-06
7.3361111e+00 2.4246728e-08 2.4516249e-06
7.3397222e+00 2.4215883e-08 2.4568685e-06
7.3433333e+00 2.4186471e-08 2.4625091e-06
7.3472222e+00 2.4161518e-08 2.4677410e-06
7.3508333e+00 2.4132951e-08 2.4729661e-06
7.3544444e+00 2.4099085e-08 2.4809870e-06
7.3600000e+00 2.4026607e-08 2.4861894e-06
7.3636111e+00 2.3995027e-08 2.4917845e-06
7.3675000e+00 2.3963285e-08 2.4969736e-06
7.3711111e+00 2.3935653e-08 2.5021572e-06
7.3747222e+00 2.3913591e-08 2.5073350e-06
7.3783333e+00 2.3881495e-08 2.5129017e-06
7.3822222e+00 2.3832566e-08 2.5180635e-06
7.3858333e+00 2.3814682e-08 2.5232214e-06
7.3894444e+00 2.3797004e-08 2.5287717e-06
7.3933333e+00 2.3777112e-08 2.5339195e-06
7.3969444e+00 2.3740805e-08 2.5390601e-06
7.4005556e+00 2.3711119e-08 2.5445902e-06
7.4044444e+00 2.3689287e-08 2.5497204e-06
7.4080556e+00 2.3666867e-08 2.5548460e-06
7.4116667e+00 2.3646129e-08 2.5627211e-06
7.4172222e+00 2.3604291e-08 2.5678299e-06
7.4208333e+00 2.3554579e-08 2.5733266e-06
7.4247222e+00 2.3559699e-08 2.5784303e-06
7.4283333e+00 2.3550950e-08 2.5835292e-06
7.4319444e+00 2.3516301e-08 2.5886226e-06
7.4355556e+00 2.3499934e-08 2.5941044e-06
7.4394444e+00 2.3486783e-08 2.5991922e-06
7.4430556e+00 2.3477483e-08 2.6042775e-06
7.4466667e+00 2.3463960e-08 2.6097500e-06
7.4505556e+00 2.3443127e-08 2.6148264e-06
7.4541667e+00 2.3415771e-08 2.6198989e-06
7.4577778e+00 2.3407056e-08 2.6249701e-06
7.4613889e+00 2.3403932e-08 2.6304314e-06
7.4652778e+00 2.3407115e-08 2.6355033e-06
7.4688889e+00 2.3411003e-08 2.6433075e-06
7.4744444e+00 2.3414320e-08 2.6483809e-06
7.4780556e+00 2.3416189e-08 2.6534548e-06
7.4816667e+00 2.3420024e-08 2.6589208e-06
7.4855556e+00 2.3431234e-08 2.6639985e-06
7.4891667e+00 2.3440643e-08 2.6690779e-06
7.4927778e+00 2.3445612e-08 2.6741600e-06
7.4963889e+00 2.3466050e-08 2.6796376e-06
7.5002778e+00 2.3484752e-08 2.6847263e-06
7.5038889e+00 2.3488226e-08 2.6898162e-06
7.5075000e+00 2.3495709e-08 2.6952998e-06
7.5113889e+00 2.3506351e-08 2.7003943e-06
7.5150000e+00 2.3519282e-08 2.7054924e-06
7.5186111e+00 2.3540638e-08 2.7105952e-06
7.5222222e+00 2.3561655e-08 2.7160947e-06
7.5261111e+00 2.3577582e-08 2.7239567e-06
7.5316667e+00 2.3594184e-08 2.7290708e-06
7.5352778e+00 2.3612553e-08 2.7341896e-06
7.5388889e+00 2.3638287e-08 2.7393156e-06
7.5425000e+00 2.3678716e-08 2.7448429e-06
7.5463889e+00 2.3697759e-08 2.7499792e-06
7.5500000e+00 2.3714243e-08 2.7551209e-06
7.5536111e+00 2.3747937e-08 2.7602701e-06
7.5572222e+00 2.3783220e-08 2.7658236e-06
7.5611111e+00 2.3818086e-08 2.7709866e-06
7.5647222e+00 2.3839977e-08 2.7761544e-06
7.5683333e+00 2.3863068e-08 2.7817255e-06
7.5722222e+00 2.3889710e-08 2.7869047e-06
7.5758333e+00 2.3918075e-08 2.7920904e-06
7.5794444e+00 2.3950075e-08 2.7976823e-06
7.5833333e+00 2.3979782e-08 2.8052784e-06
7.5886111e+00 2.3995826e-08 2.8108795e-06
7.5925000e+00 2.4013390e-08 2.8160880e-06
7.5961111e+00 2.4065291e-08 2.8213083e-06
7.5997222e+00 2.4121943e-08 2.8265369e-06
7.6033333e+00 2.4142338e-08 2.8321722e-06
7.6072222e+00 2.4160202e-08 2.8374088e-06
7.6108333e+00 2.4177559e-08 2.8426503e-06
7.6144444e+00 2.4206015e-08 2.8478982e-06
7.6180556e+00 2.4235286e-08 2.8535573e-06
7.6219444e+00 2.4271758e-08 2.8588220e-06
7.6255556e+00 2.4325211e-08 2.8640965e-06
7.6291667e+00 2.4362250e-08 2.8697847e-06
7.6330556e+00 2.4394324e-08 2.8750742e-06
7.6366667e+00 2.4431596e-08 2.8803708e-06
7.6402778e+00 2.4460532e-08 2.8885323e-06
7.6458333e+00 2.4507986e-08 2.8938469e-06
7.6494444e+00 2.4549712e-08 2.8995825e-06
7.6533333e+00 2.4612852e-08 2.9049198e-06
7.6569444e+00 2.4655144e-08 2.9102652e-06
7.6605556e+00 2.4686707e-08 2.9160275e-06
7.6644444e+00 2.4704370e-08 2.9213823e-06
7.6680556e+00 2.4724224e-08 2.9267419e-06
7.6716667e+00 2.4749704e-08 2.9321105e-06
7.6752778e+00 2.4805852e-08 2.9379057e-06
7.6791667e+00 2.4867599e-08 2.9432998e-06
7.6827778e+00 2.4923871e-08 2.9487044e-06
7.6863889e+00 2.4964872e-08 2.9541170e-06
7.6900000e+00 2.4998097e-08 2.9599535e-06
7.6938889e+00 2.5028788e-08 2.9653806e-06
7.6975000e+00 2.5067665e-08 2.9708157e-06
7.7011111e+00 2.5101794e-08 2.9791912e-06
7.7066667e+00 2.5151553e-08 2.9846445e-06
7.7102778e+00 2.5186572e-08 2.9905241e-06
7.7141667e+00 2.5209696e-08 2.9959909e-06
7.7177778e+00 2.5253053e-08 3.0014688e-06
7.7213889e+00 2.5312451e-08 3.0069574e-06
7.7250000e+00 2.5351772e-08 3.0128766e-06
7.7288889e+00 2.5383887e-08 3.0183789e-06
7.7325000e+00 2.5406214e-08 3.0238898e-06
7.7361111e+00 2.5463845e-08 3.0294116e-06
7.7397222e+00 2.5506455e-08 3.0353665e-06
7.7436111e+00 2.5536075e-08 3.0409045e-06
7.7472222e+00 2.5583765e-08 3.0464518e-06
7.7508333e+00 2.5621729e-08 3.0524338e-06
7.7547222e+00 2.5652716e-08 3.0579990e-06
7.7583333e+00 2.5718636e-08 3.0665855e-06
7.7638889e+00 2.5800220e-08 3.0721811e-06
7.7675000e+00 2.5851657e-08 3.0777884e-06
7.7711111e+00 2.5908153e-08 3.0838395e-06
7.7750000e+00 2.5958277e-08 3.0894702e-06
7.7786111e+00 2.6016961e-08 3.0951150e-06
7.7822222e+00 2.6088914e-08 3.1007709e-06
7.7858333e+00 2.6120079e-08 3.1068710e-06
7.7897222e+00 2.6165952e-08 3.1125467e-06
7.7933333e+00 2.6225062e-08 3.1182332e-06
7.7969444e+00 2.6266149e-08 3.1243691e-06
7.8008333e+00 2.6327218e-08 3.1300817e-06
7.8044444e+00 2.6404083e-08 3.1358069e-06
7.8080556e+00 2.6444390e-08 3.1415404e-06
7.8116667e+00 2.6479736e-08 3.1472810e-06
7.8152778e+00 2.6510830e-08 3.1565753e-06
7.8211111e+00 2.6599451e-08 3.1623443e-06
7.8247222e+00 2.6652420e-08 3.1681233e-06
7.8283333e+00 2.6692463e-08 3.1739090e-06
7.8319444e+00 2.6714064e-08 3.1797048e-06
7.8355556e+00 2.6785473e-08 3.1859636e-06
7.8394444e+00 2.6862022e-08 3.1917901e-06
7.8430556e+00 2.6920238e-08 3.1976284e-06
7.8466667e+00 2.6972295e-08 3.2039278e-06
7.8505556e+00 2.7022779e-08 3.2097871e-06
7.8541667e+00 2.7062658e-08 3.2156556e-06
7.8577778e+00 2.7108385e-08 3.2219867e-06
7.8616667e+00 2.7158202e-08 3.2278760e-06
7.8652778e+00 2.7203869e-08 3.2337751e-06
7.8688889e+00 2.7249576e-08 3.2396845e-06
7.8725000e+00 2.7299153e-08 3.2456056e-06
7.8761111e+00 2.7356623e-08 3.2552031e-06
7.8819444e+00 2.7486451e-08 3.2611631e-06
7.8855556e+00 2.7528713e-08 3.2671325e-06
7.8891667e+00 2.7573620e-08 3.2731137e-06
7.8927778e+00 2.7637118e-08 3.2795693e-06
7.8966667e+00 2.7696826e-08 3.2855770e-06
7.9002778e+00 2.7758773e-08 3.2916000e-06
7.9038889e+00 2.7838154e-08 3.2976394e-06
7.9075000e+00 2.7910802e-08 3.3041601e-06
7.9113889e+00 2.7980798e-08 3.3102282e-06
7.9150000e+00 2.8032358e-08 3.3163089e-06
7.9186111e+00 2.8096552e-08 3.3224045e-06
7.9222222e+00 2.8171356e-08 3.3289900e-06
7.9261111e+00 2.8275341e-08 3.3351216e-06
7.9297222e+00 2.8323936e-08 3.3412630e-06
7.9333333e+00 2.8366044e-08 3.3478895e-06
7.9372222e+00 2.8432590e-08 3.3569070e-06
7.9425000e+00 2.8520163e-08 3.3635676e-06
7.9463889e+00 2.8570119e-08 3.3697627e-06
7.9500000e+00 2.8615524e-08 3.3759689e-06
7.9536111e+00 2.8672825e-08 3.3821880e-06
7.9572222e+00 2.8734635e-08 3.3889014e-06
7.9611111e+00 2.8808229e-08 3.3951523e-06
7.9647222e+00 2.8892304e-08 3.4014196e-06
7.9683333e+00 2.8959693e-08 3.4081844e-06
7.9722222e+00 2.9024480e-08 3.4144794e-06
7.9758333e+00 2.9083489e-08 3.4207895e-06
7.9794444e+00 2.9163332e-08 3.4276048e-06
7.9833333e+00 2.9253706e-08 3.4339505e-06
7.9869444e+00 2.9322190e-08 3.4403096e-06
7.9905556e+00 2.9376689e-08 3.4466808e-06
7.9941667e+00 2.9434932e-08 3.4570115e-06
8.0000000e+00 2.9597606e-08 3.4634323e-06
8.0036111e+00 2.9670808e-08 3.4698701e-06
8.0072222e+00 2.9755487e-08 3.4763264e-06
8.0108333e+00 2.9840971e-08 3.4827991e-06
8.0144444e+00 2.9906560e-08 3.4897864e-06
8.0183333e+00 2.9984506e-08 3.4962916e-06
8.0219444e+00 3.0064209e-08 3.5028162e-06
8.0255556e+00 3.0162683e-08 3.5093597e-06
8.0291667e+00 3.0238347e-08 3.5164239e-06
8.0330556e+00 3.0312207e-08 3.5230028e-06
8.0366667e+00 3.0416340e-08 3.5296033e-06
8.0402778e+00 3.0510776e-08 3.5367341e-06
8.0441667e+00 3.0610692e-08 3.5433789e-06
8.0477778e+00 3.0726225e-08 3.5500456e-06
8.0513889e+00 3.0812445e-08 3.5572442e-06
8.0552778e+00 3.0889928e-08 3.5670466e-06
8.0605556e+00 3.1020066e-08 3.5742942e-06
8.0644444e+00 3.1101936e-08 3.5810418e-06
8.0680556e+00 3.1183591e-08 3.5878076e-06
8.0716667e+00 3.1269716e-08 3.5945933e-06
8.0752778e+00 3.1367391e-08 3.6019230e-06
8.0791667e+00 3.1458548e-08 3.6087474e-06
8.0827778e+00 3.1536081e-08 3.6155913e-06
8.0863889e+00 3.1638311e-08 3.6229854e-06
8.0902778e+00 3.1740168e-08 3.6298722e-06
8.0938889e+00 3.1830396e-08 3.6367800e-06
8.0975000e+00 3.1933494e-08 3.6437091e-06
8.1011111e+00 3.2027300e-08 3.6511931e-06
8.1050000e+00 3.2121514e-08 3.6581640e-06
8.1086111e+00 3.2225301e-08 3.6651581e-06
8.1122222e+00 3.2335923e-08 3.6759655e-06
8.1177778e+00 3.2508014e-08 3.6830201e-06
8.1213889e+00 3.2611522e-08 3.6906378e-06
8.1252778e+00 3.2683539e-08 3.6977298e-06
8.1288889e+00 3.2780929e-08 3.7048457e-06
8.1325000e+00 3.2903813e-08 3.7125388e-06
8.1363889e+00 3.3037377e-08 3.7197099e-06
8.1400000e+00 3.3157236e-08 3.7269066e-06
8.1436111e+00 3.3273540e-08 3.7341271e-06
8.1472222e+00 3.3377494e-08 3.7419286e-06
8.1511111e+00 3.3492754e-08 3.7491973e-06
8.1547222e+00 3.3602894e-08 3.7564920e-06
8.1583333e+00 3.3733034e-08 3.7638144e-06
8.1619444e+00 3.3858205e-08 3.7717297e-06
8.1658333e+00 3.3986891e-08 3.7791068e-06
8.1694444e+00 3.4109634e-08 3.7905051e-06
8.1750000e+00 3.4280231e-08 3.7979442e-06
8.1786111e+00 3.4388459e-08 3.8059823e-06
8.1825000e+00 3.4509538e-08 3.8134717e-06
8.1861111e+00 3.4623281e-08 3.8209866e-06
8.1897222e+00 3.4744808e-08 3.8285288e-06
8.1933333e+00 3.4875306e-08 3.8360983e-06
8.1969444e+00 3.4997449e-08 3.8442798e-06
8.2008333e+00 3.5129823e-08 3.8519048e-06
8.2044444e+00 3.5254650e-08 3.8595568e-06
8.2080556e+00 3.5378863e-08 3.8672348e-06
8.2116667e+00 3.5494941e-08 3.8755299e-06
8.2155556e+00 3.5606118e-08 3.8832608e-06
8.2191667e+00 3.5756384e-08 3.8910228e-06
8.2227778e+00 3.5892804e-08 3.8988113e-06
8.2263889e+00 3.6001071e-08 3.9108472e-06
8.2319444e+00 3.6214183e-08 3.9193145e-06
8.2358333e+00 3.6362861e-08 3.9272083e-06
8.2394444e+00 3.6502758e-08 3.9351328e-06
8.2430556e+00 3.6646602e-08 3.9430868e-06
8.2466667e+00 3.6774530e-08 3.9516850e-06
8.2505556e+00 3.6924522e-08 3.9597032e-06
8.2541667e+00 3.7089488e-08 3.9677540e-06
8.2577778e+00 3.7226120e-08 3.9758349e-06
8.2613889e+00 3.7366641e-08 3.9845740e-06
8.2652778e+00 3.7540053e-08 3.9927232e-06
8.2688889e+00 3.7683215e-08 4.0009033e-06
8.2725000e+00 3.7825369e-08 4.0091148e-06
8.2761111e+00 3.7972674e-08 4.0179940e-06
8.2800000e+00 3.8134587e-08 4.0262727e-06
8.2836111e+00 3.8284140e-08 4.0390720e-06
8.2891667e+00 3.8511681e-08 4.0474331e-06
8.2927778e+00 3.8667926e-08 4.0558272e-06
8.2963889e+00 3.8816130e-08 4.0649025e-06
8.3002778e+00 3.8972147e-08 4.0733619e-06
8.3038889e+00 3.9114786e-08 4.0818538e-06
8.3075000e+00 3.9271702e-08 4.0910372e-06
8.3113889e+00 3.9443420e-08 4.0996001e-06
8.3150000e+00 3.9598213e-08 4.1081972e-06
8.3186111e+00 3.9760480e-08 4.1168302e-06
8.3222222e+00 3.9928344e-08 4.1261693e-06
8.3261111e+00 4.0121288e-08 4.1348794e-06
8.3297222e+00 4.0279410e-08 4.1436231e-06
8.3333333e+00 4.0431675e-08 4.1530766e-06
8.3372222e+00 4.0597963e-08 4.1618920e-06
8.3408333e+00 4.0775588e-08 4.1755289e-06
8.3463889e+00 4.1045926e-08 4.1844402e-06
8.3500000e+00 4.1211485e-08 4.1933869e-06
8.3536111e+00 4.1373813e-08 4.2030615e-06
8.3575000e+00 4.1551033e-08 4.2120821e-06
8.3611111e+00 4.1716389e-08 4.2211385e-06
8.3647222e+00 4.1881310e-08 4.2302324e-06
8.3683333e+00 4.2061836e-08 4.2400704e-06
8.3722222e+00 4.2264228e-08 4.2492481e-06
8.3758333e+00 4.2453099e-08 4.2584655e-06
8.3794444e+00 4.2630025e-08 4.2684336e-06
8.3833333e+00 4.2810906e-08 4.2777260e-06
8.3869444e+00 4.2965594e-08 4.2870529e-06
8.3905556e+00 4.3129097e-08 4.2964160e-06
8.3941667e+00 4.3298741e-08 4.3065418e-06
8.3980556e+00 4.3494555e-08 4.3203569e-06
8.4033333e+00 4.3758422e-08 4.3305891e-06
8.4072222e+00 4.3945867e-08 4.3401295e-06
8.4108333e+00 4.4119632e-08 4.3497097e-06
8.4144444e+00 4.4312610e-08 4.3600746e-06
8.4183333e+00 4.4530146e-08 4.3697457e-06
8.4219444e+00 4.4741267e-08 4.3794650e-06
8.4255556e+00 4.4975681e-08 4.3892351e-06
8.4291667e+00 4.5209107e-08 4.3998123e-06
8.4330556e+00 4.5452963e-08 4.4096805e-06
8.4366667e+00 4.5638009e-08 4.4195879e-06
8.4402778e+00 4.5815175e-08 4.4295333e-06
8.4438889e+00 4.5988574e-08 4.4402883e-06
8.4477778e+00 4.6196642e-08 4.4503183e-06
8.4513889e+00 4.6388605e-08 4.4603901e-06
8.4550000e+00 4.6581515e-08 4.4759731e-06
8.4605556e+00 4.6916448e-08 4.4861605e-06
8.4641667e+00 4.7120982e-08 4.4971793e-06
8.4680556e+00 4.7326264e-08 4.5074532e-06
8.4716667e+00 4.7509028e-08 4.5177715e-06
8.4752778e+00 4.7737016e-08 4.5281381e-06
8.4788889e+00 4.7954611e-08 4.5393539e-06
8.4827778e+00 4.8181456e-08 4.5498203e-06
8.4863889e+00 4.8431041e-08 4.5603377e-06
8.4900000e+00 4.8652959e-08 4.5717152e-06
8.4938889e+00 4.8867842e-08 4.5823295e-06
8.4975000e+00 4.9110715e-08 4.5929941e-06
8.5011111e+00 4.9331329e-08 4.6037042e-06
8.5047222e+00 4.9531725e-08 4.6152918e-06
8.5086111e+00 4.9789957e-08 4.6261056e-06
8.5122222e+00 5.0029737e-08 4.6428345e-06
8.5177778e+00 5.0344051e-08 4.6537572e-06
8.5213889e+00 5.0480466e-08 4.6647193e-06
8.5250000e+00 5.0708653e-08 4.6757308e-06
8.5286111e+00 5.0935647e-08 4.6876439e-06
8.5325000e+00 5.1176548e-08 4.6987571e-06
8.5361111e+00 5.1406893e-08 4.7099209e-06
8.5397222e+00 5.1643702e-08 4.7220018e-06
8.5436111e+00 5.1907261e-08 4.7332755e-06
8.5472222e+00 5.2157201e-08 4.7446008e-06
8.5508333e+00 5.2383658e-08 4.7559719e-06
8.5544444e+00 5.2580626e-08 4.7682698e-06
8.5583333e+00 5.2830474e-08 4.7797443e-06
8.5619444e+00 5.3087690e-08 4.7912775e-06
8.5655556e+00 5.3372304e-08 4.8028673e-06
8.5691667e+00 5.3610759e-08 4.8207985e-06
8.5747222e+00 5.3976596e-08 4.8334233e-06
8.5786111e+00 5.4235893e-08 4.8452005e-06
8.5822222e+00 5.4476729e-08 4.8570335e-06
8.5858333e+00 5.4750263e-08 4.8689260e-06
8.5894444e+00 5.5027395e-08 4.8818006e-06
8.5933333e+00 5.5326078e-08 4.8938147e-06
8.5969444e+00 5.5572990e-08 4.9058815e-06
8.6005556e+00 5.5813092e-08 4.9189339e-06
8.6044444e+00 5.6064992e-08 4.9311033e-06
8.6080556e+00 5.6267504e-08 4.9433179e-06
8.6116667e+00 5.6482627e-08 4.9555821e-06
8.6152778e+00 5.6725706e-08 4.9679026e-06
8.6188889e+00 5.7001424e-08 4.9812366e-06
8.6227778e+00 5.7290731e-08 4.9936758e-06
8.6263889e+00 5.7531898e-08 5.0061724e-06
8.6300000e+00 5.7821836e-08 5.0255145e-06
8.6355556e+00 5.8230514e-08 5.0381562e-06
8.6391667e+00 5.8461831e-08 5.0508468e-06
8.6427778e+00 5.8682450e-08 5.0645719e-06
8.6466667e+00 5.8961518e-08 5.0773770e-06
8.6502778e+00 5.9239370e-08 5.0902442e-06
8.6538889e+00 5.9534470e-08 5.1031680e-06
8.6575000e+00 5.9762106e-08 5.1171400e-06
8.6613889e+00 5.9998099e-08 5.1301677e-06
8.6650000e+00 6.0257567e-08 5.1432472e-06
8.6686111e+00 6.0476131e-08 5.1573872e-06
8.6725000e+00 6.0724429e-08 5.1705770e-06
8.6761111e+00 6.1027627e-08 5.1838323e-06
8.6797222e+00 6.1328596e-08 5.1971529e-06
8.6833333e+00 6.1630712e-08 5.2115723e-06
8.6872222e+00 6.1964010e-08 5.2322938e-06
8.6927778e+00 6.2365222e-08 5.2458391e-06
8.6963889e+00 6.2667777e-08 5.2594514e-06
8.7000000e+00 6.2984650e-08 5.2731310e-06
8.7036111e+00 6.3288295e-08 5.2879480e-06
8.7075000e+00 6.3714721e-08 5.3017974e-06
8.7111111e+00 6.4125573e-08 5.3157246e-06
8.7147222e+00 6.4433111e-08 5.3297159e-06
8.7183333e+00 6.4717608e-08 5.3448505e-06
8.7222222e+00 6.5008170e-08 5.3589634e-06
8.7258333e+00 6.5264614e-08 5.3731316e-06
8.7294444e+00 6.5518625e-08 5.3884518e-06
8.7333333e+00 6.5797099e-08 5.4027385e-06
8.7369444e+00 6.6080616e-08 5.4170864e-06
8.7405556e+00 6.6361399e-08 5.4314946e-06
8.7441667e+00 6.6637365e-08 5.4548691e-06
8.7500000e+00 6.6930797e-08 5.4682266e-06
8.7533333e+00 6.6644525e-08 5.4837893e-06
8.7572222e+00 6.6750039e-08 5.4982896e-06
8.7608333e+00 6.7099324e-08 5.5128633e-06
8.7644444e+00 6.7427285e-08 5.5286356e-06
8.7683333e+00 6.7763118e-08 5.5433510e-06
8.7719444e+00 6.8071301e-08 5.5581380e-06
8.7755556e+00 6.8424669e-08 5.5729979e-06
8.7791667e+00 6.8743606e-08 5.5890754e-06
8.7830556e+00 6.9063399e-08 5.6040733e-06
8.7866667e+00 6.9378943e-08 5.6191387e-06
8.7902778e+00 6.9685708e-08 5.6342698e-06
8.7938889e+00 6.9986680e-08 5.6506390e-06
8.7977778e+00 7.0320737e-08 5.6659072e-06
8.8013889e+00 7.0615934e-08 5.6812383e-06
8.8050000e+00 7.0902487e-08 5.7049565e-06
8.8105556e+00 7.1406393e-08 5.7204566e-06
8.8141667e+00 7.1671575e-08 5.7372186e-06
8.8180556e+00 7.2003013e-08 5.7528565e-06
8.8216667e+00 7.2346894e-08 5.7685691e-06
8.8252778e+00 7.2692076e-08 5.7855723e-06
8.8291667e+00 7.3049996e-08 5.8014347e-06
8.8327778e+00 7.3371523e-08 5.8173668e-06
8.8363889e+00 7.3694383e-08 5.8333710e-06
8.8400000e+00 7.4036308e-08 5.8506913e-06
8.8438889e+00 7.4423655e-08 5.8668530e-06
8.8475000e+00 7.4760950e-08 5.8830892e-06
8.8511111e+00 7.5111729e-08 5.8994028e-06
8.8547222e+00 7.5475761e-08 5.9170462e-06
8.8586111e+00 7.5753688e-08 NaN
8.8622222e+00 NaN NaN
8.8658333e+00 NaN NaN
8.8713889e+00 NaN NaN
8.8752778e+00 NaN NaN
8.8788889e+00 NaN NaN
8.8825000e+00 NaN NaN
8.8861111e+00 NaN NaN
8.8897222e+00 NaN NaN
8.8936111e+00 NaN NaN
8.8972222e+00 NaN NaN
8.9008333e+00 NaN NaN
8.9044444e+00 NaN NaN
8.9083333e+00 NaN NaN
8.9119444e+00 NaN NaN
8.9155556e+00 NaN NaN
8.9194444e+00 NaN NaN
8.9230556e+00 NaN NaN
8.9286111e+00 NaN NaN
8.9322222e+00 NaN NaN
8.9358333e+00 NaN NaN
8.9394444e+00 NaN NaN
8.9433333e+00 NaN NaN
8.9469444e+00 NaN NaN
8.9505556e+00 NaN NaN
8.9544444e+00 NaN NaN
8.9580556e+00 NaN NaN
8.9616667e+00 NaN NaN
8.9652778e+00 NaN NaN
8.9691667e+00 NaN NaN
8.9727778e+00 NaN NaN
8.9763889e+00 NaN NaN
8.9802778e+00 NaN NaN
8.9855556e+00 NaN NaN
8.9894444e+00 NaN NaN
8.9930556e+00 NaN NaN
8.9966667e+00 NaN NaN
9.0005556e+00 NaN NaN
9.0041667e+00 NaN NaN
9.0077778e+00 NaN NaN
9.0113889e+00 NaN NaN
9.0152778e+00 NaN NaN
9.0188889e+00 NaN NaN
9.0225000e+00 NaN NaN
9.0261111e+00 NaN NaN
9.0300000e+00 NaN NaN
9.0336111e+00 NaN NaN
9.0372222e+00 NaN NaN
9.0427778e+00 NaN NaN
9.0463889e+00 NaN NaN
9.0502778e+00 NaN NaN
9.0538889e+00 NaN NaN
9.0575000e+00 NaN NaN
9.0611111e+00 NaN NaN
9.0650000e+00 NaN NaN
9.0686111e+00 NaN NaN
9.0722222e+00 NaN NaN
9.0761111e+00 NaN NaN
9.0797222e+00 NaN NaN
9.0833333e+00 NaN NaN
9.0869444e+00 NaN NaN
9.0908333e+00 NaN NaN
9.0944444e+00 NaN NaN
9.0980556e+00 NaN NaN
9.1036111e+00 NaN NaN
9.1072222e+00 NaN NaN
9.1111111e+00 NaN NaN
9.1147222e+00 NaN NaN
9.1183333e+00 NaN NaN
9.1219444e+00 NaN NaN
9.1258333e+00 NaN NaN
9.1294444e+00 NaN NaN
9.1330556e+00 NaN NaN
9.1366667e+00 NaN NaN
9.1405556e+00 NaN NaN
9.1441667e+00 NaN NaN
9.1477778e+00 NaN NaN
9.1516667e+00 NaN NaN
9.1552778e+00 NaN NaN
9.1608333e+00 NaN NaN
9.1644444e+00 NaN NaN
9.1680556e+00 NaN NaN
9.1719444e+00 NaN NaN
9.1755556e+00 NaN NaN
9.1791667e+00 NaN NaN
9.1827778e+00 NaN NaN
9.1866667e+00 NaN NaN
9.1902778e+00 NaN NaN
9.1938889e+00 NaN NaN
9.1977778e+00 NaN NaN
9.2013889e+00 NaN NaN
9.2050000e+00 NaN NaN
9.2086111e+00 NaN NaN
9.2125000e+00 NaN NaN
9.2180556e+00 NaN NaN
9.2216667e+00 NaN NaN
9.2252778e+00 NaN NaN
9.2288889e+00 NaN NaN
9.2327778e+00 NaN NaN
9.2363889e+00 NaN NaN
9.2400000e+00 NaN NaN
9.2436111e+00 NaN NaN
9.2475000e+00 NaN NaN
9.2511111e+00 NaN NaN
9.2547222e+00 NaN NaN
9.2586111e+00 NaN NaN
9.2622222e+00 NaN NaN
9.2658333e+00 NaN NaN
9.2694444e+00 NaN NaN
9.2752778e+00 NaN NaN
9.2788889e+00 NaN NaN
9.2825000e+00 NaN NaN
9.2861111e+00 NaN NaN
9.2897222e+00 NaN NaN
9.2936111e+00 NaN NaN
9.2972222e+00 NaN NaN
9.3008333e+00 NaN NaN
9.3044444e+00 NaN NaN
9.3083333e+00 NaN NaN
9.3119444e+00 NaN NaN
9.3155556e+00 NaN NaN
9.3194444e+00 NaN NaN
9.3230556e+00 NaN NaN
9.3266667e+00 NaN NaN
9.3302778e+00 NaN NaN
9.3358333e+00 NaN NaN
9.3397222e+00 NaN NaN
9.3433333e+00 NaN NaN
9.3469444e+00 NaN NaN
9.3505556e+00 NaN NaN
9.3544444e+00 NaN NaN
9.3580556e+00 NaN NaN
9.3616667e+00 NaN NaN
9.3652778e+00 NaN NaN
9.3691667e+00 NaN NaN
9.3727778e+00 NaN NaN
9.3763889e+00 NaN NaN
9.3802778e+00 NaN NaN
9.3838889e+00 NaN NaN
9.3875000e+00 NaN NaN
9.3930556e+00 NaN NaN
9.3966667e+00 NaN NaN
9.4005556e+00 NaN NaN
9.4041667e+00 NaN NaN
9.4077778e+00 NaN NaN
9.4116667e+00 NaN NaN
9.4152778e+00 NaN NaN
9.4188889e+00 NaN NaN
9.4227778e+00 NaN NaN
9.4263889e+00 NaN NaN
9.4300000e+00 NaN NaN
9.4336111e+00 NaN NaN
9.4375000e+00 NaN NaN
9.4411111e+00 NaN NaN
9.4447222e+00 NaN NaN
9.4502778e+00 NaN NaN
9.4538889e+00 NaN NaN
9.4577778e+00 NaN NaN
9.4613889e+00 NaN NaN
9.4650000e+00 NaN NaN
9.4686111e+00 NaN NaN
9.4725000e+00 NaN NaN
9.4761111e+00 NaN NaN
9.4797222e+00 NaN NaN
9.4836111e+00 NaN NaN
9.4872222e+00 NaN NaN
9.4908333e+00 NaN NaN
9.4944444e+00 NaN NaN
9.4983333e+00 NaN NaN
9.5019444e+00 NaN NaN
9.5075000e+00 NaN NaN
9.5111111e+00 NaN NaN
9.5147222e+00 NaN NaN
9.5183333e+00 NaN NaN
9.5222222e+00 NaN NaN
9.5258333e+00 NaN NaN
9.5294444e+00 NaN NaN
9.5330556e+00 NaN NaN
9.5369444e+00 NaN NaN
9.5405556e+00 NaN NaN
9.5441667e+00 NaN NaN
9.5480556e+00 NaN NaN
9.5516667e+00 NaN NaN
9.5552778e+00 NaN NaN
9.5588889e+00 NaN NaN
9.5644444e+00 NaN NaN
9.5680556e+00 NaN NaN
9.5719444e+00 NaN NaN
9.5755556e+00 NaN NaN
9.5791667e+00 NaN NaN
9.5830556e+00 NaN NaN
9.5866667e+00 NaN NaN
9.5902778e+00 NaN NaN
9.5938889e+00 NaN NaN
9.5977778e+00 NaN NaN
9.6013889e+00 NaN NaN
9.6050000e+00 NaN NaN
9.6086111e+00 NaN NaN
9.6125000e+00 NaN NaN
9.6161111e+00 NaN NaN
9.6197222e+00 NaN NaN
9.6252778e+00 NaN NaN
9.6291667e+00 NaN NaN
9.6327778e+00 NaN NaN
9.6363889e+00 NaN NaN
9.6400000e+00 NaN NaN
9.6436111e+00 NaN NaN
9.6475000e+00 NaN NaN
9.6511111e+00 NaN NaN
9.6547222e+00 NaN NaN
9.6586111e+00 NaN NaN
9.6622222e+00 NaN NaN
9.6658333e+00 NaN NaN
9.6694444e+00 NaN NaN
9.6733333e+00 NaN NaN
9.6769444e+00 NaN NaN
9.6825000e+00 NaN NaN
9.6861111e+00 NaN NaN
9.6897222e+00 NaN NaN
9.6933333e+00 NaN NaN
9.6972222e+00 NaN NaN
9.7008333e+00 NaN NaN
9.7044444e+00 NaN NaN
9.7083333e+00 NaN NaN
9.7119444e+00 NaN NaN
9.7155556e+00 NaN NaN
9.7191667e+00 NaN NaN
9.7230556e+00 NaN NaN
9.7266667e+00 NaN NaN
9.7302778e+00 NaN NaN
9.7341667e+00 NaN NaN
9.7394444e+00 NaN NaN
9.7433333e+00 NaN NaN
9.7469444e+00 NaN NaN
9.7505556e+00 NaN NaN
9.7541667e+00 NaN NaN
9.7580556e+00 NaN NaN
9.7616667e+00 NaN NaN
9.7652778e+00 NaN NaN
9.7691667e+00 NaN NaN
9.7727778e+00 NaN NaN
9.7763889e+00 NaN NaN
9.7802778e+00 NaN NaN
9.7838889e+00 NaN NaN
9.7875000e+00 NaN NaN
9.7911111e+00 NaN NaN
9.7966667e+00 NaN NaN
9.8002778e+00 NaN NaN
9.8041667e+00 NaN NaN
9.8077778e+00 NaN NaN
9.8113889e+00 NaN NaN
9.8152778e+00 NaN NaN
9.8188889e+00 NaN NaN
9.8225000e+00 NaN NaN
9.8263889e+00 NaN NaN
9.8300000e+00 NaN NaN
9.8336111e+00 NaN NaN
9.8372222e+00 NaN NaN
9.8411111e+00 NaN NaN
9.8447222e+00 NaN NaN
9.8483333e+00 NaN NaN
9.8519444e+00 NaN NaN
9.8575000e+00 NaN NaN
9.8613889e+00 NaN NaN
9.8650000e+00 NaN NaN
9.8686111e+00 NaN NaN
9.8722222e+00 NaN NaN
9.8761111e+00 NaN NaN
9.8797222e+00 NaN NaN
9.8833333e+00 NaN NaN
9.8869444e+00 NaN NaN
9.8908333e+00 NaN NaN
[truncated: 401 more rows]
