# Supplementary material for: Oxidative decomposition mechanisms of lithium carbonate on carbon substrates in lithium battery chemistries
Source: Nat Commun. 2022 Aug 20;13:4908. doi: 10.1038/s41467-022-32557-w (PMC9392741; doi:10.1038/s41467-022-32557-w)
Supplement: Supplementary file 2 — Source Data [file 41467_2022_32557_MOESM2_ESM.zip › Fig5c-gas.csv]

2.2191111e+01 NaN NaN
2.2194722e+01 NaN NaN
2.2198611e+01 NaN NaN
2.2202222e+01 NaN NaN
2.2205833e+01 NaN NaN
2.2209444e+01 NaN NaN
2.2213333e+01 NaN NaN
2.2216944e+01 NaN NaN
2.2220556e+01 NaN NaN
2.2224167e+01 NaN NaN
2.2228056e+01 NaN NaN
2.2231667e+01 NaN NaN
2.2235278e+01 NaN NaN
2.2240833e+01 NaN NaN
2.2244444e+01 NaN NaN
2.2248333e+01 NaN NaN
2.2251944e+01 NaN NaN
2.2255556e+01 NaN NaN
2.2259167e+01 NaN NaN
2.2263056e+01 NaN NaN
2.2266667e+01 NaN NaN
2.2270278e+01 NaN NaN
2.2274167e+01 NaN NaN
2.2277778e+01 NaN NaN
2.2281389e+01 NaN NaN
2.2285000e+01 NaN NaN
2.2288611e+01 NaN NaN
2.2292500e+01 NaN NaN
2.2297778e+01 NaN NaN
2.2301667e+01 NaN NaN
2.2305278e+01 NaN NaN
2.2308889e+01 NaN NaN
2.2312778e+01 NaN NaN
2.2316389e+01 NaN NaN
2.2320000e+01 NaN NaN
2.2323611e+01 NaN NaN
2.2327500e+01 NaN NaN
2.2331111e+01 NaN NaN
2.2334722e+01 NaN NaN
2.2338333e+01 NaN NaN
2.2342222e+01 NaN NaN
2.2345833e+01 NaN NaN
2.2349444e+01 NaN NaN
2.2355000e+01 NaN NaN
2.2358611e+01 NaN NaN
2.2362500e+01 NaN NaN
2.2366111e+01 NaN NaN
2.2369722e+01 NaN NaN
2.2373333e+01 NaN NaN
2.2377222e+01 NaN NaN
2.2380833e+01 NaN NaN
2.2384444e+01 NaN NaN
2.2388333e+01 NaN NaN
2.2391944e+01 NaN NaN
2.2395556e+01 NaN NaN
2.2399167e+01 NaN NaN
2.2403056e+01 NaN NaN
2.2406667e+01 NaN NaN
2.2410278e+01 NaN NaN
2.2415833e+01 NaN NaN
2.2419444e+01 NaN NaN
2.2423056e+01 NaN NaN
2.2426944e+01 NaN NaN
2.2430556e+01 NaN NaN
2.2434167e+01 NaN NaN
2.2438056e+01 NaN NaN
2.2441667e+01 NaN NaN
2.2445278e+01 NaN NaN
2.2448889e+01 NaN NaN
2.2452778e+01 NaN NaN
2.2456389e+01 NaN NaN
2.2460000e+01 NaN NaN
2.2463611e+01 NaN NaN
2.2467500e+01 NaN NaN
2.2473056e+01 NaN NaN
2.2476667e+01 NaN NaN
2.2480278e+01 NaN NaN
2.2484167e+01 NaN NaN
2.2487778e+01 NaN NaN
2.2491389e+01 NaN NaN
2.2495000e+01 NaN NaN
2.2498889e+01 NaN NaN
2.2502500e+01 NaN NaN
2.2506111e+01 NaN NaN
2.2509722e+01 NaN NaN
2.2513611e+01 NaN NaN
2.2517222e+01 NaN NaN
2.2520833e+01 NaN NaN
2.2524722e+01 NaN NaN
2.2530000e+01 NaN NaN
2.2533889e+01 NaN NaN
2.2537500e+01 NaN NaN
2.2541111e+01 NaN NaN
2.2545000e+01 NaN NaN
2.2548611e+01 NaN NaN
2.2552222e+01 NaN NaN
2.2555833e+01 NaN NaN
2.2559722e+01 NaN NaN
2.2563333e+01 NaN NaN
2.2566944e+01 NaN NaN
2.2570833e+01 NaN NaN
2.2574444e+01 NaN NaN
2.2578056e+01 NaN NaN
2.2581944e+01 NaN NaN
2.2587500e+01 NaN NaN
2.2591111e+01 NaN NaN
2.2594722e+01 NaN NaN
2.2598333e+01 NaN NaN
2.2601944e+01 NaN NaN
2.2605833e+01 NaN NaN
2.2609444e+01 NaN NaN
2.2613056e+01 NaN NaN
2.2616944e+01 NaN NaN
2.2620556e+01 NaN NaN
2.2624167e+01 NaN NaN
2.2627778e+01 NaN NaN
2.2631667e+01 NaN NaN
2.2635278e+01 NaN NaN
2.2638889e+01 NaN NaN
2.2644444e+01 NaN NaN
2.2648056e+01 NaN NaN
2.2651667e+01 NaN NaN
2.2655556e+01 NaN NaN
2.2659167e+01 NaN NaN
2.2662778e+01 NaN NaN
2.2666389e+01 NaN NaN
2.2670278e+01 NaN NaN
2.2673889e+01 NaN NaN
2.2677500e+01 NaN NaN
2.2681389e+01 NaN NaN
2.2685000e+01 NaN NaN
2.2688611e+01 NaN NaN
2.2692222e+01 NaN NaN
2.2696111e+01 NaN NaN
2.2699722e+01 NaN NaN
2.2705278e+01 NaN NaN
2.2708889e+01 NaN NaN
2.2712778e+01 NaN NaN
2.2716389e+01 NaN NaN
2.2720000e+01 NaN NaN
2.2723611e+01 NaN NaN
2.2727500e+01 NaN NaN
2.2731111e+01 NaN NaN
2.2734722e+01 NaN NaN
2.2738611e+01 NaN NaN
2.2742222e+01 NaN NaN
2.2745833e+01 NaN NaN
2.2749444e+01 NaN NaN
2.2753333e+01 NaN NaN
2.2756944e+01 NaN NaN
2.2762500e+01 NaN NaN
2.2766111e+01 NaN NaN
2.2769722e+01 NaN NaN
2.2773611e+01 NaN NaN
2.2777222e+01 NaN NaN
2.2780833e+01 NaN NaN
2.2784444e+01 NaN NaN
2.2788333e+01 NaN NaN
2.2791944e+01 NaN NaN
2.2795556e+01 NaN NaN
2.2799444e+01 NaN NaN
2.2803056e+01 NaN NaN
2.2806667e+01 NaN NaN
2.2810278e+01 NaN NaN
2.2814167e+01 NaN NaN
2.2819722e+01 NaN NaN
2.2823333e+01 NaN NaN
2.2826944e+01 NaN NaN
2.2830556e+01 NaN NaN
2.2834167e+01 NaN NaN
2.2838056e+01 NaN NaN
2.2841667e+01 NaN NaN
2.2845278e+01 NaN NaN
2.2849167e+01 NaN NaN
2.2852778e+01 NaN NaN
2.2856389e+01 NaN NaN
2.2860278e+01 NaN NaN
2.2863889e+01 NaN NaN
2.2867500e+01 NaN NaN
2.2871111e+01 NaN NaN
2.2876944e+01 NaN NaN
2.2880556e+01 NaN NaN
2.2884167e+01 NaN NaN
2.2887778e+01 NaN NaN
2.2891389e+01 NaN NaN
2.2895278e+01 NaN NaN
2.2898889e+01 NaN NaN
2.2902500e+01 NaN NaN
2.2906111e+01 NaN NaN
2.2910000e+01 NaN NaN
2.2913611e+01 NaN NaN
2.2917222e+01 NaN NaN
2.2921111e+01 NaN NaN
2.2924722e+01 NaN NaN
2.2928333e+01 NaN NaN
2.2931944e+01 NaN NaN
2.2937500e+01 NaN NaN
2.2941389e+01 NaN NaN
2.2945000e+01 NaN NaN
2.2948611e+01 NaN NaN
2.2952222e+01 NaN NaN
2.2956111e+01 NaN NaN
2.2959722e+01 NaN NaN
2.2963333e+01 NaN NaN
2.2967222e+01 NaN NaN
2.2970833e+01 NaN NaN
2.2974444e+01 NaN NaN
2.2978056e+01 NaN NaN
2.2981944e+01 NaN NaN
2.2985556e+01 NaN NaN
2.2989167e+01 NaN NaN
2.2994722e+01 NaN NaN
2.2998333e+01 NaN NaN
2.3002222e+01 NaN NaN
2.3005833e+01 NaN NaN
2.3009444e+01 NaN NaN
2.3013333e+01 NaN NaN
2.3016944e+01 NaN NaN
2.3020556e+01 NaN NaN
2.3024167e+01 NaN NaN
2.3028056e+01 NaN NaN
2.3031667e+01 NaN NaN
2.3035278e+01 NaN NaN
2.3039167e+01 NaN NaN
2.3042778e+01 NaN NaN
2.3046389e+01 NaN NaN
2.3051944e+01 NaN NaN
2.3055556e+01 NaN NaN
2.3059167e+01 NaN NaN
2.3063056e+01 NaN NaN
2.3066667e+01 NaN NaN
2.3070278e+01 NaN NaN
2.3073889e+01 NaN NaN
2.3077778e+01 NaN NaN
2.3081389e+01 NaN NaN
2.3085000e+01 NaN NaN
2.3088611e+01 NaN NaN
2.3092500e+01 NaN NaN
2.3096111e+01 NaN NaN
2.3099722e+01 NaN NaN
2.3103611e+01 NaN NaN
2.3109167e+01 NaN NaN
2.3112778e+01 NaN NaN
2.3116389e+01 NaN NaN
2.3120000e+01 NaN NaN
2.3123889e+01 NaN NaN
2.3127500e+01 NaN NaN
2.3131111e+01 NaN NaN
2.3135000e+01 NaN NaN
2.3138611e+01 NaN NaN
2.3142222e+01 NaN NaN
2.3145833e+01 NaN NaN
2.3149444e+01 NaN NaN
2.3153333e+01 NaN NaN
2.3156944e+01 NaN NaN
2.3160556e+01 NaN NaN
2.3166111e+01 NaN NaN
2.3169722e+01 NaN NaN
2.3173611e+01 NaN NaN
2.3177222e+01 NaN NaN
2.3180833e+01 NaN NaN
2.3184444e+01 NaN NaN
2.3188333e+01 NaN NaN
2.3191944e+01 NaN NaN
2.3195556e+01 NaN NaN
2.3199167e+01 NaN NaN
2.3203056e+01 NaN NaN
2.3206667e+01 NaN NaN
2.3210278e+01 NaN NaN
2.3214167e+01 NaN NaN
2.3217778e+01 NaN NaN
2.3221389e+01 NaN NaN
2.3226944e+01 NaN NaN
2.3230556e+01 NaN NaN
2.3234444e+01 NaN NaN
2.3241667e+01 NaN NaN
2.3245278e+01 NaN NaN
2.3248889e+01 NaN NaN
2.3252500e+01 NaN NaN
2.3256389e+01 NaN NaN
2.3260000e+01 NaN NaN
2.3263611e+01 NaN NaN
2.3267222e+01 NaN NaN
2.3271111e+01 NaN NaN
2.3274722e+01 NaN NaN
2.3278333e+01 NaN NaN
2.3283889e+01 NaN NaN
2.3287500e+01 NaN NaN
2.3291389e+01 NaN NaN
2.3295000e+01 NaN NaN
2.3298611e+01 NaN NaN
2.3302500e+01 NaN NaN
2.3306111e+01 NaN NaN
2.3309722e+01 NaN NaN
2.3313333e+01 NaN NaN
2.3317222e+01 NaN NaN
2.3320833e+01 NaN NaN
2.3324444e+01 NaN NaN
2.3328056e+01 NaN NaN
2.3331944e+01 NaN NaN
2.3335556e+01 NaN NaN
2.3339167e+01 NaN NaN
2.3344722e+01 NaN NaN
2.3348333e+01 NaN NaN
2.3352222e+01 NaN NaN
2.3355833e+01 NaN NaN
2.3359444e+01 NaN NaN
2.3363056e+01 NaN NaN
2.3366944e+01 NaN NaN
2.3370556e+01 NaN NaN
2.3374167e+01 NaN NaN
2.3378056e+01 NaN NaN
2.3381667e+01 NaN NaN
2.3385278e+01 NaN NaN
2.3388889e+01 NaN NaN
2.3392778e+01 NaN NaN
2.3396389e+01 NaN NaN
2.3401944e+01 NaN NaN
2.3405556e+01 NaN NaN
2.3409167e+01 NaN NaN
2.3413056e+01 NaN NaN
2.3416667e+01 NaN NaN
2.3420278e+01 NaN NaN
2.3424167e+01 NaN NaN
2.3427778e+01 NaN NaN
2.3431389e+01 NaN NaN
2.3435278e+01 NaN NaN
2.3438889e+01 NaN NaN
2.3442500e+01 NaN NaN
2.3446111e+01 NaN NaN
2.3450000e+01 NaN NaN
2.3453611e+01 NaN NaN
2.3459167e+01 NaN NaN
2.3462778e+01 NaN NaN
2.3466389e+01 NaN NaN
2.3470278e+01 NaN NaN
2.3473889e+01 NaN NaN
2.3477500e+01 NaN NaN
2.3481389e+01 NaN NaN
2.3485000e+01 NaN NaN
2.3488611e+01 NaN NaN
2.3492222e+01 NaN NaN
2.3496111e+01 NaN NaN
2.3499722e+01 NaN NaN
2.3503333e+01 NaN NaN
2.3507222e+01 NaN NaN
2.3510833e+01 NaN NaN
2.3516389e+01 NaN NaN
2.3520000e+01 NaN NaN
2.3523611e+01 NaN NaN
2.3527500e+01 NaN NaN
2.3531111e+01 NaN NaN
2.3534722e+01 NaN NaN
2.3538333e+01 NaN NaN
2.3542222e+01 NaN NaN
2.3545833e+01 NaN NaN
2.3549444e+01 NaN NaN
2.3553333e+01 NaN NaN
2.3556944e+01 NaN NaN
2.3560556e+01 NaN NaN
2.3564167e+01 NaN NaN
2.3568056e+01 NaN NaN
2.3573611e+01 NaN NaN
2.3577222e+01 NaN NaN
2.3580833e+01 NaN NaN
2.3584444e+01 NaN NaN
2.3588333e+01 NaN NaN
2.3591944e+01 NaN NaN
2.3595556e+01 NaN NaN
2.3599167e+01 NaN NaN
2.3603056e+01 NaN NaN
2.3606667e+01 NaN NaN
2.3610278e+01 NaN NaN
2.3613889e+01 NaN NaN
2.3617778e+01 NaN NaN
2.3621389e+01 NaN NaN
2.3625000e+01 NaN NaN
2.3630556e+01 NaN NaN
2.3634167e+01 NaN NaN
2.3638056e+01 NaN NaN
2.3641667e+01 NaN NaN
2.3645278e+01 NaN NaN
2.3649167e+01 NaN NaN
2.3652778e+01 NaN NaN
2.3656389e+01 NaN NaN
2.3660000e+01 NaN NaN
2.3663889e+01 NaN NaN
2.3667500e+01 NaN NaN
2.3671111e+01 NaN NaN
2.3675000e+01 NaN NaN
2.3678611e+01 NaN NaN
2.3682222e+01 NaN NaN
2.3686111e+01 NaN NaN
2.3691389e+01 NaN NaN
2.3695278e+01 NaN NaN
2.3698889e+01 NaN NaN
2.3702500e+01 NaN NaN
2.3706389e+01 NaN NaN
2.3710000e+01 NaN NaN
2.3713611e+01 NaN NaN
2.3717222e+01 NaN NaN
2.3721111e+01 NaN NaN
2.3724722e+01 NaN NaN
2.3728333e+01 NaN NaN
2.3731944e+01 NaN NaN
2.3735833e+01 NaN NaN
2.3739444e+01 NaN NaN
2.3743056e+01 NaN NaN
2.3748611e+01 NaN NaN
2.3752222e+01 NaN NaN
2.3755833e+01 NaN NaN
2.3759722e+01 NaN NaN
2.3763333e+01 NaN NaN
2.3766944e+01 NaN NaN
2.3770833e+01 NaN NaN
2.3774444e+01 NaN NaN
2.3778056e+01 NaN NaN
2.3781944e+01 NaN NaN
2.3785556e+01 NaN NaN
2.3789167e+01 NaN NaN
2.3792778e+01 NaN NaN
2.3796667e+01 NaN NaN
2.3800278e+01 NaN NaN
2.3803889e+01 NaN NaN
2.3809444e+01 NaN NaN
2.3813056e+01 NaN NaN
2.3816944e+01 NaN NaN
2.3820556e+01 NaN NaN
2.3824167e+01 NaN NaN
2.3827778e+01 NaN NaN
2.3831667e+01 NaN NaN
2.3835278e+01 NaN NaN
2.3838889e+01 NaN NaN
2.3842778e+01 NaN NaN
2.3846389e+01 NaN NaN
2.3850000e+01 NaN NaN
2.3853889e+01 NaN NaN
2.3857500e+01 NaN NaN
2.3861111e+01 NaN NaN
2.3866667e+01 NaN NaN
2.3870278e+01 NaN NaN
2.3874167e+01 NaN NaN
2.3877778e+01 NaN NaN
2.3881389e+01 NaN NaN
2.3885000e+01 NaN NaN
2.3888611e+01 NaN NaN
2.3892500e+01 NaN NaN
2.3896111e+01 NaN NaN
2.3899722e+01 NaN NaN
2.3903333e+01 NaN NaN
2.3907222e+01 NaN NaN
2.3910833e+01 NaN NaN
2.3914444e+01 NaN NaN
2.3918333e+01 NaN NaN
2.3923611e+01 NaN NaN
2.3927500e+01 NaN NaN
2.3931111e+01 NaN NaN
2.3934722e+01 NaN NaN
2.3938333e+01 NaN NaN
2.3942222e+01 NaN NaN
2.3945833e+01 NaN NaN
2.3949444e+01 NaN NaN
2.3953056e+01 NaN NaN
2.3956944e+01 NaN NaN
2.3960556e+01 NaN NaN
2.3964167e+01 NaN NaN
2.3967778e+01 NaN NaN
2.3971667e+01 NaN NaN
2.3975278e+01 NaN NaN
2.3980833e+01 NaN NaN
2.3984444e+01 NaN NaN
2.3988056e+01 NaN NaN
2.3991667e+01 NaN NaN
2.3995556e+01 NaN NaN
2.3999167e+01 NaN NaN
2.4002778e+01 NaN NaN
2.4006667e+01 NaN NaN
2.4010278e+01 NaN NaN
2.4013889e+01 NaN NaN
2.4017500e+01 NaN NaN
2.4021389e+01 NaN NaN
2.4025000e+01 NaN NaN
2.4028611e+01 NaN NaN
2.4032500e+01 NaN NaN
2.4036111e+01 NaN NaN
2.4041667e+01 NaN NaN
2.4045278e+01 NaN NaN
2.4048889e+01 NaN NaN
2.4052500e+01 NaN NaN
2.4056389e+01 NaN NaN
2.4060000e+01 NaN NaN
2.4063611e+01 NaN NaN
2.4067500e+01 NaN NaN
2.4071111e+01 NaN NaN
2.4074722e+01 NaN NaN
2.4078333e+01 NaN NaN
2.4082222e+01 NaN NaN
2.4085833e+01 NaN NaN
2.4089444e+01 NaN NaN
2.4093333e+01 NaN NaN
2.4098611e+01 NaN NaN
2.4102500e+01 NaN NaN
2.4106111e+01 NaN NaN
2.4109722e+01 NaN NaN
2.4113333e+01 NaN NaN
2.4117222e+01 NaN NaN
2.4120833e+01 NaN NaN
2.4124444e+01 NaN NaN
2.4128333e+01 NaN NaN
2.4131944e+01 NaN NaN
2.4135556e+01 NaN NaN
2.4139167e+01 NaN NaN
2.4143056e+01 NaN NaN
2.4146667e+01 NaN NaN
2.4150278e+01 NaN NaN
2.4156111e+01 NaN NaN
2.4159722e+01 NaN NaN
2.4163333e+01 NaN NaN
2.4166944e+01 NaN NaN
2.4170556e+01 NaN NaN
2.4174444e+01 NaN NaN
2.4178056e+01 NaN NaN
2.4181667e+01 NaN NaN
2.4185278e+01 NaN NaN
2.4189167e+01 NaN NaN
2.4192778e+01 NaN NaN
2.4196389e+01 NaN NaN
2.4200278e+01 NaN NaN
2.4203889e+01 NaN NaN
2.4207500e+01 NaN NaN
2.4211111e+01 NaN NaN
2.4216667e+01 NaN NaN
2.4220556e+01 NaN NaN
2.4224167e+01 NaN NaN
2.4227778e+01 NaN NaN
2.4231389e+01 NaN NaN
2.4235278e+01 NaN NaN
2.4238889e+01 NaN NaN
2.4242500e+01 NaN NaN
2.4246111e+01 NaN NaN
2.4250000e+01 NaN NaN
2.4253611e+01 NaN NaN
2.4257222e+01 NaN NaN
2.4261111e+01 NaN NaN
2.4264722e+01 NaN NaN
2.4268333e+01 NaN NaN
2.4273889e+01 NaN NaN
2.4277500e+01 NaN NaN
2.4281389e+01 NaN NaN
2.4285000e+01 NaN NaN
2.4288611e+01 NaN NaN
2.4292222e+01 NaN NaN
2.4296111e+01 NaN NaN
2.4299722e+01 NaN NaN
2.4303333e+01 NaN NaN
2.4307222e+01 NaN NaN
2.4310833e+01 NaN NaN
2.4314444e+01 NaN NaN
2.4318056e+01 NaN NaN
2.4321944e+01 NaN NaN
2.4325556e+01 NaN NaN
2.4331111e+01 NaN NaN
2.4334722e+01 NaN NaN
2.4338333e+01 NaN NaN
2.4342222e+01 NaN NaN
2.4345833e+01 NaN NaN
2.4349444e+01 NaN NaN
2.4353056e+01 NaN NaN
2.4356944e+01 NaN NaN
2.4360556e+01 NaN NaN
2.4364167e+01 NaN NaN
2.4367778e+01 NaN NaN
2.4371667e+01 NaN NaN
2.4375278e+01 NaN NaN
2.4378889e+01 NaN NaN
2.4382778e+01 NaN NaN
2.4388333e+01 NaN NaN
2.4391944e+01 NaN NaN
2.4395556e+01 NaN NaN
2.4399167e+01 NaN NaN
2.4402778e+01 NaN NaN
2.4406667e+01 NaN NaN
2.4410278e+01 NaN NaN
2.4413889e+01 NaN NaN
2.4417500e+01 NaN NaN
2.4421389e+01 NaN NaN
2.4425000e+01 NaN NaN
2.4428611e+01 NaN NaN
2.4432500e+01 NaN NaN
2.4436111e+01 NaN NaN
2.4439722e+01 NaN NaN
2.4445278e+01 NaN NaN
2.4448889e+01 NaN NaN
2.4452778e+01 NaN NaN
2.4456389e+01 NaN NaN
2.4460000e+01 NaN NaN
2.4463611e+01 NaN NaN
2.4467500e+01 NaN NaN
2.4471111e+01 NaN NaN
2.4474722e+01 NaN NaN
2.4478611e+01 NaN NaN
2.4482222e+01 NaN NaN
2.4485833e+01 NaN NaN
2.4489444e+01 NaN NaN
2.4493333e+01 NaN NaN
2.4496944e+01 NaN NaN
2.4500556e+01 NaN NaN
2.4506111e+01 NaN NaN
2.4509722e+01 NaN NaN
2.4513611e+01 NaN NaN
2.4517222e+01 NaN NaN
2.4520833e+01 NaN NaN
2.4524444e+01 NaN NaN
2.4528333e+01 NaN NaN
2.4531944e+01 NaN NaN
2.4535556e+01 NaN NaN
2.4539444e+01 NaN NaN
2.4543056e+01 NaN NaN
2.4546667e+01 NaN NaN
2.4550278e+01 NaN NaN
2.4554167e+01 NaN NaN
2.4557778e+01 NaN NaN
2.4563333e+01 NaN NaN
2.4566944e+01 NaN NaN
2.4570556e+01 NaN NaN
2.4574167e+01 NaN NaN
2.4578056e+01 NaN NaN
2.4581667e+01 NaN NaN
2.4585278e+01 NaN NaN
2.4589167e+01 NaN NaN
2.4592778e+01 NaN NaN
2.4596389e+01 NaN NaN
2.4600000e+01 NaN NaN
2.4603889e+01 NaN NaN
2.4607500e+01 NaN NaN
2.4611111e+01 NaN NaN
2.4615000e+01 NaN NaN
2.4620278e+01 NaN NaN
2.4624167e+01 NaN NaN
2.4627778e+01 NaN NaN
2.4631389e+01 NaN NaN
2.4635000e+01 NaN NaN
2.4638889e+01 NaN NaN
2.4642500e+01 NaN NaN
2.4646111e+01 NaN NaN
2.4650000e+01 NaN NaN
2.4653611e+01 NaN NaN
2.4657222e+01 NaN NaN
2.4660833e+01 NaN NaN
2.4664722e+01 NaN NaN
2.4668333e+01 NaN NaN
2.4671944e+01 NaN NaN
2.4677500e+01 NaN NaN
2.4681111e+01 NaN NaN
2.4685000e+01 NaN NaN
2.4688611e+01 NaN NaN
2.4692222e+01 NaN NaN
2.4695833e+01 NaN NaN
2.4699722e+01 NaN NaN
2.4703333e+01 NaN NaN
2.4706944e+01 NaN NaN
2.4710833e+01 NaN NaN
2.4714444e+01 NaN NaN
2.4718056e+01 NaN NaN
2.4721667e+01 NaN NaN
2.4725556e+01 NaN NaN
2.4729167e+01 NaN NaN
2.4732778e+01 NaN NaN
2.4738333e+01 NaN NaN
2.4741944e+01 NaN NaN
2.4745833e+01 NaN NaN
2.4749444e+01 NaN NaN
2.4753056e+01 NaN NaN
2.4756944e+01 NaN NaN
2.4760556e+01 NaN NaN
2.4764167e+01 NaN NaN
2.4767778e+01 NaN NaN
2.4771667e+01 NaN NaN
2.4775278e+01 NaN NaN
2.4778889e+01 NaN NaN
2.4782500e+01 NaN NaN
2.4786389e+01 NaN NaN
2.4790000e+01 NaN NaN
2.4795556e+01 NaN NaN
2.4799167e+01 NaN NaN
2.4802778e+01 NaN NaN
2.4806667e+01 NaN NaN
2.4810278e+01 NaN NaN
2.4813889e+01 NaN NaN
2.4817500e+01 NaN NaN
2.4821389e+01 NaN NaN
2.4825000e+01 NaN NaN
2.4828611e+01 NaN NaN
2.4832222e+01 NaN NaN
2.4836111e+01 NaN NaN
2.4839722e+01 NaN NaN
2.4843333e+01 NaN NaN
2.4847222e+01 NaN NaN
2.4852500e+01 NaN NaN
2.4856389e+01 NaN NaN
2.4860000e+01 NaN NaN
2.4863611e+01 NaN NaN
2.4867222e+01 NaN NaN
2.4871111e+01 NaN NaN
2.4874722e+01 NaN NaN
2.4878333e+01 NaN NaN
2.4882222e+01 NaN NaN
2.4885833e+01 NaN NaN
2.4889444e+01 NaN NaN
2.4893333e+01 NaN NaN
2.4896944e+01 NaN NaN
2.4900556e+01 NaN NaN
2.4904167e+01 NaN NaN
2.4909722e+01 NaN NaN
2.4913611e+01 NaN NaN
2.4917222e+01 NaN NaN
2.4920833e+01 NaN NaN
2.4924722e+01 NaN NaN
2.4928333e+01 NaN NaN
2.4931944e+01 NaN NaN
2.4935556e+01 NaN NaN
2.4939444e+01 NaN NaN
2.4943056e+01 NaN NaN
2.4946667e+01 NaN NaN
2.4950278e+01 NaN NaN
2.4954167e+01 NaN NaN
2.4957778e+01 NaN NaN
2.4961389e+01 NaN NaN
2.4966944e+01 NaN NaN
2.4970556e+01 NaN NaN
2.4974444e+01 NaN NaN
2.4978056e+01 NaN NaN
2.4981667e+01 NaN NaN
2.4985278e+01 NaN NaN
2.4989167e+01 NaN NaN
2.4992778e+01 NaN NaN
2.4996389e+01 NaN NaN
2.5000278e+01 NaN NaN
2.5003889e+01 NaN NaN
2.5007500e+01 NaN NaN
2.5011111e+01 NaN NaN
2.5015000e+01 NaN NaN
2.5018611e+01 NaN NaN
2.5024167e+01 NaN NaN
2.5027778e+01 NaN NaN
2.5031389e+01 NaN NaN
2.5035278e+01 NaN NaN
2.5038889e+01 NaN NaN
2.5042500e+01 NaN NaN
2.5046389e+01 NaN NaN
2.5050000e+01 NaN NaN
2.5053611e+01 NaN NaN
2.5057222e+01 NaN NaN
2.5061111e+01 NaN NaN
2.5064722e+01 NaN NaN
2.5068333e+01 NaN NaN
2.5071944e+01 NaN NaN
2.5075833e+01 NaN NaN
2.5081389e+01 NaN NaN
2.5085000e+01 NaN NaN
2.5088611e+01 NaN NaN
2.5092222e+01 NaN NaN
2.5096111e+01 NaN NaN
2.5099722e+01 NaN NaN
2.5103333e+01 NaN NaN
2.5107222e+01 NaN NaN
2.5110833e+01 NaN NaN
2.5114444e+01 NaN NaN
2.5118056e+01 NaN NaN
2.5121944e+01 NaN NaN
2.5125556e+01 NaN NaN
2.5129167e+01 NaN NaN
2.5132778e+01 NaN NaN
2.5138611e+01 NaN NaN
2.5142222e+01 NaN NaN
2.5145833e+01 NaN NaN
2.5149444e+01 NaN NaN
2.5153056e+01 NaN NaN
2.5156944e+01 NaN NaN
2.5160556e+01 NaN NaN
2.5164167e+01 NaN NaN
2.5168056e+01 NaN NaN
2.5171667e+01 NaN NaN
2.5175278e+01 NaN NaN
2.5178889e+01 NaN NaN
2.5182778e+01 NaN NaN
2.5186389e+01 NaN NaN
2.5190000e+01 NaN NaN
2.5193611e+01 NaN NaN
2.5199444e+01 NaN NaN
2.5203056e+01 NaN NaN
2.5206667e+01 NaN NaN
2.5210278e+01 NaN NaN
2.5213889e+01 NaN NaN
2.5217778e+01 NaN NaN
2.5221389e+01 NaN NaN
2.5225000e+01 NaN NaN
2.5228889e+01 NaN NaN
2.5232500e+01 NaN NaN
2.5236111e+01 NaN NaN
2.5240000e+01 NaN NaN
2.5243611e+01 NaN NaN
2.5247222e+01 NaN NaN
2.5250833e+01 NaN NaN
2.5254722e+01 NaN NaN
2.5260000e+01 NaN NaN
2.5263889e+01 NaN NaN
2.5267500e+01 NaN NaN
2.5271111e+01 NaN NaN
2.5275000e+01 NaN NaN
2.5278611e+01 NaN NaN
2.5282222e+01 NaN NaN
2.5285833e+01 NaN NaN
2.5289722e+01 NaN NaN
2.5293333e+01 NaN NaN
2.5296944e+01 NaN NaN
2.5300833e+01 NaN NaN
2.5304444e+01 NaN NaN
2.5308056e+01 NaN NaN
2.5311667e+01 NaN NaN
2.5317500e+01 NaN NaN
2.5321111e+01 NaN NaN
2.5324722e+01 NaN NaN
2.5328333e+01 NaN NaN
2.5331944e+01 NaN NaN
2.5335833e+01 NaN NaN
2.5339444e+01 NaN NaN
2.5343056e+01 NaN NaN
2.5346667e+01 NaN NaN
2.5350556e+01 NaN NaN
2.5354167e+01 NaN NaN
2.5357778e+01 NaN NaN
2.5361667e+01 NaN NaN
2.5365278e+01 NaN NaN
2.5368889e+01 NaN NaN
2.5372500e+01 NaN NaN
2.5378056e+01 NaN NaN
2.5381944e+01 NaN NaN
2.5385556e+01 NaN NaN
2.5389167e+01 NaN NaN
2.5393056e+01 NaN NaN
2.5396667e+01 NaN NaN
2.5400278e+01 NaN NaN
2.5403889e+01 NaN NaN
2.5407778e+01 NaN NaN
2.5411389e+01 NaN NaN
2.5415000e+01 NaN NaN
2.5418611e+01 NaN NaN
2.5422500e+01 NaN NaN
2.5426111e+01 NaN NaN
2.5429722e+01 NaN NaN
2.5435278e+01 NaN NaN
2.5438889e+01 NaN NaN
2.5442778e+01 NaN NaN
2.5446389e+01 NaN NaN
2.5450000e+01 NaN NaN
2.5453611e+01 NaN NaN
2.5457500e+01 NaN NaN
2.5461111e+01 NaN NaN
2.5464722e+01 NaN NaN
2.5468611e+01 NaN NaN
2.5472222e+01 NaN NaN
2.5475833e+01 NaN NaN
2.5479444e+01 NaN NaN
2.5483333e+01 NaN NaN
2.5486944e+01 NaN NaN
2.5492500e+01 NaN NaN
2.5496111e+01 NaN NaN
2.5499722e+01 NaN NaN
2.5503611e+01 NaN NaN
2.5507222e+01 NaN NaN
2.5510833e+01 NaN NaN
2.5514444e+01 NaN NaN
2.5518333e+01 NaN NaN
2.5521944e+01 NaN NaN
2.5525556e+01 NaN NaN
2.5529167e+01 NaN NaN
2.5533056e+01 NaN NaN
2.5536667e+01 NaN NaN
2.5540278e+01 NaN NaN
2.5543889e+01 NaN NaN
2.5549722e+01 NaN NaN
2.5553333e+01 NaN NaN
2.5556944e+01 NaN NaN
2.5560556e+01 NaN NaN
2.5564167e+01 NaN NaN
2.5568056e+01 NaN NaN
2.5571667e+01 NaN NaN
2.5575278e+01 NaN NaN
2.5578889e+01 NaN NaN
2.5582778e+01 NaN NaN
2.5586389e+01 NaN NaN
2.5590000e+01 NaN NaN
2.5593889e+01 NaN NaN
2.5597500e+01 NaN NaN
2.5601111e+01 NaN NaN
2.5604722e+01 NaN NaN
2.5610278e+01 NaN NaN
2.5613889e+01 NaN NaN
2.5617778e+01 NaN NaN
2.5621389e+01 NaN NaN
2.5625000e+01 NaN NaN
2.5628889e+01 NaN NaN
2.5632500e+01 NaN NaN
2.5636111e+01 NaN NaN
2.5639722e+01 NaN NaN
2.5643611e+01 NaN NaN
2.5647222e+01 NaN NaN
2.5650833e+01 NaN NaN
2.5654444e+01 NaN NaN
2.5658333e+01 NaN NaN
2.5661944e+01 NaN NaN
2.5665556e+01 NaN NaN
2.5671111e+01 NaN NaN
2.5674722e+01 NaN NaN
2.5678611e+01 NaN NaN
2.5682222e+01 NaN NaN
2.5685833e+01 NaN NaN
2.5689722e+01 NaN NaN
2.5693333e+01 NaN NaN
2.5696944e+01 NaN NaN
2.5700833e+01 NaN NaN
2.5704444e+01 NaN NaN
2.5708056e+01 NaN NaN
2.5711667e+01 NaN NaN
2.5715556e+01 NaN NaN
2.5719167e+01 NaN NaN
2.5722778e+01 NaN NaN
2.5728333e+01 NaN NaN
2.5731944e+01 NaN NaN
2.5735833e+01 NaN NaN
2.5739444e+01 NaN NaN
2.5743056e+01 NaN NaN
2.5746667e+01 NaN NaN
2.5750556e+01 NaN NaN
2.5754167e+01 NaN NaN
2.5757778e+01 NaN NaN
2.5761389e+01 NaN NaN
2.5765278e+01 NaN NaN
2.5768889e+01 NaN NaN
2.5772500e+01 NaN NaN
2.5776389e+01 NaN NaN
2.5780000e+01 NaN NaN
2.5785556e+01 NaN NaN
2.5789167e+01 NaN NaN
2.5793056e+01 NaN NaN
2.5796667e+01 NaN NaN
2.5800278e+01 NaN NaN
2.5803889e+01 NaN NaN
2.5807778e+01 NaN NaN
2.5811389e+01 NaN NaN
2.5815000e+01 NaN NaN
2.5818611e+01 NaN NaN
2.5822500e+01 NaN NaN
2.5826111e+01 NaN NaN
2.5829722e+01 NaN NaN
2.5833611e+01 NaN NaN
2.5837222e+01 NaN NaN
2.5842778e+01 NaN NaN
2.5846389e+01 NaN NaN
2.5850000e+01 NaN NaN
2.5853889e+01 NaN NaN
2.5857500e+01 NaN NaN
2.5861111e+01 NaN NaN
2.5864722e+01 NaN NaN
2.5868611e+01 NaN NaN
2.5872222e+01 NaN NaN
2.5875833e+01 NaN NaN
2.5879722e+01 NaN NaN
2.5883333e+01 NaN NaN
2.5886944e+01 NaN NaN
2.5890556e+01 NaN NaN
2.5894444e+01 NaN NaN
2.5900000e+01 NaN NaN
2.5903611e+01 NaN NaN
2.5907222e+01 NaN NaN
2.5910833e+01 NaN NaN
2.5914722e+01 NaN NaN
2.5918333e+01 NaN NaN
2.5921944e+01 NaN NaN
2.5925556e+01 NaN NaN
2.5929444e+01 NaN NaN
2.5933056e+01 NaN NaN
2.5936667e+01 NaN NaN
2.5940278e+01 NaN NaN
2.5944167e+01 NaN NaN
2.5947778e+01 NaN NaN
2.5951389e+01 NaN NaN
2.5956944e+01 NaN NaN
2.5960556e+01 NaN NaN
2.5964444e+01 NaN NaN
2.5968056e+01 NaN NaN
2.5971667e+01 NaN NaN
2.5975278e+01 NaN NaN
2.5979167e+01 NaN NaN
2.5982778e+01 NaN NaN
2.5986389e+01 NaN NaN
2.5990000e+01 NaN NaN
2.5993889e+01 NaN NaN
2.5997500e+01 NaN NaN
2.6001111e+01 NaN NaN
2.6005000e+01 NaN NaN
2.6008611e+01 NaN NaN
2.6012222e+01 NaN NaN
2.6017778e+01 NaN NaN
2.6021389e+01 NaN NaN
2.6025278e+01 NaN NaN
2.6028889e+01 NaN NaN
2.6032500e+01 NaN NaN
2.6036389e+01 NaN NaN
2.6040000e+01 NaN NaN
2.6043611e+01 NaN NaN
2.6047222e+01 NaN NaN
2.6051111e+01 NaN NaN
2.6054722e+01 NaN NaN
2.6058333e+01 NaN NaN
2.6061944e+01 NaN NaN
2.6065833e+01 NaN NaN
2.6069444e+01 NaN NaN
2.6075000e+01 NaN NaN
2.6078611e+01 NaN NaN
2.6082222e+01 NaN NaN
2.6086111e+01 NaN NaN
2.6089722e+01 NaN NaN
2.6093333e+01 NaN NaN
2.6097222e+01 NaN NaN
2.6100833e+01 NaN NaN
2.6104444e+01 NaN NaN
2.6108056e+01 NaN NaN
2.6111944e+01 NaN NaN
2.6115556e+01 NaN NaN
2.6119167e+01 NaN NaN
2.6122778e+01 NaN NaN
2.6126667e+01 NaN NaN
2.6132222e+01 NaN NaN
2.6135833e+01 NaN NaN
2.6139444e+01 NaN NaN
2.6143056e+01 NaN NaN
2.6146944e+01 NaN NaN
2.6150556e+01 NaN NaN
2.6154167e+01 NaN NaN
2.6158056e+01 NaN NaN
2.6161667e+01 NaN NaN
2.6165278e+01 NaN NaN
2.6168889e+01 NaN NaN
2.6172778e+01 NaN NaN
2.6176389e+01 NaN NaN
2.6180000e+01 NaN NaN
2.6183611e+01 NaN NaN
2.6189444e+01 NaN NaN
2.6193056e+01 NaN NaN
2.6196667e+01 NaN NaN
2.6200278e+01 NaN NaN
2.6203889e+01 NaN NaN
2.6207778e+01 NaN NaN
2.6211389e+01 NaN NaN
2.6215000e+01 NaN NaN
2.6218611e+01 NaN NaN
2.6222500e+01 NaN NaN
2.6226111e+01 NaN NaN
2.6229722e+01 NaN NaN
2.6233611e+01 NaN NaN
2.6237222e+01 NaN NaN
2.6240833e+01 NaN NaN
2.6244444e+01 NaN NaN
2.6250278e+01 NaN NaN
2.6253889e+01 NaN NaN
2.6257500e+01 NaN NaN
2.6261111e+01 NaN NaN
2.6264722e+01 NaN NaN
2.6268611e+01 NaN NaN
2.6272222e+01 NaN NaN
2.6275833e+01 NaN NaN
2.6279444e+01 NaN NaN
2.6283333e+01 NaN NaN
2.6286944e+01 NaN NaN
2.6290556e+01 NaN NaN
2.6294167e+01 NaN NaN
2.6298056e+01 NaN NaN
2.6301667e+01 NaN NaN
2.6305278e+01 NaN NaN
