# Supplementary material for: Oxidative decomposition mechanisms of lithium carbonate on carbon substrates in lithium battery chemistries
Source: Nat Commun. 2022 Aug 20;13:4908. doi: 10.1038/s41467-022-32557-w (PMC9392741; doi:10.1038/s41467-022-32557-w)
Supplement: Supplementary file 2 — Source Data [file 41467_2022_32557_MOESM2_ESM.zip › Fig5d.csv]

1.6350000e+00 8.1394666e-10 1.2247500e-16 1.3000001e-09 2.5000001e-09 1.7673134e-10 1.2858022e-11 3.7983264e-10 3.5182167e-10
1.6386111e+00 8.1741956e-10 1.1868931e-10 2.2061474e-09 7.4758454e-10 3.6798656e-10 -1.6101714e-10 8.3627831e-10 6.0361050e-10
1.6425000e+00 8.2191035e-10 -1.6090474e-09 1.7062427e-09 1.4106048e-09 5.4572657e-10 -4.2328859e-10 1.1930502e-09 8.7381822e-10
1.6461111e+00 8.1876671e-10 -8.1191981e-10 1.5870366e-09 1.0836203e-09 7.2310508e-10 -6.0900207e-10 1.4471554e-09 1.1901314e-09
1.6497222e+00 8.1857340e-10 -9.0235846e-10 7.5854976e-10 1.8361936e-09 9.0067835e-10 -7.6647948e-10 1.5549650e-09 1.5337346e-09
1.6533333e+00 8.2056450e-10 -5.5127920e-10 2.3661566e-10 1.3355281e-09 1.0929667e-09 -8.5455428e-10 1.6958468e-09 2.0597933e-09
1.6572222e+00 8.2762217e-10 -2.0364797e-10 9.7094330e-10 3.1735483e-09 1.2722309e-09 -9.8800158e-10 1.8822402e-09 2.6199148e-09
1.6608333e+00 8.2712431e-10 -1.0281733e-09 7.4961081e-10 1.9968043e-09 1.4510127e-09 -1.1810562e-09 2.0069713e-09 2.9353752e-09
1.6644444e+00 8.2316917e-10 -7.5386895e-10 4.0175285e-10 9.1513807e-10 1.6295471e-09 -1.1585079e-09 2.1212305e-09 3.0080928e-09
1.6680556e+00 8.2484073e-10 9.6200702e-10 6.5294794e-10 -2.4389944e-10 1.8226299e-09 -1.3370927e-09 2.3813583e-09 3.1159251e-09
1.6719444e+00 8.3015421e-10 -2.4927335e-09 1.5767183e-09 1.1681760e-09 2.0031962e-09 -1.7283753e-09 2.5892176e-09 3.2612628e-09
1.6755556e+00 8.3661115e-10 -1.1191061e-09 3.4198226e-10 1.7340328e-10 2.1844023e-09 -1.8552959e-09 2.6113848e-09 3.4159789e-09
1.6791667e+00 8.3606054e-10 -5.2469225e-11 -1.3736196e-10 1.2547452e-09 2.3657587e-09 -1.8559706e-09 2.6889758e-09 3.5070955e-09
1.6827778e+00 8.3799880e-10 4.6241513e-11 8.5358686e-10 -4.1366855e-10 2.6460435e-09 -2.3783713e-09 2.7370461e-09 3.4243357e-09
1.6883333e+00 8.4371015e-10 -3.1806450e-09 -5.6516496e-10 -8.2890220e-11 2.8292213e-09 -2.7829225e-09 2.8350380e-09 3.4522652e-09
1.6919444e+00 8.4716140e-10 -5.5367397e-10 1.4697056e-09 3.4070108e-10 3.0278504e-09 -2.8466356e-09 3.1740335e-09 3.7164346e-09
1.6958333e+00 8.5537412e-10 7.5615833e-12 1.4359712e-09 1.9236089e-09 3.2132928e-09 -3.0970270e-09 3.4355147e-09 4.0974385e-09
1.6994444e+00 8.5640221e-10 -2.3188670e-09 9.7770130e-10 1.5933501e-09 3.3984110e-09 -3.5619913e-09 3.5537147e-09 4.3876859e-09
1.7030556e+00 8.5238140e-10 -1.9731110e-09 1.1337599e-10 1.0858565e-09 3.5835720e-09 -3.7135387e-09 3.7003252e-09 4.5788990e-09
1.7066667e+00 8.5679704e-10 5.7421130e-10 1.2399514e-09 6.7918693e-10 3.7841483e-09 -3.6007750e-09 3.9725183e-09 4.7660944e-09
1.7105556e+00 8.6242765e-10 3.9233430e-10 1.0931317e-09 9.2534482e-10 3.9716483e-09 -3.2984515e-09 4.1170529e-09 5.1929465e-09
1.7141667e+00 8.6834165e-10 2.3983447e-09 2.4103355e-10 3.0148287e-09 4.1600630e-09 -2.8988848e-09 4.2384260e-09 5.3041469e-09
1.7177778e+00 8.7087107e-10 1.2899627e-09 8.7933359e-10 -1.9883639e-09 4.3636098e-09 -2.7750496e-09 4.5296641e-09 4.9174523e-09
1.7216667e+00 8.7381681e-10 -2.2851754e-10 1.6169940e-09 -1.3261626e-09 4.5532668e-09 -2.6615367e-09 4.7548438e-09 4.9289297e-09
1.7252778e+00 8.7686261e-10 1.2763292e-09 4.6158757e-10 1.4321079e-09 4.7442130e-09 -2.5391625e-09 5.0336106e-09 5.2477151e-09
1.7288889e+00 8.8571605e-10 -1.4672183e-10 2.1116426e-09 1.5105242e-09 4.9366541e-09 -2.5308752e-09 5.1733763e-09 5.6658272e-09
1.7325000e+00 8.9066497e-10 2.2322014e-10 -8.2149640e-10 2.3489750e-09 5.1445777e-09 -2.5202377e-09 5.4503706e-09 5.8540460e-09
1.7363889e+00 8.9153714e-10 -1.3204163e-10 3.1957320e-09 -7.3567117e-10 5.3381781e-09 -2.8070102e-09 5.9204862e-09 5.8023685e-09
1.7400000e+00 8.9554334e-10 -2.5150899e-09 1.1437972e-09 2.5864773e-10 5.5327902e-09 -3.0823014e-09 6.1273553e-09 6.0846608e-09
1.7436111e+00 9.0087622e-10 -2.6059175e-11 7.6576365e-10 2.3471275e-09 5.8343776e-09 -3.1607337e-09 6.3720784e-09 6.7003924e-09
1.7491667e+00 9.0864768e-10 -4.4453458e-10 7.0257489e-10 1.3472617e-09 6.0465791e-09 -3.1847080e-09 6.5898039e-09 6.8397066e-09
1.7530556e+00 9.1022289e-10 2.3904037e-10 1.1636443e-09 -1.5313943e-10 6.2448207e-09 -3.0566859e-09 6.9018073e-09 6.8523660e-09
1.7566667e+00 9.1970041e-10 9.4270181e-10 1.7163867e-09 2.6999526e-10 6.4447562e-09 -2.8610002e-09 7.0208848e-09 6.7753196e-09
1.7602778e+00 9.2585729e-10 8.6362776e-10 -6.1720997e-10 -9.8119258e-10 6.6456391e-09 -2.6991835e-09 7.1864251e-09 6.6351090e-09
1.7638889e+00 9.2844652e-10 6.3006509e-10 2.1452746e-09 -3.1305875e-10 6.8629838e-09 -2.5999917e-09 7.4458704e-09 6.6980457e-09
1.7677778e+00 9.3450751e-10 2.2014982e-10 7.8541351e-11 8.5251564e-10 7.0661280e-09 -2.5318553e-09 7.5696575e-09 6.5846299e-09
1.7713889e+00 9.4066978e-10 4.0880154e-10 1.0641093e-09 -1.8994312e-09 7.2706500e-09 -2.4481917e-09 7.6736879e-09 6.2813677e-09
1.7750000e+00 9.4722560e-10 3.6347831e-10 -1.0382890e-10 -8.9991145e-10 7.4761745e-09 -2.4138265e-09 7.7538844e-09 6.3582072e-09
1.7786111e+00 9.4992376e-10 -4.6260775e-11 8.4410424e-10 1.6091986e-09 7.6982118e-09 -2.2050945e-09 7.9093674e-09 6.7723215e-09
1.7825000e+00 9.5325233e-10 1.8353912e-09 4.8860712e-10 1.9403513e-09 7.9051677e-09 -2.0836523e-09 8.0119657e-09 7.0936975e-09
1.7861111e+00 9.5711038e-10 -7.1438652e-10 4.5845354e-10 1.0261970e-09 8.1131337e-09 -2.1989662e-09 8.1352667e-09 7.1529672e-09
1.7897222e+00 9.6257572e-10 -3.5004969e-10 6.7971002e-10 -4.7909194e-10 8.3221764e-09 -2.3114143e-09 8.2120532e-09 7.2749445e-09
1.7933333e+00 9.6704893e-10 -6.8793255e-10 2.9088395e-11 1.6050363e-09 8.5481828e-09 -2.5464101e-09 8.4080514e-09 7.4458209e-09
1.7972222e+00 9.7014923e-10 -1.3263179e-09 1.6508968e-09 -1.4038124e-10 8.7597060e-09 -2.7136583e-09 8.7859996e-09 7.4514009e-09
1.8008333e+00 9.8237332e-10 -2.1751170e-10 1.8378554e-09 1.9188915e-10 9.0896416e-09 -2.6175714e-09 9.3909556e-09 7.8500207e-09
1.8063889e+00 9.9723980e-10 7.9403282e-10 1.7918807e-09 2.1998291e-09 9.3063773e-09 -2.5979944e-09 9.7786464e-09 8.3723035e-09
1.8100000e+00 1.0033975e-09 -6.1332204e-10 1.7868037e-09 2.6212435e-09 9.5409927e-09 -2.7513394e-09 1.0057850e-08 8.6325014e-09
1.8138889e+00 1.0075922e-09 -7.0106403e-10 6.0637465e-10 -3.9097560e-10 9.7602980e-09 -2.6941094e-09 1.0179068e-08 8.7473231e-09
1.8175000e+00 1.0167635e-09 1.2293404e-09 5.1255740e-10 1.4508677e-09 9.9812919e-09 -2.5482741e-09 1.0431270e-08 8.7091866e-09
1.8211111e+00 1.0231801e-09 1.1683162e-10 1.8154553e-09 -1.8028970e-09 1.0203190e-08 -2.3202128e-09 1.0687647e-08 8.5988419e-09
1.8247222e+00 1.0251081e-09 1.9883496e-09 5.5110306e-10 7.8433055e-10 1.0443497e-08 -2.0400843e-09 1.0718537e-08 8.8789648e-09
1.8286111e+00 1.0346665e-09 4.1275282e-10 -2.8632928e-10 1.6167243e-09 1.0668606e-08 -2.2194664e-09 1.0805640e-08 9.0665009e-09
1.8322222e+00 1.0432632e-09 -2.0685870e-09 1.0903591e-09 1.1437732e-10 1.0895379e-08 -2.4633936e-09 1.0823088e-08 8.9558402e-09
1.8358333e+00 1.0500252e-09 -1.8304886e-10 -9.2930423e-10 -1.1358607e-09 1.1123312e-08 -2.6394636e-09 1.0900665e-08 8.8007756e-09
1.8394444e+00 1.0539782e-09 -1.4422131e-09 1.6453972e-09 -2.9550457e-10 1.1369936e-08 -2.5984320e-09 1.1224677e-08 8.7605357e-09
1.8433333e+00 1.0599414e-09 1.7939129e-09 1.1318541e-09 -4.9408854e-11 1.1600551e-08 -2.5151762e-09 1.1458188e-08 8.7223506e-09
1.8469444e+00 1.0688038e-09 -1.0253982e-09 1.0236245e-09 -3.0306877e-10 1.1832889e-08 -2.4701347e-09 1.1719950e-08 8.7561830e-09
1.8505556e+00 1.0758549e-09 1.4411658e-09 1.3926427e-09 6.1536825e-10 1.2066607e-08 -2.3514760e-09 1.1860906e-08 8.9171552e-09
1.8541667e+00 1.0815438e-09 -3.4585408e-10 -9.1508893e-11 8.7052881e-10 1.2319404e-08 -2.2577968e-09 1.2083457e-08 9.0429166e-09
1.8580556e+00 1.0852882e-09 1.1488185e-09 1.9990903e-09 2.0742656e-10 1.2682939e-08 -2.2135436e-09 1.2627283e-08 8.2500457e-09
1.8636111e+00 1.0959227e-09 -8.8329915e-10 1.2638632e-09 -4.9646519e-09 1.2920994e-08 -2.2631928e-09 1.2812351e-08 7.6801870e-09
1.8672222e+00 1.1015104e-09 4.2499877e-10 4.4446375e-10 -2.9558168e-10 1.3160371e-08 -2.1161327e-09 1.2960284e-08 8.0410186e-09
1.8708333e+00 1.1081265e-09 9.3247954e-10 9.2106786e-10 3.6263352e-09 1.3401464e-08 -2.0109021e-09 1.3064669e-08 8.1309491e-09
1.8744444e+00 1.1173453e-09 3.8879739e-11 4.2489410e-11 -2.7962075e-09 1.3663021e-08 -2.0539910e-09 1.3058110e-08 7.9552976e-09
1.8783333e+00 1.1245680e-09 -4.0821310e-10 -9.8709959e-11 1.2906231e-09 1.3907296e-08 -2.1615216e-09 1.3245574e-08 8.1178616e-09
1.8819444e+00 1.1302816e-09 -5.8437744e-10 1.8291405e-09 2.0996776e-10 1.4152724e-08 -2.3095666e-09 1.3623992e-08 8.2892680e-09
1.8855556e+00 1.1352050e-09 -7.8219188e-10 1.6639481e-09 1.3722452e-09 1.4400078e-08 -2.5537358e-09 1.3889073e-08 8.5776901e-09
1.8891667e+00 1.1480614e-09 -1.4716778e-09 7.8295633e-10 1.2901127e-09 1.4669332e-08 -2.7616444e-09 1.4132792e-08 8.6359616e-09
1.8930556e+00 1.1598328e-09 -3.1039640e-10 1.3060658e-09 -7.9064266e-10 1.4920827e-08 -2.9094170e-09 1.4348203e-08 8.6908653e-09
1.8966667e+00 1.1616574e-09 -1.0536586e-09 6.8234402e-10 1.2974467e-09 1.5173410e-08 -3.0795726e-09 1.4628307e-08 8.6831386e-09
1.9002778e+00 1.1698764e-09 -5.1700786e-10 1.9032279e-09 -1.3687707e-09 1.5447902e-08 -3.1717585e-09 1.4953027e-08 8.6645935e-09
1.9041667e+00 1.1829129e-09 -2.7315680e-10 8.8008826e-10 1.2098127e-09 1.5706051e-08 -3.0837863e-09 1.5145135e-08 8.6923153e-09
1.9077778e+00 1.2000010e-09 1.0852075e-09 8.9321346e-10 -9.5391868e-10 1.5967350e-08 -3.1402612e-09 1.5308288e-08 8.5214530e-09
1.9113889e+00 1.2119889e-09 -1.6065140e-09 6.1281279e-10 -6.2327222e-10 1.6230963e-08 -3.2059932e-09 1.5354008e-08 8.6846505e-09
1.9150000e+00 1.2213626e-09 9.9975661e-10 -1.9077814e-10 2.1297108e-09 1.6659810e-08 -3.0744099e-09 1.5881510e-08 9.0069559e-09
1.9208333e+00 1.2291912e-09 -2.4785164e-10 3.2050782e-09 -2.8796539e-10 1.6926331e-08 -3.0572251e-09 1.6374117e-08 8.9090151e-09
1.9244444e+00 1.2310084e-09 4.0648039e-10 1.3420623e-09 -6.1610320e-10 1.7193570e-08 -3.1435053e-09 1.6691607e-08 8.9378227e-09
1.9280556e+00 1.2358124e-09 -1.2029130e-09 1.5886162e-09 8.8201903e-10 1.7462071e-08 -3.2955750e-09 1.7002508e-08 8.9211610e-09
1.9316667e+00 1.2426538e-09 -2.0080759e-10 1.2812343e-09 -1.0358189e-09 1.7732453e-08 -3.3093527e-09 1.7369086e-08 8.8054471e-09
1.9352778e+00 1.2531840e-09 7.3628613e-11 2.1025610e-09 -3.2309485e-11 1.8026171e-08 -3.2183699e-09 1.7806000e-08 8.7487208e-09
1.9391667e+00 1.2643940e-09 7.0622439e-10 1.6424187e-09 -4.5391623e-10 1.8301203e-08 -3.1341178e-09 1.8030560e-08 8.5425473e-09
1.9427778e+00 1.2743695e-09 7.1487320e-11 4.3044001e-10 -1.4492239e-09 1.8578273e-08 -3.1033354e-09 1.8312497e-08 8.3279792e-09
1.9463889e+00 1.2831956e-09 2.1265716e-10 2.1720588e-09 -5.3140425e-10 1.8857593e-08 -3.1183838e-09 1.8551508e-08 8.5018612e-09
1.9500000e+00 1.2951458e-09 -3.5156506e-10 3.4197827e-11 2.1364688e-09 1.9161198e-08 -3.1892969e-09 1.8510006e-08 8.4850858e-09
1.9538889e+00 1.3071826e-09 -2.5626165e-10 -3.8993011e-10 -2.2802581e-09 1.9444922e-08 -3.2139064e-09 1.8459618e-08 8.4423488e-09
1.9575000e+00 1.3118060e-09 2.9096536e-11 -7.5188685e-11 1.8857627e-09 1.9730218e-08 -3.1833075e-09 1.8577299e-08 8.5440830e-09
1.9611111e+00 1.3216963e-09 2.5335537e-10 1.1614734e-09 -9.4667715e-10 2.0017747e-08 -3.3158849e-09 1.8775744e-08 8.4655770e-09
1.9647222e+00 1.3324142e-09 -1.4771472e-09 6.7032039e-10 2.2200599e-10 2.0329247e-08 -3.3501966e-09 1.9013745e-08 8.5765210e-09
1.9686111e+00 1.3375864e-09 1.1830476e-09 1.3696950e-09 7.2894260e-10 2.0619493e-08 -3.1938476e-09 1.9224750e-08 8.4451859e-09
1.9722222e+00 1.3416064e-09 2.6017343e-10 5.7804169e-10 -1.9412672e-09 2.0910781e-08 -3.3327405e-09 1.9405043e-08 8.2321117e-09
1.9758333e+00 1.3472063e-09 -1.5422616e-09 1.0862003e-09 -2.5570995e-11 2.1363377e-08 -3.2554633e-09 1.9526781e-08 8.3206736e-09
1.9813889e+00 1.3683685e-09 2.0059249e-09 -3.5577308e-10 5.5694219e-10 2.1660808e-08 -2.9807161e-09 1.9540413e-08 8.3429262e-09
1.9850000e+00 1.3771535e-09 5.3020304e-10 4.8161087e-10 -3.5153364e-10 2.1983034e-08 -2.8800165e-09 1.9633863e-08 8.6203825e-09
1.9888889e+00 1.3847844e-09 3.3293631e-10 3.1938361e-10 2.7297313e-09 2.2283908e-08 -2.9391343e-09 1.9538065e-08 8.9408522e-09
1.9925000e+00 1.3925173e-09 -8.7863861e-10 -1.2036737e-09 2.2845056e-10 2.2587216e-08 -3.0265494e-09 1.9352817e-08 8.8098140e-09
1.9961111e+00 1.4072451e-09 7.1729758e-11 -5.0630254e-10 -1.4380341e-09 2.2916204e-08 -3.0138897e-09 1.9302748e-08 8.8340667e-09
2.0000000e+00 1.4126505e-09 3.6781699e-11 7.7138436e-11 1.6459148e-09 2.3222569e-08 -2.8809694e-09 1.9330984e-08 8.9471915e-09
2.0036111e+00 1.4153333e-09 1.1901749e-09 1.8349990e-10 -6.0168622e-10 2.3530805e-08 -2.9201433e-09 1.9286718e-08 8.9520992e-09
2.0072222e+00 1.4299273e-09 -1.5517794e-09 -5.9210767e-10 6.4698811e-10 2.3842088e-08 -3.1382145e-09 1.9233736e-08 9.0746632e-09
2.0108333e+00 1.4434481e-09 -4.6118558e-10 1.0304335e-10 4.8437154e-10 2.4180330e-08 -3.3046818e-09 1.9415953e-08 8.9930758e-09
2.0147222e+00 1.4557715e-09 -9.6567806e-10 1.4588169e-09 -1.1836918e-09 2.4496178e-08 -3.5478480e-09 1.9607243e-08 8.9984796e-09
2.0183333e+00 1.4597532e-09 -1.2789331e-09 3.0693790e-10 1.2335728e-09 2.4813393e-08 -3.5570196e-09 1.9632552e-08 9.1035245e-09
2.0219444e+00 1.4683843e-09 1.1942728e-09 -7.3316341e-11 -2.6392715e-10 2.5132740e-08 -3.3881854e-09 1.9864210e-08 9.1812623e-09
2.0255556e+00 1.4794306e-09 3.6419622e-10 2.2117006e-09 9.8150677e-10 2.5479090e-08 -3.4175738e-09 2.0095599e-08 9.3139292e-09
2.0294444e+00 1.4892812e-09 -6.1609620e-10 -2.2837392e-10 1.5563738e-10 2.5802367e-08 -3.4480520e-09 2.0013074e-08 9.5370842e-09
2.0330556e+00 1.4948193e-09 3.3475856e-10 -5.3339560e-10 1.9042550e-09 2.6303021e-08 -3.7550902e-09 2.0120123e-08 9.4907191e-09
2.0386111e+00 1.5091054e-09 -2.1769876e-09 1.1756937e-09 -2.1824455e-09 2.6631829e-08 -3.8190307e-09 2.0363036e-08 9.0907806e-09
2.0422222e+00 1.5260416e-09 1.5867679e-09 1.0665785e-09 -1.5092946e-09 2.6989482e-08 -3.5349730e-09 2.0509382e-08 9.0012526e-09
2.0461111e+00 1.5395579e-09 8.4801339e-10 1.8781609e-10 7.4191191e-10 2.7324326e-08 -3.4167460e-09 2.0688761e-08 8.9995228e-09
2.0497222e+00 1.5513058e-09 2.4331262e-10 1.4679897e-09 -7.5788012e-10 2.7661699e-08 -3.3038448e-09 2.0669481e-08 9.0160247e-09
2.0533333e+00 1.5629096e-09 7.9885227e-10 -1.6459596e-09 9.1020546e-10 2.8001885e-08 -3.2197549e-09 2.0497239e-08 9.1044341e-09
2.0569444e+00 1.5772687e-09 -2.2638132e-11 5.6037200e-11 -9.4118037e-11 2.8371293e-08 -3.2702962e-09 2.0609872e-08 9.0437542e-09
2.0608333e+00 1.5890821e-09 -4.1057245e-10 9.0938879e-10 -4.2599583e-10 2.8716553e-08 -3.3941083e-09 2.0899746e-08 8.8708684e-09
2.0644444e+00 1.5979385e-09 -7.3230895e-10 1.7663692e-09 -1.1698730e-09 2.9063932e-08 -3.5175650e-09 2.0990683e-08 8.7523149e-09
2.0680556e+00 1.6086312e-09 -4.0729074e-10 -9.2695570e-10 7.5532747e-11 2.9413201e-08 -3.4382451e-09 2.0781169e-08 8.9766905e-09
2.0716667e+00 1.6153925e-09 1.1394738e-09 -1.0070141e-09 1.9956271e-09 2.9790640e-08 -3.3691890e-09 2.0828524e-08 9.2964570e-09
2.0755556e+00 1.6198053e-09 -5.4756403e-10 1.4129084e-09 7.4522990e-10 3.0142453e-08 -3.6333688e-09 2.0997528e-08 9.4849080e-09
2.0791667e+00 1.6276934e-09 -1.8910163e-09 1.4713442e-10 9.9431634e-10 3.0496408e-08 -3.8243437e-09 2.1144819e-08 9.5294525e-09
2.0827778e+00 1.6395882e-09 1.2816949e-10 1.2124681e-09 -5.8313601e-10 3.0880779e-08 -3.8040226e-09 2.1212968e-08 9.3731928e-09
2.0866667e+00 1.6550194e-09 4.6011049e-11 -6.2833093e-10 -7.5623248e-10 3.1240210e-08 -3.7887849e-09 2.1303238e-08 9.1831364e-09
2.0902778e+00 1.6628048e-09 9.4644999e-11 1.4615947e-09 -9.9813453e-10 3.1795783e-08 -3.4797745e-09 2.1468120e-08 8.5021604e-09
2.0958333e+00 1.6706333e-09 1.7594169e-09 -4.7230234e-10 -3.0877209e-09 3.2158489e-08 -3.2780977e-09 2.1430118e-08 8.1497330e-09
2.0994444e+00 1.6774185e-09 1.0221594e-10 1.2151202e-10 -1.6545514e-10 3.2522906e-08 -3.3026596e-09 2.1439787e-08 8.1584413e-09
2.1030556e+00 1.6864321e-09 -3.2894142e-10 -3.2254650e-11 2.4583981e-10 3.2917939e-08 -3.1130820e-09 2.1487630e-08 8.2656770e-09
2.1069444e+00 1.6995654e-09 1.9538925e-09 4.4233100e-10 6.7332307e-10 3.3287234e-08 -2.8936005e-09 2.1538690e-08 8.2753221e-09
2.1105556e+00 1.7093103e-09 7.2090859e-11 2.8992995e-11 -5.8429080e-10 3.3658427e-08 -2.7860156e-09 2.1603556e-08 8.0859195e-09
2.1141667e+00 1.7170919e-09 9.2100085e-10 5.6977247e-10 -1.1640411e-09 3.4059754e-08 -2.6730058e-09 2.1799874e-08 7.9017627e-09
2.1180556e+00 1.7228454e-09 4.7653531e-11 1.1129562e-09 -4.1444483e-10 3.4433583e-08 -2.6107095e-09 2.1929668e-08 7.9293260e-09
2.1216667e+00 1.7278870e-09 5.2739003e-10 8.5133198e-11 6.6887441e-10 3.4808485e-08 -2.5696369e-09 2.2015884e-08 8.1291228e-09
2.1252778e+00 1.7327467e-09 -1.4825836e-10 7.1071585e-10 1.1754045e-09 3.5184661e-08 -2.4418399e-09 2.2278544e-08 8.1671525e-09
2.1288889e+00 1.7396438e-09 1.3279225e-09 1.7138310e-09 -8.2436171e-10 3.5591337e-08 -2.3375195e-09 2.2689003e-08 8.2567362e-09
2.1327778e+00 1.7461532e-09 -4.3374795e-10 1.8043929e-09 1.5922217e-09 3.5970263e-08 -2.3299832e-09 2.2848260e-08 8.3035631e-09
2.1363889e+00 1.7516273e-09 5.0331421e-10 -3.3433555e-10 -1.1599728e-09 3.6351252e-08 -2.4285941e-09 2.2732266e-08 8.2597553e-09
2.1400000e+00 1.7651939e-09 -1.4135687e-09 -7.3637713e-10 7.5559328e-10 3.6765565e-08 -2.5430084e-09 2.2909327e-08 8.3492092e-09
2.1438889e+00 1.7860641e-09 4.3287421e-10 2.2540470e-09 1.1154429e-11 3.7155226e-08 -2.5396066e-09 2.3176739e-08 8.3878958e-09
2.1475000e+00 1.8108015e-09 -4.0147338e-10 2.1437350e-10 3.4595259e-10 3.7765758e-08 -2.9359990e-09 2.3372579e-08 8.5447055e-09
2.1530556e+00 1.8523919e-09 -1.9768806e-09 9.6066389e-10 5.9490562e-10 3.8169621e-08 -3.2584600e-09 2.3385084e-08 8.7456944e-09
2.1566667e+00 1.8755699e-09 -9.9968215e-10 -8.4523008e-10 1.2603764e-09 3.8578011e-08 -3.4427174e-09 2.3408116e-08 8.8205469e-09
2.1602778e+00 1.8941883e-09 -7.0115519e-10 1.0578340e-09 -5.6943048e-10 3.8989915e-08 -3.6233895e-09 2.3448297e-08 8.7688945e-09
2.1638889e+00 1.9079987e-09 -9.6658759e-10 -6.8693986e-10 9.2638885e-11 3.9437465e-08 -3.9526783e-09 2.3313294e-08 8.9562393e-09
2.1677778e+00 1.9281434e-09 -1.8558867e-09 -4.7022030e-10 1.5131737e-09 3.9857200e-08 -4.0873439e-09 2.5529181e-08 9.9359670e-09
2.1713889e+00 1.9463341e-09 6.1281946e-10 2.0924560e-08 7.5304659e-09 4.0280789e-08 -4.1511026e-09 2.8427551e-08 1.1187031e-08
2.1750000e+00 1.9637217e-09 -1.2013617e-09 5.8296207e-09 4.0178168e-09 4.0741237e-08 -4.3642890e-09 2.9365304e-08 1.1414429e-08
2.1788889e+00 1.9829779e-09 -6.2595066e-10 2.2082629e-09 -2.0686854e-09 4.1172731e-08 -4.5486591e-09 2.9819542e-08 1.0966573e-08
2.1825000e+00 2.0000373e-09 -1.0759276e-09 1.9847097e-09 -2.0653730e-09 4.1607824e-08 -4.5925190e-09 3.0185342e-08 1.0663704e-08
2.1861111e+00 2.0162052e-09 6.7106753e-10 1.3919047e-09 -7.3034426e-10 4.2046798e-08 -4.5988442e-09 3.0422008e-08 1.0658603e-08
2.1897222e+00 2.0358689e-09 -7.2945446e-10 7.9270185e-10 6.8325884e-10 4.2525600e-08 -4.5383613e-09 3.0585355e-08 1.0750439e-08
2.1936111e+00 2.0681473e-09 1.2478794e-09 6.0741906e-10 1.0390928e-10 4.2978273e-08 -4.4186212e-09 3.0788097e-08 1.0718941e-08
2.1972222e+00 2.1103736e-09 -1.4258632e-10 1.2640433e-09 -3.9465792e-10 4.3440869e-08 -4.5786350e-09 3.1069386e-08 1.0778480e-08
2.2008333e+00 2.1597435e-09 -1.3344644e-09 1.3324702e-09 9.4424467e-10 4.3949221e-08 -4.6235523e-09 3.1180300e-08 1.0920425e-08
2.2047222e+00 2.1975583e-09 9.4945885e-10 -3.8177730e-10 2.7243063e-10 4.4648040e-08 -4.4370127e-09 3.0946680e-08 1.0993771e-08
2.2100000e+00 2.2160324e-09 2.2868596e-10 -1.0937205e-09 1.9080238e-10 4.5165173e-08 -4.4456794e-09 3.0850624e-08 1.0892867e-08
2.2138889e+00 2.2165377e-09 -3.0297235e-10 2.7038301e-10 -1.0556929e-09 4.5646677e-08 -4.7684610e-09 3.1138368e-08 1.0952409e-08
2.2175000e+00 2.2281183e-09 -2.6765499e-09 2.3857200e-09 1.6053152e-09 4.6131074e-08 -5.0878920e-09 3.1407848e-08 1.1129700e-08
2.2211111e+00 2.2432334e-09 -2.7204407e-10 1.0178721e-10 3.1215996e-11 4.6656924e-08 -5.1677806e-09 3.1606559e-08 1.1097653e-08
2.2250000e+00 2.2640521e-09 -4.1271531e-10 1.6014469e-09 -3.0590129e-10 4.7147807e-08 -5.0010615e-09 3.1687079e-08 1.0968316e-08
2.2286111e+00 2.2671728e-09 1.9516613e-09 -8.5818135e-10 -8.8798444e-10 4.7638970e-08 -4.7321710e-09 3.1608322e-08 1.0920350e-08
2.2322222e+00 2.2666398e-09 5.3040444e-10 1.3118761e-10 4.4522706e-10 4.8129584e-08 -4.7151874e-09 3.1822732e-08 1.1071344e-08
2.2358333e+00 2.2621123e-09 -3.7363212e-10 1.8479829e-09 9.4856407e-10 4.8654645e-08 -4.7498433e-09 3.2261280e-08 1.1059801e-08
2.2397222e+00 2.2384051e-09 7.6580916e-11 1.9110064e-09 -1.0475067e-09 4.9137603e-08 -4.7765487e-09 3.2658581e-08 1.1012935e-08
2.2433333e+00 2.2196687e-09 -3.2309256e-10 1.7563856e-09 6.1489910e-10 4.9617376e-08 -4.9008712e-09 3.2906478e-08 1.0902522e-08
2.2469444e+00 2.2090104e-09 -8.2449945e-10 5.3189592e-10 -1.6341008e-09 5.0094220e-08 -5.0107932e-09 3.3000049e-08 1.0783414e-08
2.2505556e+00 2.1926262e-09 -1.9016556e-10 3.3183207e-10 5.3464649e-10 5.0603799e-08 -5.1867187e-09 3.3201322e-08 1.0859892e-08
2.2544444e+00 2.1751877e-09 -1.3177662e-09 1.3933648e-09 1.2087857e-10 5.1073516e-08 -5.3867783e-09 3.3435646e-08 1.0796099e-08
2.2580556e+00 2.1606631e-09 -5.2893751e-10 7.6962445e-10 -7.0973563e-10 5.1540780e-08 -5.4610877e-09 3.3716807e-08 1.0741265e-08
2.2616667e+00 2.1525461e-09 -1.5699628e-10 1.8257117e-09 2.0357592e-10 5.2256911e-08 -5.5169552e-09 3.4242048e-08 1.0642621e-08
2.2672222e+00 2.1442400e-09 -1.7820836e-10 1.3257320e-09 -7.9544430e-10 5.2720981e-08 -5.7310777e-09 3.4583666e-08 1.0678067e-08
2.2708333e+00 2.1394822e-09 -1.7983075e-09 1.8276666e-09 1.1226419e-09 5.3219416e-08 -5.9920131e-09 3.4768078e-08 1.0580289e-08
2.2747222e+00 2.1328165e-09 -4.3828200e-10 -2.4698665e-10 -1.9607371e-09 5.3681124e-08 -5.9246967e-09 3.4895480e-08 1.0453546e-08
2.2783333e+00 2.1291036e-09 1.0596643e-09 1.4229969e-09 7.9080140e-10 5.4141720e-08 -5.7318351e-09 3.5133488e-08 1.0381287e-08
2.2819444e+00 2.1225508e-09 7.2059634e-10 7.7399967e-10 -1.4578068e-09 5.4600205e-08 -5.5406223e-09 3.5425891e-08 1.0381751e-08
2.2855556e+00 2.1096223e-09 1.0444446e-09 1.9251119e-09 1.4620827e-09 5.5091526e-08 -5.3381472e-09 3.5711319e-08 1.0635134e-08
2.2894444e+00 2.1016964e-09 6.9105630e-10 5.2140986e-10 7.0977199e-10 5.5546304e-08 -5.1366162e-09 3.5722548e-08 1.0897710e-08
2.2930556e+00 2.0962599e-09 1.1692296e-09 -4.1775538e-10 1.7140059e-09 5.6000039e-08 -5.0080910e-09 3.5800829e-08 1.0943968e-08
2.2966667e+00 2.0920588e-09 1.7156962e-11 1.1403516e-09 -1.2870094e-09 5.6452862e-08 -5.0281752e-09 3.6093948e-08 1.0863693e-08
2.3002778e+00 2.0878447e-09 -2.0254934e-10 1.5653590e-09 5.4601129e-10 5.6939551e-08 -4.8590658e-09 3.6126684e-08 1.1214819e-08
2.3041667e+00 2.0837796e-09 1.6520588e-09 -1.2847612e-09 2.4636406e-09 5.7390734e-08 -4.6584454e-09 3.6163708e-08 1.1459931e-08
2.3077778e+00 2.0809873e-09 1.9982165e-10 1.6265176e-09 -2.0106866e-10 5.7841216e-08 -4.6370475e-09 3.6345235e-08 1.1488437e-08
2.3113889e+00 2.0773058e-09 -2.3022879e-12 4.9117689e-11 4.6420385e-10 5.8290811e-08 -4.7892251e-09 3.6517123e-08 1.1787626e-08
2.3150000e+00 2.0728039e-09 -1.4024139e-09 1.5375402e-09 2.2975432e-09 5.8773685e-08 -4.9623943e-09 3.6848183e-08 1.1973863e-08
2.3188889e+00 2.0661179e-09 -8.1893455e-11 1.3001187e-09 -7.0122607e-10 5.9220797e-08 -5.0135716e-09 3.7284510e-08 1.2011287e-08
2.3225000e+00 2.0610638e-09 -3.9051173e-10 2.7275126e-09 1.0466740e-09 5.9906105e-08 -5.3195655e-09 3.7856574e-08 1.1930449e-08
2.3280556e+00 2.0507830e-09 -1.4454515e-09 7.0487056e-10 -1.5317019e-09 6.0349649e-08 -5.4608132e-09 3.7729283e-08 1.1779334e-08
2.3316667e+00 2.0434765e-09 1.4162633e-10 -1.8798690e-09 1.3679588e-10 6.0791975e-08 -5.4278613e-09 3.7637242e-08 1.1817756e-08
2.3352778e+00 2.0395323e-09 1.6254472e-10 1.0302629e-09 2.1787202e-10 6.1233029e-08 -5.3543147e-09 3.7966772e-08 1.1847103e-08
2.3388889e+00 2.0317349e-09 5.1634761e-10 2.0115552e-09 5.3015537e-11 6.1706050e-08 -5.1520664e-09 3.8004111e-08 1.1850054e-08
2.3427778e+00 2.0227291e-09 1.2172096e-09 -1.6915102e-09 -2.7718987e-11 6.2143724e-08 -5.1310374e-09 3.8137336e-08 1.1798621e-08
2.3463889e+00 2.0173394e-09 -1.0230958e-09 2.9212786e-09 -4.4704688e-10 6.2580168e-08 -5.4179703e-09 3.8340175e-08 1.1792061e-08
2.3500000e+00 2.0113751e-09 -1.6255155e-09 -1.0489205e-09 3.8649331e-10 6.3048687e-08 -5.7104496e-09 3.8440645e-08 1.1649012e-08
2.3538889e+00 2.0044989e-09 -8.8144912e-10 1.9100946e-09 -1.6126264e-09 6.3482235e-08 -6.0191542e-09 3.8770597e-08 1.1480442e-08
2.3575000e+00 1.9974895e-09 -1.9681322e-09 1.1356143e-09 5.6597062e-11 6.3914415e-08 -6.2350463e-09 3.8950983e-08 1.1330175e-08
2.3611111e+00 1.9918559e-09 -2.4717721e-11 5.2949007e-10 -1.4436827e-09 6.4345400e-08 -6.3458637e-09 3.8999006e-08 1.1198075e-08
2.3647222e+00 1.9864710e-09 -9.9821230e-10 -8.6200601e-11 2.2430621e-10 6.4808070e-08 -6.4335134e-09 3.9155332e-08 1.1211336e-08
2.3686111e+00 1.9792778e-09 2.4692901e-10 1.4261390e-09 -1.1064118e-10 6.5236205e-08 -6.4173696e-09 3.9384998e-08 1.0943775e-08
2.3722222e+00 1.9727363e-09 -9.7909086e-11 6.9385860e-10 -2.3591602e-09 6.5662988e-08 -6.4898528e-09 3.9465823e-08 1.0830015e-08
2.3758333e+00 1.9668007e-09 -5.7116640e-10 5.2209383e-11 1.3090695e-09 6.6088755e-08 -6.6837441e-09 3.9561813e-08 1.0906005e-08
2.3794444e+00 1.9633543e-09 -1.2185993e-09 8.3385870e-10 -6.0762126e-10 6.6742704e-08 -6.6670107e-09 3.9582441e-08 1.0857441e-08
2.3850000e+00 1.9603396e-09 1.3189996e-09 -7.1009326e-10 3.1623507e-10 6.7167081e-08 -6.4921330e-09 3.9640469e-08 1.0762504e-08
2.3886111e+00 1.9569838e-09 2.9525615e-10 1.2457408e-09 -1.1925691e-09 6.7623069e-08 -6.4403030e-09 3.9796556e-08 1.0776516e-08
2.3925000e+00 1.9514794e-09 1.4900071e-10 9.2144082e-11 1.3126704e-09 6.8044945e-08 -6.4145645e-09 3.9862080e-08 1.0898677e-08
2.3961111e+00 1.9427637e-09 8.8584874e-11 5.1269320e-10 -1.8502850e-10 6.8465233e-08 -6.5780907e-09 3.9837151e-08 1.0821768e-08
2.3997222e+00 1.9368182e-09 -1.5980575e-09 -7.4280511e-10 -5.2490143e-10 6.8916672e-08 -6.8740202e-09 3.9669710e-08 1.0777446e-08
2.4036111e+00 1.9326643e-09 -9.3848151e-10 -6.9240724e-10 1.4499654e-10 6.9335293e-08 -6.9980879e-09 3.9497356e-08 1.0574314e-08
2.4072222e+00 1.9315257e-09 -2.0675908e-10 -8.9855434e-10 -2.0200581e-09 6.9753494e-08 -7.1117015e-09 3.9522951e-08 1.0615247e-08
2.4108333e+00 1.9287954e-09 -8.4198157e-10 1.1348236e-09 2.3978982e-09 7.0170967e-08 -7.3426536e-09 3.9581437e-08 1.0773624e-08
2.4144444e+00 1.9247996e-09 -1.2898841e-09 -5.9495533e-10 -9.3595383e-10 7.0619175e-08 -7.5193930e-09 3.9669658e-08 1.0691772e-08
2.4183333e+00 1.9169768e-09 -2.2502480e-10 1.3511356e-09 2.3436516e-10 7.1034539e-08 -7.5991151e-09 3.9774078e-08 1.0688302e-08
2.4219444e+00 1.9171572e-09 -5.1087146e-10 -3.8726268e-10 -2.6639841e-10 7.1450222e-08 -7.6185702e-09 3.9675998e-08 1.0549322e-08
2.4255556e+00 1.9199174e-09 3.3128561e-10 -5.1809162e-10 -1.0164923e-09 7.1896901e-08 -7.6025687e-09 3.9655702e-08 1.0555476e-08
2.4294444e+00 1.9087565e-09 -1.9412924e-10 3.4412720e-10 1.0692402e-09 7.2309507e-08 -7.6491977e-09 3.9848164e-08 1.0616028e-08
2.4330556e+00 1.8999141e-09 -2.3629303e-10 1.4324447e-09 -5.1030133e-10 7.2720374e-08 -7.7381936e-09 4.0051961e-08 1.0649941e-08
2.4366667e+00 1.8927062e-09 -5.8520699e-10 4.4876227e-10 8.2334572e-10 7.3130409e-08 -7.8224050e-09 4.0218450e-08 1.0746782e-08
2.4402778e+00 1.8922307e-09 -1.9212907e-10 1.0880547e-09 7.0569325e-11 7.3760095e-08 -7.8386239e-09 4.0495052e-08 1.0895437e-08
2.4458333e+00 1.8858894e-09 9.4815777e-11 5.7155820e-10 8.2136384e-10 7.4199453e-08 -7.8866781e-09 4.0846234e-08 1.0815242e-08
2.4497222e+00 1.8800338e-09 -5.0670945e-10 2.4385753e-09 -1.5087544e-09 7.4606302e-08 -7.8926763e-09 4.0700844e-08 1.0623807e-08
2.4533333e+00 1.8754909e-09 4.5134141e-10 -3.7806418e-09 -2.5833413e-10 7.5012918e-08 -7.9188732e-09 4.0429959e-08 1.0468742e-08
2.4569444e+00 1.8778867e-09 -6.9315865e-10 1.2801716e-09 -1.1730325e-09 7.5419920e-08 -7.9809206e-09 4.0612335e-08 1.0404339e-08
2.4605556e+00 1.8790595e-09 1.2041322e-10 4.0329482e-10 5.7854213e-10 7.5858358e-08 -7.9356214e-09 4.0695610e-08 1.0626910e-08
2.4644444e+00 1.8789774e-09 2.6786593e-10 3.1049108e-10 1.3292039e-09 7.6265147e-08 -7.8554153e-09 4.0743030e-08 1.0725075e-08
2.4680556e+00 1.8760004e-09 4.7249799e-10 1.2722895e-10 -4.2306049e-10 7.6671381e-08 -7.7770920e-09 4.0663610e-08 1.0805176e-08
2.4716667e+00 1.8738559e-09 2.5048611e-10 -8.6033007e-10 1.1624579e-09 7.7077214e-08 -7.7449682e-09 4.0740199e-08 1.0912811e-08
2.4752778e+00 1.8722960e-09 4.6041728e-11 1.5673010e-09 -1.6890958e-10 7.7513675e-08 -7.7927321e-09 4.0748278e-08 1.0911751e-08
2.4791667e+00 1.8687940e-09 -4.5544623e-10 -1.4980527e-09 1.5982572e-10 7.7918394e-08 -7.9568671e-09 4.0545055e-08 1.1091416e-08
2.4827778e+00 1.8670771e-09 -1.0596466e-09 -3.7784776e-10 1.4986232e-09 7.8322854e-08 -8.1386035e-09 4.0558633e-08 1.1207759e-08
2.4863889e+00 1.8663949e-09 -6.1792044e-10 5.0318324e-10 -4.2469155e-10 7.8726674e-08 -8.3059879e-09 4.0317590e-08 1.0989688e-08
2.4900000e+00 1.8611710e-09 -9.2716560e-10 -2.7282017e-09 -1.5882702e-09 7.9160715e-08 -8.6575893e-09 4.0028393e-08 1.0629020e-08
2.4938889e+00 1.8591875e-09 -2.0865598e-09 2.4937273e-10 -1.5031716e-09 7.9563660e-08 -9.0025674e-09 4.0221067e-08 1.0438855e-08
2.4975000e+00 1.8602994e-09 -1.0978539e-09 1.5291571e-09 -2.5219264e-10 8.0183350e-08 -9.1226852e-09 4.0536075e-08 9.9655227e-09
2.5030556e+00 1.8578435e-09 3.7714669e-10 3.6089475e-10 -2.5878047e-09 8.0585878e-08 -9.2765671e-09 4.0690990e-08 9.9112168e-09
2.5066667e+00 1.8577960e-09 -1.7975945e-09 1.0690870e-09 2.0865199e-09 8.1019370e-08 -9.5655886e-09 4.0777218e-08 1.0115810e-08
2.5105556e+00 1.8578542e-09 -6.7973200e-10 -3.2998609e-10 -3.3286045e-10 8.1421919e-08 -9.5324025e-09 4.0795590e-08 1.0007887e-08
2.5141667e+00 1.8579806e-09 9.8606562e-10 4.9956725e-10 -6.6335569e-10 8.1824429e-08 -9.2431154e-09 4.0908442e-08 1.0008500e-08
2.5177778e+00 1.8574923e-09 1.6842770e-09 5.4214352e-10 6.6901820e-10 8.2226841e-08 -9.0168036e-09 4.1015292e-08 1.0036363e-08
2.5213889e+00 1.8570840e-09 4.0475425e-10 4.4416711e-10 -4.1182573e-10 8.2629174e-08 -9.1519881e-09 4.1141054e-08 1.0181769e-08
2.5250000e+00 1.8567587e-09 -1.6526108e-09 7.1671467e-10 1.7540366e-09 8.3062168e-08 -9.4003731e-09 4.1321149e-08 1.0057041e-08
2.5288889e+00 1.8546148e-09 -4.7640248e-10 8.2695754e-10 -2.8231338e-09 8.3463684e-08 -9.6322599e-09 4.1551324e-08 9.9143169e-09
2.5325000e+00 1.8516900e-09 -1.6640912e-09 1.2977274e-09 1.5056795e-09 8.3864471e-08 -9.8725527e-09 4.1835579e-08 1.0042457e-08
2.5361111e+00 1.8478765e-09 -5.5399671e-10 1.3261660e-09 -3.2284474e-10 8.4295470e-08 -9.9001975e-09 4.1915193e-08 9.6556860e-09
2.5400000e+00 1.8464026e-09 3.1704149e-10 -6.4375747e-10 -2.9923398e-09 8.4695156e-08 -9.7285764e-09 4.1851503e-08 9.4317975e-09
2.5436111e+00 1.8430111e-09 1.2671535e-09 5.5845504e-11 9.2567637e-10 8.5093868e-08 -9.4550706e-09 4.1971716e-08 9.3886546e-09
2.5472222e+00 1.8374076e-09 1.2575149e-09 1.0538206e-09 -1.3239185e-09 8.5491283e-08 -9.3246507e-09 4.2135279e-08 9.5442399e-09
2.5508333e+00 1.8310400e-09 -5.3638181e-11 4.5599129e-10 2.7600908e-09 8.5918163e-08 -9.3378261e-09 4.2290790e-08 9.9846788e-09
2.5547222e+00 1.8279245e-09 -5.9294194e-11 8.7696106e-10 1.0150985e-09 8.6496692e-08 -9.2152262e-09 4.2520829e-08 9.9365687e-09
2.5600000e+00 1.8259441e-09 8.3360935e-10 5.7591706e-10 -1.3189515e-09 8.6921734e-08 -8.9940571e-09 4.2702198e-08 9.6094373e-09
2.5638889e+00 1.8172777e-09 1.0621265e-09 9.7866782e-10 -1.4850335e-09 8.7315257e-08 -8.5948097e-09 4.2679541e-08 9.8114399e-09
2.5675000e+00 1.8152394e-09 2.6232318e-09 -1.1878017e-09 3.3496721e-09 8.7708252e-08 -8.3295056e-09 4.2509391e-08 9.9498687e-09
2.5711111e+00 1.8124052e-09 -1.7427140e-10 -3.8282039e-10 -2.0718680e-09 8.8100466e-08 -8.3758076e-09 4.2508098e-08 9.8080068e-09
2.5747222e+00 1.8080282e-09 -2.5313192e-10 3.7088757e-10 7.6237353e-10 8.8521898e-08 -8.4636432e-09 4.2488800e-08 9.8594266e-09
2.5786111e+00 1.8042492e-09 -4.9974453e-10 -5.3630143e-10 -3.2163210e-10 8.8912677e-08 -8.4543683e-09 4.2484527e-08 9.9169019e-09
2.5822222e+00 1.8029430e-09 5.8535926e-10 4.9686388e-10 8.5217360e-10 8.9303493e-08 -8.4795837e-09 4.2536826e-08 1.0399461e-08
2.5858333e+00 1.8045867e-09 -8.1811721e-10 -1.4103012e-11 3.6022218e-09 8.9724098e-08 -8.6519875e-09 4.2659040e-08 1.0656967e-08
2.5897222e+00 1.8006020e-09 -6.5962898e-10 1.0616452e-09 -1.3950333e-09 9.0113866e-08 -8.8398100e-09 4.2574884e-08 1.0616252e-08
2.5933333e+00 1.7972584e-09 -1.0741169e-09 -1.8384692e-09 1.0191998e-09 9.0503070e-08 -8.8831892e-09 4.2239034e-08 1.0629894e-08
2.5969444e+00 1.7953959e-09 6.7369272e-10 -1.2616859e-09 -8.9326926e-10 9.0892533e-08 -8.6932782e-09 4.2206566e-08 1.0327872e-08
2.6005556e+00 1.7996447e-09 1.0793319e-09 9.6198009e-10 -1.8946292e-09 9.1312669e-08 -8.5987205e-09 4.2419957e-08 1.0342928e-08
2.6044444e+00 1.8015217e-09 -2.6883657e-10 8.6709381e-10 2.0236830e-09 9.1702606e-08 -8.6013892e-09 4.2623044e-08 1.0546956e-08
2.6080556e+00 1.7978933e-09 2.4420233e-10 1.0075550e-09 -1.4034552e-10 9.2092190e-08 -8.5816109e-09 4.2616951e-08 1.0724034e-08
2.6116667e+00 1.7982664e-09 -6.1633704e-11 -1.0638017e-09 1.7749127e-09 9.2692320e-08 -8.7404053e-09 4.2394288e-08 1.1204587e-08
2.6172222e+00 1.8025121e-09 -8.9113261e-10 -2.7217753e-10 1.1084058e-09 9.3083080e-08 -8.7742202e-09 4.2228158e-08 1.1671116e-08
2.6208333e+00 1.8045050e-09 5.7899534e-10 -1.2613249e-09 3.1980109e-09 9.3503855e-08 -8.8275762e-09 4.2195111e-08 1.1969214e-08
2.6247222e+00 1.8021354e-09 -1.0363326e-09 9.7806680e-10 -6.4288951e-10 9.3894347e-08 -8.9593045e-09 4.2321193e-08 1.2119203e-08
2.6283333e+00 1.8024058e-09 -1.7962053e-10 1.8576400e-10 2.0274087e-09 9.4284931e-08 -9.0184660e-09 4.2506808e-08 1.2269712e-08
2.6319444e+00 1.8029863e-09 -3.6648598e-10 1.5276045e-09 -6.3809523e-10 9.4705691e-08 -9.2678842e-09 4.2706110e-08 1.2169233e-08
2.6358333e+00 1.8035330e-09 -1.7713846e-09 1.8070225e-10 -2.2315256e-10 9.5096155e-08 -9.4592477e-09 4.2770634e-08 1.2093637e-08
2.6394444e+00 1.8007455e-09 4.9522634e-12 4.1489993e-10 -4.7465645e-10 9.5486168e-08 -9.4629991e-09 4.2825292e-08 1.1865041e-08
2.6430556e+00 1.7993795e-09 -3.9580839e-11 8.9632754e-11 -1.6354652e-09 9.5876285e-08 -9.4418999e-09 4.2959391e-08 1.1591385e-08
2.6466667e+00 1.8016955e-09 2.3434265e-10 1.1482103e-09 -8.9058884e-10 9.6296246e-08 -9.4429248e-09 4.3192109e-08 1.1607863e-08
2.6505556e+00 1.7979729e-09 -2.4312758e-10 8.4651056e-10 1.0318298e-09 9.6685374e-08 -9.5395446e-09 4.3323302e-08 1.1668868e-08
2.6541667e+00 1.7939769e-09 -6.4874751e-10 3.6450005e-10 -4.6870790e-10 9.7073800e-08 -9.6559103e-09 4.3229119e-08 1.1630420e-08
2.6577778e+00 1.7914981e-09 -4.2539754e-10 -1.2338816e-09 1.1380556e-10 9.7461991e-08 -9.8004293e-09 4.3081286e-08 1.1302875e-08
2.6613889e+00 1.7917970e-09 -9.0862412e-10 -1.3072517e-10 -3.1373011e-09 9.7880280e-08 -9.8936317e-09 4.3122225e-08 1.0639068e-08
2.6652778e+00 1.7935437e-09 1.0974653e-10 4.8162921e-10 -2.5524700e-09 9.8269206e-08 -9.8102380e-09 4.3052452e-08 1.0158781e-08
2.6688889e+00 1.7965378e-09 6.6004153e-10 -1.1256853e-09 -1.8809565e-09 9.8658777e-08 -9.7560763e-09 4.2956736e-08 9.9042149e-09
2.6725000e+00 1.7995039e-09 -1.6008738e-10 2.4214585e-10 -4.6888033e-10 9.9257948e-08 -9.7896428e-09 4.2787358e-08 9.7349793e-09
2.6780556e+00 1.7955232e-09 -4.1311751e-11 -1.2584099e-09 -5.4653292e-10 9.9646296e-08 -9.9318930e-09 4.2502970e-08 9.8418397e-09
2.6816667e+00 1.7892251e-09 -1.2717668e-09 -1.3667130e-09 1.5329363e-09 1.0006349e-07 -1.0307104e-08 4.2354235e-08 1.0278099e-08
2.6855556e+00 1.7867042e-09 -1.9443274e-09 9.1844862e-11 2.2064295e-09 1.0045076e-07 -1.0483742e-08 4.2351759e-08 1.0557500e-08
2.6891667e+00 1.7881493e-09 3.1382190e-10 -1.1470076e-10 3.7265078e-10 1.0083836e-07 -1.0282895e-08 4.2274420e-08 1.0629191e-08
2.6927778e+00 1.7896411e-09 1.5401536e-09 -5.9919880e-10 2.8911686e-10 1.0122600e-07 -1.0023929e-08 4.2157544e-08 1.0673950e-08
2.6963889e+00 1.7886079e-09 8.5030374e-10 -4.7965490e-10 1.2403909e-10 1.0164330e-07 -9.7764015e-09 4.2090725e-08 1.0449762e-08
2.7002778e+00 1.7882500e-09 1.2713583e-09 -9.3085864e-11 -2.0456511e-09 1.0203058e-07 -9.6060833e-09 4.1986145e-08 1.0304757e-08
2.7038889e+00 1.7866579e-09 3.0080961e-10 -8.7225953e-10 7.0714605e-10 1.0241706e-07 -9.6440003e-09 4.1702766e-08 1.0241136e-08
2.7075000e+00 1.7808406e-09 -6.5081295e-10 -1.7435511e-09 -1.2944139e-09 1.0280301e-07 -9.7917236e-09 4.1523881e-08 1.0222589e-08
2.7111111e+00 1.7817202e-09 -7.1278622e-10 9.2305810e-11 1.1232069e-09 1.0321910e-07 -9.8518798e-09 4.1773460e-08 1.0251878e-08
2.7150000e+00 1.7848110e-09 1.9716182e-10 2.0469418e-09 -8.7215370e-10 1.0360593e-07 -9.7969283e-09 4.2035811e-08 1.0162412e-08
2.7186111e+00 1.7859282e-09 3.1008227e-10 3.7476179e-10 4.6310609e-11 1.0399355e-07 -9.5788238e-09 4.1945832e-08 1.0280443e-08
2.7222222e+00 1.7921153e-09 1.7031908e-09 -1.2053370e-09 1.0432055e-09 1.0441291e-07 -9.4111233e-09 4.2006987e-08 1.0135105e-08
2.7261111e+00 1.8023371e-09 -2.6575770e-10 1.7295248e-09 -2.2889603e-09 1.0480490e-07 -9.3169077e-09 4.2121511e-08 1.0009824e-08
2.7297222e+00 1.8160848e-09 1.1354401e-09 -6.7238068e-10 1.1325189e-09 1.0541219e-07 -8.9293778e-09 4.1743352e-08 1.0137084e-08
2.7352778e+00 1.8276275e-09 1.1897391e-09 -1.5965741e-09 -3.6895839e-10 1.0580884e-07 -8.8312814e-09 4.1469137e-08 1.0003221e-08
2.7388889e+00 1.8337814e-09 -2.8423375e-10 -9.3464292e-10 -8.6669424e-10 1.0620690e-07 -8.8615621e-09 4.1400503e-08 9.9150232e-09
2.7425000e+00 1.8406026e-09 4.7189009e-12 3.0110151e-10 5.2556095e-11 1.0663759e-07 -8.8849935e-09 4.1530435e-08 1.0083077e-08
2.7463889e+00 1.8510695e-09 -2.0555923e-10 8.1259350e-10 1.3879079e-09 1.0704036e-07 -8.8662394e-09 4.1738707e-08 1.0248196e-08
2.7500000e+00 1.8667408e-09 3.7867427e-10 1.1099234e-09 1.3626608e-10 1.0744660e-07 -8.7879768e-09 4.1718035e-08 1.0458790e-08
2.7536111e+00 1.8832153e-09 3.4374934e-10 -1.3007468e-09 1.8076753e-09 1.0785572e-07 -8.8440684e-09 4.1604702e-08 1.0714553e-08
2.7572222e+00 1.8932825e-09 -8.6151750e-10 2.5459726e-10 5.5321598e-10 1.0829937e-07 -9.0218476e-09 4.1692031e-08 1.0892451e-08
2.7611111e+00 1.9094236e-09 -6.6230509e-10 4.9393924e-10 9.7162669e-10 1.0871480e-07 -9.2049854e-09 4.1891503e-08 1.1130309e-08
2.7647222e+00 1.9253534e-09 -1.0281972e-09 1.3473394e-09 1.2239791e-09 1.0913300e-07 -9.3793666e-09 4.2036239e-08 1.1296271e-08
2.7683333e+00 1.9349246e-09 -5.8147552e-10 -1.1309726e-11 3.0797838e-10 1.0958519e-07 -9.3571470e-09 4.1985870e-08 1.1465214e-08
2.7722222e+00 1.9409905e-09 7.7192890e-10 -4.2042830e-10 1.1401063e-09 1.1000637e-07 -9.3427594e-09 4.1938326e-08 1.1350929e-08
2.7758333e+00 1.9467850e-09 -6.3912068e-10 -1.8442331e-11 -2.1950401e-09 1.1042978e-07 -9.4674899e-09 4.2070744e-08 1.1319086e-08
2.7794444e+00 1.9616635e-09 -5.1223694e-10 1.2407655e-09 1.9011009e-09 1.1085593e-07 -9.3279224e-09 4.2469253e-08 1.1540559e-08
2.7830556e+00 1.9719890e-09 1.8005522e-09 2.4377763e-09 1.4326165e-10 1.1131709e-07 -9.0912895e-09 4.2747341e-08 1.1876253e-08
2.7869444e+00 1.9808429e-09 2.2772927e-10 -5.4159163e-11 2.7341185e-09 1.1198001e-07 -9.0055743e-09 4.2797745e-08 1.2523672e-08
2.7925000e+00 1.9966764e-09 2.8656188e-10 3.5658225e-10 1.1503968e-09 1.1241397e-07 -8.9275648e-09 4.2972854e-08 1.2817814e-08
2.7961111e+00 2.0090757e-09 4.3352611e-10 1.2598061e-09 1.5647610e-09 1.1285086e-07 -8.7318943e-09 4.3213755e-08 1.2841361e-08
2.7997222e+00 2.0237521e-09 1.3726629e-09 9.6389339e-10 -1.3474012e-09 1.1329091e-07 -8.6381069e-09 4.3269728e-08 1.2657130e-08
2.8033333e+00 2.0382369e-09 -5.0693338e-10 -4.4721676e-10 -3.5319244e-10 1.1376685e-07 -8.6664445e-09 4.3414054e-08 1.2517074e-08
2.8072222e+00 2.0413194e-09 2.6403975e-10 1.6842918e-09 -8.4729068e-10 1.1421012e-07 -8.6839386e-09 4.3502748e-08 1.2378593e-08
2.8108333e+00 2.0503449e-09 -4.2552343e-10 -8.6557069e-10 -4.3099607e-10 1.1465545e-07 -8.7362381e-09 4.3339988e-08 1.2339440e-08
2.8144444e+00 2.0604475e-09 -5.7241641e-11 -6.3683552e-10 6.9584981e-11 1.1513518e-07 -8.8404995e-09 4.3176519e-08 1.2598749e-08
2.8183333e+00 2.0514707e-09 -8.3642782e-10 -7.6432219e-10 2.1530674e-09 1.1557808e-07 -8.9193704e-09 4.3068378e-08 1.2821494e-08
2.8219444e+00 2.0368555e-09 1.0838950e-10 -2.3390048e-10 -9.6965601e-11 1.1601747e-07 -9.0332544e-09 4.3061217e-08 1.2945208e-08
2.8255556e+00 2.0190475e-09 -1.1596271e-09 1.6779702e-10 1.2389409e-09 1.1645319e-07 -9.1653809e-09 4.3225786e-08 1.3122947e-08
2.8291667e+00 2.0029879e-09 -6.0000938e-11 1.3512997e-09 4.0172543e-10 1.1691905e-07 -9.0048325e-09 4.3269846e-08 1.3411688e-08
2.8330556e+00 1.9901188e-09 1.4361308e-09 -9.7364121e-10 2.0731953e-09 1.1734928e-07 -8.8562984e-09 4.3338276e-08 1.3490901e-08
2.8366667e+00 1.9812264e-09 -6.5047612e-11 1.6053034e-09 -1.3419961e-09 1.1777788e-07 -8.9254510e-09 4.3472273e-08 1.3434994e-08
2.8402778e+00 1.9750904e-09 -5.7328375e-10 -3.6841529e-10 8.2593589e-10 1.1823751e-07 -8.9245224e-09 4.3455734e-08 1.3490966e-08
2.8441667e+00 1.9645517e-09 5.8124333e-10 2.2665283e-10 -3.4617789e-10 1.1885752e-07 -8.9495791e-09 4.3592140e-08 1.3487712e-08
2.8494444e+00 1.9513208e-09 -7.3949615e-10 6.3486355e-10 3.2562537e-10 1.1931228e-07 -9.0633199e-09 4.3776637e-08 1.3564325e-08
2.8533333e+00 1.9466281e-09 -2.3542522e-10 9.4653749e-10 3.3106228e-10 1.1973339e-07 -9.2108835e-09 4.4076074e-08 1.3797998e-08
2.8569444e+00 1.9404871e-09 -1.1267006e-09 1.8174926e-09 1.8259125e-09 1.2015310e-07 -9.3603217e-09 4.4185152e-08 1.4139766e-08
2.8605556e+00 1.9337666e-09 -2.5272933e-10 -8.1061768e-10 1.3288678e-09 1.2057133e-07 -9.3186487e-09 4.4329035e-08 1.4409580e-08
2.8641667e+00 1.9268670e-09 6.3740394e-10 2.1387664e-09 1.1617279e-09 1.2102100e-07 -9.2620079e-09 4.4541085e-08 1.4525148e-08
2.8680556e+00 1.9274136e-09 -1.5191220e-10 -3.2118905e-10 -1.7114670e-10 1.2143814e-07 -9.2535563e-09 4.4721997e-08 1.4370871e-08
2.8716667e+00 1.9231714e-09 2.2992727e-10 1.9911425e-09 -1.2529504e-09 1.2185400e-07 -9.2849787e-09 4.4940164e-08 1.4162145e-08
2.8752778e+00 1.9155368e-09 -5.1998002e-10 2.2707492e-11 -6.7374465e-10 1.2226873e-07 -9.3277766e-09 4.4960032e-08 1.4043865e-08
2.8788889e+00 1.9126698e-09 1.2492235e-10 1.6069083e-10 -4.1807834e-10 1.2271501e-07 -9.5725547e-09 4.5011535e-08 1.4053078e-08
2.8827778e+00 1.9126510e-09 -2.2230197e-09 2.8076041e-10 4.9704929e-10 1.2312966e-07 -9.7887269e-09 4.4950279e-08 1.4161211e-08
2.8863889e+00 1.9148654e-09 2.2758433e-10 -8.4620124e-10 5.0109957e-10 1.2354390e-07 -9.7395147e-09 4.4937805e-08 1.4179249e-08
2.8900000e+00 1.9088837e-09 2.2668136e-10 7.3106016e-10 -3.3459357e-10 1.2395728e-07 -9.6133326e-09 4.5046906e-08 1.4043712e-08
2.8936111e+00 1.9069376e-09 9.3807677e-10 2.7602335e-10 -9.1651692e-10 1.2440251e-07 -9.4241173e-09 4.5015492e-08 1.4150721e-08
2.8975000e+00 1.9093004e-09 6.8376914e-10 -5.4528650e-10 1.8337384e-09 1.2481651e-07 -9.4591590e-09 4.4889096e-08 1.4467058e-08
2.9011111e+00 1.9122650e-09 -1.0072304e-09 -6.2144793e-10 1.0862928e-09 1.2545427e-07 -9.4885104e-09 4.4914478e-08 1.4439805e-08
2.9066667e+00 1.9142563e-09 8.3112211e-10 7.7374182e-10 -1.2498095e-09 1.2586944e-07 -9.5048684e-09 4.5002546e-08 1.4422121e-08
2.9102778e+00 1.9181004e-09 -9.8211973e-10 3.9195447e-11 1.0865750e-09 1.2631786e-07 -9.5074486e-09 4.4950643e-08 1.4558915e-08
2.9141667e+00 1.9254826e-09 9.6000413e-10 -4.8407606e-10 8.5946683e-11 1.2673439e-07 -9.7458560e-09 4.4940891e-08 1.4360594e-08
2.9177778e+00 1.9194322e-09 -3.1606876e-09 3.9405852e-10 -1.9166057e-09 1.2714994e-07 -1.0130136e-08 4.4775593e-08 1.4017662e-08
2.9213889e+00 1.9163980e-09 -3.8651149e-10 -1.9198883e-09 -1.2489192e-09 1.2756516e-07 -1.0316280e-08 4.4500386e-08 1.3918707e-08
2.9250000e+00 1.9164355e-09 -1.3317386e-09 -6.2049095e-10 3.3548260e-10 1.2801217e-07 -1.0511993e-08 4.4388218e-08 1.3763822e-08
2.9288889e+00 1.9150682e-09 -3.4580869e-10 -3.4094765e-10 -1.6630652e-09 1.2842697e-07 -1.0541280e-08 4.4465646e-08 1.3340693e-08
2.9325000e+00 1.9138509e-09 7.5469967e-11 1.0556726e-09 -2.2427450e-09 1.2884152e-07 -1.0523674e-08 4.4531685e-08 1.3125629e-08
2.9361111e+00 1.9127420e-09 8.7047296e-11 -4.4608513e-10 2.5754716e-10 1.2925591e-07 -1.0576565e-08 4.4411767e-08 1.3082345e-08
2.9397222e+00 1.9124089e-09 -5.7527452e-10 -6.6084991e-10 -6.5709369e-10 1.2970195e-07 -1.0765996e-08 4.4337948e-08 1.3055376e-08
2.9436111e+00 1.9107776e-09 -1.0484163e-09 2.8112080e-11 4.2593240e-10 1.3011563e-07 -1.0829325e-08 4.4272634e-08 1.3301677e-08
2.9472222e+00 1.9078365e-09 4.6383898e-10 -6.3100651e-10 1.8476129e-09 1.3052983e-07 -1.0745351e-08 4.4226867e-08 1.3575664e-08
2.9508333e+00 1.9155526e-09 3.1130510e-10 2.0854352e-10 6.8149848e-10 1.3094570e-07 -1.0643641e-08 4.4188489e-08 1.3714126e-08
2.9544444e+00 1.9232863e-09 6.2756141e-10 -5.6280055e-10 5.9661402e-10 1.3139536e-07 -1.0616995e-08 4.4131164e-08 1.3775490e-08
2.9583333e+00 1.9309302e-09 -3.9916646e-10 7.1440082e-11 -7.0639627e-11 1.3181435e-07 -1.0728735e-08 4.4202005e-08 1.3742234e-08
2.9619444e+00 1.9366396e-09 -6.3228469e-10 5.8247300e-10 -2.3634324e-10 1.3246058e-07 -1.0603996e-08 4.4461494e-08 1.3927467e-08
2.9675000e+00 1.9407505e-09 1.3807211e-09 9.7446604e-10 1.3477463e-09 1.3288159e-07 -1.0249084e-08 4.4543694e-08 1.4247059e-08
2.9711111e+00 1.9455286e-09 1.8953887e-09 -2.1569874e-10 1.6023260e-09 1.3330423e-07 -1.0044376e-08 4.4407750e-08 1.4431318e-08
2.9747222e+00 1.9557294e-09 -5.7736045e-12 -1.0391739e-09 9.8528712e-11 1.3372759e-07 -1.0072049e-08 4.4273861e-08 1.4615034e-08
2.9783333e+00 1.9522212e-09 -2.4967527e-10 -1.9672408e-10 1.5973094e-09 1.3418306e-07 -9.9224757e-09 4.4149582e-08 1.4803789e-08
2.9822222e+00 1.9517521e-09 1.5317339e-09 -8.6851857e-10 2.0594799e-11 1.3460673e-07 -9.7860610e-09 4.3989493e-08 1.4997763e-08
2.9858333e+00 1.9590528e-09 -2.7252117e-10 -6.0922604e-10 1.7699370e-09 1.3503163e-07 -9.6331868e-09 4.3827664e-08 1.4974885e-08
2.9894444e+00 1.9631729e-09 1.6836671e-09 -8.8457966e-10 -1.9811265e-09 1.3548982e-07 -9.5406433e-09 4.3676296e-08 1.4765715e-08
2.9933333e+00 1.9641573e-09 -8.9043701e-10 -4.1286643e-10 1.8824705e-10 1.3591502e-07 -9.8255826e-09 4.3780749e-08 1.4878531e-08
2.9969444e+00 1.9607186e-09 -1.7397718e-09 1.3770531e-09 8.5312828e-10 1.3633977e-07 -9.9462610e-09 4.3848917e-08 1.4865022e-08
3.0005556e+00 1.9601093e-09 6.2581748e-10 -7.4781694e-10 -9.7782635e-10 1.3679744e-07 -9.8638944e-09 4.3725922e-08 1.4704773e-08
3.0044444e+00 1.9627073e-09 8.0181539e-11 -3.0641769e-10 -3.9573687e-10 1.3722340e-07 -9.7800587e-09 4.3610843e-08 1.4510894e-08
3.0080556e+00 1.9692569e-09 6.9368713e-10 -7.5585497e-10 -1.3939118e-09 1.3765041e-07 -9.6992588e-09 4.3703269e-08 1.4317236e-08
3.0116667e+00 1.9724207e-09 5.2157237e-11 1.6090230e-09 -3.9370902e-10 1.3807824e-07 -9.6953152e-09 4.3836372e-08 1.4422209e-08
3.0152778e+00 1.9767767e-09 -1.5754021e-11 -3.8038864e-10 1.3626971e-09 1.3854044e-07 -9.8798636e-09 4.3863004e-08 1.4418782e-08
3.0191667e+00 1.9848756e-09 -1.5660906e-09 6.0866567e-10 -1.3920764e-09 1.3916726e-07 -1.0069621e-08 4.3867933e-08 1.4492653e-08
3.0244444e+00 1.9739883e-09 3.6762075e-10 -5.7753184e-10 1.8586330e-09 1.3962792e-07 -9.9037525e-09 4.3825795e-08 1.4741628e-08
3.0283333e+00 1.9745755e-09 1.0541138e-09 2.1634482e-10 2.7544236e-10 1.4005602e-07 -9.6761540e-09 4.3909131e-08 1.4928101e-08
3.0319444e+00 1.9770849e-09 1.0467952e-09 5.5291448e-10 1.4458431e-09 1.4048464e-07 -9.5439902e-09 4.3970731e-08 1.5160303e-08
3.0355556e+00 1.9793920e-09 1.7317821e-10 1.5699478e-11 6.9755925e-10 1.4091326e-07 -9.4707188e-09 4.4034961e-08 1.5239098e-08
3.0391667e+00 1.9771549e-09 5.0317306e-10 5.7719288e-10 2.9778468e-11 1.4137469e-07 -9.3690634e-09 4.4024357e-08 1.5469592e-08
3.0430556e+00 1.9779101e-09 3.6815833e-10 -6.6808343e-10 1.9458884e-09 1.4180425e-07 -9.2459793e-09 4.3850362e-08 1.5864435e-08
3.0466667e+00 1.9872642e-09 7.6800345e-10 -9.3802244e-10 1.6988088e-09 1.4223487e-07 -9.0430617e-09 4.3934226e-08 1.6034258e-08
3.0502778e+00 1.9877167e-09 1.1050814e-09 1.7121507e-09 -1.3121241e-10 1.4269854e-07 -8.9145899e-09 4.3941185e-08 1.6003240e-08
3.0541667e+00 1.9866004e-09 -3.8936801e-12 -1.6525068e-09 -1.3465410e-10 1.4312901e-07 -9.1293813e-09 4.3747866e-08 1.5920059e-08
3.0577778e+00 1.9870044e-09 -1.9787959e-09 -1.3197594e-10 -6.3316483e-10 1.4355953e-07 -9.3814677e-09 4.3791272e-08 1.5719981e-08
3.0613889e+00 1.9869420e-09 -3.4815562e-10 5.3264440e-10 -1.2137116e-09 1.4398999e-07 -9.4771758e-09 4.4051568e-08 1.5465825e-08
3.0650000e+00 1.9865973e-09 -5.3530390e-10 1.8700902e-09 -1.1323462e-09 1.4445343e-07 -9.4987351e-09 4.4152137e-08 1.5561605e-08
3.0688889e+00 1.9857243e-09 3.5050990e-10 -1.0080652e-09 1.9533159e-09 1.4488398e-07 -9.4990538e-09 4.4063891e-08 1.5434252e-08
3.0725000e+00 1.9885813e-09 -3.5345225e-10 1.9348515e-10 -3.1288802e-09 1.4531534e-07 -9.6708745e-09 4.4110630e-08 1.5045189e-08
3.0761111e+00 1.9932462e-09 -1.2325848e-09 2.3794529e-10 -4.6246993e-10 1.4598125e-07 -9.9962749e-09 4.4017345e-08 1.5320687e-08
3.0816667e+00 2.0021593e-09 -7.1981713e-10 -7.9765474e-10 2.1154569e-09 1.4641495e-07 -1.0062723e-08 4.3758769e-08 1.5698197e-08
3.0852778e+00 2.0012680e-09 1.0645153e-10 -1.5891931e-09 1.3692530e-09 1.4688219e-07 -1.0156199e-08 4.3617820e-08 1.5813825e-08
3.0891667e+00 2.0036136e-09 -9.0767911e-10 3.8105063e-10 -3.7815344e-10 1.4731660e-07 -1.0218203e-08 4.3738942e-08 1.5922055e-08
3.0927778e+00 2.0063233e-09 3.3533955e-10 7.3700597e-10 1.3771947e-09 1.4775144e-07 -1.0186026e-08 4.3945308e-08 1.6202155e-08
3.0963889e+00 2.0076427e-09 -3.8319395e-11 1.1679056e-09 1.2083459e-09 1.4821988e-07 -9.9872214e-09 4.4031985e-08 1.6212252e-08
3.1002778e+00 2.0075469e-09 1.7423545e-09 -4.2495698e-10 -1.1217986e-09 1.4865476e-07 -9.7856028e-09 4.3849436e-08 1.5987077e-08
3.1038889e+00 2.0067387e-09 1.1874015e-10 -1.2601085e-09 -9.5674415e-10 1.4908939e-07 -9.7635340e-09 4.3693172e-08 1.5499682e-08
3.1075000e+00 2.0052606e-09 8.4972136e-11 -1.8232981e-10 -3.5422854e-09 1.4952282e-07 -9.6957748e-09 4.3407135e-08 1.5039033e-08
3.1111111e+00 1.9955853e-09 5.4049749e-10 -2.4580140e-09 -7.0985829e-10 1.4998749e-07 -9.7861490e-09 4.2980746e-08 1.4951067e-08
3.1150000e+00 1.9873191e-09 -1.3151338e-09 -1.1967505e-09 -4.4133235e-11 1.5041891e-07 -9.9356766e-09 4.2633149e-08 1.5050076e-08
3.1186111e+00 1.9949983e-09 -6.5120881e-11 -2.0118364e-09 9.5805840e-10 1.5085601e-07 -9.8215056e-09 4.2217749e-08 1.5303168e-08
3.1222222e+00 2.0397352e-09 1.1190069e-09 -1.8226298e-09 1.3781801e-09 1.5130323e-07 -9.6547753e-09 4.1989281e-08 1.5358263e-08
3.1258333e+00 2.0884917e-09 4.2004233e-10 -2.8630491e-10 -8.6961763e-10 1.5179142e-07 -9.5969924e-09 4.1846257e-08 1.5456422e-08
3.1297222e+00 2.0960324e-09 7.5239774e-11 -9.3960798e-10 1.7109796e-09 1.5224453e-07 -9.6348892e-09 4.1826350e-08 1.5556799e-08
3.1333333e+00 2.0864525e-09 -4.2505662e-10 7.5584537e-10 -7.8442130e-10 1.5269495e-07 -9.7622403e-09 4.1810317e-08 1.5503514e-08
3.1369444e+00 2.0713076e-09 -7.5049198e-10 -9.0383722e-10 2.9255811e-10 1.5338246e-07 -9.9065678e-09 4.1643920e-08 1.5172088e-08
3.1425000e+00 2.0537507e-09 -1.1547334e-10 -9.4544125e-11 -2.2811101e-09 1.5382707e-07 -9.8732687e-09 4.1547704e-08 1.4740928e-08
3.1461111e+00 2.0502994e-09 4.2284997e-10 -7.9360995e-10 -1.6988310e-09 1.5430571e-07 -9.8928698e-09 4.1280788e-08 1.4402679e-08
3.1500000e+00 2.0523520e-09 -5.9085927e-10 -1.4942440e-09 -1.2004510e-09 1.5475057e-07 -1.0025791e-08 4.0884546e-08 1.3943857e-08
3.1536111e+00 2.0540394e-09 -6.3610130e-10 -2.1633721e-09 -3.0348236e-09 1.5519451e-07 -1.0130079e-08 4.0378049e-08 1.3764866e-08
3.1572222e+00 2.0439111e-09 -3.2656268e-10 -2.5119823e-09 1.3826006e-09 1.5563697e-07 -1.0180729e-08 4.0022426e-08 1.3748909e-08
3.1608333e+00 2.0402999e-09 -1.4097551e-10 -7.7069271e-10 -1.5299001e-09 1.5611323e-07 -1.0099982e-08 3.9835598e-08 1.3478929e-08
3.1647222e+00 2.0419424e-09 8.3309012e-10 -8.3068758e-10 -7.8421126e-10 1.5655665e-07 -9.9663487e-09 3.9613361e-08 1.3255337e-08
3.1683333e+00 2.0511801e-09 4.0045124e-10 -1.2207285e-09 -1.2797183e-09 1.5700134e-07 -9.8055798e-09 3.9516613e-08 1.3222078e-08
3.1719444e+00 2.0536062e-09 1.0835695e-09 3.2766344e-10 9.7271109e-10 1.5748037e-07 -9.7980114e-09 3.9333763e-08 1.3390815e-08
3.1758333e+00 2.0523682e-09 -1.0186974e-09 -1.8949471e-09 4.7360659e-10 1.5792495e-07 -9.9691089e-09 3.9028689e-08 1.3502528e-08
3.1794444e+00 2.0514931e-09 -5.6066304e-10 -9.2112314e-10 5.5759109e-10 1.5836932e-07 -9.8589157e-09 3.8843724e-08 1.3533163e-08
3.1830556e+00 2.0503183e-09 1.5778307e-09 -7.8624459e-10 -2.7480569e-10 1.5881354e-07 -9.6084744e-09 3.8650932e-08 1.3374389e-08
3.1866667e+00 2.0502271e-09 7.3393515e-10 -9.9336852e-10 -1.1908039e-09 1.5929313e-07 -9.3500175e-09 3.8510753e-08 1.3164106e-08
3.1905556e+00 2.0605552e-09 1.4814106e-09 -2.0817255e-10 -6.1162092e-10 1.5973999e-07 -9.0670248e-09 3.8395903e-08 1.3023066e-08
3.1941667e+00 2.0643138e-09 1.1308299e-09 -8.5197645e-10 -6.9028280e-10 1.6042774e-07 -8.9100058e-09 3.8123846e-08 1.2696265e-08
3.1997222e+00 2.0621654e-09 -1.8871569e-10 -7.8036517e-10 -1.2705216e-09 1.6087419e-07 -8.8972128e-09 3.8123272e-08 1.2366936e-08
3.2033333e+00 2.0588664e-09 3.0680462e-10 7.7506835e-10 -1.7694442e-09 1.6132065e-07 -8.7115085e-09 3.8185144e-08 1.2181991e-08
3.2069444e+00 2.0623892e-09 1.4073889e-09 -2.0394304e-10 6.2264507e-11 1.6180265e-07 -8.3786484e-09 3.8215424e-08 1.2041456e-08
3.2108333e+00 2.0689879e-09 1.4456985e-09 4.6348520e-10 -1.2668492e-09 1.6225171e-07 -8.2457699e-09 3.8207346e-08 1.1893002e-08
3.2144444e+00 2.0762282e-09 -2.1912778e-10 -5.3805114e-10 -1.0350314e-10 1.6270186e-07 -8.3190885e-09 3.8209187e-08 1.1635945e-08
3.2180556e+00 2.0789575e-09 -4.5765904e-10 5.5504071e-10 -2.2693287e-09 1.6318758e-07 -8.2535090e-09 4.0587661e-08 1.2469394e-08
3.2219444e+00 2.0843672e-09 1.0197690e-09 1.9831878e-08 9.4131770e-09 1.6363979e-07 -8.0912695e-09 4.3676907e-08 1.3614681e-08
3.2255556e+00 2.0898552e-09 4.7782649e-10 8.6842332e-09 1.1587015e-09 1.6409232e-07 -7.9617434e-09 4.4869828e-08 1.3901208e-08
3.2291667e+00 2.0873824e-09 7.1779863e-10 2.3273435e-09 1.4861658e-09 1.6454419e-07 -7.8064082e-09 4.5193119e-08 1.4042568e-08
3.2327778e+00 2.0837046e-09 7.1606514e-10 6.5688190e-10 -1.8130841e-10 1.6502986e-07 -7.5774680e-09 4.5275099e-08 1.4107410e-08
3.2366667e+00 2.0791883e-09 1.2462789e-09 4.5805028e-11 7.3709789e-10 1.6548024e-07 -7.5787324e-09 4.5181909e-08 1.4131800e-08
3.2402778e+00 2.0781223e-09 -1.2579504e-09 -9.0602069e-10 -5.1196048e-10 1.6593015e-07 -7.5802905e-09 4.4970665e-08 1.3966524e-08
3.2438889e+00 2.0749437e-09 1.2435679e-09 -1.0439237e-09 -1.0136611e-09 1.6637922e-07 -7.5263436e-09 4.4774113e-08 1.4135279e-08
3.2475000e+00 2.0703515e-09 -7.4559676e-10 -7.7040155e-10 2.5713986e-09 1.6686219e-07 -7.4838086e-09 4.4602586e-08 1.4269146e-08
3.2513889e+00 2.0693126e-09 1.1101826e-09 -6.9982520e-10 -1.4239690e-09 1.6751683e-07 -6.9399761e-09 4.4318196e-08 1.4056113e-08
3.2566667e+00 2.0652649e-09 2.3245499e-09 -1.0963259e-09 7.8501414e-11 1.6799903e-07 -6.7640205e-09 4.3984055e-08 1.4229743e-08
3.2605556e+00 2.0679018e-09 -8.1636020e-10 -1.7677386e-09 1.4097559e-09 1.6844792e-07 -6.7440945e-09 4.3689549e-08 1.4453908e-08
3.2641667e+00 2.0756598e-09 1.0002930e-09 -9.5078213e-10 6.5945630e-10 1.6889885e-07 -6.6408998e-09 4.3516449e-08 1.4488540e-08
3.2677778e+00 2.0868214e-09 -4.7726871e-11 -6.4705608e-10 -3.3977726e-10 1.6935222e-07 -6.5579132e-09 4.3325830e-08 1.4586345e-08
3.2713889e+00 2.0980984e-09 8.1375750e-10 -1.1125040e-09 1.2425895e-09 1.6984320e-07 -6.5163711e-09 4.3249189e-08 1.4837713e-08
3.2752778e+00 2.1103536e-09 -4.5768285e-10 4.5557932e-10 9.1199376e-10 1.7030164e-07 -6.5888068e-09 4.3237418e-08 1.4944705e-08
3.2788889e+00 2.1213796e-09 -2.1095405e-10 -5.6423832e-10 7.5623558e-11 1.7076201e-07 -6.6721307e-09 4.3180960e-08 1.5133230e-08
3.2825000e+00 2.1282161e-09 -5.5819014e-10 4.3088643e-11 1.6646138e-09 1.7125897e-07 -6.8141061e-09 4.3035781e-08 1.5375806e-08
3.2863889e+00 2.1314061e-09 -6.5874185e-10 -1.2874812e-09 4.1460304e-10 1.7172205e-07 -7.0793184e-09 4.2961481e-08 1.5546766e-08
3.2900000e+00 2.1432247e-09 -1.7893719e-09 6.0163305e-10 1.1634922e-09 1.7218823e-07 -7.2698326e-09 4.2964243e-08 1.5447206e-08
3.2936111e+00 2.1599504e-09 3.0779043e-11 -5.7613320e-10 -2.0825067e-09 1.7265857e-07 -7.1913876e-09 4.2853403e-08 1.5095297e-08
3.2972222e+00 2.1815907e-09 6.9332860e-10 -4.4700882e-10 -1.1658801e-09 1.7317001e-07 -6.9774361e-09 4.2931077e-08 1.5115118e-08
3.3011111e+00 2.2022104e-09 1.1405408e-09 1.1127883e-09 1.3357698e-09 1.7364912e-07 -6.9410841e-09 4.3056808e-08 1.5007452e-08
3.3047222e+00 2.2203221e-09 -8.0498370e-10 4.7809379e-11 -2.3296060e-09 1.7413205e-07 -7.1189400e-09 4.3157290e-08 1.4556839e-08
3.3083333e+00 2.2374907e-09 -8.3676321e-10 8.7971674e-10 -1.8298992e-09 1.7487951e-07 -7.2092761e-09 4.3260254e-08 1.4197288e-08
3.3138889e+00 2.2472706e-09 2.9474654e-10 -2.6193332e-10 -3.2740853e-10 1.7536730e-07 -7.3209152e-09 4.3004794e-08 1.4126238e-08
3.3175000e+00 2.2554274e-09 -1.3252604e-09 -2.0961569e-09 -3.2843906e-10 1.7589443e-07 -7.4434805e-09 4.2671244e-08 1.3943048e-08
3.3213889e+00 2.2628334e-09 2.7469971e-10 -7.6285103e-10 -1.2417642e-09 1.7638528e-07 -7.4174778e-09 4.2615877e-08 1.3872649e-08
3.3250000e+00 2.2681369e-09 -3.4674617e-11 2.5177159e-10 5.9193002e-10 1.7687882e-07 -7.3816684e-09 4.2587450e-08 1.4245268e-08
3.3286111e+00 2.2875583e-09 3.6522303e-10 -5.1417429e-10 2.8476345e-09 1.7741537e-07 -7.2739235e-09 4.2610917e-08 1.4520204e-08
3.3325000e+00 2.3114604e-09 5.5830468e-10 7.1531910e-10 -4.9104041e-10 1.7791887e-07 -7.1362959e-09 4.2701569e-08 1.4377717e-08
3.3361111e+00 2.3362029e-09 7.1210362e-10 1.2147303e-10 -8.2422700e-10 1.7842673e-07 -7.0543500e-09 4.2731946e-08 1.4398060e-08
3.3397222e+00 2.3517410e-09 4.4320067e-11 1.5892589e-10 1.0120091e-09 1.7893805e-07 -6.9829575e-09 4.2717680e-08 1.4400689e-08
3.3433333e+00 2.3681162e-09 6.1468774e-10 -2.9060742e-10 -9.8774044e-10 1.7949287e-07 -6.9414399e-09 4.2509656e-08 1.4355263e-08
3.3472222e+00 2.3875183e-09 -2.5882195e-10 -1.4924534e-09 5.9837525e-10 1.8001185e-07 -6.9712175e-09 4.2509349e-08 1.4385459e-08
3.3508333e+00 2.4031057e-09 -1.6048950e-11 1.4896130e-09 -3.1964509e-10 1.8053374e-07 -6.9257711e-09 4.2657465e-08 1.4144536e-08
3.3544444e+00 2.4142922e-09 4.3555468e-10 -1.2238120e-10 -1.9042647e-09 1.8105741e-07 -6.7837506e-09 4.2475478e-08 1.3741504e-08
3.3580556e+00 2.4196163e-09 8.7540371e-10 -1.5575044e-09 -1.8160289e-09 1.8162282e-07 -6.8096703e-09 4.2211095e-08 1.3492471e-08
3.3619444e+00 2.4267505e-09 -1.0975726e-09 -7.0863274e-10 -3.1853511e-10 1.8214853e-07 -6.8530057e-09 4.2209887e-08 1.3505018e-08
3.3655556e+00 2.4259785e-09 6.9755333e-10 6.9748003e-10 4.3435049e-10 1.8267297e-07 -6.7162975e-09 4.2262809e-08 1.3689839e-08
3.3691667e+00 2.4149261e-09 5.6436867e-10 -2.0896701e-10 1.2716899e-09 1.8347440e-07 -6.5147831e-09 4.2261173e-08 1.4002418e-08
3.3747222e+00 2.3936906e-09 6.4471736e-10 1.9914899e-10 6.0378607e-10 1.8399110e-07 -6.4371511e-09 4.2379195e-08 1.4277394e-08
3.3783333e+00 2.3757954e-09 7.1886026e-11 8.9028548e-10 1.9344469e-09 1.8454402e-07 -6.5026256e-09 4.2494766e-08 1.4642004e-08
3.3822222e+00 2.3635196e-09 -6.3309591e-10 1.0032512e-10 1.1907864e-09 1.8505605e-07 -6.6194065e-09 4.2586667e-08 1.4944623e-08
3.3858333e+00 2.3629097e-09 -4.4488171e-10 7.4799554e-10 1.6026170e-09 1.8556753e-07 -6.6240572e-09 4.2743586e-08 1.5147445e-08
3.3894444e+00 2.3584689e-09 4.0195187e-10 7.0048159e-10 2.6958691e-10 1.8611716e-07 -6.5030327e-09 4.2701117e-08 1.5093670e-08
3.3933333e+00 2.3526215e-09 6.3540087e-10 -1.0645016e-09 -7.3051628e-10 1.8662622e-07 -6.6065090e-09 4.2429045e-08 1.4746005e-08
3.3969444e+00 2.3464328e-09 -1.5905665e-09 -1.4469294e-09 -2.4786924e-09 1.8713422e-07 -6.9796072e-09 4.2197521e-08 1.4289853e-08
3.4005556e+00 2.3428336e-09 -1.8534168e-09 -6.9021784e-10 -1.7319473e-09 1.8764106e-07 -7.1540362e-09 4.1919175e-08 1.4104727e-08
3.4041667e+00 2.3356508e-09 2.4330204e-10 -1.8791314e-09 2.3096776e-11 1.8814554e-07 -7.0919025e-09 4.1520027e-08 1.4172710e-08
3.4077778e+00 2.3210934e-09 3.3024009e-10 -1.8053076e-09 6.0443317e-10 1.8868508e-07 -6.8791595e-09 4.1140574e-08 1.4304542e-08
3.4116667e+00 2.3035194e-09 1.4932718e-09 -1.4471459e-09 5.2555688e-10 1.8918279e-07 -6.5840655e-09 4.0801241e-08 1.4156709e-08
3.4152778e+00 2.2907043e-09 1.2306736e-09 -1.6851621e-09 -1.8901693e-09 1.8967851e-07 -6.4846519e-09 4.0733093e-08 1.3864206e-08
3.4188889e+00 2.2851959e-09 -3.1301006e-10 1.0561057e-09 -8.0985754e-10 1.9021117e-07 -6.5328547e-09 4.0735696e-08 1.3656341e-08
3.4227778e+00 2.2804341e-09 -1.0015669e-10 -1.0337991e-09 -9.7184139e-10 1.9070549e-07 -6.4330038e-09 4.0532150e-08 1.3319485e-08
3.4263889e+00 2.2825373e-09 1.0218579e-09 -8.4507881e-10 -2.1376018e-09 1.9146917e-07 -6.2459870e-09 4.0368698e-08 1.2814840e-08
3.4319444e+00 2.2995589e-09 1.0024256e-10 -1.3563444e-10 -8.9026619e-10 1.9196754e-07 -6.3052812e-09 4.0334753e-08 1.2640311e-08
3.4355556e+00 2.3007975e-09 -6.4757393e-10 -1.7770305e-10 -7.2077006e-10 1.9246513e-07 -6.4270390e-09 4.0114557e-08 1.2439068e-08
3.4391667e+00 2.2923211e-09 -4.7634368e-10 -1.8548809e-09 -1.1368549e-09 1.9299910e-07 -6.4133054e-09 3.9830201e-08 1.2193148e-08
3.4430556e+00 2.2846105e-09 5.9406021e-10 -5.8245107e-10 -9.7103311e-10 1.9349415e-07 -6.3664341e-09 3.9717398e-08 1.2064195e-08
3.4466667e+00 2.2850351e-09 -1.6140180e-10 -4.5881514e-10 -2.1929932e-10 1.9398979e-07 -6.3038582e-09 3.9730728e-08 1.1899945e-08
3.4502778e+00 2.2900627e-09 7.3902482e-10 5.8186034e-10 -1.2968556e-09 1.9448642e-07 -6.1415718e-09 3.9738885e-08 1.1582737e-08
3.4538889e+00 2.2942364e-09 7.5900400e-10 -5.0656139e-10 -1.6312198e-09 1.9502161e-07 -6.1156768e-09 3.9608663e-08 1.1726747e-08
3.4577778e+00 2.2930982e-09 -5.3704704e-10 -6.0962388e-10 2.8655920e-09 1.9551875e-07 -6.0734486e-09 3.9631129e-08 1.2122573e-08
3.4613889e+00 2.2959314e-09 9.2684578e-10 8.1700251e-10 7.8817984e-10 1.9601664e-07 -6.0479938e-09 3.9401553e-08 1.2347158e-08
3.4650000e+00 2.2999614e-09 -6.9187889e-10 -2.9361669e-09 1.2849185e-09 1.9651548e-07 -5.9662436e-09 3.9132141e-08 1.2147405e-08
3.4686111e+00 2.3047431e-09 1.4464962e-09 4.4928758e-10 -3.1287903e-09 1.9705359e-07 -5.9521948e-09 3.9049145e-08 1.1844576e-08
3.4725000e+00 2.3076157e-09 -1.3260776e-09 -1.1606862e-09 5.3310482e-10 1.9755372e-07 -5.9939251e-09 3.8857277e-08 1.1870368e-08
3.4761111e+00 2.3089875e-09 9.4087525e-10 -6.1040196e-10 -2.9502295e-10 1.9805398e-07 -5.7795887e-09 3.8741840e-08 1.1761037e-08
3.4797222e+00 2.3087542e-09 1.0376140e-09 -4.5517074e-10 -7.1418227e-10 1.9859340e-07 -5.5908797e-09 3.8764929e-08 1.1458621e-08
3.4836111e+00 2.3148652e-09 5.7989176e-10 6.5307427e-10 -1.8779527e-09 1.9936721e-07 -5.5460549e-09 3.8906411e-08 1.0929589e-08
3.4891667e+00 2.3280141e-09 -3.1094344e-10 1.9582168e-10 -1.2962411e-09 1.9987274e-07 -5.5448144e-09 3.8928211e-08 1.0866292e-08
3.4927778e+00 2.3383518e-09 3.2239450e-10 5.4058404e-12 7.1195927e-10 2.0038078e-07 -5.4223481e-09 3.8800328e-08 1.0894457e-08
3.4963889e+00 2.3512785e-09 8.0806324e-10 -1.1858642e-09 -4.5197551e-10 2.0089068e-07 -5.4544818e-09 3.8616805e-08 1.0687864e-08
3.5000000e+00 2.3554988e-09 -1.1046818e-09 -5.0819104e-10 -1.4550374e-09 2.0144074e-07 -5.5886319e-09 3.8549594e-08 1.0183061e-08
3.5038889e+00 2.3592661e-09 -4.5176550e-11 -6.7907253e-11 -2.8718468e-09 2.0195308e-07 -5.6609362e-09 3.8510248e-08 9.7228757e-09
3.5075000e+00 2.3700585e-09 -6.2224733e-10 -2.9528196e-10 -1.3760146e-09 2.0246665e-07 -5.7522366e-09 3.8471915e-08 9.4435864e-09
3.5111111e+00 2.3705789e-09 -2.2052579e-10 -5.8564488e-11 -1.2020405e-09 2.0298520e-07 -5.8113168e-09 3.8494958e-08 9.2277960e-09
3.5147222e+00 2.4159919e-09 -3.2483030e-10 2.7127330e-10 -7.8987098e-10 2.0357996e-07 -5.7948250e-09 3.8553863e-08 9.2287282e-09
3.5186111e+00 2.6819953e-09 4.6618869e-10 2.3362115e-10 7.9786170e-10 2.0415626e-07 -5.6268597e-09 3.8483451e-08 9.0406692e-09
3.5222222e+00 2.6377045e-09 1.0842606e-09 -8.8357633e-10 -2.5337909e-09 2.0471345e-07 -5.5841725e-09 3.8076539e-08 8.7626299e-09
3.5258333e+00 2.5056127e-09 -6.9022529e-10 -2.8725367e-09 -3.2726240e-11 2.0529105e-07 -5.8120703e-09 3.7788076e-08 8.2200792e-09
3.5297222e+00 2.4452384e-09 -1.2631839e-09 4.0000069e-10 -4.6177064e-09 2.0579975e-07 -6.0851419e-09 3.7757739e-08 7.7524825e-09
3.5333333e+00 2.2504397e-09 -1.2574769e-09 -6.8003546e-10 3.0142867e-10 2.0626766e-07 -6.2267311e-09 3.7557890e-08 7.6642444e-09
3.5369444e+00 2.0687280e-09 -4.9500183e-11 -1.1647245e-09 -1.1159345e-09 2.0672472e-07 -6.2526144e-09 3.7451300e-08 7.2334794e-09
3.5405556e+00 2.1502266e-09 -1.8942277e-10 1.8081709e-10 -2.8603578e-09 2.0749211e-07 -6.2679996e-09 3.7583365e-08 6.3921168e-09
3.5463889e+00 2.2348587e-09 1.0150737e-10 5.7384039e-10 -1.9474292e-09 2.0797945e-07 -6.2716003e-09 3.7467124e-08 7.3891722e-09
3.5500000e+00 2.2637301e-09 -1.3474412e-10 -1.6468382e-09 1.1151018e-08 2.0847202e-07 -6.2412186e-09 3.7204984e-08 8.3507138e-09
3.5536111e+00 2.2830274e-09 4.1519051e-10 -7.7291253e-10 -2.2752486e-09 2.0896703e-07 -6.1236253e-09 3.7126641e-08 8.2734029e-09
3.5572222e+00 2.2862911e-09 6.7028556e-10 4.9745148e-11 1.5616100e-09 2.0946299e-07 -6.0896816e-09 3.7071322e-08 8.5037849e-09
3.5608333e+00 2.2917860e-09 -3.5695911e-10 -5.6038471e-10 5.6499282e-10 2.0999844e-07 -6.0303229e-09 3.6825589e-08 8.4507720e-09
3.5647222e+00 2.2978157e-09 8.6574825e-10 -1.5458935e-09 -1.0193890e-09 2.1049638e-07 -5.9224238e-09 3.6529981e-08 8.4369767e-09
3.5683333e+00 2.2986018e-09 1.3024353e-10 -1.1828011e-09 8.9204782e-10 2.1099431e-07 -5.7446232e-09 3.6257080e-08 8.4231013e-09
3.5719444e+00 2.2975970e-09 1.5109917e-09 -1.3362809e-09 -1.0201286e-09 2.1149203e-07 -5.5453322e-09 3.6054978e-08 8.2018398e-09
3.5755556e+00 2.2968156e-09 3.2861879e-10 -5.2927323e-10 -1.0222871e-09 2.1202895e-07 -5.4859373e-09 3.5942648e-08 8.2555319e-09
3.5794444e+00 2.3053015e-09 1.8048070e-10 -4.3355393e-10 1.4825055e-09 2.1252824e-07 -5.3957905e-09 3.5881194e-08 8.4679453e-09
3.5830556e+00 2.3035171e-09 6.5164279e-10 -1.3371449e-10 4.7823339e-10 2.1302654e-07 -5.4689871e-09 3.5746018e-08 8.4271718e-09
3.5866667e+00 2.2961796e-09 -1.3273035e-09 -1.1140705e-09 -8.5460447e-10 2.1352284e-07 -5.6151341e-09 3.5524158e-08 8.3053491e-09
3.5902778e+00 2.2851109e-09 -2.1745986e-11 -9.3386623e-10 -2.6991254e-10 2.1405552e-07 -5.7590185e-09 3.5390713e-08 8.4364787e-09
3.5941667e+00 2.2807270e-09 -1.2115477e-09 -2.0994393e-10 1.3938801e-09 2.1454970e-07 -5.8086858e-09 3.5270870e-08 8.6034016e-09
3.5977778e+00 2.2808576e-09 7.5307969e-10 -8.9629871e-10 1.4694686e-10 2.1504367e-07 -5.6267557e-09 3.4994697e-08 8.6175762e-09
3.6013889e+00 2.2789433e-09 9.2627568e-10 -1.6529913e-09 -1.6103962e-11 2.1580413e-07 -5.4819089e-09 3.4576844e-08 8.3205330e-09
3.6069444e+00 2.2838026e-09 -5.7194538e-11 -8.5412888e-10 -1.7661563e-09 2.1629979e-07 -5.5227116e-09 3.4383829e-08 8.0641078e-09
3.6105556e+00 2.2914878e-09 -3.1944623e-10 -9.2755003e-10 -6.0084563e-10 2.1683552e-07 -5.5293930e-09 3.4485705e-08 8.0610088e-09
3.6144444e+00 2.3004755e-09 2.6217715e-10 1.8007736e-09 5.7428307e-10 2.1733377e-07 -5.5410576e-09 3.4752338e-08 8.1399404e-09
3.6180556e+00 2.2988189e-09 -3.6985065e-10 6.6045819e-10 1.5431588e-10 2.1783217e-07 -5.5246563e-09 3.4492317e-08 8.1729207e-09
3.6216667e+00 2.3017456e-09 5.2124734e-10 -3.0606552e-09 1.5011843e-10 2.1836986e-07 -5.4698535e-09 3.3957738e-08 8.0242762e-09
3.6255556e+00 2.3070364e-09 -5.1509104e-11 -1.5214490e-09 -1.4242142e-09 2.1886909e-07 -5.5800217e-09 3.3777090e-08 7.9139891e-09
3.6291667e+00 2.3012106e-09 -9.6542768e-10 -1.4607107e-10 4.0617920e-10 2.1936771e-07 -5.6854872e-09 3.3757696e-08 7.9749034e-09
3.6327778e+00 2.3014720e-09 -8.1003467e-12 -3.2951953e-11 1.5610720e-10 2.1986684e-07 -5.7265563e-09 3.3698147e-08 7.9816006e-09
3.6363889e+00 2.3058545e-09 -3.7099870e-10 -5.1673274e-10 -9.4287056e-11 2.2040461e-07 -5.7748629e-09 3.3702596e-08 8.0477941e-09
3.6402778e+00 2.3036493e-09 -4.3058161e-11 5.5486915e-10 6.6166002e-10 2.2090291e-07 -5.9080422e-09 3.3567058e-08 8.1097000e-09
3.6438889e+00 2.2960552e-09 -1.1862895e-09 -1.8059913e-09 -9.0220738e-11 2.2139923e-07 -6.0575811e-09 3.3341040e-08 8.1441353e-09
3.6475000e+00 2.2853080e-09 -1.9406986e-10 -2.8032233e-10 4.0808539e-10 2.2189533e-07 -6.1814651e-09 3.3293069e-08 8.0788992e-09
3.6511111e+00 2.2940620e-09 -9.4947477e-10 -1.6249267e-10 -1.0102651e-09 2.2243140e-07 -6.2750461e-09 3.3200119e-08 7.9602614e-09
3.6550000e+00 2.3008427e-09 1.4735266e-10 -6.3421610e-10 -6.6304845e-12 2.2293036e-07 -6.1320319e-09 3.5315803e-08 8.2130604e-09
3.6586111e+00 2.3049213e-09 1.1727782e-09 2.0163603e-08 2.3401602e-09 2.2369907e-07 -5.9601630e-09 3.8587604e-08 8.7279147e-09
3.6641667e+00 2.3073743e-09 -1.4156455e-10 -5.3280099e-10 7.4896510e-10 2.2419980e-07 -5.8568914e-09 3.8410364e-08 8.6823985e-09
3.6677778e+00 2.3147126e-09 1.0948404e-09 -1.1032622e-09 -1.1691143e-09 2.2470179e-07 -5.6703746e-09 3.8380838e-08 8.5551075e-09
3.6713889e+00 2.3190589e-09 6.2685289e-10 8.3072176e-10 -5.8793223e-12 2.2524308e-07 -5.6286018e-09 3.8434905e-08 8.7098086e-09
3.6752778e+00 2.3205405e-09 -2.6880013e-10 -3.6729259e-10 1.3318889e-09 2.2574595e-07 -5.6235737e-09 3.8361139e-08 8.8903813e-09
3.6788889e+00 2.3213397e-09 3.1521418e-10 -3.1362817e-10 3.3493603e-10 2.2624904e-07 -5.4468559e-09 3.8106572e-08 8.8004342e-09
3.6825000e+00 2.3225817e-09 1.3160268e-09 -2.0362159e-09 -1.1652164e-09 2.2679122e-07 -5.2304003e-09 3.7830498e-08 8.5189191e-09
3.6863889e+00 2.3246567e-09 5.3930609e-10 -3.3013210e-10 -1.2477694e-09 2.2729576e-07 -5.0469254e-09 3.7745335e-08 8.3111894e-09
3.6900000e+00 2.3326544e-09 1.1543082e-09 -4.5598603e-10 -6.6973586e-10 2.2780179e-07 -4.8423894e-09 3.7731655e-08 8.4381262e-09
3.6936111e+00 2.3384281e-09 7.3371676e-10 3.2970767e-10 1.8414605e-09 2.2830884e-07 -4.7800756e-09 3.7680250e-08 8.6194943e-09
3.6972222e+00 2.3420135e-09 -1.5851199e-10 -8.0421656e-10 -1.6729349e-10 2.2885532e-07 -4.8175775e-09 3.7347201e-08 8.4837456e-09
3.7011111e+00 2.3421140e-09 -1.6293326e-10 -2.0504909e-09 -9.9626729e-10 2.3038241e-07 -7.2380957e-09 2.5195246e-08 -6.6616424e-10
3.7119444e+00 2.3566188e-09 -7.2848152e-09 -3.5340142e-08 -2.7157302e-08 2.3089416e-07 -8.8164297e-09 1.7538090e-08 -6.5501509e-09
3.7155556e+00 2.3671951e-09 -7.2844214e-09 -3.5341292e-08 -2.7156422e-08 2.3168468e-07 -1.1244508e-08 5.7575289e-09 -1.5602131e-08
3.7211111e+00 2.3759692e-09 -7.2840491e-09 -3.5342069e-08 -2.7155453e-08 2.3220017e-07 -1.2822677e-08 -1.5938234e-09 -2.1485714e-08
3.7247222e+00 2.3823434e-09 -7.2836629e-09 -3.2516568e-08 -2.7154540e-08 2.3275573e-07 -1.4522154e-08 -8.8318851e-09 -2.7821667e-08
3.7286111e+00 2.3796386e-09 -7.2832793e-09 -2.9523941e-08 -2.7153616e-08 2.3327106e-07 -1.6100155e-08 -1.5075695e-08 -3.3704857e-08
3.7322222e+00 2.3772316e-09 -7.2828816e-09 -2.8111228e-08 -2.7152750e-08 2.3378603e-07 -1.7678071e-08 -2.0611084e-08 -3.9587852e-08
3.7358333e+00 2.3763313e-09 -7.2824986e-09 -2.2984671e-08 -2.7151823e-08 2.3430167e-07 -1.9255905e-08 -2.5194537e-08 -4.5470645e-08
3.7394444e+00 2.3834196e-09 -7.2821190e-09 -1.9324125e-08 -2.7150880e-08 2.3485850e-07 -2.0955018e-08 -2.9402796e-08 -5.1805751e-08
3.7433333e+00 2.3894502e-09 -7.2817130e-09 -1.6746684e-08 -2.7150048e-08 2.3537642e-07 -2.2532680e-08 -3.2995143e-08 -5.7652118e-08
3.7469444e+00 2.3912792e-09 -7.2813209e-09 -1.6413437e-08 -2.6816416e-08 2.3589490e-07 -2.4110257e-08 -3.6407101e-08 -6.3137783e-08
3.7505556e+00 2.3947312e-09 -7.2809307e-09 -1.5081565e-08 -2.3820492e-08 2.3645453e-07 -2.5809097e-08 -3.9722050e-08 -6.8443335e-08
3.7544444e+00 2.4020756e-09 -7.2805493e-09 -1.3332275e-08 -2.1655655e-08 2.3697624e-07 -2.7386506e-08 -4.2502606e-08 -7.2918937e-08
3.7580556e+00 2.4136987e-09 -7.2801453e-09 -1.2334396e-08 -1.9657594e-08 2.3750079e-07 -2.8963827e-08 -4.5039839e-08 -7.6826361e-08
3.7616667e+00 2.4283390e-09 -7.2797457e-09 -1.1086213e-08 -1.6410940e-08 2.3802811e-07 -3.0541063e-08 -4.7234372e-08 -8.0390871e-08
3.7652778e+00 2.4392196e-09 -7.2793534e-09 -9.1710142e-09 -1.6492225e-08 2.3859767e-07 -3.2239530e-08 -4.9345253e-08 -8.4219517e-08
3.7691667e+00 2.4427052e-09 -7.2789465e-09 -8.9222613e-09 -1.6324752e-08 2.3912918e-07 -3.3800088e-08 -5.1207043e-08 -8.7485846e-08
3.7727778e+00 2.4635798e-09 -7.1261962e-09 -8.2634896e-09 -1.3825980e-08 2.3966541e-07 -3.5360559e-08 -5.2888231e-08 -9.0228744e-08
3.7763889e+00 2.4862481e-09 -7.2781598e-09 -7.2551755e-09 -1.1493083e-08 2.4049987e-07 -3.7786546e-08 -5.5126203e-08 -9.3768116e-08
3.7819444e+00 2.5204895e-09 -7.2777604e-09 -6.1726536e-09 -9.7431475e-09 2.4104851e-07 -3.9344367e-08 -5.6365431e-08 -9.5933072e-08
3.7855556e+00 2.5438303e-09 -7.1021225e-09 -5.2663767e-09 -1.0241062e-08 2.4164499e-07 -4.0904767e-08 -5.7657514e-08 -9.7972709e-08
3.7894444e+00 2.5689329e-09 -6.2727330e-09 -5.8086099e-09 -7.2415339e-09 2.4220383e-07 -4.2274833e-08 -5.8834598e-08 -9.9848365e-08
3.7930556e+00 2.5895608e-09 -6.3740267e-09 -5.0567896e-09 -1.0072207e-08 2.4276660e-07 -4.3534011e-08 -5.9837199e-08 -1.0157934e-07
3.7966667e+00 2.6052494e-09 -5.2491580e-09 -4.1979817e-09 -5.9060294e-09 2.4337679e-07 -4.4594428e-08 -6.0854780e-08 -1.0314190e-07
3.8005556e+00 2.6248929e-09 -3.8401350e-09 -4.5241469e-09 -7.4873131e-09 2.4394757e-07 -4.5577834e-08 -6.1556357e-08 -1.0461061e-07
3.8041667e+00 2.6439353e-09 -5.2374543e-09 -1.9519530e-09 -6.0700536e-09 2.4452254e-07 -4.6645096e-08 -6.2018835e-08 -1.0580826e-07
3.8077778e+00 2.6634677e-09 -4.6141959e-09 -2.3170719e-09 -4.9851821e-09 2.4514649e-07 -4.7422273e-08 -6.2575248e-08 -1.0663113e-07
3.8116667e+00 2.6846200e-09 -2.0473204e-09 -2.4521762e-09 -2.0679882e-09 2.4573036e-07 -4.8026048e-08 -6.2990068e-08 -1.0739495e-07
3.8152778e+00 2.7049491e-09 -3.5259852e-09 -1.3769326e-09 -4.9826157e-09 2.4631876e-07 -4.8807836e-08 -6.3287590e-08 -1.0845637e-07
3.8188889e+00 2.7265040e-09 -3.6905166e-09 -1.3694223e-09 -4.8151319e-09 2.4691116e-07 -4.9531077e-08 -6.3723772e-08 -1.0954463e-07
3.8225000e+00 2.7417652e-09 -2.9855556e-09 -2.6568737e-09 -5.2303663e-09 2.4755231e-07 -5.0029921e-08 -6.4383201e-08 -1.1035666e-07
3.8263889e+00 2.7538028e-09 -1.2902558e-09 -2.9953791e-09 -1.7298805e-09 2.4814959e-07 -5.0488157e-08 -6.4815471e-08 -1.1090288e-07
3.8300000e+00 2.7595420e-09 -2.9396103e-09 -9.9480518e-10 -3.3121574e-09 2.4874880e-07 -5.1022137e-08 -6.4990996e-08 -1.1164714e-07
3.8336111e+00 2.7716296e-09 -1.9894399e-09 -6.2542887e-10 -3.5579660e-09 2.4967501e-07 -5.1625504e-08 -6.5382745e-08 -1.1233279e-07
3.8391667e+00 2.7856398e-09 -1.6307632e-09 -1.7250657e-09 -5.5588726e-10 2.5027952e-07 -5.1989308e-08 -6.5639341e-08 -1.1267010e-07
3.8427778e+00 2.7944060e-09 -1.7274272e-09 -6.4350704e-10 -2.5577881e-09 2.5093384e-07 -5.2406635e-08 -6.5535952e-08 -1.1317916e-07
3.8466667e+00 2.8141141e-09 -1.8496599e-09 1.5296917e-09 -1.8056015e-09 2.5154335e-07 -5.2748918e-08 -6.5388488e-08 -1.1366971e-07
3.8502778e+00 2.8121465e-09 -1.3098758e-09 -1.6848142e-10 -2.7225494e-09 2.5215152e-07 -5.3043116e-08 -6.5423984e-08 -1.1402446e-07
3.8538889e+00 2.8017265e-09 -1.4057921e-09 -1.5917288e-10 -5.5205894e-10 2.5275635e-07 -5.3327084e-08 -6.5468762e-08 -1.1412595e-07
3.8575000e+00 2.7812782e-09 -1.2154538e-09 -2.5416549e-10 -3.8477775e-10 2.5340276e-07 -5.3533408e-08 -6.5522872e-08 -1.1475031e-07
3.8613889e+00 2.7594204e-09 -5.5304113e-10 -2.0963352e-10 -4.9668868e-09 2.5399844e-07 -5.3754363e-08 -6.5545258e-08 -1.1536634e-07
3.8650000e+00 2.7391322e-09 -1.4865450e-09 2.9913590e-12 -7.1952044e-10 2.5458971e-07 -5.4101574e-08 -6.5389454e-08 -1.1548564e-07
3.8686111e+00 2.7187365e-09 -1.7184716e-09 1.4352017e-09 -3.8170818e-10 2.5522205e-07 -5.4395989e-08 -6.5032030e-08 -1.1585697e-07
3.8725000e+00 2.7012960e-09 -8.0509129e-10 1.6284299e-09 -2.8010834e-09 2.5580609e-07 -5.4587164e-08 -6.4975625e-08 -1.1630093e-07
3.8761111e+00 2.6898379e-09 -9.5959725e-10 -1.1077673e-09 -1.2969975e-09 2.5638861e-07 -5.4941029e-08 -6.5171766e-08 -1.1668099e-07
3.8797222e+00 2.6872696e-09 -2.3068482e-09 -7.0276840e-10 -2.2112896e-09 2.5697030e-07 -5.5360539e-08 -6.5319699e-08 -1.1718728e-07
3.8833333e+00 2.6821820e-09 -1.5655530e-09 -6.6275841e-10 -2.4621693e-09 2.5759557e-07 -5.5473065e-08 -6.5555707e-08 -1.1759630e-07
3.8872222e+00 2.6773127e-09 6.0104520e-10 -1.3601674e-09 -1.0437125e-09 2.5817563e-07 -5.5549273e-08 -6.5858012e-08 -1.1796700e-07
3.8908333e+00 2.6770541e-09 -1.3045034e-09 -1.4303400e-09 -2.3781156e-09 2.5906635e-07 -5.5789849e-08 -6.5956086e-08 -1.1857872e-07
3.8963889e+00 2.6672650e-09 -1.3895213e-10 8.4189239e-10 -1.2922039e-09 2.5964418e-07 -5.5661292e-08 -6.5817995e-08 -1.1877713e-07
3.9000000e+00 2.6665271e-09 1.3256300e-09 4.3279766e-10 -5.3929445e-10 2.6022210e-07 -5.5575746e-08 -6.5776905e-08 -1.1892101e-07
3.9036111e+00 2.6681457e-09 -5.3597580e-10 -5.3505437e-11 -7.8879294e-10 2.6084482e-07 -5.5438831e-08 -6.5726260e-08 -1.1924142e-07
3.9075000e+00 2.6694616e-09 1.7095328e-09 4.8760379e-10 -1.9575983e-09 2.6142305e-07 -5.5118250e-08 -6.5490638e-08 -1.1942100e-07
3.9111111e+00 2.6680880e-09 1.2496749e-09 1.6873715e-09 2.9996002e-10 2.6200081e-07 -5.5025854e-08 -6.5297238e-08 -1.1951910e-07
3.9147222e+00 2.6650624e-09 -3.9679068e-10 9.7851787e-11 -1.2055149e-09 2.6257760e-07 -5.5179789e-08 -6.5236068e-08 -1.1943695e-07
3.9183333e+00 2.6591075e-09 -1.0241473e-09 4.6679962e-10 1.9638058e-09 2.6319753e-07 -5.5164274e-08 -6.5024362e-08 -1.1944529e-07
3.9222222e+00 2.6546390e-09 1.1571353e-09 1.3478198e-09 -2.0352598e-09 2.6377236e-07 -5.4839355e-08 -6.4826624e-08 -1.1980491e-07
3.9258333e+00 2.6514826e-09 1.8421191e-09 4.7746050e-10 -1.2843607e-09 2.6434658e-07 -5.4577188e-08 -6.4579705e-08 -1.2006438e-07
3.9294444e+00 2.6489767e-09 5.7788138e-10 1.8017860e-09 -1.1107227e-09 2.6496497e-07 -5.4481878e-08 -6.4207249e-08 -1.2042154e-07
3.9333333e+00 2.6515291e-09 2.3906699e-10 1.3906918e-09 -1.9506063e-09 2.6553982e-07 -5.4307812e-08 -6.3957390e-08 -1.2071752e-07
3.9369444e+00 2.6547292e-09 1.3676957e-09 9.1570318e-10 -7.8153882e-10 2.6611474e-07 -5.3938200e-08 -6.3690734e-08 -1.2093182e-07
3.9405556e+00 2.6522427e-09 2.0441032e-09 1.5457401e-09 -1.1966683e-09 2.6673848e-07 -5.3719878e-08 -6.3266669e-08 -1.2075317e-07
3.9444444e+00 2.6940692e-09 -1.7277011e-10 2.0890997e-09 2.7280013e-09 2.6732714e-07 -5.3526425e-08 -6.2936220e-08 -1.2037977e-07
3.9480556e+00 2.7397511e-09 1.9584912e-09 9.6119901e-10 7.1879030e-10 2.6823891e-07 -5.3201364e-08 -6.1819450e-08 -1.1997225e-07
3.9536111e+00 2.7308944e-09 -8.1230844e-12 5.7394252e-09 1.7263289e-09 2.6882813e-07 -5.3210259e-08 -6.0160532e-08 -1.1942667e-07
3.9572222e+00 2.7080202e-09 -7.3985716e-11 9.5736582e-09 3.3097941e-09 2.6941334e-07 -5.2962179e-08 -5.8578586e-08 -1.1860096e-07
3.9608333e+00 2.6939684e-09 2.3639547e-09 5.0289219e-09 4.3121195e-09 2.6999597e-07 -5.2618072e-08 -5.7723940e-08 -1.1803668e-07
3.9644444e+00 2.6841132e-09 8.1241909e-10 2.8601206e-09 8.9659874e-10 2.7062073e-07 -5.2443933e-08 -5.7251576e-08 -1.1791577e-07
3.9683333e+00 2.6709576e-09 6.8019945e-10 1.1887135e-09 1.3981043e-10 2.7119770e-07 -5.2429190e-08 -5.6877903e-08 -1.1775835e-07
3.9719444e+00 2.6548980e-09 -5.4411203e-10 2.2605736e-09 1.3132974e-09 2.7177128e-07 -5.2308172e-08 -5.6582467e-08 -1.1782643e-07
3.9755556e+00 2.6396753e-09 1.6612031e-09 4.6653024e-10 -1.9417651e-09 2.7238781e-07 -5.2225182e-08 -5.6467066e-08 -1.1802654e-07
3.9794444e+00 2.6449202e-09 -9.4986069e-10 5.2261503e-10 2.2656946e-10 2.7296024e-07 -5.2293386e-08 -5.6450898e-08 -1.1785953e-07
3.9830556e+00 2.6390107e-09 3.2028422e-10 -3.7336683e-10 1.3150702e-09 2.7353096e-07 -5.2371942e-08 -5.6470346e-08 -1.1746652e-07
3.9866667e+00 2.6291816e-09 -1.0454179e-09 1.9384791e-10 2.3126658e-09 2.7414464e-07 -5.2422947e-08 -5.6328790e-08 -1.1722825e-07
3.9905556e+00 2.6309426e-09 6.0822727e-10 1.0194869e-09 -2.7036974e-10 2.7471458e-07 -5.2478524e-08 -5.6062047e-08 -1.1724165e-07
3.9941667e+00 2.6300815e-09 -1.1212388e-09 1.4427526e-09 1.4673488e-10 2.7528425e-07 -5.2560004e-08 -5.5839314e-08 -1.1726385e-07
3.9977778e+00 2.6283372e-09 3.6911213e-10 6.1325097e-10 -3.5173389e-10 2.7585384e-07 -5.2530734e-08 -5.5641099e-08 -1.1757488e-07
4.0013889e+00 2.6294152e-09 -9.8924441e-11 1.2164271e-09 -2.5192317e-09 2.7646678e-07 -5.2534964e-08 -5.5319299e-08 -1.1813328e-07
4.0052778e+00 2.6243637e-09 6.2662990e-11 1.5418567e-09 -2.2670491e-09 2.7734082e-07 -5.2255547e-08 -5.4526365e-08 -1.1833247e-07
4.0108333e+00 2.6199234e-09 1.6138420e-09 3.2157446e-09 1.0718976e-09 2.7790890e-07 -5.2031733e-08 -5.4085517e-08 -1.1814576e-07
4.0144444e+00 2.6238791e-09 4.5212770e-10 8.5362602e-10 6.5160140e-10 2.7847756e-07 -5.2115730e-08 -5.3926738e-08 -1.1806735e-07
4.0180556e+00 2.6253011e-09 -1.2274856e-09 6.1202545e-10 7.2144637e-11 2.7904689e-07 -5.2114771e-08 -5.3727332e-08 -1.1788925e-07
4.0216667e+00 2.6300270e-09 1.2363438e-09 1.2286415e-09 1.5718694e-09 2.7966147e-07 -5.1998890e-08 -5.3325102e-08 -1.1758098e-07
4.0255556e+00 2.6377792e-09 -2.4307725e-10 2.2190426e-09 1.0704325e-09 2.8023387e-07 -5.2193587e-08 -5.2991146e-08 -1.1761125e-07
4.0291667e+00 2.6459504e-09 -1.5541265e-09 8.6363264e-10 -1.3498651e-09 2.8080797e-07 -5.2348370e-08 -5.2831183e-08 -1.1769557e-07
4.0327778e+00 2.6534346e-09 1.2535465e-10 6.1294952e-10 5.7157273e-10 2.8138368e-07 -5.2460655e-08 -5.2465607e-08 -1.1738219e-07
4.0363889e+00 2.6608124e-09 -1.1618251e-09 2.7615937e-09 2.3211261e-09 2.8200645e-07 -5.2608034e-08 -5.2099187e-08 -1.1687865e-07
4.0402778e+00 2.6771982e-09 -1.0142640e-10 3.7915052e-10 1.9949451e-09 2.8258833e-07 -5.2625848e-08 -5.1909480e-08 -1.1664519e-07
4.0438889e+00 2.6940010e-09 -6.3005188e-11 1.3719921e-09 1.6002376e-10 2.8317401e-07 -5.2679623e-08 -5.1619821e-08 -1.1644840e-07
4.0475000e+00 2.7122703e-09 -4.3338513e-10 1.3017801e-09 1.6565615e-09 2.8381004e-07 -5.2805895e-08 -5.1304704e-08 -1.1635300e-07
4.0513889e+00 2.7394388e-09 -6.4894218e-10 1.3992275e-09 -8.3887054e-10 2.8440604e-07 -5.2903618e-08 -5.1058153e-08 -1.1614659e-07
4.0550000e+00 2.7620623e-09 -2.5311757e-10 8.7662811e-10 2.7441769e-09 2.8500674e-07 -5.2862521e-08 -5.0918253e-08 -1.1584953e-07
4.0586111e+00 2.7828936e-09 6.3246981e-10 4.1475353e-10 -2.0303925e-12 2.8561208e-07 -5.2741568e-08 -5.0538497e-08 -1.1576839e-07
4.0622222e+00 2.8048510e-09 4.8402226e-10 3.0906869e-09 7.5096430e-10 2.8659953e-07 -5.2683823e-08 -4.9787023e-08 -1.1569538e-07
4.0680556e+00 2.8377119e-09 -1.5405278e-10 1.2034500e-09 -3.3375614e-10 2.8721652e-07 -5.2614532e-08 -4.9477266e-08 -1.1546938e-07
4.0716667e+00 2.8576116e-09 7.9366802e-10 1.6558470e-09 2.4198670e-09 2.8783784e-07 -5.2514489e-08 -4.9187178e-08 -1.1501731e-07
4.0752778e+00 2.8776162e-09 1.2979850e-10 1.0218870e-09 1.7531549e-09 2.8846331e-07 -5.2571536e-08 -4.8789722e-08 -1.1479071e-07
4.0788889e+00 2.8959474e-09 -6.5638319e-10 2.6469331e-09 3.3852489e-10 2.8909265e-07 -5.2647063e-08 -4.8427798e-08 -1.1467233e-07
4.0825000e+00 2.9133375e-09 -4.0786506e-11 6.9390882e-10 7.5418341e-10 2.8977451e-07 -5.2538217e-08 -4.8204406e-08 -1.1471021e-07
4.0863889e+00 2.9312153e-09 9.7374773e-10 1.2208756e-09 -1.0788575e-09 2.9041169e-07 -5.2504185e-08 -4.7957535e-08 -1.1479931e-07
4.0900000e+00 2.9504600e-09 -6.5960154e-10 1.0579376e-09 2.5639252e-10 2.9105314e-07 -5.2423724e-08 -4.7739612e-08 -1.1468898e-07
4.0936111e+00 2.9705919e-09 1.4023132e-09 9.5365619e-10 7.6208470e-10 2.9169904e-07 -5.2065199e-08 -4.7284341e-08 -1.1438915e-07
4.0972222e+00 2.9915810e-09 1.9071525e-09 3.2488515e-09 2.0055219e-09 2.9239789e-07 -5.1717064e-08 -4.6851091e-08 -1.1383304e-07
4.1011111e+00 2.9985668e-09 1.0768627e-09 4.6471740e-10 2.7611314e-09 2.9304777e-07 -5.1541609e-08 -4.6666167e-08 -1.1374924e-07
4.1047222e+00 3.0002930e-09 5.4272014e-10 1.2422763e-09 -1.9875637e-09 2.9369757e-07 -5.1382205e-08 -4.6426638e-08 -1.1398131e-07
4.1083333e+00 2.9978213e-09 9.2869866e-10 9.6875995e-10 -1.5459127e-10 2.9439806e-07 -5.1071278e-08 -4.6186474e-08 -1.1399795e-07
4.1122222e+00 3.0064122e-09 1.7363945e-09 1.0897884e-09 1.1894537e-11 2.9504906e-07 -5.1036404e-08 -4.5868985e-08 -1.1405833e-07
4.1158333e+00 3.0027892e-09 -1.4144808e-09 1.8408740e-09 -5.6918772e-10 2.9569802e-07 -5.1134644e-08 -4.5481251e-08 -1.1389262e-07
4.1194444e+00 2.9876820e-09 5.0765208e-10 1.7382103e-09 2.0988109e-09 2.9639502e-07 -5.1028513e-08 -4.4939524e-08 -1.1349063e-07
4.1233333e+00 2.9865885e-09 4.0203518e-10 2.9051661e-09 1.3467806e-09 2.9739057e-07 -5.0977288e-08 -4.4314097e-08 -1.1295819e-07
4.1288889e+00 2.9866671e-09 -9.4680156e-11 8.4739121e-10 1.8478500e-09 2.9803645e-07 -5.0983505e-08 -4.3996024e-08 -1.1283759e-07
4.1325000e+00 2.9753558e-09 3.7292102e-11 2.0886694e-09 -7.3456397e-10 2.9867867e-07 -5.0830223e-08 -4.3686678e-08 -1.1288829e-07
4.1361111e+00 2.9527809e-09 1.3776189e-09 7.6683305e-10 2.6658628e-10 2.9931680e-07 -5.0678476e-08 -4.3395621e-08 -1.1305616e-07
4.1397222e+00 2.9377101e-09 2.3121390e-11 1.9198462e-09 -1.8162345e-09 2.9995184e-07 -5.0706925e-08 -4.3032710e-08 -1.1339579e-07
4.1433333e+00 2.9241305e-09 -2.8573321e-10 1.4301075e-09 -1.3187616e-09 3.0063263e-07 -5.0730720e-08 -4.2711186e-08 -1.1359649e-07
4.1472222e+00 2.9112947e-09 8.1781351e-11 1.3258072e-09 -4.0153798e-10 3.0126194e-07 -5.0811456e-08 -4.2355383e-08 -1.1358391e-07
4.1508333e+00 2.8976629e-09 -8.2703608e-10 1.9585357e-09 5.1770297e-10 3.0188833e-07 -5.0830581e-08 -4.1858697e-08 -1.1364332e-07
4.1544444e+00 2.8844491e-09 6.5049055e-10 2.6262552e-09 -1.0661447e-09 3.0255979e-07 -5.0668189e-08 -4.1323900e-08 -1.1399859e-07
4.1583333e+00 2.8708827e-09 7.4144847e-10 1.9577154e-09 -1.9790034e-09 3.0318159e-07 -5.0570307e-08 -4.1014463e-08 -1.1463526e-07
4.1619444e+00 2.8687703e-09 1.6207000e-10 8.9862830e-10 -3.8979373e-09 3.0380297e-07 -5.0544093e-08 -4.0864559e-08 -1.1506454e-07
4.1655556e+00 2.8670451e-09 7.9906414e-11 4.8509802e-10 -6.4669044e-11 3.0442398e-07 -5.0628773e-08 -4.0627439e-08 -1.1515039e-07
4.1691667e+00 2.8654157e-09 -8.6156532e-10 1.7037084e-09 -7.2778792e-10 3.0509263e-07 -5.0773050e-08 -4.0164668e-08 -1.1519347e-07
4.1730556e+00 2.8658485e-09 -3.7509469e-10 2.2628940e-09 3.5847095e-10 3.0571340e-07 -5.0676916e-08 -3.9710438e-08 -1.1507015e-07
4.1766667e+00 2.8643586e-09 1.2624813e-09 1.9300049e-09 7.7989085e-10 3.0633355e-07 -5.0571755e-08 -3.9474000e-08 -1.1491984e-07
4.1802778e+00 2.8600964e-09 -2.9175948e-10 2.5249910e-10 6.0757076e-10 3.0728772e-07 -5.0675946e-08 -3.9363025e-08 -1.1509289e-07
4.1858333e+00 2.8649243e-09 -3.3338513e-10 4.1335060e-10 -1.6458736e-09 3.0790890e-07 -5.0635402e-08 -3.6893753e-08 -1.1394907e-07
4.1894444e+00 2.8690243e-09 7.0763543e-10 2.2379926e-08 1.2204251e-08 3.0853090e-07 -5.0468662e-08 -3.1205602e-08 -1.1151224e-07
4.1930556e+00 2.8724909e-09 8.3149857e-10 3.0126084e-08 1.0289610e-08 3.0920142e-07 -5.0502571e-08 -2.6597131e-08 -1.1027924e-07
4.1969444e+00 2.8748937e-09 -1.1221425e-09 9.3750870e-09 2.7890899e-10 3.0982495e-07 -5.0703500e-08 -2.5109975e-08 -1.1004729e-07
4.2005556e+00 2.8807462e-09 -7.3258726e-10 4.3525010e-09 1.8621327e-09 3.1044938e-07 -5.0827441e-08 -2.4313489e-08 -1.0981534e-07
4.2041667e+00 2.8832323e-09 -4.1148729e-10 2.9996798e-09 2.7897116e-10 3.1112159e-07 -5.0882184e-08 -2.3654961e-08 -1.0992523e-07
4.2080556e+00 2.8785182e-09 -5.7740963e-11 2.6448508e-09 -1.2208855e-09 3.1174525e-07 -5.0847293e-08 -2.3129010e-08 -1.1001767e-07
4.2116667e+00 2.8783740e-09 3.7981586e-10 2.2100794e-09 3.6757512e-10 3.1236866e-07 -5.0740106e-08 -2.2779244e-08 -1.1019155e-07
4.2152778e+00 2.8762113e-09 6.0960650e-10 1.0185282e-09 -1.9725509e-09 3.1299112e-07 -5.0677595e-08 -2.2553792e-08 -1.1039232e-07
4.2188889e+00 2.8694963e-09 -3.2581049e-11 1.0625736e-09 1.1924949e-10 3.1361227e-07 -5.0589815e-08 -2.2230221e-08 -1.1059259e-07
4.2225000e+00 2.8642294e-09 8.4284985e-10 1.9242341e-09 -1.9679112e-09 3.1428041e-07 -5.0293556e-08 -2.2068405e-08 -1.1106128e-07
4.2263889e+00 2.8626880e-09 1.6965167e-09 -5.3724064e-10 -2.0494364e-09 3.1490127e-07 -5.0039518e-08 -2.2089055e-08 -1.1133402e-07
4.2300000e+00 2.8683634e-09 6.4844672e-10 3.4662043e-10 -4.6815917e-10 3.1552347e-07 -4.9988437e-08 -2.1982015e-08 -1.1144420e-07
4.2336111e+00 2.8749604e-09 -1.7693211e-10 6.4144737e-10 -5.4884533e-10 3.1619497e-07 -4.9925069e-08 -2.1643881e-08 -1.1150428e-07
4.2375000e+00 2.8807789e-09 7.2009320e-10 2.2568376e-09 3.3823591e-11 3.1710815e-07 -4.9686222e-08 -2.1298617e-08 -1.1174354e-07
4.2427778e+00 2.8867004e-09 7.8840968e-10 -7.6218260e-11 -1.5449402e-09 3.1778301e-07 -4.9653708e-08 -2.1231189e-08 -1.1192927e-07
4.2466667e+00 2.8977976e-09 -5.0971592e-10 6.5417159e-10 -4.7031204e-11 3.1841195e-07 -4.9612048e-08 -2.1133878e-08 -1.1189432e-07
4.2502778e+00 2.9077587e-09 8.9426756e-10 2.4408602e-10 3.6967049e-10 3.1904291e-07 -4.9591053e-08 -2.0937256e-08 -1.1187779e-07
4.2538889e+00 2.9164679e-09 -7.0046800e-10 1.5708798e-09 -2.1708610e-10 3.1967542e-07 -4.9653121e-08 -2.1007192e-08 -1.1187905e-07
4.2575000e+00 2.9221485e-09 1.2754080e-10 -2.2164452e-09 2.0545312e-10 3.2035780e-07 -4.9755999e-08 -2.1225841e-08 -1.1216147e-07
4.2613889e+00 2.9267745e-09 -1.0093526e-09 3.4231304e-10 -2.6261747e-09 3.2099228e-07 -4.9904762e-08 -2.1002503e-08 -1.1234257e-07
4.2650000e+00 2.9300349e-09 -3.6384572e-10 1.7192705e-09 9.5443134e-10 3.2162731e-07 -4.9865474e-08 -2.0699077e-08 -1.1247830e-07
4.2686111e+00 2.9317577e-09 7.2650036e-10 1.0815876e-09 -2.2072552e-09 3.2231106e-07 -4.9708091e-08 -2.0397679e-08 -1.1255585e-07
4.2725000e+00 2.9289274e-09 6.2249819e-10 1.5018227e-09 1.5425113e-09 3.2294521e-07 -4.9653994e-08 -2.0068106e-08 -1.1248328e-07
4.2761111e+00 2.9247981e-09 -1.2314388e-10 1.5403855e-09 -8.7258650e-10 3.2357844e-07 -4.9911057e-08 -1.9867791e-08 -1.1265499e-07
4.2797222e+00 2.9203446e-09 -2.2497389e-09 3.0867627e-10 -7.1248048e-10 3.2421170e-07 -5.0275332e-08 -1.9851723e-08 -1.1271828e-07
4.2833333e+00 2.9251314e-09 -1.1128015e-09 -1.6035788e-10 1.2826554e-10 3.2489536e-07 -5.0477454e-08 -1.9853927e-08 -1.1290242e-07
4.2872222e+00 2.9348155e-09 -6.1967102e-10 1.4147318e-10 -1.7065830e-09 3.2553251e-07 -5.0546629e-08 -1.9908491e-08 -1.1322725e-07
4.2908333e+00 2.9466078e-09 -1.8866128e-11 -6.4513979e-10 -1.2918229e-09 3.2617102e-07 -5.0494459e-08 -1.9761940e-08 -1.1353365e-07
4.2944444e+00 2.9473003e-09 5.0042658e-10 1.9979168e-09 -1.5365640e-09 3.2715329e-07 -5.0476377e-08 -1.9478616e-08 -1.1385244e-07
4.3000000e+00 2.9463631e-09 -3.9193024e-10 -2.9797711e-10 -3.7615914e-10 3.2779193e-07 -5.0370690e-08 -1.9497618e-08 -1.1367985e-07
4.3036111e+00 2.9487648e-09 1.3675008e-09 1.2257818e-10 1.9693155e-09 3.2848041e-07 -5.0186236e-08 -1.9356707e-08 -1.1325066e-07
4.3075000e+00 2.9524243e-09 2.1353659e-10 1.0852302e-09 1.7094724e-09 3.2912110e-07 -5.0022329e-08 -1.9262660e-08 -1.1302405e-07
4.3111111e+00 2.9617057e-09 1.2994514e-09 -2.1710190e-10 3.8224698e-10 3.2976396e-07 -4.9813663e-08 -1.9197929e-08 -1.1310378e-07
4.3147222e+00 2.9723976e-09 6.2669450e-10 8.1461787e-10 -1.1181662e-09 3.3040887e-07 -4.9746249e-08 -1.9143878e-08 -1.1317416e-07
4.3183333e+00 2.9805921e-09 -4.4096633e-12 -3.1568559e-10 4.6846279e-10 3.3110548e-07 -4.9667208e-08 -1.9076547e-08 -1.1316225e-07
4.3222222e+00 2.9903649e-09 6.8190177e-10 8.9280709e-10 -3.6632836e-10 3.3175440e-07 -4.9457534e-08 -1.9048889e-08 -1.1320535e-07
4.3258333e+00 2.9996595e-09 1.2535477e-09 -6.3750075e-10 -3.1544613e-11 3.3240526e-07 -4.9208525e-08 -1.8996176e-08 -1.1325704e-07
4.3294444e+00 3.0082594e-09 1.0449964e-09 1.1240779e-09 -4.4554478e-10 3.3310862e-07 -4.9084052e-08 -1.8834960e-08 -1.1329310e-07
4.3333333e+00 3.0205408e-09 2.1917992e-11 2.5777453e-10 1.3642628e-10 3.3376436e-07 -4.9151456e-08 -1.8820594e-08 -1.1319128e-07
4.3369444e+00 3.0324496e-09 -6.4411345e-10 -1.2516212e-10 8.0345188e-10 3.3442236e-07 -4.9289240e-08 -1.8767219e-08 -1.1314381e-07
4.3405556e+00 3.0413825e-09 -6.2773737e-10 6.1785548e-10 -3.6531400e-10 3.3508215e-07 -4.9452572e-08 -1.8812134e-08 -1.1343015e-07
4.3441667e+00 3.0489883e-09 -8.7993832e-10 -1.0324621e-09 -2.2777486e-09 3.3579459e-07 -4.9544750e-08 -1.9011203e-08 -1.1381617e-07
4.3480556e+00 3.0576320e-09 8.9834081e-11 -6.7383696e-10 -1.0310449e-09 3.3645845e-07 -4.9569472e-08 -1.8983002e-08 -1.1403006e-07
4.3516667e+00 3.0703225e-09 -3.1803514e-10 9.3415193e-10 -9.4328993e-10 3.3748057e-07 -4.9484928e-08 -1.8667751e-08 -1.1413584e-07
4.3572222e+00 3.0624189e-09 8.2530046e-10 9.5735166e-10 3.0858403e-10 3.3814299e-07 -4.9266783e-08 -1.8525944e-08 -1.1410515e-07
4.3608333e+00 3.0521591e-09 1.1883491e-09 3.5163821e-10 -2.5227653e-11 3.3880327e-07 -4.9279876e-08 -1.8390361e-08 -1.1429098e-07
4.3644444e+00 3.0428044e-09 -1.3092138e-09 8.9989700e-10 -1.6901393e-09 3.3946227e-07 -4.9440708e-08 -1.8184591e-08 -1.1432361e-07
4.3680556e+00 3.0402449e-09 -1.7538338e-10 9.9951419e-10 1.3888999e-09 3.4017167e-07 -4.9363060e-08 -1.7966446e-08 -1.1406663e-07
4.3719444e+00 3.0402913e-09 8.4093608e-10 8.7030548e-10 8.1376296e-10 3.4083082e-07 -4.9310740e-08 -1.7825092e-08 -1.1409768e-07
4.3755556e+00 3.0441681e-09 -3.5798396e-10 4.3450149e-10 -1.1003648e-09 3.4149246e-07 -4.9212461e-08 -1.7713646e-08 -1.1396616e-07
4.3791667e+00 3.0633229e-09 1.2651765e-09 5.9422865e-10 2.3144530e-09 3.4215773e-07 -4.8898802e-08 -1.7569596e-08 -1.1396136e-07
4.3827778e+00 3.0776443e-09 1.6301333e-09 7.3545999e-10 -2.2701660e-09 3.4287718e-07 -4.8610877e-08 -1.7344525e-08 -1.1405352e-07
4.3866667e+00 3.0890064e-09 8.3780299e-10 1.1937223e-09 1.4801962e-09 3.4354728e-07 -4.8646407e-08 -1.7074539e-08 -1.1403056e-07
4.3902778e+00 3.0966080e-09 -1.1657719e-09 1.2984586e-09 -1.2682519e-09 3.4422029e-07 -4.8636347e-08 -1.6590855e-08 -1.1426926e-07
4.3938889e+00 3.1157419e-09 1.2586301e-09 3.1663112e-09 -9.3516610e-10 3.4495069e-07 -4.8493785e-08 -1.6437280e-08 -1.1461390e-07
4.3977778e+00 3.1448317e-09 -3.6667421e-11 -1.8499472e-09 -2.0188201e-09 3.4563486e-07 -4.8442022e-08 -1.6561057e-08 -1.1502372e-07
4.4013889e+00 3.1705549e-09 5.1447650e-10 7.0739065e-10 -1.7641499e-09 3.4632461e-07 -4.8543613e-08 -1.6441772e-08 -1.1502681e-07
4.4050000e+00 3.1964223e-09 -1.4522426e-09 3.9369492e-10 1.7356541e-09 3.4707368e-07 -4.8638479e-08 -1.6275659e-08 -1.1462181e-07
4.4088889e+00 3.2241390e-09 6.3910292e-10 1.0301300e-09 1.7357198e-09 3.4810019e-07 -4.8527029e-08 -1.6063768e-08 -1.1453385e-07
4.4141667e+00 3.2591246e-09 6.4792308e-11 3.0813323e-10 -1.1801989e-09 3.4886339e-07 -4.8485129e-08 -1.5944878e-08 -1.1483831e-07
4.4180556e+00 3.2825837e-09 2.9435114e-10 7.1092410e-10 -1.4294066e-09 3.4957708e-07 -4.8485033e-08 -1.5751719e-08 -1.1503977e-07
4.4216667e+00 3.3053039e-09 -2.9345888e-10 1.0720790e-09 -4.3025859e-10 3.5029574e-07 -4.8575226e-08 -1.5571608e-08 -1.1509628e-07
4.4252778e+00 3.3285078e-09 -5.3909701e-10 5.9048736e-10 -9.1374769e-11 3.5101909e-07 -4.8516663e-08 -1.5417158e-08 -1.1512511e-07
4.4288889e+00 3.3485466e-09 1.0796833e-09 8.3520156e-10 -1.7477407e-10 3.5180194e-07 -4.8561935e-08 -1.5313104e-08 -1.1527237e-07
4.4327778e+00 3.3615889e-09 -1.4677346e-09 5.6692928e-11 -1.0874083e-09 3.5253093e-07 -4.8773684e-08 -1.5180820e-08 -1.1548122e-07
4.4363889e+00 3.3675307e-09 -4.8686822e-10 1.1643883e-09 -8.4041573e-10 3.5326199e-07 -4.8746419e-08 -1.5061803e-08 -1.1560885e-07
4.4400000e+00 3.3807595e-09 7.3854447e-10 -6.5768143e-11 -3.3777011e-10 3.5405254e-07 -4.8270699e-08 -1.4918983e-08 -1.1601841e-07
4.4438889e+00 3.3953390e-09 3.3390592e-09 1.2899352e-09 -3.1726740e-09 3.5478974e-07 -4.7822284e-08 -1.4597032e-08 -1.1619059e-07
4.4475000e+00 3.4096502e-09 8.0015004e-10 1.6819212e-09 1.5832758e-09 3.5553109e-07 -4.7743547e-08 -1.4300218e-08 -1.1609137e-07
4.4511111e+00 3.4335787e-09 -7.3338840e-11 1.0579022e-09 -6.6739380e-10 3.5627730e-07 -4.7563553e-08 -1.4046143e-08 -1.1599270e-07
4.4547222e+00 3.4544803e-09 1.7348162e-09 1.2874040e-09 1.5781739e-09 3.5708566e-07 -4.7375298e-08 -1.3743133e-08 -1.1588607e-07
4.4586111e+00 3.4743158e-09 -1.2119798e-10 1.3098243e-09 -6.6417965e-10 3.5784128e-07 -4.7346674e-08 -1.3570952e-08 -1.1624669e-07
4.4622222e+00 3.5006515e-09 3.8541730e-10 2.7953535e-10 -2.6645863e-09 3.5860250e-07 -4.7382020e-08 -1.3531981e-08 -1.1640923e-07
4.4658333e+00 3.5259792e-09 -7.1169229e-10 8.0201935e-11 1.1641534e-09 3.5978209e-07 -4.7345466e-08 -1.3338087e-08 -1.1613106e-07
4.4713889e+00 3.5515636e-09 9.3101618e-10 1.0831598e-09 5.0486313e-10 3.6055172e-07 -4.7100524e-08 -1.3214697e-08 -1.1604906e-07
4.4750000e+00 3.5527157e-09 1.3299932e-09 5.5828772e-11 2.5204305e-10 3.6138121e-07 -4.6986471e-08 -1.3025979e-08 -1.1617471e-07
4.4788889e+00 3.5571566e-09 -3.5239877e-10 1.5617563e-09 -1.3289606e-09 3.6215181e-07 -4.7106792e-08 -1.2748658e-08 -1.1622792e-07
4.4825000e+00 3.5561497e-09 -7.5825524e-10 9.9812166e-10 8.3773072e-10 3.6292167e-07 -4.6946190e-08 -1.2459383e-08 -1.1623577e-07
4.4861111e+00 3.5502032e-09 2.2407329e-09 1.6721137e-09 -9.1015538e-10 3.6374721e-07 -4.6656818e-08 -1.2154285e-08 -1.1617592e-07
4.4900000e+00 3.5258267e-09 2.3960163e-10 9.4301538e-10 1.4230955e-09 3.6450921e-07 -4.6672152e-08 -1.1900806e-08 -1.1588509e-07
4.4936111e+00 3.5080545e-09 -3.8115208e-10 1.3967841e-09 1.2615427e-09 3.6526790e-07 -4.6635419e-08 -1.1451133e-08 -1.1559357e-07
4.4972222e+00 3.4952810e-09 7.2023041e-10 2.7540418e-09 1.4293809e-09 3.6602328e-07 -4.6532674e-08 -1.1033176e-08 -1.1553718e-07
4.5008333e+00 3.4774331e-09 2.2818237e-10 1.1040300e-09 -9.0880170e-10 3.6683273e-07 -4.6283684e-08 -1.0843394e-08 -1.1546644e-07
4.5047222e+00 3.4606619e-09 1.9060230e-09 5.2266865e-10 1.5151272e-09 3.6758114e-07 -4.6089828e-08 -1.0665276e-08 -1.1519282e-07
4.5083333e+00 3.4477323e-09 -1.1658855e-10 1.1215035e-09 1.0105644e-09 3.6832800e-07 -4.6011833e-08 -1.0482355e-08 -1.1504620e-07
4.5119444e+00 3.4463583e-09 8.3654521e-10 5.6699628e-10 3.4288175e-10 3.6907429e-07 -4.5699769e-08 -1.0076487e-08 -1.1490772e-07
4.5155556e+00 3.4425284e-09 2.0440458e-09 3.1794715e-09 9.3541564e-10 3.6987662e-07 -4.5557546e-08 -9.5609957e-09 -1.1478725e-07
4.5194444e+00 3.4345720e-09 -8.2499333e-10 1.2390278e-09 9.7110955e-11 3.7062036e-07 -4.5592086e-08 -9.3546450e-09 -1.1454960e-07
4.5230556e+00 3.4307414e-09 5.0616206e-10 6.6574816e-10 2.0965858e-09 3.7136369e-07 -4.5562535e-08 -9.2781605e-09 -1.1431162e-07
4.5266667e+00 3.4307390e-09 -2.3338349e-10 4.0261900e-11 1.0019870e-10 3.7250766e-07 -4.5599598e-08 -8.8101053e-09 -1.1411235e-07
4.5322222e+00 3.4330971e-09 1.1008854e-11 2.7680691e-09 1.0954356e-09 3.7325077e-07 -4.5547681e-08 -8.5825587e-09 -1.1404593e-07
4.5358333e+00 3.4263296e-09 4.6822448e-10 -6.6763915e-10 -4.8238555e-10 3.7405028e-07 -4.5436183e-08 -8.5342813e-09 -1.1386661e-07
4.5397222e+00 3.4266607e-09 4.8747309e-10 1.0814459e-09 2.0194601e-09 3.7479311e-07 -4.5451454e-08 -8.2311305e-09 -1.1370924e-07
4.5433333e+00 3.4302192e-09 -6.2844206e-10 1.7168691e-09 -5.6682024e-10 3.7553706e-07 -4.5522347e-08 -7.8620918e-09 -1.1398495e-07
4.5469444e+00 3.4370182e-09 -2.5956920e-11 1.6896425e-09 -1.9782247e-09 3.7633911e-07 -4.5237093e-08 -7.5220917e-09 -1.1407683e-07
4.5508333e+00 3.4376961e-09 2.4709957e-09 1.2246426e-09 1.1906974e-09 3.7708440e-07 -4.5039481e-08 -7.3117235e-09 -1.1387332e-07
4.5544444e+00 3.4419053e-09 -6.4688423e-10 7.1721785e-10 6.8786587e-10 3.7783119e-07 -4.5039356e-08 -7.1729083e-09 -1.1368805e-07
4.5580556e+00 3.4515592e-09 6.4803554e-10 5.6415318e-10 1.0222621e-09 3.7857901e-07 -4.5014334e-08 -6.9911288e-09 -1.1347594e-07
4.5616667e+00 3.4514009e-09 -4.1706480e-10 1.1138109e-09 9.3568641e-10 3.7938412e-07 -4.4992747e-08 -6.8047331e-09 -1.1348034e-07
4.5655556e+00 3.4495359e-09 6.0210051e-10 4.8386718e-10 -9.7339007e-10 3.8013126e-07 -4.4953325e-08 -6.5339211e-09 -1.1353856e-07
4.5691667e+00 3.4471245e-09 -2.3820478e-10 2.0159366e-09 4.3602325e-10 3.8087785e-07 -4.4850744e-08 -6.2490182e-09 -1.1362389e-07
4.5727778e+00 3.4444864e-09 1.1851009e-09 6.1393622e-10 -1.2237473e-09 3.8162342e-07 -4.4794164e-08 -5.9880424e-09 -1.1343751e-07
4.5763889e+00 3.4376589e-09 -6.6282290e-10 1.7950713e-09 2.9442300e-09 3.8242375e-07 -4.4868643e-08 -5.6316163e-09 -1.1285711e-07
4.5802778e+00 3.4223400e-09 2.4430211e-11 1.2600087e-09 2.0306236e-09 3.8316449e-07 -4.4832486e-08 -5.1627839e-09 -1.1262537e-07
4.5838889e+00 3.4152216e-09 3.0933293e-10 3.0676747e-09 1.0846289e-10 3.8430366e-07 -4.4650155e-08 -4.2419360e-09 -1.1270022e-07
4.5894444e+00 3.4198026e-09 7.8465112e-10 2.4574122e-09 -5.5752827e-10 3.8504538e-07 -4.4340931e-08 -3.9416945e-09 -1.1260355e-07
4.5930556e+00 3.4268485e-09 2.0697220e-09 3.1404754e-10 1.4498460e-09 3.8584529e-07 -4.4010696e-08 -3.8032668e-09 -1.1233406e-07
4.5969444e+00 3.4295662e-09 7.6086831e-10 8.7247594e-10 8.6006293e-10 3.8658946e-07 -4.3862881e-08 -3.7395937e-09 -1.1241822e-07
4.6005556e+00 3.4397002e-09 6.0357553e-10 -2.8472363e-10 -1.6368762e-09 3.8733536e-07 -4.3680537e-08 -3.7587066e-09 -1.1269131e-07
4.6041667e+00 3.4455230e-09 1.0795979e-09 1.0829705e-10 -8.8396265e-10 3.8808153e-07 -4.3517074e-08 -3.6591286e-09 -1.1291863e-07
4.6077778e+00 3.4421780e-09 4.2928960e-10 8.1088386e-10 -1.2144025e-09 3.8888401e-07 -4.3335607e-08 -3.2415237e-09 -1.1290085e-07
4.6116667e+00 3.4361958e-09 1.1261431e-09 2.7685855e-09 1.3668301e-09 3.8962802e-07 -4.3272730e-08 -2.7319670e-09 -1.1292988e-07
4.6152778e+00 3.4316126e-09 -5.4574175e-10 1.9350155e-09 -1.6348574e-09 3.9037131e-07 -4.3297401e-08 -2.4170532e-09 -1.1295905e-07
4.6188889e+00 3.4295278e-09 3.1801347e-10 9.7188050e-10 1.3656126e-09 3.9111366e-07 -4.3230431e-08 -2.3416164e-09 -1.1272603e-07
4.6225000e+00 3.4228832e-09 3.0016680e-10 -2.7554023e-10 7.8536541e-10 3.9191154e-07 -4.3043847e-08 -2.3154274e-09 -1.1265960e-07
4.6263889e+00 3.4161174e-09 1.2991326e-09 5.0001721e-10 -2.1601247e-10 3.9265131e-07 -4.2751621e-08 -2.0720827e-09 -1.1239015e-07
4.6300000e+00 3.4125122e-09 1.3983299e-09 1.7462401e-09 2.7032568e-09 3.9339092e-07 -4.2638240e-08 -1.6929667e-09 -1.1220160e-07
4.6336111e+00 3.4146943e-09 -3.5173020e-10 1.7532919e-09 -9.6273667e-10 3.9418817e-07 -4.2638275e-08 -1.3761185e-09 -1.1231940e-07
4.6375000e+00 3.4188638e-09 3.5143114e-10 9.6255105e-10 -4.7017642e-11 3.9492944e-07 -4.2411013e-08 -1.2750877e-09 -1.1255518e-07
4.6411111e+00 3.4236071e-09 1.7463657e-09 -2.9959430e-11 -2.1294476e-09 3.9607368e-07 -4.2045659e-08 -1.2181807e-09 -1.1275105e-07
4.6466667e+00 3.4418397e-09 4.4575940e-10 3.7140194e-10 9.5424734e-10 3.9681915e-07 -4.1970428e-08 -1.0823003e-09 -1.1262523e-07
4.6502778e+00 3.4394211e-09 2.4868164e-10 8.8287864e-10 2.0714415e-10 3.9756387e-07 -4.1914726e-08 -8.1062991e-10 -1.1240923e-07
4.6538889e+00 3.4349531e-09 2.6549129e-10 1.6248477e-09 1.7867101e-09 3.9836519e-07 -4.1844719e-08 -6.7488599e-10 -1.1216704e-07
4.6577778e+00 3.4334790e-09 3.3457033e-10 -4.6132783e-10 2.8920569e-10 3.9910990e-07 -4.1835339e-08 -5.9103069e-10 -1.1222154e-07
4.6613889e+00 3.4408203e-09 -2.4798446e-10 1.2353767e-09 -7.9227505e-10 3.9985651e-07 -4.1922186e-08 -5.4711479e-10 -1.1229362e-07
4.6650000e+00 3.4509288e-09 -5.5368376e-10 -8.2999916e-10 1.2695796e-10 4.0060555e-07 -4.2010722e-08 -4.4013279e-10 -1.1221201e-07
4.6686111e+00 3.4632769e-09 -2.6357687e-10 1.8175253e-09 6.2634504e-10 4.0141423e-07 -4.2044181e-08 -2.5165480e-10 -1.1237728e-07
4.6725000e+00 3.4682558e-09 -2.3211351e-11 -2.0200023e-10 -2.0429540e-09 4.0216582e-07 -4.1908173e-08 -3.2942072e-10 -1.1269297e-07
4.6761111e+00 3.4695035e-09 1.2786743e-09 -5.1583897e-10 -8.7110476e-10 4.0291741e-07 -4.1793967e-08 -1.9763217e-10 -1.1307091e-07
4.6797222e+00 3.4682624e-09 -2.2447222e-10 1.7323486e-09 -2.6175337e-09 4.0372650e-07 -4.1904112e-08 -3.4362934e-11 -1.1333225e-07
4.6836111e+00 3.4667554e-09 -7.1962155e-10 -3.3289849e-10 3.7746716e-10 4.0447762e-07 -4.1885444e-08 2.4591623e-10 -1.1341227e-07
4.6872222e+00 3.4666800e-09 8.9193478e-10 2.9200908e-09 -1.1161179e-09 4.0522910e-07 -4.1897630e-08 7.2668359e-10 -1.1348264e-07
4.6908333e+00 3.4700571e-09 -1.0044153e-09 1.5177618e-09 4.6653107e-10 4.0598187e-07 -4.1979870e-08 8.4917373e-10 -1.1355329e-07
4.6944444e+00 3.4785647e-09 2.4527314e-10 -3.8708358e-10 -1.1186991e-09 4.0679471e-07 -4.1813578e-08 7.7315968e-10 -1.1350255e-07
4.6983333e+00 3.4886295e-09 1.1800931e-09 -2.6446567e-10 1.5536152e-09 4.0790085e-07 -4.1637997e-08 8.3093152e-10 -1.1319568e-07
4.7036111e+00 3.4975313e-09 -7.1160763e-11 6.2934052e-10 3.8454688e-10 4.0871715e-07 -4.1433442e-08 1.1415091e-09 -1.1314426e-07
4.7075000e+00 3.4993589e-09 1.8244878e-09 2.0327520e-09 5.6193599e-11 4.0947496e-07 -4.1249042e-08 1.5294536e-09 -1.1300587e-07
4.7111111e+00 3.4957800e-09 -1.2233781e-10 1.5482740e-09 1.2212609e-09 4.1023198e-07 -4.1246290e-08 1.6637024e-09 -1.1307580e-07
4.7147222e+00 3.4921073e-09 1.4774071e-10 -3.0905367e-10 -1.8668261e-09 4.1104716e-07 -4.1210162e-08 1.6891486e-09 -1.1296655e-07
4.7186111e+00 3.4951279e-09 1.6192545e-10 5.2716333e-10 2.8032506e-09 4.1180412e-07 -4.1286968e-08 1.8994437e-09 -1.1260276e-07
4.7222222e+00 3.4922206e-09 -8.7090284e-10 1.4140226e-09 5.5483604e-10 4.1256055e-07 -4.1261210e-08 2.0951397e-09 -1.1236501e-07
4.7258333e+00 3.4901847e-09 1.1086750e-09 3.9240167e-10 1.6397590e-09 4.1331769e-07 -4.1090377e-08 2.1650124e-09 -1.1218160e-07
4.7294444e+00 3.4988584e-09 4.6824495e-10 2.5257740e-10 5.3236607e-11 4.1413699e-07 -4.0959769e-08 2.1742579e-09 -1.1213006e-07
4.7333333e+00 3.5236681e-09 6.5124765e-10 -1.7333026e-10 3.8859356e-10 4.1490318e-07 -4.0780321e-08 2.2704767e-09 -1.1198216e-07
4.7369444e+00 3.5488970e-09 1.0051981e-09 1.0615034e-09 9.7664604e-10 4.1567312e-07 -4.0697035e-08 2.4432396e-09 -1.1172613e-07
4.7405556e+00 3.5582680e-09 -2.3640163e-10 5.3323156e-10 1.3866549e-09 4.1650538e-07 -4.0688373e-08 2.4870828e-09 -1.1180043e-07
4.7444444e+00 3.5753147e-09 3.1064187e-10 -1.5743293e-10 -2.0234670e-09 4.1728252e-07 -4.0733784e-08 2.5578206e-09 -1.1202234e-07
4.7480556e+00 3.5982797e-09 -7.2981732e-10 8.1039744e-10 -2.4928620e-11 4.1806639e-07 -4.0919802e-08 2.5720974e-09 -1.1201877e-07
4.7516667e+00 3.6375200e-09 -9.8727424e-10 -6.7861169e-10 5.7862136e-11 4.1885714e-07 -4.1024906e-08 2.5461309e-09 -1.1216813e-07
4.7552778e+00 3.6616347e-09 1.7081686e-11 4.3892095e-10 -1.4365598e-09 4.2008374e-07 -4.0911531e-08 2.7693354e-09 -1.1235558e-07
4.7608333e+00 3.6980047e-09 6.6317077e-10 9.0030595e-10 3.1181609e-10 4.2088834e-07 -4.0751596e-08 3.0449056e-09 -1.1250435e-07
4.7644444e+00 3.7290873e-09 8.1314900e-10 1.6434192e-09 -1.6850064e-09 4.2176103e-07 -4.0511682e-08 3.2501634e-09 -1.1287827e-07
4.7683333e+00 3.7511167e-09 1.2432575e-09 1.1593411e-10 -1.5200752e-09 4.2257587e-07 -4.0450029e-08 3.4126580e-09 -1.1319840e-07
4.7719444e+00 3.7704694e-09 -6.7415286e-10 1.3840157e-09 -1.4349807e-09 4.2339530e-07 -4.0234298e-08 3.5127559e-09 -1.1347306e-07
4.7755556e+00 3.7934325e-09 2.6655191e-09 -4.6003482e-10 -1.1003180e-09 4.2428676e-07 -4.0050652e-08 3.5159248e-09 -1.1338956e-07
4.7794444e+00 3.8476691e-09 -1.0914098e-09 4.8719696e-10 1.8160102e-09 4.2512502e-07 -4.0200181e-08 3.7350740e-09 -1.1313063e-07
4.7830556e+00 3.8901684e-09 -2.8885906e-10 1.5357184e-09 5.7412075e-10 4.2597179e-07 -4.0369102e-08 4.0811429e-09 -1.1304313e-07
4.7866667e+00 3.9261571e-09 -1.2704068e-09 1.6587640e-09 2.3363369e-10 4.2682447e-07 -4.0478792e-08 4.3781842e-09 -1.1300090e-07
4.7902778e+00 3.9447514e-09 2.5788076e-10 1.0831557e-09 1.5610258e-10 4.2774820e-07 -4.0404016e-08 4.7172450e-09 -1.1280902e-07
4.7941667e+00 3.9729435e-09 3.8305407e-10 1.8230807e-09 1.4886335e-09 4.2861207e-07 -4.0208443e-08 4.8807711e-09 -1.1272987e-07
4.7977778e+00 4.0011854e-09 1.4222397e-09 -3.1360875e-10 -7.5807412e-10 4.2948024e-07 -4.0032249e-08 5.1170356e-09 -1.1278609e-07
4.8013889e+00 4.0127181e-09 2.0416738e-10 2.4945118e-09 2.3919383e-10 4.3035126e-07 -3.9878199e-08 5.4891015e-09 -1.1255363e-07
4.8050000e+00 4.0274982e-09 1.2178285e-09 9.3994218e-10 1.9065652e-09 4.3129297e-07 -3.9585681e-08 5.7274906e-09 -1.1211821e-07
4.8088889e+00 4.0442541e-09 1.2894683e-09 1.1033930e-09 1.8256378e-09 4.3216979e-07 -3.9453046e-08 6.1904699e-09 -1.1182211e-07
4.8125000e+00 4.0494652e-09 -6.5147155e-11 3.1702614e-09 9.0755873e-10 4.3304652e-07 -3.9407429e-08 6.5852829e-09 -1.1190513e-07
4.8161111e+00 4.0434802e-09 4.8623183e-10 4.7416671e-10 -1.6739236e-09 4.3439091e-07 -3.9312246e-08 6.5796526e-09 -1.1200503e-07
4.8216667e+00 4.0228033e-09 8.4861032e-11 -5.0794865e-10 1.0745279e-09 4.3526091e-07 -3.9273896e-08 6.8117175e-09 -1.1200653e-07
4.8252778e+00 4.0080240e-09 2.6913997e-10 2.6500867e-09 -1.0884000e-09 4.3619066e-07 -3.9126289e-08 7.2984913e-09 -1.1194977e-07
4.8291667e+00 3.9612604e-09 9.9606948e-10 1.5222617e-09 1.5749771e-09 4.3704553e-07 -3.9004938e-08 7.5970595e-09 -1.1191529e-07
4.8327778e+00 3.9298158e-09 1.2409134e-10 1.2337524e-09 -1.2567547e-09 4.3789465e-07 -3.9224661e-08 7.9407059e-09 -1.1214222e-07
4.8363889e+00 3.9082796e-09 -2.1523012e-09 1.9383675e-09 -8.3797301e-10 4.3874228e-07 -3.9419745e-08 8.3374461e-09 -1.1219710e-07
4.8400000e+00 3.9159935e-09 3.5152484e-10 1.7238503e-09 3.3143892e-10 4.3965696e-07 -3.9436974e-08 8.7448002e-09 -1.1243071e-07
4.8438889e+00 3.9241091e-09 -4.9920222e-10 1.7677553e-09 -2.3338078e-09 4.4050793e-07 -3.9459467e-08 9.0593342e-09 -1.1266593e-07
4.8475000e+00 3.9309806e-09 2.9157595e-10 1.1356352e-09 1.6250557e-10 4.4135943e-07 -3.9317771e-08 9.2933983e-09 -1.1271992e-07
4.8511111e+00 3.9290038e-09 1.0163818e-09 1.0249562e-09 -6.6082697e-10 4.4227679e-07 -3.9149048e-08 9.6612197e-09 -1.1250549e-07
4.8550000e+00 3.9341018e-09 4.2981486e-10 2.1278000e-09 2.4987517e-09 4.4313024e-07 -3.9037512e-08 9.8961209e-09 -1.1221623e-07
4.8586111e+00 3.9439228e-09 5.9975022e-10 4.0518876e-11 1.7131959e-10 4.4398515e-07 -3.8805998e-08 1.0007634e-08 -1.1223322e-07
4.8622222e+00 3.9474976e-09 1.5373029e-09 9.8883100e-10 -3.2812008e-10 4.4483987e-07 -3.8577975e-08 1.0064362e-08 -1.1216016e-07
4.8658333e+00 3.9422460e-09 5.6752502e-10 -4.6518717e-10 1.0025357e-09 4.4575810e-07 -3.8572433e-08 1.0176959e-08 -1.1186726e-07
4.8697222e+00 3.9283214e-09 -5.2002134e-10 1.4303086e-09 1.5080208e-09 4.4660895e-07 -3.8684545e-08 1.0413831e-08 -1.1165826e-07
4.8733333e+00 3.9256349e-09 -5.1486306e-10 7.5619988e-10 4.2123039e-10 4.4791755e-07 -3.8769541e-08 1.0703505e-08 -1.1160046e-07
4.8788889e+00 3.9259446e-09 4.8866227e-12 9.8184309e-10 -7.4421745e-11 4.4876826e-07 -3.8729075e-08 1.0724085e-08 -1.1176117e-07
4.8825000e+00 3.9268508e-09 3.6864811e-10 -7.9187651e-10 -1.4091253e-09 4.4961912e-07 -3.8679032e-08 1.0761371e-08 -1.1207554e-07
4.8861111e+00 3.9271835e-09 9.3292385e-11 1.1360581e-09 -1.4927253e-09 4.5053542e-07 -3.8615649e-08 1.0917194e-08 -1.1219044e-07
4.8900000e+00 3.9268335e-09 4.4998520e-10 1.9956669e-10 5.0787687e-10 4.5138641e-07 -3.8387484e-08 1.0953930e-08 -1.1204376e-07
4.8936111e+00 3.9284364e-09 1.6561540e-09 1.3953888e-10 8.4610384e-10 4.5223794e-07 -3.8147681e-08 1.1106755e-08 -1.1205959e-07
4.8972222e+00 3.9318488e-09 5.5741293e-10 1.2711537e-09 -9.9226855e-10 4.5315513e-07 -3.8084232e-08 1.1291411e-08 -1.1208591e-07
4.9011111e+00 3.9297762e-09 -1.3563488e-11 3.1160461e-10 7.6665635e-10 4.5400650e-07 -3.8206280e-08 1.1418831e-08 -1.1185685e-07
4.9047222e+00 3.9290647e-09 -1.1130295e-09 8.6458575e-10 1.3477512e-09 4.5485786e-07 -3.8247147e-08 1.1477199e-08 -1.1171883e-07
4.9083333e+00 3.9295815e-09 7.3578904e-10 -3.2580194e-10 -7.3726886e-11 4.5577643e-07 -3.8255664e-08 1.1625164e-08 -1.1192981e-07
4.9122222e+00 3.9439398e-09 -8.0879265e-10 1.5940670e-09 -1.7346553e-09 4.5663151e-07 -3.8324339e-08 1.1837697e-08 -1.1221578e-07
4.9158333e+00 3.9490437e-09 1.7487580e-10 3.6777757e-10 -9.0506040e-10 4.5748683e-07 -3.8237379e-08 1.1734637e-08 -1.1237530e-07
4.9194444e+00 3.9462494e-09 6.2782733e-10 -1.3190972e-09 -5.6739907e-10 4.5834181e-07 -3.8100678e-08 1.1863530e-08 -1.1246227e-07
4.9230556e+00 3.9458907e-09 6.3402544e-10 2.5088771e-09 -2.3538345e-10 4.5926244e-07 -3.8145868e-08 1.2215846e-08 -1.1228396e-07
4.9269444e+00 3.9451708e-09 -1.0213612e-09 5.1097534e-10 1.7637430e-09 4.6011711e-07 -3.8352352e-08 1.2270750e-08 -1.1230836e-07
4.9305556e+00 3.9441128e-09 -8.8465116e-10 -4.1700241e-12 -1.9890078e-09 4.6143130e-07 -3.8352392e-08 1.2213271e-08 -1.1280359e-07
4.9361111e+00 3.9410497e-09 8.8441313e-10 -3.4070272e-10 -9.8233591e-10 4.6229431e-07 -3.8162134e-08 1.2094172e-08 -1.1279978e-07
4.9397222e+00 4.0251325e-09 8.7181147e-10 -7.5867445e-10 1.0174979e-09 4.6317249e-07 -3.8008841e-08 1.1878440e-08 -1.1253323e-07
4.9433333e+00 4.0811456e-09 5.4320682e-10 -1.2326970e-09 1.4428991e-09 4.6412704e-07 -3.7850696e-08 1.1830827e-08 -1.1249871e-07
4.9472222e+00 4.1007349e-09 8.1232139e-10 8.2458232e-10 -1.1470262e-09 4.6501280e-07 -3.7734575e-08 1.1913032e-08 -1.1225994e-07
4.9508333e+00 4.0755561e-09 2.5955918e-10 -6.5770124e-11 3.3511253e-09 4.6589381e-07 -3.7638101e-08 1.1842347e-08 -1.1192185e-07
4.9544444e+00 4.0568035e-09 6.3097737e-10 -5.8669935e-10 -2.3029862e-10 4.6677176e-07 -3.7466353e-08 1.1948506e-08 -1.1160112e-07
4.9580556e+00 4.0473253e-09 9.5438499e-10 1.5666245e-09 3.1908822e-09 4.6771400e-07 -3.7403495e-08 1.2020824e-08 -1.1092470e-07
4.9619444e+00 4.0290891e-09 -4.1560579e-10 -9.4675737e-10 2.6069949e-09 4.6858573e-07 -3.7427336e-08 1.2164477e-08 -1.1050386e-07
4.9655556e+00 4.0176207e-09 1.9553731e-10 2.2727849e-09 1.2777004e-09 4.6945582e-07 -3.7544112e-08 1.2565237e-08 -1.1047113e-07
4.9691667e+00 4.0140018e-09 -1.2734665e-09 1.4265439e-09 -9.7562775e-10 4.7039265e-07 -3.7612390e-08 1.2808388e-08 -1.1067899e-07
4.9730556e+00 4.0159176e-09 6.8822394e-10 6.5760510e-10 -8.0598260e-10 4.7126233e-07 -3.7671860e-08 1.2979664e-08 -1.1058288e-07
4.9766667e+00 4.0119235e-09 -1.2371752e-09 9.2340451e-10 1.6931468e-09 4.7213028e-07 -3.7771116e-08 1.3098492e-08 -1.1036030e-07
4.9802778e+00 3.9999533e-09 3.2096214e-10 1.7346592e-10 3.6143282e-10 4.7299703e-07 -3.7504587e-08 1.3179426e-08 -1.1019179e-07
4.9838889e+00 4.0007967e-09 2.1393127e-09 5.7361804e-10 1.1940035e-09 4.7393057e-07 -3.7079817e-08 1.3142545e-08 -1.1019464e-07
4.9877778e+00 4.0009941e-09 1.5015693e-09 -8.8973616e-10 -1.2184374e-09 4.7519700e-07 -3.6761550e-08 1.3013330e-08 -1.1077872e-07
4.9930556e+00 3.9974700e-09 5.0853634e-10 7.3640212e-11 -2.4704960e-09 4.7612956e-07 -3.6711537e-08 1.2986227e-08 -1.1096564e-07
4.9969444e+00 3.9959430e-09 -7.9849805e-11 -3.0595117e-10 8.6837951e-10 4.7699546e-07 -3.6702455e-08 1.3053706e-08 -1.1090384e-07
5.0005556e+00 3.9969495e-09 1.6368761e-10 9.2882901e-10 -2.9798344e-10 4.7786136e-07 -3.6648251e-08 1.3054745e-08 -1.1069790e-07
5.0041667e+00 3.9959702e-09 3.3665649e-10 -9.1923829e-10 2.1990449e-09 4.7879314e-07 -3.6522075e-08 1.3119653e-08 -1.1035951e-07
5.0080556e+00 3.9907077e-09 7.4484985e-10 1.4755973e-09 7.0144719e-10 4.7965944e-07 -3.6499739e-08 1.3400625e-08 -1.1037050e-07
5.0116667e+00 4.0058925e-09 -5.3867314e-10 1.1179866e-09 -8.0297511e-10 4.8052901e-07 -3.6526826e-08 1.3665130e-08 -1.1064359e-07
5.0152778e+00 4.0209577e-09 2.8863657e-10 1.3236026e-09 -1.7178014e-09 4.8140142e-07 -3.6313532e-08 1.4070885e-08 -1.1088880e-07
5.0188889e+00 4.0320857e-09 1.6802377e-09 2.4218286e-09 -5.4573232e-10 4.8234408e-07 -3.6081654e-08 1.4449667e-08 -1.1088985e-07
5.0227778e+00 4.0478126e-09 3.0728807e-10 8.2487276e-10 5.3675172e-10 4.8322305e-07 -3.6022772e-08 1.4620087e-08 -1.1070993e-07
5.0263889e+00 4.0657907e-09 2.3623607e-10 7.4823564e-10 1.1240862e-09 4.8410643e-07 -3.5701654e-08 1.4975790e-08 -1.1057430e-07
5.0300000e+00 4.0884764e-09 2.7279247e-09 2.5351696e-09 1.2787272e-10 4.8506461e-07 -3.5160349e-08 1.5377175e-08 -1.1068090e-07
5.0338889e+00 4.1244932e-09 1.9118345e-09 9.0527819e-10 -1.0415912e-09 4.8596150e-07 -3.4931076e-08 1.5420890e-08 -1.1074371e-07
5.0375000e+00 4.1544329e-09 2.0452847e-10 -5.0175658e-10 4.6180929e-10 4.8686382e-07 -3.4965627e-08 1.5379435e-08 -1.1058937e-07
5.0411111e+00 4.1747024e-09 -5.2345965e-10 1.1909713e-10 9.6284975e-10 4.8777167e-07 -3.5026455e-08 1.5401883e-08 -1.1058860e-07
5.0447222e+00 4.2054527e-09 -3.8024332e-11 8.8111707e-11 -9.5573079e-10 4.8918033e-07 -3.5076121e-08 1.5432536e-08 -1.1083793e-07
5.0502778e+00 4.2465307e-09 -2.5997346e-10 9.5803769e-11 -5.4026942e-10 4.9010289e-07 -3.5195682e-08 1.5556442e-08 -1.1091832e-07
5.0538889e+00 4.2694151e-09 -8.4367020e-10 1.0479517e-09 -2.0176338e-10 4.9110245e-07 -3.5271335e-08 1.5764426e-08 -1.1098531e-07
5.0577778e+00 4.2981853e-09 1.9521917e-10 7.3476325e-10 -3.7244549e-10 4.9203680e-07 -3.5202460e-08 1.6067301e-08 -1.1105631e-07
5.0613889e+00 4.3266622e-09 4.4055139e-10 2.0610048e-09 -2.8295188e-10 4.9297693e-07 -3.5008590e-08 1.6354728e-08 -1.1120800e-07
5.0650000e+00 4.3514351e-09 1.3490175e-09 5.9216785e-10 -1.1172787e-09 4.9392134e-07 -3.4708197e-08 1.6509568e-08 -1.1135970e-07
5.0686111e+00 4.3661760e-09 1.4238427e-09 8.3712109e-10 -2.8294258e-10 4.9494235e-07 -3.4294258e-08 1.6767522e-08 -1.1122217e-07
5.0725000e+00 4.3853015e-09 2.1242064e-09 1.3739141e-09 1.4617223e-09 4.9589472e-07 -3.3841411e-08 1.7048307e-08 -1.1092273e-07
5.0761111e+00 4.4058540e-09 2.0559138e-09 1.2179531e-09 1.3023281e-09 4.9685205e-07 -3.3638777e-08 1.7305824e-08 -1.1093910e-07
5.0797222e+00 4.4310392e-09 -1.8544725e-10 1.1591239e-09 -1.4534116e-09 4.9781485e-07 -3.3647441e-08 1.7421028e-08 -1.1093704e-07
5.0833333e+00 4.4563411e-09 1.0547885e-10 -9.5702958e-11 1.4723830e-09 4.9885771e-07 -3.3506308e-08 1.7703273e-08 -1.1071019e-07
5.0872222e+00 4.4824832e-09 1.1042300e-09 2.5149455e-09 4.7204674e-10 4.9983123e-07 -3.3290202e-08 1.8086130e-08 -1.1074369e-07
5.0908333e+00 4.5038523e-09 8.9059220e-10 1.0191179e-09 -7.8121976e-10 5.0080817e-07 -3.3091138e-08 1.8333968e-08 -1.1098478e-07
5.0944444e+00 4.5140542e-09 9.4692070e-10 1.2686227e-09 -1.4442257e-09 5.0186132e-07 -3.2879007e-08 1.8658880e-08 -1.1121514e-07
5.0983333e+00 4.5128870e-09 8.7135034e-10 1.5163338e-09 -5.3027043e-10 5.0283676e-07 -3.2689538e-08 1.8852544e-08 -1.1133845e-07
5.1019444e+00 4.4911649e-09 8.7758602e-10 2.7133511e-10 -6.0805368e-10 5.0380783e-07 -3.2350102e-08 1.8966467e-08 -1.1128955e-07
5.1055556e+00 4.4725996e-09 2.2556784e-09 7.8025735e-10 1.0594796e-09 5.0529407e-07 -3.1815473e-08 1.9071521e-08 -1.1063043e-07
5.1111111e+00 4.4448328e-09 9.5209046e-10 -1.4992986e-10 2.8952208e-09 5.0625525e-07 -3.1663168e-08 1.9095545e-08 -1.1018389e-07
5.1147222e+00 4.4276014e-09 4.5380001e-10 3.7168867e-10 1.2266821e-09 5.0728683e-07 -3.1698592e-08 1.9354818e-08 -1.0983929e-07
5.1186111e+00 4.4145363e-09 -7.5743055e-10 1.8506537e-09 1.7271019e-09 5.0824248e-07 -3.1746656e-08 1.9677220e-08 -1.0946503e-07
5.1222222e+00 4.4068135e-09 3.1376656e-10 1.1253639e-09 1.7275893e-09 5.0919652e-07 -3.1536743e-08 1.9850101e-08 -1.0920803e-07
5.1258333e+00 4.3997650e-09 1.6238923e-09 4.7046463e-10 6.4465894e-10 5.1014873e-07 -3.1398706e-08 1.9936163e-08 -1.0942933e-07
5.1294444e+00 4.3897943e-09 -3.4971236e-10 3.2394814e-10 -2.6873907e-09 5.1117330e-07 -3.1299590e-08 2.0040702e-08 -1.0953149e-07
5.1333333e+00 4.3922745e-09 1.1992806e-09 5.7209769e-10 1.8117098e-09 5.1212547e-07 -3.1123352e-08 2.0169731e-08 -1.0916533e-07
5.1369444e+00 4.3970219e-09 4.2753601e-10 6.1894367e-10 1.5682552e-09 5.1307752e-07 -3.1075277e-08 2.0368097e-08 -1.0886244e-07
5.1405556e+00 4.3910964e-09 1.6227251e-11 1.2121284e-09 1.2276766e-09 5.1402902e-07 -3.0904715e-08 2.0531468e-08 -1.0871367e-07
5.1441667e+00 4.3919372e-09 1.5581967e-09 2.9590672e-10 1.4553241e-10 5.1505419e-07 -3.0795127e-08 2.0769081e-08 -1.0870897e-07
5.1480556e+00 4.3952605e-09 -6.1887180e-10 1.7407800e-09 -1.0522884e-10 5.1600638e-07 -3.0972946e-08 2.0895823e-08 -1.0889406e-07
5.1516667e+00 4.3941867e-09 -1.0225379e-09 -5.7085079e-10 -1.6032516e-09 5.1695832e-07 -3.1006712e-08 2.0987804e-08 -1.0885313e-07
5.1552778e+00 4.3930061e-09 7.1085641e-10 1.4199063e-09 1.9810154e-09 5.1798349e-07 -3.0893372e-08 2.1137235e-08 -1.0841010e-07
5.1591667e+00 4.3941564e-09 2.6062441e-10 -1.3906935e-10 1.8164129e-09 5.1893669e-07 -3.0971920e-08 2.1123237e-08 -1.0810664e-07
5.1627778e+00 4.4045636e-09 -9.8567890e-10 9.8558548e-12 9.8472970e-10 5.2040455e-07 -3.0824992e-08 2.1073405e-08 -1.0794481e-07
5.1683333e+00 4.4026015e-09 1.8672442e-09 -3.0884664e-10 -1.3720512e-11 5.2135858e-07 -3.0579590e-08 2.1068753e-08 -1.0804712e-07
5.1719444e+00 4.4038266e-09 3.9801144e-10 2.6590482e-10 -9.3069702e-10 5.2231312e-07 -3.0325797e-08 2.1270354e-08 -1.0812261e-07
5.1755556e+00 4.4073416e-09 1.9446872e-09 1.5950263e-09 2.3382118e-10 5.2334160e-07 -2.9834698e-08 2.1456680e-08 -1.0798946e-07
5.1794444e+00 4.4081883e-09 2.2647361e-09 2.0481152e-12 9.0752293e-10 5.2429612e-07 -2.9526215e-08 2.1601371e-08 -1.0785642e-07
5.1830556e+00 4.4027597e-09 5.8279687e-10 1.3335689e-09 3.2045859e-10 5.2524930e-07 -2.9505150e-08 2.1832868e-08 -1.0787694e-07
5.1866667e+00 4.3958042e-09 -3.8835119e-10 8.0331828e-10 -5.0983467e-10 5.2620198e-07 -2.9305053e-08 2.1901468e-08 -1.0811365e-07
5.1902778e+00 4.3981691e-09 2.2354080e-09 -1.7008574e-10 -1.6751833e-09 5.2722739e-07 -2.8821439e-08 2.1902423e-08 -1.0823232e-07
5.1941667e+00 4.3910808e-09 1.9098491e-09 1.7827726e-10 6.5802781e-10 5.2817749e-07 -2.8417407e-08 2.1923958e-08 -1.0804406e-07
5.1977778e+00 4.3791071e-09 1.8196800e-09 2.0507138e-11 1.0797142e-09 5.2912496e-07 -2.8291981e-08 2.2167096e-08 -1.0800941e-07
5.2013889e+00 4.3667584e-09 -6.6190119e-10 2.2238399e-09 -7.5985937e-10 5.3007113e-07 -2.8418325e-08 2.2305502e-08 -1.0759581e-07
5.2050000e+00 4.3670904e-09 -5.0435052e-10 -9.4624197e-10 4.5777317e-09 5.3109103e-07 -2.8455695e-08 2.2430266e-08 -1.0704277e-07
5.2088889e+00 4.3749368e-09 1.8403480e-10 2.0156434e-09 1.6258061e-10 5.3203855e-07 -2.8333786e-08 2.2970061e-08 -1.0692675e-07
5.2125000e+00 4.3713975e-09 9.4127785e-10 2.9670798e-09 9.0839136e-10 5.3298562e-07 -2.8245718e-08 2.3520673e-08 -1.0690061e-07
5.2161111e+00 4.3707893e-09 -1.2834733e-10 2.1154902e-09 -6.6710623e-10 5.3400564e-07 -2.8110277e-08 2.3645950e-08 -1.0698789e-07
5.2200000e+00 4.3722304e-09 1.2892737e-09 -1.0416822e-09 -8.0948418e-11 5.3539049e-07 -2.7593317e-08 2.3507521e-08 -1.0684224e-07
5.2252778e+00 4.3741700e-09 1.9757342e-09 1.6739493e-10 1.0008201e-09 5.3641174e-07 -2.7160269e-08 2.3683276e-08 -1.0659944e-07
5.2291667e+00 4.3793941e-09 1.7361123e-09 1.3390762e-09 1.0802849e-09 5.3736113e-07 -2.6823367e-08 2.4020946e-08 -1.0618440e-07
5.2327778e+00 4.3842353e-09 1.3737461e-09 1.7778745e-09 2.7508570e-09 5.3831162e-07 -2.6594079e-08 2.4228875e-08 -1.0576900e-07
5.2363889e+00 4.3895139e-09 7.4276196e-10 1.4146498e-10 1.0836296e-09 5.3933738e-07 -2.6426796e-08 2.4194047e-08 -1.0561322e-07
5.2402778e+00 4.4027119e-09 6.9109178e-10 -4.3998645e-10 2.5159343e-10 5.4029224e-07 -2.6364807e-08 2.4229700e-08 -1.0572102e-07
5.2438889e+00 4.4113649e-09 -1.1888379e-10 7.6908976e-10 -1.2466584e-09 5.4124877e-07 -2.6400840e-08 2.4350961e-08 -1.0554023e-07
5.2475000e+00 4.4181999e-09 -2.1373032e-10 3.5024321e-10 2.9154889e-09 5.4220781e-07 -2.6266863e-08 2.4526662e-08 -1.0506997e-07
5.2511111e+00 4.4344239e-09 1.4504389e-09 1.2716133e-09 1.4253965e-09 5.4324287e-07 -2.5865561e-08 2.4740614e-08 -1.0478703e-07
5.2550000e+00 4.4375623e-09 1.9892973e-09 5.6226107e-10 9.9985099e-10 5.4420358e-07 -2.5390117e-08 2.4815202e-08 -1.0468733e-07
5.2586111e+00 4.4304783e-09 2.3994156e-09 1.2624241e-10 -7.9576385e-11 5.4516383e-07 -2.5032204e-08 2.4869207e-08 -1.0458703e-07
5.2622222e+00 4.4333767e-09 9.0439306e-10 3.7226282e-10 1.0054517e-09 5.4619984e-07 -2.4949637e-08 2.4710347e-08 -1.0420621e-07
5.2661111e+00 4.4467437e-09 -1.9667453e-10 -1.7339196e-09 2.2586463e-09 5.4716534e-07 -2.4779191e-08 2.4566600e-08 -1.0402391e-07
5.2697222e+00 4.4655588e-09 1.7700208e-09 4.0702566e-10 -5.7581709e-10 5.4813290e-07 -2.4591513e-08 2.4701114e-08 -1.0395002e-07
5.2733333e+00 4.4657216e-09 -3.7606225e-11 8.3463865e-10 1.2578614e-09 5.4910030e-07 -2.4601287e-08 2.4927680e-08 -1.0368592e-07
5.2769444e+00 4.4641046e-09 -5.2614236e-11 1.2567449e-09 1.1800002e-09 5.5066320e-07 -2.4320385e-08 2.5117259e-08 -1.0320052e-07
5.2827778e+00 4.4667569e-09 1.6577655e-09 -1.7343924e-10 1.5937297e-09 5.5163197e-07 -2.4108323e-08 2.5240646e-08 -1.0286425e-07
5.2863889e+00 4.4757961e-09 2.9973147e-10 1.3123966e-09 1.5102413e-09 5.5260119e-07 -2.4023796e-08 2.5505953e-08 -1.0262706e-07
5.2900000e+00 4.4708045e-09 4.8051936e-10 1.1365912e-09 6.7924383e-10 5.5356938e-07 -2.3924551e-08 2.5689263e-08 -1.0263316e-07
5.2936111e+00 4.4663063e-09 4.3558224e-10 5.5550644e-10 -7.3555684e-10 5.5453664e-07 -2.3705980e-08 2.5965316e-08 -1.0246751e-07
5.2972222e+00 4.4622599e-09 1.5820004e-09 1.9926666e-09 2.2646127e-09 5.5557862e-07 -2.3421025e-08 2.6172241e-08 -1.0202639e-07
5.3011111e+00 4.4690194e-09 8.6046904e-10 -2.1902031e-10 1.5164440e-09 5.5654784e-07 -2.3184396e-08 2.6176186e-08 -1.0207683e-07
5.3047222e+00 4.4776034e-09 1.3238060e-09 2.5543933e-10 -1.9821027e-09 5.5751913e-07 -2.2989459e-08 2.6217566e-08 -1.0219977e-07
5.3083333e+00 4.4881535e-09 4.7560949e-10 1.2652564e-10 8.4732237e-10 5.5849199e-07 -2.2949137e-08 2.6266472e-08 -1.0206102e-07
5.3119444e+00 4.4921550e-09 -1.0340435e-10 3.2491575e-10 4.3341115e-10 5.5946609e-07 -2.2728537e-08 2.6504425e-08 -1.0202113e-07
5.3155556e+00 4.4995292e-09 2.1397058e-09 1.8715774e-09 -6.5180109e-11 5.6051745e-07 -2.2413233e-08 2.6979977e-08 -1.0202646e-07
5.3194444e+00 4.5121383e-09 5.6290180e-10 2.2045825e-09 1.9498610e-11 5.6149673e-07 -2.2232507e-08 2.7381991e-08 -1.0178758e-07
5.3230556e+00 4.5273016e-09 1.1053400e-09 1.5063141e-09 2.1855517e-09 5.6247978e-07 -2.2044897e-08 2.7494390e-08 -1.0126877e-07
5.3266667e+00 4.5469889e-09 6.2644711e-10 -4.6878701e-10 2.6034336e-09 5.6354391e-07 -2.1735550e-08 2.7512884e-08 -1.0098155e-07
5.3305556e+00 4.5741789e-09 2.0250948e-09 6.2730638e-10 -1.4150481e-10 5.6453814e-07 -2.1432857e-08 2.7573796e-08 -1.0105786e-07
5.3341667e+00 4.6033063e-09 7.6899643e-10 -6.5041399e-11 -5.6296039e-10 5.6553925e-07 -2.1264713e-08 2.7668410e-08 -1.0121541e-07
5.3377778e+00 4.6377471e-09 7.8309666e-10 9.3839953e-10 -8.9128755e-10 5.6709513e-07 -2.0973744e-08 2.7964482e-08 -1.0116595e-07
5.3433333e+00 4.6975016e-09 9.6272198e-10 8.3803216e-10 1.1880638e-09 5.6811656e-07 -2.0861905e-08 2.8061460e-08 -1.0101624e-07
5.3469444e+00 4.7311124e-09 6.9635303e-11 5.7151355e-11 1.9384320e-10 5.6922551e-07 -2.0703592e-08 2.8144408e-08 -1.0107818e-07
5.3508333e+00 4.7741843e-09 1.2873301e-09 6.5383032e-10 -7.2477176e-10 5.7026469e-07 -2.0552113e-08 2.8220378e-08 -1.0125325e-07
5.3544444e+00 4.8182253e-09 1.1093730e-10 4.7430754e-11 -8.9122493e-10 5.7131387e-07 -2.0527181e-08 2.8267241e-08 -1.0122007e-07
5.3580556e+00 4.8665476e-09 1.1920984e-10 3.8515118e-10 1.1974270e-09 5.7237180e-07 -2.0341627e-08 2.8197041e-08 -1.0110543e-07
5.3616667e+00 4.8989219e-09 1.5935944e-09 -1.0331465e-09 -1.3915998e-10 5.7351876e-07 -1.9879057e-08 2.8262981e-08 -1.0108853e-07
5.3655556e+00 4.9321894e-09 2.3712932e-09 1.5983481e-09 2.8401385e-10 5.7459077e-07 -1.9488797e-08 2.8398470e-08 -1.0076554e-07
5.3691667e+00 4.9632851e-09 1.2311086e-09 -3.4768437e-10 2.6974064e-09 5.7566992e-07 -1.9113305e-08 2.8380226e-08 -1.0020824e-07
5.3727778e+00 4.9980582e-09 2.2349664e-09 1.7927933e-10 2.4469226e-09 5.7684047e-07 -1.8890944e-08 2.8709535e-08 -9.9793036e-08
5.3766667e+00 5.0352056e-09 -3.2901837e-10 2.6433709e-09 1.1119675e-09 5.7793506e-07 -1.8844136e-08 2.9014490e-08 -9.9678090e-08
5.3802778e+00 5.0687753e-09 7.6109289e-10 1.7160063e-10 -5.0927449e-11 5.7903866e-07 -1.8714268e-08 2.9071943e-08 -9.9562267e-08
5.3838889e+00 5.1182747e-09 4.3769098e-10 3.5873173e-10 1.1200609e-09 5.8015297e-07 -1.8603665e-08 2.9157264e-08 -9.9292760e-08
5.3875000e+00 5.1677059e-09 5.8325744e-10 4.2884923e-10 1.3676960e-09 5.8136462e-07 -1.8374950e-08 2.9359757e-08 -9.9196713e-08
5.3913889e+00 5.2178329e-09 1.3771569e-09 1.3068044e-09 -5.4443190e-10 5.8249818e-07 -1.8252613e-08 2.9669451e-08 -9.9242864e-08
5.3950000e+00 5.2457446e-09 -2.4789245e-10 1.5519108e-09 1.1842175e-10 5.8363803e-07 -1.8153534e-08 2.9943784e-08 -9.9090362e-08
5.3986111e+00 5.2759595e-09 1.1624679e-09 9.8038624e-10 1.2892892e-09 5.8540452e-07 -1.7773531e-08 3.0117565e-08 -9.8355252e-08
5.4041667e+00 5.3230172e-09 1.1175515e-09 6.2304791e-11 3.1213702e-09 5.8655883e-07 -1.7527435e-08 3.0311288e-08 -9.7669802e-08
5.4077778e+00 5.3321113e-09 1.1541100e-09 1.7259061e-09 3.2058619e-09 5.8780233e-07 -1.7245166e-08 3.0645034e-08 -9.7271689e-08
5.4116667e+00 5.3264492e-09 1.2653351e-09 1.1347701e-09 2.0652972e-10 5.8895472e-07 -1.6997109e-08 3.0712032e-08 -9.7398048e-08
5.4152778e+00 5.3110354e-09 1.0244247e-09 -5.1632854e-10 -1.3729201e-09 5.9010239e-07 -1.6822753e-08 3.0909018e-08 -9.7397850e-08
5.4188889e+00 5.2828524e-09 5.8501504e-10 2.3346636e-09 1.3747498e-09 5.9124421e-07 -1.6561060e-08 3.1100787e-08 -9.7144913e-08
5.4225000e+00 5.2570370e-09 1.8306092e-09 -5.6449134e-10 9.6005598e-10 5.9246829e-07 -1.6234549e-08 3.1149388e-08 -9.6969301e-08
5.4263889e+00 5.2350586e-09 9.6805461e-10 9.8107651e-10 5.4518559e-10 5.9360136e-07 -1.6272284e-08 3.1527988e-08 -9.6842363e-08
5.4300000e+00 5.2240735e-09 -1.3163753e-09 2.5136858e-09 6.2655272e-10 5.9473148e-07 -1.6314135e-08 3.1779908e-08 -9.6805678e-08
5.4336111e+00 5.2077443e-09 9.3005615e-10 -1.8826877e-10 -2.8792182e-10 5.9594482e-07 -1.6018099e-08 3.1906699e-08 -9.6697708e-08
5.4375000e+00 5.1923497e-09 1.6073999e-09 1.2750490e-09 1.2133750e-09 5.9706893e-07 -1.5918033e-08 3.2060591e-08 -9.6434706e-08
5.4411111e+00 5.1840175e-09 -6.8372102e-10 1.4549858e-10 1.2143415e-09 5.9819183e-07 -1.5960730e-08 3.2176725e-08 -9.6297831e-08
5.4447222e+00 5.1812560e-09 2.8960000e-10 9.2650462e-10 4.9119747e-11 5.9931409e-07 -1.5810513e-08 3.2246565e-08 -9.6187581e-08
5.4483333e+00 5.1780353e-09 1.0970199e-09 -2.8183200e-10 9.6857246e-10 6.0052141e-07 -1.5419202e-08 3.2318993e-08 -9.6224207e-08
5.4522222e+00 5.1704387e-09 2.2570668e-09 9.0265059e-10 -1.2825100e-09 6.0164098e-07 -1.5061891e-08 3.2638186e-08 -9.6240626e-08
5.4558333e+00 5.1640320e-09 1.0411885e-09 2.0437383e-09 1.1309533e-09 6.0336258e-07 -1.4763790e-08 3.3072170e-08 -9.5793812e-08
5.4613889e+00 5.1655636e-09 7.4741771e-10 5.6016633e-10 1.5499257e-09 6.0448229e-07 -1.4626923e-08 3.3140737e-08 -9.5493873e-08
5.4650000e+00 5.1702674e-09 5.1597185e-10 7.2766774e-11 1.2187499e-09 6.0560238e-07 -1.4441524e-08 3.3315305e-08 -9.5274582e-08
5.4686111e+00 5.1690117e-09 1.1954077e-09 1.5386278e-09 8.0546724e-10 6.0680887e-07 -1.4155918e-08 3.3489145e-08 -9.4998987e-08
5.4725000e+00 5.1723409e-09 1.2526412e-09 -4.8576151e-11 1.5567808e-09 6.0792980e-07 -1.3911701e-08 3.3614606e-08 -9.4770472e-08
5.4761111e+00 5.1746771e-09 1.0016678e-09 1.2066781e-09 5.5258859e-10 6.0905070e-07 -1.3527127e-08 3.3849241e-08 -9.4533090e-08
5.4797222e+00 5.1721066e-09 2.5482492e-09 9.5919174e-10 1.6386329e-09 6.1017159e-07 -1.3131195e-08 3.4028924e-08 -9.4042695e-08
5.4833333e+00 5.1745579e-09 1.1065083e-09 6.9941585e-10 2.8880843e-09 6.1137927e-07 -1.2777447e-08 3.4100108e-08 -9.3630636e-08
5.4872222e+00 5.1769635e-09 1.9256197e-09 -8.9263790e-11 6.4384718e-10 6.1250065e-07 -1.2443736e-08 3.4039110e-08 -9.3392375e-08
5.4908333e+00 5.1742649e-09 1.1547872e-09 -4.7379726e-10 1.5554864e-09 6.1362101e-07 -1.2122532e-08 3.4085753e-08 -9.3263040e-08
5.4944444e+00 5.1675447e-09 1.8101741e-09 9.0434816e-10 -3.6162341e-10 6.1473971e-07 -1.1525117e-08 3.4280175e-08 -9.3349972e-08
5.4980556e+00 5.1588341e-09 3.7044217e-09 8.9031144e-10 -4.4082962e-10 6.1594203e-07 -1.1066891e-08 3.4518622e-08 -9.3336380e-08
5.5019444e+00 5.1467829e-09 2.2323336e-10 1.1535261e-09 5.5733473e-10 6.1705736e-07 -1.0983654e-08 3.4730061e-08 -9.3242900e-08
5.5055556e+00 5.1486015e-09 5.4510756e-10 7.9821683e-10 3.0555942e-10 6.1817355e-07 -1.0785130e-08 3.4854564e-08 -9.2895915e-08
5.5091667e+00 5.1546714e-09 1.2874253e-09 3.5104533e-10 2.8973816e-09 6.1929106e-07 -1.0503331e-08 3.5101656e-08 -9.2746666e-08
5.5127778e+00 5.1608629e-09 1.3137948e-09 1.9297977e-09 -1.5197029e-09 6.2101543e-07 -9.9306467e-09 3.5585204e-08 -9.2808336e-08
5.5183333e+00 5.1853519e-09 2.1223089e-09 9.7149431e-10 1.1496859e-09 6.2213913e-07 -9.5566448e-09 3.5528459e-08 -9.2659086e-08
5.5219444e+00 5.1872622e-09 1.3300163e-09 -1.4953012e-09 2.2800754e-10 6.2334921e-07 -9.3136684e-09 3.5241783e-08 -9.2381807e-08
5.5258333e+00 5.1848290e-09 7.5263852e-10 -9.6191917e-10 2.1486665e-09 6.2447393e-07 -9.1085589e-09 3.5120853e-08 -9.2088002e-08
5.5294444e+00 5.1971866e-09 1.1406795e-09 -1.5435760e-10 5.6338184e-10 6.2560053e-07 -8.7986687e-09 3.5156644e-08 -9.1911300e-08
5.5330556e+00 5.2022324e-09 1.7198455e-09 4.8473568e-10 1.0677112e-09 6.2672792e-07 -8.4592631e-09 3.5326204e-08 -9.1806454e-08
5.5366667e+00 5.2044258e-09 1.4131292e-09 1.0804338e-09 -9.9903476e-11 6.2794303e-07 -8.2020782e-09 3.5416717e-08 -9.1547764e-08
5.5405556e+00 5.2108227e-09 7.9131393e-10 -3.0460501e-10 2.3172469e-09 6.2907351e-07 -7.7492210e-09 3.5381149e-08 -9.1270988e-08
5.5441667e+00 5.2243700e-09 3.3889061e-09 -2.3720994e-11 2.3760643e-10 6.3020719e-07 -7.3138876e-09 3.5617219e-08 -9.1192476e-08
5.5477778e+00 5.2403340e-09 6.2955591e-10 2.2028351e-09 4.8712467e-10 6.3134354e-07 -7.2490394e-09 3.5999049e-08 -9.0770723e-08
5.5513889e+00 5.2490413e-09 -3.0956463e-11 1.3217453e-09 3.4059775e-09 6.3256784e-07 -7.1918935e-09 3.6215943e-08 -9.0316502e-08
5.5552778e+00 5.2449594e-09 5.2077792e-10 5.3734975e-10 4.8734831e-10 6.3370342e-07 -6.9525818e-09 3.6407284e-08 -9.0129172e-08
5.5588889e+00 5.2372985e-09 1.6882537e-09 1.2288691e-09 1.2418490e-09 6.3483963e-07 -6.5631033e-09 3.6508958e-08 -8.9806383e-08
5.5625000e+00 5.2508097e-09 1.9069325e-09 -2.9033290e-10 1.7377410e-09 6.3606648e-07 -6.2146235e-09 3.6543934e-08 -8.9837872e-08
5.5663889e+00 5.2650488e-09 1.0800384e-09 5.9012343e-10 -2.0076470e-09 6.3720847e-07 -5.9260711e-09 3.6577983e-08 -9.0255062e-08
5.5700000e+00 5.2764108e-09 1.5835221e-09 -2.7582470e-10 -1.8433422e-09 6.3835180e-07 -5.4150496e-09 3.6689896e-08 -9.0536873e-08
5.5736111e+00 5.2774352e-09 3.1335990e-09 1.3088659e-09 -7.5798807e-10 6.4011455e-07 -4.8942251e-09 3.7070058e-08 -9.0484145e-08
5.5791667e+00 5.2990757e-09 -8.6521910e-12 9.7210471e-10 1.0743543e-09 6.4126525e-07 -4.8209548e-09 3.7312545e-08 -9.0404803e-08
5.5827778e+00 5.3227282e-09 6.8499402e-10 1.2662367e-09 -3.4196125e-10 6.4251073e-07 -4.5394925e-09 3.7464692e-08 -9.0280839e-08
5.5866667e+00 5.3527840e-09 1.7275389e-09 3.7886074e-11 1.4045128e-09 6.4367419e-07 -4.1922236e-09 3.7447646e-08 -8.9976013e-08
5.5902778e+00 5.3868794e-09 1.4780201e-09 -1.9523467e-10 1.4092612e-09 6.4484559e-07 -3.8868325e-09 3.7478274e-08 -8.9896180e-08
5.5938889e+00 5.4260927e-09 1.3409745e-09 4.7795279e-10 -6.7234059e-10 6.4602581e-07 -3.6878911e-09 3.7550348e-08 -8.9771042e-08
5.5975000e+00 5.4682090e-09 4.9540761e-10 1.8734657e-10 1.8274627e-09 6.4730614e-07 -3.5302981e-09 3.7669614e-08 -8.9626304e-08
5.6013889e+00 5.5060621e-09 8.5539010e-10 8.3493416e-10 -5.8685591e-10 6.4850279e-07 -3.2835087e-09 3.7892088e-08 -8.9554895e-08
5.6050000e+00 5.5398803e-09 1.4226661e-09 1.2186697e-09 1.2460157e-09 6.4970663e-07 -2.8391019e-09 3.8004633e-08 -8.9329737e-08
5.6086111e+00 5.5725217e-09 2.6795507e-09 -1.7979652e-10 8.3236864e-10 6.5091707e-07 -2.4250983e-09 3.8055315e-08 -8.9023155e-08
5.6122222e+00 5.6008015e-09 1.1420214e-09 6.4763859e-10 1.9976175e-09 6.5222590e-07 -2.3127957e-09 3.8263492e-08 -8.8702429e-08
5.6161111e+00 5.6176810e-09 -1.7942869e-10 1.1367355e-09 7.5146619e-10 6.5344391e-07 -2.2570760e-09 3.8468629e-08 -8.8620675e-08
5.6197222e+00 5.6255071e-09 6.9376506e-10 7.5683512e-10 3.1853805e-12 6.5466690e-07 -2.0547917e-09 3.8448972e-08 -8.8466574e-08
5.6233333e+00 5.6636138e-09 1.1734748e-09 -9.3829105e-10 1.4192786e-09 6.5599307e-07 -1.7916779e-09 3.8531819e-08 -8.8485276e-08
5.6272222e+00 5.7035968e-09 1.0817865e-09 1.6484121e-09 -1.5795770e-09 6.5723278e-07 -1.5161084e-09 3.8742287e-08 -8.8881535e-08
5.6308333e+00 5.7398813e-09 1.4619323e-09 2.9436779e-10 -2.0781944e-09 6.5915538e-07 -1.0485203e-09 3.8924770e-08 -8.9421207e-08
5.6363889e+00 5.7957424e-09 1.3435960e-09 8.0052861e-10 -1.1598391e-09 6.6041772e-07 -7.3793436e-10 3.8825728e-08 -8.9474194e-08
5.6400000e+00 5.8565568e-09 1.5233513e-09 -1.7147552e-09 6.7072709e-10 6.6169176e-07 -4.1446660e-10 3.8743830e-08 -8.9382507e-08
5.6436111e+00 5.9038582e-09 1.4625050e-09 9.5877239e-10 1.7561298e-10 6.6297474e-07 -2.5615059e-10 3.9050272e-08 -8.9037294e-08
5.6472222e+00 5.9389795e-09 -1.1264527e-12 1.8699214e-09 3.0109743e-09 6.6436172e-07 -1.0365689e-10 3.9264460e-08 -8.8655451e-08
5.6511111e+00 5.9494385e-09 1.3082148e-09 -3.4027280e-11 2.6195660e-10 6.6565153e-07 2.1910878e-10 3.9408416e-08 -8.8399916e-08
5.6547222e+00 5.9565524e-09 1.6711607e-09 1.3628586e-09 2.0968281e-09 6.6694267e-07 6.2499362e-10 3.9619975e-08 -8.7972597e-08
5.6583333e+00 5.9615927e-09 2.0754686e-09 5.8998781e-10 1.8476609e-09 6.6833260e-07 1.0558550e-09 3.9750283e-08 -8.7774953e-08
5.6622222e+00 5.9520923e-09 1.6176306e-09 5.2693624e-10 -1.5356949e-10 6.6962177e-07 1.3554384e-09 3.9866553e-08 -8.7979976e-08
5.6658333e+00 5.9479460e-09 1.1477541e-09 5.4632930e-10 -1.7389507e-09 6.7091051e-07 1.5975202e-09 4.0221057e-08 -8.8202349e-08
5.6694444e+00 5.9481538e-09 1.0868479e-09 2.7260158e-09 -3.1372077e-10 6.7219771e-07 1.7763698e-09 4.0795435e-08 -8.8072368e-08
5.6730556e+00 5.9336983e-09 5.6407134e-10 2.5759303e-09 1.5135452e-09 6.7358133e-07 2.0498274e-09 4.1097254e-08 -8.7825967e-08
5.6769444e+00 5.9258845e-09 1.7798501e-09 1.1088996e-11 5.9845713e-10 6.7486532e-07 2.3666587e-09 4.1221262e-08 -8.7704683e-08
5.6805556e+00 5.9263501e-09 1.1447466e-09 1.1336060e-09 5.2108676e-10 6.7615370e-07 2.6018938e-09 4.1313115e-08 -8.7592306e-08
5.6841667e+00 5.9663877e-09 1.0266540e-09 -2.8573620e-10 5.1624500e-10 6.7754695e-07 2.8097027e-09 4.1345059e-08 -8.7675992e-08
5.6880556e+00 5.9757559e-09 7.5456488e-10 5.5954541e-10 -1.2335548e-09 6.7943493e-07 2.9932394e-09 4.1393510e-08 -8.7736287e-08
5.6933333e+00 5.9482966e-09 4.0461419e-10 -2.5354252e-10 8.5274222e-10 6.8082214e-07 3.2416059e-09 4.1559074e-08 -8.7819344e-08
5.6972222e+00 5.9420966e-09 1.7242427e-09 1.6726657e-09 -1.5646587e-09 6.8211021e-07 3.7126213e-09 4.1925648e-08 -8.7986420e-08
5.7008333e+00 5.9478072e-09 2.6235919e-09 1.7110973e-09 2.2417001e-11 6.8339921e-07 4.1829667e-09 4.2148111e-08 -8.7719539e-08
5.7044444e+00 5.9506000e-09 1.7180574e-09 3.4240639e-10 2.4411040e-09 6.8468840e-07 4.6880278e-09 4.2260032e-08 -8.7470579e-08
5.7080556e+00 5.9496524e-09 2.9440457e-09 6.9070567e-10 -1.4301377e-10 6.8607554e-07 5.3393573e-09 4.2549690e-08 -8.7289675e-08
5.7119444e+00 5.9401193e-09 2.6387767e-09 1.7920778e-09 1.6936177e-09 6.8736179e-07 5.6524473e-09 4.2842550e-08 -8.6995363e-08
5.7155556e+00 5.9329880e-09 2.5128440e-10 9.1124505e-10 1.0231136e-09 6.8864682e-07 5.7103158e-09 4.3093956e-08 -8.6818632e-08
5.7191667e+00 5.9288300e-09 2.8288637e-10 1.4094314e-09 6.0824314e-10 6.9002928e-07 5.8766448e-09 4.3319793e-08 -8.6851841e-08
5.7230556e+00 5.9207705e-09 1.1427907e-09 5.2631438e-10 -8.9288649e-10 6.9131263e-07 6.1379744e-09 4.3531687e-08 -8.6964369e-08
5.7266667e+00 5.9255492e-09 1.2694824e-09 1.4296294e-09 -1.4583114e-10 6.9259868e-07 6.5284435e-09 4.3854538e-08 -8.6832415e-08
5.7302778e+00 5.9456865e-09 2.3348477e-09 1.5505344e-09 1.3638667e-09 6.9388755e-07 6.9438011e-09 4.4213249e-08 -8.6500668e-08
5.7338889e+00 5.9515508e-09 1.4992228e-09 1.7606364e-09 1.6984097e-09 6.9527736e-07 7.1055595e-09 4.4585191e-08 -8.5968211e-08
5.7377778e+00 5.9611324e-09 -1.1272174e-10 1.4274463e-09 2.8655144e-09 6.9657057e-07 7.2152247e-09 4.4823527e-08 -8.5862215e-08
5.7413889e+00 5.9761849e-09 1.1250160e-09 7.7257250e-10 -1.8870906e-09 6.9786723e-07 7.3148092e-09 4.4880710e-08 -8.5837959e-08
5.7450000e+00 5.9929698e-09 -2.0577511e-10 -2.4472639e-10 2.1109878e-09 6.9986955e-07 7.5485584e-09 4.4811138e-08 -8.5369851e-08
5.7505556e+00 6.0209712e-09 1.6082701e-09 -1.7270891e-10 6.9765847e-10 7.0117587e-07 7.8943055e-09 4.4845979e-08 -8.5299814e-08
5.7541667e+00 6.0373311e-09 1.5832416e-09 4.9431979e-10 -5.1157617e-11 7.0258606e-07 8.2674970e-09 4.4931932e-08 -8.5194882e-08
5.7580556e+00 6.0500702e-09 1.6155438e-09 2.4242578e-10 9.5057688e-10 7.0389680e-07 8.5907556e-09 4.5066625e-08 -8.4817586e-08
5.7616667e+00 6.0490425e-09 1.3683823e-09 1.0008871e-09 2.5321478e-09 7.0520750e-07 8.8881196e-09 4.5120651e-08 -8.4584923e-08
5.7652778e+00 6.0497134e-09 1.3765156e-09 -5.0217775e-10 -3.8448863e-10 7.0651888e-07 9.2305976e-09 4.5262002e-08 -8.4686260e-08
5.7688889e+00 6.0553203e-09 1.7848207e-09 1.8069509e-09 -5.5092969e-10 7.0793313e-07 9.6674925e-09 4.5497540e-08 -8.4688448e-08
5.7727778e+00 6.0668448e-09 1.9599913e-09 2.1195017e-10 5.3218183e-10 7.0924831e-07 1.0038372e-08 4.5699980e-08 -8.4771379e-08
5.7763889e+00 6.0732411e-09 1.4635136e-09 1.6567247e-09 -1.2977061e-09 7.1056392e-07 1.0275690e-08 4.5828226e-08 -8.4835880e-08
5.7800000e+00 6.0708724e-09 7.2710992e-10 -4.7291451e-10 7.0231772e-10 7.1198117e-07 1.0523453e-08 4.6014892e-08 -8.4701101e-08
5.7838889e+00 6.0770014e-09 1.3965784e-09 2.0729084e-09 4.5293072e-10 7.1329804e-07 1.0812719e-08 4.6455335e-08 -8.4594007e-08
5.7875000e+00 6.0786859e-09 1.2735621e-09 1.9927192e-09 5.3562891e-10 7.1461428e-07 1.1091811e-08 4.6562226e-08 -8.4549767e-08
5.7911111e+00 6.0712122e-09 1.3026723e-09 -1.0060388e-09 -1.2726352e-10 7.1592946e-07 1.1421021e-08 4.6522001e-08 -8.4721793e-08
5.7947222e+00 6.0689055e-09 1.7361959e-09 6.3473855e-10 -1.4606708e-09 7.1734733e-07 1.1909293e-08 4.6646659e-08 -8.4741274e-08
5.7986111e+00 6.0843125e-09 2.4489935e-09 4.3375656e-10 1.2936898e-09 7.1867033e-07 1.2217200e-08 4.6651869e-08 -8.4660345e-08
5.8022222e+00 6.1279518e-09 3.9321943e-10 -3.8566646e-10 -5.4664916e-10 7.2000125e-07 1.2474979e-08 4.6686423e-08 -8.4516117e-08
5.8058333e+00 6.1575215e-09 1.9862841e-09 7.0462981e-10 1.8779863e-09 7.2206124e-07 1.3028609e-08 4.7051438e-08 -8.4223601e-08
5.8113889e+00 6.2024293e-09 1.3354918e-09 1.4854570e-09 -1.2288883e-10 7.2351378e-07 1.3398771e-08 4.7317373e-08 -8.4271351e-08
5.8152778e+00 6.2478709e-09 1.8373309e-09 7.9399047e-10 -2.8640042e-10 7.2487429e-07 1.3775893e-08 4.7417861e-08 -8.3954367e-08
5.8188889e+00 6.3107267e-09 1.6437943e-09 1.3358545e-10 3.2124036e-09 7.2624704e-07 1.4167605e-08 4.7372473e-08 -8.3565249e-08
5.8225000e+00 6.3607700e-09 1.9720077e-09 -5.5255397e-10 3.7945767e-10 7.2763011e-07 1.4781269e-08 4.9294050e-08 -8.3454766e-08
5.8261111e+00 6.4060177e-09 3.6925832e-09 1.8290191e-08 6.4038523e-10 7.2912985e-07 1.5417464e-08 5.1453263e-08 -8.3217880e-08
5.8300000e+00 6.4489530e-09 1.7605187e-09 2.1735400e-10 1.3900639e-09 7.3053085e-07 1.5875872e-08 5.1414574e-08 -8.2871683e-08
5.8336111e+00 6.4833488e-09 2.4709412e-09 -5.7448301e-10 1.8056043e-09 7.3193946e-07 1.6305609e-08 5.1349390e-08 -8.2715402e-08
5.8372222e+00 6.5192091e-09 1.4958600e-09 -2.7215975e-11 -3.6300667e-10 7.3335650e-07 1.6693673e-08 5.1357811e-08 -8.2333664e-08
5.8408333e+00 6.5610736e-09 2.0862654e-09 1.0494718e-10 3.8867399e-09 7.3489227e-07 1.7079291e-08 5.1504073e-08 -8.1747593e-08
5.8447222e+00 6.6027056e-09 1.2190342e-09 1.1487309e-09 1.1367224e-09 7.3632673e-07 1.7363352e-08 5.1787718e-08 -8.1311743e-08
5.8483333e+00 6.6384815e-09 1.4030663e-09 1.4695301e-09 2.8865057e-09 7.3776844e-07 1.7591445e-08 5.1839454e-08 -8.1029075e-08
5.8519444e+00 6.6696332e-09 7.0240497e-10 -9.9196370e-10 -2.7726043e-10 7.3921745e-07 1.7818299e-08 5.2126205e-08 -8.0953493e-08
5.8555556e+00 6.7058145e-09 1.3916371e-09 3.6388906e-09 9.7494140e-10 7.4078627e-07 1.8075455e-08 5.2599039e-08 -8.0599866e-08
5.8594444e+00 6.7412535e-09 8.1255616e-10 4.1397778e-10 2.0561470e-09 7.4224906e-07 1.8427679e-08 5.2823495e-08 -8.0226641e-08
5.8630556e+00 6.7614056e-09 2.4387389e-09 1.6579240e-09 1.3890086e-09 7.4451164e-07 1.9302861e-08 5.3387266e-08 -7.9790697e-08
5.8686111e+00 6.8140819e-09 2.8123546e-09 1.7246996e-09 1.2266575e-09 7.4599117e-07 1.9691855e-08 5.3718182e-08 -7.9434655e-08
5.8722222e+00 6.8430515e-09 7.7836199e-10 1.3299075e-09 2.0598816e-09 7.4747649e-07 1.9931760e-08 5.3695306e-08 -7.9168924e-08
5.8758333e+00 6.8676333e-09 1.4361437e-09 -1.5410651e-09 3.9301567e-10 7.4908119e-07 2.0330532e-08 5.3750667e-08 -7.8940696e-08
5.8797222e+00 6.8869328e-09 1.9819020e-09 2.0155840e-09 1.5632262e-09 7.5057405e-07 2.0515227e-08 5.3992471e-08 -7.8692257e-08
5.8833333e+00 6.8933228e-09 -2.7702338e-10 2.1645349e-10 7.3006062e-10 7.5206762e-07 2.0650898e-08 5.3902263e-08 -7.8335498e-08
5.8869444e+00 6.8934600e-09 1.5293673e-09 -1.0491437e-09 2.5630930e-09 7.5356023e-07 2.0858462e-08 5.4024472e-08 -7.8096041e-08
5.8905556e+00 6.8844314e-09 3.8660650e-10 2.1772251e-09 -3.5272206e-10 7.5516530e-07 2.1030467e-08 5.4294306e-08 -7.7886830e-08
5.8944444e+00 6.8733496e-09 1.0877204e-09 1.3564181e-10 2.1459643e-09 7.5665345e-07 2.1222325e-08 5.4308107e-08 -7.7565997e-08
5.8980556e+00 6.8634488e-09 6.8328252e-10 -8.2430938e-12 8.1556787e-10 7.5813981e-07 2.1146428e-08 5.4308700e-08 -7.7353345e-08
5.9016667e+00 6.8567790e-09 -1.3838745e-09 1.3710055e-11 1.1473784e-09 7.5974024e-07 2.1328370e-08 5.4625393e-08 -7.7250677e-08
5.9055556e+00 6.8612168e-09 2.9433745e-09 2.7008001e-09 -2.6737287e-10 7.6122746e-07 2.1708228e-08 5.5007229e-08 -7.7046868e-08
5.9091667e+00 6.8668959e-09 5.6300772e-10 8.2384026e-10 2.1486893e-09 7.6271477e-07 2.2012180e-08 5.5166624e-08 -7.6969599e-08
5.9127778e+00 6.8621884e-09 2.2427088e-09 6.4749697e-10 -1.4354354e-09 7.6420150e-07 2.2434728e-08 5.5499735e-08 -7.6901358e-08
5.9163889e+00 6.8614707e-09 1.6577324e-09 2.4273748e-09 2.0653517e-09 7.6580279e-07 2.2849653e-08 5.5889680e-08 -7.6623349e-08
5.9202778e+00 6.8638536e-09 1.8987695e-09 9.1501333e-10 3.1758186e-10 7.6809274e-07 2.3432881e-08 5.6044455e-08 -7.6447804e-08
5.9258333e+00 6.8758632e-09 1.6005992e-09 1.3637888e-11 7.3569010e-10 7.6958428e-07 2.3870722e-08 5.6177844e-08 -7.6107760e-08
5.9294444e+00 6.8921744e-09 2.4410094e-09 1.2176483e-09 2.4031751e-09 7.7107884e-07 2.4320620e-08 5.6320032e-08 -7.5604465e-08
5.9330556e+00 6.9037633e-09 1.7118962e-09 9.4853874e-11 2.2426286e-09 7.7269060e-07 2.4501556e-08 5.6324343e-08 -7.5158946e-08
5.9369444e+00 6.9113229e-09 -1.6102034e-10 -5.7905158e-11 1.5761061e-09 7.7418782e-07 2.4573060e-08 5.6332313e-08 -7.4781868e-08
5.9405556e+00 6.9091645e-09 8.2106182e-10 1.3147792e-10 1.9046101e-09 7.7568489e-07 2.4999595e-08 5.6302336e-08 -7.4513535e-08
5.9441667e+00 6.9099316e-09 3.1161789e-09 -4.0818939e-10 5.7230922e-10 7.7718227e-07 2.5467929e-08 5.6414461e-08 -7.4380296e-08
5.9477778e+00 6.9120432e-09 1.2069085e-09 1.4431855e-09 6.5758889e-10 7.7879534e-07 2.5845659e-08 5.6570245e-08 -7.4149533e-08
5.9516667e+00 6.9142371e-09 2.0307803e-09 -1.0789232e-10 1.3203781e-09 7.8029417e-07 2.6311422e-08 5.6401583e-08 -7.3781579e-08
5.9552778e+00 6.9211801e-09 2.2685655e-09 -1.4489872e-09 2.0761263e-09 7.8179496e-07 2.6835005e-08 5.6166348e-08 -7.3593984e-08
5.9588889e+00 6.9322262e-09 2.5645057e-09 -7.2240830e-10 -3.4448471e-10 7.8329931e-07 2.7135722e-08 5.6050675e-08 -7.3370345e-08
5.9625000e+00 6.9540644e-09 2.1134565e-10 -3.4534103e-10 2.4088492e-09 7.8492286e-07 2.7382167e-08 5.6057087e-08 -7.3021754e-08
5.9663889e+00 6.9620810e-09 1.9010388e-09 4.0029400e-10 5.7907247e-10 7.8643120e-07 2.7557413e-08 5.6047087e-08 -7.2887797e-08
5.9700000e+00 6.9610778e-09 -2.8337955e-10 -4.9260148e-10 6.5745100e-10 7.8793922e-07 2.7709933e-08 5.6047004e-08 -7.2798812e-08
5.9736111e+00 6.9591538e-09 1.6912551e-09 4.9184123e-10 1.6394968e-10 7.8944743e-07 2.8053157e-08 5.6136445e-08 -7.2609843e-08
5.9772222e+00 6.9627176e-09 1.4769674e-09 3.3376823e-10 1.5803786e-09 7.9188428e-07 2.8555710e-08 5.6341571e-08 -7.2289681e-08
5.9830556e+00 6.9621594e-09 1.3947639e-09 8.3837943e-10 2.4912168e-10 7.9339212e-07 2.8902863e-08 5.6557090e-08 -7.2199284e-08
5.9866667e+00 6.9563570e-09 1.8097215e-09 1.1510241e-09 5.8530745e-10 7.9490172e-07 2.9330251e-08 5.6848888e-08 -7.2036791e-08
5.9902778e+00 6.9783898e-09 2.1354017e-09 1.5424998e-09 9.1462975e-10 7.9641586e-07 2.9952998e-08 5.6984916e-08 -7.1694069e-08
5.9938889e+00 6.9983555e-09 3.6130328e-09 -2.8685499e-10 2.2489579e-09 7.9805072e-07 3.0558522e-08 5.6979464e-08 -7.1363321e-08
5.9977778e+00 7.0147264e-09 1.5771717e-09 2.4011989e-10 5.8602643e-10 7.9956985e-07 3.0816776e-08 5.7099102e-08 -7.1163929e-08
6.0013889e+00 7.0079624e-09 8.0670926e-10 8.6423483e-10 1.2545115e-09 8.0108820e-07 3.1083322e-08 5.7271773e-08 -7.0811192e-08
6.0050000e+00 7.0075622e-09 1.6537188e-09 7.2964311e-10 2.0015212e-09 8.0260689e-07 3.1368545e-08 5.7370423e-08 -7.0675321e-08
6.0086111e+00 7.0110967e-09 9.7910825e-10 1.8097371e-10 -7.4732379e-10 8.0424293e-07 3.1662004e-08 5.7301925e-08 -7.0684468e-08
6.0125000e+00 7.0121514e-09 1.5362561e-09 -7.6809484e-10 6.6892086e-10 8.0576345e-07 3.2013943e-08 5.7216196e-08 -7.0394522e-08
6.0161111e+00 7.0234110e-09 1.7124060e-09 -2.3250079e-11 2.0075020e-09 8.0728710e-07 3.2325848e-08 5.7322105e-08 -7.0122265e-08
6.0197222e+00 7.0410338e-09 1.1667221e-09 1.0008703e-09 5.0563900e-10 8.0881413e-07 3.2487473e-08 5.7353966e-08 -6.9922430e-08
6.0233333e+00 7.0546797e-09 3.2519664e-10 -7.0677183e-10 1.3389888e-09 8.1046072e-07 3.2870227e-08 5.7260300e-08 -6.9852797e-08
6.0272222e+00 7.0589484e-09 2.9555547e-09 -9.6081661e-11 -7.4212764e-10 8.1198976e-07 3.3298710e-08 5.7421332e-08 -6.9806442e-08
6.0308333e+00 7.0552624e-09 9.9967238e-10 1.5825376e-09 1.1700115e-09 8.1351777e-07 3.3579126e-08 5.7535834e-08 -6.9443877e-08
6.0344444e+00 7.0494354e-09 1.5887835e-09 -5.2559749e-10 2.1767433e-09 8.1504676e-07 3.3933626e-08 5.7592167e-08 -6.8981674e-08
6.0380556e+00 7.0642776e-09 1.6835278e-09 1.0455975e-09 2.0897486e-09 8.1740985e-07 3.4729619e-08 5.7609793e-08 -6.8492319e-08
6.0436111e+00 7.1142732e-09 3.0924292e-09 -9.3984134e-10 8.4638387e-10 8.1907390e-07 3.5310358e-08 5.7495555e-08 -6.8129025e-08
6.0475000e+00 7.1490560e-09 1.8853312e-09 -3.9345362e-11 2.2675603e-09 8.2062801e-07 3.5780723e-08 5.7510027e-08 -6.7863857e-08
6.0511111e+00 7.1964961e-09 2.4565021e-09 1.7293236e-10 1.8014970e-10 8.2219216e-07 3.6240838e-08 5.7551571e-08 -6.7571630e-08
6.0547222e+00 7.2418885e-09 1.7907109e-09 2.1055378e-10 2.5173243e-09 8.2376596e-07 3.6630529e-08 5.7822207e-08 -6.6845920e-08
6.0583333e+00 7.2854686e-09 1.8064347e-09 2.2876206e-09 4.1815361e-09 8.2547091e-07 3.7117126e-08 5.8236284e-08 -6.6258586e-08
6.0622222e+00 7.3283885e-09 2.3643982e-09 1.2616131e-09 8.5275610e-10 8.2706431e-07 3.7426951e-08 5.8582539e-08 -6.5893847e-08
6.0658333e+00 7.3798659e-09 4.9552065e-10 1.9345824e-09 2.5140628e-09 8.2866997e-07 3.7693967e-08 5.8813059e-08 -6.5159024e-08
6.0694444e+00 7.4416500e-09 1.9692455e-09 1.9329742e-10 4.2689274e-09 8.3028770e-07 3.8021156e-08 5.8986268e-08 -6.4477915e-08
6.0730556e+00 7.4912005e-09 1.0509625e-09 1.4055523e-09 2.0182319e-09 8.3204173e-07 3.8444500e-08 5.9177988e-08 -6.3880703e-08
6.0769444e+00 7.5433636e-09 2.5776951e-09 2.3776407e-10 3.1007197e-09 8.3368126e-07 3.8743057e-08 5.9379325e-08 -6.3406815e-08
6.0805556e+00 7.5907534e-09 1.7821611e-10 1.6207336e-09 1.2736304e-09 8.3533068e-07 3.8845214e-08 5.9428131e-08 -6.2959968e-08
6.0841667e+00 7.6346927e-09 7.6477921e-10 -1.1702168e-09 2.8511195e-09 8.3711738e-07 3.9382600e-08 5.9330589e-08 -6.2556865e-08
6.0880556e+00 7.6798806e-09 3.8413831e-09 3.3414190e-10 6.0405072e-10 8.3878568e-07 3.9805638e-08 5.9415201e-08 -6.2381012e-08
6.0916667e+00 7.7198323e-09 6.3583731e-11 4.4688639e-10 1.0192052e-09 8.4046367e-07 3.9948368e-08 5.9541776e-08 -6.2105439e-08
6.0952778e+00 7.7693117e-09 1.2539222e-09 7.2150293e-10 1.5245466e-09 8.4306593e-07 4.0630356e-08 5.9600268e-08 -6.1861843e-08
6.1008333e+00 7.8442103e-09 2.8380096e-09 -3.7055000e-10 -6.2974202e-11 8.4477033e-07 4.1183262e-08 5.9650353e-08 -6.1965056e-08
6.1044444e+00 7.8887657e-09 2.2657359e-09 8.3287258e-10 -8.8975974e-10 8.4648392e-07 4.1535213e-08 5.9746607e-08 -6.2212731e-08
6.1080556e+00 7.9289329e-09 9.8303787e-10 5.5621525e-11 -1.3964718e-09 8.4833976e-07 4.1956722e-08 5.9692283e-08 -6.2187439e-08
6.1119444e+00 7.9783299e-09 2.6298982e-09 -5.2125037e-10 1.6132584e-09 8.5007291e-07 4.2544112e-08 5.9631471e-08 -6.1910789e-08
6.1155556e+00 8.0199668e-09 2.7921690e-09 -4.0096527e-11 9.4043977e-10 8.5181447e-07 4.3095532e-08 5.9743589e-08 -6.1588991e-08
6.1191667e+00 8.0559386e-09 2.2978585e-09 1.0750307e-09 2.0300022e-09 8.5369654e-07 4.3596538e-08 6.0045008e-08 -6.1348389e-08
6.1230556e+00 8.0761117e-09 1.9964756e-09 1.5085626e-09 3.2297991e-11 8.5544752e-07 4.4148925e-08 6.0283552e-08 -6.1206283e-08
6.1266667e+00 8.0867174e-09 3.1024795e-09 6.9338532e-10 1.2794517e-09 8.5719992e-07 4.4669680e-08 6.0379087e-08 -6.0883359e-08
6.1302778e+00 8.0893211e-09 1.7044904e-09 1.8847002e-10 1.7013876e-09 8.5895257e-07 4.4991834e-08 6.0511238e-08 -6.0443453e-08
6.1338889e+00 8.0889770e-09 1.2692440e-09 1.0313853e-09 2.3592849e-09 8.6084017e-07 4.5263624e-08 6.0694906e-08 -5.9902413e-08
6.1377778e+00 8.0904259e-09 1.0603845e-09 5.4291614e-10 2.2781948e-09 8.6259353e-07 4.5512148e-08 6.0812175e-08 -5.9489343e-08
6.1413889e+00 8.0944552e-09 1.2336839e-09 5.3956146e-10 1.5347594e-09 8.6434816e-07 4.5642051e-08 6.0999684e-08 -5.9012056e-08
6.1450000e+00 8.1021146e-09 -3.4583134e-11 1.1912931e-09 2.8709703e-09 8.6610464e-07 4.5811576e-08 6.1238805e-08 -5.8444427e-08
6.1486111e+00 8.1115815e-09 1.5994333e-09 1.0159788e-09 2.3686785e-09 8.6799884e-07 4.5973578e-08 6.1505925e-08 -5.8047526e-08
6.1525000e+00 8.1243933e-09 -2.1085073e-10 1.2736169e-09 1.0333303e-09 8.6976113e-07 4.6095856e-08 6.1791075e-08 -5.7922694e-08
6.1561111e+00 8.1429095e-09 1.3395724e-09 1.3585442e-09 1.1896624e-10 8.7247832e-07 4.6778216e-08 6.2078666e-08 -5.7938260e-08
6.1616667e+00 8.1602586e-09 2.7545906e-09 3.6699696e-10 -2.1236177e-10 8.7424698e-07 4.7209266e-08 6.2021748e-08 -5.8038824e-08
6.1652778e+00 8.1658526e-09 1.2243311e-09 -8.9239052e-10 -7.1592184e-10 8.7615298e-07 4.7507929e-08 6.1929423e-08 -5.7982116e-08
6.1691667e+00 8.1712439e-09 1.3356315e-09 1.0103827e-10 1.2019886e-09 8.7792438e-07 4.7646837e-08 6.2094318e-08 -5.7685668e-08
6.1727778e+00 8.1801202e-09 -5.3401778e-11 1.4210633e-09 1.5344591e-09 8.7969795e-07 4.7740201e-08 6.2360813e-08 -5.7488194e-08
6.1763889e+00 8.1913604e-09 9.1522307e-10 1.0388966e-09 2.8837679e-10 8.8147433e-07 4.8001981e-08 6.2275909e-08 -5.7181503e-08
6.1800000e+00 8.2059097e-09 1.5012048e-09 -1.8226265e-09 2.5426113e-09 8.8339057e-07 4.8309888e-08 6.2221773e-08 -5.6734281e-08
6.1838889e+00 8.2190381e-09 1.1379999e-09 1.3585981e-09 1.2907223e-09 8.8517277e-07 4.8668169e-08 6.2465199e-08 -5.6273760e-08
6.1875000e+00 8.2320234e-09 2.1692125e-09 8.8841076e-10 2.9602481e-09 8.8695799e-07 4.9066025e-08 6.2580215e-08 -5.6119727e-08
6.1911111e+00 8.2469941e-09 1.5033015e-09 1.7327459e-10 -1.5384068e-09 8.8874637e-07 4.9500457e-08 6.2611511e-08 -5.6092086e-08
6.1947222e+00 8.2611114e-09 2.5068461e-09 1.1561061e-10 1.7935523e-09 8.9067554e-07 5.0071877e-08 6.2610243e-08 -5.5702368e-08
6.1986111e+00 8.2746145e-09 2.3910338e-09 -1.2647135e-10 1.5468900e-09 8.9246945e-07 5.0504950e-08 6.2622707e-08 -5.5475920e-08
6.2022222e+00 8.2845380e-09 1.6065636e-09 2.4151796e-10 5.4339709e-10 8.9426525e-07 5.0714887e-08 6.2628054e-08 -5.5312960e-08
6.2058333e+00 8.2921327e-09 3.3131422e-10 -1.9216164e-10 9.6084615e-10 8.9620143e-07 5.0966188e-08 6.2594079e-08 -5.5078308e-08
6.2097222e+00 8.3036972e-09 1.8226985e-09 -9.9047040e-11 1.0504621e-09 8.9800245e-07 5.1340957e-08 6.2509407e-08 -5.4833302e-08
6.2133333e+00 8.3210583e-09 1.6367079e-09 -6.8254868e-10 1.2111305e-09 9.0078091e-07 5.1964036e-08 6.2278353e-08 -5.4484365e-08
6.2188889e+00 8.3497272e-09 2.1017669e-09 -7.0377043e-10 8.8249066e-10 9.0259035e-07 5.2450838e-08 6.2178470e-08 -5.4283845e-08
6.2225000e+00 8.3528020e-09 2.3917859e-09 -2.1823175e-10 9.6846142e-10 9.0440077e-07 5.2884726e-08 6.2116581e-08 -5.3984342e-08
6.2261111e+00 8.3587580e-09 1.6133367e-09 -3.5305198e-10 1.7961786e-09 9.0621396e-07 5.3299007e-08 6.2027501e-08 -5.3658244e-08
6.2297222e+00 8.3783056e-09 2.2107976e-09 -4.6922235e-10 1.2139608e-09 9.0817085e-07 5.3650195e-08 6.1985177e-08 -5.3608000e-08
6.2336111e+00 8.3950491e-09 7.9938518e-10 1.0644215e-10 -7.8330080e-10 9.0999125e-07 5.3895503e-08 6.1959779e-08 -5.3650748e-08
6.2372222e+00 8.4086891e-09 1.4649927e-09 -3.4088578e-10 3.8871031e-10 9.1181442e-07 5.4287638e-08 6.1862934e-08 -5.3431665e-08
6.2408333e+00 8.4205241e-09 2.1547158e-09 -5.5306776e-10 1.6335918e-09 9.1378262e-07 5.4616116e-08 6.1742901e-08 -5.3332358e-08
6.2447222e+00 8.4497692e-09 6.6081313e-10 -4.7578269e-10 -7.8238862e-10 9.1561667e-07 5.4891939e-08 6.1614739e-08 -5.3212802e-08
6.2483333e+00 8.4799710e-09 1.8852420e-09 -7.0725289e-10 1.8859837e-09 9.1745695e-07 5.5221247e-08 6.1492797e-08 -5.2957412e-08
6.2519444e+00 8.5072402e-09 1.1545273e-09 -4.1836891e-10 4.7146093e-10 9.1930112e-07 5.5532368e-08 6.1407927e-08 -5.2809929e-08
6.2555556e+00 8.5158638e-09 1.7173592e-09 -3.6504109e-10 8.8991592e-10 9.2128885e-07 5.5941012e-08 6.1585022e-08 -5.2650534e-08
6.2594444e+00 8.5218055e-09 1.7853023e-09 1.8829929e-09 4.7632733e-10 9.2313658e-07 5.6413057e-08 6.1915780e-08 -5.2430120e-08
6.2630556e+00 8.5341687e-09 2.5720347e-09 1.1701652e-09 1.5582630e-09 9.2498669e-07 5.6935908e-08 6.2162082e-08 -5.2173568e-08
6.2666667e+00 8.5437070e-09 2.2542839e-09 1.1033855e-09 8.0991556e-10 9.2698240e-07 5.7494157e-08 6.2349674e-08 -5.1926106e-08
6.2705556e+00 8.5624379e-09 2.5307080e-09 5.0455099e-10 1.3111822e-09 9.2970318e-07 5.7983257e-08 6.2619478e-08 -5.1272211e-08
6.2758333e+00 8.6213914e-09 5.5834408e-10 1.1994726e-09 2.8186807e-09 9.3172029e-07 5.8329805e-08 6.2663013e-08 -5.1208349e-08
6.2797222e+00 8.6681855e-09 2.4120686e-09 -8.2631972e-10 -2.2712923e-09 9.3360340e-07 5.8764523e-08 6.2560042e-08 -5.1448102e-08
6.2833333e+00 8.7143815e-09 1.6007119e-09 -1.2418087e-10 5.8185203e-11 9.3549678e-07 5.9213511e-08 6.2555261e-08 -5.1353694e-08
6.2869444e+00 8.7629783e-09 2.5437908e-09 8.0050689e-11 8.1327906e-10 9.3754826e-07 5.9725962e-08 6.2635820e-08 -5.1319814e-08
6.2908333e+00 8.8210580e-09 1.8486450e-09 6.1045578e-10 -5.2288208e-10 9.3946617e-07 6.0026778e-08 6.2637584e-08 -5.1288787e-08
6.2944444e+00 8.8827570e-09 9.2811719e-10 -5.9416841e-10 8.0928585e-10 9.4139774e-07 6.0172195e-08 6.2574958e-08 -5.1149360e-08
6.2980556e+00 8.9471693e-09 4.1419450e-10 1.6081918e-11 4.7773641e-10 9.4334339e-07 6.0370890e-08 6.2618276e-08 -5.0936950e-08
6.3016667e+00 9.0126583e-09 1.4199144e-09 3.8377422e-10 1.4829683e-09 9.4545385e-07 6.0665255e-08 6.2525096e-08 -5.0697618e-08
6.3055556e+00 9.0769552e-09 1.1032127e-09 -1.1824645e-09 5.6844706e-10 9.4742660e-07 6.0977619e-08 6.2426987e-08 -5.0520482e-08
6.3091667e+00 9.1330921e-09 1.7801517e-09 2.7684186e-10 1.0666551e-09 9.4941107e-07 6.1368223e-08 6.2549981e-08 -5.0469659e-08
6.3127778e+00 9.1851139e-09 1.8254232e-09 8.5849444e-10 -5.9751954e-10 9.5140902e-07 6.1835782e-08 6.2731455e-08 -5.0355719e-08
6.3163889e+00 9.2574673e-09 2.4905083e-09 8.1664814e-10 1.6492718e-09 9.5357909e-07 6.2175987e-08 6.3032786e-08 -4.9833953e-08
6.3202778e+00 9.3431244e-09 4.2552610e-10 1.7661911e-09 2.8230118e-09 9.5561121e-07 6.2399313e-08 6.3164250e-08 -4.9574567e-08
6.3238889e+00 9.4148838e-09 1.6359487e-09 -5.5267715e-10 -4.2867904e-10 9.5765820e-07 6.2738747e-08 6.3127027e-08 -4.9450201e-08
6.3275000e+00 9.4804066e-09 1.4972906e-09 2.0907677e-10 1.5766720e-09 9.6083255e-07 6.3139685e-08 6.3172955e-08 -4.8786380e-08
6.3330556e+00 9.5657069e-09 9.0833647e-10 6.6489026e-11 2.4062514e-09 9.6291031e-07 6.3526578e-08 6.2978565e-08 -4.8589890e-08
6.3366667e+00 9.6136028e-09 2.6629827e-09 -1.8608586e-09 -5.9249758e-10 9.6516051e-07 6.3810923e-08 6.2853652e-08 -4.8485068e-08
6.3405556e+00 9.6738855e-09 -2.2574059e-10 7.9017470e-10 1.4909751e-09 9.6726303e-07 6.3896293e-08 6.3008138e-08 -4.8117122e-08
6.3441667e+00 9.7339138e-09 1.0137720e-09 6.3585335e-10 1.9054484e-09 9.6937843e-07 6.4435286e-08 6.3192922e-08 -4.7766664e-08
6.3477778e+00 9.7929299e-09 3.9615484e-09 1.0698462e-09 1.3295448e-09 9.7166882e-07 6.5100989e-08 6.3592024e-08 -4.7505114e-08
6.3516667e+00 9.8389692e-09 1.7444784e-09 2.3510294e-09 9.1231243e-10 9.7380266e-07 6.5414241e-08 6.3752630e-08 -4.7244135e-08
6.3552778e+00 9.8580130e-09 1.1470791e-09 -8.6851426e-10 1.4967287e-09 9.7593951e-07 6.5776142e-08 6.3810581e-08 -4.6847913e-08
6.3588889e+00 9.8667511e-09 2.1935402e-09 1.4034427e-09 2.1607050e-09 9.7807854e-07 6.6197074e-08 6.4135967e-08 -4.6433438e-08
6.3625000e+00 9.8781072e-09 1.6919864e-09 1.6001255e-09 1.6652215e-09 9.8038493e-07 6.6478177e-08 6.4505252e-08 -4.6317187e-08
6.3663889e+00 9.8910032e-09 7.1747005e-10 1.5651753e-09 -6.6878397e-10 9.8252932e-07 6.6615350e-08 6.4673278e-08 -4.6408121e-08
6.3700000e+00 9.9033216e-09 5.4874722e-10 -1.4167278e-11 -1.7061024e-10 9.8467637e-07 6.6868538e-08 6.4518998e-08 -4.6227934e-08
6.3736111e+00 9.9156037e-09 1.7883667e-09 -1.4099550e-09 1.8338705e-09 9.8682624e-07 6.7260097e-08 6.4285670e-08 -4.5902489e-08
6.3772222e+00 9.9293232e-09 1.8260265e-09 -7.4384503e-10 1.1702398e-09 9.8914505e-07 6.7604417e-08 6.4359233e-08 -4.5833623e-08
6.3811111e+00 9.9462179e-09 1.1252900e-09 1.3743857e-09 -5.7995483e-10 9.9130247e-07 6.7873268e-08 6.4483443e-08 -4.5815159e-08
6.3847222e+00 9.9684359e-09 1.3564087e-09 -2.2783081e-10 7.5038575e-10 9.9346513e-07 6.8319281e-08 6.4290409e-08 -4.5544188e-08
6.3883333e+00 9.9945747e-09 2.7606349e-09 -1.5540264e-09 1.7508857e-09 9.9680293e-07 6.9208301e-08 6.4120595e-08 -4.5419036e-08
6.3938889e+00 1.0032215e-08 2.5734819e-09 5.3514526e-10 -9.9997171e-10 9.9897858e-07 6.9772975e-08 6.4245342e-08 -4.5427766e-08
6.3975000e+00 1.0050761e-08 2.6388958e-09 6.1636491e-10 9.1938302e-10 1.0013267e-06 7.0391579e-08 6.4457969e-08 -4.5144277e-08
6.4013889e+00 1.0076226e-08 2.6634241e-09 1.2061503e-09 1.5105276e-09 1.0035121e-06 7.0816744e-08 6.4599916e-08 -4.4664136e-08
6.4050000e+00 1.0096192e-08 1.2611759e-09 1.0413180e-10 2.9215438e-09 1.0057016e-06 7.1186705e-08 6.4824726e-08 -4.4310970e-08
6.4086111e+00 1.0114604e-08 2.1538494e-09 1.9710436e-09 3.3844914e-10 1.0080652e-06 7.1686946e-08 6.5090697e-08 -4.4250947e-08
6.4125000e+00 1.0145170e-08 2.1339324e-09 3.0869984e-10 1.7603351e-10 1.0102666e-06 7.2031629e-08 6.5118349e-08 -4.4185773e-08
6.4161111e+00 1.0175250e-08 1.0477592e-09 -5.3450751e-11 4.2557366e-10 1.0124746e-06 7.2427086e-08 6.5196829e-08 -4.3949150e-08
6.4197222e+00 1.0206199e-08 2.6026094e-09 7.7788344e-10 1.7586398e-09 1.0146890e-06 7.2867519e-08 6.5480734e-08 -4.3684919e-08
6.4233333e+00 1.0234511e-08 1.4629301e-09 1.8427823e-09 6.8041108e-10 1.0170786e-06 7.3240960e-08 6.5752429e-08 -4.3740578e-08
6.4272222e+00 1.0247482e-08 1.7379868e-09 4.8602717e-10 -1.1574860e-09 1.0193022e-06 7.3804145e-08 6.5811113e-08 -4.3928421e-08
6.4308333e+00 1.0278795e-08 3.4606483e-09 5.5670473e-11 -5.7645000e-10 1.0215761e-06 7.4421272e-08 6.5785775e-08 -4.4061635e-08
6.4344444e+00 1.0710607e-08 2.2359073e-09 -2.8955617e-10 -6.5322013e-10 1.0239717e-06 7.4874142e-08 6.5824113e-08 -4.4022330e-08
6.4380556e+00 1.1402449e-08 1.9444302e-09 6.4344502e-10 1.0160353e-09 1.0267314e-06 7.5259538e-08 6.5822115e-08 -4.3911581e-08
6.4419444e+00 1.2252089e-08 1.3589650e-09 -6.6057383e-10 -6.6755794e-11 1.0292802e-06 7.5700098e-08 6.5914519e-08 -4.3799808e-08
6.4455556e+00 1.1275169e-08 2.7077461e-09 1.5135346e-09 1.0985092e-09 1.0329388e-06 7.6307169e-08 6.6254248e-08 -4.3558259e-08
6.4511111e+00 1.0676828e-08 9.3467441e-10 5.2483925e-10 3.5078273e-10 1.0352479e-06 7.6739257e-08 6.6238593e-08 -4.3301327e-08
6.4547222e+00 1.0638106e-08 3.0538326e-09 -6.6934602e-10 2.0208985e-09 1.0375577e-06 7.7274045e-08 6.6190115e-08 -4.2854609e-08
6.4583333e+00 1.0682365e-08 1.8826727e-09 2.2185675e-10 2.1026542e-09 1.0400533e-06 7.7740457e-08 6.6142138e-08 -4.2734032e-08
6.4622222e+00 1.0708625e-08 2.1151452e-09 -6.3308680e-10 -1.0691364e-09 1.0423754e-06 7.8081534e-08 6.6128693e-08 -4.2947313e-08
6.4658333e+00 1.0725872e-08 1.0332549e-09 5.0897688e-10 -8.9961789e-10 1.0447005e-06 7.8389690e-08 6.6180339e-08 -4.3078836e-08
6.4694444e+00 1.0736973e-08 1.8112642e-09 -3.2246400e-11 -3.1444098e-10 1.0470254e-06 7.8884664e-08 6.6167779e-08 -4.3092696e-08
6.4730556e+00 1.0723620e-08 2.7577245e-09 -8.3691171e-11 1.8650521e-10 1.0495291e-06 7.9505203e-08 6.6071991e-08 -4.2990388e-08
6.4769444e+00 1.0736984e-08 2.5611883e-09 -7.3734239e-10 6.9041987e-10 1.0518596e-06 8.0022387e-08 6.6049471e-08 -4.2696285e-08
6.4805556e+00 1.0775545e-08 2.2128099e-09 5.2946431e-10 2.0243795e-09 1.0541975e-06 8.0549350e-08 6.6079965e-08 -4.2275873e-08
6.4841667e+00 1.0804389e-08 2.6514710e-09 -2.4798358e-10 1.8563421e-09 1.0565419e-06 8.1061900e-08 6.6084231e-08 -4.2116819e-08
6.4877778e+00 1.0836500e-08 2.0797533e-09 2.8736184e-10 -3.8814384e-10 1.0588937e-06 8.1480192e-08 6.6029456e-08 -4.1985112e-08
6.4913889e+00 1.0872507e-08 1.7814029e-09 -7.9298191e-10 1.6039019e-09 1.0614362e-06 8.1930695e-08 6.5697201e-08 -4.1843604e-08
6.4952778e+00 1.0919813e-08 2.0800550e-09 -2.0549156e-09 -3.9098010e-10 1.0638067e-06 8.2586653e-08 6.5475745e-08 -4.1955239e-08
6.4988889e+00 1.0962557e-08 3.9749410e-09 1.0712516e-11 -6.3949894e-10 1.0661864e-06 8.3218660e-08 6.5354123e-08 -4.1940657e-08
6.5025000e+00 1.1003154e-08 1.8589726e-09 -1.1333852e-09 7.7409982e-10 1.0698745e-06 8.4130051e-08 6.5363777e-08 -4.1793274e-08
6.5080556e+00 1.1125793e-08 3.6093729e-09 1.1913131e-09 1.1019912e-10 1.0722958e-06 8.4702689e-08 6.5254224e-08 -4.1470946e-08
6.5116667e+00 1.1224737e-08 1.6765133e-09 -2.2025778e-09 2.8651371e-09 1.0749268e-06 8.5208092e-08 6.4986342e-08 -4.1104135e-08
6.5155556e+00 1.1326720e-08 2.6555123e-09 -9.3549943e-11 2.7895488e-10 1.0773904e-06 8.5662085e-08 6.4945243e-08 -4.0989469e-08
6.5191667e+00 1.1413703e-08 1.5351904e-09 -2.8582792e-10 7.7950103e-10 1.0798726e-06 8.6038663e-08 6.4998559e-08 -4.0702839e-08
6.5227778e+00 1.1499330e-08 1.9409207e-09 7.7797483e-10 1.8663130e-09 1.0825667e-06 8.6473473e-08 6.5102616e-08 -4.0578751e-08
6.5266667e+00 1.1593154e-08 1.7860211e-09 1.1394942e-10 -8.0269963e-10 1.0850883e-06 8.6870573e-08 6.5199211e-08 -4.0409242e-08
6.5302778e+00 1.1682446e-08 1.8795122e-09 7.7769370e-10 2.3673966e-09 1.0876311e-06 8.7270066e-08 6.5268203e-08 -4.0013944e-08
6.5338889e+00 1.1789754e-08 1.8081175e-09 -1.4084607e-10 1.2815153e-09 1.0901971e-06 8.7569875e-08 6.5387368e-08 -3.9853165e-08
6.5375000e+00 1.1896542e-08 9.5935342e-10 1.2408357e-09 2.0259054e-10 1.0929860e-06 8.8004177e-08 6.5588243e-08 -3.9504019e-08
6.5413889e+00 1.2007931e-08 2.7632334e-09 4.8094647e-10 2.7900920e-09 1.0955974e-06 8.8601720e-08 6.5664671e-08 -3.9306155e-08
6.5450000e+00 1.2098030e-08 2.7525485e-09 2.2454483e-10 -9.6365085e-10 1.0982283e-06 8.9101915e-08 6.5681992e-08 -3.9316377e-08
6.5486111e+00 1.2186472e-08 1.8646347e-09 -6.4657856e-11 8.6929272e-10 1.1010828e-06 8.9509297e-08 6.5833832e-08 -3.8957625e-08
6.5525000e+00 1.2280833e-08 1.6272165e-09 1.3661400e-09 2.2057269e-09 1.1037527e-06 8.9835659e-08 6.5996401e-08 -3.8542228e-08
6.5561111e+00 1.2364886e-08 1.3853531e-09 1.3449742e-10 1.6287070e-09 1.1064400e-06 9.0249603e-08 6.5982258e-08 -3.8199057e-08
6.5597222e+00 1.2440603e-08 2.4356641e-09 -2.6504495e-10 1.5390221e-09 1.1091423e-06 9.0828238e-08 6.5994394e-08 -3.7937586e-08
6.5633333e+00 1.2503347e-08 2.9055860e-09 3.7707041e-10 8.7455520e-10 1.1133265e-06 9.1679250e-08 6.6070366e-08 -3.7896061e-08
6.5688889e+00 1.2601874e-08 2.2004838e-09 7.8756535e-11 -6.2540289e-10 1.1160628e-06 9.2023037e-08 6.5967909e-08 -3.7769697e-08
6.5725000e+00 1.2656839e-08 9.7293469e-10 -1.0245083e-09 1.7918374e-09 1.1190213e-06 9.2774963e-08 6.5837146e-08 -3.7691642e-08
6.5763889e+00 1.2701905e-08 5.4721496e-09 -9.6318552e-11 -1.1227917e-09 1.1217757e-06 9.3649286e-08 6.5877302e-08 -3.7790735e-08
6.5800000e+00 1.2723031e-08 2.5985195e-09 4.6698805e-10 2.0808162e-10 1.1245351e-06 9.4126748e-08 6.6028284e-08 -3.7700219e-08
6.5836111e+00 1.2748449e-08 1.8088235e-09 9.2669121e-10 6.2745031e-10 1.1275232e-06 9.4691624e-08 6.6266208e-08 -3.7563238e-08
6.5875000e+00 1.2863340e-08 3.0329739e-09 1.1126601e-09 5.4667028e-10 1.1303376e-06 9.5115345e-08 6.6474250e-08 -3.7273269e-08
6.5911111e+00 1.3116037e-08 8.7829859e-10 8.0772309e-10 2.1299665e-09 1.1331505e-06 9.5527871e-08 6.6610745e-08 -3.6928654e-08
6.5947222e+00 1.2848997e-08 2.9296329e-09 4.5223816e-10 1.0511015e-09 1.1359087e-06 9.6296728e-08 6.6574647e-08 -3.6782402e-08
6.5983333e+00 1.2611933e-08 4.1675046e-09 -7.8545938e-10 2.9891126e-10 1.1388576e-06 9.7008232e-08 6.6501995e-08 -3.6780833e-08
6.6022222e+00 1.2664201e-08 1.9311007e-09 1.6273302e-10 -2.8545680e-10 1.1416028e-06 9.7483924e-08 6.6534103e-08 -3.6671036e-08
6.6058333e+00 1.2676174e-08 2.4599066e-09 1.3364502e-10 1.2989666e-09 1.1443497e-06 9.8032177e-08 6.6589661e-08 -3.6407189e-08
6.6094444e+00 1.2679896e-08 2.6008863e-09 3.7919562e-10 1.1365421e-09 1.1470971e-06 9.8618660e-08 6.6597584e-08 -3.5980801e-08
6.6130556e+00 1.2680190e-08 2.8128077e-09 -3.0605751e-10 2.7993476e-09 1.1500580e-06 9.9358052e-08 6.6550984e-08 -3.5492621e-08
6.6169444e+00 1.2699043e-08 3.5248354e-09 -9.3369903e-11 1.3850529e-09 1.1528118e-06 1.0001917e-07 6.6553950e-08 -3.5255749e-08
6.6205556e+00 1.2720819e-08 2.5777798e-09 1.2075096e-10 8.0145631e-10 1.1570560e-06 1.0097386e-07 6.6603355e-08 -3.4613006e-08
6.6261111e+00 1.2744127e-08 3.1503519e-09 1.7567946e-10 3.0550001e-09 1.1598164e-06 1.0173042e-07 6.6719336e-08 -3.4121969e-08
6.6297222e+00 1.2736896e-08 3.8333077e-09 8.9491013e-10 1.4776487e-09 1.1627894e-06 1.0247995e-07 6.6789693e-08 -3.4000838e-08
6.6336111e+00 1.2745819e-08 2.5911917e-09 -2.9184408e-10 -4.3937778e-10 1.1655523e-06 1.0308901e-07 6.6832061e-08 -3.3716763e-08
6.6372222e+00 1.2758230e-08 3.0309097e-09 6.8293099e-10 3.0616093e-09 1.1683179e-06 1.0372991e-07 6.6872264e-08 -3.3143700e-08
6.6408333e+00 1.2770320e-08 2.8851617e-09 -3.1183074e-10 2.2282002e-09 1.1710857e-06 1.0459793e-07 6.6872859e-08 -3.2841467e-08
6.6444444e+00 1.2778674e-08 5.1272995e-09 3.1732155e-10 5.6163942e-10 1.1738557e-06 1.0547990e-07 6.6944063e-08 -3.2602718e-08
6.6480556e+00 1.2790529e-08 3.0139434e-09 3.3995225e-10 1.6422034e-09 1.1768436e-06 1.0623303e-07 6.6864925e-08 -3.2384793e-08
6.6519444e+00 1.2820036e-08 3.4414256e-09 -1.0182799e-09 2.2571926e-10 1.1796244e-06 1.0693147e-07 6.6764383e-08 -3.2200090e-08
6.6555556e+00 1.2848632e-08 3.0057161e-09 9.0196921e-11 1.4792298e-09 1.1824109e-06 1.0748440e-07 6.6870139e-08 -3.1951813e-08
6.6591667e+00 1.2873211e-08 2.0982888e-09 8.8601697e-10 8.1255945e-10 1.1854159e-06 1.0807430e-07 6.6876227e-08 -3.1889052e-08
6.6630556e+00 1.2883860e-08 2.9579932e-09 -8.3383251e-10 -2.7460645e-10 1.1882131e-06 1.0866941e-07 6.6770118e-08 -3.1767875e-08
6.6666667e+00 1.2936354e-08 2.5353386e-09 -1.4563621e-10 1.3931648e-09 1.1910206e-06 1.0924533e-07 6.6593009e-08 -3.1465573e-08
6.6702778e+00 1.2978856e-08 2.7808128e-09 -1.4892199e-09 1.3973173e-09 1.1938290e-06 1.0980071e-07 6.6515635e-08 -3.1127256e-08
6.6738889e+00 1.2944747e-08 2.3457895e-09 7.7500308e-10 1.7256099e-09 1.1968494e-06 1.1054796e-07 6.6560463e-08 -3.0879179e-08
6.6777778e+00 1.2944788e-08 4.0591936e-09 -3.9076454e-10 4.0076236e-10 1.2011691e-06 1.1145331e-07 6.6453078e-08 -3.0759847e-08
6.6833333e+00 1.2973013e-08 1.3729096e-09 -2.5354375e-10 3.1522867e-10 1.2039830e-06 1.1177442e-07 6.6450330e-08 -3.0682864e-08
6.6869444e+00 1.3001748e-08 1.5912315e-09 2.2817380e-10 3.9538317e-10 1.2068053e-06 1.1223867e-07 6.6665735e-08 -3.0488073e-08
6.6905556e+00 1.3049883e-08 2.6941214e-09 1.7601773e-09 1.4026909e-09 1.2096369e-06 1.1285465e-07 6.6810109e-08 -3.0121187e-08
6.6941667e+00 1.3088740e-08 2.9918194e-09 -4.2749166e-10 1.9839420e-09 1.2126949e-06 1.1356243e-07 6.6739029e-08 -2.9726084e-08
6.6980556e+00 1.3122246e-08 3.0749452e-09 -1.8176587e-10 1.4026607e-09 1.2155400e-06 1.1414890e-07 6.6676567e-08 -2.9584647e-08
6.7016667e+00 1.3140091e-08 2.3386257e-09 -3.9480770e-10 -9.7087463e-11 1.2183881e-06 1.1461778e-07 6.6719458e-08 -2.9524202e-08
6.7052778e+00 1.3150100e-08 1.9894385e-09 7.9072744e-10 6.5503741e-10 1.2212385e-06 1.1521106e-07 6.6918247e-08 -2.9580730e-08
6.7088889e+00 1.3161189e-08 3.4870478e-09 1.0442443e-09 -1.1768293e-09 1.2243140e-06 1.1602954e-07 6.7054554e-08 -2.9573245e-08
6.7127778e+00 1.3200313e-08 3.5284431e-09 1.2409988e-10 1.2409827e-09 1.2271803e-06 1.1667317e-07 6.7096403e-08 -2.9602449e-08
6.7163889e+00 1.3258090e-08 2.4127366e-09 2.6219925e-10 -1.5105618e-09 1.2300605e-06 1.1726179e-07 6.7095704e-08 -2.9478009e-08
6.7200000e+00 1.3328140e-08 3.0207498e-09 -2.6865008e-10 2.6592436e-09 1.2329575e-06 1.1784624e-07 6.7031981e-08 -2.9082361e-08
6.7236111e+00 1.3413190e-08 2.3741466e-09 -3.1956425e-10 9.9289044e-10 1.2360958e-06 1.1834119e-07 6.7153971e-08 -2.8501288e-08
6.7275000e+00 1.3486595e-08 1.8682929e-09 1.3651964e-09 3.9877358e-09 1.2390247e-06 1.1889368e-07 6.7361430e-08 -2.8042721e-08
6.7311111e+00 1.3549932e-08 3.2315674e-09 5.4980831e-10 2.4519700e-10 1.2419701e-06 1.1949296e-07 6.7440578e-08 -2.7691594e-08
6.7347222e+00 1.3638512e-08 2.3002368e-09 1.8078764e-10 2.9959709e-09 1.2467708e-06 1.2052054e-07 6.7477242e-08 -2.6744930e-08
6.7405556e+00 1.3793994e-08 3.5716618e-09 2.8719259e-11 2.4135344e-09 1.2495378e-06 1.2130671e-07 6.7471077e-08 -2.6503545e-08
6.7438889e+00 1.3876210e-08 4.2900417e-09 -9.0363053e-11 3.2491901e-13 1.2527862e-06 1.2213736e-07 6.7361146e-08 -2.6387069e-08
6.7477778e+00 1.3966577e-08 2.8298493e-09 -8.5190344e-10 9.9803724e-10 1.2558211e-06 1.2294310e-07 6.7446469e-08 -2.6305885e-08
6.7513889e+00 1.4048337e-08 4.6077523e-09 1.6394961e-09 -2.4864559e-10 1.2588738e-06 1.2376041e-07 6.7576607e-08 -2.6151821e-08
6.7550000e+00 1.4130001e-08 2.9366678e-09 -4.3821677e-10 1.6707748e-09 1.2621812e-06 1.2448335e-07 6.7588439e-08 -2.6044203e-08
6.7588889e+00 1.4219544e-08 3.2598816e-09 5.3963646e-10 -7.4833161e-10 1.2652721e-06 1.2508491e-07 6.7719170e-08 -2.6152536e-08
6.7625000e+00 1.4311952e-08 2.2930549e-09 6.6710787e-10 -2.5166931e-10 1.2683841e-06 1.2572585e-07 6.7856837e-08 -2.6007651e-08
6.7661111e+00 1.4413828e-08 3.6233213e-09 6.0365935e-10 1.5890705e-09 1.2715218e-06 1.2635092e-07 6.8112458e-08 -2.5546580e-08
6.7697222e+00 1.4549898e-08 2.1465538e-09 1.7559272e-09 2.6669676e-09 1.2749765e-06 1.2697172e-07 6.8273278e-08 -2.5108374e-08
6.7736111e+00 1.5061754e-08 3.1745535e-09 -3.7747217e-10 1.0890807e-09 1.2782763e-06 1.2764280e-07 6.8155988e-08 -2.4755043e-08
6.7772222e+00 1.5398191e-08 3.0200311e-09 -7.0520658e-10 2.1724347e-09 1.2816373e-06 1.2833139e-07 6.8082976e-08 -2.4292893e-08
6.7808333e+00 1.5626247e-08 3.3361502e-09 3.1245954e-11 2.0935689e-09 1.2852795e-06 1.2910936e-07 6.8760419e-08 -2.3717274e-08
6.7847222e+00 1.5592673e-08 3.3322326e-09 5.7754094e-09 2.8403101e-09 1.2886556e-06 1.2967721e-07 6.9892878e-08 -2.3174377e-08
6.7883333e+00 1.5570664e-08 1.9094220e-09 4.6780618e-09 2.1710406e-09 1.2920276e-06 1.3025387e-07 7.0780466e-08 -2.2216266e-08
6.7919444e+00 1.5555723e-08 3.4135561e-09 3.5150559e-09 6.6730630e-09 1.2953981e-06 1.3115649e-07 7.1226651e-08 -2.1212440e-08
6.7955556e+00 1.5556830e-08 4.9183215e-09 6.0357799e-10 2.5930226e-09 1.3005826e-06 1.3249975e-07 7.1498150e-08 -2.0973542e-08
6.8011111e+00 1.5549806e-08 3.1412388e-09 1.0254154e-09 -1.1596304e-09 1.3042108e-06 1.3333302e-07 7.1653953e-08 -2.0748363e-08
6.8050000e+00 1.5549241e-08 4.0011192e-09 3.1003741e-10 3.0897344e-09 1.3075803e-06 1.3411444e-07 7.1690267e-08 -2.0186465e-08
6.8086111e+00 1.5553829e-08 3.2120156e-09 2.5164562e-11 2.0970142e-09 1.3109511e-06 1.3491272e-07 7.1744519e-08 -1.9551266e-08
6.8122222e+00 1.5561598e-08 4.1567201e-09 4.7562206e-10 3.7663629e-09 1.3143226e-06 1.3583674e-07 7.1736974e-08 -1.8817110e-08
6.8158333e+00 1.5560236e-08 4.3726968e-09 -5.4526726e-10 3.0104638e-09 1.3179524e-06 1.3677207e-07 7.1507449e-08 -1.8396275e-08
6.8197222e+00 1.5552269e-08 3.6444070e-09 -1.4220872e-09 5.9669289e-10 1.3213238e-06 1.3735733e-07 7.1318035e-08 -1.7942163e-08
6.8233333e+00 1.5567749e-08 1.7579680e-09 -3.2634687e-10 3.5951095e-09 1.3246973e-06 1.3786363e-07 7.1195541e-08 -1.7551198e-08
6.8269444e+00 1.5572786e-08 2.9156117e-09 -8.0436472e-10 1.3796712e-11 1.3280710e-06 1.3851470e-07 7.1146363e-08 -1.7466953e-08
6.8305556e+00 1.5568920e-08 3.0942549e-09 3.5041052e-10 7.6384523e-10 1.3317074e-06 1.3902426e-07 7.1142822e-08 -1.7268550e-08
6.8344444e+00 1.5600339e-08 1.2733809e-09 -3.8076315e-10 9.3675054e-10 1.3350894e-06 1.3956490e-07 7.1107854e-08 -1.7057609e-08
6.8380556e+00 1.5617647e-08 3.7170934e-09 5.7978647e-11 1.0103988e-09 1.3384740e-06 1.4034418e-07 7.1158405e-08 -1.6820046e-08
6.8416667e+00 1.5624822e-08 3.4762836e-09 4.0864568e-10 1.1824926e-09 1.3418612e-06 1.4121728e-07 7.1141567e-08 -1.6437001e-08
6.8452778e+00 1.5641556e-08 4.5831368e-09 -5.6407062e-10 2.3533033e-09 1.3455146e-06 1.4218994e-07 7.1160167e-08 -1.5995218e-08
6.8491667e+00 1.5673454e-08 3.7538947e-09 7.2350433e-10 1.4334090e-09 1.3489151e-06 1.4299745e-07 7.1136057e-08 -1.5766181e-08
6.8527778e+00 1.5715898e-08 3.7000434e-09 -9.4606686e-10 6.8077695e-10 1.3541601e-06 1.4438280e-07 7.1062813e-08 -1.5427675e-08
6.8583333e+00 1.5753913e-08 4.6120841e-09 5.0660736e-10 1.3502603e-09 1.3575744e-06 1.4511099e-07 7.1141667e-08 -1.5505142e-08
6.8619444e+00 1.5762701e-08 2.1096335e-09 2.2127346e-10 -2.0653406e-09 1.3609912e-06 1.4561369e-07 7.1096538e-08 -1.5573599e-08
6.8655556e+00 1.5776821e-08 2.5307399e-09 -6.3785100e-10 1.4334345e-09 1.3646750e-06 1.4631419e-07 7.0941926e-08 -1.5627706e-08
6.8694444e+00 1.5798692e-08 3.4735471e-09 -6.8739293e-10 -1.8972122e-09 1.3680997e-06 1.4692426e-07 7.0863370e-08 -1.6002729e-08
6.8730556e+00 1.5814090e-08 2.1578191e-09 -3.7736421e-11 -1.5645404e-09 1.3715288e-06 1.4752189e-07 7.0686276e-08 -1.5934923e-08
6.8766667e+00 1.5839545e-08 3.3587964e-09 -1.5969791e-09 2.1904502e-09 1.3749647e-06 1.4832186e-07 7.0435705e-08 -1.5712922e-08
6.8802778e+00 1.5876675e-08 4.0254934e-09 -7.1598282e-10 -1.4121644e-10 1.3786743e-06 1.4918521e-07 7.0301296e-08 -1.5755785e-08
6.8841667e+00 1.5919656e-08 3.3747103e-09 -4.3609991e-10 -2.2618042e-10 1.3821280e-06 1.4979625e-07 7.0222104e-08 -1.5651204e-08
6.8877778e+00 1.5960188e-08 2.2656470e-09 -2.9490126e-10 1.1915470e-09 1.3855905e-06 1.5052335e-07 7.0244996e-08 -1.5456006e-08
6.8913889e+00 1.6001196e-08 4.4460532e-09 5.0621645e-10 6.1027658e-10 1.3893286e-06 1.5153537e-07 7.0062684e-08 -1.5099819e-08
6.8952778e+00 1.6039995e-08 4.2283496e-09 -2.0688904e-09 2.4427552e-09 1.3928072e-06 1.5244946e-07 7.0002925e-08 -1.4768793e-08
6.8988889e+00 1.6070177e-08 4.2094500e-09 1.5172660e-09 6.1286985e-10 1.3962916e-06 1.5324980e-07 7.0084340e-08 -1.4527836e-08
6.9025000e+00 1.6094017e-08 3.1782987e-09 -7.6574554e-10 1.6113484e-09 1.4000494e-06 1.5405351e-07 7.0019654e-08 -1.4326163e-08
6.9063889e+00 1.6114977e-08 3.7106144e-09 2.1129988e-10 1.1728274e-10 1.4035435e-06 1.5486890e-07 6.9847823e-08 -1.4057018e-08
6.9100000e+00 1.6138732e-08 3.8161178e-09 -1.7974406e-09 2.3671297e-09 1.4089288e-06 1.5620141e-07 6.9564521e-08 -1.3504112e-08
6.9155556e+00 1.6173110e-08 4.1789487e-09 9.7629748e-11 9.5030819e-10 1.4124337e-06 1.5697884e-07 6.9384536e-08 -1.3415592e-08
6.9191667e+00 1.6179752e-08 2.9972945e-09 -1.7590294e-09 -1.3320019e-10 1.4159418e-06 1.5768159e-07 6.9126398e-08 -1.3562035e-08
6.9227778e+00 1.6202579e-08 3.4896126e-09 -6.2378078e-10 -1.2185884e-09 1.4194536e-06 1.5840386e-07 6.9046956e-08 -1.3636478e-08
6.9263889e+00 1.6214445e-08 3.1775392e-09 -1.0953167e-10 5.3142159e-10 1.4232361e-06 1.5920064e-07 6.8960096e-08 -1.3638666e-08
6.9302778e+00 1.6206229e-08 3.6519705e-09 -6.3497996e-10 -5.5017297e-10 1.4267476e-06 1.6008697e-07 6.8880279e-08 -1.3451046e-08
6.9338889e+00 1.6207810e-08 4.5295448e-09 -1.0178922e-10 2.2820460e-09 1.4302599e-06 1.6098828e-07 6.8808334e-08 -1.2667512e-08
6.9375000e+00 1.6213660e-08 3.7902183e-09 -5.6231924e-10 4.9505785e-09 1.4337741e-06 1.6201952e-07 6.8748009e-08 -1.2090833e-08
6.9411111e+00 1.6225101e-08 5.7289653e-09 5.4684417e-12 3.7261403e-10 1.4375640e-06 1.6320094e-07 6.8757943e-08 -1.1857498e-08
6.9450000e+00 1.6259588e-08 4.3974538e-09 7.9677408e-11 1.6274034e-09 1.4410910e-06 1.6410681e-07 6.8714516e-08 -1.1622050e-08
6.9486111e+00 1.6297439e-08 3.9644100e-09 -4.8053827e-10 5.4595719e-10 1.4446266e-06 1.6507825e-07 6.8684954e-08 -1.1504119e-08
6.9522222e+00 1.6339175e-08 5.0027929e-09 2.0765873e-10 5.4264190e-10 1.4484476e-06 1.6611910e-07 6.8467768e-08 -1.1192618e-08
6.9561111e+00 1.6411844e-08 3.9187803e-09 -2.0692499e-09 2.1273599e-09 1.4520113e-06 1.6710129e-07 6.8219878e-08 -1.0848972e-08
6.9597222e+00 1.6483941e-08 5.1475698e-09 -2.1896785e-10 1.0447643e-09 1.4555907e-06 1.6790212e-07 6.8423291e-08 -1.0658944e-08
6.9633333e+00 1.6556667e-08 2.2447188e-09 2.0966209e-09 7.0933687e-10 1.4591877e-06 1.6866001e-07 6.8799942e-08 -1.0360612e-08
6.9669444e+00 1.6646306e-08 4.7511166e-09 1.3801630e-09 2.0444963e-09 1.4650403e-06 1.7016128e-07 6.8854222e-08 -9.7466530e-09
6.9727778e+00 1.6797463e-08 3.8275783e-09 -1.0699949e-09 1.4638404e-09 1.4686897e-06 1.7101828e-07 6.8792025e-08 -9.3935098e-09
6.9763889e+00 1.6888763e-08 4.0831642e-09 4.9587580e-10 1.7959436e-09 1.4723583e-06 1.7185773e-07 6.9001406e-08 -9.1936121e-09
6.9800000e+00 1.6975383e-08 3.6656611e-09 1.4368693e-09 4.9265736e-11 1.4760480e-06 1.7272136e-07 6.9327473e-08 -9.0199338e-09
6.9836111e+00 1.7083526e-08 4.3063102e-09 1.5729788e-09 1.5539185e-09 1.4797606e-06 1.7355528e-07 6.9554579e-08 -8.5759492e-09
6.9872222e+00 1.7186531e-08 3.3913667e-09 5.2338386e-10 2.5444006e-09 1.4837812e-06 1.7440497e-07 6.9693968e-08 -7.8548836e-09
6.9911111e+00 1.7275955e-08 3.8916840e-09 6.7138385e-10 3.6361639e-09 1.4875355e-06 1.7524490e-07 6.9921076e-08 -7.4549508e-09
6.9947222e+00 1.7378686e-08 3.8615390e-09 1.4249962e-09 5.5523532e-11 1.4913117e-06 1.7601158e-07 7.0151207e-08 -7.4164194e-09
6.9983333e+00 1.7478835e-08 3.2155066e-09 6.9928879e-10 3.0015080e-10 1.4951082e-06 1.7686096e-07 7.0168103e-08 -7.3061368e-09
7.0019444e+00 1.7565443e-08 4.6249738e-09 -5.4333066e-10 7.1784256e-10 1.4992209e-06 1.7780216e-07 7.0203748e-08 -7.1776521e-09
7.0058333e+00 1.7686304e-08 3.4423911e-09 8.4886022e-10 3.8345486e-10 1.5030656e-06 1.7858422e-07 7.0395235e-08 -7.0759696e-09
7.0094444e+00 1.7803478e-08 3.7766813e-09 9.1871850e-10 5.5515287e-10 1.5069353e-06 1.7935230e-07 7.0614442e-08 -6.8295195e-09
7.0130556e+00 1.7916347e-08 3.3132300e-09 1.1047303e-09 1.7197710e-09 1.5108317e-06 1.8011358e-07 7.0779480e-08 -6.3572195e-09
7.0166667e+00 1.8050497e-08 3.7139846e-09 4.1869249e-10 2.6399214e-09 1.5150602e-06 1.8113264e-07 7.0674865e-08 -6.0908614e-09
7.0205556e+00 1.8194151e-08 5.0208691e-09 -1.3153924e-09 -3.5685114e-10 1.5190148e-06 1.8206794e-07 7.0505222e-08 -5.9792147e-09
7.0241667e+00 1.8310167e-08 3.6126772e-09 -2.5054539e-10 1.3874365e-09 1.5229918e-06 1.8298010e-07 7.0345293e-08 -5.6418512e-09
7.0277778e+00 1.8400042e-08 4.8071993e-09 -1.2257161e-09 1.7266881e-09 1.5291436e-06 1.8442157e-07 7.0236447e-08 -5.2747216e-09
7.0333333e+00 1.8510982e-08 3.8416285e-09 5.7263909e-10 4.7608892e-10 1.5331608e-06 1.8525430e-07 7.0279038e-08 -5.1986059e-09
7.0369444e+00 1.8571065e-08 3.8451208e-09 -1.7949627e-10 2.2651730e-10 1.5375008e-06 1.8623329e-07 7.0232585e-08 -4.8734715e-09
7.0408333e+00 1.8628508e-08 4.5461897e-09 -2.1867298e-10 2.5603484e-09 1.5415430e-06 1.8703748e-07 7.0131863e-08 -4.7065512e-09
7.0444444e+00 1.8684365e-08 2.8771402e-09 -7.1106611e-10 -1.0195457e-09 1.5455969e-06 1.8784287e-07 7.0057797e-08 -4.8284017e-09
7.0480556e+00 1.8736357e-08 4.5571845e-09 2.7378575e-11 -1.0522816e-10 1.5496605e-06 1.8900838e-07 6.9882318e-08 -4.6075831e-09
7.0516667e+00 1.8773258e-08 6.2013918e-09 -1.6471798e-09 2.1435541e-09 1.5540468e-06 1.9015000e-07 6.9621190e-08 -4.3210284e-09
7.0555556e+00 1.8823684e-08 3.5839026e-09 -5.9105839e-10 3.1262992e-10 1.5581308e-06 1.9102463e-07 6.9651205e-08 -3.7739263e-09
7.0591667e+00 1.8875184e-08 4.4896300e-09 8.6811708e-10 4.7375434e-09 1.5622263e-06 1.9209554e-07 6.9888533e-08 -3.1534058e-09
7.0627778e+00 1.8929191e-08 5.3957449e-09 1.3226028e-09 9.9033821e-10 1.5663323e-06 1.9325228e-07 7.0174624e-08 -2.8943284e-09
7.0663889e+00 1.8972754e-08 5.2817881e-09 1.3182329e-09 1.4011449e-09 1.5707645e-06 1.9449034e-07 7.0423495e-08 -2.4894453e-09
7.0702778e+00 1.9017480e-08 5.3301484e-09 8.1494738e-10 2.0692806e-09 1.5748905e-06 1.9544453e-07 7.0601360e-08 -1.8966945e-09
7.0738889e+00 1.9068145e-08 3.4777865e-09 8.2688095e-10 3.4022660e-09 1.5790275e-06 1.9629606e-07 7.0513127e-08 -1.3131077e-09
7.0775000e+00 1.9119720e-08 4.3824916e-09 -1.6413313e-09 1.9846891e-09 1.5834954e-06 1.9727313e-07 7.0152498e-08 -1.0244085e-09
7.0813889e+00 1.9176602e-08 3.9923767e-09 -1.4497784e-09 4.8987586e-10 1.5876564e-06 1.9813566e-07 7.0027128e-08 -7.2021383e-10
7.0850000e+00 1.9232466e-08 3.9694665e-09 2.9251920e-10 2.3180733e-09 1.5918302e-06 1.9910031e-07 7.0085823e-08 -2.8026662e-10
7.0886111e+00 1.9295433e-08 4.9349732e-09 2.4928303e-10 1.7429811e-09 1.5982763e-06 2.0056658e-07 7.0037310e-08 1.6042573e-10
7.0941667e+00 1.9380985e-08 3.8626477e-09 -5.4036304e-10 9.0117277e-10 1.6024804e-06 2.0149792e-07 6.9978351e-08 2.4751509e-10
7.0977778e+00 1.9426442e-08 4.7343211e-09 -3.8721282e-12 -9.7271031e-11 1.6070207e-06 2.0253287e-07 6.9972032e-08 4.5884718e-10
7.1016667e+00 1.9489848e-08 4.1367193e-09 -5.0293160e-11 1.9086884e-09 1.6112505e-06 2.0346272e-07 6.9904997e-08 5.5645368e-10
7.1052778e+00 1.9554467e-08 4.4464945e-09 -5.6849212e-10 -1.0077053e-09 1.6154946e-06 2.0451591e-07 7.0020205e-08 6.7190248e-10
7.1088889e+00 1.9622406e-08 5.2752541e-09 1.6319512e-09 2.0733865e-09 1.6197540e-06 2.0547143e-07 7.0121554e-08 1.0668705e-09
7.1125000e+00 1.9694690e-08 3.5449617e-09 -6.9642601e-10 1.5724725e-09 1.6243575e-06 2.0644236e-07 6.9922656e-08 1.0356937e-09
7.1163889e+00 1.9763791e-08 4.7772508e-09 -1.0084078e-09 -1.8397028e-09 1.6286460e-06 2.0732797e-07 6.9810484e-08 8.9841012e-10
7.1200000e+00 1.9822118e-08 3.3976343e-09 -2.7026398e-11 5.7246997e-10 1.6329463e-06 2.0824116e-07 6.9732432e-08 1.3569812e-09
7.1236111e+00 1.9872989e-08 5.0318219e-09 -6.9345872e-10 3.6604943e-09 1.6375905e-06 2.0931658e-07 6.9740191e-08 1.8897622e-09
7.1275000e+00 1.9935128e-08 4.1860648e-09 7.5996397e-10 9.0619790e-10 1.6419163e-06 2.1032027e-07 6.9620361e-08 2.2762698e-09
7.1311111e+00 1.9994633e-08 5.0787385e-09 -1.8660810e-09 2.6615648e-09 1.6462538e-06 2.1135770e-07 6.9426639e-08 2.5368914e-09
7.1347222e+00 2.0043864e-08 4.4975469e-09 7.7877141e-11 -2.5582649e-10 1.6506012e-06 2.1230792e-07 6.9273396e-08 2.6893940e-09
7.1383333e+00 2.0086571e-08 4.2737088e-09 -1.4924321e-09 1.6635428e-09 1.6552931e-06 2.1326527e-07 6.8994745e-08 2.8828809e-09
7.1422222e+00 2.0129211e-08 3.9321544e-09 -8.9600333e-10 -5.0849767e-12 1.6596593e-06 2.1425466e-07 6.8901814e-08 3.1980769e-09
7.1458333e+00 2.0174011e-08 5.2006758e-09 3.8177561e-11 2.9145865e-09 1.6663985e-06 2.1579397e-07 6.9189775e-08 4.1429664e-09
7.1513889e+00 2.0261319e-08 4.0351735e-09 1.6895889e-09 2.7547530e-09 1.6707938e-06 2.1686788e-07 6.9337197e-08 4.4778889e-09
7.1550000e+00 2.0311243e-08 5.8778492e-09 -3.2876648e-10 3.3683954e-10 1.6751994e-06 2.1817303e-07 6.9417596e-08 4.4516210e-09
7.1586111e+00 2.0355407e-08 6.1696817e-09 1.0709047e-09 -5.7931287e-10 1.6796155e-06 2.1956866e-07 6.9646289e-08 4.5247805e-09
7.1622222e+00 2.0408998e-08 6.7130838e-09 1.0401139e-09 1.2546314e-09 1.6843863e-06 2.2076631e-07 7.0113077e-08 4.7790895e-09
7.1661111e+00 2.0483718e-08 3.5524931e-09 2.9609201e-09 9.2515967e-10 1.6888333e-06 2.2170396e-07 7.0519807e-08 4.9886623e-09
7.1697222e+00 2.0565059e-08 5.1027583e-09 7.9351843e-10 1.0093583e-09 1.6932983e-06 2.2279343e-07 7.0836815e-08 5.5595199e-09
7.1733333e+00 2.0649967e-08 4.9538974e-09 2.1327003e-09 4.2600967e-09 1.6977840e-06 2.2400661e-07 7.1019974e-08 6.2655414e-09
7.1769444e+00 2.0756636e-08 6.2446910e-09 -4.4199278e-10 2.2570245e-09 1.7026429e-06 2.2541102e-07 7.1405590e-08 6.7436406e-09
7.1808333e+00 2.0891107e-08 5.7930917e-09 3.7472642e-09 1.8409675e-09 1.7071827e-06 2.2668609e-07 7.1738354e-08 7.1069456e-09
7.1844444e+00 2.1014615e-08 5.9767881e-09 -6.7559076e-10 1.5126171e-09 1.7117496e-06 2.2802355e-07 7.1760680e-08 7.1906486e-09
7.1880556e+00 2.1141692e-08 6.3689511e-09 8.8167704e-10 -7.3997411e-10 1.7166992e-06 2.2953923e-07 7.1780624e-08 7.4270332e-09
7.1919444e+00 2.1283196e-08 6.6225926e-09 -7.1072863e-10 2.7661288e-09 1.7213265e-06 2.3070846e-07 7.1793234e-08 7.8181122e-09
7.1955556e+00 2.1430646e-08 4.1702790e-09 8.2713046e-10 8.4383101e-10 1.7259853e-06 2.3169264e-07 7.1751230e-08 8.1092811e-09
7.1991667e+00 2.1573869e-08 4.9144839e-09 -1.2148589e-09 1.8438821e-09 1.7310370e-06 2.3283714e-07 7.1603831e-08 8.7243421e-09
7.2030556e+00 2.1725896e-08 4.8955642e-09 -4.8566619e-11 3.4280677e-09 1.7379537e-06 2.3434285e-07 7.1512096e-08 9.5862600e-09
7.2083333e+00 2.1958797e-08 4.6141301e-09 -5.3081367e-10 2.0156247e-09 1.7430971e-06 2.3527552e-07 7.1746316e-08 1.0202953e-08
7.2122222e+00 2.2127664e-08 3.3802329e-09 2.5384140e-09 3.2703195e-09 1.7479101e-06 2.3630029e-07 7.2099492e-08 1.0802822e-08
7.2158333e+00 2.2300160e-08 6.0791701e-09 7.2167618e-10 2.2669283e-09 1.7527620e-06 2.3762641e-07 7.2318395e-08 1.0833582e-08
7.2194444e+00 2.2485841e-08 6.1619914e-09 1.2989680e-09 -1.9829905e-09 1.7576541e-06 2.3886947e-07 7.2630877e-08 1.0927079e-08
7.2230556e+00 2.2672805e-08 5.3123728e-09 1.5854725e-09 2.8460351e-09 1.7629674e-06 2.4013040e-07 7.2815722e-08 1.1397525e-08
7.2269444e+00 2.2869373e-08 5.4955728e-09 -1.0836377e-12 1.1863603e-09 1.7679417e-06 2.4124147e-07 7.2991512e-08 1.1826524e-08
7.2305556e+00 2.3047629e-08 4.7604976e-09 1.6237652e-09 2.7736320e-09 1.7729564e-06 2.4234292e-07 7.3185779e-08 1.2282952e-08
7.2341667e+00 2.3241436e-08 5.4067562e-09 1.6946124e-10 1.4395533e-09 1.7784020e-06 2.4358534e-07 7.3255255e-08 1.2589702e-08
7.2380556e+00 2.3435551e-08 5.2425548e-09 4.2605115e-10 1.1897329e-09 1.7834978e-06 2.4461414e-07 7.3415850e-08 1.3000706e-08
7.2416667e+00 2.3602515e-08 4.2540179e-09 1.0563678e-09 2.6041435e-09 1.7886300e-06 2.4580116e-07 7.3721187e-08 1.3547283e-08
7.2452778e+00 2.3771507e-08 6.7031125e-09 1.7621201e-09 2.4411834e-09 1.7941975e-06 2.4724034e-07 7.3914263e-08 1.4194028e-08
7.2491667e+00 2.3950213e-08 5.6327066e-09 -1.0718118e-10 3.1023470e-09 1.7994044e-06 2.4858665e-07 7.3857766e-08 1.4866827e-08
7.2527778e+00 2.4112910e-08 6.7947760e-09 -4.1433105e-10 3.1081119e-09 1.8046415e-06 2.4988217e-07 7.3840329e-08 1.5323579e-08
7.2563889e+00 2.4230043e-08 5.1638567e-09 2.5337766e-10 1.1080615e-09 1.8099028e-06 2.5093784e-07 7.3798887e-08 1.5735102e-08
7.2600000e+00 2.4335268e-08 4.5808272e-09 -6.3592098e-10 2.6906121e-09 1.8180368e-06 2.5258725e-07 7.3817054e-08 1.6660498e-08
7.2655556e+00 2.4468758e-08 5.3155953e-09 7.4492727e-10 2.8617599e-09 1.8233465e-06 2.5378362e-07 7.3632764e-08 1.7054856e-08
7.2691667e+00 2.4544363e-08 5.7278457e-09 -2.4460659e-09 7.7846636e-10 1.8290835e-06 2.5506003e-07 7.3279024e-08 1.7207473e-08
7.2730556e+00 2.4629644e-08 5.2128068e-09 -5.8599511e-10 5.2968498e-10 1.8344282e-06 2.5625752e-07 7.3211923e-08 1.7539371e-08
7.2766667e+00 2.4705898e-08 5.8409608e-09 -3.3400161e-11 2.5339876e-09 1.8397890e-06 2.5750002e-07 7.3160391e-08 1.8205698e-08
7.2802778e+00 2.4778517e-08 5.6282722e-09 -4.4228061e-10 3.6167172e-09 1.8455777e-06 2.5889200e-07 7.3411666e-08 1.8718371e-08
7.2841667e+00 2.4839091e-08 6.3030076e-09 2.5960702e-09 7.7763166e-10 1.8509665e-06 2.6001884e-07 7.3626343e-08 1.9022998e-08
7.2877778e+00 2.4903564e-08 4.0985407e-09 -6.1443688e-10 2.0343093e-09 1.8563704e-06 2.6113012e-07 7.3651589e-08 1.9426821e-08
7.2913889e+00 2.4978729e-08 6.1594336e-09 8.4747479e-10 1.6932811e-09 1.8622067e-06 2.6248272e-07 7.3728284e-08 2.0114517e-08
7.2952778e+00 2.5046322e-08 5.4343120e-09 -1.9008546e-10 4.2012572e-09 1.8676390e-06 2.6371666e-07 7.3602234e-08 2.0491831e-08
7.2988889e+00 2.5097712e-08 5.9558246e-09 -9.7345410e-10 -7.1836256e-10 1.8730811e-06 2.6476179e-07 7.3467409e-08 2.0543939e-08
7.3025000e+00 2.5137147e-08 3.6915978e-09 -2.7108301e-10 1.1993633e-09 1.8785334e-06 2.6572828e-07 7.3255160e-08 2.0532997e-08
7.3061111e+00 2.5191894e-08 5.2298528e-09 -1.6881442e-09 -1.3003665e-09 1.8844174e-06 2.6702902e-07 7.2895015e-08 2.0491615e-08
7.3100000e+00 2.5242712e-08 5.9192897e-09 -1.3988086e-09 9.4565949e-10 1.8898905e-06 2.6824644e-07 7.2668597e-08 2.0742640e-08
7.3136111e+00 2.5278526e-08 5.3184287e-09 -6.9120488e-10 1.3714942e-09 1.8953723e-06 2.6940346e-07 7.2671968e-08 2.0931569e-08
7.3172222e+00 2.5322148e-08 5.3618281e-09 7.2232320e-10 3.7247283e-10 1.9012859e-06 2.7078889e-07 7.2862197e-08 2.1076773e-08
7.3211111e+00 2.5366250e-08 6.5132971e-09 9.0820525e-10 8.7213220e-10 1.9093274e-06 2.7261895e-07 7.3004008e-08 2.1973665e-08
7.3263889e+00 2.5421690e-08 5.0449238e-09 -1.2552200e-11 4.7924481e-09 1.9152643e-06 2.7411221e-07 7.2994050e-08 2.3014367e-08
7.3302778e+00 2.5466170e-08 7.7544436e-09 -7.2808597e-11 4.1278539e-09 1.9207861e-06 2.7557015e-07 7.2988986e-08 2.3230958e-08
7.3338889e+00 2.5504061e-08 5.7035397e-09 2.6068063e-11 -2.1285525e-09 1.9263155e-06 2.7673481e-07 7.2764420e-08 2.3240050e-08
7.3375000e+00 2.5536945e-08 5.0471088e-09 -2.0989881e-09 2.2124780e-09 1.9322773e-06 2.7814442e-07 7.2670042e-08 2.3415646e-08
7.3413889e+00 2.5564396e-08 7.0352938e-09 1.2900343e-09 -7.0736922e-10 1.9378176e-06 2.7957013e-07 7.2926760e-08 2.3316079e-08
7.3450000e+00 2.5576482e-08 6.1250894e-09 1.0796707e-09 -2.1171084e-10 1.9433601e-06 2.8090827e-07 7.3133873e-08 2.3271023e-08
7.3486111e+00 2.5585341e-08 6.2270162e-09 8.3214147e-10 -2.0419461e-10 1.9489042e-06 2.8221427e-07 7.3369964e-08 2.3316777e-08
7.3522222e+00 2.5590758e-08 5.8283481e-09 1.3471603e-09 6.2654134e-10 1.9548774e-06 2.8366245e-07 7.3524345e-08 2.3628705e-08
7.3561111e+00 2.5608458e-08 6.5846140e-09 -2.3897313e-11 2.0471304e-09 1.9604278e-06 2.8493159e-07 7.3635311e-08 2.3783123e-08
7.3597222e+00 2.5626025e-08 5.1305061e-09 1.0482058e-09 -6.2173741e-10 1.9659819e-06 2.8606650e-07 7.3553587e-08 2.3792553e-08
7.3633333e+00 2.5642638e-08 5.3456328e-09 -1.8025799e-09 7.0878546e-10 1.9715404e-06 2.8727971e-07 7.3232768e-08 2.3955710e-08
7.3669444e+00 2.5666115e-08 5.8532009e-09 -1.1588296e-09 7.9727333e-10 1.9775323e-06 2.8851068e-07 7.3202295e-08 2.4287353e-08
7.3708333e+00 2.5693227e-08 4.6979761e-09 8.9763601e-10 2.0453842e-09 1.9831020e-06 2.8970129e-07 7.3134868e-08 2.4640472e-08
7.3744444e+00 2.5719303e-08 6.2922617e-09 -1.5200410e-09 1.2141776e-09 1.9886756e-06 2.9103089e-07 7.3104787e-08 2.4813140e-08
7.3780556e+00 2.5728987e-08 5.9809972e-09 1.2423640e-09 3.7967963e-10 1.9976880e-06 2.9311050e-07 7.3234362e-08 2.4654880e-08
7.3838889e+00 2.5770495e-08 5.9024785e-09 -5.0193515e-10 -1.2840241e-09 2.0028458e-06 2.9429336e-07 7.3134381e-08 2.4465320e-08
7.3872222e+00 2.5807314e-08 5.9260870e-09 -4.9787135e-10 -6.1157063e-10 2.0088725e-06 2.9573094e-07 7.3160799e-08 2.4322573e-08
7.3911111e+00 2.5850914e-08 6.3960332e-09 7.2431185e-10 -6.1197236e-10 2.0144790e-06 2.9713579e-07 7.3117907e-08 2.4217137e-08
7.3947222e+00 2.5901166e-08 6.5718117e-09 -1.1202390e-09 -3.6128572e-10 2.0200991e-06 2.9840776e-07 7.3036214e-08 2.4436601e-08
7.3983333e+00 2.5976408e-08 5.1694667e-09 3.6615187e-10 2.3871108e-09 2.0257410e-06 2.9958635e-07 7.2950017e-08 2.4629060e-08
7.4019444e+00 2.6102404e-08 5.7098044e-09 -1.1618217e-09 -6.1057046e-10 2.0318457e-06 3.0094939e-07 7.2813290e-08 2.4593672e-08
7.4058333e+00 2.6223918e-08 5.9734056e-09 -1.0120985e-11 3.0724071e-10 2.0375396e-06 3.0222728e-07 7.2730287e-08 2.4831660e-08
7.4094444e+00 2.6335104e-08 5.8225045e-09 -7.5606116e-10 1.8895744e-09 2.0432580e-06 3.0356819e-07 7.2859515e-08 2.5186597e-08
7.4130556e+00 2.6450203e-08 6.5551130e-09 1.9489353e-09 1.3867687e-09 2.0494447e-06 3.0510302e-07 7.2789578e-08 2.5744229e-08
7.4169444e+00 2.6578429e-08 6.6006189e-09 -2.5483996e-09 3.3929352e-09 2.0552167e-06 3.0651791e-07 7.2653473e-08 2.6091273e-08
7.4205556e+00 2.6701886e-08 6.4598937e-09 1.2920499e-09 -1.8945706e-10 2.0610163e-06 3.0780409e-07 7.2749551e-08 2.6303014e-08
7.4241667e+00 2.6832633e-08 5.4125438e-09 -4.0517628e-10 2.1439904e-09 2.0668430e-06 3.0906648e-07 7.2855531e-08 2.6596129e-08
7.4277778e+00 2.6952338e-08 6.2402203e-09 1.3834556e-09 5.6168933e-10 2.0731473e-06 3.1043011e-07 7.2919933e-08 2.6824020e-08
7.4316667e+00 2.7084608e-08 5.4480562e-09 -8.3144004e-10 1.3916651e-09 2.0790306e-06 3.1156616e-07 7.2832803e-08 2.7171202e-08
7.4352778e+00 2.7222635e-08 5.0385952e-09 2.7161913e-11 1.8130851e-09 2.0849413e-06 3.1270128e-07 7.3089249e-08 2.7699724e-08
7.4388889e+00 2.7338233e-08 5.4394555e-09 2.3400347e-09 3.0655828e-09 2.0940827e-06 3.1479288e-07 7.3563270e-08 2.8402790e-08
7.4444444e+00 2.7510107e-08 7.1101279e-09 5.0409348e-10 1.1528120e-09 2.1005172e-06 3.1650761e-07 7.3569966e-08 2.8855953e-08
7.4483333e+00 2.7642653e-08 7.5875512e-09 -4.4670532e-10 2.7314451e-09 2.1065221e-06 3.1818203e-07 7.3760763e-08 2.9177322e-08
7.4519444e+00 2.7787084e-08 7.8686181e-09 2.2079143e-09 2.3503697e-10 2.1125593e-06 3.1967708e-07 7.3988404e-08 2.9363871e-08
7.4555556e+00 2.7940967e-08 5.9318256e-09 -1.0661653e-10 1.4869528e-09 2.1186306e-06 3.2106437e-07 7.3933079e-08 2.9569080e-08
7.4591667e+00 2.8101568e-08 6.8739263e-09 -4.0407138e-10 4.0728054e-10 2.1252094e-06 3.2246446e-07 7.3994863e-08 2.9586072e-08
7.4630556e+00 2.8288295e-08 5.1268320e-09 9.3364659e-10 -2.6163240e-10 2.1313525e-06 3.2380364e-07 7.4013360e-08 2.9710097e-08
7.4666667e+00 2.8416727e-08 7.2348813e-09 -7.6290482e-10 1.4064768e-09 2.1375207e-06 3.2527796e-07 7.3979296e-08 2.9825315e-08
7.4702778e+00 2.8521108e-08 6.3741950e-09 4.4846953e-10 -3.4292453e-10 2.1437077e-06 3.2675596e-07 7.3880606e-08 3.0021213e-08
7.4738889e+00 2.8589919e-08 7.2688712e-09 -1.3594576e-09 2.1512136e-09 2.1503846e-06 3.2838006e-07 7.3801223e-08 3.0455855e-08
7.4777778e+00 2.8640451e-08 6.6519683e-09 6.7903427e-10 1.5742861e-09 2.1565945e-06 3.2997313e-07 7.3831963e-08 3.0724941e-08
7.4813889e+00 2.8681902e-08 8.0533181e-09 -3.9527792e-10 9.0959039e-10 2.1628145e-06 3.3175695e-07 7.3635332e-08 3.0876635e-08
7.4850000e+00 2.8732816e-08 8.4127322e-09 -1.4197819e-09 4.9065648e-10 2.1695244e-06 3.3351069e-07 7.3412985e-08 3.1079327e-08
7.4888889e+00 2.8780566e-08 6.6193549e-09 -4.8605025e-10 1.2467029e-09 2.1757650e-06 3.3488634e-07 7.3282883e-08 3.1339986e-08
7.4925000e+00 2.8825603e-08 6.0788878e-09 -7.1488792e-10 1.1593805e-09 2.1820166e-06 3.3642938e-07 7.3107161e-08 3.1736018e-08
7.4961111e+00 2.8880934e-08 8.1645957e-09 -9.0716034e-10 2.4963058e-09 2.1916543e-06 3.3885129e-07 7.2695187e-08 3.2943120e-08
7.5016667e+00 2.8945193e-08 6.3668436e-09 -1.5646878e-09 4.7463074e-09 2.1979312e-06 3.4024830e-07 7.2418189e-08 3.3447802e-08
7.5052778e+00 2.8995323e-08 6.5286902e-09 -9.9221903e-10 -8.7708415e-11 2.2047033e-06 3.4196406e-07 7.2369979e-08 3.3572685e-08
7.5091667e+00 2.9051223e-08 8.1778300e-09 5.7899703e-10 1.1581371e-09 2.2110021e-06 3.4368600e-07 7.2336357e-08 3.3743171e-08
7.5127778e+00 2.9091919e-08 7.7169636e-09 -8.8935271e-10 4.1557778e-10 2.2173094e-06 3.4523713e-07 7.2365707e-08 3.3760402e-08
7.5163889e+00 2.9129425e-08 6.6012039e-09 1.1602754e-09 -2.5652074e-10 2.2236245e-06 3.4677838e-07 7.2340699e-08 3.3903895e-08
7.5200000e+00 2.9164115e-08 7.6257103e-09 -1.3911208e-09 1.5810753e-09 2.2304329e-06 3.4854688e-07 7.2181936e-08 3.4370243e-08
7.5238889e+00 2.9193387e-08 7.5328613e-09 3.0298539e-11 2.4161922e-09 2.2367605e-06 3.5012957e-07 7.2271722e-08 3.4622605e-08
7.5275000e+00 2.9215289e-08 7.0765053e-09 7.9849167e-10 -8.6697496e-11 2.2430933e-06 3.5162929e-07 7.2365937e-08 3.4839294e-08
7.5311111e+00 2.9241001e-08 6.7671097e-09 7.1185419e-11 2.0868959e-09 2.2499233e-06 3.5325238e-07 7.2369613e-08 3.5384101e-08
7.5350000e+00 2.9302362e-08 7.1450716e-09 -3.9681579e-11 2.5828872e-09 2.2562757e-06 3.5485505e-07 7.2331432e-08 3.5890089e-08
7.5386111e+00 2.9334784e-08 7.6487965e-09 -3.1275898e-10 2.0877716e-09 2.2626340e-06 3.5653447e-07 7.2334201e-08 3.6062351e-08
7.5422222e+00 2.9357233e-08 7.8535280e-09 3.3832642e-10 -4.9766433e-10 2.2694872e-06 3.5843551e-07 7.2350574e-08 3.6227949e-08
7.5461111e+00 2.9384196e-08 8.4411335e-09 -1.9798723e-10 1.9170776e-09 2.2758554e-06 3.6007866e-07 7.2272677e-08 3.6715981e-08
7.5497222e+00 2.9399213e-08 6.7264525e-09 -5.2106675e-10 2.5878349e-09 2.2822265e-06 3.6173904e-07 7.2293776e-08 3.6870805e-08
7.5533333e+00 2.9411338e-08 8.6000607e-09 7.1582867e-10 -1.1586952e-09 2.2920362e-06 3.6455561e-07 7.2423454e-08 3.6790158e-08
7.5588889e+00 2.9446674e-08 8.2994028e-09 6.2241889e-11 6.7481065e-10 2.2984222e-06 3.6631891e-07 7.2474273e-08 3.6809695e-08
7.5625000e+00 2.9501312e-08 7.9771626e-09 4.0685442e-10 -4.9446272e-10 2.3053116e-06 3.6812009e-07 7.2475228e-08 3.6957105e-08
7.5663889e+00 2.9550191e-08 7.4615657e-09 -3.9867267e-10 1.7579725e-09 2.3117189e-06 3.6989779e-07 7.2416150e-08 3.7337996e-08
7.5700000e+00 2.9594155e-08 8.9479749e-09 -1.4666203e-10 1.7579474e-09 2.3181377e-06 3.7181106e-07 7.2313948e-08 3.7692371e-08
7.5736111e+00 2.9656267e-08 8.7129755e-09 -7.9673633e-10 1.5132018e-09 2.3245686e-06 3.7365100e-07 7.2278915e-08 3.8110424e-08
7.5772222e+00 2.9706631e-08 8.2710147e-09 4.7335177e-10 2.3457566e-09 2.3315053e-06 3.7555982e-07 7.2205186e-08 3.8657548e-08
7.5811111e+00 2.9750336e-08 8.0903591e-09 -1.1053166e-09 2.3438706e-09 2.3379539e-06 3.7729641e-07 7.2147638e-08 3.8985397e-08
7.5847222e+00 2.9775687e-08 7.9396893e-09 5.7411078e-10 6.8242985e-10 2.3444096e-06 3.7914108e-07 7.2310038e-08 3.9421989e-08
7.5883333e+00 2.9814947e-08 9.0879950e-09 9.2496409e-10 3.3476465e-09 2.3508750e-06 3.8098844e-07 7.2562319e-08 3.9723330e-08
7.5919444e+00 2.9865438e-08 7.9645996e-09 1.4037864e-09 -5.6602933e-10 2.3578537e-06 3.8279504e-07 7.2706829e-08 4.0164359e-08
7.5958333e+00 2.9952564e-08 7.5205039e-09 -1.6512838e-10 4.3462790e-09 2.3643518e-06 3.8449574e-07 7.2594993e-08 4.0754123e-08
7.5994444e+00 3.0029611e-08 8.1782771e-09 -8.6720422e-10 1.0976941e-09 2.3708663e-06 3.8622731e-07 7.2598442e-08 4.1217557e-08
7.6030556e+00 3.0104502e-08 7.8054617e-09 8.9903304e-10 3.1801573e-09 2.3773973e-06 3.8798824e-07 7.2546184e-08 4.1916188e-08
7.6066667e+00 3.0181089e-08 8.4492963e-09 -1.3814125e-09 3.2687440e-09 2.3844529e-06 3.8983011e-07 7.2444091e-08 4.2357809e-08
7.6105556e+00 3.0295493e-08 7.3381318e-09 5.0632867e-10 5.1657446e-10 2.3940766e-06 3.9221735e-07 7.2350724e-08 4.2680346e-08
7.6158333e+00 3.0485691e-08 7.7392092e-09 -1.0960141e-09 1.5205043e-09 2.4012072e-06 3.9404792e-07 7.2336130e-08 4.2859853e-08
7.6197222e+00 3.0634366e-08 7.9513881e-09 9.7092808e-10 1.8124072e-11 2.4078644e-06 3.9584006e-07 7.2416303e-08 4.3017376e-08
7.6233333e+00 3.0816298e-08 8.5914175e-09 -2.3087553e-10 1.4359325e-09 2.4145603e-06 3.9767796e-07 7.2403240e-08 4.3472831e-08
7.6269444e+00 3.0991963e-08 8.3737797e-09 1.1029181e-10 2.7682741e-09 2.4212937e-06 3.9946273e-07 7.2293797e-08 4.3856566e-08
7.6305556e+00 3.1162641e-08 8.1010436e-09 -1.1205349e-09 7.7388835e-10 2.4285888e-06 4.0153024e-07 7.2022948e-08 4.4163794e-08
7.6344444e+00 3.1366444e-08 9.6204684e-09 -1.2010220e-09 1.8594988e-09 2.4354067e-06 4.0342844e-07 7.1943923e-08 4.4187456e-08
7.6380556e+00 3.1568161e-08 7.9013490e-09 4.7156027e-10 -1.6410802e-09 2.4422694e-06 4.0519257e-07 7.1825882e-08 4.4156566e-08
7.6416667e+00 3.1779800e-08 8.3829930e-09 -1.5611695e-09 1.3559436e-09 2.4497068e-06 4.0719051e-07 7.1625305e-08 4.4502846e-08
7.6455556e+00 3.1969223e-08 8.7421852e-09 -1.5806132e-10 1.6121711e-09 2.4566534e-06 4.0891127e-07 7.1644616e-08 4.4788540e-08
7.6491667e+00 3.2153595e-08 7.1417113e-09 3.3631317e-10 1.0249975e-09 2.4636407e-06 4.1058876e-07 7.1430840e-08 4.5209593e-08
7.6527778e+00 3.2345044e-08 8.3428560e-09 -2.3096263e-09 2.8616523e-09 2.4706706e-06 4.1230275e-07 7.1287111e-08 4.5594755e-08
7.6563889e+00 3.2545722e-08 7.4785708e-09 9.8288966e-10 6.9368515e-10 2.4782884e-06 4.1426894e-07 7.1272183e-08 4.6010341e-08
7.6602778e+00 3.2750128e-08 9.3744668e-09 -1.1108394e-09 2.8684804e-09 2.4854038e-06 4.1611921e-07 7.1066943e-08 4.6504622e-08
7.6638889e+00 3.2929965e-08 7.7049372e-09 -7.8368311e-10 1.6941130e-09 2.4925635e-06 4.1763048e-07 7.0859805e-08 4.6862383e-08
7.6675000e+00 3.3159527e-08 6.2452457e-09 -1.1283621e-09 1.6082966e-09 2.5036789e-06 4.2001891e-07 7.0411952e-08 4.7315556e-08
7.6730556e+00 3.3533173e-08 8.0853403e-09 -1.5587571e-09 1.1107426e-09 2.5109709e-06 4.2189089e-07 7.0068001e-08 4.7737121e-08
7.6766667e+00 3.3777918e-08 9.1944830e-09 -1.6161715e-09 2.7806318e-09 2.5188825e-06 4.2388863e-07 6.9756630e-08 4.7938580e-08
7.6805556e+00 3.4035096e-08 7.9290552e-09 -1.0527212e-09 -1.0538418e-09 2.5262799e-06 4.2544114e-07 6.9600131e-08 4.7818495e-08
7.6841667e+00 3.4248538e-08 6.4017612e-09 -3.9188259e-10 -5.4637479e-11 2.5337229e-06 4.2698770e-07 6.9498752e-08 4.8015316e-08
7.6877778e+00 3.4456821e-08 7.8741718e-09 -5.4392993e-10 1.8714464e-09 2.5412105e-06 4.2881191e-07 6.9554570e-08 4.8357293e-08
7.6913889e+00 3.4659329e-08 8.9646705e-09 1.0591711e-09 1.2852658e-09 2.5493183e-06 4.3090023e-07 6.9519562e-08 4.8676577e-08
7.6952778e+00 3.4836150e-08 8.9352750e-09 -1.3592315e-09 1.4514575e-09 2.5568850e-06 4.3280727e-07 6.9271435e-08 4.9099362e-08
7.6988889e+00 3.5010056e-08 8.6681771e-09 -9.3117995e-10 2.4511722e-09 2.5644908e-06 4.3462473e-07 6.9136787e-08 4.9694436e-08
7.7025000e+00 3.5197651e-08 8.1083562e-09 -3.1172494e-10 3.0418181e-09 2.5727210e-06 4.3666687e-07 6.9007276e-08 5.0122264e-08
7.7063889e+00 3.5346447e-08 9.3956793e-09 -7.9836517e-10 6.2527756e-10 2.5803930e-06 4.3857673e-07 6.8930680e-08 5.0284580e-08
7.7100000e+00 3.5472360e-08 8.2337843e-09 9.1329196e-11 8.7302579e-10 2.5880912e-06 4.4035623e-07 6.8833146e-08 5.0491857e-08
7.7136111e+00 3.5588202e-08 8.1923637e-09 -9.9164311e-10 1.0402969e-09 2.5958179e-06 4.4230486e-07 6.8599746e-08 5.0879739e-08
7.7172222e+00 3.5734608e-08 9.7950277e-09 -1.1628182e-09 2.5401480e-09 2.6041741e-06 4.4439275e-07 6.8338755e-08 5.1239190e-08
7.7211111e+00 3.5890117e-08 8.1011371e-09 -1.0742492e-09 5.4086357e-10 2.6119654e-06 4.4622973e-07 6.8119548e-08 5.1221023e-08
7.7247222e+00 3.6029177e-08 8.8556290e-09 -9.4920071e-10 -7.0855922e-10 2.6197885e-06 4.4824974e-07 6.7935052e-08 5.1202714e-08
7.7283333e+00 3.6184915e-08 9.7906391e-09 -7.5384431e-10 5.3955285e-10 2.6318847e-06 4.5117721e-07 6.7854019e-08 5.1604818e-08
7.7338889e+00 3.6392183e-08 7.7741787e-09 2.6764947e-10 1.8730719e-09 2.6397828e-06 4.5305069e-07 6.7748871e-08 5.1875730e-08
7.7375000e+00 3.6513149e-08 9.5194251e-09 -1.2382522e-09 6.2765230e-10 2.6483179e-06 4.5518612e-07 6.7591422e-08 5.2227019e-08
7.7413889e+00 3.6644424e-08 8.7843274e-09 -1.1130866e-10 2.3833965e-09 2.6562715e-06 4.5701619e-07 6.7497521e-08 5.2579972e-08
7.7450000e+00 3.6774018e-08 8.1086296e-09 -7.5546547e-10 8.7463307e-10 2.6642523e-06 4.5887189e-07 6.7572632e-08 5.2769904e-08
7.7486111e+00 3.6894458e-08 9.0209180e-09 1.4487952e-09 8.7858044e-10 2.6728743e-06 4.6093308e-07 6.7582397e-08 5.3150111e-08
7.7525000e+00 3.7008211e-08 8.6463531e-09 -1.3650948e-09 2.3803443e-09 2.6809025e-06 4.6275690e-07 6.7378507e-08 5.3376377e-08
7.7561111e+00 3.7098688e-08 8.1889913e-09 -5.1696930e-10 -2.9173683e-10 2.6889507e-06 4.6471458e-07 6.7275496e-08 5.3566664e-08
7.7597222e+00 3.7192837e-08 9.8818456e-09 -4.3389844e-10 2.0482312e-09 2.6970202e-06 4.6675386e-07 6.7312982e-08 5.3829862e-08
7.7633333e+00 3.7294223e-08 8.9422965e-09 7.7992399e-10 3.8129113e-10 2.7057380e-06 4.6895723e-07 6.7411161e-08 5.4113643e-08
7.7672222e+00 3.7430315e-08 9.9437410e-09 6.1607465e-11 2.0511164e-09 2.7138632e-06 4.7115093e-07 6.7331421e-08 5.4368105e-08
7.7708333e+00 3.7571319e-08 1.0305730e-08 -7.9766517e-10 2.9775969e-10 2.7220207e-06 4.7342577e-07 6.7247345e-08 5.4352085e-08
7.7744444e+00 3.7728827e-08 1.0692872e-08 2.1572685e-11 -4.4563828e-10 2.7302078e-06 4.7552543e-07 6.7326038e-08 5.4354527e-08
7.7780556e+00 3.7844432e-08 8.6885650e-09 7.0483196e-10 4.6818839e-10 2.7390517e-06 4.7751833e-07 6.7541652e-08 5.4571477e-08
7.7819444e+00 3.7960154e-08 8.3934593e-09 1.1432826e-09 1.3913831e-09 2.7472878e-06 4.7943875e-07 6.7747299e-08 5.4872736e-08
7.7855556e+00 3.8065574e-08 9.3334478e-09 7.5499672e-10 1.3894632e-09 2.7600073e-06 4.8237015e-07 6.7910088e-08 5.4821416e-08
7.7911111e+00 3.8251417e-08 8.2549935e-09 2.2173819e-10 -1.6973852e-09 2.7683091e-06 4.8426818e-07 6.7807742e-08 5.4787767e-08
7.7947222e+00 3.8380443e-08 9.2652381e-09 -1.1664722e-09 1.3867850e-09 2.7766385e-06 4.8620112e-07 6.7567909e-08 5.4871718e-08
7.7983333e+00 3.8506102e-08 8.5772932e-09 -1.0473648e-09 -6.1185753e-10 2.7856378e-06 4.8852838e-07 6.7453197e-08 5.5332940e-08
7.8022222e+00 3.8631157e-08 1.1370616e-08 6.4120067e-11 4.5651854e-09 2.7940190e-06 4.9093541e-07 6.7369341e-08 5.5896741e-08
7.8058333e+00 3.8733843e-08 1.0848113e-08 -8.3817961e-10 6.3913958e-10 2.8024239e-06 4.9325501e-07 6.7469872e-08 5.5774040e-08
7.8094444e+00 3.8849846e-08 1.0563666e-08 1.7661615e-09 -1.7717653e-09 2.8108576e-06 4.9544287e-07 6.7721861e-08 5.5895525e-08
7.8130556e+00 3.8998975e-08 9.6319286e-09 5.5988865e-10 2.8931638e-09 2.8199757e-06 4.9785268e-07 6.7844332e-08 5.6386427e-08
7.8169444e+00 3.9156260e-08 1.1023624e-08 4.8986611e-10 1.3145691e-09 2.8284764e-06 5.0019994e-07 6.7771548e-08 5.6896763e-08
7.8205556e+00 3.9312212e-08 1.0643315e-08 -1.1617199e-09 3.3962283e-09 2.8370134e-06 5.0243213e-07 6.7605582e-08 5.7633301e-08
7.8241667e+00 3.9490927e-08 9.9615558e-09 -3.7027248e-10 3.4025818e-09 2.8462544e-06 5.0491967e-07 6.7529394e-08 5.8251952e-08
7.8280556e+00 3.9717140e-08 1.1360218e-08 -2.8277097e-10 1.9001381e-09 2.8548852e-06 5.0721037e-07 6.7494823e-08 5.8726726e-08
7.8316667e+00 3.9951582e-08 9.7846501e-09 -3.6343426e-11 2.4823891e-09 2.8635705e-06 5.0924160e-07 6.7356248e-08 5.9346072e-08
7.8352778e+00 4.0220922e-08 8.9651978e-09 -1.2428123e-09 3.2346551e-09 2.8723127e-06 5.1116862e-07 6.7394257e-08 5.9712653e-08
7.8388889e+00 4.0476002e-08 8.8227018e-09 1.5936668e-09 1.4916899e-10 2.8817905e-06 5.1332786e-07 6.7566605e-08 6.0039612e-08
7.8427778e+00 4.0762598e-08 9.6850336e-09 -1.1639763e-10 2.6533322e-09 2.8954551e-06 5.1672576e-07 6.7798053e-08 6.0883796e-08
7.8483333e+00 4.1224974e-08 1.0702377e-08 1.5050841e-09 2.4117779e-09 2.9044193e-06 5.1900362e-07 6.7917318e-08 6.1306196e-08
7.8519444e+00 4.1520987e-08 1.0323994e-08 -4.0418182e-10 1.4872929e-09 2.9134470e-06 5.2129910e-07 6.7736098e-08 6.1818064e-08
7.8555556e+00 4.1812009e-08 1.0865140e-08 -1.2686128e-09 3.2376418e-09 2.9225390e-06 5.2363195e-07 6.7507292e-08 6.2474446e-08
7.8591667e+00 4.2114190e-08 1.0668848e-08 -8.4344195e-10 2.8212740e-09 2.9324085e-06 5.2620741e-07 6.7568639e-08 6.2831671e-08
7.8630556e+00 4.2481723e-08 1.1406444e-08 1.3692741e-09 2.4065151e-10 2.9416488e-06 5.2846618e-07 6.7776792e-08 6.2919771e-08
7.8666667e+00 4.2812982e-08 9.4437577e-09 5.5213172e-10 5.7257947e-10 2.9509608e-06 5.3079472e-07 6.7826992e-08 6.3143144e-08
7.8702778e+00 4.3144005e-08 1.2050506e-08 -8.8742197e-11 1.4893257e-09 2.9603454e-06 5.3316316e-07 6.8091107e-08 6.3366444e-08
7.8738889e+00 4.3483012e-08 9.8119784e-09 2.5267291e-09 5.7190195e-10 2.9705337e-06 5.3562021e-07 6.8264189e-08 6.3627111e-08
7.8777778e+00 4.3845186e-08 1.1248487e-08 -1.0431718e-09 1.6623893e-09 2.9800708e-06 5.3820926e-07 6.8183293e-08 6.3905985e-08
7.8813889e+00 4.4189993e-08 1.2650382e-08 2.9643986e-10 9.1182879e-10 2.9896859e-06 5.4077519e-07 6.8157340e-08 6.4284234e-08
7.8850000e+00 4.4564415e-08 1.1035160e-08 -5.3601169e-10 2.5797038e-09 3.0001328e-06 5.4319179e-07 6.8079171e-08 6.4798560e-08
7.8888889e+00 4.4980797e-08 9.6785676e-09 -1.3400068e-10 1.8288025e-09 3.0099211e-06 5.4536842e-07 6.7963893e-08 6.5429119e-08
7.8925000e+00 4.5372337e-08 1.0413342e-08 -9.3011197e-10 3.9917429e-09 3.0197943e-06 5.4771843e-07 6.7740093e-08 6.5987866e-08
7.8961111e+00 4.5764763e-08 1.1279116e-08 -1.1357260e-09 1.1659211e-09 3.0297532e-06 5.5020136e-07 6.7654114e-08 6.6213319e-08
7.8997222e+00 4.6163891e-08 1.1640205e-08 3.4206733e-10 9.1519038e-10 3.0452415e-06 5.5386740e-07 6.7625639e-08 6.6281764e-08
7.9052778e+00 4.6765674e-08 1.0356036e-08 -5.1291664e-10 -5.0452031e-10 3.0554148e-06 5.5619648e-07 6.7482997e-08 6.6037297e-08
7.9088889e+00 4.7141744e-08 1.1143191e-08 -8.0377989e-10 -1.7521036e-09 3.0664603e-06 5.5892855e-07 6.7317784e-08 6.6105278e-08
7.9127778e+00 4.7534054e-08 1.2274525e-08 -6.1232917e-10 2.3348022e-09 3.0767947e-06 5.6159847e-07 6.7176067e-08 6.6684052e-08
7.9163889e+00 4.7860812e-08 1.2370905e-08 -6.9582565e-10 3.0077159e-09 3.0871982e-06 5.6403511e-07 6.6929069e-08 6.7461669e-08
7.9200000e+00 4.8170915e-08 1.0121200e-08 -1.5841628e-09 4.1702984e-09 3.0984764e-06 5.6672117e-07 6.6775470e-08 6.8172321e-08
7.9238889e+00 4.8499671e-08 1.2902106e-08 2.6760432e-10 1.9210019e-09 3.1090190e-06 5.6944231e-07 6.6872681e-08 6.8380453e-08
7.9275000e+00 4.8816836e-08 1.2216113e-08 6.2972253e-10 2.1240604e-13 3.1196306e-06 5.7199500e-07 6.6869997e-08 6.8507358e-08
7.9311111e+00 4.9136013e-08 1.1347214e-08 -6.5449771e-10 1.1712218e-09 3.1303097e-06 5.7445990e-07 6.6755055e-08 6.8698211e-08
7.9347222e+00 4.9440441e-08 1.1405745e-08 -4.0650352e-10 5.9050029e-10 3.1410575e-06 5.7689364e-07 6.6560133e-08 6.9160057e-08
7.9383333e+00 4.9770601e-08 1.1059476e-08 -1.3927757e-09 3.6726956e-09 3.1527126e-06 5.7946671e-07 6.6313462e-08 6.9599222e-08
7.9422222e+00 5.0129826e-08 1.0995414e-08 -7.2154113e-10 9.1573198e-11 3.1636032e-06 5.8173921e-07 6.6252448e-08 6.9763119e-08
7.9458333e+00 5.0399128e-08 9.9815407e-09 1.5833179e-10 1.4213166e-09 3.1745535e-06 5.8428049e-07 6.6240151e-08 6.9990460e-08
7.9494444e+00 5.0680371e-08 1.3476428e-08 -2.7184356e-10 6.7721401e-10 3.1864151e-06 5.8741943e-07 6.6253854e-08 7.0235483e-08
7.9533333e+00 5.0990477e-08 1.3428736e-08 3.8929924e-10 1.4229837e-09 3.1974940e-06 5.9023859e-07 6.6334349e-08 7.0571379e-08
7.9569444e+00 5.1276578e-08 1.2594298e-08 3.5372896e-10 1.6776005e-09 3.2086366e-06 5.9287276e-07 6.6370396e-08 7.1052073e-08
7.9605556e+00 5.1578029e-08 1.1721116e-08 -2.0985478e-11 2.7595713e-09 3.2259036e-06 5.9677676e-07 6.6169373e-08 7.1527968e-08
7.9661111e+00 5.2023535e-08 1.1702923e-08 -1.1851540e-09 9.5802540e-11 3.2372032e-06 5.9942291e-07 6.6141128e-08 7.1557692e-08
7.9697222e+00 5.2281258e-08 1.2723003e-08 9.2442976e-10 1.7857107e-10 3.2494326e-06 6.0246990e-07 6.6168393e-08 7.2037551e-08
7.9736111e+00 5.2541741e-08 1.3394046e-08 -6.9072581e-10 3.9344988e-09 3.2608419e-06 6.0546015e-07 6.6131523e-08 7.2836119e-08
7.9772222e+00 5.2774591e-08 1.4208297e-08 3.5038533e-10 3.4369006e-09 3.2723012e-06 6.0826356e-07 6.5887434e-08 7.3427080e-08
7.9808333e+00 5.3004258e-08 1.1669373e-08 -2.6035138e-09 2.0181237e-09 3.2847004e-06 6.1102585e-07 6.5471599e-08 7.3771193e-08
7.9847222e+00 5.3274737e-08 1.2007404e-08 -9.6079215e-10 9.3141502e-10 3.2962681e-06 6.1361179e-07 6.5263778e-08 7.4108251e-08
7.9883333e+00 5.3503157e-08 1.1862781e-08 -9.5754940e-10 2.1798962e-09 3.3078839e-06 6.1641378e-07 6.5170950e-08 7.4418672e-08
7.9919444e+00 5.3719752e-08 1.4001703e-08 1.0067416e-10 6.8552305e-10 3.3195483e-06 6.1935025e-07 6.5098601e-08 7.4675769e-08
7.9955556e+00 5.3952200e-08 1.3104198e-08 -7.6851410e-10 1.6876827e-09 3.3321671e-06 6.2228829e-07 6.5022759e-08 7.4933551e-08
7.9994444e+00 5.4208422e-08 1.2079006e-08 1.1844573e-10 5.2187630e-10 3.3439386e-06 6.2506821e-07 6.4822815e-08 7.5227234e-08
8.0030556e+00 5.4451510e-08 1.3581821e-08 -1.9640867e-09 2.1890412e-09 3.3557641e-06 6.2794133e-07 6.4779853e-08 7.5791753e-08
8.0066667e+00 5.4707341e-08 1.2939221e-08 1.5675158e-09 3.0219029e-09 3.3685603e-06 6.3101133e-07 6.4763519e-08 7.6496966e-08
8.0105556e+00 5.4974523e-08 1.3375099e-08 -1.7075193e-09 3.0227846e-09 3.3804979e-06 6.3373110e-07 6.4628393e-08 7.6889988e-08
8.0141667e+00 5.5218096e-08 1.1730492e-08 4.6020046e-10 6.0511553e-10 3.3924892e-06 6.3645141e-07 6.4763463e-08 7.7201648e-08
8.0177778e+00 5.5471419e-08 1.3380016e-08 7.8660036e-10 2.2717435e-09 3.4110477e-06 6.4066904e-07 6.5009503e-08 7.7861024e-08
8.0233333e+00 5.5879442e-08 1.1925775e-08 6.8963793e-10 1.6845141e-09 3.4231816e-06 6.4339616e-07 6.4980622e-08 7.8136572e-08
8.0269444e+00 5.6126052e-08 1.3247614e-08 -9.5623356e-10 8.5900689e-10 3.4363065e-06 6.4653243e-07 6.4851706e-08 7.8385356e-08
8.0308333e+00 5.6372745e-08 1.3634733e-08 -1.4876186e-10 1.2734238e-09 3.4485471e-06 6.4942237e-07 6.4832039e-08 7.8661569e-08
8.0344444e+00 5.6617744e-08 1.3041601e-08 -3.2774367e-11 1.2762289e-09 3.4608411e-06 6.5236598e-07 6.4818735e-08 7.8992511e-08
8.0380556e+00 5.6865105e-08 1.4130258e-08 -9.0034832e-11 1.7786252e-09 3.4731889e-06 6.5541007e-07 6.4799574e-08 7.9585289e-08
8.0416667e+00 5.7114475e-08 1.3969025e-08 -8.6836398e-11 3.6931673e-09 3.4865478e-06 6.5852263e-07 6.4777708e-08 8.0097463e-08
8.0455556e+00 5.7390245e-08 1.2710059e-08 -1.0058803e-10 6.9689821e-10 3.4990141e-06 6.6130980e-07 6.4599636e-08 8.0274955e-08
8.0491667e+00 5.7683234e-08 1.3017667e-08 -1.5431512e-09 9.4149289e-10 3.5115471e-06 6.6405182e-07 6.4550083e-08 8.0795758e-08
8.0527778e+00 5.8006258e-08 1.2293282e-08 1.0857382e-09 3.8659199e-09 3.5251241e-06 6.6708404e-07 6.4686894e-08 8.1580639e-08
8.0566667e+00 5.8367711e-08 1.3697142e-08 8.6925837e-11 2.8616314e-09 3.5378130e-06 6.7002405e-07 6.4428030e-08 8.2201493e-08
8.0602778e+00 5.8760602e-08 1.3441401e-08 -2.4764340e-09 2.8693286e-09 3.5505920e-06 6.7305747e-07 6.4020277e-08 8.2678736e-08
8.0638889e+00 5.9199703e-08 1.4559391e-08 -1.2874381e-09 1.5359845e-09 3.5634657e-06 6.7603320e-07 6.3921391e-08 8.3029023e-08
8.0675000e+00 5.9634095e-08 1.2908882e-08 3.7463843e-10 1.6974346e-09 3.5774357e-06 6.7922229e-07 6.3990492e-08 8.3338414e-08
8.0713889e+00 6.0109460e-08 1.4426242e-08 2.1765664e-10 9.5449669e-10 3.5905079e-06 6.8235672e-07 6.3928473e-08 8.3472918e-08
8.0750000e+00 6.0556967e-08 1.4506954e-08 -7.9013782e-10 2.8707208e-10 3.6107991e-06 6.8741049e-07 6.3514851e-08 8.3610801e-08
8.0805556e+00 6.1189870e-08 1.5815673e-08 -1.6915929e-09 5.4022680e-10 3.6241095e-06 6.9057275e-07 6.3215135e-08 8.4006809e-08
8.0841667e+00 6.1675731e-08 1.3374397e-08 -1.0750215e-09 3.1152295e-09 3.6375262e-06 6.9347643e-07 6.3100140e-08 8.4330549e-08
8.0877778e+00 6.2171075e-08 1.3428770e-08 1.3530613e-11 -1.2685880e-10 3.6510514e-06 6.9665038e-07 6.3015974e-08 8.4311675e-08
8.0913889e+00 6.2676842e-08 1.5869256e-08 -7.9044481e-10 -4.7359347e-11 4.1454727e-06 7.9619703e-07 4.3507879e-08 6.1853321e-08
8.2094444e+00 7.6924453e-08 1.2238033e-08 -4.7177231e-09 -6.2938231e-09 4.1621767e-06 7.9886639e-07 4.2773824e-08 6.0553249e-08
8.2130556e+00 7.7266528e-08 1.2402178e-08 -2.0581706e-09 -5.7068460e-09 4.1789537e-06 8.0167006e-07 4.2330292e-08 5.9109115e-08
8.2166667e+00 7.7597789e-08 1.3477836e-08 -2.0359744e-09 -7.6236143e-09 4.1958022e-06 8.0470767e-07 4.1792815e-08 5.7547841e-08
8.2202778e+00 7.7927498e-08 1.4561674e-08 -2.9253476e-09 -6.7881503e-09 4.2140273e-06 8.0800089e-07 4.1416991e-08 5.5915511e-08
8.2241667e+00 7.8287167e-08 1.3665910e-08 -2.9599985e-10 -7.2032458e-09 4.2310261e-06 8.1102466e-07 4.1322691e-08 5.4860560e-08
8.2277778e+00 7.8624929e-08 1.4245841e-08 -5.7446848e-10 -2.5347637e-09 4.2480980e-06 8.1413276e-07 4.0989472e-08 5.4013705e-08
8.2313889e+00 7.8961926e-08 1.4444290e-08 -2.5013994e-09 -5.2823539e-09 4.2652423e-06 8.1731861e-07 4.0642613e-08 5.2751744e-08
8.2350000e+00 7.9293452e-08 1.4963544e-08 -7.0037258e-10 -6.3665174e-09 4.2837874e-06 8.2097469e-07 4.0422033e-08 5.1548418e-08
8.2388889e+00 7.9664247e-08 1.6374321e-08 -1.1903130e-09 -3.9477075e-09 4.3010855e-06 8.2448320e-07 4.0247193e-08 5.0647970e-08
8.2425000e+00 8.0010144e-08 1.6011899e-08 -4.2359192e-10 -4.3641138e-09 4.3184574e-06 8.2801819e-07 4.0115776e-08 4.9901138e-08
8.2461111e+00 8.0346450e-08 1.6618763e-08 -7.8949097e-10 -2.5297206e-09 4.3372417e-06 8.3188147e-07 4.0156038e-08 4.9311198e-08
8.2500000e+00 8.0661133e-08 1.6495090e-08 1.1345985e-09 -2.5269166e-09 4.3642027e-06 8.3728388e-07 3.9663912e-08 4.9024175e-08
8.2555556e+00 8.1105071e-08 1.5919384e-08 -4.0873569e-09 8.0478176e-10 4.3818089e-06 8.4080445e-07 3.9261782e-08 4.8801514e-08
8.2591667e+00 8.1414044e-08 1.6578146e-08 3.7538946e-10 -2.8601157e-09 4.3994848e-06 8.4440186e-07 3.9342931e-08 4.8218205e-08
8.2627778e+00 8.1748155e-08 1.6628735e-08 3.7367799e-10 -2.5242711e-09 4.4172407e-06 8.4803376e-07 3.9494313e-08 4.7490773e-08
8.2663889e+00 8.2152373e-08 1.6896531e-08 1.0236917e-09 -4.1904909e-09 4.4364634e-06 8.5209466e-07 3.9795305e-08 4.6941199e-08
8.2702778e+00 8.2613587e-08 1.7911195e-08 1.5562411e-09 -5.2014696e-10 4.4544077e-06 8.5605695e-07 4.0083208e-08 4.6648289e-08
8.2738889e+00 8.3026120e-08 1.8663710e-08 1.1013276e-09 -2.1836317e-09 4.4724401e-06 8.6004544e-07 4.0477571e-08 4.6247105e-08
8.2775000e+00 8.3426587e-08 1.8153147e-08 2.5389391e-09 -1.5196050e-09 4.4919596e-06 8.6431970e-07 4.0786588e-08 4.6097367e-08
8.2813889e+00 8.3883821e-08 1.8483386e-08 1.0978108e-10 2.3613337e-10 4.5101910e-06 8.6818836e-07 4.0870943e-08 4.5904346e-08
8.2850000e+00 8.4405636e-08 1.7227267e-08 6.6887758e-10 -2.0178608e-09 4.5285351e-06 8.7189604e-07 4.1026126e-08 4.5611712e-08
8.2886111e+00 8.4924771e-08 1.6997463e-08 7.6358718e-10 -6.8337937e-10 4.5469926e-06 8.7573019e-07 4.1265020e-08 4.5157089e-08
8.2922222e+00 8.5451961e-08 1.8394740e-08 1.4415869e-09 -3.5131366e-09 4.5670032e-06 8.7987164e-07 4.1589638e-08 4.4794290e-08
8.2961111e+00 8.6067491e-08 1.7103393e-08 1.3408472e-09 4.0343003e-10 4.5857149e-06 8.8383503e-07 4.1884122e-08 4.4845471e-08
8.2997222e+00 8.6655945e-08 1.9481699e-08 1.3774705e-09 6.9012188e-11 4.6045553e-06 8.8815294e-07 4.2259387e-08 4.4743806e-08
8.3033333e+00 8.7254815e-08 2.0375954e-08 2.0865137e-09 -1.0074595e-09 4.6235272e-06 8.9231925e-07 4.2588752e-08 4.4362862e-08
8.3069444e+00 8.7870642e-08 1.8082273e-08 9.5378004e-10 -2.5089521e-09 4.6529667e-06 8.9848894e-07 4.2912908e-08 4.3582331e-08
8.3125000e+00 8.8766297e-08 1.8935893e-08 9.9115694e-10 -2.1742336e-09 4.6737570e-06 9.0315681e-07 4.3335268e-08 4.3172563e-08
8.3163889e+00 8.9436984e-08 2.1074384e-08 2.6290731e-09 -1.3380659e-09 4.6932048e-06 9.0761217e-07 4.4018719e-08 4.3198552e-08
8.3200000e+00 9.0081126e-08 2.0052018e-08 3.6796985e-09 1.5779656e-09 4.7127895e-06 9.1193789e-07 4.4519180e-08 4.3594946e-08
8.3236111e+00 9.0700571e-08 1.9877765e-08 9.3994548e-10 2.0810547e-09 4.7325096e-06 9.1622222e-07 4.4805437e-08 4.3612749e-08
8.3272222e+00 9.1330863e-08 1.9669854e-08 1.7024291e-09 -1.9167128e-09 4.7539005e-06 9.2083901e-07 4.5209793e-08 4.3398216e-08
8.3311111e+00 9.2020009e-08 1.9902628e-08 1.7634753e-09 7.7858998e-11 4.7739094e-06 9.2527653e-07 4.5405164e-08 4.3379582e-08
8.3347222e+00 9.2677560e-08 2.1059111e-08 3.9947188e-11 -2.4987141e-10 4.7940648e-06 9.2986931e-07 4.5655373e-08 4.3415439e-08
8.3383333e+00 9.3372362e-08 2.1335821e-08 2.2696795e-09 5.8085924e-10 NaN 9.3473088e-07 4.6045699e-08 4.3570951e-08
8.3422222e+00 NaN 2.0334732e-08 1.0759674e-09 7.5210722e-10 NaN 9.3913477e-07 4.6287814e-08 4.3517301e-08
8.3458333e+00 NaN 2.0316611e-08 1.1589478e-09 -1.2473451e-09 NaN 9.4349067e-07 4.6486995e-08 4.3454771e-08
8.3494444e+00 NaN 1.9891711e-08 6.7964105e-10 6.7015413e-10 NaN 9.4794700e-07 4.6725309e-08 4.3166425e-08
8.3530556e+00 NaN 2.1243640e-08 1.5201829e-09 -3.3318157e-09 NaN 9.5287718e-07 4.7110716e-08 4.2739335e-08
8.3569444e+00 NaN 2.1014960e-08 1.7833051e-09 -3.2895329e-10 NaN 9.5731709e-07 4.7539542e-08 4.2794925e-08
8.3605556e+00 NaN 1.9968822e-08 2.1750834e-09 8.4209072e-10 NaN 9.6160212e-07 4.8048460e-08 4.2552697e-08
8.3641667e+00 NaN 1.9585312e-08 2.5226242e-09 -3.0780361e-09 NaN 9.6843888e-07 4.8832200e-08 4.2125006e-08
8.3697222e+00 NaN 2.1435256e-08 2.1798146e-09 5.1188783e-10 NaN 9.7310024e-07 4.9176509e-08 4.2217541e-08
8.3733333e+00 NaN 2.1592699e-08 9.9842683e-10 3.4228388e-10 NaN 9.7831903e-07 4.9497276e-08 4.2433887e-08
8.3772222e+00 NaN 2.3139841e-08 1.7509999e-09 1.5121048e-09 NaN 9.8328371e-07 4.9969325e-08 4.2400341e-08
8.3808333e+00 NaN 2.2687900e-08 2.6063758e-09 -1.8217597e-09 NaN 9.8796710e-07 5.0319978e-08 4.2086601e-08
8.3844444e+00 NaN 2.0543421e-08 6.3042224e-10 -1.0742998e-09 NaN 9.9280180e-07 5.0533221e-08 4.1816909e-08
8.3883333e+00 NaN 2.0896889e-08 1.1973783e-09 -1.2373413e-09 NaN 9.9710607e-07 5.0777341e-08 4.1801796e-08
8.3919444e+00 NaN 1.8834777e-08 1.0560377e-09 1.0978389e-09 NaN 1.0014477e-06 5.1082573e-08 4.1895364e-08
8.3955556e+00 NaN 2.1241618e-08 1.7614859e-09 -2.3414264e-10 NaN 1.0060876e-06 5.1587921e-08 4.1862344e-08
8.3991667e+00 NaN 2.1588609e-08 2.9032643e-09 -7.0656013e-11 NaN 1.0109902e-06 5.2010029e-08 4.1894749e-08
8.4030556e+00 NaN 2.0433552e-08 7.1480557e-10 3.4841227e-10 NaN 1.0154945e-06 5.2250876e-08 4.1952206e-08
8.4066667e+00 NaN 2.1144860e-08 1.5083993e-09 1.8196793e-10 NaN 1.0198545e-06 5.2480685e-08 4.1621343e-08
8.4102778e+00 NaN 1.9101173e-08 6.1291326e-10 -3.2360929e-09 NaN 1.0243853e-06 5.2688572e-08 4.1110105e-08
8.4141667e+00 NaN 1.9733721e-08 1.1689770e-09 -1.1459422e-09 NaN 1.0284128e-06 5.3044392e-08 4.0915499e-08
8.4177778e+00 NaN 1.7443562e-08 2.1155088e-09 -6.5042662e-10 NaN 1.0322864e-06 5.3515139e-08 4.0674968e-08
8.4213889e+00 NaN 1.8313218e-08 2.2298541e-09 -1.5698564e-09 NaN 1.0385463e-06 5.3869364e-08 3.9874681e-08
8.4269444e+00 NaN 1.9245710e-08 -1.0450687e-10 -3.2318651e-09 NaN 1.0425712e-06 5.4007550e-08 3.9418157e-08
8.4305556e+00 NaN 1.7907879e-08 1.3800687e-09 -9.8219908e-10 NaN 1.0465121e-06 5.4293123e-08 3.9188862e-08
8.4344444e+00 NaN 1.5871223e-08 1.0677078e-09 -9.8319341e-10 NaN 1.0501884e-06 5.4511819e-08 3.9192689e-08
8.4380556e+00 NaN 1.8063829e-08 9.5102170e-10 1.0185204e-09 NaN 1.0539374e-06 5.4988429e-08 3.9296202e-08
8.4416667e+00 NaN 1.6542481e-08 3.4484532e-09 -6.3017034e-11 NaN 1.0575574e-06 5.5588764e-08 3.9453908e-08
8.4452778e+00 NaN 1.6872072e-08 2.0931003e-09 1.5187639e-09 NaN 1.0615853e-06 5.6044128e-08 3.9527303e-08
8.4491667e+00 NaN 1.7653380e-08 1.8100153e-09 -8.8965695e-10 NaN 1.0653523e-06 5.6366453e-08 3.9280054e-08
8.4527778e+00 NaN 1.7118315e-08 1.1653001e-09 -1.3926482e-09 NaN 1.0689050e-06 5.6636057e-08 3.9222143e-08
8.4563889e+00 NaN 1.5676366e-08 1.3233531e-09 8.5808729e-10 NaN 1.0726361e-06 5.6921845e-08 3.9238107e-08
8.4602778e+00 NaN 1.6304097e-08 1.1262568e-09 -7.2124840e-10 NaN 1.0762159e-06 5.6928454e-08 3.9054852e-08
8.4638889e+00 NaN 1.6740176e-08 -1.0652544e-09 -9.7034032e-10 NaN 1.0798406e-06 5.6922944e-08 3.8871462e-08
8.4675000e+00 NaN 1.6718802e-08 1.0143910e-09 -7.2248644e-10 NaN 1.0832827e-06 5.6971491e-08 3.8714949e-08
8.4711111e+00 NaN 1.5054495e-08 -5.6626091e-10 -7.2224863e-10 NaN 1.0867807e-06 5.7063429e-08 3.8721388e-08
8.4750000e+00 NaN 1.4928382e-08 1.3543040e-09 7.7743320e-10 NaN 1.0900696e-06 5.7318240e-08 3.8962593e-08
8.4786111e+00 NaN 1.5430927e-08 9.9779633e-10 1.4490799e-09 NaN 1.0952775e-06 5.7786100e-08 3.9417963e-08
8.4841667e+00 NaN 1.5816137e-08 1.8093640e-09 1.2831383e-09 NaN 1.0987148e-06 5.8176734e-08 3.9433696e-08
8.4877778e+00 NaN 1.5913212e-08 1.7964835e-09 -1.1379140e-09 NaN 1.1022132e-06 5.8554679e-08 3.9350190e-08
8.4913889e+00 NaN 1.6379627e-08 1.6922380e-09 3.6709323e-10 NaN 1.1056284e-06 5.8801122e-08 3.9438236e-08
8.4950000e+00 NaN 1.5145571e-08 5.8262609e-10 4.4563580e-10 NaN 1.1091169e-06 5.9008513e-08 3.9659928e-08
8.4988889e+00 NaN 1.4755523e-08 1.1950068e-09 1.4545806e-09 NaN 1.1124690e-06 5.9204816e-08 4.0092519e-08
8.5025000e+00 NaN 1.6187167e-08 6.1702526e-10 2.5385672e-09 NaN 1.1157242e-06 5.9234291e-08 4.0498110e-08
8.5061111e+00 NaN 1.3860669e-08 -3.4494601e-10 1.2053534e-09 NaN 1.1189526e-06 5.9474410e-08 4.0351279e-08
8.5100000e+00 NaN 1.3811184e-08 2.4031069e-09 -2.4639070e-09 NaN 1.1221982e-06 5.9981048e-08 4.0097066e-08
8.5136111e+00 NaN 1.6148067e-08 2.2735505e-09 1.1733198e-10 NaN 1.1257477e-06 6.0353900e-08 4.0041680e-08
8.5172222e+00 NaN 1.6616413e-08 1.1681553e-09 -6.2858786e-10 NaN 1.1290465e-06 6.0803252e-08 4.0221448e-08
8.5208333e+00 NaN 1.3834687e-08 2.9797152e-09 2.2879835e-09 NaN 1.1323224e-06 6.1312207e-08 4.0474326e-08
8.5247222e+00 NaN 1.4244083e-08 1.3827531e-09 -1.2045761e-10 NaN 1.1354318e-06 6.1654937e-08 4.0330439e-08
8.5283333e+00 NaN 1.4458670e-08 1.7809135e-09 -1.2077341e-09 NaN 1.1385298e-06 6.2006364e-08 4.0222342e-08
8.5319444e+00 NaN 1.4137956e-08 1.4630247e-09 2.0991623e-10 NaN 1.1415142e-06 6.2498967e-08 4.0087340e-08
8.5355556e+00 NaN 1.3409741e-08 3.0840791e-09 -1.4560852e-09 NaN 1.1461958e-06 6.3209708e-08 4.0199270e-08
8.5411111e+00 NaN 1.4679868e-08 1.1803657e-09 2.1276655e-09 NaN 1.1492578e-06 6.3580063e-08 4.0127717e-08
8.5447222e+00 NaN 1.3584966e-08 2.2382955e-09 -2.7881588e-09 NaN 1.1525190e-06 6.3863189e-08 3.9554459e-08
8.5486111e+00 NaN 1.4367982e-08 1.8850467e-10 -2.1254718e-09 NaN 1.1556129e-06 6.4149215e-08 3.9554915e-08
8.5522222e+00 NaN 1.4191245e-08 2.4517322e-09 2.1296749e-09 NaN 1.1585667e-06 6.4622994e-08 3.9871575e-08
8.5558333e+00 NaN 1.3075331e-08 1.9216099e-09 7.9334166e-10 NaN 1.1617835e-06 6.4800248e-08 3.9998740e-08
8.5597222e+00 NaN 1.4496618e-08 -4.0228464e-10 2.9664957e-10 NaN 1.1649989e-06 6.4935250e-08 3.9774586e-08
8.5633333e+00 NaN 1.5184683e-08 1.6484507e-09 -2.3657647e-09 NaN 1.1682810e-06 6.5247137e-08 3.9559759e-08
8.5669444e+00 NaN 1.5111104e-08 1.2305137e-09 3.8274460e-10 NaN 1.1715231e-06 6.5804444e-08 3.9679060e-08
8.5705556e+00 NaN 1.4815973e-08 3.9138523e-09 7.1849779e-10 NaN 1.1747764e-06 6.6592082e-08 3.9739758e-08
8.5744444e+00 NaN 1.3069190e-08 2.8373326e-09 -1.9823198e-10 NaN 1.1776749e-06 6.7049513e-08 3.9868348e-08
8.5780556e+00 NaN 1.3686495e-08 1.3851050e-09 1.3852121e-09 NaN 1.1806041e-06 6.7639966e-08 3.9942589e-08
8.5816667e+00 NaN 1.3352445e-08 4.0652276e-09 -6.9990269e-10 NaN 1.1837008e-06 6.8356299e-08 3.9662911e-08
8.5855556e+00 NaN 1.3190424e-08 2.0747686e-09 -1.6973396e-09 NaN 1.1866893e-06 6.8771307e-08 3.9213729e-08
8.5891667e+00 NaN 1.4396298e-08 1.7560721e-09 -2.4489548e-09 NaN 1.1898200e-06 6.8988775e-08 3.9053574e-08
8.5927778e+00 NaN 1.4502420e-08 2.5132683e-10 9.7059661e-10 NaN 1.1927724e-06 6.9134458e-08 3.8911878e-08
8.5963889e+00 NaN 1.2749994e-08 1.0934451e-09 -2.2785593e-09 NaN 1.1971950e-06 6.9211879e-08 3.8499872e-08
8.6019444e+00 NaN 1.3785831e-08 -6.2892274e-10 -1.9347699e-10 NaN 1.2003328e-06 6.9040354e-08 3.8532928e-08
8.6058333e+00 NaN 1.3109495e-08 -8.4128976e-10 4.7681871e-10 NaN 1.2031012e-06 6.9131701e-08 3.8464054e-08
8.6094444e+00 NaN 1.2445239e-08 1.6844951e-09 -1.1125790e-09 NaN 1.2057379e-06 6.9418727e-08 3.8611516e-08
8.6130556e+00 NaN 1.1892825e-08 9.6497235e-10 2.4737656e-09 NaN 1.2083962e-06 6.9695989e-08 3.9012522e-08
8.6166667e+00 NaN 1.2645397e-08 1.5943712e-09 1.2278282e-09 NaN 1.2113762e-06 6.9910285e-08 3.9123744e-08
8.6205556e+00 NaN 1.2897800e-08 2.4244994e-10 -2.7449752e-10 NaN 1.2142914e-06 6.9974717e-08 3.9118857e-08
8.6241667e+00 NaN 1.4011425e-08 3.5231204e-10 2.2938674e-10 NaN 1.2171760e-06 7.0058753e-08 3.9015015e-08
8.6277778e+00 NaN 1.2615942e-08 4.2339890e-10 -1.1879337e-09 NaN 1.2200454e-06 7.0442913e-08 3.8747358e-08
8.6316667e+00 NaN 1.1978616e-08 2.8694061e-09 -1.1062639e-09 NaN 1.2226301e-06 7.0821726e-08 3.8797048e-08
8.6352778e+00 NaN 1.1880680e-08 6.2732952e-10 1.5649357e-09 NaN 1.2253234e-06 7.0869725e-08 3.8919353e-08
8.6388889e+00 NaN 1.2980102e-08 -1.8426518e-10 -4.3596791e-10 NaN 1.2280476e-06 7.1096330e-08 3.8770937e-08
8.6425000e+00 NaN 1.2166701e-08 2.2760029e-09 -9.3402152e-10 NaN 1.2308334e-06 7.1620507e-08 3.8699090e-08
8.6463889e+00 NaN 1.1711458e-08 2.2169465e-09 3.1818889e-10 NaN 1.2334473e-06 7.1852559e-08 3.8668568e-08
8.6500000e+00 NaN 1.2417142e-08 -7.4931497e-11 -5.9993413e-10 NaN 1.2360921e-06 7.1838964e-08 3.8611208e-08
8.6536111e+00 NaN 1.1995997e-08 -5.0562552e-11 7.0465302e-11 NaN 1.2400287e-06 7.1921758e-08 3.8620411e-08
8.6591667e+00 NaN 1.1623825e-08 5.4732746e-10 -1.5251822e-11 NaN 1.2426111e-06 7.2308010e-08 3.8779990e-08
8.6627778e+00 NaN 1.2213917e-08 3.0180805e-09 1.4882910e-09 NaN 1.2454742e-06 7.2729279e-08 3.9127273e-08
8.6666667e+00 NaN 1.2326113e-08 5.9279206e-10 1.4884215e-09 NaN 1.2481577e-06 7.2902005e-08 3.9540129e-08
8.6702778e+00 NaN 1.2445459e-08 1.0016053e-09 2.3225519e-09 NaN 1.2508405e-06 7.3191266e-08 3.9681838e-08
8.6738889e+00 NaN 1.2318711e-08 1.6684897e-09 -1.0144688e-09 NaN 1.2534955e-06 7.3472213e-08 3.9389977e-08
8.6775000e+00 NaN 1.2189151e-08 9.2487153e-10 -1.6796297e-09 NaN 1.2563691e-06 7.3725667e-08 3.9270788e-08
8.6813889e+00 NaN 1.2441149e-08 1.2475895e-09 6.5801126e-10 NaN 1.2590905e-06 7.4030543e-08 3.9422452e-08
8.6850000e+00 NaN 1.2679727e-08 1.5666470e-09 7.4196298e-10 NaN 1.2616574e-06 7.4144164e-08 3.9411354e-08
8.6886111e+00 NaN 1.1014850e-08 -5.1783179e-10 -8.4440855e-10 NaN 1.2642515e-06 7.4119268e-08 3.9175641e-08
8.6925000e+00 NaN 1.1219981e-08 3.0443203e-10 -1.1759888e-09 NaN 1.2666692e-06 7.4474610e-08 3.8857679e-08
8.6961111e+00 NaN 1.1097556e-08 2.9756488e-09 -1.7590421e-09 NaN 1.2691895e-06 7.4842464e-08 3.8630341e-08
8.6997222e+00 NaN 1.2166433e-08 4.1993326e-10 -3.3946769e-10 NaN 1.2716901e-06 7.5184288e-08 3.8629128e-08
8.7033333e+00 NaN 1.0916278e-08 2.7353615e-09 3.2827259e-10 NaN 1.2744261e-06 7.5539442e-08 3.8617783e-08
8.7072222e+00 NaN 1.2535398e-08 3.0881369e-10 -4.2551589e-10 NaN 1.2771240e-06 7.5715815e-08 3.8688437e-08
8.7108333e+00 NaN 1.2368027e-08 1.3192480e-09 1.0777138e-09 NaN 1.2809510e-06 7.6171500e-08 3.8978750e-08
8.7163889e+00 NaN 1.0593661e-08 1.4148582e-09 6.6416224e-10 NaN 1.2834020e-06 7.6370121e-08 3.8951039e-08
8.7200000e+00 NaN 1.2031740e-08 4.1856850e-10 -9.1995524e-10 NaN 1.2859106e-06 7.6529102e-08 3.9022680e-08
8.7236111e+00 NaN 1.1124480e-08 1.0489491e-09 1.5812582e-09 NaN 1.2885829e-06 7.6915563e-08 3.9187623e-08
8.7275000e+00 NaN 1.1780859e-08 2.2635739e-09 -1.6746607e-10 NaN 1.2911555e-06 7.7214839e-08 3.9358786e-08
8.7311111e+00 NaN 1.1965614e-08 4.9897642e-10 1.7474299e-09 NaN 1.2936884e-06 7.7398607e-08 3.9331546e-08
8.7347222e+00 NaN 1.1415602e-08 1.1973465e-09 -1.9988693e-09 NaN 1.2960734e-06 7.7689017e-08 3.9177920e-08
8.7383333e+00 NaN 1.0599632e-08 1.4833526e-09 5.8078174e-10 NaN 1.2987582e-06 7.7995817e-08 3.9197849e-08
8.7422222e+00 NaN 1.2413146e-08 1.1463663e-09 -4.0995860e-10 NaN 1.3012453e-06 7.8272383e-08 3.9180979e-08
8.7458333e+00 NaN 1.0544396e-08 1.4065453e-09 2.5423580e-10 NaN 1.3036600e-06 7.8534177e-08 3.9588473e-08
8.7494444e+00 NaN 1.1744803e-08 1.0100229e-09 3.5072384e-09 NaN 1.3061685e-06 7.8718647e-08 3.9906009e-08
8.7530556e+00 NaN 1.1411325e-08 6.9277677e-10 -5.7613663e-10 NaN 1.3088123e-06 7.9142488e-08 3.9838830e-08
8.7569444e+00 NaN 1.1249480e-08 2.9401423e-09 3.1738911e-13 NaN 1.3112991e-06 7.9570047e-08 3.9812642e-08
8.7605556e+00 NaN 1.1705558e-08 1.0065606e-09 -2.4205147e-10 NaN 1.3136350e-06 7.9969696e-08 4.0003686e-08
8.7641667e+00 NaN 9.8568030e-09 2.6825071e-09 2.0055322e-09 NaN 1.3160224e-06 8.0415690e-08 4.0092473e-08
8.7680556e+00 NaN 1.0606625e-08 1.1402953e-09 -1.2444948e-09 NaN 1.3195932e-06 8.0884981e-08 3.9817973e-08
8.7733333e+00 NaN 1.1945398e-08 1.8236453e-09 -4.8919257e-10 NaN 1.3223020e-06 8.1119691e-08 3.9868948e-08
8.7772222e+00 NaN 1.1273127e-08 1.8816027e-10 9.2612518e-10 NaN 1.3244996e-06 8.1154974e-08 3.9934046e-08
8.7808333e+00 NaN 9.0126262e-09 1.3752292e-10 -3.2521982e-10 NaN 1.3266124e-06 8.1276318e-08 4.0270725e-08
8.7844444e+00 NaN 1.0490297e-08 9.8258255e-10 3.4330235e-09 NaN 1.3290200e-06 8.1525750e-08 4.0438830e-08
8.7883333e+00 NaN 1.0146395e-08 1.1554023e-09 -1.9921271e-09 NaN 1.3311226e-06 8.1935148e-08 4.0305717e-08
8.7919444e+00 NaN 9.2620363e-09 2.6236534e-09 7.6339185e-10 NaN 1.3332345e-06 8.2416571e-08 4.0435056e-08
8.7955556e+00 NaN 1.0232363e-08 1.8202585e-09 4.3051005e-10 NaN 1.3355208e-06 8.2897312e-08 4.0311659e-08
8.7991667e+00 NaN 1.0872109e-08 2.6173472e-09 -1.5695628e-09 NaN 1.3380071e-06 8.3209100e-08 4.0412191e-08
8.8030556e+00 NaN 1.0439187e-08 5.5122337e-11 2.4312706e-09 NaN 1.3402289e-06 8.3313275e-08 4.0487618e-08
8.8066667e+00 NaN 1.0068911e-08 9.0649559e-10 -1.7350239e-09 NaN 1.3424325e-06 8.3607810e-08 4.0346631e-08
8.8102778e+00 NaN 1.0272596e-08 1.8122832e-09 4.3360362e-10 NaN 1.3446307e-06 8.3884732e-08 4.0422873e-08
8.8138889e+00 NaN 1.0018323e-08 7.4392015e-10 2.7017509e-10 NaN 1.3470755e-06 8.4090666e-08 4.0368781e-08
8.8177778e+00 NaN 1.0936805e-08 1.0212334e-09 -7.3382134e-10 NaN 1.3493705e-06 8.4298280e-08 4.0499279e-08
8.8213889e+00 NaN 1.0248158e-08 8.9520471e-10 1.9384134e-09 NaN 1.3516541e-06 8.4543222e-08 4.0820290e-08
8.8250000e+00 NaN 1.0831009e-08 1.3657893e-09 1.0247621e-09 NaN 1.3551365e-06 8.4976295e-08 4.0925088e-08
8.8305556e+00 NaN 1.0063414e-08 1.2326489e-09 -3.9597372e-10 NaN 1.3573858e-06 8.5194295e-08 4.0866368e-08
8.8341667e+00 NaN 1.0699175e-08 7.7966465e-10 -1.4605381e-10 NaN 1.3597435e-06 8.5159578e-08 4.0909978e-08
8.8380556e+00 NaN 9.5101483e-09 -1.0772383e-09 5.1985707e-10 NaN 1.3618908e-06 8.5282594e-08 4.0833167e-08
8.8416667e+00 NaN 1.0310484e-08 2.2127682e-09 -1.2288852e-09 NaN 1.3640929e-06 8.5582770e-08 4.0837634e-08
8.8452778e+00 NaN 1.0017362e-08 5.5808535e-10 1.2701229e-09 NaN 1.3663882e-06 8.5805282e-08 4.0860183e-08
8.8488889e+00 NaN 1.1169220e-08 1.4958751e-09 -1.0619860e-09 NaN 1.3687777e-06 8.6165710e-08 4.0680582e-08
8.8527778e+00 NaN 9.3130479e-09 1.5935083e-09 -4.7744791e-10 NaN 1.3708362e-06 8.6355446e-08 4.0559374e-08
8.8563889e+00 NaN 9.6884719e-09 1.5789776e-10 -6.4139873e-10 NaN 1.3729748e-06 8.6450548e-08 4.0384330e-08
8.8600000e+00 NaN 1.0052057e-08 7.1996761e-10 -9.7438720e-10 NaN 1.3751130e-06 8.6644954e-08 4.0715296e-08
8.8636111e+00 NaN 9.6853846e-09 1.0745500e-09 4.0294606e-09 NaN 1.3774154e-06 8.6873500e-08 4.1052508e-08
8.8675000e+00 NaN 1.0049464e-08 8.8441156e-10 -1.1390772e-09 NaN 1.3796382e-06 8.7062727e-08 4.1203177e-08
8.8711111e+00 NaN 1.0468000e-08 8.6230682e-10 2.5298649e-09 NaN 1.3818016e-06 8.7263838e-08 4.1218610e-08
8.8747222e+00 NaN 9.5022293e-09 9.9409501e-10 -2.3874026e-09 NaN 1.3837562e-06 8.7520298e-08 4.0989990e-08
8.8783333e+00 NaN 8.5399858e-09 1.3732301e-09 2.7706034e-10 NaN 1.3859192e-06 8.7773131e-08 4.1356055e-08
8.8822222e+00 NaN 1.0000323e-08 7.9391616e-10 2.8606479e-09 NaN 1.3880778e-06 8.7936561e-08 4.1795548e-08
8.8858333e+00 NaN 9.9254776e-09 7.1466205e-10 1.1962017e-09 NaN 1.3911683e-06 8.8145159e-08 4.2208907e-08
8.8913889e+00 NaN 8.6172192e-09 5.3692520e-10 1.2839552e-09 NaN 1.3930310e-06 8.8306628e-08 4.2198206e-08
8.8950000e+00 NaN 8.5767483e-09 9.5355934e-10 -1.3827320e-09 NaN 1.3948429e-06 8.8433865e-08 4.2169194e-08
8.8986111e+00 NaN 8.1492205e-09 2.2094139e-10 1.1149256e-09 NaN 1.3966942e-06 8.8648854e-08 4.2248587e-08
8.9022222e+00 NaN 8.9394062e-09 1.7635687e-09 -3.8206488e-10 NaN 1.3987240e-06 8.8887831e-08 4.2081493e-08
8.9061111e+00 NaN 8.4590261e-09 2.8480519e-10 -1.0501674e-09 NaN 1.4007081e-06 8.9067923e-08 4.2079878e-08
8.9097222e+00 NaN 9.8552698e-09 1.3775821e-09 1.0352544e-09 NaN 1.4027453e-06 8.9361954e-08 4.2358041e-08
8.9133333e+00 NaN 8.9497079e-09 1.3365478e-09 1.5324025e-09 NaN 1.4048055e-06 8.9591571e-08 4.2645666e-08
8.9169444e+00 NaN 1.0067922e-08 7.8299242e-10 1.1226045e-09 NaN 1.4069851e-06 8.9791968e-08 4.2800052e-08
8.9208333e+00 NaN 8.6144650e-09 9.3469994e-10 2.0069859e-10 NaN 1.4088196e-06 8.9978236e-08 4.2780646e-08
8.9244444e+00 NaN 8.3194101e-09 7.8469450e-10 -3.7982751e-10 NaN 1.4107433e-06 9.0187111e-08 4.2870207e-08
8.9280556e+00 NaN 9.4372419e-09 1.1433847e-09 1.2065397e-09 NaN 1.4129622e-06 9.0521249e-08 4.3084056e-08
8.9319444e+00 NaN 9.5818689e-09 1.7206576e-09 6.2645360e-10 NaN 1.4150965e-06 9.0917878e-08 4.3346259e-08
8.9355556e+00 NaN 1.0119956e-08 1.9405294e-09 1.7938841e-09 NaN 1.4170695e-06 9.1431425e-08 4.3699179e-08
8.9391667e+00 NaN 8.0920342e-09 2.7999103e-09 1.4638427e-09 NaN 1.4188830e-06 9.1826380e-08 4.3772113e-08
8.9427778e+00 NaN 8.6477954e-09 8.4581931e-10 -7.9060573e-10 NaN 1.4220508e-06 9.2099745e-08 4.3743167e-08
8.9486111e+00 NaN 9.4541982e-09 7.1627005e-10 6.2519738e-10 NaN 1.4241561e-06 9.2143738e-08 4.3779662e-08
8.9522222e+00 NaN 9.9789881e-09 -3.1017819e-10 -2.8832344e-10 NaN 1.4262871e-06 9.2205070e-08 4.3880327e-08
8.9558333e+00 NaN 9.6916866e-09 8.7631707e-10 1.2175420e-09 NaN 1.4283417e-06 9.2270665e-08 4.4135090e-08
8.9594444e+00 NaN 9.2739767e-09 -2.7082820e-10 1.1341156e-09 NaN 1.4302989e-06 9.2303915e-08 4.4136348e-08
8.9630556e+00 NaN 8.7920848e-09 5.7775496e-10 -1.1225069e-09 NaN 1.4322822e-06 9.2529993e-08 4.4059493e-08
8.9669444e+00 NaN 8.2081998e-09 1.3600567e-09 4.6375306e-10 NaN 1.4340415e-06 9.2789834e-08 4.4169424e-08
8.9705556e+00 NaN 8.0315148e-09 1.0384694e-09 5.5099675e-10 NaN 1.4360868e-06 9.2853550e-08 4.4261399e-08
8.9741667e+00 NaN 1.0847821e-08 -4.5031821e-10 2.9800597e-10 NaN 1.4382113e-06 9.2692350e-08 4.4506231e-08
8.9780556e+00 NaN 7.3625002e-09 -9.3139495e-10 1.8005521e-09 NaN 1.4399362e-06 9.2727222e-08 4.4661680e-08
8.9816667e+00 NaN 8.5594354e-09 1.2532892e-09 -3.6563843e-10 NaN 1.4417692e-06 9.2945474e-08 4.4726891e-08
8.9852778e+00 NaN 8.3605707e-09 7.6134212e-10 9.6758784e-10 NaN 1.4437177e-06 9.3171841e-08 4.4894549e-08
8.9891667e+00 NaN 8.3405372e-09 1.1789523e-09 4.6948150e-10 NaN 1.4455403e-06 9.3507403e-08 4.4878881e-08
8.9927778e+00 NaN 8.4839818e-09 1.9185391e-09 -6.1411490e-10 NaN 1.4474703e-06 9.3692556e-08 4.4872450e-08
8.9963889e+00 NaN 9.3316517e-09 -2.0943485e-10 5.5475574e-10 NaN 1.4494027e-06 9.3849712e-08 4.4883871e-08
9.0000000e+00 NaN 8.5052818e-09 1.6601042e-09 -4.4933477e-10 NaN 1.4514887e-06 9.4096325e-08 4.4750675e-08
9.0038889e+00 NaN 9.3751393e-09 4.5372685e-10 -6.9234440e-10 NaN 1.4543236e-06 9.4326270e-08 4.4703272e-08
9.0091667e+00 NaN 8.5296200e-09 9.9855401e-10 3.9295660e-10 NaN 1.4563931e-06 9.4583636e-08 4.4862764e-08
9.0130556e+00 NaN 9.2088812e-09 1.2074476e-09 9.7411812e-10 NaN 1.4582375e-06 9.4943479e-08 4.4947597e-08
9.0166667e+00 NaN 7.8159986e-09 2.1141696e-09 -1.9104272e-10 NaN 1.4600420e-06 9.5169784e-08 4.5113919e-08
9.0202778e+00 NaN 8.8412065e-09 -2.5192679e-11 1.7263185e-09 NaN 1.4618793e-06 9.5368081e-08 4.5525115e-08
9.0238889e+00 NaN 8.1181108e-09 1.8556272e-09 2.0693357e-09 NaN 1.4636725e-06 9.5833934e-08 4.5608203e-08
9.0277778e+00 NaN 7.2518762e-09 2.1373927e-09 -1.3571482e-09 NaN 1.4653182e-06 9.6040825e-08 4.5423119e-08
9.0313889e+00 NaN 7.9399566e-09 -2.2762154e-10 -3.5131967e-10 NaN 1.4669979e-06 9.6335458e-08 4.5183740e-08
9.0350000e+00 NaN 7.5648620e-09 2.9473092e-09 -1.8583309e-09 NaN 1.4688442e-06 9.6844711e-08 4.5091272e-08
9.0388889e+00 NaN 8.2605841e-09 1.4177149e-09 1.0657426e-09 NaN 1.4705847e-06 9.7055166e-08 4.5141806e-08
9.0425000e+00 NaN 7.8051126e-09 5.2494576e-10 -5.9927412e-10 NaN 1.4722938e-06 9.7330439e-08 4.5057292e-08
9.0461111e+00 NaN 7.9711885e-09 2.0160337e-09 -1.8085420e-10 NaN 1.4740813e-06 9.7573888e-08 4.5081072e-08
9.0497222e+00 NaN 8.5286321e-09 2.3118425e-10 4.0036282e-10 NaN 1.4758683e-06 9.7793315e-08 4.4872679e-08
9.0536111e+00 NaN 6.7888295e-09 1.6496236e-09 -2.1865848e-09 NaN 1.4775638e-06 9.8048872e-08 4.4579926e-08
9.0572222e+00 NaN 8.8623729e-09 7.0936790e-10 -5.1575750e-10 NaN 1.4794298e-06 9.8295924e-08 4.4369225e-08
9.0608333e+00 NaN 8.3615316e-09 1.5711044e-09 -1.4291744e-09 NaN 1.4822608e-06 9.8427745e-08 4.4198216e-08
9.0663889e+00 NaN 8.6249103e-09 -7.8017677e-10 4.0312439e-10 NaN 1.4840931e-06 9.8467735e-08 4.4195051e-08
9.0700000e+00 NaN 8.2878251e-09 1.1493201e-09 -4.3234404e-10 NaN 1.4857990e-06 9.8757757e-08 4.4249971e-08
9.0738889e+00 NaN 6.3345886e-09 1.3365761e-09 9.0308594e-10 NaN 1.4873267e-06 9.8958220e-08 4.4410042e-08
9.0775000e+00 NaN 7.7672411e-09 5.1385237e-10 5.7449751e-10 NaN 1.4891475e-06 9.8872339e-08 4.4507396e-08
9.0811111e+00 NaN 9.0401552e-09 -1.3065956e-09 3.2414735e-10 NaN 1.4908880e-06 9.8862206e-08 4.4487208e-08
9.0847222e+00 NaN 7.0263939e-09 1.2130609e-09 -5.1049543e-10 NaN 1.4926517e-06 9.9100005e-08 4.4592131e-08
9.0886111e+00 NaN 8.0908056e-09 8.2521278e-10 1.4098396e-09 NaN 1.4943453e-06 9.9318097e-08 4.4906866e-08
9.0922222e+00 NaN 7.5423494e-09 1.1879443e-09 1.4954068e-09 NaN 1.4960451e-06 9.9480709e-08 4.4977467e-08
9.0958333e+00 NaN 8.1476879e-09 3.1308766e-10 -8.4371164e-10 NaN 1.4977190e-06 9.9553840e-08 4.4831341e-08
9.0994444e+00 NaN 7.3038093e-09 3.6196917e-10 -5.0514367e-10 NaN 1.4995207e-06 9.9817158e-08 4.4781204e-08
9.1033333e+00 NaN 8.1394419e-09 1.8950385e-09 7.5402257e-11 NaN 1.5012703e-06 1.0024704e-07 4.4969686e-08
9.1069444e+00 NaN 8.0105843e-09 2.0731263e-09 1.6644261e-09 NaN 1.5031129e-06 1.0057359e-07 4.5394104e-08
9.1105556e+00 NaN 8.9986931e-09 9.4118707e-10 2.2532846e-09 NaN 1.5049492e-06 1.0073707e-07 4.5565422e-08
9.1141667e+00 NaN 7.9516798e-09 5.6779881e-10 -6.7189170e-10 NaN 1.5068932e-06 1.0104000e-07 4.5583997e-08
9.1180556e+00 NaN 8.7110400e-09 2.0288198e-09 8.3110965e-10 NaN 1.5085761e-06 1.0153521e-07 4.5709819e-08
9.1216667e+00 NaN 6.8229668e-09 2.5422623e-09 3.3032254e-10 NaN 1.5109856e-06 1.0198707e-07 4.5737334e-08
9.1272222e+00 NaN 7.6339685e-09 1.6895460e-10 -1.6523029e-10 NaN 1.5128131e-06 1.0202379e-07 4.5765190e-08
9.1308333e+00 NaN 9.2360540e-09 1.6990800e-10 4.2235722e-10 NaN 1.5148616e-06 1.0213605e-07 4.5882497e-08
9.1347222e+00 NaN 8.3218076e-09 7.9233578e-10 5.8313433e-10 NaN 1.5165661e-06 1.0240301e-07 4.5819306e-08
9.1383333e+00 NaN 7.4119221e-09 1.6719750e-09 -1.1664385e-09 NaN 1.5183015e-06 1.0260566e-07 4.5937570e-08
9.1419444e+00 NaN 8.6075856e-09 1.9858233e-10 2.2581042e-09 NaN 1.5200403e-06 1.0280857e-07 4.6390659e-08
9.1455556e+00 NaN 7.4429357e-09 1.6744254e-09 1.9242568e-09 NaN 1.5219400e-06 1.0319976e-07 4.6401872e-08
9.1494444e+00 NaN 8.8397694e-09 1.6786629e-09 -1.8281408e-09 NaN 1.5236547e-06 1.0348367e-07 4.6321846e-08
9.1530556e+00 NaN 6.9888485e-09 9.4204003e-10 1.0894401e-09 NaN 1.5253476e-06 1.0369595e-07 4.6494576e-08
9.1566667e+00 NaN 8.6380533e-09 1.0174597e-09 5.0498710e-10 NaN 1.5271853e-06 1.0377438e-07 4.6821450e-08
9.1602778e+00 NaN 8.3248307e-09 -2.9345337e-10 2.5123111e-09 NaN 1.5290212e-06 1.0394460e-07 4.7271469e-08
9.1641667e+00 NaN 7.4117815e-09 1.7524829e-09 1.3449922e-09 NaN 1.5305242e-06 1.0432901e-07 4.7481223e-08
9.1677778e+00 NaN 6.4621074e-09 1.7959171e-09 5.9120058e-10 NaN 1.5321387e-06 1.0458052e-07 4.7221436e-08
9.1713889e+00 NaN 8.4406927e-09 5.2567620e-10 -2.9892374e-09 NaN 1.5339061e-06 1.0479100e-07 4.7038925e-08
9.1752778e+00 NaN 6.7088071e-09 1.2784594e-09 1.4248621e-09 NaN 1.5354714e-06 1.0500796e-07 4.7230548e-08
9.1788889e+00 NaN 7.7399844e-09 7.2425102e-10 3.4395710e-10 NaN 1.5381991e-06 1.0513003e-07 4.7206314e-08
9.1844444e+00 NaN 8.6259997e-09 8.1809179e-12 -4.8935872e-10 NaN 1.5398608e-06 1.0537726e-07 4.6982936e-08
9.1880556e+00 NaN 6.7132709e-09 2.2739351e-09 -1.5725903e-09 NaN 1.5414002e-06 1.0573904e-07 4.7030586e-08
9.1916667e+00 NaN 7.4960489e-09 1.0655501e-09 2.0124331e-09 NaN 1.5429867e-06 1.0603489e-07 4.7519581e-08
9.1955556e+00 NaN 6.1027552e-09 1.4703054e-09 2.1789576e-09 NaN 1.5446575e-06 1.0627188e-07 4.7865614e-08
9.1991667e+00 NaN 9.3202547e-09 7.1725066e-10 1.0151877e-09 NaN 1.5464765e-06 1.0642938e-07 4.8320965e-08
9.2027778e+00 NaN 7.4697929e-09 7.3660670e-10 3.1880490e-09 NaN 1.5481582e-06 1.0678923e-07 4.8685806e-08
9.2066667e+00 NaN 6.9448838e-09 2.3478818e-09 -6.0834225e-11 NaN 1.5497309e-06 1.0719362e-07 4.8825195e-08
9.2102778e+00 NaN 7.5729870e-09 1.3849521e-09 1.3474988e-09 NaN 1.5512817e-06 1.0743527e-07 4.8954864e-08
9.2138889e+00 NaN 6.7419517e-09 8.4561567e-10 -1.5054780e-10 NaN 1.5529147e-06 1.0773627e-07 4.9166660e-08
9.2175000e+00 NaN 8.3315461e-09 1.9328871e-09 2.1055813e-09 NaN 1.5548919e-06 1.0813712e-07 4.9736176e-08
9.2213889e+00 NaN 8.6156123e-09 1.5029450e-09 2.7759838e-09 NaN 1.5567254e-06 1.0848230e-07 4.9985472e-08
9.2250000e+00 NaN 8.3097457e-09 1.6833112e-09 -4.7478916e-10 NaN 1.5583778e-06 1.0882701e-07 5.0107894e-08
9.2286111e+00 NaN 6.9425357e-09 1.4986022e-09 1.6048362e-09 NaN 1.5599452e-06 1.0916036e-07 5.0074483e-08
9.2325000e+00 NaN 6.4922985e-09 1.3586956e-09 -1.8912141e-09 NaN 1.5616540e-06 1.0933946e-07 4.9944896e-08
9.2361111e+00 NaN 9.2816846e-09 2.9452558e-10 6.9503036e-10 NaN 1.5641696e-06 1.0945407e-07 5.0162711e-08
9.2416667e+00 NaN 5.8119288e-09 3.9316069e-10 6.1186116e-10 NaN 1.5657809e-06 1.0969191e-07 5.0367544e-08
9.2452778e+00 NaN 9.0610751e-09 1.8022480e-09 1.2789033e-09 NaN 1.5677041e-06 1.1021092e-07 5.0644843e-08
9.2488889e+00 NaN 8.6917606e-09 2.9886168e-09 1.2807788e-09 NaN 1.5697223e-06 1.1083037e-07 5.1050371e-08
9.2527778e+00 NaN 8.6071215e-09 2.3210110e-09 2.1951741e-09 NaN 1.5715008e-06 1.1117521e-07 5.1345542e-08
9.2563889e+00 NaN 7.8102855e-09 8.6213423e-10 5.2948449e-10 NaN 1.5731485e-06 1.1145446e-07 5.1604767e-08
9.2600000e+00 NaN 7.3985214e-09 1.7155101e-09 1.8633544e-09 NaN 1.5746295e-06 1.1150739e-07 5.1764767e-08
9.2636111e+00 NaN 6.2727746e-09 -1.2268827e-09 -3.8642718e-10 NaN 1.5762344e-06 1.1136896e-07 5.1723252e-08
9.2675000e+00 NaN 7.4835938e-09 4.0269988e-11 3.0580538e-11 NaN 1.5779644e-06 1.1136246e-07 5.1919317e-08
9.2711111e+00 NaN 8.4855029e-09 -1.0018431e-10 1.7792491e-09 NaN 1.5798682e-06 1.1134685e-07 5.2359687e-08
9.2747222e+00 NaN 9.0878016e-09 -4.3909784e-11 2.2857064e-09 NaN 1.5817354e-06 1.1160231e-07 5.2756660e-08
9.2786111e+00 NaN 6.9169532e-09 2.2335226e-09 1.1169215e-09 NaN 1.5831822e-06 1.1194459e-07 5.3107266e-08
9.2822222e+00 NaN 6.4383862e-09 9.2596442e-10 2.1194376e-09 NaN 1.5846466e-06 1.1212285e-07 5.3186991e-08
9.2858333e+00 NaN 7.0791200e-09 7.1955844e-10 -1.3835146e-09 NaN 1.5860954e-06 1.1246329e-07 5.2995358e-08
9.2894444e+00 NaN 6.2938581e-09 2.4229836e-09 -3.8539802e-10 NaN 1.5872418e-06 1.1290984e-07 5.2934975e-08
9.2933333e+00 NaN 3.5330133e-09 1.4045814e-09 -1.3217239e-10 NaN 1.5889022e-06 1.1349062e-07 5.3029581e-08
9.2988889e+00 NaN 6.4292209e-09 2.0801075e-09 6.9980786e-10 NaN 1.5903677e-06 1.1391930e-07 5.3397976e-08
9.3025000e+00 NaN 7.0982792e-09 1.8768823e-09 2.7007573e-09 NaN 1.5917745e-06 1.1414326e-07 5.3721490e-08
9.3061111e+00 NaN 5.8873448e-09 1.9041030e-10 2.8553349e-10 NaN 1.5929710e-06 1.1419740e-07 5.3801349e-08
9.3097222e+00 NaN 5.1578201e-09 3.0939687e-10 4.5161878e-10 NaN 1.5943705e-06 1.1437553e-07 5.3790041e-08
9.3136111e+00 NaN 6.8372853e-09 1.2173885e-09 -5.4854050e-10 NaN 1.5957459e-06 1.1466365e-07 5.3879588e-08
9.3172222e+00 NaN 5.8589433e-09 1.4422496e-09 1.3751263e-09 NaN 1.5970076e-06 1.1518338e-07 5.3924332e-08
9.3208333e+00 NaN 5.7877164e-09 3.3552431e-09 -9.6210087e-10 NaN 1.5982455e-06 1.1564969e-07 5.3860737e-08
9.3244444e+00 NaN 5.6386658e-09 9.4911772e-10 3.7506571e-10 NaN 1.5997506e-06 1.1590027e-07 5.3744522e-08
9.3283333e+00 NaN 7.2628782e-09 1.1987030e-09 -1.3711900e-09 NaN 1.6011236e-06 1.1622415e-07 5.3564496e-08
9.3319444e+00 NaN 5.4106009e-09 1.7909729e-09 -2.9059268e-10 NaN 1.6023982e-06 1.1655260e-07 5.3528835e-08
9.3355556e+00 NaN 6.3552750e-09 1.2409177e-09 -3.8586318e-11 NaN 1.6038034e-06 1.1695496e-07 5.3556457e-08
9.3391667e+00 NaN 6.6153457e-09 2.4731899e-09 2.9356229e-10 NaN 1.6053910e-06 1.1716992e-07 5.3547344e-08
9.3430556e+00 NaN 6.9924123e-09 -6.3075160e-10 -3.7167548e-10 NaN 1.6070525e-06 1.1717885e-07 5.3521114e-08
9.3466667e+00 NaN 8.3450494e-09 7.1321803e-10 1.2955514e-10 NaN 1.6088537e-06 1.1746036e-07 5.3874598e-08
9.3502778e+00 NaN 8.2813656e-09 1.8853000e-09 3.1333756e-09 NaN 1.6112262e-06 1.1810896e-07 5.4474561e-08
9.3558333e+00 NaN 5.9537869e-09 2.0063306e-09 4.6640136e-10 NaN 1.6125164e-06 1.1834468e-07 5.4638725e-08
9.3594444e+00 NaN 5.9551894e-09 1.6949885e-10 1.0489563e-09 NaN 1.6141007e-06 1.1850997e-07 5.4776743e-08
9.3633333e+00 NaN 7.6250562e-09 1.2473380e-09 1.3405591e-10 NaN 1.6155252e-06 1.1868319e-07 5.4760222e-08
9.3669444e+00 NaN 5.5234017e-09 3.5162349e-10 -2.8655677e-10 NaN 1.6169028e-06 1.1884029e-07 5.4635347e-08
[truncated: 671 more rows]
